# Supplementary material for: Genome-wide identification, evolution, and expression of the SNARE gene family in wheat resistance to powdery mildew
Source: PeerJ. 2021 Jan 22;9:e10788. doi: 10.7717/peerj.10788 (PMC7831368; doi:10.7717/peerj.10788)
Supplement: Supplemental Information 4 [file peerj-09-10788-s004.gz]

Archive with 6 entries (5 files):
- Fig_1_addition
- Fig_1_addition/4taloction2.info
- Fig_1_addition/snarelocation.txt
- Fig_1_addition/1chrlen1A1B1D.txt
- Fig_1_addition/3talinked3.info
- Fig_1_addition/snarecolor.txt
