# Supplementary material for: Genome-wide identification, evolution, and expression of the SNARE gene family in wheat resistance to powdery mildew
Source: PeerJ. 2021 Jan 22;9:e10788. doi: 10.7717/peerj.10788 (PMC7831368; doi:10.7717/peerj.10788)
Supplement: Supplemental Information 4 [file peerj-09-10788-s004.gz › Fig_1_addition/4taloction2.info]

chr1A	58508	58768	1	-
chr1A	70095	70736	1	+
chr1A	104607	104903	1	+
chr1A	121263	121559	1	+
chr1A	149490	154559	1	-
chr1A	157734	163815	1	+
chr1A	169592	169969	1	-
chr1A	180175	180552	1	-
chr1A	242807	245115	1	+
chr1A	270661	270957	1	-
chr1A	278951	279247	1	-
chr1A	287697	287957	1	+
chr1A	297266	297652	1	+
chr1A	304051	304347	1	-
chr1A	326099	326518	1	+
chr1A	337465	339007	1	+
chr1A	403455	403751	1	+
chr1A	1144469	1145598	1	+
chr1A	1159521	1162591	1	-
chr1A	1163968	1167738	1	-
chr1A	1170556	1177090	1	+
chr1A	1188779	1190827	1	+
chr1A	1210239	1212745	1	-
chr1A	1228914	1229339	1	-
chr1A	1232823	1237960	1	-
chr1A	1309478	1313469	1	-
chr1A	1336829	1348324	1	-
chr1A	1565963	1567220	1	-
chr1A	1657115	1666923	1	+
chr1A	1668949	1670358	1	+
chr1A	1694199	1698603	1	-
chr1A	1721421	1734947	1	+
chr1A	1792119	1815634	1	+
chr1A	2161874	2163452	1	-
chr1A	2184426	2185482	1	-
chr1A	2229188	2236819	1	-
chr1A	2291980	2292617	1	+
chr1A	2377713	2379143	1	-
chr1A	2391500	2393497	1	+
chr1A	2438702	2441248	1	-
chr1A	2475369	2480769	1	+
chr1A	2540491	2540958	1	-
chr1A	2550647	2569820	1	+
chr1A	2642680	2647820	1	-
chr1A	2662166	2666910	1	-
chr1A	2836909	2843877	1	-
chr1A	2847859	2850951	1	+
chr1A	2934676	2938176	1	+
chr1A	2942044	2945027	1	+
chr1A	2975187	2976767	1	+
chr1A	2978903	2981121	1	-
chr1A	2982629	2986029	1	+
chr1A	3013341	3014801	1	+
chr1A	3117199	3118478	1	+
chr1A	3120051	3121436	1	-
chr1A	3256076	3262305	1	-
chr1A	3377984	3383413	1	+
chr1A	3386287	3391808	1	-
chr1A	3447138	3450106	1	+
chr1A	3451234	3454772	1	-
chr1A	3462554	3465581	1	-
chr1A	3488355	3491814	1	-
chr1A	3500451	3503929	1	-
chr1A	3531339	3532796	1	-
chr1A	3579010	3582502	1	-
chr1A	3612212	3613510	1	-
chr1A	3614765	3618379	1	-
chr1A	3653747	3657378	1	-
chr1A	3669097	3671050	1	-
chr1A	3677964	3679612	1	-
chr1A	3699028	3700965	1	-
chr1A	3776618	3777238	1	+
chr1A	3845783	3847150	1	-
chr1A	4033339	4042181	1	+
chr1A	4045758	4048321	1	+
chr1A	4047966	4048290	1	-
chr1A	4053167	4053896	1	+
chr1A	4054742	4054960	1	+
chr1A	4063197	4063406	1	+
chr1A	4202215	4203588	1	-
chr1A	4497769	4502210	1	+
chr1A	4502857	4503405	1	-
chr1A	4549923	4554630	1	+
chr1A	4804373	4805448	1	+
chr1A	4811529	4812947	1	+
chr1A	5024088	5029289	1	-
chr1A	5132408	5133946	1	+
chr1A	5152560	5153185	1	-
chr1A	5233610	5235545	1	+
chr1A	5491119	5494781	1	+
chr1A	5499172	5499720	1	+
chr1A	5500650	5501198	1	+
chr1A	5502205	5505981	1	-
chr1A	5645613	5650046	1	-
chr1A	5871427	5874711	1	+
chr1A	6008284	6011891	1	-
chr1A	6022856	6023436	1	-
chr1A	6068969	6072023	1	-
chr1A	6152712	6158337	1	+
chr1A	6223835	6224092	1	-
chr1A	6294153	6294835	1	-
chr1A	6317837	6324253	1	+
chr1A	6335354	6335902	1	+
chr1A	6336596	6341304	1	-
chr1A	6422215	6423492	1	-
chr1A	6438286	6439101	1	-
chr1A	6472656	6474852	1	-
chr1A	6497878	6500095	1	-
chr1A	6517870	6562688	1	+
chr1A	6555457	6555929	1	+
chr1A	6566237	6566877	1	+
chr1A	6570208	6575321	1	-
chr1A	6654735	6655383	1	-
chr1A	6760941	6764183	1	-
chr1A	6765240	6765452	1	-
chr1A	6766340	6766555	1	-
chr1A	6773469	6773978	1	-
chr1A	6788571	6793320	1	+
chr1A	6883652	6887141	1	-
chr1A	6899512	6903022	1	-
chr1A	6914044	6915989	1	-
chr1A	7100687	7101431	1	-
chr1A	7108623	7109053	1	-
chr1A	7114077	7115309	1	-
chr1A	7178341	7185043	1	+
chr1A	7185497	7186507	1	+
chr1A	7228989	7229941	1	-
chr1A	7274827	7275531	1	+
chr1A	7277250	7279106	1	+
chr1A	7282465	7294445	1	+
chr1A	7311700	7312269	1	+
chr1A	7315158	7325463	1	+
chr1A	7522337	7522531	1	-
chr1A	7525852	7526447	1	-
chr1A	7536121	7536726	1	+
chr1A	7642717	7643050	1	+
chr1A	7651806	7654067	1	-
chr1A	7657370	7669881	1	-
chr1A	7675876	7677226	1	-
chr1A	7685295	7685641	1	-
chr1A	7697292	7698190	1	-
chr1A	7777485	7778045	1	-
chr1A	7811031	7813406	1	+
chr1A	7830271	7830939	1	+
chr1A	7834685	7837216	1	+
chr1A	7852766	7853114	1	+
chr1A	7956960	7957283	1	+
chr1A	7962471	7962822	1	+
chr1A	8141878	8144528	1	-
chr1A	8157346	8159856	1	-
chr1A	8238610	8239351	1	-
chr1A	8239794	8244733	1	-
chr1A	8247388	8250937	1	+
chr1A	8264346	8266168	1	-
chr1A	8291506	8292808	1	-
chr1A	8295508	8297188	1	+
chr1A	8311637	8313127	1	+
chr1A	8320695	8322403	1	+
chr1A	8327147	8329645	1	+
chr1A	8331822	8334602	1	+
chr1A	8342038	8344596	1	+
chr1A	8629947	8633154	1	-
chr1A	8665006	8669951	1	+
chr1A	8715675	8718515	1	-
chr1A	8732299	8733754	1	+
chr1A	9089736	9092146	1	+
chr1A	9092204	9092824	1	+
chr1A	9103212	9104009	1	-
chr1A	9105220	9110404	1	-
chr1A	9119143	9122852	1	+
chr1A	9125683	9126132	1	+
chr1A	9126999	9129494	1	-
chr1A	9156359	9157141	1	+
chr1A	9194490	9195272	1	+
chr1A	9203523	9205052	1	+
chr1A	9220029	9221666	1	-
chr1A	9232851	9236545	1	-
chr1A	9340861	9343934	1	+
chr1A	9355372	9357968	1	-
chr1A	9359231	9363721	1	+
chr1A	9370097	9375647	1	-
chr1A	9468873	9469777	1	+
chr1A	9476177	9476737	1	+
chr1A	9543511	9546340	1	+
chr1A	9549121	9551796	1	-
chr1A	9553967	9556916	1	+
chr1A	9561717	9563152	1	-
chr1A	9572649	9575181	1	-
chr1A	9579796	9583478	1	-
chr1A	9587067	9589291	1	-
chr1A	9597803	9600713	1	-
chr1A	9642416	9644000	1	-
chr1A	9663418	9664672	1	+
chr1A	9762052	9764101	1	+
chr1A	9772102	9773591	1	+
chr1A	9787090	9788709	1	-
chr1A	9855921	9858405	1	+
chr1A	9939053	9941260	1	+
chr1A	9968704	9972586	1	+
chr1A	9979714	9980736	1	+
chr1A	9984142	9985289	1	+
chr1A	10005016	10007663	1	-
chr1A	10046412	10050382	1	-
chr1A	10052200	10055927	1	-
chr1A	10067063	10069144	1	+
chr1A	10069852	10072312	1	-
chr1A	10075209	10084883	1	+
chr1A	10126505	10128214	1	+
chr1A	10132632	10133075	1	+
chr1A	10135659	10136038	1	+
chr1A	10150917	10152296	1	+
chr1A	10155567	10160405	1	-
chr1A	10172749	10173080	1	+
chr1A	10210714	10211293	1	-
chr1A	10227258	10241556	1	-
chr1A	10423319	10424959	1	-
chr1A	10469232	10474310	1	-
chr1A	10483013	10490956	1	-
chr1A	10495329	10500017	1	+
chr1A	10602386	10607440	1	-
chr1A	10696702	10696917	1	+
chr1A	10709502	10709744	1	+
chr1A	10715648	10716028	1	-
chr1A	10748846	10751344	1	+
chr1A	10969860	10972867	1	-
chr1A	11025585	11025879	1	-
chr1A	11229232	11231570	1	-
chr1A	11240745	11242067	1	+
chr1A	11388647	11390028	1	+
chr1A	11419014	11423065	1	-
chr1A	11424279	11425433	1	+
chr1A	11530243	11531259	1	+
chr1A	11554764	11555923	1	+
chr1A	11564464	11571858	1	+
chr1A	11578714	11584546	1	+
chr1A	11618236	11634050	1	+
chr1A	11643640	11644752	1	-
chr1A	11662758	11664980	1	+
chr1A	11670703	11672324	1	+
chr1A	11729785	11731355	1	-
chr1A	11811939	11815595	1	+
chr1A	11819476	11825123	1	-
chr1A	11894364	11895818	1	+
chr1A	12003362	12006653	1	-
chr1A	12089718	12093423	1	+
chr1A	12096542	12098303	1	+
chr1A	12098953	12103802	1	-
chr1A	12109358	12109555	1	+
chr1A	12129622	12129819	1	+
chr1A	12138837	12139034	1	+
chr1A	12142532	12144491	1	-
chr1A	12157112	12161874	1	-
chr1A	12170678	12170875	1	-
chr1A	12184799	12185863	1	-
chr1A	12207845	12210664	1	-
chr1A	12303670	12306423	1	-
chr1A	12313410	12318074	1	-
chr1A	12355199	12356463	1	+
chr1A	12363889	12369338	1	+
chr1A	12371419	12372333	1	+
chr1A	12404449	12405320	1	-
chr1A	12503897	12505126	1	+
chr1A	12569198	12572420	1	-
chr1A	12586749	12590845	1	-
chr1A	12639162	12640199	1	+
chr1A	12669534	12669800	1	+
chr1A	12684835	12685050	1	+
chr1A	12698221	12698445	1	-
chr1A	12734259	12734898	1	-
chr1A	12769457	12795636	1	-
chr1A	12859911	12863704	1	-
chr1A	12915066	12916989	1	+
chr1A	12918542	12920058	1	+
chr1A	13003151	13006393	1	-
chr1A	13008005	13009850	1	-
chr1A	13082162	13085442	1	+
chr1A	13212431	13214290	1	+
chr1A	13229021	13230902	1	+
chr1A	13256106	13257337	1	+
chr1A	13272099	13273683	1	+
chr1A	13278118	13278353	1	-
chr1A	13281440	13281658	1	-
chr1A	13284004	13293362	1	-
chr1A	13312907	13320055	1	+
chr1A	13347390	13351307	1	+
chr1A	13414049	13417965	1	+
chr1A	13453280	13455266	1	+
chr1A	13455280	13457005	1	+
chr1A	13569534	13573531	1	+
chr1A	13581071	13581475	1	+
chr1A	13663300	13667800	1	+
chr1A	13670459	13676212	1	-
chr1A	13762850	13768161	1	+
chr1A	13772559	13775553	1	+
chr1A	13805327	13806745	1	+
chr1A	13830461	13831574	1	+
chr1A	13857798	13858172	1	-
chr1A	13861501	13862700	1	-
chr1A	13971894	13975289	1	+
chr1A	13979373	13979866	1	+
chr1A	14045725	14047753	1	+
chr1A	14063144	14065309	1	-
chr1A	14075238	14077358	1	-
chr1A	14108216	14110372	1	-
chr1A	14139742	14143313	1	+
chr1A	14143858	14145849	1	-
chr1A	14160615	14162941	1	+
chr1A	14195891	14197862	1	-
chr1A	14253496	14256373	1	-
chr1A	14430547	14431904	1	-
chr1A	14467963	14469260	1	+
chr1A	14504728	14507496	1	+
chr1A	14519866	14521712	1	+
chr1A	14525841	14528380	1	-
chr1A	14549906	14550610	1	+
chr1A	14577948	14579936	1	+
chr1A	14584912	14587137	1	+
chr1A	14589565	14594115	1	-
chr1A	14603494	14615692	1	-
chr1A	14744251	14748581	1	-
chr1A	14790721	14791908	1	-
chr1A	14799253	14800496	1	-
chr1A	14838308	14839886	1	-
chr1A	14856854	14858349	1	-
chr1A	14988541	14988944	1	+
chr1A	15186553	15188106	1	+
chr1A	15190998	15195756	1	+
chr1A	15324612	15326204	1	+
chr1A	15344008	15348422	1	-
chr1A	15430793	15437134	1	+
chr1A	15438542	15441281	1	-
chr1A	15516651	15518222	1	+
chr1A	16038514	16038928	1	+
chr1A	16225729	16226364	1	+
chr1A	16388521	16390897	1	+
chr1A	16407096	16409885	1	+
chr1A	16425341	16427864	1	+
chr1A	16432376	16436883	1	+
chr1A	16445769	16446476	1	-
chr1A	16838200	16838982	1	+
chr1A	16913918	16919042	1	+
chr1A	16924974	16925261	1	-
chr1A	16932156	16934328	1	-
chr1A	17140741	17142193	1	-
chr1A	17239142	17243182	1	+
chr1A	17246803	17248425	1	-
chr1A	17257516	17258211	1	-
chr1A	17867767	17868912	1	-
chr1A	18084403	18086010	1	-
chr1A	18290269	18293816	1	-
chr1A	18310849	18312699	1	+
chr1A	18460897	18462267	1	-
chr1A	18486496	18487023	1	-
chr1A	18493615	18494853	1	-
chr1A	18990008	18991804	1	-
chr1A	19062244	19063368	1	-
chr1A	19891661	19894572	1	+
chr1A	19897429	19897608	1	-
chr1A	19929958	19933704	1	-
chr1A	20028238	20030993	1	-
chr1A	20091225	20094054	1	+
chr1A	20156626	20158334	1	+
chr1A	20179797	20183410	1	+
chr1A	20236537	20238224	1	-
chr1A	20244790	20246144	1	-
chr1A	20371800	20371919	1	-
chr1A	20416302	20419140	1	-
chr1A	20434538	20436810	1	+
chr1A	20842533	20842862	1	+
chr1A	20865534	20867378	1	+
chr1A	20872419	20873501	1	-
chr1A	20879505	20880041	1	-
chr1A	20888895	20889680	1	-
chr1A	20893775	20898493	1	-
chr1A	20913565	20914089	1	-
chr1A	20918067	20919533	1	-
chr1A	20925111	20932482	1	-
chr1A	20935410	20937908	1	+
chr1A	20977596	20980678	1	-
chr1A	20989266	20991207	1	-
chr1A	20998147	20998695	1	+
chr1A	21022806	21023363	1	+
chr1A	21024515	21026280	1	-
chr1A	21034966	21048824	1	+
chr1A	21065629	21067678	1	+
chr1A	21075646	21076596	1	+
chr1A	21076644	21079962	1	+
chr1A	21085585	21085875	1	-
chr1A	21198467	21198661	1	+
chr1A	21278935	21279440	1	-
chr1A	21281859	21285282	1	-
chr1A	21322329	21334029	1	+
chr1A	21400824	21405179	1	-
chr1A	21618317	21626615	1	+
chr1A	21706669	21710863	1	+
chr1A	21713945	21714915	1	-
chr1A	21829731	21832587	1	-
chr1A	21985563	21986954	1	-
chr1A	22038188	22047331	1	-
chr1A	22055329	22056770	1	+
chr1A	22074137	22076882	1	-
chr1A	22271358	22271960	1	-
chr1A	22282410	22282979	1	-
chr1A	22287727	22291553	1	-
chr1A	22291753	22293776	1	+
chr1A	22295130	22301216	1	-
chr1A	22329072	22332422	1	-
chr1A	22342219	22342440	1	+
chr1A	22534698	22536134	1	+
chr1A	22561344	22561535	1	+
chr1A	22612227	22616040	1	-
chr1A	22631912	22632520	1	+
chr1A	22633434	22634133	1	-
chr1A	22656729	22656965	1	-
chr1A	22657694	22657945	1	+
chr1A	22659754	22659984	1	-
chr1A	22755506	22756956	1	+
chr1A	22760168	22762181	1	-
chr1A	22789350	22791257	1	-
chr1A	22791957	22792505	1	+
chr1A	22816947	22818761	1	-
chr1A	22874692	22882236	1	-
chr1A	23002993	23009646	1	-
chr1A	23126368	23126988	1	+
chr1A	23129827	23138674	1	-
chr1A	23216880	23218349	1	-
chr1A	23339618	23340516	1	+
chr1A	23420851	23422572	1	+
chr1A	23816232	23818172	1	+
chr1A	23828429	23828911	1	+
chr1A	23856728	23857702	1	+
chr1A	23966296	23969965	1	-
chr1A	24077253	24078068	1	+
chr1A	24132699	24139781	1	+
chr1A	24246593	24248241	1	+
chr1A	24319104	24321469	1	+
chr1A	24328043	24329138	1	+
chr1A	24331148	24331501	1	+
chr1A	24336691	24340658	1	+
chr1A	24766592	24771409	1	+
chr1A	24941214	24942497	1	+
chr1A	24943795	24944712	1	-
chr1A	25269424	25269891	1	-
chr1A	25479745	25485256	1	-
chr1A	25539674	25544594	1	+
chr1A	25545472	25545986	1	+
chr1A	25679192	25680091	1	-
chr1A	25701601	25708566	1	+
chr1A	25710162	25714282	1	+
chr1A	25791324	25795227	1	+
chr1A	25806822	25808480	1	+
chr1A	26500968	26501516	1	+
chr1A	26959347	26962400	1	-
chr1A	26965981	26971254	1	-
chr1A	27054480	27054812	1	-
chr1A	27136582	27137258	1	-
chr1A	27249177	27253415	1	+
chr1A	27258416	27260664	1	+
chr1A	27319608	27320896	1	+
chr1A	27326246	27327996	1	+
chr1A	27358979	27364212	1	+
chr1A	27398931	27399230	1	+
chr1A	27752788	27757161	1	+
chr1A	28361237	28364562	1	-
chr1A	28610330	28620522	1	+
chr1A	28623296	28626864	1	+
chr1A	28630097	28631780	1	+
chr1A	28708216	28710413	1	+
chr1A	28716414	28717468	1	-
chr1A	28757482	28762374	1	-
chr1A	28796960	28801191	1	-
chr1A	29187273	29191943	1	+
chr1A	29241345	29244216	1	-
chr1A	29280083	29280666	1	+
chr1A	29607704	29611922	1	+
chr1A	29698883	29699320	1	-
chr1A	29787459	29789010	1	+
chr1A	29790720	29791286	1	+
chr1A	29791452	29792327	1	+
chr1A	29796584	29798593	1	+
chr1A	29800371	29802374	1	+
chr1A	29993438	29996253	1	+
chr1A	30117845	30120854	1	+
chr1A	30139544	30142245	1	-
chr1A	30163737	30165924	1	-
chr1A	30179872	30193784	1	+
chr1A	30196854	30197476	1	-
chr1A	30271800	30272120	1	+
chr1A	30294397	30295059	1	-
chr1A	30637532	30638300	1	-
chr1A	30772023	30773112	1	-
chr1A	30787033	30787626	1	-
chr1A	30793879	30805617	1	-
chr1A	30880179	30881003	1	+
chr1A	31031471	31032293	1	-
chr1A	31252424	31254526	1	-
chr1A	31779184	31781721	1	+
chr1A	31894878	31896098	1	+
chr1A	31901507	31901863	1	-
chr1A	31909345	31910038	1	+
chr1A	32084794	32088845	1	+
chr1A	32111146	32112681	1	+
chr1A	32186118	32186927	1	+
chr1A	32260010	32262005	1	+
chr1A	32280860	32281302	1	-
chr1A	32291286	32291972	1	+
chr1A	32302090	32302747	1	+
chr1A	32451256	32451968	1	+
chr1A	32454469	32454800	1	+
chr1A	32472326	32476246	1	-
chr1A	32545902	32547356	1	+
chr1A	32549428	32552583	1	+
chr1A	32890620	32894239	1	+
chr1A	32896091	32901176	1	+
chr1A	33019173	33022461	1	+
chr1A	33227058	33229337	1	-
chr1A	33371784	33373026	1	+
chr1A	33373636	33374973	1	-
chr1A	33375628	33375804	1	-
chr1A	33397827	33398759	1	-
chr1A	34147015	34149603	1	-
chr1A	34162119	34173663	1	+
chr1A	34406365	34409947	1	-
chr1A	34425461	34427079	1	+
chr1A	34534328	34535064	1	+
chr1A	34707319	34708072	1	-
chr1A	34859821	34860574	1	-
chr1A	34877467	34878836	1	+
chr1A	34885367	34886128	1	-
chr1A	34890955	34891701	1	-
chr1A	34939460	34940230	1	-
chr1A	35296615	35297561	1	-
chr1A	35486005	35486931	1	+
chr1A	35491194	35499373	1	+
chr1A	35525794	35526586	1	+
chr1A	35528837	35532835	1	+
chr1A	35532922	35533904	1	+
chr1A	35536341	35537133	1	+
chr1A	35539945	35540807	1	-
chr1A	35542903	35543784	1	-
chr1A	35558527	35558964	1	-
chr1A	35577705	35578497	1	-
chr1A	35931964	35936127	1	+
chr1A	35937679	35944435	1	-
chr1A	36171530	36174659	1	-
chr1A	36172789	36174008	1	+
chr1A	36185897	36188335	1	-
chr1A	36259368	36261215	1	-
chr1A	36267526	36270811	1	-
chr1A	36271325	36276450	1	+
chr1A	36271402	36272082	1	-
chr1A	36278871	36280282	1	-
chr1A	36555374	36556378	1	+
chr1A	36562050	36569405	1	+
chr1A	36605149	36605802	1	+
chr1A	36606299	36607276	1	+
chr1A	36606494	36606873	1	-
chr1A	36613076	36615874	1	+
chr1A	36619117	36621355	1	-
chr1A	36635417	36639148	1	+
chr1A	36761839	36763635	1	-
chr1A	36765924	36766338	1	-
chr1A	36767657	36768394	1	-
chr1A	36769906	36770407	1	-
chr1A	36772401	36774284	1	-
chr1A	36776373	36780640	1	+
chr1A	36794240	36794680	1	+
chr1A	36823911	36824339	1	+
chr1A	36840018	36840676	1	+
chr1A	37439847	37460883	1	+
chr1A	37466669	37467847	1	+
chr1A	37478560	37481529	1	+
chr1A	37502130	37504986	1	-
chr1A	37509295	37512793	1	-
chr1A	37510298	37510492	1	+
chr1A	37619387	37622853	1	-
chr1A	38343191	38344764	1	-
chr1A	38359265	38359954	1	+
chr1A	38366944	38368580	1	-
chr1A	38484393	38485543	1	-
chr1A	38699172	38703725	1	+
chr1A	38711994	38715061	1	+
chr1A	38718109	38718693	1	-
chr1A	38728760	38733540	1	-
chr1A	39348700	39357763	1	-
chr1A	39402468	39408335	1	+
chr1A	39408751	39410027	1	-
chr1A	39635757	39637187	1	-
chr1A	39649614	39651876	1	-
chr1A	39821853	39822795	1	+
chr1A	39870731	39872140	1	-
chr1A	39893086	39894819	1	-
chr1A	40147958	40151798	1	-
chr1A	40280184	40280621	1	+
chr1A	40892330	40898258	1	+
chr1A	40899356	40901209	1	-
chr1A	40912513	40913631	1	-
chr1A	40937257	40940082	1	-
chr1A	41288460	41319768	1	-
chr1A	41340141	41340639	1	-
chr1A	41357537	41362172	1	-
chr1A	41367206	41368360	1	-
chr1A	41371976	41372533	1	+
chr1A	41515902	41517417	1	-
chr1A	41712135	41713922	1	+
chr1A	41740489	41745057	1	+
chr1A	41747507	41750013	1	+
chr1A	41758210	41759420	1	-
chr1A	41829405	41830596	1	+
chr1A	41872732	41873445	1	+
chr1A	41900965	41901385	1	+
chr1A	41906170	41906662	1	+
chr1A	41915709	41916210	1	+
chr1A	41919117	41919723	1	+
chr1A	42104207	42111280	1	-
chr1A	42217457	42220780	1	-
chr1A	42251783	42256215	1	+
chr1A	42278951	42280282	1	-
chr1A	42475682	42476283	1	+
chr1A	42505024	42505283	1	-
chr1A	42545923	42550251	1	+
chr1A	42603254	42603901	1	-
chr1A	42604917	42605675	1	+
chr1A	42643495	42668150	1	+
chr1A	42670763	42671250	1	+
chr1A	42686184	42686671	1	+
chr1A	42695478	42695965	1	+
chr1A	42715494	42716695	1	+
chr1A	42721347	42721834	1	+
chr1A	42888135	42888434	1	+
chr1A	43270772	43271537	1	-
chr1A	43391389	43392155	1	-
chr1A	44363907	44365552	1	-
chr1A	44369582	44370833	1	-
chr1A	44406586	44407931	1	-
chr1A	44408118	44412070	1	+
chr1A	45104445	45106918	1	-
chr1A	45498142	45498411	1	-
chr1A	45503334	45503738	1	-
chr1A	45543122	45548118	1	+
chr1A	45794233	45797456	1	+
chr1A	45852939	45858022	1	-
chr1A	46201009	46202413	1	-
chr1A	46248561	46258147	1	-
chr1A	46289547	46296391	1	-
chr1A	46299890	46310369	1	-
chr1A	46441846	46442778	1	+
chr1A	47186142	47194323	1	-
chr1A	47202210	47207696	1	-
chr1A	47209815	47211960	1	-
chr1A	47213236	47214447	1	-
chr1A	47377568	47378105	1	-
chr1A	47580617	47587404	1	+
chr1A	47800404	47805542	1	+
chr1A	47805793	47806233	1	-
chr1A	47823989	47826763	1	-
chr1A	48576198	48589769	1	+
chr1A	48592864	48594183	1	-
chr1A	48706632	48707087	1	-
chr1A	48725247	48730187	1	-
chr1A	48771174	48773659	1	+
chr1A	48783789	48786314	1	+
chr1A	48966016	48979242	1	+
chr1A	48979574	48982761	1	+
chr1A	48992816	48993388	1	-
chr1A	48998937	48999728	1	-
chr1A	49096654	49098775	1	+
chr1A	49099224	49103221	1	-
chr1A	49149676	49153899	1	+
chr1A	49245482	49247632	1	+
chr1A	49247035	49247229	1	-
chr1A	49251578	49253260	1	-
chr1A	49269412	49288367	1	+
chr1A	49293371	49295848	1	+
chr1A	49305054	49305620	1	+
chr1A	49346779	49349220	1	+
chr1A	49355113	49356126	1	+
chr1A	49356130	49357254	1	+
chr1A	49361360	49363353	1	+
chr1A	49365670	49367134	1	-
chr1A	49485712	49487864	1	-
chr1A	49516651	49518345	1	-
chr1A	49526825	49535943	1	-
chr1A	49896998	49897707	1	-
chr1A	49960885	49961462	1	-
chr1A	49967321	49971213	1	+
chr1A	49972951	49973379	1	-
chr1A	50511541	50512089	1	+
chr1A	50538289	50540079	1	-
chr1A	50631574	50631948	1	-
chr1A	50837578	50841064	1	-
chr1A	50842816	50845054	1	-
chr1A	51700153	51707144	1	+
chr1A	52056094	52060035	1	-
chr1A	52228483	52232061	1	+
chr1A	52236354	52238180	1	-
chr1A	52454054	52459142	1	+
chr1A	52471905	52483350	1	+
chr1A	52520096	52520645	1	-
chr1A	52540952	52541789	1	+
chr1A	52561643	52562401	1	-
chr1A	53022427	53026803	1	+
chr1A	53032551	53037476	1	-
chr1A	53187366	53189477	1	-
chr1A	53436322	53438267	1	+
chr1A	53454497	53457049	1	-
chr1A	53471750	53472841	1	+
chr1A	53509398	53510453	1	+
chr1A	53674437	53677276	1	+
chr1A	53684607	53686462	1	+
chr1A	53850184	53856280	1	+
chr1A	53865110	53869197	1	+
chr1A	53904252	53910378	1	-
chr1A	53994197	53997369	1	-
chr1A	54000915	54002551	1	+
chr1A	54008577	54009363	1	-
chr1A	54022568	54027252	1	-
chr1A	54074952	54079105	1	-
chr1A	54126797	54127426	1	-
chr1A	54349427	54354858	1	+
chr1A	54458948	54461026	1	+
chr1A	54461252	54463175	1	-
chr1A	56337402	56339522	1	+
chr1A	56592597	56593595	1	+
chr1A	56601206	56601499	1	+
chr1A	56617876	56618328	1	+
chr1A	56620846	56627873	1	-
chr1A	56918365	56923863	1	+
chr1A	57172533	57174027	1	-
chr1A	57189874	57191917	1	+
chr1A	57192510	57194102	1	+
chr1A	57204942	57207323	1	+
chr1A	57209960	57212757	1	-
chr1A	57302751	57307867	1	-
chr1A	57390639	57394751	1	-
chr1A	57398470	57399723	1	-
chr1A	57403501	57404820	1	-
chr1A	57404833	57405834	1	-
chr1A	57634332	57635738	1	+
chr1A	57639260	57640207	1	-
chr1A	57680709	57681707	1	-
chr1A	57748898	57750118	1	-
chr1A	57758179	57759345	1	-
chr1A	57763765	57769433	1	+
chr1A	58022910	58023860	1	+
chr1A	58024980	58026038	1	-
chr1A	58027097	58027699	1	-
chr1A	58122259	58125915	1	+
chr1A	58167966	58169879	1	+
chr1A	58170695	58177715	1	-
chr1A	58199869	58204349	1	-
chr1A	58287902	58291029	1	+
chr1A	58369546	58370343	1	-
chr1A	58479189	58479986	1	+
chr1A	58481572	58484867	1	-
chr1A	58701490	58715858	1	+
chr1A	58748531	58753219	1	-
chr1A	58840375	58845577	1	-
chr1A	58860237	58860653	1	+
chr1A	58902983	58907703	1	-
chr1A	58931404	58934680	1	+
chr1A	58946424	58947663	1	+
chr1A	59112187	59112978	1	-
chr1A	59131177	59138724	1	-
chr1A	59212458	59214691	1	+
chr1A	59215314	59215577	1	-
chr1A	59507812	59510257	1	-
chr1A	59510803	59511149	1	+
chr1A	59613363	59616290	1	+
chr1A	59841142	59842337	1	-
chr1A	59849305	59849712	1	-
chr1A	59857343	59859679	1	-
chr1A	59951474	59953585	1	-
chr1A	60197294	60199699	1	+
chr1A	60351464	60353554	1	+
chr1A	60354943	60358841	1	-
chr1A	60537332	60540340	1	+
chr1A	60735130	60738949	1	+
chr1A	60803190	60804711	1	+
chr1A	60808187	60809354	1	+
chr1A	60955160	60956277	1	-
chr1A	61009069	61010190	1	+
chr1A	61026064	61028089	1	-
chr1A	61032277	61033430	1	+
chr1A	61124672	61128732	1	+
chr1A	61341166	61342279	1	+
chr1A	61385264	61391800	1	-
chr1A	61575846	61576813	1	+
chr1A	61713673	61714666	1	+
chr1A	61717436	61718251	1	-
chr1A	62009723	62010214	1	+
chr1A	62010260	62010532	1	+
chr1A	62014082	62014880	1	+
chr1A	62021579	62024146	1	-
chr1A	62253440	62254713	1	-
chr1A	62575702	62576874	1	+
chr1A	62611517	62613624	1	+
chr1A	62614443	62616746	1	-
chr1A	62794172	62794483	1	-
chr1A	63004799	63005566	1	-
chr1A	63046104	63047128	1	+
chr1A	63050622	63053515	1	-
chr1A	63057806	63062305	1	-
chr1A	63086057	63087196	1	-
chr1A	63328113	63331781	1	-
chr1A	63475843	63481062	1	-
chr1A	63741470	63747913	1	-
chr1A	63756896	63758296	1	+
chr1A	63758773	63760241	1	+
chr1A	63761684	63763335	1	-
chr1A	63974289	63975238	1	-
chr1A	64404578	64414428	1	+
chr1A	64594110	64599841	1	+
chr1A	64692315	64693864	1	+
chr1A	64713409	64715013	1	-
chr1A	64835870	64836802	1	-
chr1A	64838940	64839914	1	-
chr1A	64890102	64890386	1	-
chr1A	64897127	64897525	1	+
chr1A	65262285	65265421	1	+
chr1A	65266344	65268143	1	+
chr1A	65392165	65393405	1	-
chr1A	65616014	65616747	1	-
chr1A	65663585	65664578	1	+
chr1A	65759225	65759553	1	-
chr1A	65790417	65795580	1	-
chr1A	65799067	65800185	1	-
chr1A	65824484	65825077	1	+
chr1A	65854549	65863756	1	-
chr1A	66175277	66177248	1	+
chr1A	66892398	66894245	1	+
chr1A	66997226	66997636	1	+
chr1A	67467265	67469236	1	+
chr1A	67683332	67686965	1	+
chr1A	67689357	67694262	1	-
chr1A	67960741	67961244	1	-
chr1A	68301422	68301858	1	-
chr1A	68373865	68375317	1	-
chr1A	68450747	68451481	1	+
chr1A	69186813	69188206	1	-
chr1A	69189126	69193290	1	-
chr1A	69390563	69394403	1	-
chr1A	70040315	70041259	1	-
chr1A	70698576	70699123	1	-
chr1A	70702104	70703361	1	+
chr1A	70906359	70906661	1	-
chr1A	70939569	70944770	1	-
chr1A	71059897	71060199	1	-
chr1A	71076073	71076608	1	-
chr1A	71087425	71095613	1	-
chr1A	71244463	71245011	1	-
chr1A	71302076	71302678	1	-
chr1A	71444566	71445141	1	-
chr1A	71548446	71548862	1	-
chr1A	71558098	71561337	1	-
chr1A	71690097	71694523	1	+
chr1A	71723437	71725121	1	-
chr1A	71784546	71785643	1	+
chr1A	71786194	71790347	1	-
chr1A	71840069	71840617	1	+
chr1A	72782923	72785848	1	-
chr1A	72786982	72790879	1	-
chr1A	73092682	73094781	1	-
chr1A	73127489	73127821	1	+
chr1A	73296128	73300008	1	+
chr1A	73302227	73306213	1	+
chr1A	73308764	73309259	1	-
chr1A	73313272	73321877	1	-
chr1A	73322720	73329580	1	+
chr1A	73330831	73332009	1	-
chr1A	73352034	73356144	1	-
chr1A	73997112	74015561	1	+
chr1A	74247592	74256731	1	+
chr1A	74271677	74274790	1	-
chr1A	74431555	74444177	1	-
chr1A	74743582	74745508	1	-
chr1A	75255435	75256295	1	-
chr1A	75711214	75714543	1	-
chr1A	75715901	75722755	1	-
chr1A	76022842	76031681	1	+
chr1A	76486217	76492077	1	-
chr1A	76495600	76501257	1	-
chr1A	76537361	76539131	1	-
chr1A	76728799	76730242	1	+
chr1A	76801376	76802020	1	-
chr1A	77070564	77072762	1	+
chr1A	77074195	77076318	1	-
chr1A	77096207	77100193	1	+
chr1A	77103902	77107641	1	+
chr1A	77264655	77264957	1	+
chr1A	78323527	78331348	1	+
chr1A	78338820	78339371	1	+
chr1A	78543240	78548141	1	+
chr1A	78952858	78956138	1	+
chr1A	78963462	78964510	1	-
chr1A	79107177	79108103	1	+
chr1A	79110515	79111468	1	+
chr1A	79167267	79169087	1	+
chr1A	79689117	79694663	1	-
chr1A	79698529	79705107	1	-
chr1A	80190207	80195457	1	+
chr1A	80282864	80283651	1	-
chr1A	80297273	80308817	1	+
chr1A	80563325	80566507	1	-
chr1A	80618835	80632971	1	-
chr1A	80683972	80687009	1	-
chr1A	80688597	80690216	1	-
chr1A	82079675	82080037	1	+
chr1A	82125103	82125636	1	-
chr1A	82127357	82129287	1	-
chr1A	82517523	82527706	1	+
chr1A	82531179	82534245	1	-
chr1A	82947703	82952476	1	-
chr1A	83822287	83835945	1	-
chr1A	84002707	84014259	1	+
chr1A	84022445	84024205	1	+
chr1A	84275011	84276395	1	+
chr1A	84285802	84286827	1	-
chr1A	84484185	84484721	1	+
chr1A	84621382	84621918	1	+
chr1A	84728023	84729767	1	+
chr1A	84794075	84794977	1	-
chr1A	84795723	84796676	1	-
chr1A	84818931	84820079	1	+
chr1A	85005607	85006560	1	-
chr1A	85029103	85029342	1	+
chr1A	85032437	85034746	1	+
chr1A	85337375	85338346	1	+
chr1A	85344339	85346357	1	-
chr1A	85823147	85823737	1	+
chr1A	85824518	85827318	1	+
chr1A	85901519	85903872	1	-
chr1A	86235478	86240173	1	+
chr1A	86560549	86567303	1	+
chr1A	86607325	86608507	1	+
chr1A	86622533	86622789	1	+
chr1A	86636708	86637773	1	+
chr1A	86639280	86640857	1	-
chr1A	86644430	86649058	1	-
chr1A	87198333	87200428	1	+
chr1A	87210532	87211539	1	-
chr1A	88345961	88351613	1	+
chr1A	88843603	88860719	1	-
chr1A	89213977	89223957	1	+
chr1A	89402169	89407525	1	+
chr1A	89420679	89423269	1	+
chr1A	90106448	90110237	1	+
chr1A	90157739	90159253	1	+
chr1A	90162001	90163497	1	-
chr1A	90760258	90768296	1	-
chr1A	91043144	91048307	1	+
chr1A	91052159	91058518	1	+
chr1A	91059014	91059813	1	-
chr1A	91102580	91105202	1	+
chr1A	91158566	91162433	1	+
chr1A	91174621	91176040	1	+
chr1A	91328557	91329579	1	+
chr1A	91411090	91413928	1	-
chr1A	91416423	91417388	1	+
chr1A	91499073	91502229	1	+
chr1A	91503071	91505201	1	-
chr1A	91590457	91595995	1	-
chr1A	91602916	91604777	1	+
chr1A	91670915	91672324	1	+
chr1A	92564927	92567805	1	+
chr1A	92570980	92574355	1	-
chr1A	92581063	92581344	1	-
chr1A	92611602	92621290	1	+
chr1A	93051052	93052358	1	-
chr1A	93367123	93367842	1	+
chr1A	93394254	93397347	1	-
chr1A	93397707	93400910	1	+
chr1A	93401939	93403931	1	-
chr1A	93693869	93698186	1	-
chr1A	94101384	94106313	1	+
chr1A	94109991	94113883	1	+
chr1A	94245397	94249020	1	-
chr1A	94579684	94579917	1	-
chr1A	94580982	94581629	1	+
chr1A	94664426	94664784	1	-
chr1A	94664914	94665147	1	+
chr1A	94677533	94679149	1	-
chr1A	94763255	94764608	1	-
chr1A	94773499	94773816	1	+
chr1A	94774998	94775720	1	+
chr1A	94784308	94784794	1	+
chr1A	94797483	94797796	1	-
chr1A	95048529	95049419	1	-
chr1A	95059109	95062846	1	+
chr1A	95183415	95185447	1	+
chr1A	95311687	95315467	1	-
chr1A	95528061	95528951	1	+
chr1A	95820672	95825974	1	+
chr1A	95848268	95853474	1	-
chr1A	95855104	95860805	1	-
chr1A	96359784	96362176	1	-
chr1A	96364461	96365555	1	-
chr1A	96423242	96423996	1	+
chr1A	96438098	96440389	1	+
chr1A	96446461	96447163	1	+
chr1A	96449469	96451247	1	+
chr1A	96453298	96454882	1	+
chr1A	96462667	96465478	1	+
chr1A	96470434	96473287	1	+
chr1A	96475882	96477738	1	-
chr1A	96480553	96489239	1	-
chr1A	96747342	96748040	1	+
chr1A	97162370	97163349	1	-
chr1A	97261641	97261922	1	+
chr1A	97644068	97646738	1	-
chr1A	97792809	97793855	1	+
chr1A	97802665	97806587	1	-
chr1A	97808049	97809890	1	-
chr1A	97921095	97924345	1	-
chr1A	97935877	97940054	1	-
chr1A	97952310	97954682	1	-
chr1A	97954954	97957149	1	-
chr1A	97962759	97964307	1	+
chr1A	98019613	98021587	1	+
chr1A	98021714	98022699	1	-
chr1A	98023135	98023809	1	-
chr1A	98228600	98236724	1	-
chr1A	98242810	98247584	1	-
chr1A	98584808	98591571	1	+
chr1A	99001556	99009762	1	+
chr1A	99014327	99017947	1	+
chr1A	99018629	99019374	1	+
chr1A	99071111	99071878	1	+
chr1A	99138993	99139957	1	+
chr1A	99148751	99149625	1	+
chr1A	99292638	99293552	1	-
chr1A	99319276	99320394	1	+
chr1A	99340046	99340591	1	-
chr1A	99642032	99642292	1	+
chr1A	99657553	99659873	1	+
chr1A	99698129	99701825	1	-
chr1A	99725428	99726976	1	-
chr1A	99748701	99749813	1	-
chr1A	99868032	99871106	1	-
chr1A	99903693	99906671	1	+
chr1A	100002230	100003742	1	+
chr1A	100039055	100040673	1	+
chr1A	100099881	100104491	1	-
chr1A	100266490	100266840	1	+
chr1A	100267368	100272665	1	+
chr1A	100289735	100291127	1	-
chr1A	100292380	100297160	1	-
chr1A	100373187	100393199	1	+
chr1A	100409496	100415749	1	+
chr1A	100417892	100418981	1	-
chr1A	100418788	100418988	1	+
chr1A	100546611	100547024	1	+
chr1A	101320960	101323875	1	+
chr1A	101335178	101335645	1	-
chr1A	101377487	101382009	1	-
chr1A	101764234	101767627	1	-
chr1A	102164806	102170320	1	+
chr1A	102359761	102364820	1	+
chr1A	102366813	102370416	1	+
chr1A	102372261	102375018	1	-
chr1A	103312099	103326051	1	-
chr1A	103632010	103636401	1	-
chr1A	104208144	104220006	1	+
chr1A	104221951	104222899	1	-
chr1A	104225700	104229837	1	+
chr1A	104377811	104379455	1	+
chr1A	104432789	104433352	1	-
chr1A	104437625	104438334	1	-
chr1A	104578971	104581669	1	+
chr1A	104583160	104590321	1	-
chr1A	104920090	104922246	1	-
chr1A	104931396	104936457	1	+
chr1A	104937819	104949622	1	-
chr1A	105302520	105304648	1	+
chr1A	105886198	105886989	1	-
chr1A	105903502	105906285	1	-
chr1A	106217006	106217869	1	-
chr1A	106219624	106230524	1	-
chr1A	107094016	107096184	1	+
chr1A	107100993	107106880	1	+
chr1A	107107556	107110090	1	-
chr1A	107232197	107232940	1	+
chr1A	107466630	107481728	1	+
chr1A	107484403	107485682	1	-
chr1A	107646362	107648338	1	+
chr1A	107777232	107778839	1	-
chr1A	107937215	107937766	1	+
chr1A	108070762	108074333	1	+
chr1A	108077333	108080104	1	-
chr1A	108163469	108174706	1	-
chr1A	108442783	108443603	1	-
chr1A	108689335	108691279	1	+
chr1A	108692796	108697526	1	-
chr1A	108760477	108766463	1	-
chr1A	108770384	108774302	1	+
chr1A	108774676	108775683	1	-
chr1A	108779234	108781156	1	-
chr1A	108798141	108800077	1	+
chr1A	108919004	108919279	1	-
chr1A	108922320	108924252	1	+
chr1A	109428845	109429628	1	-
chr1A	109573856	109578182	1	+
chr1A	109982664	109986523	1	-
chr1A	110073002	110073869	1	+
chr1A	110158192	110159022	1	+
chr1A	110159926	110160326	1	-
chr1A	110279445	110281837	1	+
chr1A	110282827	110284323	1	-
chr1A	111122742	111133206	1	+
chr1A	111150825	111153886	1	-
chr1A	111534404	111538208	1	+
chr1A	112028291	112029174	1	-
chr1A	112036193	112041437	1	-
chr1A	112777324	112777672	1	+
chr1A	112927811	112928323	1	+
chr1A	112935716	112941587	1	+
chr1A	112942671	112944251	1	-
chr1A	113251478	113252134	1	-
chr1A	113538311	113541488	1	-
chr1A	113850685	113857777	1	+
chr1A	113858216	113861478	1	-
chr1A	113877900	113881819	1	-
chr1A	113882579	113883439	1	+
chr1A	114060700	114062480	1	-
chr1A	114544744	114546388	1	+
chr1A	114547942	114552217	1	+
chr1A	115358762	115362931	1	+
chr1A	115364309	115369807	1	-
chr1A	115888977	115890171	1	-
chr1A	115920754	115932249	1	-
chr1A	115939837	115940140	1	+
chr1A	115949496	115972182	1	+
chr1A	115975863	115978443	1	+
chr1A	116694157	116697449	1	+
chr1A	117163304	117165504	1	-
chr1A	117192094	117193973	1	-
chr1A	117194226	117198223	1	-
chr1A	117244576	117248021	1	+
chr1A	117888457	117890976	1	-
chr1A	117907036	117911893	1	-
chr1A	117979497	117981685	1	-
chr1A	118137557	118138591	1	-
chr1A	118503585	118509259	1	+
chr1A	118557583	118559476	1	-
chr1A	118761484	118767307	1	+
chr1A	118809687	118815367	1	+
chr1A	118847579	118850473	1	+
chr1A	118877092	118877385	1	-
chr1A	119043566	119054367	1	-
chr1A	119149117	119151788	1	-
chr1A	119493603	119496862	1	+
chr1A	119703774	119707732	1	+
chr1A	119709418	119718402	1	-
chr1A	119739620	119740282	1	+
chr1A	120002880	120010756	1	+
chr1A	120011481	120012555	1	-
chr1A	120363998	120365208	1	+
chr1A	120374712	120379020	1	+
chr1A	121129129	121130160	1	-
chr1A	121133429	121136039	1	-
chr1A	121567788	121568682	1	+
chr1A	121740285	121745880	1	-
chr1A	121880232	121881650	1	-
chr1A	122500073	122500731	1	-
chr1A	123549161	123552628	1	-
chr1A	123552707	123555037	1	+
chr1A	124011291	124011803	1	+
chr1A	124013826	124014422	1	-
chr1A	124180830	124181682	1	-
chr1A	124189349	124190296	1	-
chr1A	124189801	124190159	1	+
chr1A	124202899	124203739	1	-
chr1A	124479419	124482262	1	+
chr1A	124786564	124787429	1	-
chr1A	124886307	124891820	1	-
chr1A	124896096	124897742	1	-
chr1A	125109058	125110590	1	-
chr1A	125146856	125147890	1	-
chr1A	125150544	125151764	1	+
chr1A	125154663	125156057	1	+
chr1A	126511799	126516210	1	+
chr1A	126853151	126854907	1	-
chr1A	126856106	126858513	1	-
chr1A	127075249	127077643	1	-
chr1A	127081744	127086586	1	+
chr1A	127091555	127092792	1	-
chr1A	127352997	127355525	1	+
chr1A	127756816	127760790	1	+
chr1A	127831992	127833434	1	+
chr1A	128634284	128634541	1	+
chr1A	129003620	129005020	1	-
chr1A	129723933	129724205	1	+
chr1A	130149211	130150722	1	+
chr1A	130349782	130350697	1	+
chr1A	130909526	130912944	1	-
chr1A	131520442	131521683	1	-
chr1A	131964281	131971412	1	-
chr1A	132133917	132135498	1	-
chr1A	132264369	132274817	1	+
chr1A	132414477	132416648	1	-
chr1A	132481070	132485645	1	+
chr1A	132783907	132791172	1	+
chr1A	132795865	132797430	1	+
chr1A	132798226	132799173	1	-
chr1A	133126480	133126890	1	+
chr1A	133155344	133156447	1	-
chr1A	133160120	133162594	1	-
chr1A	133164482	133166640	1	-
chr1A	133171060	133173941	1	-
chr1A	133412497	133418083	1	+
chr1A	133514024	133518080	1	-
chr1A	134000616	134003066	1	+
chr1A	134943548	134949310	1	+
chr1A	134956995	134963808	1	-
chr1A	135182594	135183536	1	-
chr1A	135507797	135508081	1	+
chr1A	135509433	135523753	1	-
chr1A	135966918	135968561	1	-
chr1A	135967056	135968492	1	+
chr1A	135968986	135971608	1	-
chr1A	136923917	136959404	1	+
chr1A	137231945	137234925	1	+
chr1A	137405754	137407677	1	-
chr1A	137411359	137412518	1	-
chr1A	138225759	138228845	1	-
chr1A	139553024	139554372	1	+
chr1A	139558176	139561191	1	+
chr1A	139637058	139641051	1	-
chr1A	140961020	140962582	1	+
chr1A	141433210	141437486	1	-
chr1A	142101618	142101830	1	+
chr1A	142887336	142888649	1	-
chr1A	143276250	143278888	1	-
chr1A	143377562	143377964	1	-
chr1A	143378956	143379553	1	-
chr1A	143810234	143819494	1	+
chr1A	144552721	144553014	1	+
chr1A	144559153	144559437	1	-
chr1A	145371291	145380695	1	-
chr1A	145876666	145877186	1	+
chr1A	145988761	145989572	1	+
chr1A	146630225	146631599	1	-
chr1A	146944702	146946619	1	+
chr1A	146947793	146952502	1	-
chr1A	146958998	146959708	1	-
chr1A	147353585	147356881	1	-
chr1A	147674907	147682551	1	+
chr1A	147690055	147690720	1	-
chr1A	147727376	147728849	1	-
chr1A	148267325	148270879	1	+
chr1A	148609016	148610836	1	-
chr1A	148744815	148745881	1	+
chr1A	148953858	148959299	1	+
chr1A	149352497	149355340	1	-
chr1A	149510430	149514777	1	-
chr1A	149864848	149874041	1	+
chr1A	150006810	150007658	1	+
chr1A	150450040	150456925	1	-
chr1A	150860632	150861162	1	+
chr1A	150890875	150894911	1	+
chr1A	150899761	150902039	1	-
chr1A	151351543	151352593	1	+
chr1A	151771194	151777049	1	+
chr1A	151873124	151877407	1	-
chr1A	152407743	152434315	1	-
chr1A	152462851	152463622	1	+
chr1A	152713891	152714301	1	-
chr1A	153337577	153339299	1	+
chr1A	153581109	153586411	1	+
chr1A	154008010	154015098	1	+
chr1A	154075853	154100902	1	+
chr1A	154076729	154077174	1	+
chr1A	154077351	154077658	1	+
chr1A	154574688	154577238	1	+
chr1A	154699585	154701760	1	+
chr1A	155068657	155077294	1	+
chr1A	155138718	155139587	1	-
chr1A	155143534	155144069	1	-
chr1A	155692476	155696843	1	+
chr1A	155806645	155808250	1	+
chr1A	155841100	155858848	1	-
chr1A	156593825	156594201	1	+
chr1A	157312144	157316818	1	-
chr1A	157348514	157351439	1	+
chr1A	157511916	157512543	1	-
chr1A	157829169	157834869	1	-
chr1A	157963122	157963466	1	+
chr1A	158492988	158493987	1	-
chr1A	159517111	159528052	1	+
chr1A	161671207	161671752	1	-
chr1A	163382278	163383900	1	-
chr1A	163392936	163397226	1	-
chr1A	164457541	164469178	1	-
chr1A	165172837	165179858	1	-
chr1A	166315880	166322205	1	+
chr1A	167150411	167152570	1	+
chr1A	167800422	167802147	1	+
chr1A	167803188	167804801	1	-
chr1A	168260719	168261523	1	+
chr1A	168443692	168444026	1	+
chr1A	168444938	168445657	1	+
chr1A	168447538	168447969	1	-
chr1A	168449054	168449275	1	-
chr1A	168449377	168449508	1	+
chr1A	168451321	168451533	1	+
chr1A	168548237	168553052	1	+
chr1A	168554707	168590020	1	-
chr1A	169644019	169653927	1	+
chr1A	171007151	171034407	1	-
chr1A	171453940	171469805	1	-
chr1A	171893005	171893388	1	-
chr1A	172185057	172193679	1	+
chr1A	173960912	173978700	1	+
chr1A	174435668	174436685	1	+
chr1A	175173616	175178831	1	-
chr1A	176449614	176461993	1	+
chr1A	177380837	177382928	1	+
chr1A	177432274	177432799	1	-
chr1A	177465418	177472573	1	+
chr1A	177483768	177485204	1	+
chr1A	179430133	179431032	1	+
chr1A	179531380	179533050	1	-
chr1A	179533597	179534082	1	+
chr1A	179535851	179537120	1	-
chr1A	180414769	180415224	1	-
chr1A	181753909	181778093	1	+
chr1A	181969322	181969719	1	-
chr1A	182068831	182176388	1	-
chr1A	184934531	184935439	1	-
chr1A	185117192	185118673	1	+
chr1A	185141618	185146174	1	-
chr1A	186211842	186213589	1	+
chr1A	186717495	186718766	1	-
chr1A	186989070	186995992	1	-
chr1A	188132649	188151653	1	+
chr1A	188140665	188140934	1	-
chr1A	189710004	189722289	1	+
chr1A	189958502	189964881	1	+
chr1A	191856080	191862468	1	-
chr1A	193517450	193517968	1	+
chr1A	197091564	197138407	1	-
chr1A	200578386	200579212	1	-
chr1A	201744218	201747125	1	-
chr1A	201753131	201753412	1	+
chr1A	201853876	201865409	1	-
chr1A	202072942	202101802	1	-
chr1A	204318642	204320100	1	+
chr1A	204826245	204828308	1	+
chr1A	205224199	205224771	1	-
chr1A	206202068	206202968	1	-
chr1A	206792880	206805344	1	-
chr1A	207975944	207980970	1	+
chr1A	208209945	208215706	1	-
chr1A	208705980	208711090	1	+
chr1A	208725043	208726336	1	-
chr1A	208881364	208913376	1	+
chr1A	209354063	209362809	1	-
chr1A	212017043	212018086	1	-
chr1A	212018507	212019816	1	+
chr1A	212022077	212023449	1	-
chr1A	213253480	213255701	1	-
chr1A	213902924	213933580	1	+
chr1A	215664561	215664827	1	-
chr1A	216415184	216456663	1	-
chr1A	217610556	217613632	1	-
chr1A	218214942	218219934	1	-
chr1A	218305543	218309046	1	-
chr1A	218522887	218529039	1	+
chr1A	219381070	219386762	1	-
chr1A	219894633	219900474	1	-
chr1A	220176307	220176642	1	+
chr1A	221695822	221707703	1	+
chr1A	221708758	221709504	1	+
chr1A	222347654	222369665	1	-
chr1A	223443944	223444462	1	+
chr1A	223826570	223828177	1	-
chr1A	223938246	223948863	1	-
chr1A	224802450	224826981	1	+
chr1A	225508264	225516837	1	-
chr1A	227257608	227268535	1	+
chr1A	229169225	229171150	1	-
chr1A	230132974	230165523	1	+
chr1A	230469265	230472558	1	-
chr1A	232067250	232074647	1	+
chr1A	232086519	232105286	1	-
chr1A	232333397	232344047	1	+
chr1A	232606265	232618334	1	+
chr1A	233920989	233925051	1	+
chr1A	234151527	234152513	1	-
chr1A	234158354	234158566	1	-
chr1A	234210267	234257818	1	+
chr1A	234796415	234799414	1	+
chr1A	234806654	234816277	1	-
chr1A	235652209	235688637	1	+
chr1A	236715923	236721117	1	+
chr1A	237327926	237329898	1	-
chr1A	237509849	237519980	1	-
chr1A	237742797	237744215	1	-
chr1A	237744733	237746115	1	+
chr1A	238075954	238076241	1	+
chr1A	238106169	238106639	1	-
chr1A	238107966	238108343	1	-
chr1A	238108388	238108744	1	-
chr1A	238153351	238153728	1	-
chr1A	238153773	238154129	1	-
chr1A	238648255	238649170	1	-
chr1A	238656184	238670642	1	+
chr1A	238673104	238673667	1	+
chr1A	238680220	238690256	1	-
chr1A	238869848	238870506	1	-
chr1A	238999968	239002247	1	+
chr1A	239100007	239101491	1	+
chr1A	239103017	239105291	1	-
chr1A	239889972	239902813	1	+
chr1A	239905834	239906778	1	+
chr1A	241168382	241170717	1	+
chr1A	241313001	241320934	1	+
chr1A	241377201	241377560	1	-
chr1A	241677733	241679446	1	-
chr1A	241983247	241984668	1	-
chr1A	241984883	241986586	1	+
chr1A	241993266	242012443	1	+
chr1A	242779692	242804571	1	+
chr1A	243160798	243162917	1	-
chr1A	243619641	243624532	1	-
chr1A	243862575	243866118	1	-
chr1A	244500835	244503810	1	-
chr1A	244507894	244510602	1	-
chr1A	245115482	245117356	1	+
chr1A	245518808	245526807	1	+
chr1A	245527888	245536646	1	-
chr1A	246127802	246129721	1	-
chr1A	246690466	246692935	1	-
chr1A	247312234	247347158	1	-
chr1A	248422181	248426947	1	+
chr1A	248429233	248435357	1	-
chr1A	248612115	248613777	1	+
chr1A	248614130	248616856	1	-
chr1A	248877940	248881446	1	+
chr1A	249043666	249056801	1	+
chr1A	249146815	249148296	1	-
chr1A	250087771	250090962	1	-
chr1A	250193068	250198141	1	+
chr1A	250201833	250202786	1	-
chr1A	250442543	250444421	1	-
chr1A	250526402	250528063	1	-
chr1A	250550882	250554036	1	+
chr1A	251009052	251018375	1	+
chr1A	251219979	251221057	1	-
chr1A	251334805	251341487	1	+
chr1A	251341949	251347039	1	+
chr1A	251372382	251375090	1	-
chr1A	251376343	251377731	1	+
chr1A	251531995	251532820	1	-
chr1A	251562131	251563966	1	-
chr1A	251691125	251692365	1	+
chr1A	251936266	251937029	1	+
chr1A	252282190	252286000	1	-
chr1A	252321626	252322000	1	+
chr1A	252322958	252324295	1	-
chr1A	252495576	252495944	1	+
chr1A	252502438	252518131	1	-
chr1A	252509644	252511052	1	-
chr1A	252622734	252628173	1	-
chr1A	252772215	252773564	1	+
chr1A	252824849	252828691	1	-
chr1A	253014156	253017193	1	-
chr1A	253371507	253372209	1	-
chr1A	253378835	253384110	1	-
chr1A	253720511	253721898	1	+
chr1A	253728009	253731690	1	-
chr1A	254183195	254188522	1	+
chr1A	254350419	254352021	1	+
chr1A	254375461	254382836	1	+
chr1A	254384161	254386329	1	-
chr1A	254993201	254995310	1	+
chr1A	254996207	254996671	1	-
chr1A	255203431	255205326	1	+
chr1A	255472333	255472995	1	-
chr1A	255479114	255487802	1	+
chr1A	255700903	255701538	1	-
chr1A	255747170	255748035	1	-
chr1A	255872277	255874488	1	+
chr1A	255898389	255900004	1	-
chr1A	256026883	256027134	1	+
chr1A	256027145	256027264	1	+
chr1A	256027287	256027403	1	+
chr1A	256027528	256027650	1	+
chr1A	256376564	256380063	1	+
chr1A	256712470	256718451	1	+
chr1A	256810440	256816731	1	+
chr1A	256819354	256822493	1	+
chr1A	256823778	256827699	1	+
chr1A	256920041	256928881	1	-
chr1A	256964466	256967877	1	+
chr1A	256984240	256985339	1	-
chr1A	257415390	257419449	1	+
chr1A	257551896	257558340	1	+
chr1A	257560247	257561236	1	+
chr1A	257565003	257566439	1	-
chr1A	257573126	257574803	1	-
chr1A	257960004	257969213	1	+
chr1A	257987100	257987438	1	+
chr1A	258157132	258162331	1	+
chr1A	258179945	258181512	1	-
chr1A	258738300	258740355	1	+
chr1A	258745539	258748892	1	+
chr1A	258857885	258862801	1	-
chr1A	258871019	258881397	1	-
chr1A	259049417	259051159	1	+
chr1A	259052549	259066009	1	-
chr1A	259069861	259073887	1	-
chr1A	259892863	259893126	1	-
chr1A	259994735	259997663	1	-
chr1A	260834119	260835657	1	+
chr1A	260836990	260839901	1	+
chr1A	260840704	260841039	1	-
chr1A	260841893	260842318	1	+
chr1A	260842565	260842903	1	+
chr1A	261130895	261136858	1	+
chr1A	261247313	261250015	1	+
chr1A	261816863	261825975	1	-
chr1A	262009577	262013731	1	+
chr1A	262290121	262291053	1	+
chr1A	262819216	262841641	1	+
chr1A	262944430	262947823	1	+
chr1A	263957445	263957835	1	+
chr1A	264213902	264217780	1	-
chr1A	265021906	265026255	1	+
chr1A	265032988	265041584	1	-
chr1A	265645704	265650501	1	-
chr1A	266886083	266886838	1	+
chr1A	267141996	267145869	1	+
chr1A	267146756	267155550	1	+
chr1A	267169657	267171891	1	-
chr1A	267177939	267181043	1	-
chr1A	267347703	267352109	1	-
chr1A	267354284	267356227	1	-
chr1A	267794675	267802582	1	+
chr1A	267882516	267883117	1	+
chr1A	268122219	268123732	1	-
chr1A	268385375	268392359	1	+
chr1A	268914898	268929380	1	+
chr1A	268932777	268936646	1	+
chr1A	269567708	269575415	1	+
chr1A	269579982	269582738	1	-
chr1A	269994268	270007910	1	+
chr1A	270717656	270719747	1	-
chr1A	271619747	271621923	1	-
chr1A	271883023	271891418	1	-
chr1A	272205326	272208972	1	-
chr1A	272611172	272613645	1	+
chr1A	272983850	272985600	1	-
chr1A	273605105	273605899	1	+
chr1A	274108570	274109883	1	-
chr1A	274781651	274782385	1	+
chr1A	275764472	275765617	1	+
chr1A	276257699	276258255	1	-
chr1A	276323725	276325756	1	+
chr1A	276569481	276572247	1	+
chr1A	276802517	276805534	1	+
chr1A	276862985	276864470	1	-
chr1A	276968000	276972065	1	+
chr1A	277076335	277078034	1	+
chr1A	277629409	277640907	1	+
chr1A	278141903	278145724	1	+
chr1A	278507749	278508126	1	+
chr1A	278508127	278508621	1	+
chr1A	278521117	278521581	1	+
chr1A	278522195	278522386	1	+
chr1A	278527011	278527487	1	+
chr1A	278527787	278532773	1	+
chr1A	278533300	278533572	1	-
chr1A	278538404	278538858	1	+
chr1A	279733261	279742276	1	+
chr1A	279824918	279830998	1	+
chr1A	279903659	279908492	1	-
chr1A	280273409	280276100	1	-
chr1A	280603599	280604144	1	-
chr1A	280615436	280615858	1	+
chr1A	281368159	281368410	1	-
chr1A	281650088	281650555	1	+
chr1A	281656642	281659470	1	-
chr1A	281887755	281894730	1	-
chr1A	282545308	282551200	1	+
chr1A	282552983	282554713	1	+
chr1A	282695207	282702220	1	-
chr1A	283842897	283859559	1	+
chr1A	284143769	284151341	1	+
chr1A	284320491	284322241	1	+
chr1A	284336841	284337272	1	-
chr1A	284901828	284905908	1	-
chr1A	284912392	284913734	1	-
chr1A	285354016	285355811	1	-
chr1A	285980870	285986701	1	+
chr1A	286006538	286010392	1	+
chr1A	286915760	286916578	1	+
chr1A	286918180	286918564	1	+
chr1A	287040075	287040320	1	+
chr1A	287313664	287315907	1	-
chr1A	287542005	287544201	1	-
chr1A	287681882	287684692	1	-
chr1A	287686614	287688797	1	+
chr1A	287689455	287690114	1	-
chr1A	287691831	287702075	1	-
chr1A	288510775	288520791	1	-
chr1A	288862057	288869741	1	+
chr1A	289329903	289332793	1	+
chr1A	289334317	289346216	1	+
chr1A	289346773	289351580	1	-
chr1A	289630792	289633845	1	-
chr1A	290123284	290127425	1	+
chr1A	290198960	290201733	1	+
chr1A	290202392	290204903	1	-
chr1A	290336474	290337797	1	+
chr1A	290345893	290349511	1	-
chr1A	290410469	290411062	1	+
chr1A	290549737	290551676	1	-
chr1A	290554514	290555958	1	+
chr1A	290557294	290558542	1	+
chr1A	290956007	290956567	1	+
chr1A	291242184	291245847	1	+
chr1A	291248756	291256208	1	+
chr1A	291564726	291565838	1	-
chr1A	291974554	291975520	1	+
chr1A	292019877	292022375	1	-
chr1A	292077106	292077622	1	+
chr1A	292078418	292089558	1	-
chr1A	292523917	292527297	1	-
chr1A	292745254	292746177	1	-
chr1A	292757858	292778942	1	-
chr1A	292879106	292881737	1	-
chr1A	293246002	293247141	1	+
chr1A	293708039	293722466	1	+
chr1A	293728801	293730405	1	+
chr1A	293731111	293738149	1	+
chr1A	294039008	294042106	1	+
chr1A	295022534	295022968	1	-
chr1A	295228401	295232736	1	-
chr1A	295458809	295464212	1	+
chr1A	295466049	295466924	1	+
chr1A	295585163	295589034	1	-
chr1A	296204792	296210638	1	+
chr1A	296212311	296215426	1	-
chr1A	296237951	296242979	1	-
chr1A	297377107	297380752	1	+
chr1A	297697074	297700706	1	-
chr1A	297745177	297750927	1	-
chr1A	297872248	297874838	1	-
chr1A	297883086	297884879	1	+
chr1A	297885172	297885423	1	+
chr1A	297885575	297885691	1	+
chr1A	298034053	298037445	1	+
chr1A	298105927	298106971	1	-
chr1A	298109884	298115625	1	+
chr1A	298152588	298154670	1	-
chr1A	298557787	298566661	1	+
chr1A	298602114	298610931	1	+
chr1A	298613620	298615553	1	-
chr1A	298621356	298621844	1	+
chr1A	298635816	298636609	1	-
chr1A	298646085	298646780	1	-
chr1A	298725244	298725951	1	+
chr1A	299103405	299106055	1	+
chr1A	299267975	299268403	1	+
chr1A	299425280	299425957	1	-
chr1A	299540593	299541384	1	+
chr1A	299543000	299543506	1	+
chr1A	299624841	299657412	1	+
chr1A	299719197	299719790	1	+
chr1A	300003984	300004745	1	+
chr1A	300100831	300102497	1	+
chr1A	300105516	300106916	1	-
chr1A	300107108	300111709	1	+
chr1A	300116122	300116981	1	-
chr1A	300395636	300396097	1	-
chr1A	300567550	300568122	1	+
chr1A	300577008	300577529	1	+
chr1A	300672635	300673168	1	+
chr1A	300723876	300724628	1	-
chr1A	300856846	300860073	1	-
chr1A	300927065	300927679	1	-
chr1A	300944088	300944609	1	+
chr1A	301128325	301134041	1	+
chr1A	301158247	301162381	1	+
chr1A	301197010	301199910	1	-
chr1A	301629967	301631797	1	-
chr1A	301773059	301775548	1	+
chr1A	301776543	301779673	1	-
chr1A	301781403	301783422	1	-
chr1A	301857789	301864276	1	-
chr1A	301894161	301894744	1	+
chr1A	301896009	301899093	1	-
chr1A	302195805	302198029	1	+
chr1A	302198387	302200662	1	-
chr1A	302628831	302639166	1	-
chr1A	302897983	302906773	1	-
chr1A	302912219	302913447	1	+
chr1A	302957961	302959148	1	-
chr1A	303728090	303729971	1	-
chr1A	303849688	303851939	1	+
chr1A	303853730	303858348	1	-
chr1A	304030516	304036374	1	-
chr1A	304037376	304046818	1	-
chr1A	304996060	304998794	1	+
chr1A	305004105	305006364	1	-
chr1A	305327777	305329039	1	-
chr1A	305333691	305336059	1	-
chr1A	305364279	305367856	1	-
chr1A	305606466	305608052	1	+
chr1A	306107034	306114899	1	+
chr1A	306118212	306120260	1	+
chr1A	306149768	306150941	1	+
chr1A	306550505	306553216	1	-
chr1A	306639466	306643655	1	+
chr1A	306684328	306684652	1	-
chr1A	307033760	307040626	1	+
chr1A	307043547	307044212	1	+
chr1A	307060256	307061927	1	+
chr1A	307485636	307486505	1	-
chr1A	307700874	307707523	1	-
chr1A	307735535	307736499	1	+
chr1A	308202889	308210789	1	+
chr1A	308245586	308246137	1	-
chr1A	308351312	308353072	1	+
chr1A	308570001	308571161	1	+
chr1A	308571543	308576159	1	-
chr1A	308786782	308787045	1	+
chr1A	308804882	308806552	1	-
chr1A	308811132	308811410	1	-
chr1A	308812891	308816071	1	-
chr1A	308949711	308953067	1	-
chr1A	308954651	308956183	1	+
chr1A	309401615	309403447	1	-
chr1A	309457817	309462696	1	-
chr1A	309740367	309741639	1	-
chr1A	309743083	309758319	1	-
chr1A	309789658	309791532	1	+
chr1A	309910012	309913118	1	-
chr1A	310130020	310254656	1	+
chr1A	311059509	311060627	1	+
chr1A	311525112	311526359	1	+
chr1A	311771378	311771641	1	-
chr1A	311806706	311808758	1	-
chr1A	311812619	311816370	1	-
chr1A	311846927	311852934	1	-
chr1A	312160211	312161238	1	-
chr1A	312583634	312585896	1	+
chr1A	312584969	312607067	1	-
chr1A	312772607	312777161	1	+
chr1A	313006783	313007070	1	-
chr1A	313161875	313162132	1	-
chr1A	313478337	313478911	1	-
chr1A	313487341	313487574	1	+
chr1A	313489398	313491513	1	+
chr1A	313590610	313592112	1	+
chr1A	313738708	313751749	1	-
chr1A	313744380	313745241	1	+
chr1A	313903961	313912450	1	-
chr1A	314428432	314432118	1	+
chr1A	314491807	314494505	1	+
chr1A	314511696	314513045	1	+
chr1A	314620738	314623899	1	-
chr1A	315061895	315062158	1	+
chr1A	315834508	315839419	1	-
chr1A	316893342	316894706	1	+
chr1A	317811200	317814470	1	+
chr1A	319077926	319078729	1	+
chr1A	319080108	319087422	1	-
chr1A	319320087	319321212	1	+
chr1A	319445957	319447498	1	-
chr1A	319734016	319734649	1	-
chr1A	319887864	319889390	1	-
chr1A	320222692	320225119	1	-
chr1A	320334614	320338168	1	+
chr1A	320479991	320494964	1	+
chr1A	320891334	320895452	1	+
chr1A	321110528	321114488	1	+
chr1A	321228079	321228991	1	+
chr1A	321395089	321398811	1	+
chr1A	321402669	321412297	1	-
chr1A	321875919	321880451	1	-
chr1A	321882987	321887998	1	-
chr1A	322572480	322577099	1	+
chr1A	323188610	323190548	1	+
chr1A	323191599	323192726	1	-
chr1A	323204777	323205142	1	-
chr1A	323286106	323286912	1	-
chr1A	323406575	323407235	1	-
chr1A	323642183	323645469	1	-
chr1A	323894492	323894761	1	-
chr1A	323895149	323895469	1	+
chr1A	323961240	323961536	1	+
chr1A	324490259	324490897	1	+
chr1A	324494559	324498360	1	-
chr1A	324500509	324500943	1	-
chr1A	324609923	324619731	1	-
chr1A	324623321	324623680	1	-
chr1A	324856932	324862306	1	+
chr1A	325032422	325033066	1	+
chr1A	325037080	325039704	1	-
chr1A	325040004	325049119	1	+
chr1A	325050068	325054325	1	-
chr1A	325782153	325784509	1	+
chr1A	326208123	326213785	1	+
chr1A	326216040	326216641	1	+
chr1A	326217184	326217907	1	-
chr1A	327005318	327014619	1	+
chr1A	327012874	327013289	1	+
chr1A	327015129	327017953	1	-
chr1A	327271369	327271863	1	-
chr1A	327278506	327278844	1	+
chr1A	327382922	327383346	1	-
chr1A	327526022	327528742	1	+
chr1A	327529292	327531149	1	-
chr1A	327531721	327537566	1	+
chr1A	327712545	327713477	1	-
chr1A	328125255	328125624	1	-
chr1A	328244901	328253568	1	+
chr1A	328254251	328257579	1	-
chr1A	328714093	328716713	1	+
chr1A	328840867	328842296	1	-
chr1A	329247136	329248641	1	-
chr1A	330082980	330086039	1	+
chr1A	330087782	330088366	1	-
chr1A	330686956	330688188	1	+
chr1A	330766325	330771381	1	-
chr1A	331233539	331237029	1	-
chr1A	331269434	331273212	1	-
chr1A	331318266	331323288	1	-
chr1A	331517342	331518917	1	-
chr1A	332044495	332047279	1	+
chr1A	332382634	332384185	1	+
chr1A	333135045	333139201	1	-
chr1A	333498436	333500118	1	+
chr1A	333525478	333528820	1	+
chr1A	333536003	333553122	1	-
chr1A	333613545	333627224	1	-
chr1A	333868912	333886212	1	+
chr1A	333913350	333914042	1	+
chr1A	333919102	333921927	1	+
chr1A	334074389	334075924	1	-
chr1A	334200852	334205193	1	-
chr1A	334446661	334448697	1	+
chr1A	334449653	334452553	1	-
chr1A	335012543	335034370	1	-
chr1A	335115860	335116228	1	+
chr1A	335542106	335543221	1	-
chr1A	335545569	335546567	1	-
chr1A	335549915	335551328	1	+
chr1A	335826038	335828882	1	+
chr1A	335830902	335831552	1	+
chr1A	335831553	335836094	1	-
chr1A	336213825	336214565	1	-
chr1A	336237905	336240227	1	-
chr1A	336461545	336461958	1	-
chr1A	336476094	336476840	1	+
chr1A	336607520	336611125	1	+
chr1A	337007454	337016960	1	-
chr1A	337150194	337152229	1	+
chr1A	337300913	337301823	1	-
chr1A	337629038	337629826	1	-
chr1A	337654251	337655149	1	-
chr1A	337655620	337656573	1	+
chr1A	337657719	337658573	1	-
chr1A	337677617	337678485	1	-
chr1A	337703251	337704179	1	-
chr1A	337776142	337776922	1	-
chr1A	337781454	337781669	1	-
chr1A	337947887	337949169	1	+
chr1A	337981705	337987755	1	+
chr1A	338130611	338131079	1	-
chr1A	338214804	338217071	1	+
chr1A	338581948	338588145	1	+
chr1A	338588844	338590787	1	-
chr1A	338593253	338596125	1	-
chr1A	338600466	338600819	1	-
chr1A	338833140	338836388	1	-
chr1A	339098086	339099014	1	-
chr1A	339483296	339484492	1	+
chr1A	339914075	339915730	1	-
chr1A	340010942	340014592	1	-
chr1A	340071989	340072312	1	+
chr1A	340249645	340249842	1	+
chr1A	340409568	340411298	1	-
chr1A	340426269	340428701	1	-
chr1A	341015456	341017571	1	-
chr1A	341867740	341871937	1	+
chr1A	341872370	341873765	1	-
chr1A	342379980	342384645	1	+
chr1A	342387353	342391664	1	+
chr1A	342391924	342393474	1	-
chr1A	342433885	342435083	1	-
chr1A	342596335	342597058	1	-
chr1A	342875131	342878854	1	-
chr1A	343390179	343394908	1	-
chr1A	343395614	343397180	1	-
chr1A	343419126	343424719	1	-
chr1A	343616053	343618181	1	+
chr1A	343618475	343621756	1	-
chr1A	343673967	343676446	1	+
chr1A	343681480	343685742	1	-
chr1A	344183731	344186157	1	+
chr1A	344189326	344189787	1	-
chr1A	344290280	344294594	1	+
chr1A	344470839	344472679	1	+
chr1A	344480444	344488289	1	-
chr1A	345108587	345116464	1	-
chr1A	345168181	345171186	1	-
chr1A	345303681	345304454	1	+
chr1A	345305902	345306243	1	-
chr1A	345308637	345310177	1	+
chr1A	345783702	345786481	1	+
chr1A	345788051	345790004	1	+
chr1A	345790968	345792849	1	-
chr1A	346445756	346449695	1	+
chr1A	346681510	346682349	1	+
chr1A	347320199	347322090	1	-
chr1A	347322425	347324298	1	-
chr1A	347417439	347418136	1	-
chr1A	347593048	347593677	1	+
chr1A	347619083	347621565	1	+
chr1A	347634228	347635793	1	-
chr1A	347640600	347646860	1	-
chr1A	347918290	347920810	1	-
chr1A	347922445	347923080	1	+
chr1A	347923908	347927115	1	-
chr1A	348398667	348400619	1	-
chr1A	348689891	348698082	1	+
chr1A	348717417	348721632	1	-
chr1A	348848703	348851199	1	+
chr1A	349358465	349360851	1	+
chr1A	349997939	350018147	1	-
chr1A	350395750	350401039	1	-
chr1A	350749459	350751974	1	+
chr1A	350753898	350762907	1	-
chr1A	351211684	351212265	1	+
chr1A	351340564	351341519	1	+
chr1A	351344398	351344970	1	-
chr1A	351345247	351345655	1	+
chr1A	351349503	351350709	1	-
chr1A	351475258	351476062	1	-
chr1A	351596076	351596681	1	-
chr1A	351604602	351608126	1	-
chr1A	351856640	351857125	1	+
chr1A	351856915	351859473	1	-
chr1A	351859663	351863729	1	-
chr1A	351878373	351882317	1	+
chr1A	351883304	351886061	1	-
chr1A	352013037	352016495	1	+
chr1A	352137177	352140818	1	-
chr1A	352174251	352179849	1	-
chr1A	352853002	352861601	1	+
chr1A	353253624	353256368	1	+
chr1A	353256939	353259934	1	-
chr1A	353279864	353280145	1	+
chr1A	353626308	353631175	1	-
chr1A	353660357	353661166	1	+
chr1A	353913730	353916577	1	+
chr1A	354189150	354191195	1	+
chr1A	354295106	354299626	1	+
chr1A	354300755	354302644	1	-
chr1A	354304042	354307784	1	-
chr1A	354823588	354824724	1	-
chr1A	354934937	354937526	1	-
chr1A	354938220	354940269	1	-
chr1A	354943779	354948342	1	-
chr1A	354950281	354955707	1	-
chr1A	355025764	355026950	1	+
chr1A	355320902	355324840	1	+
chr1A	355326460	355328812	1	+
chr1A	355330163	355334012	1	-
chr1A	355336160	355338581	1	-
chr1A	355342906	355344424	1	+
chr1A	355345430	355348383	1	-
chr1A	355624317	355627850	1	+
chr1A	355629543	355631288	1	+
chr1A	355714594	355716553	1	+
chr1A	355718355	355718861	1	+
chr1A	355720724	355722631	1	-
chr1A	355730633	355735246	1	-
chr1A	356390021	356392519	1	+
chr1A	356428085	356430445	1	+
chr1A	356471409	356473997	1	+
chr1A	356474515	356475949	1	-
chr1A	357062470	357064530	1	+
chr1A	357065323	357077236	1	-
chr1A	357121337	357123888	1	-
chr1A	357415086	357418152	1	+
chr1A	357763300	357781311	1	-
chr1A	357785911	357786153	1	-
chr1A	357789186	357790502	1	+
chr1A	358151459	358152398	1	+
chr1A	358174992	358175870	1	+
chr1A	358176660	358179398	1	-
chr1A	358761791	358771740	1	-
chr1A	358922929	358923578	1	+
chr1A	359191690	359192088	1	+
chr1A	359228992	359245552	1	+
chr1A	359689498	359690559	1	+
[truncated: 108,790 more rows]
