# Supplementary material for: Genome-wide identification, evolution, and expression of the SNARE gene family in wheat resistance to powdery mildew
Source: PeerJ. 2021 Jan 22;9:e10788. doi: 10.7717/peerj.10788 (PMC7831368; doi:10.7717/peerj.10788)
Supplement: Supplemental Information 4 [file peerj-09-10788-s004.gz › Fig_1_addition/snarelocation.txt]

chr1A	TraesCS1A01G088800	77096838	77099287
chr1A	TraesCS1A01G276400	471489979	471494342
chr1A	TraesCS1A01G363100	543929627	543933861
chr1A	TraesCS1A01G363200	543948618	543951807
chr1A	TraesCS1A01G379800	551601664	551605185
chr1B	TraesCS1B01G285600	496562859	496568161
chr1B	TraesCS1B01G380300	613232982	613236973
chr1B	TraesCS1B01G380400	613244437	613249813
chr1B	TraesCS1B01G401800	631998104	632003904
chr1D	TraesCS1D01G190400	262325512	262327612
chr1D	TraesCS1D01G275900	371751351	371756654
chr1D	TraesCS1D01G368100	447758091	447762019
chr1D	TraesCS1D01G368200	447775014	447778374
chr1D	TraesCS1D01G387200	459886610	459890441
chr2A	TraesCS2A01G149700	96248330	96251720
chr2A	TraesCS2A01G180800	139961182	139964163
chr2A	TraesCS2A01G181400	140503521	140507411
chr2A	TraesCS2A01G187500	149210085	149212900
chr2A	TraesCS2A01G219200	206409585	206412911
chr2A	TraesCS2A01G246600	360868372	360871806
chr2A	TraesCS2A01G372700	615345900	615350218
chr2B	TraesCS2B01G101900	62994496	62996287
chr2B	TraesCS2B01G174800	149842394	149845927
chr2B	TraesCS2B01G208000	188717977	188721132
chr2B	TraesCS2B01G219800	210453858	210456593
chr2B	TraesCS2B01G238200	239506938	239509410
chr2B	TraesCS2B01G244700	248657830	248661192
chr2B	TraesCS2B01G263700	355386399	355389955
chr2B	TraesCS2B01G389700	553614759	553618639
chr2D	TraesCS2D01G154800	98266960	98270397
chr2D	TraesCS2D01G189300	133039245	133041052
chr2D	TraesCS2D01G200400	152094347	152097051
chr2D	TraesCS2D01G219400	186313387	186315705
chr2D	TraesCS2D01G224100	191234082	191237048
chr2D	TraesCS2D01G248900	293857779	293861519
chr2D	TraesCS2D01G368900	473277514	473281651
chr3A	TraesCS3A01G074700	46610924	46616218
chr3A	TraesCS3A01G119100	91025882	91030170
chr3A	TraesCS3A01G132200	108918715	108922085
chr3A	TraesCS3A01G157800	155057280	155063742
chr3A	TraesCS3A01G175000	194804163	194808408
chr3A	TraesCS3A01G207400	365352984	365356593
chr3A	TraesCS3A01G252300	472799155	472803321
chr3A	TraesCS3A01G377500	627270503	627274687
chr3A	TraesCS3A01G391300	639147749	639149634
chr3A	TraesCS3A01G508700	729754314	729757349
chr3A	TraesCS3A01G508800	729873561	729877104
chr3A	TraesCS3A01G511400	730937527	730940572
chr3B	TraesCS3B01G138100	123474323	123478796
chr3B	TraesCS3B01G184700	200478877	200485264
chr3B	TraesCS3B01G193500	212884093	212889333
chr3B	TraesCS3B01G234600	367241033	367244479
chr3B	TraesCS3B01G283800	454714808	454724192
chr3B	TraesCS3B01G410300	647170837	647176925
chr3B	TraesCS3B01G423500	661015740	661017510
chr3B	TraesCS3B01G577200	807286321	807289612
chr3B	TraesCS3B01G579700	809119144	809122766
chr3D	TraesCS3D01G121000	76934365	76938868
chr3D	TraesCS3D01G165300	137002179	137006358
chr3D	TraesCS3D01G180500	162511889	162516151
chr3D	TraesCS3D01G207900	274490578	274500011
chr3D	TraesCS3D01G208300	275125737	275128919
chr3D	TraesCS3D01G252800	354077753	354082164
chr3D	TraesCS3D01G370600	484340887	484344540
chr3D	TraesCS3D01G384300	499946234	499948010
chr3D	TraesCS3D01G516200	600123710	600126996
chr3D	TraesCS3D01G519200	602199098	602202213
chr4A	TraesCS4A01G021800	15652644	15655132
chr4A	TraesCS4A01G049700	40441488	40444697
chr4A	TraesCS4A01G055800	46551133	46554322
chr4A	TraesCS4A01G162300	356551465	356556917
chr4A	TraesCS4A01G208100	501137913	501140452
chr4A	TraesCS4A01G247700	558655417	558656367
chr4A	TraesCS4A01G299300	597833919	597837133
chr4A	TraesCS4A01G435000	705517183	705521196
chr4A	TraesCS4A01G435200	705536939	705539617
chr4B	TraesCS4B01G014100	9949855	9952899
chr4B	TraesCS4B01G067100	60026833	60027324
chr4B	TraesCS4B01G067200	60074040	60074984
chr4B	TraesCS4B01G111700	125380962	125383458
chr4B	TraesCS4B01G157900	300934377	300940214
chr4B	TraesCS4B01G249000	514604563	514607732
chr4B	TraesCS4B01G255000	520223160	520226414
chr4B	TraesCS4B01G281700	564866358	564868820
chr4B	TraesCS4B01G347500	641400652	641402400
chr4D	TraesCS4D01G012300	5686160	5689575
chr4D	TraesCS4D01G066100	40843300	40844250
chr4D	TraesCS4D01G109300	88156218	88158792
chr4D	TraesCS4D01G161700	241794862	241801041
chr4D	TraesCS4D01G249100	418388234	418391393
chr4D	TraesCS4D01G254800	423695483	423698763
chr4D	TraesCS4D01G280300	451279341	451281789
chr5A	TraesCS5A01G003100	2406435	2408514
chr5A	TraesCS5A01G062300	67319042	67322733
chr5A	TraesCS5A01G096800	136403316	136407232
chr5A	TraesCS5A01G226000	441920470	441925966
chr5A	TraesCS5A01G240200	456521394	456525954
chr5A	TraesCS5A01G425600	611126732	611128224
chr5A	TraesCS5A01G428800	613477485	613482016
chr5A	TraesCS5A01G449900	631664291	631668659
chr5B	TraesCS5B01G034800	37813494	37817103
chr5B	TraesCS5B01G035600	38516149	38519971
chr5B	TraesCS5B01G069400	79346471	79348805
chr5B	TraesCS5B01G102700	136430862	136434473
chr5B	TraesCS5B01G187300	339490307	339492527
chr5B	TraesCS5B01G224500	400091835	400097678
chr5B	TraesCS5B01G427600	603830645	603832028
chr5B	TraesCS5B01G430800	605785908	605790226
chr5B	TraesCS5B01G457700	632152829	632156564
chr5D	TraesCS5D01G003800	3555525	3557419
chr5D	TraesCS5D01G073500	72616184	72620479
chr5D	TraesCS5D01G109500	123496314	123499849
chr5D	TraesCS5D01G194900	298759030	298761153
chr5D	TraesCS5D01G436900	490998273	491002776
chr5D	TraesCS5D01G459900	503669584	503673987
chr6A	TraesCS6A01G028000	14368434	14372453
chr6A	TraesCS6A01G059100	31351924	31354711
chr6A	TraesCS6A01G088900	57668503	57670391
chr6A	TraesCS6A01G147100	126916258	126917483
chr6A	TraesCS6A01G182200	209841596	209853772
chr6A	TraesCS6A01G248900	461836399	461839472
chr6A	TraesCS6A01G271000	497474965	497479625
chr6A	TraesCS6A01G371800	595774917	595778154
chr6A	TraesCS6A01G399100	609168417	609172782
chr6B	TraesCS6B01G039400	23645045	23647575
chr6B	TraesCS6B01G079400	55994095	55996971
chr6B	TraesCS6B01G111300	93417419	93419512
chr6B	TraesCS6B01G175300	191199989	191201563
chr6B	TraesCS6B01G211000	279032340	279033663
chr6B	TraesCS6B01G275900	499014492	499019559
chr6B	TraesCS6B01G298100	534951052	534955665
chr6B	TraesCS6B01G409400	683563502	683569859
chr6B	TraesCS6B01G439400	704882165	704886164
chr6D	TraesCS6D01G031300	13090740	13093642
chr6D	TraesCS6D01G059200	27733362	27739600
chr6D	TraesCS6D01G136400	104783005	104785147
chr6D	TraesCS6D01G169800	156436880	156438393
chr6D	TraesCS6D01G231000	324516558	324522518
chr6D	TraesCS6D01G244100	346451874	346457049
chr6D	TraesCS6D01G355800	450464892	450468661
chr6D	TraesCS6D01G383300	462414211	462418796
chr7A	TraesCS7A01G049200	22944306	22948002
chr7A	TraesCS7A01G049300	22961615	22964184
chr7A	TraesCS7A01G136300	88986734	88989812
chr7A	TraesCS7A01G181800	136342891	136343908
chr7A	TraesCS7A01G261200	254900593	254903856
chr7A	TraesCS7A01G279100	296588304	296590764
chr7A	TraesCS7A01G321000	463201700	463205876
chr7A	TraesCS7A01G328000	476937699	476940318
chr7A	TraesCS7A01G368400	541454010	541455043
chr7A	TraesCS7A01G385500	561611256	561616653
chr7A	TraesCS7A01G481800	674103803	674108136
chr7B	TraesCS7B01G037300	36455639	36458559
chr7B	TraesCS7B01G159900	218535690	218539483
chr7B	TraesCS7B01G181100	272718298	272720800
chr7B	TraesCS7B01G221800	413972521	413974356
chr7B	TraesCS7B01G228700	428926042	428928518
chr7B	TraesCS7B01G260100	480275965	480277437
chr7B	TraesCS7B01G288400	524235063	524242426
chr7B	TraesCS7B01G394300	661738145	661741946
chr7D	TraesCS7D01G044300	22592372	22595068
chr7D	TraesCS7D01G044400	22611770	22614306
chr7D	TraesCS7D01G136300	87478384	87481357
chr7D	TraesCS7D01G263000	242776009	242779449
chr7D	TraesCS7D01G278900	269048470	269050959
chr7D	TraesCS7D01G318000	405879376	405881079
chr7D	TraesCS7D01G324800	414491020	414493272
chr7D	TraesCS7D01G354500	458520740	458522278
chr7D	TraesCS7D01G382100	495854965	495859846
chrUn	TraesCSU01G017400	19481593	19483466
chrUn	TraesCSU01G049300	39265663	39276741
chrUn	TraesCSU01G076400	68155127	68156092
chrUn	TraesCSU01G121500	103781589	103784443
