# Supplementary material for: Genome-wide identification, evolution, and expression of the SNARE gene family in wheat resistance to powdery mildew
Source: PeerJ. 2021 Jan 22;9:e10788. doi: 10.7717/peerj.10788 (PMC7831368; doi:10.7717/peerj.10788)
Supplement: Supplemental Information 4 [file peerj-09-10788-s004.gz › Fig_1_addition/1chrlen1A1B1D.txt]

1A	594102056
1B	689851870
1D	495453186
2A	780798557
2B	801256715
2D	651852609
3A	750843639
3B	830829764
3D	615552423
4A	744588157
4B	673617499
4D	509857067
5A	709773743
5B	713149757
5D	566080677
6A	618079260
6B	720988478
6D	473592718
7A	736706236
7B	750620385
7D	638686055
Un	480980714
