# Supplementary material for: Genome-wide identification, evolution, and expression of the SNARE gene family in wheat resistance to powdery mildew
Source: PeerJ. 2021 Jan 22;9:e10788. doi: 10.7717/peerj.10788 (PMC7831368; doi:10.7717/peerj.10788)
Supplement: Supplemental Information 4 [file peerj-09-10788-s004.gz › Fig_1_addition/3talinked3.info]

1A	471489979	471494342	1B	496562859	496568161	255,0,0
1A	471489979	471494342	1D	371751351	371756654	255,0,0
1A	543929627	543933861	1B	613232982	613236973	255,0,0
1A	543929627	543933861	1D	447758091	447762019	255,0,0
1A	543929627	543933861	3A	472799155	472803321	255,0,0
1A	543929627	543933861	3B	454714808	454724192	255,0,0
1A	543948618	543951807	1D	447775014	447778374	255,0,0
1A	551601664	551605185	1B	631998104	632003904	255,0,0
1A	551601664	551605185	1D	459886610	459890441	255,0,0
1B	496562859	496568161	1D	371751351	371756654	255,0,0
1B	613232982	613236973	1D	447758091	447762019	255,0,0
1B	613232982	613236973	3A	472799155	472803321	255,0,0
1B	613232982	613236973	3B	454714808	454724192	255,0,0
1B	613232982	613236973	3D	354077753	354082164	255,0,0
1B	613244437	613249813	1D	447775014	447778374	255,0,0
1B	631998104	632003904	1D	459886610	459890441	255,0,0
1D	447758091	447762019	3A	472799155	472803321	255,0,0
1D	447758091	447762019	3B	454714808	454724192	255,0,0
1D	447758091	447762019	3D	354077753	354082164	255,0,0
2A	96248330	96251720	2B	149842394	149845927	115,196,116
2A	96248330	96251720	2D	98266960	98270397	115,196,116
2A	140503521	140507411	2B	188717977	188721132	115,196,116
2A	140503521	140507411	2D	133039245	133041052	115,196,116
2A	149210085	149212900	2B	210453858	210456593	115,196,116
2A	149210085	149212900	2D	152094347	152097051	115,196,116
2A	198743512	198745527	2B	239506938	239509410	115,196,116
2A	198743512	198745527	2D	186313387	186315705	115,196,116
2A	206409585	206412911	2B	248657830	248661192	115,196,116
2A	206409585	206412911	2D	191234082	191237048	115,196,116
2A	360868372	360871806	2D	293857779	293861519	115,196,116
2A	615345900	615350218	2B	553614759	553618639	115,196,116
2A	615345900	615350218	2D	473277514	473281651	115,196,116
2B	149842394	149845927	2D	98266960	98270397	115,196,116
2B	188717977	188721132	2D	133039245	133041052	115,196,116
2B	210453858	210456593	2D	152094347	152097051	115,196,116
2B	239506938	239509410	2D	186313387	186315705	115,196,116
2B	248657830	248661192	2D	191234082	191237048	115,196,116
2B	355386399	355389955	2D	293857779	293861519	115,196,116
2B	553614759	553618639	2D	473277514	473281651	115,196,116
3A	46610924	46616218	3D	35694347	35699982	106,174,213
3A	91025882	91030170	3B	123474323	123478796	106,174,213
3A	91025882	91030170	3D	76934365	76938868	106,174,213
3A	155057280	155063742	3B	200478877	200485264	106,174,213
3A	155057280	155063742	3D	137002179	137006358	106,174,213
3A	194804163	194808408	3D	162511889	162516151	106,174,213
3A	365352984	365356593	3B	367241033	367244479	106,174,213
3A	365352984	365356593	3D	274490578	274500011	106,174,213
3A	472799155	472803321	3B	454714808	454724192	106,174,213
3A	472799155	472803321	3D	354077753	354082164	106,174,213
3A	627270503	627274687	3B	647170837	647176925	106,174,213
3A	627270503	627274687	3D	484340887	484344540	106,174,213
3A	729754314	729757349	3B	807286321	807289612	106,174,213
3A	729754314	729757349	3D	600123710	600126996	106,174,213
3A	730937527	730940572	3B	809119144	809122766	106,174,213
3B	123474323	123478796	3D	76934365	76938868	106,174,213
3B	200478877	200485264	3D	137002179	137006358	106,174,213
3B	367241033	367244479	3D	274490578	274500011	106,174,213
3B	454714808	454724192	3D	354077753	354082164	106,174,213
3B	647170837	647176925	3D	484340887	484344540	106,174,213
3B	661015740	661017510	3D	499946234	499948010	106,174,213
3B	807286321	807289612	3D	600123710	600126996	106,174,213
3B	809119144	809122766	3D	602199098	602202213	106,174,213
4A	15652644	15655132	4B	564866358	564868820	225,244,79
4A	15652644	15655132	4D	451279341	451281789	225,244,79
4A	40441488	40444697	4B	520223160	520226414	225,244,79
4A	40441488	40444697	4D	423695483	423698763	225,244,79
4A	46551133	46554322	4B	514604563	514607732	225,244,79
4A	46551133	46554322	4D	418388234	418391393	225,244,79
4A	356551465	356556917	4D	241794862	241801041	225,244,79
4A	501137913	501140452	4B	125380962	125383458	225,244,79
4A	501137913	501140452	4D	88156218	88158792	225,244,79
4A	558655417	558656367	4B	60026833	60027324	225,244,79
4A	558655417	558656367	4D	40843300	40844250	225,244,79
4A	597833919	597837133	4B	9949855	9952899	225,244,79
4A	597833919	597837133	4D	5686160	5689575	225,244,79
4A	705517183	705521196	7A	22944306	22948002	225,244,79
4A	705517183	705521196	7D	22592372	22595068	225,244,79
4A	705536939	705539617	7A	22961615	22964184	225,244,79
4A	705536939	705539617	7D	22611770	22614306	225,244,79
4B	9949855	9952899	4D	5686160	5689575	225,244,79
4B	60026833	60027324	4D	40843300	40844250	225,244,79
4B	125380962	125383458	4D	88156218	88158792	225,244,79
4B	300934377	300940214	4D	241794862	241801041	225,244,79
4B	514604563	514607732	4D	418388234	418391393	225,244,79
4B	520223160	520226414	4D	423695483	423698763	225,244,79
4B	564866358	564868820	4D	451279341	451281789	225,244,79
5A	2406435	2408514	5D	3555525	3557419	254,0,203
5A	67319042	67322733	5B	79346471	79348805	254,0,203
5A	67319042	67322733	5D	72616184	72620479	254,0,203
5A	136403316	136407232	5B	136430862	136434473	254,0,203
5A	136403316	136407232	5D	123496314	123499849	254,0,203
5A	441920470	441925966	5B	400091835	400097678	254,0,203
5A	611126732	611128224	5B	603830645	603832028	254,0,203
5A	613477485	613482016	5B	605785908	605790226	254,0,203
5A	613477485	613482016	5D	490998273	491002776	254,0,203
5A	631664291	631668659	5B	632152829	632156564	254,0,203
5A	631664291	631668659	5D	503669584	503673987	254,0,203
5B	79346471	79348805	5D	72616184	72620479	254,0,203
5B	136430862	136434473	5D	123496314	123499849	254,0,203
5B	339490307	339492527	5D	298759030	298761153	254,0,203
5B	605785908	605790226	5D	490998273	491002776	254,0,203
5B	632152829	632156564	5D	503669584	503673987	254,0,203
6A	14368434	14372453	6D	13090740	13093642	254,141,59
6A	31351924	31354711	6B	55994095	55996971	254,141,59
6A	31351924	31354711	Un	103781589	103784443	254,141,59
6A	57668503	57670391	6B	93417419	93419512	254,141,59
6A	57668503	57670391	Un	19481593	19483466	254,141,59
6A	126916258	126917483	6B	191199989	191201563	254,141,59
6A	126916258	126917483	6D	104783005	104785147	254,141,59
6A	209841596	209853772	6B	279032340	279033663	254,141,59
6A	209841596	209853772	6D	156436880	156438393	254,141,59
6A	209841596	209853772	7B	480275965	480277437	254,141,59
6A	461836399	461839472	6B	499014492	499019559	254,141,59
6A	461836399	461839472	6D	324516558	324522518	254,141,59
6A	497474965	497479625	6B	534951052	534955665	254,141,59
6A	497474965	497479625	6D	346451874	346457049	254,141,59
6A	595774917	595778154	6B	683563502	683569859	254,141,59
6A	595774917	595778154	6D	450464892	450468661	254,141,59
6A	609168417	609172782	6B	704882165	704886164	254,141,59
6A	609168417	609172782	6D	462414211	462418796	254,141,59
6B	23645045	23647575	6D	13090740	13093642	254,141,59
6B	55994095	55996971	Un	103781589	103784443	254,141,59
6B	93417419	93419512	Un	19481593	19483466	254,141,59
6B	191199989	191201563	6D	104783005	104785147	254,141,59
6B	279032340	279033663	6D	156436880	156438393	254,141,59
6B	279032340	279033663	7B	480275965	480277437	254,141,59
6B	279032340	279033663	7D	458520740	458522278	254,141,59
6B	499014492	499019559	6D	324516558	324522518	254,141,59
6B	534951052	534955665	6D	346451874	346457049	254,141,59
6B	683563502	683569859	6D	450464892	450468661	254,141,59
6B	704882165	704886164	6D	462414211	462418796	254,141,59
6D	156436880	156438393	7B	480275965	480277437	254,141,59
6D	156436880	156438393	7D	458520740	458522278	254,141,59
7A	22944306	22948002	7D	22592372	22595068	255.204,205
7A	22961615	22964184	7D	22611770	22614306	255.204,205
7A	88986734	88989812	7B	36455639	36458559	255.204,205
7A	88986734	88989812	7D	87478384	87481357	255.204,205
7A	254900593	254903856	7B	218535690	218539483	255.204,205
7A	254900593	254903856	7D	242776009	242779449	255.204,205
7A	296588304	296590764	7B	272718298	272720800	255.204,205
7A	296588304	296590764	7D	269048470	269050959	255.204,205
7A	463201700	463205876	7B	413972521	413974356	255.204,205
7A	463201700	463205876	7D	405879376	405881079	255.204,205
7A	476937699	476940318	7B	428926042	428928518	255.204,205
7A	476937699	476940318	7D	414491020	414493272	255.204,205
7A	541454010	541455043	7B	480275965	480277437	255.204,205
7A	541454010	541455043	7D	458520740	458522278	255.204,205
7A	561611256	561616653	7B	524235063	524242426	255.204,205
7A	561611256	561616653	7D	495854965	495859846	255.204,205
7B	36455639	36458559	7D	87478384	87481357	255.204,205
7B	218535690	218539483	7D	242776009	242779449	255.204,205
7B	272718298	272720800	7D	269048470	269050959	255.204,205
7B	413972521	413974356	7D	405879376	405881079	255.204,205
7B	428926042	428928518	7D	414491020	414493272	255.204,205
7B	480275965	480277437	7D	458520740	458522278	255.204,205
7B	524235063	524242426	7D	495854965	495859846	255.204,205
1A	425255500	425265407	1B	442622871	442626924
1A	425680688	425681800	1B	442970395	442970964
1A	425713178	425734042	1B	443466557	443491432
1A	426299171	426304342	1B	443558608	443563556
1A	426518618	426523264	1B	443994274	443999122
1A	426528840	426532053	1B	444001282	444003817
1A	426533370	426537081	1B	444057314	444061619
1A	426728774	426730679	1B	444344412	444346103
1A	426872831	426876689	1B	444667125	444671214
1A	426880667	426882655	1B	444681696	444682969
1A	426886834	426888858	1B	444686709	444688750
1A	426888747	426892014	1B	444688648	444691401
1A	426929586	426933776	1B	444786817	444791445
1A	427037674	427041154	1B	444861721	444865390
1A	427048240	427049359	1B	444936653	444937216
1A	427482373	427485361	1B	445178318	445181281
1A	427811334	427813937	1B	445427024	445429368
1A	427814329	427823554	1B	445430105	445438995
1A	428210084	428210521	1B	445670495	445670932
1A	428546384	428550024	1B	445742370	445746630
1A	428663706	428664650	1B	445877856	445879019
1A	428972917	428979705	1B	446027158	446033618
1A	429002155	429003928	1B	446257391	446259107
1A	429483215	429484117	1B	446627494	446628730
1A	430002491	430006423	1B	446945736	446951168
1A	430177937	430181778	1B	447162280	447166953
1A	430236534	430240368	1B	447323125	447327142
1A	430342573	430344319	1B	447563393	447564450
1A	430584230	430591637	1B	448136074	448143047
1A	430605350	430611761	1B	448293669	448300763
1A	430613126	430613675	1B	448518507	448518917
1A	430617268	430622212	1B	448525597	448532139
1A	430624438	430626106	1B	448533233	448535404
1A	431013711	431016801	1B	448740013	448743288
1A	431017431	431031404	1B	448743756	448750860
1A	431431127	431435660	1B	449130167	449135097
1A	431776449	431780693	1B	449387322	449391753
1A	431780841	431784306	1B	449391826	449395256
1A	431948022	431973017	1B	449548294	449557631
1A	432193618	432202573	1B	449699390	449708156
1A	432212202	432213135	1B	449736750	449737439
1A	432530984	432536229	1B	450021648	450026292
1A	432559100	432560254	1B	450451340	450453905
1A	432765221	432771742	1B	451071234	451077641
1A	432852085	432853063	1B	451134276	451135517
1A	432951799	432959237	1B	451567435	451574264
1A	432973060	432987608	1B	451726544	451739954
1A	434419691	434428750	1B	451907648	451921140
1A	434430318	434431606	1B	451921783	451923033
1A	434638559	434641445	1B	452023914	452027186
1A	434871480	434878257	1B	452283442	452289588
1A	435057160	435064141	1B	452311581	452318921
1A	435087776	435090099	1B	452506537	452508673
1A	436421138	436423217	1B	452571698	452573528
1A	436422894	436426639	1B	452573439	452577128
1A	436429225	436435467	1B	452739394	452755090
1A	436435966	436440510	1B	452755782	452760432
1A	437582684	437587434	1B	453188365	453193297
1A	438295340	438300885	1B	453338459	453345462
1A	438365795	438368421	1B	453513166	453515532
1A	438684369	438688797	1B	453762712	453766519
1A	438692887	438699043	1B	453873827	453880440
1A	438699291	438701262	1B	453881215	453883003
1A	439066057	439074664	1B	454360680	454369901
1A	439930514	439932376	1B	454917212	454919092
1A	440019652	440029391	1B	455202629	455212150
1A	440029851	440030162	1B	455212549	455212860
1A	440072480	440074799	1B	455983799	455986097
1A	440183810	440187326	1B	456184940	456188362
1A	440412865	440416040	1B	456252451	456255472
1A	440440919	440457450	1B	456263682	456274343
1A	440772545	440780455	1B	456711790	456714159
1A	440783363	440796745	1B	456728042	456745945
1A	440800855	440802058	1B	456839537	456840289
1A	440886442	440891002	1B	456974572	456978605
1A	441020193	441023416	1B	456996535	457003832
1A	441031693	441033979	1B	457024724	457026608
1A	441107312	441111912	1B	457316990	457321795
1A	441112164	441115695	1B	457321971	457325412
1A	441183588	441185735	1B	457378595	457380723
1A	441235402	441245178	1B	457460379	457471725
1A	441751925	441756669	1B	457750965	457756510
1A	441763844	441766750	1B	457862771	457866260
1A	441797721	441800648	1B	458005826	458008992
1A	441841792	441843417	1B	458129629	458130898
1A	441927241	441929536	1B	458325252	458327354
1A	441954667	441957069	1B	458385467	458387632
1A	442124887	442126086	1B	458633179	458634360
1A	442154862	442155978	1B	458726495	458727590
1A	442156262	442157677	1B	458727707	458729247
1A	442470888	442476407	1B	459809786	459815474
1A	442553712	442560898	1B	459918216	459925747
1A	442556951	442563195	1B	459925845	459928716
1A	442563512	442567349	1B	459928847	459933457
1A	442606330	442613294	1B	460143014	460146990
1A	442613331	442614743	1B	460147019	460148466
1A	442800491	442808502	1B	460273342	460281237
1A	443125061	443133281	1B	460554407	460557864
1A	443193549	443198146	1B	460578389	460581993
1A	443198967	443211104	1B	461298262	461312532
1A	443708369	443712092	1B	462792367	462796194
1A	443870054	443871814	1B	465964588	465966519
1A	444144690	444146823	1B	466071968	466073735
1A	447005332	447007022	1B	466936456	466938147
1A	447112678	447120162	1B	467200487	467206925
1A	447623204	447635025	1B	467540751	467553928
1A	447640539	447644424	1B	467930272	467934458
1A	447747680	447749014	1B	468257376	468258545
1A	448007975	448017500	1B	468502657	468505877
1A	448033492	448037889	1B	468509870	468513584
1A	448627007	448629624	1B	469159567	469163829
1A	448814633	448816127	1B	469536982	469538541
1A	448897530	448912063	1B	469603375	469615885
1A	448912374	448915764	1B	469969373	469971326
1A	448918314	448924958	1B	469972416	469978980
1A	448926775	448930744	1B	469999341	470003147
1A	449189268	449191025	1B	470306416	470308171
1A	449468943	449471182	1B	470548016	470549785
1A	449507068	449508523	1B	470694819	470698856
1A	449518415	449520334	1B	470716305	470718103
1A	449555198	449558720	1B	470777255	470780959
1A	449623117	449626157	1B	470910728	470913989
1A	449665161	449666231	1B	470940407	470941872
1A	449753945	449755120	1B	470964667	470966123
1A	449820375	449831326	1B	471173448	471178201
1A	449843795	449853848	1B	471183349	471192865
1A	449853942	449857196	1B	471193653	471197176
1A	449934516	449938594	1B	471750104	471754257
1A	450092812	450097229	1B	471759788	471764443
1A	451280508	451282597	1B	472633967	472634893
1A	451617712	451619073	1B	473284911	473286231
1A	451849958	451851112	1B	473552814	473553968
1A	452018321	452021152	1B	473822041	473825046
1A	452042146	452046460	1B	473864248	473868617
1A	452280749	452284447	1B	474117636	474121348
1A	452294132	452295787	1B	474259727	474262228
1A	452753443	452757351	1B	474445070	474448408
1A	452758834	452761870	1B	474449330	474452755
1A	452784057	452786582	1B	474658361	474666014
1A	452857082	452865313	1B	474681873	474687288
1A	453071838	453075356	1B	474834287	474837175
1A	453520442	453524428	1B	475467101	475471177
1A	454033522	454037971	1B	476014122	476020135
1A	454329423	454334823	1B	476027245	476032401
1A	454335485	454339778	1B	476033164	476036656
1A	454341617	454345142	1B	476076098	476079538
1A	454516009	454523565	1B	476871707	476879224
1A	454524209	454526612	1B	476879872	476883017
1A	454533588	454534849	1B	476920336	476925259
1A	454536385	454536989	1B	476926369	476926755
1A	455022757	455029126	1B	477388617	477394517
1A	455040418	455042303	1B	477408690	477410521
1A	455605028	455607103	1B	478053587	478056331
1A	455607192	455610855	1B	478055846	478059565
1A	455818471	455822929	1B	478256239	478260991
1A	456231388	456232538	1B	478481073	478482071
1A	456234083	456236259	1B	478483526	478485822
1A	456243202	456245161	1B	478560654	478561937
1A	456321204	456323812	1B	478581635	478583970
1A	456655323	456657426	1B	478598459	478600673
1A	456924749	456931844	1B	478708742	478716147
1A	456940070	456944304	1B	478721054	478725344
1A	457372180	457373172	1B	479793153	479794485
1A	457956311	457961244	1B	480367508	480372674
1A	458216684	458220843	1B	480437886	480442016
1A	458227680	458230027	1B	480478388	480480963
1A	458394134	458397267	1B	480653385	480657030
1A	458504528	458507240	1B	480819019	480821838
1A	458510480	458511031	1B	480826056	480826897
1A	458557065	458562511	1B	480837160	480841886
1A	458564117	458566532	1B	480848880	480851263
1A	458896289	458908694	1B	480963986	480974454
1A	458918053	458919046	1B	480976925	480977467
1A	459097180	459100473	1B	481294444	481299692
1A	459186662	459188632	1B	481540499	481542564
1A	459269857	459275619	1B	481706707	481712978
1A	459300719	459303051	1B	481848316	481850560
1A	459307640	459313757	1B	481862756	481868814
1A	459514099	459523796	1B	482178570	482189394
1A	459524187	459527766	1B	482189508	482193496
1A	459946840	459948904	1B	482450864	482455256
1A	459948922	459951051	1B	482453153	482455084
1A	460279451	460282830	1B	482695355	482698816
1A	460325309	460329830	1B	482704730	482712567
1A	460330401	460334595	1B	482712998	482717101
1A	460553635	460557686	1B	483114409	483119166
1A	460639089	460641864	1B	483289079	483301762
1A	460669777	460676972	1B	483367067	483372856
1A	460676377	460676937	1B	483373147	483373734
1A	460860063	460863294	1B	483587180	483590135
1A	460967358	460968123	1B	483866397	483866885
1A	461337578	461338417	1B	484297163	484298026
1A	461351279	461352000	1B	484360535	484360926
1A	461521743	461524132	1B	484462639	484465330
1A	461768723	461771079	1B	484882575	484884863
1A	461775747	461779782	1B	484887115	484891216
1A	461995982	462000591	1B	485283208	485288021
1A	462000812	462006133	1B	485288381	485293801
1A	462122731	462124931	1B	485805181	485805924
1A	462136940	462137443	1B	486158167	486158661
1A	462333927	462336501	1B	486344660	486346980
1A	462390320	462395850	1B	486477519	486480569
1A	462399582	462402019	1B	486488222	486490536
1A	462435597	462438015	1B	486544053	486546731
1A	462617029	462619649	1B	486777121	486779644
1A	462742535	462750420	1B	486831241	486839650
1A	462776185	462778584	1B	486846591	486849061
1A	462793392	462799930	1B	486968982	486975788
1A	463029972	463030624	1B	487011915	487012456
1A	463155411	463156061	1B	487144453	487145097
1A	463194919	463195428	1B	487170528	487171191
1A	463246853	463248232	1B	487425602	487427181
1A	463288263	463291701	1B	487489192	487496862
1A	463400234	463403089	1B	487678899	487682502
1A	463460248	463461876	1B	487950160	487951643
1A	463810370	463813906	1B	488124720	488128277
1A	463820155	463827474	1B	488207700	488215642
1A	463827548	463830330	1B	488215666	488218436
1A	463921287	463927126	1B	488393400	488395445
1A	463923731	463928925	1B	488395900	488420426
1A	463958197	463963550	1B	488473586	488482853
1A	463958836	463959090	1B	488474138	488474392
1A	463959468	463959974	1B	488474761	488475276
1A	464087220	464089077	1B	488642466	488644846
1A	464247356	464249467	1B	488819410	488820122
1A	464249664	464253896	1B	488820212	488824438
1A	464790700	464793947	1B	489131201	489134457
1A	464794579	464796552	1B	489198584	489200719
1A	464797147	464805227	1B	489201360	489207564
1A	464809426	464811387	1B	489243066	489245579
1A	464837012	464840398	1B	489249385	489253102
1A	464901178	464908479	1B	489545101	489546521
1A	465074275	465075640	1B	489628876	489630276
1A	465128991	465130562	1B	489992989	489994409
1A	465283487	465283810	1B	489994578	489994910
1A	465340924	465343552	1B	490446555	490447799
1A	465451853	465455447	1B	491038156	491041540
1A	465464900	465470830	1B	491081622	491087500
1A	465495668	465497672	1B	491231072	491233471
1A	465501523	465505875	1B	491238158	491242657
1A	465507377	465512105	1B	491250125	491254720
1A	466036875	466039350	1B	491399174	491401062
1A	466896602	466899623	1B	491531227	491534307
1A	466926989	466930294	1B	491982334	491985719
1A	467156434	467160032	1B	492296686	492298709
1A	467181438	467183931	1B	492302341	492305377
1A	467184518	467186314	1B	492306243	492308013
1A	467191087	467194174	1B	492327989	492331022
1A	467255799	467257827	1B	492333516	492335790
1A	467257745	467260124	1B	492355380	492358156
1A	468605612	468609080	1B	492787405	492793416
1A	468684277	468685156	1B	492865334	492866254
1A	468822146	468823783	1B	493239024	493240679
1A	468847622	468849139	1B	493315207	493317060
1A	469309603	469310929	1B	493857647	493858919
1A	469369455	469371619	1B	493867275	493869530
1A	469374580	469377056	1B	493871055	493873999
1A	469587133	469593624	1B	494154740	494160627
1A	469644530	469645464	1B	494222270	494222991
1A	470300056	470301243	1B	495094598	495095305
1A	470685586	470686825	1B	495415104	495416435
1A	471261564	471263328	1B	496069848	496071206
1A	471320624	471326066	1B	496095280	496100645
1A	471480702	471483149	1B	496504336	496506859
1A	471488205	471489387	1B	496560689	496562057
1A	471489979	471494342	1B	496562859	496568161
1A	471503708	471507782	1B	496568283	496572088
1A	471695008	471701095	1B	497124690	497131575
1A	471728744	471730911	1B	497273207	497275440
1A	472079783	472082817	1B	497470705	497473855
1A	472164399	472169481	1B	497779003	497782048
1A	472550277	472552563	1B	498063360	498065527
1A	473009758	473011782	1B	498630575	498632646
1A	473032238	473034750	1B	498683079	498685611
1A	473414940	473417097	1B	498852430	498855266
1A	473627921	473629442	1B	498859326	498861029
1A	473630543	473641488	1B	498862239	498872297
1A	474189095	474196288	1B	499196791	499202980
1A	474197441	474201439	1B	499204314	499208117
1A	474217694	474220455	1B	499218613	499219363
1A	474225096	474229570	1B	499468100	499472274
1A	474260219	474260633	1B	499545834	499546877
1A	474291361	474293659	1B	499591551	499593780
1A	474430833	474432419	1B	500539302	500540885
1A	474640545	474644247	1B	501330256	501333702
1A	474699335	474703163	1B	501364960	501368843
1A	474791494	474793789	1B	502217839	502220208
1A	475309490	475313192	1B	502636708	502640366
1A	476902196	476903812	1B	503344862	503346425
1A	476908622	476911179	1B	503351112	503353694
1A	476972557	476981741	1B	503463840	503472111
1A	477014828	477019580	1B	503511913	503516444
1A	477022188	477023923	1B	503622726	503624114
1A	477408532	477420854	1B	503661444	503664356
1A	477655113	477667230	1B	503871963	503881842
1A	477730922	477734715	1B	504088438	504092237
1A	477735712	477739169	1B	504093394	504096856
1A	478256374	478258875	1B	504504929	504507288
1A	478350773	478355542	1B	505058097	505073230
1A	478450779	478452828	1B	505110468	505113544
1A	478535519	478538442	1B	505609448	505612083
1A	478566906	478570715	1B	505625710	505629365
1A	478625937	478628984	1B	505654251	505657034
1A	479540489	479545436	1B	507305694	507310796
1A	479711767	479713481	1B	507544163	507545939
1A	479817767	479820086	1B	507807038	507809304
1A	479827961	479840208	1B	507847765	507856017
1A	480424581	480428658	1B	508390908	508394992
1A	480429132	480432551	1B	508395510	508398811
1A	480546650	480549947	1B	508541060	508544399
1A	480564799	480566679	1B	508547513	508550525
1A	480578238	480581618	1B	508668746	508672535
1A	480592131	480593673	1B	508691461	508695840
1A	480746317	480749274	1B	509000671	509003056
1A	480750172	480750864	1B	509003838	509004653
1A	480754639	480754957	1B	509006629	509006951
1A	480755306	480759476	1B	509010326	509014393
1A	480808720	480811836	1B	509562873	509565885
1A	480826953	480831360	1B	509886959	509890864
1A	480931446	480931628	1B	509898243	509898425
1A	480933518	480936043	1B	509900807	509903224
1A	481289053	481292772	1B	510598733	510602454
1A	481627861	481631319	1B	510790572	510793776
1A	481648099	481655318	1B	510796906	510803198
1A	481673552	481675855	1B	510808365	510810963
1A	481690847	481703225	1B	510979760	510985634
1A	481754147	481758368	1B	511190531	511191199
1A	481880422	481884082	1B	511209829	511213458
1A	481921987	481930381	1B	511441905	511449456
1A	481932929	481934524	1B	511451743	511453041
1A	482242431	482248212	1B	511967358	511972879
1A	482248521	482250273	1B	511973279	511974910
1A	482277206	482278965	1B	512157007	512159345
1A	482335686	482339114	1B	512172610	512176124
1A	482758866	482761946	1B	512419275	512422511
1A	482767938	482771537	1B	512631330	512634061
1A	482777474	482780309	1B	512635066	512637130
1A	482780626	482783275	1B	512637704	512640445
1A	482794568	482815155	1B	512987231	512993506
1A	482963667	482964392	1B	513480867	513481580
1A	482966428	482969358	1B	513483369	513485801
1A	483026579	483029884	1B	513539400	513542502
1A	483033163	483035128	1B	513545026	513546907
1A	483133188	483134809	1B	513673261	513675088
1A	483604727	483607152	1B	514160865	514162052
1A	483647802	483648860	1B	514603906	514605747
1A	483678247	483679340	1B	514817645	514818196
1A	483861632	483862357	1B	515050824	515051485
1A	483920343	483924559	1B	515447789	515451439
1A	483928064	483928857	1B	515454672	515455958
1A	484300415	484301847	1B	515912958	515914064
1A	484328735	484337743	1B	515916405	515924274
1A	484998886	485000259	1B	516948133	516949506
1A	485002247	485010324	1B	516950945	516960711
1A	485031352	485033044	1B	517158517	517160849
1A	485337870	485340350	1B	517901878	517904438
1A	485340569	485343951	1B	517904661	517907820
1A	485344775	485349821	1B	517908802	517913822
1A	485359631	485363435	1B	518182543	518186449
1A	485557978	485566303	1B	518258672	518266604
1A	486042159	486050391	1B	518529654	518538170
1A	486329614	486334243	1B	518799653	518803198
1A	486338882	486343058	1B	518806368	518810693
1A	486581084	486581326	1B	520242844	520243092
1A	486663234	486663428	1B	520358076	520358270
1A	486695680	486697371	1B	520361047	520362596
1A	486743602	486743796	1B	520366251	520366445
1A	486816908	486817108	1B	520374149	520374475
1A	486818895	486819086	1B	520399270	520399461
1A	486954012	486956900	1B	520468671	520472521
1A	487010513	487011217	1B	520516977	520517881
1A	487010560	487019246	1B	520521971	520529825
1A	487088736	487093379	1B	520781252	520785799
1A	487100407	487103619	1B	520812651	520815823
1A	487308021	487309305	1B	520894586	520895684
1A	487311107	487314687	1B	520897811	520900579
1A	487330367	487333932	1B	520925847	520929216
1A	487485917	487492936	1B	521218721	521225357
1A	487607237	487609138	1B	521862750	521864661
1A	487695123	487695734	1B	522006365	522007006
1A	487725420	487727833	1B	522007438	522009651
1A	487728612	487734607	1B	522010412	522016321
1A	487735997	487741826	1B	522055416	522061604
1A	488065308	488071060	1B	522356657	522362393
1A	488071386	488074461	1B	522362870	522365714
1A	488101919	488103837	1B	522739582	522742522
1A	488186694	488190274	1B	522754032	522757643
1A	488219151	488219899	1B	523041852	523042661
1A	488235811	488239201	1B	523207998	523210285
1A	489164269	489165123	1B	523213604	523215747
1A	489170665	489176511	1B	523230182	523233143
1A	489178482	489181689	1B	525833091	525838012
1A	489273606	489277479	1B	526190621	526194413
1A	489324022	489325667	1B	526260657	526261798
1A	489600057	489601234	1B	526347985	526348892
1A	489921391	489922964	1B	526377890	526381002
1A	490022143	490023691	1B	526431041	526432834
1A	490306427	490313978	1B	526557244	526565115
1A	490794344	490797100	1B	527370862	527371626
1A	491128110	491130587	1B	527647033	527649438
1A	491135033	491139363	1B	527832290	527837032
1A	491148418	491153457	1B	527846932	527851805
1A	491310966	491311933	1B	528396904	528398042
1A	491646960	491651680	1B	529207955	529212220
1A	492045923	492046657	1B	529287928	529296052
1A	492123583	492128662	1B	529391986	529397029
1A	492193059	492194873	1B	529438855	529441374
1A	492196186	492200627	1B	529502001	529508589
1A	492271768	492273128	1B	529704689	529706683
1A	492273999	492276991	1B	529708048	529709990
1A	492652071	492652999	1B	529998098	529998682
1A	492798612	492801543	1B	530050406	530053193
1A	492807460	492809424	1B	530060359	530063307
1A	493201602	493202834	1B	530463326	530464596
1A	493205775	493211109	1B	530466661	530473245
1A	493211557	493216752	1B	530473830	530478861
1A	493217528	493219532	1B	530479752	530482170
1A	493266690	493267575	1B	530610169	530611067
1A	493280380	493284396	1B	530657500	530660427
1A	493500538	493503348	1B	530778348	530781185
1A	493509747	493513131	1B	530959214	530960902
1A	493736793	493737676	1B	531165854	531167187
1A	493815619	493820587	1B	531198851	531202975
1A	493821130	493823066	1B	531203775	531206293
1A	493919421	493923356	1B	531211358	531215159
1A	494024032	494026393	1B	531535100	531537239
1A	494391592	494392287	1B	532065076	532066245
1A	494437301	494440638	1B	532160695	532164042
1A	494442747	494448514	1B	532164949	532170799
1A	494449856	494452574	1B	532172311	532174949
1A	494715224	494719483	1B	532402832	532405251
1A	494799446	494801844	1B	532693194	532695599
1A	495129373	495130893	1B	533088759	533089832
1A	495191440	495193276	1B	533323193	533324992
1A	495284127	495285133	1B	533406089	533406916
1A	495306563	495307141	1B	533747852	533748439
1A	495444290	495447580	1B	533861460	533864680
1A	495487232	495490176	1B	533952299	533956538
1A	495695408	495697553	1B	534660054	534662334
1A	495699527	495703459	1B	534662808	534666470
1A	495703638	495705475	1B	534665525	534668435
1A	495706747	495708765	1B	534669202	534672727
1A	496042550	496048839	1B	535143045	535148104
1A	496071061	496075453	1B	535545968	535550259
1A	496122251	496123829	1B	535689732	535691231
1A	496141696	496143473	1B	535797730	535799496
1A	496169401	496170869	1B	536571073	536572902
1A	496293433	496297006	1B	536601760	536605386
1A	496303414	496312017	1B	536653652	536665289
1A	496311912	496315200	1B	536664808	536667856
1A	496439334	496443344	1B	536705935	536709718
1A	496476714	496479058	1B	536770542	536773153
1A	496480002	496482334	1B	536773692	536776052
1A	496631342	496638807	1B	537320953	537329530
1A	496645160	496646178	1B	537415235	537416247
1A	497072884	497077040	1B	537691130	537695219
1A	497083211	497084830	1B	537771404	537773021
1A	497182100	497182705	1B	538155357	538155908
1A	497192150	497192770	1B	538164433	538165460
1A	497240585	497243734	1B	538865458	538868654
1A	497281374	497283469	1B	539135557	539136759
1A	497345478	497346953	1B	539459881	539461753
1A	497496613	497498901	1B	539480509	539482720
1A	497503763	497509507	1B	539546762	539552423
1A	497511012	497514242	1B	539553743	539562303
1A	497516473	497522797	1B	539562507	539571341
1A	497616948	497623281	1B	539574666	539585633
1A	497750128	497753300	1B	540136943	540139657
1A	497760516	497762475	1B	540154460	540156301
1A	497862698	497868466	1B	540313752	540319802
1A	497902190	497902938	1B	540365845	540366598
1A	498048602	498050847	1B	540718496	540722697
1A	498138711	498142127	1B	540991001	540994324
1A	498162701	498168173	1B	540999387	541004625
1A	498170029	498173213	1B	541006483	541009725
1A	498174286	498175809	1B	541010975	541012480
1A	498176985	498180406	1B	541016416	541019534
1A	498451494	498454124	1B	541466983	541469854
1A	498532631	498536872	1B	542135029	542139174
1A	498537150	498542005	1B	542139503	542142510
1A	498666745	498668716	1B	542581708	542583701
1A	498795668	498796721	1B	542626900	542630394
1A	498802333	498806153	1B	542921591	542925335
1A	498806535	498809142	1B	542926216	542928863
1A	498809336	498811616	1B	542929054	542931287
1A	499175578	499176571	1B	542957820	542958503
1A	499183870	499190342	1B	543009710	543016399
1A	499194444	499196325	1B	543020272	543022263
1A	499438826	499441429	1B	543081634	543084208
1A	499442990	499445475	1B	543085808	543089548
1A	499446387	499451521	1B	543178343	543183999
1A	499616444	499617673	1B	543428313	543429542
1A	499620770	499626718	1B	543466732	543471760
1A	499631910	499635857	1B	543473770	543477325
1A	499735832	499737030	1B	543479995	543480674
1A	499783051	499784093	1B	543495886	543496739
1A	499785000	499785395	1B	543497338	543502285
1A	499807479	499809182	1B	543580096	543581165
1A	499979280	499983095	1B	544130176	544133889
1A	500285745	500286595	1B	544491959	544492441
1A	500341220	500343586	1B	544724734	544727121
1A	500363901	500367957	1B	544806857	544811072
1A	500560114	500562057	1B	544993976	544995764
1A	500562650	500566053	1B	544996357	544999903
1A	500663059	500665554	1B	545072079	545074812
1A	500826084	500827720	1B	545204847	545206634
1A	500828042	500833457	1B	545206608	545213791
1A	500960302	500962329	1B	545461159	545463210
1A	500986045	500989973	1B	545643004	545644811
1A	501026260	501031427	1B	546146134	546150810
1A	501035064	501039351	1B	546272483	546277976
1A	501701967	501707884	1B	546528685	546534227
1A	501887165	501888130	1B	546859909	546860853
1A	502677635	502679580	1B	547281540	547283642
1A	502804558	502806739	1B	547522874	547524954
1A	502823633	502824541	1B	547577496	547578365
1A	502841874	502842713	1B	547699963	547700388
1A	503307415	503315657	1B	547965998	547975530
1A	503325400	503326050	1B	548278673	548279818
1A	503332072	503332431	1B	548515226	548515579
1A	503368551	503373017	1B	548532059	548538099
1A	503376187	503377729	1B	548540498	548542076
1A	503379577	503381405	1B	548611180	548615331
1A	504270809	504284581	1B	549443939	549457426
1A	504578903	504581605	1B	549782044	549784997
1A	504612656	504616703	1B	549790711	549794806
1A	504631539	504633090	1B	549890791	549891747
1A	504702525	504703172	1B	550035594	550036190
1A	505268095	505270519	1B	551008224	551010567
1A	505270717	505273748	1B	551011062	551014062
1A	505274311	505278984	1B	551025197	551029011
1A	505282426	505286315	1B	551032279	551033481
1A	505337810	505339087	1B	551116010	551117322
1A	505467546	505475596	1B	551176541	551183821
1A	505479592	505480930	1B	551229102	551230640
1A	505537676	505541035	1B	551720339	551725340
1A	505668859	505679837	1B	551857559	551868376
1A	505680794	505681360	1B	551869725	551870279
1A	505924971	505926207	1B	552473380	552474529
1A	506281816	506286607	1B	553017043	553022022
1A	506288259	506294277	1B	553024325	553025352
1A	506540950	506542229	1B	553138414	553139478
1A	506553425	506557971	1B	553151665	553156103
1A	506851793	506856579	1B	553450411	553452937
1A	506998391	507003396	1B	553553685	553558738
1A	507076346	507078746	1B	553629292	553631652
1A	507078983	507084348	1B	553631763	553636864
1A	507555608	507556207	1B	553978918	553979517
1A	508133863	508153676	1B	554985582	554995000
1A	508214411	508214940	1B	555018059	555018586
1A	508281269	508281631	1B	555088083	555088806
1A	508526216	508528106	1B	555292661	555294575
1A	508554720	508558232	1B	555297868	555301162
1A	508627551	508633273	1B	555624218	555635513
1A	508640643	508644166	1B	555637545	555641226
1A	508720828	508723614	1B	555762001	555764897
1A	508929290	508930225	1B	555938628	555939591
1A	509012804	509016623	1B	555948792	555952831
1A	509036504	509038028	1B	556107854	556109713
1A	509775402	509776820	1B	556297343	556298500
1A	510111616	510111930	1B	556834894	556835253
1A	510280764	510282530	1B	556989195	556990920
1A	510282724	510286786	1B	556991082	556995254
1A	510341638	510343306	1B	557410955	557411788
1A	510366392	510367420	1B	557918246	557919271
1A	510373312	510373620	1B	557921854	557922168
1A	510378418	510380090	1B	557942240	557943903
1A	510446253	510448019	1B	558087364	558088999
1A	510450437	510451177	1B	558223957	558224673
1A	510672254	510674036	1B	558284222	558286064
1A	510828730	510831282	1B	558550247	558552802
1A	511005281	511007520	1B	558997841	559003830
1A	511009417	511015060	1B	559092320	559097912
1A	511099314	511102961	1B	559100572	559104015
1A	511145933	511146886	1B	559342049	559343002
1A	511404376	511411090	1B	559962224	559969037
1A	511481306	511484164	1B	560175742	560178662
1A	511623085	511631950	1B	560182665	560187000
1A	511635056	511636136	1B	560787983	560789166
1A	512460667	512462013	1B	561255730	561257270
1A	512643760	512651749	1B	561494312	561499985
1A	512654234	512658884	1B	561504293	561507903
1A	512867153	512870409	1B	561642910	561646100
1A	512875659	512884685	1B	561702640	561711639
1A	512884771	512886985	1B	561711771	561713357
1A	513158150	513159665	1B	561752758	561754260
1A	513623272	513628004	1B	562374379	562378608
1A	513637654	513639670	1B	562455259	562456849
1A	513648265	513649761	1B	562457835	562460559
1A	513684990	513686440	1B	562563326	562564880
1A	513717837	513726937	1B	562888965	562898423
1A	513732695	513734048	1B	563025033	563025878
1A	513735376	513739658	1B	563027538	563031942
1A	513879955	513894399	1B	563291885	563307192
1A	514135811	514138662	1B	563672980	563676512
1A	514537317	514538874	1B	563996095	563997859
1A	514549655	514550745	1B	564161126	564162570
1A	514550790	514554271	1B	564162443	564165918
1A	514690116	514692269	1B	564907284	564909441
1A	514700785	514702115	1B	564918329	564921103
1A	515542951	515555223	1B	565660131	565673198
1A	515588528	515591287	1B	565848891	565852027
1A	515650921	515651805	1B	565919590	565920309
1A	516040780	516041316	1B	566183644	566184287
1A	516064202	516064450	1B	566449681	566449932
1A	516369536	516373444	1B	566601144	566605225
1A	516375691	516378593	1B	566605390	566608558
1A	516430393	516432298	1B	566685128	566687824
1A	516454500	516454949	1B	566720877	566721457
1A	516558476	516562933	1B	566831774	566836406
1A	516563565	516574801	1B	566836971	566849058
1A	516578403	516581691	1B	566954050	566956934
1A	516586125	516587361	1B	566981016	566981812
1A	516623211	516627639	1B	567113505	567116436
1A	516692244	516693100	1B	567206790	567207651
1A	516726322	516727346	1B	567978774	567979832
1A	516732337	516733111	1B	567985885	567986669
1A	516739314	516740335	1B	568005579	568006599
1A	516769240	516773351	1B	568521776	568525737
1A	516774041	516780152	1B	568526844	568532882
1A	516780762	516783619	1B	568536481	568539365
1A	516786135	516789953	1B	568568387	568572200
1A	517073970	517078521	1B	568743443	568747678
1A	517095424	517101137	1B	568962107	568967269
1A	517096424	517096741	1B	568962972	568963289
1A	517101786	517106237	1B	568968228	568972781
1A	517186827	517188476	1B	569522020	569522622
1A	517377219	517382632	1B	569972545	569977599
1A	517398036	517399020	1B	570023232	570024328
1A	517400113	517405386	1B	570025130	570030758
1A	517408815	517413636	1B	570270312	570275099
1A	517509244	517518349	1B	570515241	570524054
1A	517519807	517520544	1B	570525909	570526718
1A	518015077	518021797	1B	571056026	571062675
1A	518046191	518047641	1B	571164481	571171727
1A	518058089	518085731	1B	571175974	571204500
1A	518472562	518474295	1B	571432089	571433792
1A	518662080	518667158	1B	571436630	571441697
1A	518808509	518813919	1B	571707250	571711531
1A	518953205	518955924	1B	572287493	572290461
1A	518971862	518974434	1B	572293070	572295777
1A	518975284	518982097	1B	572296216	572302786
1A	519251783	519260058	1B	572522811	572532934
1A	519262962	519271890	1B	572639403	572648533
1A	519620475	519629516	1B	572905473	572913387
1A	519848872	519850542	1B	573041761	573043761
1A	519872272	519873680	1B	573079598	573080914
1A	520122569	520125966	1B	573215703	573219206
1A	520337993	520344774	1B	573380177	573387218
1A	520350074	520355366	1B	573568384	573570099
1A	520412916	520417089	1B	573571860	573575963
1A	520569996	520574179	1B	573858389	573862380
1A	520579667	520584624	1B	573870364	573876241
1A	520763140	520764091	1B	573937233	573938229
1A	520789098	520792010	1B	574262638	574265601
1A	520793444	520793812	1B	574267312	574268267
1A	520810335	520814520	1B	574284597	574288781
1A	520819952	520822444	1B	574462920	574465512
1A	520938291	520940709	1B	575440078	575442514
1A	521256437	521260120	1B	575709234	575712807
1A	521269653	521274466	1B	575717520	575722596
1A	521275806	521279686	1B	575724410	575728197
1A	521288999	521292366	1B	575860852	575864434
1A	521322211	521323613	1B	575867620	575867793
1A	521331628	521333842	1B	575923118	575926136
1A	521629027	521630592	1B	576205415	576208862
1A	521639465	521644810	1B	576214515	576219702
1A	521673578	521675221	1B	576222988	576224838
1A	521738721	521739592	1B	576521456	576522427
1A	521863458	521864126	1B	576597646	576598368
1A	521876736	521878499	1B	576686977	576688732
1A	521977589	521979551	1B	576921277	576923209
1A	522229516	522235237	1B	577605524	577612236
1A	522239104	522243100	1B	577652599	577656490
1A	522500226	522502152	1B	577795830	577797634
1A	522509275	522510932	1B	577827635	577829273
1A	522514931	522516308	1B	578043816	578045423
1A	522881358	522882831	1B	579777409	579778842
1A	522950013	522953483	1B	579782295	579788006
1A	522954462	522958922	1B	579788398	579793281
1A	522964517	522968056	1B	579937112	579941565
1A	524122422	524123602	1B	579980858	579982113
1A	526737881	526738237	1B	580438197	580438553
1A	526757468	526759059	1B	580537535	580539241
1A	526923822	526924223	1B	580543508	580543909
1A	527174405	527178618	1B	580631680	580635254
1A	527179419	527181217	1B	580637692	580639117
1A	527757783	527758231	1B	581104704	581105131
1A	527890246	527891277	1B	581163152	581164189
1A	527950264	527955845	1B	581200167	581205906
1A	527959069	527963272	1B	581207058	581211481
1A	527974245	527974801	1B	581305858	581307258
1A	528063693	528073298	1B	581412112	581413204
1A	528064927	528067271	1B	581413459	581415020
1A	528102140	528103155	1B	581595586	581596299
1A	528665411	528674079	1B	581690974	581699602
1A	529126241	529126690	1B	582021611	582022298
1A	529242438	529243257	1B	582090865	582091724
1A	529244047	529249909	1B	582092472	582099238
1A	529664143	529665828	1B	582543816	582545575
1A	529665844	529671485	1B	582544542	582551131
1A	530170540	530174060	1B	582904023	582907767
1A	530176569	530178328	1B	582911328	582912669
1A	530203238	530208368	1B	582928830	582934345
1A	530210522	530217808	1B	583084843	583092196
1A	530232382	530237381	1B	583146550	583151656
1A	530257082	530260545	1B	583207513	583211127
1A	530511919	530515502	1B	583394833	583398510
1A	530515581	530524066	1B	583398604	583406114
1A	530593686	530600419	1B	583442329	583451100
1A	530726271	530727004	1B	583684570	583685357
1A	530731929	530736293	1B	583689036	583693092
1A	530780002	530782491	1B	583759253	583761334
1A	530810341	530812326	1B	583856774	583858786
1A	530883540	530884786	1B	583949067	583950262
1A	531023766	531028367	1B	583983134	583986870
1A	531047359	531049493	1B	584102740	584105121
1A	531051787	531059503	1B	584107945	584115927
1A	531222220	531224465	1B	584138963	584141713
1A	531227499	531237925	1B	584145528	584156223
1A	531239131	531242108	1B	584157933	584163275
1A	531281089	531283948	1B	584324452	584327112
1A	531366927	531368375	1B	584574957	584576472
1A	531367347	531367730	1B	584654558	584654941
1A	531603600	531612319	1B	585068924	585073407
1A	531607410	531612319	1B	585073334	585076975
1A	531642287	531644539	1B	585165164	585167439
1A	531645592	531645996	1B	585203288	585204430
1A	531682419	531688487	1B	585306242	585312301
1A	531717107	531722375	1B	585326048	585331508
1A	531877397	531880159	1B	585539207	585541806
1A	531986100	531986741	1B	585679512	585680522
1A	532102424	532105136	1B	585880614	585885304
1A	532248856	532254040	1B	586297635	586303171
1A	532266205	532271719	1B	587606395	587612488
1A	532361550	532362754	1B	587660697	587663114
1A	532378806	532385116	1B	587806406	587813312
1A	532456944	532459014	1B	587989174	587993386
1A	532512644	532533457	1B	588150790	588155560
1A	532614698	532619028	1B	588317862	588322044
1A	532672290	532673440	1B	588448000	588449096
1A	532742449	532746220	1B	588485302	588490308
1A	532775433	532776415	1B	588497323	588498502
1A	532797640	532797871	1B	588516968	588517199
1A	532807085	532810381	1B	588517635	588530257
1A	532814880	532821932	1B	588628006	588639096
1A	532916695	532921885	1B	588762039	588763188
1A	532929908	532935203	1B	588798340	588802900
1A	532967313	532968546	1B	588821522	588822758
1A	533139791	533141385	1B	589060292	589061696
1A	533142892	533146397	1B	589066516	589069709
1A	533147563	533149783	1B	589133588	589135691
1A	533162380	533163003	1B	589488275	589489188
1A	533211925	533213298	1B	589758942	589760063
1A	533252923	533256386	1B	589887808	589889235
1A	533257093	533258530	1B	589896720	589898622
1A	533323357	533324985	1B	589976502	589978318
1A	533409211	533410428	1B	590090860	590092682
1A	533445423	533447132	1B	591107592	591109284
1A	533447254	533456110	1B	591109334	591117986
1A	533461442	533462234	1B	591227996	591228448
1A	533462403	533467428	1B	591228660	591233733
1A	533468166	533469169	1B	591234030	591235085
1A	533665749	533671587	1B	591351040	591357331
1A	533694570	533697025	1B	591426353	591428606
1A	533698309	533703650	1B	591435698	591440896
1A	533732274	533734650	1B	591450234	591452876
1A	533740600	533742853	1B	591510181	591513018
1A	534043225	534046916	1B	592164140	592170491
1A	534050127	534052835	1B	592171713	592174117
1A	534267762	534272143	1B	592638148	592640327
1A	534535188	534547681	1B	593446994	593459819
1A	534930977	534933809	1B	593835340	593838202
1A	534940875	534943351	1B	593889417	593891058
1A	535027813	535033173	1B	593923395	593928904
1A	535062101	535064765	1B	594138105	594141130
1A	535197082	535202145	1B	594649559	594650151
1A	535314301	535318863	1B	595180174	595184776
1A	535323850	535328371	1B	595331143	595335712
1A	535434886	535436541	1B	595637588	595638901
1A	535445352	535445783	1B	596038562	596039233
1A	1144333	1145934	1B	1198799	1199794
1A	1163485	1167878	1B	1208687	1213090
1A	1170356	1177383	1B	1248713	1255880
1A	1188844	1190864	1B	1258800	1260681
1A	1209721	1212812	1B	1419308	1422174
1A	1228914	1229339	1B	1423557	1426829
1A	1232354	1238469	1B	1430072	1436355
1A	1336841	1348326	1B	1522754	1534577
1A	1657115	1666923	1B	2056317	2064773
1A	2550647	2569820	1B	3574035	3575832
1A	2978903	2981121	1B	3946949	3949045
1A	2982629	2986266	1B	3964540	3968018
1A	3013341	3014979	1B	4109172	4112312
1A	3117194	3118502	1B	4219905	4221185
1A	3119378	3122276	1B	4222340	4225375
1A	3255618	3262577	1B	4320651	4326770
1A	3377838	3383699	1B	4340022	4343180
1A	3386287	3391808	1B	4345220	4352718
1A	3446931	3450200	1B	4475908	4479190
1A	3451854	3454772	1B	4532497	4534896
1A	3488355	3491814	1B	4579004	4580518
1A	3531339	3532796	1B	4595787	4597245
1A	3653512	3657388	1B	4852548	4856418
1A	3845611	3847150	1B	4991536	4992715
1A	4033339	4042181	1B	5057629	5058000
1A	4045713	4048684	1B	5157094	5160358
1A	4047966	4048290	1B	5159471	5159817
1A	4053221	4053823	1B	5175520	5176603
1A	4054742	4054960	1B	5177355	5177573
1A	4063197	4063406	1B	5509787	5510370
1A	4202215	4203588	1B	5584164	5585477
1A	4502605	4504697	1B	5759562	5762397
1A	4547949	4556616	1B	6059915	6065449
1A	5150710	5153197	1B	6311226	6312457
1A	5491027	5495112	1B	6473815	6477799
1A	5500650	5501198	1B	6479152	6482613
1A	5501215	5507743	1B	6485068	6487122
1A	6293918	6294835	1B	7252011	7257065
1A	6336328	6341277	1B	7632619	7638865
1A	6497878	6500095	1B	7926804	7928335
1A	6765240	6765452	1B	8180389	8182007
1A	7178200	7184960	1B	8249060	8255234
1A	7185497	7186507	1B	8255692	8257056
1A	7525852	7526447	1B	8395175	8396240
1A	7642614	7643473	1B	8658494	8659247
1A	7657145	7669998	1B	8663173	8677747
1A	7685115	7685702	1B	8710313	8710965
1A	8141960	8144500	1B	8853375	8854210
1A	8157346	8159856	1B	8864601	8867261
1A	8247217	8251270	1B	9069399	9073186
1A	8291349	8292883	1B	9260224	9261405
1A	8295508	8297343	1B	9263133	9265074
1A	8320695	8322586	1B	9269667	9271283
1A	8325715	8329799	1B	9281178	9282051
1A	8665006	8670147	1B	9489883	9495002
1A	8715675	8718515	1B	9554904	9571043
1A	9119143	9123202	1B	9720065	9724052
1A	9203430	9205210	1B	9934979	9936879
1A	9232651	9236650	1B	9939530	9942278
1A	9369967	9375647	1B	10004678	10007497
1A	9543511	9548049	1B	10014740	10016665
1A	9549076	9552128	1B	10067449	10082262
1A	9553967	9556916	1B	10072758	10076049
1A	9561507	9563163	1B	10087297	10088999
1A	9572396	9575377	1B	10097166	10099732
1A	9579534	9583651	1B	10103676	10106964
1A	9586486	9589430	1B	10111346	10114127
1A	9642195	9644901	1B	10203991	10206698
1A	9772102	9773591	1B	10549781	10551792
1A	9855921	9858405	1B	11216877	11219130
1A	9968704	9972586	1B	11406806	11409406
1A	9979714	9980736	1B	11633554	11634917
1A	10047783	10050350	1B	11691995	11693479
1A	10051720	10058221	1B	11695669	11702119
1A	10066113	10069211	1B	11857187	11860248
1A	10069498	10072370	1B	11860454	11863102
1A	10074020	10085175	1B	11883879	11891300
1A	10150818	10152476	1B	12070989	12072628
1A	10469150	10474292	1B	12811607	12814290
1A	10497360	10499993	1B	12942841	12946128
1A	10602386	10607440	1B	12975409	12976118
1A	10696702	10696917	1B	13497470	13497685
1A	10709502	10709744	1B	13501496	13501738
1A	10715760	10715975	1B	13504294	13504509
1A	10969660	10972892	1B	13965202	13970031
1A	11554673	11556175	1B	14137776	14139317
1A	11564200	11572148	1B	14145085	14153094
1A	11577284	11585300	1B	14156250	14166522
1A	11643654	11644753	1B	14186824	14187961
1A	11661682	11665443	1B	14843598	14847648
1A	11670629	11672741	1B	14864455	14866465
1A	11811881	11815829	1B	15038439	15042452
1A	11819305	11825443	1B	15097670	15100117
1A	12096371	12098518	1B	15288136	15290367
1A	12098618	12103881	1B	15290430	15295770
1A	12138837	12139034	1B	15339921	15340166
1A	12141981	12144556	1B	15438996	15441928
1A	12157064	12161869	1B	15448355	15451124
1A	12371105	12372554	1B	15742607	15743947
1A	12769345	12795636	1B	15895667	15903558
1A	12859911	12863704	1B	16188101	16191482
1A	12915087	12917028	1B	16214960	16215274
1A	12918575	12920144	1B	16216483	16217635
1A	13007820	13009896	1B	16223549	16225723
1A	13081413	13086602	1B	16244001	16254999
1A	13281440	13281658	1B	16480168	16480743
1A	13284004	13293362	1B	16506028	16506678
1A	13453280	13455266	1B	16839554	16841294
1A	13569534	13575431	1B	17343494	17346893
1A	13669902	13676212	1B	17352277	17357093
1A	13762566	13768572	1B	17379054	17386839
1A	13772559	13775761	1B	17387168	17390879
1A	13861191	13862962	1B	17622750	17624788
1A	13971819	13976728	1B	17681156	17687028
1A	14045678	14056197	1B	17730527	17739883
1A	14062865	14065309	1B	17734947	17737854
1A	14075238	14077358	1B	17767028	17770807
1A	14139691	14143599	1B	17788683	17792569
1A	14143597	14145914	1B	17792653	17795262
1A	14160322	14163255	1B	17889740	17892524
1A	14519757	14525659	1B	18385559	18387800
1A	14584885	14587137	1B	18867715	18870069
1A	14589565	14594115	1B	19038922	19043415
1A	14744093	14748608	1B	20015264	20017794
1A	14790721	14791908	1B	20046035	20047787
1A	14799110	14800511	1B	20059838	20061082
1A	15186553	15188366	1B	20167177	20169022
1A	15190979	15195959	1B	20172786	20177655
1A	15438125	15441465	1B	20585218	20588374
1A	15516524	15518456	1B	20834729	20836696
1A	16038484	16040057	1B	21804422	21806308
1A	16388445	16391082	1B	22074316	22087881
1A	16445769	16446476	1B	24258498	24262220
1A	18310849	18312699	1B	24785964	24788397
1A	18460513	18462491	1B	24931849	24933749
1A	18486339	18489620	1B	24988341	24990458
1A	19062157	19063423	1B	25112830	25113940
1A	19891445	19894738	1B	25258822	25261243
1A	19895297	19897721	1B	25812498	25814364
1A	19929936	19933756	1B	25818753	25822339
1A	20156565	20158534	1B	26134317	26136011
1A	20179711	20183942	1B	26782156	26786443
1A	20371800	20371919	1B	27149962	27150081
1A	20415992	20419223	1B	27235878	27242405
1A	20842533	20842862	1B	27321810	27322166
1A	20879444	20880129	1B	27354337	27355181
1A	20888601	20889881	1B	28024081	28025532
1A	20893785	20898393	1B	28037099	28041554
1A	20917920	20919534	1B	28164585	28166267
1A	20924887	20932614	1B	28305997	28308847
1A	20977276	20980680	1B	28561964	28564707
1A	20998069	20998918	1B	28626101	28626916
1A	21024515	21026280	1B	28764434	28767794
1A	21034869	21049127	1B	28810569	28824577
1A	21075646	21076596	1B	29823225	29828490
1A	21281532	21285458	1B	31856704	31860904
1A	21322246	21335307	1B	31891343	31905314
1A	21400354	21406196	1B	32375303	32380677
1A	21618184	21626991	1B	32761008	32769476
1A	21985330	21987056	1B	33065709	33067100
1A	22038188	22047331	1B	33080271	33082595
1A	22074137	22076882	1B	33856815	33857387
1A	22282323	22283710	1B	33920978	33921547
1A	22287727	22291553	1B	33976588	33981545
1A	22291726	22293776	1B	33980205	33982949
1A	22294835	22301515	1B	33983946	33990461
1A	22534635	22536459	1B	34166611	34168346
1A	23002987	23009737	1B	35127542	35133899
1A	23130035	23134088	1B	36265891	36269915
1A	23339466	23340670	1B	37798961	37800280
1A	23420851	23422572	1B	38224950	38227464
1A	23816232	23818172	1B	38832030	38835862
1A	23856568	23858030	1B	39068326	39069860
1A	24077190	24078148	1B	39311181	39311591
1A	24132681	24140137	1B	39377535	39385214
1A	24246271	24248353	1B	39540267	39542256
1A	24319202	24321534	1B	39577581	39579848
1A	24336654	24340722	1B	39587479	39591684
1A	24943572	24946478	1B	39655443	39658543
1A	25539196	25545141	1B	39847538	39853507
1A	25545346	25546110	1B	39853817	39854979
1A	25701413	25709229	1B	40180416	40186806
1A	25710162	25714282	1B	40195419	40199829
1A	25806822	25808480	1B	40407185	40408693
1A	26958795	26962687	1B	41085218	41088978
1A	26965566	26971307	1B	41091712	41097502
1A	27054357	27056618	1B	41366476	41367409
1A	27249156	27253937	1B	41739634	41745027
1A	27359181	27363332	1B	42012149	42016299
1A	27752743	27757377	1B	42347605	42351160
1A	28360781	28364801	1B	43042800	43047978
1A	28610241	28620653	1B	43315326	43325561
1A	28708159	28710773	1B	43629957	43632240
1A	28716139	28717569	1B	43638733	43639957
1A	28757074	28763216	1B	44067275	44072730
1A	29186383	29192077	1B	45737202	45742703
1A	29241127	29244235	1B	46873956	46877166
1A	29280019	29280854	1B	46883619	46884587
1A	29607628	29612226	1B	47160110	47164879
1A	29787459	29789010	1B	47173030	47174574
1A	29796504	29798640	1B	47176704	47178695
1A	29800306	29802574	1B	47180510	47182513
1A	30117845	30120916	1B	47605006	47608356
1A	30139544	30142245	1B	47629958	47636976
1A	30179974	30190054	1B	48263793	48265926
1A	30196596	30197675	1B	48284402	48316919
1A	30271800	30272120	1B	48563922	48564290
1A	30294166	30295059	1B	48904052	48904980
1A	30793888	30805600	1B	49878575	49888662
1A	31252424	31254526	1B	50203807	50206155
1A	32084707	32089178	1B	50774894	50778871
1A	32111053	32112972	1B	50900564	50902481
1A	32186072	32187086	1B	50987259	50988665
1A	32260043	32262299	1B	51105341	51107575
1A	32291317	32292106	1B	51299894	51300391
1A	32454117	32455183	1B	51590002	51590822
1A	32472235	32476408	1B	51614609	51618475
1A	32890600	32894593	1B	52897847	52902749
1A	32895825	32901535	1B	52903646	52909197
1A	33019233	33022457	1B	53050199	53052675
1A	33226677	33229752	1B	53075386	53082377
1A	33370767	33373330	1B	53246153	53249027
1A	33373636	33374973	1B	53249186	53250520
1A	33375413	33377767	1B	53250863	53252941
1A	33397501	33398955	1B	53364615	53365864
1A	34406139	34410005	1B	54132281	54136442
1A	34534324	34535078	1B	54964003	54964757
1A	34859821	34860574	1B	54972737	54973889
1A	34890829	34891789	1B	54977744	54978775
1A	35296615	35297621	1B	55461337	55462672
1A	35491194	35492444	1B	55950694	55952283
1A	35525794	35526586	1B	55977191	55977992
1A	35542718	35543825	1B	56061847	56063002
1A	35931964	35936127	1B	56310410	56315962
1A	35937734	35944326	1B	56316840	56322275
1A	36171530	36174659	1B	56490984	56493912
1A	36267235	36271054	1B	56879308	56883044
1A	36271325	36278335	1B	56883239	56889796
1A	36271402	36272082	1B	56883391	56884076
1A	36278601	36281199	1B	56891175	56893566
1A	36555323	36556600	1B	56976604	56977973
1A	36561933	36569908	1B	56994218	57003660
1A	36613172	36615621	1B	57129997	57133966
1A	36636677	36637977	1B	57220053	57223476
1A	36761839	36763635	1B	57379122	57381349
1A	36765924	36766338	1B	57432201	57432664
1A	36769724	36770407	1B	57435252	57435980
1A	36772140	36774424	1B	57437259	57439274
1A	36776373	36780640	1B	57498378	57501198
1A	36794163	36794789	1B	57629806	57630250
1A	36823911	36824339	1B	57643643	57644056
1A	36839920	36840861	1B	57712410	57713327
1A	37439847	37460883	1B	57765551	57766531
1A	37502130	37504986	1B	57788035	57791806
1A	37510298	37510492	1B	58049015	58049209
1A	38359265	38359954	1B	58540169	58541331
1A	38366744	38368653	1B	58544598	58546447
1A	38699172	38703725	1B	58549860	58558549
1A	38728807	38733500	1B	59192914	59197530
1A	39402527	39408383	1B	59596703	59601888
1A	39402991	39410027	1B	59602241	59603938
1A	39635582	39637312	1B	59634236	59635944
1A	39649614	39651876	1B	59831630	59834138
1A	39821961	39822785	1B	59912826	59913662
1A	39870474	39872241	1B	60107416	60109296
1A	39892912	39894955	1B	60255633	60257987
1A	40899115	40901290	1B	60723803	60725938
1A	40937257	40940082	1B	61250359	61253826
1A	41340141	41340639	1B	61487679	61488400
1A	41357284	41362423	1B	61523932	61528965
1A	41366887	41368490	1B	61613690	61615261
1A	41712135	41714118	1B	61667252	61670086
1A	41740301	41745063	1B	61894143	61898608
1A	41747501	41750050	1B	61899373	61902035
1A	41829435	41830506	1B	61952986	61953689
1A	41872732	41873515	1B	61962054	61962851
1A	41906108	41906887	1B	61966495	61967043
1A	42103966	42119100	1B	62408881	62427835
1A	42279404	42279919	1B	62527895	62528539
1A	42505024	42505283	1B	62681663	62681947
1A	42546063	42550350	1B	63050764	63054596
1A	42603254	42603901	1B	63090600	63091536
1A	42643126	42668396	1B	63188111	63193336
1A	42670658	42671830	1B	63202110	63203223
1A	43391541	43392029	1B	63808954	63809700
1A	44406439	44407943	1B	63958250	63960574
1A	44408101	44412013	1B	63960700	63964607
1A	45543088	45548553	1B	65348022	65353543
1A	45793606	45797826	1B	65547252	65551108
1A	45853839	45858080	1B	66121654	66124741
1A	46248399	46258251	1B	66492149	66500820
1A	46441567	46442778	1B	66923550	66924872
1A	47185808	47194404	1B	67014999	67021797
1A	47213236	47214447	1B	67055518	67056729
1A	47578260	47587723	1B	67440263	67449952
1A	47799453	47806227	1B	67533790	67540920
1A	47805904	47806140	1B	67540597	67540827
1A	47823749	47827916	1B	67680335	67683832
1A	48575894	48591514	1B	68067908	68084234
1A	48592864	48594183	1B	68085677	68087343
1A	48703230	48707143	1B	68243697	68245234
1A	48725007	48730230	1B	68248813	68255755
1A	48771094	48776849	1B	68741857	68743955
1A	48783668	48786472	1B	68944179	68946980
1A	48966062	48979283	1B	69535183	69539775
1A	48979589	48982811	1B	69540171	69543479
1A	48992816	48993388	1B	69547272	69548666
1A	49096241	49100322	1B	69824187	69826314
1A	49099224	49103221	1B	69826577	69831188
1A	49149510	49154022	1B	69902508	69907276
1A	49245482	49250648	1B	70169866	70173538
1A	49251327	49254104	1B	70191186	70193943
1A	49269259	49288855	1B	70309552	70330349
1A	49346641	49350652	1B	70333572	70338210
1A	49355113	49356126	1B	70689879	70696184
1A	49361011	49363692	1B	70706531	70709184
1A	49365311	49367228	1B	70710799	70712619
1A	49526825	49535943	1B	74226370	74234563
1A	52056090	52060042	1B	83206061	83209210
1A	52228530	52232086	1B	83629946	83634399
1A	52453835	52459566	1B	83968841	83975099
1A	52471905	52483350	1B	84127521	84159529
1A	52519641	52520791	1B	84562529	84563294
1A	53022367	53027095	1B	85432023	85437171
1A	53032274	53037595	1B	85438640	85443821
1A	53187274	53189460	1B	87731139	87733767
1A	53436194	53438543	1B	87970242	87972728
1A	53454198	53457285	1B	88002205	88005357
1A	53509357	53510453	1B	90205271	90206378
1A	53674142	53677477	1B	90311548	90314960
1A	53903909	53912680	1B	90416342	90424981
1A	54000806	54002679	1B	90697439	90699950
1A	54022014	54027441	1B	90939262	90944669
1A	54074821	54077829	1B	90992271	90997110
1A	54349175	54355250	1B	91551233	91558135
1A	54458835	54461788	1B	91880063	91882375
1A	56592449	56593745	1B	92532182	92533048
1A	56601206	56601499	1B	92551520	92552180
1A	56617368	56618763	1B	92872054	92872506
1A	56620439	56627879	1B	92875476	92883177
1A	56917864	56924080	1B	93290065	93296250
1A	57209812	57212757	1B	94004207	94007394
1A	57634278	57635926	1B	94225420	94227131
1A	57680537	57681868	1B	94435065	94436069
1A	57748615	57750280	1B	94511614	94512786
1A	57763651	57769710	1B	94827044	94832729
1A	58123311	58125910	1B	94955673	94958615
1A	58167966	58169879	1B	94973887	94975800
1A	58170681	58178010	1B	94976563	94983244
1A	58199789	58204396	1B	95231286	95237020
1A	58287902	58291029	1B	95289633	95302758
1A	58369546	58370343	1B	95334502	95336735
1A	58701490	58716429	1B	95651459	95668065
1A	58748070	58753312	1B	95735985	95747440
1A	58860237	58860653	1B	96314078	96314772
1A	58946263	58947945	1B	96487639	96489687
1A	59613357	59616276	1B	98166738	98169600
1A	59841015	59842359	1B	98446464	98447455
1A	59856967	59860644	1B	98721871	98725633
1A	59951474	59953585	1B	98936891	98967309
1A	60197294	60199699	1B	99136463	99138630
1A	60351393	60353968	1B	99592301	99594876
1A	60354403	60358841	1B	99595395	99599830
1A	60537167	60540748	1B	99709605	99713603
1A	60734990	60739290	1B	99751376	99755686
1A	60802931	60804742	1B	100031526	100032944
1A	60808136	60809491	1B	100036982	100038348
1A	60954701	60956424	1B	100308386	100310260
1A	61008916	61010405	1B	100422143	100423669
1A	61341077	61342436	1B	100541434	100542587
1A	61384569	61391833	1B	100648192	100654709
1A	61717436	61718251	1B	101270449	101271770
1A	62575512	62577222	1B	104347857	104349334
1A	62609729	62614089	1B	104462747	104466936
1A	62614213	62617255	1B	104467222	104471496
1A	63004575	63005693	1B	104720912	104722177
1A	63045956	63047438	1B	104766482	104767948
1A	63050622	63053515	1B	104770283	104774670
1A	63057503	63062305	1B	104775804	104778581
1A	63086057	63087196	1B	104781138	104782271
1A	63327891	63331958	1B	105107670	105111654
1A	64404585	64414503	1B	105686922	105697738
1A	64593510	64600216	1B	106678901	106685628
1A	64692229	64694087	1B	106764236	106766294
1A	64713219	64715464	1B	106790751	106793020
1A	64835537	64837007	1B	106816736	106817645
1A	65261477	65265780	1B	107132569	107136943
1A	65266307	65268355	1B	107137188	107139066
1A	65391963	65393451	1B	107152146	107153716
1A	65615817	65616636	1B	107370141	107370973
1A	65663418	65664808	1B	108092582	108093989
1A	65758591	65759654	1B	108209953	108210922
1A	65790413	65795583	1B	108213063	108219099
1A	65798876	65800185	1B	108301978	108303426
1A	66174940	66177799	1B	109210867	109213568
1A	66892110	66894637	1B	109728173	109730564
1A	67467268	67469443	1B	110126067	110128148
1A	67683225	67687269	1B	110604065	110607843
1A	67689154	67698715	1B	110616662	110627387
1A	68373656	68375317	1B	111025254	111026767
1A	68450747	68451481	1B	111027337	111033021
1A	69186813	69188206	1B	111258175	111259932
1A	69188851	69193336	1B	111260617	111265334
1A	69390436	69394941	1B	111367935	111372368
1A	70695360	70705174	1B	111669534	111670815
1A	70906359	70906661	1B	111918023	111918421
1A	71059897	71060199	1B	111972007	111972690
1A	71075742	71076608	1B	112194672	112194938
1A	71087176	71095753	1B	112202566	112210558
1A	71444521	71445104	1B	112412173	112412451
1A	71558243	71561228	1B	112694868	112697878
1A	71689760	71695155	1B	112748629	112753960
1A	71723319	71725161	1B	113514666	113516861
1A	71784546	71785643	1B	113563891	113566783
1A	71786598	71790263	1B	113566959	113567999
1A	72782626	72785888	1B	115278975	115282343
1A	72785992	72791062	1B	115283531	115287933
1A	73092590	73095142	1B	115449271	115451616
1A	73295476	73300550	1B	115953191	115959231
1A	73302087	73306610	1B	116972992	116977617
1A	73312930	73322282	1B	117169811	117179200
1A	73322508	73330054	1B	117179450	117189109
1A	73330787	73331930	1B	117203261	117204383
1A	73352034	73356144	1B	117385818	117393319
1A	73997112	74015561	1B	117456264	117472441
1A	74431375	74444306	1B	118116549	118129610
1A	75255288	75258970	1B	118487544	118489263
1A	75715901	75722755	1B	118509571	118527376
1A	76022646	76031768	1B	119040341	119049411
1A	76485956	76492268	1B	119099065	119104244
1A	76495320	76501435	1B	119120776	119129133
1A	76537333	76539134	1B	119248046	119249874
1A	77069781	77072982	1B	119765155	119768521
1A	77074006	77076394	1B	119772466	119775042
1A	77103810	77107960	1B	119883160	119887378
1A	552890321	552897430	1B	634113773	634116362
1A	552907080	552908676	1B	634312265	634313779
1A	552950102	552952306	1B	634412268	634418872
1A	552978907	552982440	1B	634779042	634782235
1A	553135583	553136029	1B	634865806	634866304
1A	553535726	553542082	1B	635920024	635926285
1A	553704158	553707207	1B	636261651	636264756
1A	553902804	553903326	1B	636679356	636679928
1A	553963586	553971619	1B	636725519	636727081
1A	553983010	553984479	1B	636753060	636754504
1A	554018309	554018818	1B	636796069	636796581
1A	554041771	554042121	1B	636801067	636801444
1A	554061310	554063347	1B	636838205	636840178
1A	554071044	554072548	1B	636873554	636875086
1A	554083571	554086271	1B	637368443	637370607
1A	554088660	554089513	1B	637371924	637372738
1A	554102512	554106196	1B	637397220	637400237
1A	554203927	554208584	1B	637494892	637499733
1A	554221754	554223124	1B	637523344	637526010
1A	554287164	554292566	1B	637543578	637548326
1A	554304217	554307414	1B	637592544	637595500
1A	554527073	554534929	1B	637825648	637833454
1A	554830347	554835264	1B	637937998	637945870
1A	554887656	554890251	1B	638013348	638015987
1A	555129280	555130621	1B	638682884	638684474
1A	555483556	555485158	1B	638782229	638784274
1A	555533356	555534969	1B	638881890	638883567
1A	555537413	555554768	1B	638899705	638915220
1A	555638590	555642520	1B	638934121	638937911
1A	555652920	555658642	1B	638940602	638944775
1A	555797777	555798577	1B	638987817	638988614
1A	555817558	555818175	1B	639004636	639005220
1A	556087172	556091095	1B	640027897	640031753
1A	556186968	556187279	1B	640077720	640078031
1A	556297200	556299468	1B	640154452	640156922
1A	556297389	556306081	1B	640155824	640164029
1A	556449230	556450511	1B	640400109	640401347
1A	556792217	556795702	1B	640555044	640558102
1A	556796077	556800728	1B	640559249	640563856
1A	556938246	556945562	1B	640845168	640852534
1A	556957369	556962862	1B	640864907	640867942
1A	557101954	557105591	1B	641539469	641542929
1A	557116985	557120090	1B	641549971	641553014
1A	557152264	557154180	1B	641629137	641631184
1A	557154343	557156185	1B	641631365	641633178
1A	557550871	557553065	1B	642064155	642066349
1A	557555895	557559770	1B	642070980	642074197
1A	557872303	557873519	1B	642121421	642123110
1A	557887737	557905259	1B	642158205	642174086
1A	557932558	557937076	1B	642391305	642393424
1A	557947952	557952793	1B	642470698	642475459
1A	557953578	557957082	1B	642476197	642479409
1A	557989064	557990130	1B	642495688	642496786
1A	558130431	558133815	1B	642526977	642529027
1A	558184883	558189224	1B	642674872	642679222
1A	558321455	558322873	1B	642791915	642793468
1A	558505998	558517659	1B	643093812	643104499
1A	558538124	558539913	1B	643112123	643114747
1A	558550095	558553987	1B	643174307	643178268
1A	558590999	558591872	1B	643245972	643246857
1A	558592894	558596171	1B	643247121	643250796
1A	558704272	558705248	1B	643278391	643279367
1A	558954431	558955874	1B	643559886	643568351
1A	558976150	558979576	1B	643587156	643590805
1A	559044031	559045698	1B	643906713	643908426
1A	559705833	559708099	1B	645140868	645142804
1A	559722474	559722779	1B	645244328	645245052
1A	559800433	559800693	1B	645280128	645280388
1A	559836875	559837550	1B	645308072	645308350
1A	560314110	560314989	1B	645519077	645520000
1A	560812894	560814830	1B	645763437	645764667
1A	560837363	560839374	1B	645886648	645888823
1A	560878504	560882077	1B	645894504	645896572
1A	560946979	560952119	1B	646167330	646172839
1A	560960167	560962803	1B	646189287	646191990
1A	561280194	561282249	1B	647142359	647144429
1A	561335324	561346990	1B	647227620	647240151
1A	561496766	561497723	1B	648031693	648034419
1A	561967125	561976767	1B	648444810	648454449
1A	562042147	562043787	1B	648592940	648594380
1A	562316367	562321517	1B	649049858	649055625
1A	562739271	562742144	1B	649329528	649332402
1A	562784431	562785955	1B	649368588	649369391
1A	562902344	562903176	1B	649670064	649671011
1A	562908419	562912709	1B	651274238	651278958
1A	562912852	562915996	1B	651279082	651281938
1A	563159275	563162262	1B	651541456	651544722
1A	563179574	563181574	1B	651557312	651558933
1A	563594961	563599215	1B	652046990	652047952
1A	563678782	563684009	1B	652452379	652457147
1A	563684317	563686065	1B	652457380	652459069
1A	563686386	563687850	1B	652459242	652461255
1A	563764608	563766880	1B	652463256	652464518
1A	563768608	563770924	1B	652467563	652469060
1A	563773828	563775506	1B	652564505	652566284
1A	563818671	563823103	1B	652781930	652786496
1A	564039745	564040901	1B	652924921	652925848
1A	564084739	564087493	1B	653045511	653048608
1A	564092095	564096290	1B	653081607	653085318
1A	564100030	564102644	1B	653183363	653185768
1A	564116329	564118205	1B	653234690	653236647
1A	564139542	564140223	1B	653322620	653323896
1A	564276653	564279542	1B	653872631	653875575
1A	564300854	564310247	1B	653878228	653888187
1A	564392367	564395626	1B	654026874	654029924
1A	564395728	564396899	1B	654030142	654031292
1A	564396988	564397638	1B	654031610	654032044
1A	564581501	564598568	1B	654249191	654251746
1A	564663908	564666172	1B	654503723	654506238
1A	565009754	565010526	1B	654523165	654523626
1A	565420551	565422889	1B	654854994	654862092
1A	565517664	565519636	1B	655248200	655250022
1A	565990422	565995767	1B	655759767	655764758
1A	565996648	566005759	1B	655766010	655776660
1A	566009663	566015714	1B	655781234	655786592
1A	566108088	566111919	1B	655845786	655849981
1A	566383800	566387162	1B	656656796	656659961
1A	566477445	566479620	1B	657170180	657172376
1A	566480047	566483482	1B	657173157	657174690
1A	566484658	566488261	1B	657176872	657180848
1A	566492106	566492762	1B	657183359	657184198
1A	566497332	566501467	1B	657187970	657192003
1A	566564178	566564978	1B	657271989	657273125
1A	566598210	566603266	1B	657319301	657322437
1A	566634373	566651752	1B	657404306	657410775
1A	566686791	566687589	1B	657505108	657505662
1A	566688721	566689723	1B	657506674	657507474
1A	567318284	567327266	1B	658060742	658069195
1A	567633796	567634895	1B	658446860	658447655
1A	567967616	567979275	1B	658491409	658498983
1A	568008271	568014103	1B	658526155	658531922
1A	568025208	568028524	1B	658711931	658715531
1A	568108477	568113288	1B	658915051	658919932
1A	568122035	568123108	1B	658922853	658923969
1A	568265964	568267251	1B	658969109	658970073
1A	568399831	568401386	1B	659327992	659329147
1A	568413091	568417416	1B	659377719	659382376
1A	568644261	568646592	1B	659570690	659571754
1A	568727578	568730565	1B	659723346	659725795
1A	568788864	568790654	1B	659765787	659767557
1A	569132212	569132565	1B	659776471	659777122
1A	569133127	569134025	1B	659777560	659778473
1A	569138687	569139823	1B	659779831	659780614
1A	570248321	570248842	1B	659948839	659949776
1A	570254903	570255900	1B	659988745	659989632
1A	570277769	570280445	1B	660011579	660013626
1A	570425616	570427442	1B	660100325	660102116
1A	570445479	570448629	1B	660104843	660106905
1A	570448983	570453239	1B	660107574	660111012
1A	570855520	570857641	1B	660453629	660455723
1A	570859448	570861748	1B	660528237	660529694
1A	570877342	570878229	1B	660743867	660749610
1A	570879879	570880721	1B	660914516	660916771
1A	571269579	571281317	1B	661496445	661507957
1A	571281311	571282877	1B	661508585	661509837
1A	571286613	571291700	1B	661513720	661517051
1A	571344494	571348249	1B	661558745	661562330
1A	571573873	571574524	1B	661626770	661627420
1A	571653043	571654578	1B	661895379	661897297
1A	571724650	571725888	1B	661929604	661930887
1A	571743791	571744492	1B	662005092	662006455
1A	571788253	571789889	1B	662020213	662023320
1A	571881557	571881754	1B	662175383	662175873
1A	571893799	571895896	1B	662192978	662194258
1A	571986755	571989201	1B	662520537	662522241
1A	572003951	572015140	1B	662536415	662546168
1A	572015907	572019127	1B	662552263	662555078
1A	572019892	572023146	1B	662555907	662558937
1A	572206778	572212965	1B	662665330	662671576
1A	572334701	572336969	1B	662783949	662786278
1A	572338152	572338394	1B	662787898	662788143
1A	572350605	572354408	1B	662909797	662912960
1A	572359768	572361404	1B	662940725	662942356
1A	572571480	572575769	1B	663043769	663047956
1A	572575530	572578542	1B	663079018	663082206
1A	572676228	572677813	1B	664016585	664018112
1A	573068179	573070666	1B	664285295	664288021
1A	573319120	573323634	1B	664785872	664789375
1A	573327648	573333885	1B	664799757	664806046
1A	573441183	573442631	1B	664807427	664809280
1A	573503173	573506871	1B	664952324	664955648
1A	573636921	573637609	1B	664976146	664977050
1A	573691416	573691889	1B	665022016	665022492
1A	573694503	573695537	1B	665027183	665028003
1A	573817331	573818672	1B	665048439	665050304
1A	573925775	573927514	1B	665064888	665066503
1A	573930526	573931411	1B	665099103	665100093
1A	573947978	573949279	1B	665112752	665113618
1A	574251649	574252458	1B	665130695	665131411
1A	574331573	574332076	1B	665291797	665292300
1A	574336004	574341165	1B	665309787	665314775
1A	574351875	574357108	1B	665397447	665402571
1A	574358629	574361629	1B	665407088	665410456
1A	574392739	574394889	1B	665437939	665439312
1A	574472319	574483821	1B	665794896	665798459
1A	574498551	574499992	1B	666078506	666079974
1A	574538090	574542461	1B	666243269	666247479
1A	574639871	574644410	1B	666256742	666260483
1A	574657931	574658773	1B	666331868	666332865
1A	574665507	574669595	1B	666535726	666539402
1A	574681461	574682057	1B	666571586	666572050
1A	574826362	574832131	1B	666814495	666819609
1A	574933843	574935896	1B	666822513	666824459
1A	574938084	574938521	1B	666826251	666826688
1A	575206506	575211347	1B	666916477	666930574
1A	575246293	575248553	1B	667213574	667218273
1A	575361796	575370366	1B	667223393	667231321
1A	575383988	575386997	1B	667262259	667264686
1A	575465417	575466779	1B	667306688	667308159
1A	575581119	575586523	1B	667423340	667428979
1A	575590443	575593040	1B	667487785	667490447
1A	575594342	575597857	1B	667491123	667494420
1A	575671966	575673602	1B	667619947	667621006
1A	575736809	575741899	1B	667677457	667682364
1A	575776654	575778167	1B	667716006	667716995
1A	575798303	575800246	1B	667737946	667739895
1A	575807774	575808514	1B	667749720	667750478
1A	575867347	575870849	1B	667819591	667823154
1A	575966635	575968846	1B	667830684	667832836
1A	576065343	576065888	1B	667917663	667918731
1A	576138618	576139247	1B	667930685	667931664
1A	576202877	576203569	1B	668030709	668031078
1A	576219770	576222349	1B	668053640	668056694
1A	576342095	576351038	1B	668117896	668126789
1A	576370933	576375876	1B	668128722	668133731
1A	576490921	576491867	1B	668182903	668184142
1A	576609051	576615791	1B	668648523	668655528
1A	576636089	576637427	1B	668674902	668676290
1A	576665920	576669635	1B	668714844	668718521
1A	576777828	576784337	1B	668756926	668763446
1A	576892591	576896980	1B	668935157	668939890
1A	577079067	577080932	1B	668981723	668983624
1A	577274617	577276090	1B	669022511	669023410
1A	577307622	577313842	1B	669027344	669033812
1A	577461313	577464912	1B	669150552	669154353
1A	577468378	577474524	1B	669157668	669163604
1A	577508919	577509161	1B	669191911	669192153
1A	577537602	577539151	1B	669219180	669221007
1A	577718596	577720353	1B	669461869	669462231
1A	577766724	577776378	1B	669709182	669714043
1A	577820458	577821778	1B	669728491	669731352
1A	577840627	577846994	1B	669754736	669761058
1A	577920509	577927598	1B	669895813	669902629
1A	577985321	577987238	1B	669922599	669924501
1A	578021877	578025030	1B	670025362	670028705
1A	578196408	578199395	1B	670034245	670037207
1A	578206147	578208705	1B	670142374	670144629
1A	578355283	578357056	1B	670272505	670274675
1A	578516213	578522072	1B	670384230	670390259
1A	578544744	578546075	1B	670395914	670402581
1A	578812352	578814154	1B	670569857	670571451
1A	578830962	578831297	1B	670673389	670673712
1A	578911157	578912277	1B	670714243	670715458
1A	578922141	578922999	1B	670783507	670784392
1A	578933024	578935121	1B	670798103	670800094
1A	579300105	579303032	1B	671196079	671199024
1A	579836169	579837583	1B	673156941	673158457
1A	579861533	579863608	1B	673173244	673175613
1A	579864119	579869349	1B	673176183	673181970
1A	580182936	580189531	1B	673635623	673642496
1A	580420426	580425201	1B	673741324	673746058
1A	580433890	580436597	1B	673748180	673751460
1A	580491858	580497051	1B	673847044	673851621
1A	580660850	580665102	1B	673869093	673876992
1A	580959594	580964556	1B	673957452	673978537
1A	580988115	580990175	1B	673992057	673994391
1A	581206186	581206386	1B	674075840	674076040
1A	581256148	581256664	1B	674076656	674077072
1A	581437944	581440095	1B	674498427	674500592
1A	581506401	581507597	1B	674573377	674574826
1A	581540647	581543570	1B	674605353	674609153
1A	581570171	581576506	1B	674619695	674625995
1A	581580561	581586056	1B	674627939	674633403
1A	581589503	581593802	1B	674657905	674662590
1A	581828761	581832944	1B	674667585	674671549
1A	581867727	581870592	1B	674808199	674809714
1A	581871060	581874004	1B	674811177	674814007
1A	581879170	581880757	1B	674816626	674821589
1A	581915150	581916438	1B	675227333	675228275
1A	582219350	582221953	1B	675312208	675314842
1A	582276530	582279794	1B	675373841	675377122
1A	582417095	582428862	1B	675559290	675571562
1A	582509400	582509812	1B	675655243	675655609
1A	582642475	582642954	1B	675726379	675727212
1A	582648012	582653971	1B	675741843	675747568
1A	582693445	582695295	1B	675789403	675791447
1A	582708056	582712150	1B	675865386	675869910
1A	582747331	582751435	1B	675950990	675954490
1A	582763135	582767962	1B	675978408	675983669
1A	582825345	582829643	1B	676004871	676008918
1A	582854683	582856208	1B	676066809	676068287
1A	582857866	582860067	1B	676070193	676072439
1A	582864940	582872617	1B	676077050	676084414
1A	583114544	583117076	1B	676118383	676120088
1A	583288754	583294387	1B	676187480	676193261
1A	583332996	583361285	1B	676258301	676261217
1A	583363295	583365876	1B	676270604	676272998
1A	583527033	583530022	1B	676706819	676712212
1A	583587305	583587663	1B	676738974	676739627
1A	583604338	583605519	1B	676745851	676747338
1A	583659688	583664019	1B	676775277	676779764
1A	583892368	583895373	1B	677090777	677093679
1A	583895645	583896352	1B	677131140	677131847
1A	583923821	583927273	1B	677254014	677257494
1A	583989305	583991247	1B	677304726	677306317
1A	583995762	584006688	1B	677319109	677324053
1A	584069722	584072287	1B	677616438	677634748
1A	584083815	584086467	1B	677617563	677620375
1A	584356660	584358253	1B	677907793	677909146
1A	584373361	584375173	1B	677913314	677915244
1A	584506329	584509916	1B	678046588	678050014
1A	584509935	584514617	1B	678064979	678070061
1A	584538140	584539407	1B	678218420	678219774
1A	584671566	584674812	1B	678254205	678257639
1A	584676043	584676930	1B	678259233	678260885
1A	584679526	584684832	1B	678262382	678268692
1A	584863679	584865623	1B	678310982	678319110
1A	585304256	585304951	1B	678404549	678405588
1A	585576238	585576680	1B	678907766	678908358
1A	585625902	585628146	1B	679030727	679033146
1A	585690525	585691316	1B	679174332	679175169
1A	585821205	585823526	1B	679272294	679274585
1A	585983720	585989669	1B	679299062	679302904
1A	586314004	586318441	1B	679652425	679657034
1A	586605499	586606068	1B	679673623	679674180
1A	586922548	586923567	1B	679705313	679711645
1A	586937504	586938750	1B	679722776	679724076
1A	586951828	586956008	1B	679747109	679753015
1A	586993497	586999171	1B	679753602	679757697
1A	587359674	587362070	1B	680162318	680165052
1A	588377427	588378833	1B	680781630	680783043
1A	588388015	588389635	1B	680832093	680833777
1A	588691280	588692848	1B	683264043	683266024
1A	588899646	588903928	1B	683310710	683312737
1A	589020797	589033857	1B	683459637	683471227
1A	589038754	589039627	1B	683471423	683473127
1A	589040039	589043026	1B	683473385	683476341
1A	589440075	589444328	1B	683572441	683577015
1A	589820460	589822655	1B	684067251	684069246
1A	590967265	590968975	1B	685231430	685233522
1A	591089070	591102227	1B	685272532	685286030
1A	591147143	591152457	1B	685287997	685294764
1A	591328392	591329615	1B	685499470	685500815
1A	591367144	591371080	1B	685535066	685538877
1A	591605951	591610806	1B	685640003	685644713
1A	591611106	591615811	1B	685645091	685649671
1A	591926034	591930394	1B	685719591	685724095
1A	591947135	591948302	1B	686747018	686748042
1A	591948406	591953951	1B	686749388	686755409
1A	591954192	591955918	1B	686755548	686757397
1A	591956462	591957346	1B	686757667	686758515
1A	592087337	592091359	1B	686839413	686844025
1A	592099464	592101364	1B	686853105	686855146
1A	592308531	592312286	1B	686928123	686932384
1A	592313029	592316609	1B	686932734	686937210
1A	592528514	592533519	1B	687275958	687281155
1A	592658170	592660178	1B	687334729	687336682
1A	592757181	592759061	1B	687400798	687402987
1A	592829982	592831432	1B	687403981	687406890
1A	592833080	592846052	1B	687407942	687418205
1A	592851549	592852742	1B	687422379	687423870
1A	592924097	592925868	1B	687530122	687532112
1A	593279894	593287280	1B	687711448	687719941
1A	593295227	593301920	1B	687794252	687799812
1A	593403273	593406438	1B	688236126	688240223
1A	593547874	593552166	1B	688282066	688286485
1A	593788496	593791000	1B	688351698	688354737
1A	593993110	594002067	1B	689200351	689203593
1A	344290258	344294613	1B	371138780	371142813
1A	344480199	344488546	1B	371451959	371460895
1A	345108253	345116586	1B	372146544	372155164
1A	345167845	345172017	1B	372219994	372222857
1A	345783582	345786960	1B	373140804	373144049
1A	345787885	345790279	1B	373144946	373147299
1A	345791124	345792797	1B	373147915	373149199
1A	346681497	346682748	1B	373628259	373629490
1A	347319840	347322090	1B	374015810	374017930
1A	347619020	347621797	1B	374316756	374319338
1A	347633899	347635924	1B	374328133	374330340
1A	347640297	347646899	1B	374339313	374346163
1A	347918471	347920800	1B	374857462	374859770
1A	347923754	347927115	1B	374867785	374875335
1A	348398566	348400900	1B	375257022	375258403
1A	348689891	348698082	1B	375812152	375817099
1A	348717273	348721726	1B	375817342	375821572
1A	349358465	349360851	1B	376071131	376073212
1A	349997363	350018551	1B	376613390	376630496
1A	350395521	350401398	1B	377964396	377970306
1A	350749390	350752293	1B	378397002	378399661
1A	350752534	350763077	1B	378401448	378410808
1A	351211684	351212265	1B	378462268	378463337
1A	351340625	351340980	1B	378828794	378829350
1A	351343639	351345047	1B	378832624	378833457
1A	351344987	351347996	1B	378833437	378836290
1A	351349023	351350790	1B	378837882	378838943
1A	351474705	351476085	1B	378943717	378945066
1A	351604602	351608182	1B	379628068	379631333
1A	351856640	351857125	1B	380432995	380433480
1A	351859608	351863846	1B	380435896	380440076
1A	351878373	351882317	1B	380461431	380467221
1A	351882936	351886581	1B	380467536	380470829
1A	352136861	352140961	1B	380883466	380886511
1A	352173116	352180076	1B	380887450	380896538
1A	352852084	352862015	1B	381382068	381391030
1A	353251752	353256652	1B	382213976	382218706
1A	353625764	353631621	1B	382221080	382226868
1A	353913629	353917286	1B	383050125	383052869
1A	354189074	354191293	1B	383216747	383218833
1A	354299640	354302644	1B	383791295	383799932
1A	354303689	354308075	1B	383800511	383804195
1A	354823588	354824724	1B	384055355	384057103
1A	354934937	354937526	1B	384295342	384298330
1A	354937759	354940442	1B	384298469	384301172
1A	354943357	354948394	1B	384335695	384340049
1A	354950050	354955890	1B	384496418	384502005
1A	355320321	355325145	1B	385157768	385162726
1A	355326375	355329223	1B	385164202	385167163
1A	355335880	355338713	1B	385213033	385215930
1A	355342845	355344381	1B	385295925	385297471
1A	355345020	355348510	1B	385297784	385301438
1A	355624056	355628073	1B	385644930	385648470
1A	355629145	355631608	1B	385654520	385655827
1A	355714313	355716842	1B	386159117	386161564
1A	355718260	355719087	1B	386162389	386163139
1A	355720785	355722734	1B	386197303	386199115
1A	355730243	355735445	1B	386262497	386268515
1A	356389927	356392775	1B	386516879	386519860
1A	356427950	356430605	1B	386791567	386794373
1A	356471270	356474267	1B	387303353	387306388
1A	356474337	356476835	1B	387306629	387309053
1A	357062296	357064921	1B	388008179	388011058
1A	357121054	357123995	1B	388144455	388146886
1A	357414942	357418373	1B	388381997	388385576
1A	357763072	357781554	1B	388756467	388774284
1A	358151459	358152398	1B	389007571	389008895
1A	358176329	358179493	1B	389091305	389094284
1A	358761380	358772026	1B	389213339	389224699
1A	359689254	359690781	1B	389735006	389736455
1A	359980199	359981668	1B	389942647	389944178
1A	361173339	361174748	1B	390380340	390381206
1A	361235402	361236546	1B	390467412	390468694
1A	361352160	361359053	1B	390616689	390624219
1A	361509862	361517115	1B	390707398	390714276
1A	362059732	362063167	1B	390879137	390882448
1A	362190904	362192389	1B	391067106	391068521
1A	362193527	362195887	1B	391069303	391071819
1A	362403114	362405555	1B	391267945	391271047
1A	362861943	362866378	1B	391571987	391576408
1A	363006018	363007340	1B	391961114	391961860
1A	363013715	363015583	1B	391964674	391967064
1A	363047773	363052288	1B	392107116	392111653
1A	363420421	363422792	1B	392150618	392151960
1A	363451669	363455323	1B	392433856	392437816
1A	363636780	363640726	1B	392457649	392460890
1A	364046611	364046856	1B	392758257	392758502
1A	364226064	364230622	1B	393075541	393080308
1A	364631876	364634716	1B	393508757	393512055
1A	364655697	364656832	1B	393541125	393542679
1A	364935626	364936558	1B	394116069	394117466
1A	365064927	365071233	1B	394405839	394411967
1A	365536062	365536994	1B	394852348	394854665
1A	365617809	365619048	1B	394892482	394893702
1A	366265077	366268189	1B	395243277	395246339
1A	366268844	366273867	1B	395246890	395249956
1A	366275290	366277543	1B	395253095	395254911
1A	366296000	366297002	1B	395276328	395310723
1A	366543063	366544672	1B	395752184	395753944
1A	366988386	366990568	1B	395943587	395943928
1A	367007485	367009434	1B	395961436	395963280
1A	367010702	367011813	1B	395967498	395968718
1A	367381194	367383318	1B	396116888	396118916
1A	367431625	367438082	1B	396146147	396159507
1A	367870093	367874461	1B	396356555	396360936
1A	367874524	367877340	1B	396361166	396363984
1A	368196476	368198581	1B	396531051	396533311
1A	368358196	368360794	1B	396590588	396593515
1A	368360975	368364132	1B	396593683	396596714
1A	368364319	368364813	1B	396596949	396597446
1A	368366471	368375959	1B	396597678	396605441
1A	368711528	368714085	1B	396817609	396820173
1A	368745828	368747034	1B	396970687	396971845
1A	368797510	368799818	1B	397051934	397054249
1A	368799977	368802673	1B	397054369	397057249
1A	368802965	368803839	1B	397057620	397058246
1A	368807837	368816199	1B	397425039	397438305
1A	368819739	368830138	1B	397441997	397452368
1A	368831473	368832558	1B	397456004	397456764
1A	369048987	369054383	1B	397791907	397797648
1A	369083037	369085306	1B	397813703	397815919
1A	369086426	369096987	1B	397815501	397826794
1A	369272608	369273234	1B	397994426	397995052
1A	369322580	369324775	1B	398005916	398008247
1A	369494317	369496446	1B	398141888	398143952
1A	369496596	369497847	1B	398144080	398145196
1A	369502937	369513884	1B	398145929	398154372
1A	369517736	369519403	1B	398385034	398387290
1A	369694640	369698406	1B	399332683	399336574
1A	369990657	369994627	1B	399792185	399795920
1A	369996882	369998166	1B	399798405	399799812
1A	370021551	370025217	1B	400143949	400147670
1A	370092549	370097701	1B	400292931	400302589
1A	370102576	370108219	1B	400306638	400311886
1A	370108509	370111042	1B	400312345	400314835
1A	371076007	371077209	1B	400573585	400580151
1A	371079272	371082258	1B	400581892	400585168
1A	371084066	371088390	1B	400665427	400669277
1A	371219824	371221463	1B	400771219	400774008
1A	372067594	372070231	1B	401452777	401455270
1A	372227939	372231049	1B	401606392	401617105
1A	372236293	372240822	1B	401618122	401624050
1A	372287159	372287593	1B	401762969	401763636
1A	372467384	372468002	1B	402050747	402051103
1A	372549788	372554767	1B	402103909	402113745
1A	372624794	372637165	1B	402139607	402145722
1A	372639121	372643307	1B	402147526	402150391
1A	372909547	372911213	1B	402797931	402799955
1A	372942515	372944762	1B	403080534	403101292
1A	373263229	373264110	1B	403187445	403188704
1A	373313408	373320576	1B	403411829	403418308
1A	373766258	373768702	1B	403541134	403544017
1A	374167247	374169463	1B	404300393	404302452
1A	374214039	374217445	1B	404512134	404515493
1A	374217713	374219255	1B	404515735	404517193
1A	374277933	374278937	1B	404897110	404899212
1A	374566586	374570315	1B	405181330	405185351
1A	374689236	374690910	1B	405524690	405526322
1A	374958311	374959901	1B	405672207	405673840
1A	375014696	375016345	1B	405710409	405711985
1A	375467613	375469315	1B	406035739	406038073
1A	375471252	375477408	1B	406039901	406050091
1A	376135407	376155653	1B	406338253	406358671
1A	376476402	376480121	1B	407290708	407294489
1A	376501862	376506945	1B	407296070	407300585
1A	376509121	376512953	1B	407301792	407304922
1A	376513008	376515549	1B	407304730	407309453
1A	376670249	376674535	1B	407543905	407548270
1A	376754998	376757924	1B	407598273	407600704
1A	376784997	376786845	1B	407771885	407773849
1A	377002276	377006045	1B	408615770	408620080
1A	377016126	377020292	1B	409246025	409251070
1A	377023380	377028566	1B	409272514	409277469
1A	377207987	377208832	1B	409598800	409600180
1A	377212731	377216328	1B	409603975	409607675
1A	377223060	377228588	1B	409617611	409623141
1A	377426421	377429880	1B	409627295	409630234
1A	377443896	377446587	1B	409633033	409635952
1A	377449328	377451777	1B	409671478	409673733
1A	377499763	377502642	1B	409677742	409681071
1A	380261964	380264364	1B	409836678	409838495
1A	380889644	380890816	1B	410666971	410668781
1A	380939668	380973697	1B	410786171	410819075
1A	381096100	381098610	1B	411153702	411156241
1A	381274139	381277555	1B	411437340	411440835
1A	381304833	381312507	1B	411567688	411574401
1A	381313932	381318932	1B	411821164	411825364
1A	381819326	381822599	1B	411987863	411990884
1A	382252188	382253147	1B	412243003	412244360
1A	384324130	384326787	1B	412858562	412871775
1A	384331726	384336431	1B	412895371	412899893
1A	384774595	384776285	1B	413204282	413205855
1A	385271361	385272314	1B	413979281	413980621
1A	385274610	385277432	1B	413983226	413987154
1A	385350140	385353160	1B	414158077	414160774
1A	385354480	385359921	1B	414161870	414167473
1A	385650060	385653052	1B	414775501	414778845
1A	385656976	385660312	1B	414798409	414802352
1A	385660663	385662337	1B	414806177	414807939
1A	385664687	385669262	1B	415114318	415119058
1A	385887492	385900007	1B	415220656	415230692
1A	386425625	386435664	1B	415607061	415612183
1A	386479232	386480418	1B	415743802	415744572
1A	386719858	386724132	1B	416125660	416129767
1A	386869893	386871162	1B	416775927	416777077
1A	387022762	387028345	1B	416815987	416821700
1A	387028441	387031046	1B	416821736	416824180
1A	387197992	387199892	1B	417125574	417127525
1A	387359860	387363581	1B	417264786	417268575
1A	387515313	387517299	1B	417400046	417402008
1A	387520024	387524441	1B	417422825	417427170
1A	387811367	387813490	1B	418050502	418052637
1A	387833081	387837033	1B	418070181	418071500
1A	387840338	387841862	1B	418105335	418106892
1A	388156746	388159972	1B	418669247	418672399
1A	388160270	388163237	1B	418672967	418677410
1A	388829645	388832482	1B	418802198	418803473
1A	388833592	388837249	1B	418805238	418808625
1A	388837410	388843270	1B	418808808	418814903
1A	388849047	388850291	1B	418821112	418822477
1A	388941479	388944988	1B	419195480	419198875
1A	389061317	389064998	1B	419200938	419204463
1A	389129281	389131767	1B	419402125	419404772
1A	389767598	389771000	1B	419768987	419772758
1A	389804662	389806164	1B	419951462	419953190
1A	389823428	389828026	1B	419974580	419983011
1A	389869226	389875163	1B	420231568	420236763
1A	390085667	390097150	1B	420351074	420362718
1A	390099184	390102128	1B	420364731	420369357
1A	390638795	390640183	1B	420415512	420416840
1A	390708277	390710135	1B	420684511	420686245
1A	391235429	391237088	1B	420994227	420995410
1A	391249413	391255585	1B	421089323	421095535
1A	391256779	391260253	1B	421096799	421100560
1A	391669902	391674913	1B	421417566	421421200
1A	391823526	391844961	1B	421422257	421425142
1A	391846315	391851191	1B	421538787	421543639
1A	391940836	391941644	1B	422346110	422347138
1A	392084288	392085142	1B	422562314	422563411
1A	392481479	392482174	1B	423111437	423112132
1A	392523767	392527311	1B	423203864	423206884
1A	392526041	392531051	1B	423207233	423209936
1A	392744232	392747376	1B	423558880	423562151
1A	392777543	392781440	1B	423583546	423587344
1A	392782548	392786136	1B	423588773	423593583
1A	393456324	393459251	1B	423639463	423643100
1A	393461156	393469918	1B	423640258	423652366
1A	393612319	393613101	1B	423823534	423824304
1A	393999150	394000265	1B	423922101	423923227
1A	394250151	394251608	1B	423944196	423945367
1A	394252789	394261768	1B	423960253	423969581
1A	394299047	394302178	1B	424075750	424078953
1A	394319588	394322386	1B	424082537	424085581
1A	394325250	394328538	1B	424176608	424180271
1A	394482047	394482797	1B	424531353	424532121
1A	394588931	394607136	1B	424537964	424546928
1A	394851597	394852955	1B	426071589	426072953
1A	394852001	394852690	1B	426071999	426072688
1A	395172063	395180663	1B	426443170	426451600
1A	395182342	395206946	1B	426453962	426479902
[truncated: 77,064 more rows]
