# Supplementary material for: Genome-wide identification, evolution, and expression of the SNARE gene family in wheat resistance to powdery mildew
Source: PeerJ. 2021 Jan 22;9:e10788. doi: 10.7717/peerj.10788 (PMC7831368; doi:10.7717/peerj.10788)
Supplement: Supplemental Information 4 [file peerj-09-10788-s004.gz › Fig_1_addition/snarecolor.txt]

1A	471489979	471494342	1B	496562859	496568161	255,0,0
1A	543929627	543933861	1B	613232982	613236973	255,0,0
1A	551601664	551605185	1B	631998104	632003904	255,0,0
1A	471489979	471494342	1D	371751351	371756654	255,0,0
1A	496562859	496568161	1D	371751351	371756654	255,0,0
1A	543929627	543933861	1D	447758091	447762019	255,0,0
1A	613232982	613236973	1D	447758091	447762019	255,0,0
1A	543948618	543951807	1D	447775014	447778374	255,0,0
1A	613244437	613249813	1D	447775014	447778374	255,0,0
1B	551601664	551605185	1D	459886610	459890441	255,0,0
1B	631998104	632003904	1D	459886610	459890441	255,0,0
1B	96248330	96251720	2B	149842394	149845927	255,0,0
1B	140503521	140507411	2B	188717977	188721132	255,0,0
1B	149210085	149212900	2B	210453858	210456593	255,0,0
1B	198743512	198745527	2B	239506938	239509410	255,0,0
1B	206409585	206412911	2B	248657830	248661192	255,0,0
1D	615345900	615350218	2B	553614759	553618639	255,0,0
1D	96248330	96251720	2D	98266960	98270397	255,0,0
1D	149842394	149845927	2D	98266960	98270397	255,0,0
2A	140503521	140507411	2D	133039245	133041052	115,196,116
2A	188717977	188721132	2D	133039245	133041052	115,196,116
2A	149210085	149212900	2D	152094347	152097051	115,196,116
2A	210453858	210456593	2D	152094347	152097051	115,196,116
2A	198743512	198745527	2D	186313387	186315705	115,196,116
2A	239506938	239509410	2D	186313387	186315705	115,196,116
2A	206409585	206412911	2D	191234082	191237048	115,196,116
2A	248657830	248661192	2D	191234082	191237048	115,196,116
2A	360868372	360871806	2D	293857779	293861519	115,196,116
2A	355386399	355389955	2D	293857779	293861519	115,196,116
2A	615345900	615350218	2D	473277514	473281651	115,196,116
2A	553614759	553618639	2D	473277514	473281651	115,196,116
2A	543929627	543933861	3A	472799155	472803321	115,196,116
2B	613232982	613236973	3A	472799155	472803321	115,196,116
2B	447758091	447762019	3A	472799155	472803321	115,196,116
2B	91025882	91030170	3B	123474323	123478796	115,196,116
2B	155057280	155063742	3B	200478877	200485264	115,196,116
2B	365352984	365356593	3B	367241033	367244479	115,196,116
2B	543929627	543933861	3B	454714808	454724192	115,196,116
2B	613232982	613236973	3B	454714808	454724192	115,196,116
3A	447758091	447762019	3B	454714808	454724192	106,174,213
3A	472799155	472803321	3B	454714808	454724192	106,174,213
3A	627270503	627274687	3B	647170837	647176925	106,174,213
3A	729754314	729757349	3B	807286321	807289612	106,174,213
3A	730937527	730940572	3B	809119144	809122766	106,174,213
3A	46610924	46616218	3D	35694347	35699982	106,174,213
3A	91025882	91030170	3D	76934365	76938868	106,174,213
3A	123474323	123478796	3D	76934365	76938868	106,174,213
3A	155057280	155063742	3D	137002179	137006358	106,174,213
3A	200478877	200485264	3D	137002179	137006358	106,174,213
3A	194804163	194808408	3D	162511889	162516151	106,174,213
3A	365352984	365356593	3D	274490578	274500011	106,174,213
3A	367241033	367244479	3D	274490578	274500011	106,174,213
3A	613232982	613236973	3D	354077753	354082164	106,174,213
3A	447758091	447762019	3D	354077753	354082164	106,174,213
3B	472799155	472803321	3D	354077753	354082164	106,174,213
3B	454714808	454724192	3D	354077753	354082164	106,174,213
3B	627270503	627274687	3D	484340887	484344540	106,174,213
3B	647170837	647176925	3D	484340887	484344540	106,174,213
3B	661015740	661017510	3D	499946234	499948010	106,174,213
3B	729754314	729757349	3D	600123710	600126996	106,174,213
3B	807286321	807289612	3D	600123710	600126996	106,174,213
3B	809119144	809122766	3D	602199098	602202213	106,174,213
4A	597833919	597837133	4B	9949855	9952899	225,244,79
4A	558655417	558656367	4B	60026833	60027324	225,244,79
4A	501137913	501140452	4B	125380962	125383458	225,244,79
4A	46551133	46554322	4B	514604563	514607732	225,244,79
4A	40441488	40444697	4B	520223160	520226414	225,244,79
4A	15652644	15655132	4B	564866358	564868820	225,244,79
4A	597833919	597837133	4D	5686160	5689575	225,244,79
4A	9949855	9952899	4D	5686160	5689575	225,244,79
4A	558655417	558656367	4D	40843300	40844250	225,244,79
4A	60026833	60027324	4D	40843300	40844250	225,244,79
4A	501137913	501140452	4D	88156218	88158792	225,244,79
4A	125380962	125383458	4D	88156218	88158792	225,244,79
4A	356551465	356556917	4D	241794862	241801041	225,244,79
4A	300934377	300940214	4D	241794862	241801041	225,244,79
4A	46551133	46554322	4D	418388234	418391393	225,244,79
4A	514604563	514607732	4D	418388234	418391393	225,244,79
4A	40441488	40444697	4D	423695483	423698763	225,244,79
4B	520223160	520226414	4D	423695483	423698763	225,244,79
4B	15652644	15655132	4D	451279341	451281789	225,244,79
4B	564866358	564868820	4D	451279341	451281789	225,244,79
4B	67319042	67322733	5B	79346471	79348805	225,244,79
4B	136403316	136407232	5B	136430862	136434473	225,244,79
4B	441920470	441925966	5B	400091835	400097678	225,244,79
4B	611126732	611128224	5B	603830645	603832028	225,244,79
5A	613477485	613482016	5B	605785908	605790226	254,0,203
5A	631664291	631668659	5B	632152829	632156564	254,0,203
5A	2406435	2408514	5D	3555525	3557419	254,0,203
5A	67319042	67322733	5D	72616184	72620479	254,0,203
5A	79346471	79348805	5D	72616184	72620479	254,0,203
5A	136403316	136407232	5D	123496314	123499849	254,0,203
5A	136430862	136434473	5D	123496314	123499849	254,0,203
5A	339490307	339492527	5D	298759030	298761153	254,0,203
5A	613477485	613482016	5D	490998273	491002776	254,0,203
5A	605785908	605790226	5D	490998273	491002776	254,0,203
5A	631664291	631668659	5D	503669584	503673987	254,0,203
5B	632152829	632156564	5D	503669584	503673987	254,0,203
5B	31351924	31354711	6B	55994095	55996971	254,0,203
5B	57668503	57670391	6B	93417419	93419512	254,0,203
5B	126916258	126917483	6B	191199989	191201563	254,0,203
5B	209841596	209853772	6B	279032340	279033663	254,0,203
6A	461836399	461839472	6B	499014492	499019559	254,141,59
6A	497474965	497479625	6B	534951052	534955665	254,141,59
6A	595774917	595778154	6B	683563502	683569859	254,141,59
6A	609168417	609172782	6B	704882165	704886164	254,141,59
6A	14368434	14372453	6D	13090740	13093642	254,141,59
6A	23645045	23647575	6D	13090740	13093642	254,141,59
6A	126916258	126917483	6D	104783005	104785147	254,141,59
6A	191199989	191201563	6D	104783005	104785147	254,141,59
6A	209841596	209853772	6D	156436880	156438393	254,141,59
6A	279032340	279033663	6D	156436880	156438393	254,141,59
6A	461836399	461839472	6D	324516558	324522518	254,141,59
6A	499014492	499019559	6D	324516558	324522518	254,141,59
6A	497474965	497479625	6D	346451874	346457049	254,141,59
6A	534951052	534955665	6D	346451874	346457049	254,141,59
6A	595774917	595778154	6D	450464892	450468661	254,141,59
6A	683563502	683569859	6D	450464892	450468661	254,141,59
6A	609168417	609172782	6D	462414211	462418796	254,141,59
6A	704882165	704886164	6D	462414211	462418796	254,141,59
6B	705517183	705521196	7A	22944306	22948002	254,141,59
6B	705536939	705539617	7A	22961615	22964184	254,141,59
6B	88986734	88989812	7B	36455639	36458559	254,141,59
6B	254900593	254903856	7B	218535690	218539483	254,141,59
6B	296588304	296590764	7B	272718298	272720800	254,141,59
6B	463201700	463205876	7B	413972521	413974356	254,141,59
6B	476937699	476940318	7B	428926042	428928518	254,141,59
6B	209841596	209853772	7B	480275965	480277437	254,141,59
6B	279032340	279033663	7B	480275965	480277437	254,141,59
6B	156436880	156438393	7B	480275965	480277437	254,141,59
6B	541454010	541455043	7B	480275965	480277437	254,141,59
6D	561611256	561616653	7B	524235063	524242426	254,141,59
6D	705517183	705521196	7D	22592372	22595068	254,141,59
7A	22944306	22948002	7D	22592372	22595068	255.204,205
7A	705536939	705539617	7D	22611770	22614306	255.204,205
7A	22961615	22964184	7D	22611770	22614306	255.204,205
7A	88986734	88989812	7D	87478384	87481357	255.204,205
7A	36455639	36458559	7D	87478384	87481357	255.204,205
7A	254900593	254903856	7D	242776009	242779449	255.204,205
7A	218535690	218539483	7D	242776009	242779449	255.204,205
7A	296588304	296590764	7D	269048470	269050959	255.204,205
7A	272718298	272720800	7D	269048470	269050959	255.204,205
7A	463201700	463205876	7D	405879376	405881079	255.204,205
7A	413972521	413974356	7D	405879376	405881079	255.204,205
7A	476937699	476940318	7D	414491020	414493272	255.204,205
7A	428926042	428928518	7D	414491020	414493272	255.204,205
7A	279032340	279033663	7D	458520740	458522278	255.204,205
7A	156436880	156438393	7D	458520740	458522278	255.204,205
7A	541454010	541455043	7D	458520740	458522278	255.204,205
7B	480275965	480277437	7D	458520740	458522278	255.204,205
7B	561611256	561616653	7D	495854965	495859846	255.204,205
7B	524235063	524242426	7D	495854965	495859846	255.204,205
7B	57668503	57670391	Un	19481593	19483466	255.204,205
7B	93417419	93419512	Un	19481593	19483466	255.204,205
7B	31351924	31354711	Un	103781589	103784443	255.204,205
7B	55994095	55996971	Un	103781589	103784443	255.204,205
