# Supplementary material for: Genome-wide identification, evolution, and expression of the SNARE gene family in wheat resistance to powdery mildew
Source: PeerJ. 2021 Jan 22;9:e10788. doi: 10.7717/peerj.10788 (PMC7831368; doi:10.7717/peerj.10788)
Supplement: Supplemental Information 5 [file peerj-09-10788-s005.gz]

Archive with 27 entries (26 files):
- rawdata
- rawdata/2018-03-07 151013 syp3.xls
- rawdata/2018-02-03 160803 ACTING Q7.xls
- rawdata/2018-03-07_204536 memb us225.xls
- rawdata/2018-02-02 233747 GOS1.xls
- rawdata/2018-02-03 222820 SFT1.xls
- rawdata/2018-02-03 210305 SYP5.xls
- rawdata/2018-02-03 101018 SYP7.xls
- rawdata/2018-02-03 100636 VTI1.xls
- rawdata/2018-02-02_100719 NPSN1.xls
- rawdata/2018-02-02_172659 SYP2.xls
- rawdata/2018-02-02_100719 BET1.xls
- rawdata/2018-02-02_100719.xls
- rawdata/2018-02-03 233746 USE1.xls
- rawdata/2018-03-07 174855 syp4.xls
- rawdata/Q3 ACTING.xls
- rawdata/2018-02-02_100719 SYP3.xls
- rawdata/2018-02-02_100719 SYP121.xls
- rawdata/2018-02-02_100719 SEC20.xls
- rawdata/2018-03-07 214826 vamp72 se22.xls
- rawdata/2018-02-02_100719 VAPM72.xls
- rawdata/2018-02-02_100719 SYP6.xls
- rawdata/2018-03-07_151000 SYP3.xls
- rawdata/2018-02-02_100719 SNAP.xls
- rawdata/2018-03-07_214655 sec22.xls
- rawdata/2018-02-03 172422 VAMP71.xls
- rawdata/2018-03-06 201421 ACT .xls
