# Supplementary material for: Genome-wide identification, evolution, and expression of the SNARE gene family in wheat resistance to powdery mildew
Source: PeerJ. 2021 Jan 22;9:e10788. doi: 10.7717/peerj.10788 (PMC7831368; doi:10.7717/peerj.10788)
Supplement: Supplemental Information 5 [file peerj-09-10788-s005.gz › rawdata/2018-03-07 151013 syp3.xls]

## Sheet: Sample Setup
Block Type	96-Well Block (0.2mL)
Calibration Background is expired	Yes
Calibration Background performed on	03-18-2015
Calibration HRM MELTDOCTOR is expired	Yes
Calibration HRM MELTDOCTOR performed on	03-18-2015
Calibration Normalization FAM-ROX is expired	Yes
Calibration Normalization FAM-ROX performed on	03-18-2015
Calibration Normalization VIC-ROX is expired	Yes
Calibration Normalization VIC-ROX performed on	03-18-2015
Calibration Pure Dye CY5 is expired	No
Calibration Pure Dye CY5 performed on	05-27-2017
Calibration Pure Dye FAM is expired	Yes
Calibration Pure Dye FAM performed on	03-18-2015
Calibration Pure Dye MELTDOCTOR is expired	Yes
Calibration Pure Dye MELTDOCTOR performed on	03-18-2015
Calibration Pure Dye NED is expired	Yes
Calibration Pure Dye NED performed on	03-18-2015
Calibration Pure Dye ROX is expired	Yes
Calibration Pure Dye ROX performed on	03-18-2015
Calibration Pure Dye SYBR is expired	Yes
Calibration Pure Dye SYBR performed on	03-18-2015
Calibration Pure Dye TAMRA is expired	Yes
Calibration Pure Dye TAMRA performed on	03-18-2015
Calibration Pure Dye VIC is expired	Yes
Calibration Pure Dye VIC performed on	03-18-2015
Calibration ROI is expired	Yes
Calibration ROI performed on	03-18-2015
Calibration Uniformity is expired	Yes
Calibration Uniformity performed on	03-18-2015
Chemistry	SYBR_GREEN
Date Created	2018-03-07 15:53:45 PM CST
Date Modified	2018-07-13 03:26:46 AM CST
Experiment Barcode
Experiment Comment
Experiment File Name	G:\wgh\小麦SYP基因家族鉴定与分析\定量结果\7.13\2018-03-07 151013 pen1 syp3 us225.eds
Experiment Name	2018-03-07 151013
Experiment Run Start Time	2018-03-08 00:14:35 AM CST
Experiment Run Stop Time	2018-03-08 01:23:31 AM CST
Experiment Type	Comparative Cт (ΔΔCт)
Instrument Name	278870447
Instrument Serial Number	278870447
Instrument Type	QuantStudio(TM) 7 Flex System
Passive Reference	ROX
Quantification Cycle Method	Ct
Signal Smoothing On	true
Stage/ Cycle where Analysis is performed	Stage 2, Step 2
User Name
Well	Well Position	Sample Name	Sample Color	Biogroup Name	Biogroup Color	Target Name	Target Color	Task	Reporter	Quencher	Quantity	Comments
1	A1	Sample 1	RGB(176,23,31)			pen1	RGB(176,23,31)	UNKNOWN	SYBR	None
2	A2	Sample 1	RGB(176,23,31)			pen1	RGB(176,23,31)	UNKNOWN	SYBR	None
3	A3	Sample 1	RGB(176,23,31)			pen1	RGB(176,23,31)	UNKNOWN	SYBR	None
4	A4	Sample 2	RGB(0,0,255)			pen1	RGB(176,23,31)	UNKNOWN	SYBR	None
5	A5	Sample 2	RGB(0,0,255)			pen1	RGB(176,23,31)	UNKNOWN	SYBR	None
6	A6	Sample 2	RGB(0,0,255)			pen1	RGB(176,23,31)	UNKNOWN	SYBR	None
7	A7	Sample 3	RGB(0,139,69)			pen1	RGB(176,23,31)	UNKNOWN	SYBR	None
8	A8	Sample 3	RGB(0,139,69)			pen1	RGB(176,23,31)	UNKNOWN	SYBR	None
9	A9	Sample 3	RGB(0,139,69)			pen1	RGB(176,23,31)	UNKNOWN	SYBR	None
10	A10	Sample 4	RGB(255,127,0)			pen1	RGB(176,23,31)	UNKNOWN	SYBR	None
11	A11	Sample 4	RGB(255,127,0)			pen1	RGB(176,23,31)	UNKNOWN	SYBR	None
12	A12	Sample 4	RGB(255,127,0)			pen1	RGB(176,23,31)	UNKNOWN	SYBR	None
13	B1	Sample 5	RGB(139,137,112)			pen1	RGB(176,23,31)	UNKNOWN	SYBR	None
14	B2	Sample 5	RGB(139,137,112)			pen1	RGB(176,23,31)	UNKNOWN	SYBR	None
15	B3	Sample 5	RGB(139,137,112)			pen1	RGB(176,23,31)	UNKNOWN	SYBR	None
16	B4	Sample 6	RGB(238,121,66)			pen1	RGB(176,23,31)	UNKNOWN	SYBR	None
17	B5	Sample 6	RGB(238,121,66)			pen1	RGB(176,23,31)	UNKNOWN	SYBR	None
18	B6	Sample 6	RGB(238,121,66)			pen1	RGB(176,23,31)	UNKNOWN	SYBR	None
19	B7	Sample 7	RGB(142,56,142)			pen1	RGB(176,23,31)	UNKNOWN	SYBR	None
20	B8	Sample 7	RGB(142,56,142)			pen1	RGB(176,23,31)	UNKNOWN	SYBR	None
21	B9	Sample 7	RGB(142,56,142)			pen1	RGB(176,23,31)	UNKNOWN	SYBR	None
22	B10	Sample 8	RGB(198,113,113)			pen1	RGB(176,23,31)	UNKNOWN	SYBR	None
23	B11	Sample 8	RGB(198,113,113)			pen1	RGB(176,23,31)	UNKNOWN	SYBR	None
24	B12	Sample 8	RGB(198,113,113)			pen1	RGB(176,23,31)	UNKNOWN	SYBR	None
25	C1	Sample 9	RGB(0,245,255)			pen1	RGB(176,23,31)	UNKNOWN	SYBR	None
26	C2	Sample 9	RGB(0,245,255)			pen1	RGB(176,23,31)	UNKNOWN	SYBR	None
27	C3	Sample 9	RGB(0,245,255)			pen1	RGB(176,23,31)	UNKNOWN	SYBR	None
28	C4	Sample 10	RGB(238,220,130)			pen1	RGB(176,23,31)	UNKNOWN	SYBR	None
29	C5	Sample 10	RGB(238,220,130)			pen1	RGB(176,23,31)	UNKNOWN	SYBR	None
30	C6	Sample 10	RGB(238,220,130)			pen1	RGB(176,23,31)	UNKNOWN	SYBR	None
31	C7	Sample 11	RGB(238,238,0)			pen1	RGB(176,23,31)	UNKNOWN	SYBR	None
32	C8	Sample 11	RGB(238,238,0)			pen1	RGB(176,23,31)	UNKNOWN	SYBR	None
33	C9	Sample 11	RGB(238,238,0)			pen1	RGB(176,23,31)	UNKNOWN	SYBR	None
34	C10	Sample 12	RGB(142,142,56)			pen1	RGB(176,23,31)	UNKNOWN	SYBR	None
35	C11	Sample 12	RGB(142,142,56)			pen1	RGB(176,23,31)	UNKNOWN	SYBR	None
36	C12	Sample 12	RGB(142,142,56)			pen1	RGB(176,23,31)	UNKNOWN	SYBR	None
37	D1	Sample 13	RGB(238,44,44)			pen1	RGB(176,23,31)	UNKNOWN	SYBR	None
38	D2	Sample 13	RGB(238,44,44)			pen1	RGB(176,23,31)	UNKNOWN	SYBR	None
39	D3	Sample 13	RGB(238,44,44)			pen1	RGB(176,23,31)	UNKNOWN	SYBR	None
40	D4	Sample 14	RGB(51,161,201)			pen1	RGB(176,23,31)	UNKNOWN	SYBR	None
41	D5	Sample 14	RGB(51,161,201)			pen1	RGB(176,23,31)	UNKNOWN	SYBR	None
42	D6	Sample 14	RGB(51,161,201)			pen1	RGB(176,23,31)	UNKNOWN	SYBR	None
43	D7	Sample 15	RGB(238,18,137)			pen1	RGB(176,23,31)	UNKNOWN	SYBR	None
44	D8	Sample 15	RGB(238,18,137)			pen1	RGB(176,23,31)	UNKNOWN	SYBR	None
45	D9	Sample 15	RGB(238,18,137)			pen1	RGB(176,23,31)	UNKNOWN	SYBR	None
46	D10	Sample 16	RGB(176,23,31)			pen1	RGB(176,23,31)	UNKNOWN	SYBR	None
47	D11	Sample 16	RGB(176,23,31)			pen1	RGB(176,23,31)	UNKNOWN	SYBR	None
48	D12	Sample 16	RGB(176,23,31)			pen1	RGB(176,23,31)	UNKNOWN	SYBR	None
49	E1	Sample 17	RGB(0,0,255)			pen1	RGB(176,23,31)	UNKNOWN	SYBR	None
50	E2	Sample 17	RGB(0,0,255)			pen1	RGB(176,23,31)	UNKNOWN	SYBR	None
51	E3	Sample 17	RGB(0,0,255)			pen1	RGB(176,23,31)	UNKNOWN	SYBR	None
52	E4	Sample 18	RGB(0,139,69)			pen1	RGB(176,23,31)	UNKNOWN	SYBR	None
53	E5	Sample 18	RGB(0,139,69)			pen1	RGB(176,23,31)	UNKNOWN	SYBR	None
54	E6	Sample 18	RGB(0,139,69)			pen1	RGB(176,23,31)	UNKNOWN	SYBR	None
55	E7	Sample 19	RGB(255,127,0)			pen1	RGB(176,23,31)	UNKNOWN	SYBR	None
56	E8	Sample 19	RGB(255,127,0)			pen1	RGB(176,23,31)	UNKNOWN	SYBR	None
57	E9	Sample 19	RGB(255,127,0)			pen1	RGB(176,23,31)	UNKNOWN	SYBR	None
58	E10	Sample 20	RGB(139,137,112)			pen1	RGB(176,23,31)	UNKNOWN	SYBR	None
59	E11	Sample 20	RGB(139,137,112)			pen1	RGB(176,23,31)	UNKNOWN	SYBR	None
60	E12	Sample 20	RGB(139,137,112)			pen1	RGB(176,23,31)	UNKNOWN	SYBR	None
61	F1	Sample 1	RGB(176,23,31)			syp3	RGB(0,0,255)	UNKNOWN	SYBR	None
62	F2	Sample 5	RGB(139,137,112)			syp3	RGB(0,0,255)	UNKNOWN	SYBR	None
63	F3	Sample 9	RGB(0,245,255)			syp3	RGB(0,0,255)	UNKNOWN	SYBR	None
64	F4	Sample 13	RGB(238,44,44)			syp3	RGB(0,0,255)	UNKNOWN	SYBR	None
65	F5	Sample 17	RGB(0,0,255)			syp3	RGB(0,0,255)	UNKNOWN	SYBR	None
66	F6
67	F7	Sample 2	RGB(0,0,255)			syp3	RGB(0,0,255)	UNKNOWN	SYBR	None
68	F8	Sample 6	RGB(238,121,66)			syp3	RGB(0,0,255)	UNKNOWN	SYBR	None
69	F9	Sample 10	RGB(238,220,130)			syp3	RGB(0,0,255)	UNKNOWN	SYBR	None
70	F10	Sample 14	RGB(51,161,201)			syp3	RGB(0,0,255)	UNKNOWN	SYBR	None
71	F11	Sample 18	RGB(0,139,69)			syp3	RGB(0,0,255)	UNKNOWN	SYBR	None
72	F12
73	G1	Sample 1	RGB(176,23,31)			syp3	RGB(0,0,255)	UNKNOWN	SYBR	None
74	G2	Sample 5	RGB(139,137,112)			syp3	RGB(0,0,255)	UNKNOWN	SYBR	None
75	G3	Sample 9	RGB(0,245,255)			syp3	RGB(0,0,255)	UNKNOWN	SYBR	None
76	G4	Sample 13	RGB(238,44,44)			syp3	RGB(0,0,255)	UNKNOWN	SYBR	None
77	G5	Sample 17	RGB(0,0,255)			syp3	RGB(0,0,255)	UNKNOWN	SYBR	None
78	G6
79	G7	Sample 2	RGB(0,0,255)			syp3	RGB(0,0,255)	UNKNOWN	SYBR	None
80	G8	Sample 6	RGB(238,121,66)			syp3	RGB(0,0,255)	UNKNOWN	SYBR	None
81	G9	Sample 10	RGB(238,220,130)			syp3	RGB(0,0,255)	UNKNOWN	SYBR	None
82	G10	Sample 14	RGB(51,161,201)			syp3	RGB(0,0,255)	UNKNOWN	SYBR	None
83	G11	Sample 18	RGB(0,139,69)			syp3	RGB(0,0,255)	UNKNOWN	SYBR	None
84	G12
85	H1	Sample 1	RGB(176,23,31)			syp3	RGB(0,0,255)	UNKNOWN	SYBR	None
86	H2	Sample 5	RGB(139,137,112)			syp3	RGB(0,0,255)	UNKNOWN	SYBR	None
87	H3	Sample 9	RGB(0,245,255)			syp3	RGB(0,0,255)	UNKNOWN	SYBR	None
88	H4	Sample 13	RGB(238,44,44)			syp3	RGB(0,0,255)	UNKNOWN	SYBR	None
89	H5	Sample 17	RGB(0,0,255)			syp3	RGB(0,0,255)	UNKNOWN	SYBR	None
90	H6
91	H7	Sample 2	RGB(0,0,255)			syp3	RGB(0,0,255)	UNKNOWN	SYBR	None
92	H8	Sample 6	RGB(238,121,66)			syp3	RGB(0,0,255)	UNKNOWN	SYBR	None
93	H9	Sample 10	RGB(238,220,130)			syp3	RGB(0,0,255)	UNKNOWN	SYBR	None
94	H10	Sample 14	RGB(51,161,201)			syp3	RGB(0,0,255)	UNKNOWN	SYBR	None
95	H11	Sample 18	RGB(0,139,69)			syp3	RGB(0,0,255)	UNKNOWN	SYBR	None
96	H12

## Sheet: Amplification Data
Block Type	96-Well Block (0.2mL)
Calibration Background is expired	Yes
Calibration Background performed on	03-18-2015
Calibration HRM MELTDOCTOR is expired	Yes
Calibration HRM MELTDOCTOR performed on	03-18-2015
Calibration Normalization FAM-ROX is expired	Yes
Calibration Normalization FAM-ROX performed on	03-18-2015
Calibration Normalization VIC-ROX is expired	Yes
Calibration Normalization VIC-ROX performed on	03-18-2015
Calibration Pure Dye CY5 is expired	No
Calibration Pure Dye CY5 performed on	05-27-2017
Calibration Pure Dye FAM is expired	Yes
Calibration Pure Dye FAM performed on	03-18-2015
Calibration Pure Dye MELTDOCTOR is expired	Yes
Calibration Pure Dye MELTDOCTOR performed on	03-18-2015
Calibration Pure Dye NED is expired	Yes
Calibration Pure Dye NED performed on	03-18-2015
Calibration Pure Dye ROX is expired	Yes
Calibration Pure Dye ROX performed on	03-18-2015
Calibration Pure Dye SYBR is expired	Yes
Calibration Pure Dye SYBR performed on	03-18-2015
Calibration Pure Dye TAMRA is expired	Yes
Calibration Pure Dye TAMRA performed on	03-18-2015
Calibration Pure Dye VIC is expired	Yes
Calibration Pure Dye VIC performed on	03-18-2015
Calibration ROI is expired	Yes
Calibration ROI performed on	03-18-2015
Calibration Uniformity is expired	Yes
Calibration Uniformity performed on	03-18-2015
Chemistry	SYBR_GREEN
Date Created	2018-03-07 15:53:45 PM CST
Date Modified	2018-07-13 03:26:46 AM CST
Experiment Barcode
Experiment Comment
Experiment File Name	G:\wgh\小麦SYP基因家族鉴定与分析\定量结果\7.13\2018-03-07 151013 pen1 syp3 us225.eds
Experiment Name	2018-03-07 151013
Experiment Run Start Time	2018-03-08 00:14:35 AM CST
Experiment Run Stop Time	2018-03-08 01:23:31 AM CST
Experiment Type	Comparative Cт (ΔΔCт)
Instrument Name	278870447
Instrument Serial Number	278870447
Instrument Type	QuantStudio(TM) 7 Flex System
Passive Reference	ROX
Quantification Cycle Method	Ct
Signal Smoothing On	true
Stage/ Cycle where Analysis is performed	Stage 2, Step 2
User Name
Well	Cycle	Target Name	Rn	Delta Rn
1	1
1	2
1	3
1	4
1	5
1	6
1	7
1	8
1	9
1	10
1	11
1	12
1	13
1	14
1	15
1	16
1	17
1	18
1	19
1	20
1	21
1	22
1	23
1	24
1	25
1	26
1	27
1	28
1	29
1	30
1	31
1	32
1	33
1	34
1	35
1	36
1	37
1	38
1	39
1	40
2	1
2	2
2	3
2	4
2	5
2	6
2	7
2	8
2	9
2	10
2	11
2	12
2	13
2	14
2	15
2	16
2	17
2	18
2	19
2	20
2	21
2	22
2	23
2	24
2	25
2	26
2	27
2	28
2	29
2	30
2	31
2	32
2	33
2	34
2	35
2	36
2	37
2	38
2	39
2	40
3	1
3	2
3	3
3	4
3	5
3	6
3	7
3	8
3	9
3	10
3	11
3	12
3	13
3	14
3	15
3	16
3	17
3	18
3	19
3	20
3	21
3	22
3	23
3	24
3	25
3	26
3	27
3	28
3	29
3	30
3	31
3	32
3	33
3	34
3	35
3	36
3	37
3	38
3	39
3	40
4	1
4	2
4	3
4	4
4	5
4	6
4	7
4	8
4	9
4	10
4	11
4	12
4	13
4	14
4	15
4	16
4	17
4	18
4	19
4	20
4	21
4	22
4	23
4	24
4	25
4	26
4	27
4	28
4	29
4	30
4	31
4	32
4	33
4	34
4	35
4	36
4	37
4	38
4	39
4	40
5	1
5	2
5	3
5	4
5	5
5	6
5	7
5	8
5	9
5	10
5	11
5	12
5	13
5	14
5	15
5	16
5	17
5	18
5	19
5	20
5	21
5	22
5	23
5	24
5	25
5	26
5	27
5	28
5	29
5	30
5	31
5	32
5	33
5	34
5	35
5	36
5	37
5	38
5	39
5	40
6	1
6	2
6	3
6	4
6	5
6	6
6	7
6	8
6	9
6	10
6	11
6	12
6	13
6	14
6	15
6	16
6	17
6	18
6	19
6	20
6	21
6	22
6	23
6	24
6	25
6	26
6	27
6	28
6	29
6	30
6	31
6	32
6	33
6	34
6	35
6	36
6	37
6	38
6	39
6	40
7	1
7	2
7	3
7	4
7	5
7	6
7	7
7	8
7	9
7	10
7	11
7	12
7	13
7	14
7	15
7	16
7	17
7	18
7	19
7	20
7	21
7	22
7	23
7	24
7	25
7	26
7	27
7	28
7	29
7	30
7	31
7	32
7	33
7	34
7	35
7	36
7	37
7	38
7	39
7	40
8	1
8	2
8	3
8	4
8	5
8	6
8	7
8	8
8	9
8	10
8	11
8	12
8	13
8	14
8	15
8	16
8	17
8	18
8	19
8	20
8	21
8	22
8	23
8	24
8	25
8	26
8	27
8	28
8	29
8	30
8	31
8	32
8	33
8	34
8	35
8	36
8	37
8	38
8	39
8	40
9	1
9	2
9	3
9	4
9	5
9	6
9	7
9	8
9	9
9	10
9	11
9	12
9	13
9	14
9	15
9	16
9	17
9	18
9	19
9	20
9	21
9	22
9	23
9	24
9	25
9	26
9	27
9	28
9	29
9	30
9	31
9	32
9	33
9	34
9	35
9	36
9	37
9	38
9	39
9	40
10	1
10	2
10	3
10	4
10	5
10	6
10	7
10	8
10	9
10	10
10	11
10	12
10	13
10	14
10	15
10	16
10	17
10	18
10	19
10	20
10	21
10	22
10	23
10	24
10	25
10	26
10	27
10	28
10	29
10	30
10	31
10	32
10	33
10	34
10	35
10	36
10	37
10	38
10	39
10	40
11	1
11	2
11	3
11	4
11	5
11	6
11	7
11	8
11	9
11	10
11	11
11	12
11	13
11	14
11	15
11	16
11	17
11	18
11	19
11	20
11	21
11	22
11	23
11	24
11	25
11	26
11	27
11	28
11	29
11	30
11	31
11	32
11	33
11	34
11	35
11	36
11	37
11	38
11	39
11	40
12	1
12	2
12	3
12	4
12	5
12	6
12	7
12	8
12	9
12	10
12	11
12	12
12	13
12	14
12	15
12	16
12	17
12	18
12	19
12	20
12	21
12	22
12	23
12	24
12	25
12	26
12	27
12	28
12	29
12	30
12	31
12	32
12	33
12	34
12	35
12	36
12	37
12	38
12	39
12	40
13	1
13	2
13	3
13	4
13	5
13	6
13	7
13	8
13	9
13	10
13	11
13	12
13	13
13	14
13	15
13	16
13	17
13	18
13	19
13	20
13	21
13	22
13	23
13	24
13	25
13	26
13	27
13	28
13	29
13	30
13	31
13	32
13	33
13	34
13	35
13	36
13	37
13	38
13	39
13	40
14	1
14	2
14	3
14	4
14	5
14	6
14	7
14	8
14	9
14	10
14	11
14	12
14	13
14	14
14	15
14	16
14	17
14	18
14	19
14	20
14	21
14	22
14	23
14	24
14	25
14	26
14	27
14	28
14	29
14	30
14	31
14	32
14	33
14	34
14	35
14	36
14	37
14	38
14	39
14	40
15	1
15	2
15	3
15	4
15	5
15	6
15	7
15	8
15	9
15	10
15	11
15	12
15	13
15	14
15	15
15	16
15	17
15	18
15	19
15	20
15	21
15	22
15	23
15	24
15	25
15	26
15	27
15	28
15	29
15	30
15	31
15	32
15	33
15	34
15	35
15	36
15	37
15	38
15	39
15	40
16	1
16	2
16	3
16	4
16	5
16	6
16	7
16	8
16	9
16	10
16	11
16	12
16	13
16	14
16	15
16	16
16	17
16	18
16	19
16	20
16	21
16	22
16	23
16	24
16	25
16	26
16	27
16	28
16	29
16	30
16	31
16	32
16	33
16	34
16	35
16	36
16	37
16	38
16	39
16	40
17	1
17	2
17	3
17	4
17	5
17	6
17	7
17	8
17	9
17	10
17	11
17	12
17	13
17	14
17	15
17	16
17	17
17	18
17	19
17	20
17	21
17	22
17	23
17	24
17	25
17	26
17	27
17	28
17	29
17	30
17	31
17	32
17	33
17	34
17	35
17	36
17	37
17	38
17	39
17	40
18	1
18	2
18	3
18	4
18	5
18	6
18	7
18	8
18	9
18	10
18	11
18	12
18	13
18	14
18	15
18	16
18	17
18	18
18	19
18	20
18	21
18	22
18	23
18	24
18	25
18	26
18	27
18	28
18	29
18	30
18	31
18	32
18	33
18	34
18	35
18	36
18	37
18	38
18	39
18	40
19	1
19	2
19	3
19	4
19	5
19	6
19	7
19	8
19	9
19	10
19	11
19	12
19	13
19	14
19	15
19	16
19	17
19	18
19	19
19	20
19	21
19	22
19	23
19	24
19	25
19	26
19	27
19	28
19	29
19	30
19	31
19	32
19	33
19	34
19	35
19	36
19	37
19	38
19	39
19	40
20	1
20	2
20	3
20	4
20	5
20	6
20	7
20	8
20	9
20	10
20	11
20	12
20	13
20	14
20	15
20	16
20	17
20	18
20	19
20	20
20	21
20	22
20	23
20	24
20	25
20	26
20	27
20	28
20	29
20	30
20	31
20	32
20	33
20	34
20	35
20	36
20	37
20	38
20	39
20	40
21	1
21	2
21	3
21	4
21	5
21	6
21	7
21	8
21	9
21	10
21	11
21	12
21	13
21	14
21	15
21	16
21	17
21	18
21	19
21	20
21	21
21	22
21	23
21	24
21	25
21	26
21	27
21	28
21	29
21	30
21	31
21	32
21	33
21	34
21	35
21	36
21	37
21	38
21	39
21	40
22	1
22	2
22	3
22	4
22	5
22	6
22	7
22	8
22	9
22	10
22	11
22	12
22	13
22	14
22	15
22	16
22	17
22	18
22	19
22	20
22	21
22	22
22	23
22	24
22	25
22	26
22	27
22	28
22	29
22	30
22	31
22	32
22	33
22	34
22	35
22	36
22	37
22	38
22	39
22	40
23	1
23	2
23	3
23	4
23	5
23	6
23	7
23	8
23	9
23	10
23	11
23	12
23	13
23	14
23	15
23	16
23	17
23	18
23	19
23	20
23	21
23	22
23	23
23	24
23	25
23	26
23	27
23	28
23	29
23	30
23	31
23	32
23	33
23	34
23	35
23	36
23	37
23	38
23	39
23	40
24	1
24	2
24	3
24	4
24	5
24	6
24	7
24	8
24	9
24	10
24	11
24	12
24	13
24	14
24	15
24	16
24	17
24	18
24	19
24	20
24	21
24	22
24	23
24	24
24	25
24	26
24	27
24	28
24	29
24	30
24	31
24	32
24	33
24	34
24	35
24	36
24	37
24	38
24	39
24	40
25	1
25	2
25	3
25	4
25	5
25	6
25	7
25	8
25	9
25	10
25	11
25	12
25	13
25	14
25	15
25	16
25	17
25	18
25	19
25	20
25	21
25	22
25	23
25	24
25	25
25	26
25	27
25	28
25	29
25	30
25	31
25	32
25	33
25	34
25	35
25	36
25	37
25	38
25	39
25	40
26	1
26	2
26	3
26	4
26	5
26	6
26	7
26	8
26	9
26	10
26	11
26	12
26	13
26	14
26	15
26	16
26	17
26	18
26	19
26	20
26	21
26	22
26	23
26	24
26	25
26	26
26	27
26	28
26	29
26	30
26	31
26	32
26	33
26	34
26	35
26	36
26	37
26	38
26	39
26	40
27	1
27	2
27	3
27	4
27	5
27	6
27	7
27	8
27	9
27	10
27	11
27	12
27	13
27	14
27	15
27	16
27	17
27	18
27	19
27	20
27	21
27	22
27	23
27	24
27	25
27	26
27	27
27	28
27	29
27	30
27	31
27	32
27	33
27	34
27	35
27	36
27	37
27	38
27	39
27	40
28	1
28	2
28	3
28	4
28	5
28	6
28	7
28	8
28	9
28	10
28	11
28	12
28	13
28	14
28	15
28	16
28	17
28	18
28	19
28	20
28	21
28	22
28	23
28	24
28	25
28	26
28	27
28	28
28	29
28	30
28	31
28	32
28	33
28	34
28	35
28	36
28	37
28	38
28	39
28	40
29	1
29	2
29	3
29	4
29	5
29	6
29	7
29	8
29	9
29	10
29	11
29	12
29	13
29	14
29	15
29	16
29	17
29	18
29	19
29	20
29	21
29	22
29	23
29	24
29	25
29	26
29	27
29	28
29	29
29	30
29	31
29	32
29	33
29	34
29	35
29	36
29	37
29	38
29	39
29	40
30	1
30	2
30	3
30	4
30	5
30	6
30	7
30	8
30	9
30	10
30	11
30	12
30	13
30	14
30	15
30	16
30	17
30	18
30	19
30	20
30	21
30	22
30	23
30	24
30	25
30	26
30	27
30	28
30	29
30	30
30	31
30	32
30	33
30	34
30	35
30	36
30	37
30	38
30	39
30	40
31	1
31	2
31	3
31	4
31	5
31	6
31	7
31	8
31	9
31	10
31	11
31	12
31	13
31	14
31	15
31	16
31	17
31	18
31	19
31	20
31	21
31	22
31	23
31	24
31	25
31	26
31	27
31	28
31	29
31	30
31	31
31	32
31	33
31	34
31	35
31	36
31	37
31	38
31	39
31	40
32	1
32	2
32	3
32	4
32	5
32	6
32	7
32	8
32	9
32	10
32	11
32	12
32	13
32	14
32	15
32	16
32	17
32	18
32	19
32	20
32	21
32	22
32	23
32	24
32	25
32	26
32	27
32	28
32	29
32	30
32	31
32	32
32	33
32	34
32	35
32	36
32	37
32	38
32	39
32	40
33	1
33	2
33	3
33	4
33	5
33	6
33	7
33	8
33	9
33	10
33	11
33	12
33	13
33	14
33	15
33	16
33	17
33	18
33	19
33	20
33	21
33	22
33	23
33	24
33	25
33	26
33	27
33	28
33	29
33	30
33	31
33	32
33	33
33	34
33	35
33	36
33	37
33	38
33	39
33	40
34	1
34	2
34	3
34	4
34	5
34	6
34	7
34	8
34	9
34	10
34	11
34	12
34	13
34	14
34	15
34	16
34	17
34	18
34	19
34	20
34	21
34	22
34	23
34	24
34	25
34	26
34	27
34	28
34	29
34	30
34	31
34	32
34	33
34	34
34	35
34	36
34	37
34	38
34	39
34	40
35	1
35	2
35	3
35	4
35	5
35	6
35	7
35	8
35	9
35	10
35	11
35	12
35	13
35	14
35	15
35	16
35	17
35	18
35	19
35	20
35	21
35	22
35	23
35	24
35	25
35	26
35	27
35	28
35	29
35	30
35	31
35	32
35	33
35	34
35	35
35	36
35	37
35	38
35	39
35	40
36	1
36	2
36	3
36	4
36	5
36	6
36	7
36	8
36	9
36	10
36	11
36	12
36	13
36	14
36	15
36	16
36	17
36	18
36	19
36	20
36	21
36	22
36	23
36	24
36	25
36	26
36	27
36	28
36	29
36	30
36	31
36	32
36	33
36	34
36	35
36	36
36	37
36	38
36	39
36	40
37	1
37	2
37	3
37	4
37	5
37	6
37	7
37	8
37	9
37	10
37	11
37	12
37	13
37	14
37	15
37	16
37	17
37	18
37	19
37	20
37	21
37	22
37	23
37	24
37	25
37	26
37	27
37	28
37	29
37	30
37	31
37	32
37	33
37	34
37	35
37	36
37	37
37	38
37	39
37	40
38	1
38	2
38	3
38	4
38	5
38	6
38	7
38	8
38	9
38	10
38	11
38	12
38	13
38	14
38	15
38	16
38	17
38	18
38	19
38	20
38	21
38	22
38	23
38	24
38	25
38	26
38	27
38	28
38	29
38	30
38	31
38	32
38	33
38	34
38	35
38	36
38	37
38	38
38	39
38	40
39	1
39	2
39	3
39	4
39	5
39	6
39	7
39	8
39	9
39	10
39	11
39	12
39	13
39	14
39	15
39	16
39	17
39	18
39	19
39	20
39	21
39	22
39	23
39	24
39	25
39	26
39	27
39	28
39	29
39	30
39	31
39	32
39	33
39	34
39	35
39	36
39	37
39	38
39	39
39	40
40	1
40	2
40	3
40	4
40	5
40	6
40	7
40	8
40	9
40	10
40	11
40	12
40	13
40	14
40	15
40	16
40	17
40	18
40	19
40	20
40	21
40	22
40	23
40	24
40	25
40	26
40	27
40	28
40	29
40	30
40	31
40	32
40	33
40	34
40	35
40	36
40	37
40	38
40	39
40	40
41	1
41	2
41	3
41	4
41	5
41	6
41	7
41	8
41	9
41	10
41	11
41	12
41	13
41	14
41	15
41	16
41	17
41	18
41	19
41	20
41	21
41	22
41	23
41	24
41	25
41	26
41	27
41	28
41	29
41	30
41	31
41	32
41	33
41	34
41	35
41	36
41	37
41	38
41	39
41	40
42	1
42	2
42	3
42	4
42	5
42	6
42	7
42	8
42	9
42	10
42	11
42	12
42	13
42	14
42	15
42	16
42	17
42	18
42	19
42	20
42	21
42	22
42	23
42	24
42	25
42	26
42	27
42	28
42	29
42	30
42	31
42	32
42	33
42	34
42	35
42	36
42	37
42	38
42	39
42	40
43	1
43	2
43	3
43	4
43	5
43	6
43	7
43	8
43	9
43	10
43	11
43	12
43	13
43	14
43	15
43	16
43	17
43	18
43	19
43	20
43	21
43	22
43	23
43	24
43	25
43	26
43	27
43	28
43	29
43	30
43	31
43	32
43	33
43	34
43	35
43	36
43	37
43	38
43	39
43	40
44	1
44	2
44	3
44	4
44	5
44	6
44	7
44	8
44	9
44	10
44	11
44	12
44	13
44	14
44	15
44	16
44	17
44	18
44	19
44	20
44	21
44	22
44	23
44	24
44	25
44	26
44	27
44	28
44	29
44	30
44	31
44	32
44	33
44	34
44	35
44	36
44	37
44	38
44	39
44	40
45	1
45	2
45	3
45	4
45	5
45	6
45	7
45	8
45	9
45	10
45	11
45	12
45	13
45	14
45	15
45	16
45	17
45	18
45	19
45	20
45	21
45	22
45	23
45	24
45	25
45	26
45	27
45	28
45	29
45	30
45	31
45	32
45	33
45	34
45	35
45	36
45	37
45	38
45	39
45	40
46	1
46	2
46	3
46	4
46	5
46	6
46	7
46	8
46	9
46	10
46	11
46	12
46	13
46	14
46	15
46	16
46	17
46	18
46	19
46	20
46	21
46	22
46	23
46	24
46	25
46	26
46	27
46	28
46	29
46	30
46	31
46	32
46	33
46	34
46	35
46	36
46	37
46	38
46	39
46	40
47	1
47	2
47	3
47	4
47	5
47	6
47	7
47	8
47	9
47	10
47	11
47	12
47	13
47	14
47	15
47	16
47	17
47	18
47	19
47	20
47	21
47	22
47	23
47	24
47	25
47	26
47	27
47	28
47	29
47	30
47	31
47	32
47	33
47	34
47	35
47	36
47	37
47	38
47	39
47	40
48	1
48	2
48	3
48	4
48	5
48	6
48	7
48	8
48	9
48	10
48	11
48	12
48	13
48	14
48	15
48	16
48	17
48	18
48	19
48	20
48	21
48	22
48	23
48	24
48	25
48	26
48	27
48	28
48	29
48	30
48	31
48	32
48	33
48	34
48	35
48	36
48	37
48	38
48	39
48	40
49	1
49	2
49	3
49	4
49	5
49	6
49	7
49	8
49	9
49	10
49	11
49	12
49	13
49	14
49	15
49	16
49	17
49	18
49	19
49	20
49	21
49	22
49	23
49	24
49	25
49	26
49	27
49	28
49	29
49	30
49	31
49	32
[truncated: 1,888 more rows]

## Sheet: Results
Block Type	96-Well Block (0.2mL)
Calibration Background is expired	Yes
Calibration Background performed on	03-18-2015
Calibration HRM MELTDOCTOR is expired	Yes
Calibration HRM MELTDOCTOR performed on	03-18-2015
Calibration Normalization FAM-ROX is expired	Yes
Calibration Normalization FAM-ROX performed on	03-18-2015
Calibration Normalization VIC-ROX is expired	Yes
Calibration Normalization VIC-ROX performed on	03-18-2015
Calibration Pure Dye CY5 is expired	No
Calibration Pure Dye CY5 performed on	05-27-2017
Calibration Pure Dye FAM is expired	Yes
Calibration Pure Dye FAM performed on	03-18-2015
Calibration Pure Dye MELTDOCTOR is expired	Yes
Calibration Pure Dye MELTDOCTOR performed on	03-18-2015
Calibration Pure Dye NED is expired	Yes
Calibration Pure Dye NED performed on	03-18-2015
Calibration Pure Dye ROX is expired	Yes
Calibration Pure Dye ROX performed on	03-18-2015
Calibration Pure Dye SYBR is expired	Yes
Calibration Pure Dye SYBR performed on	03-18-2015
Calibration Pure Dye TAMRA is expired	Yes
Calibration Pure Dye TAMRA performed on	03-18-2015
Calibration Pure Dye VIC is expired	Yes
Calibration Pure Dye VIC performed on	03-18-2015
Calibration ROI is expired	Yes
Calibration ROI performed on	03-18-2015
Calibration Uniformity is expired	Yes
Calibration Uniformity performed on	03-18-2015
Chemistry	SYBR_GREEN
Date Created	2018-03-07 15:53:45 PM CST
Date Modified	2018-07-13 03:26:46 AM CST
Experiment Barcode
Experiment Comment
Experiment File Name	G:\wgh\小麦SYP基因家族鉴定与分析\定量结果\7.13\2018-03-07 151013 pen1 syp3 us225.eds
Experiment Name	2018-03-07 151013
Experiment Run Start Time	2018-03-08 00:14:35 AM CST
Experiment Run Stop Time	2018-03-08 01:23:31 AM CST
Experiment Type	Comparative Cт (ΔΔCт)
Instrument Name	278870447
Instrument Serial Number	278870447
Instrument Type	QuantStudio(TM) 7 Flex System
Passive Reference	ROX
Quantification Cycle Method	Ct
Signal Smoothing On	true
Stage/ Cycle where Analysis is performed	Stage 2, Step 2
User Name
Well	Well Position	Omit	Sample Name	Target Name	Task	Reporter	Quencher	Quantity	Quantity Mean	Quantity SD	RQ	RQ Min	RQ Max	CT	Ct Mean	Ct SD	Delta Ct	Delta Ct Mean	Delta Ct SE	Delta Ct SE	Delta Delta Ct	Automatic Ct Threshold	Ct Threshold	Automatic Baseline	Baseline Start	Baseline End	Comments	Tm1	Tm2	Tm3
61	F1	FALSE	Sample 3	syp3	UNKNOWN	SYBR	None							25.4745	25.4904	0.0447709						TRUE	0.101093	TRUE	1	40		81.0881
62	F2	FALSE	Sample 7	syp3	UNKNOWN	SYBR	None							25.7236	25.6522	0.0618502						TRUE	0.101093	TRUE	1	40		81.0881
63	F3	FALSE	Sample 11	syp3	UNKNOWN	SYBR	None							25.4398	25.4818	0.0425431						TRUE	0.101093	TRUE	1	40		81.0881
64	F4	FALSE	Sample 15	syp3	UNKNOWN	SYBR	None							25.9063	25.8589	0.0850226						TRUE	0.101093	TRUE	1	40		81.186
65	F5	FALSE	Sample 19	syp3	UNKNOWN	SYBR	None							25.2555	25.268	0.0138986						TRUE	0.101093	TRUE	1	40		81.186
67	F7	FALSE	Sample 4	syp3	UNKNOWN	SYBR	None							25.1749	25.1606	0.0359878						TRUE	0.101093	TRUE	1	40		81.0881
68	F8	FALSE	Sample 8	syp3	UNKNOWN	SYBR	None							25.19	25.1971	0.13277						TRUE	0.101093	TRUE	1	40		80.9902
69	F9	FALSE	Sample 12	syp3	UNKNOWN	SYBR	None							25.2224	25.2083	0.012947						TRUE	0.101093	TRUE	1	40		80.9902
70	F10	FALSE	Sample 16	syp3	UNKNOWN	SYBR	None							24.8792	24.9262	0.0872512						TRUE	0.101093	TRUE	1	40		80.8923
71	F11	FALSE	Sample 20	syp3	UNKNOWN	SYBR	None							24.9876	24.9153	0.0900565						TRUE	0.101093	TRUE	1	40		80.7944
73	G1	FALSE	Sample 3	syp3	UNKNOWN	SYBR	None							25.5409	25.4904	0.0447709						TRUE	0.101093	TRUE	1	40		80.9902
74	G2	FALSE	Sample 7	syp3	UNKNOWN	SYBR	None							25.6166	25.6522	0.0618502						TRUE	0.101093	TRUE	1	40		81.0881
75	G3	FALSE	Sample 11	syp3	UNKNOWN	SYBR	None							25.4808	25.4818	0.0425431						TRUE	0.101093	TRUE	1	40		81.0881
76	G4	FALSE	Sample 15	syp3	UNKNOWN	SYBR	None							25.7607	25.8589	0.0850226						TRUE	0.101093	TRUE	1	40		81.186
77	G5	FALSE	Sample 19	syp3	UNKNOWN	SYBR	None							25.283	25.268	0.0138986						TRUE	0.101093	TRUE	1	40		81.186
79	G7	FALSE	Sample 4	syp3	UNKNOWN	SYBR	None							25.1196	25.1606	0.0359878						TRUE	0.101093	TRUE	1	40		81.0881
80	G8	FALSE	Sample 8	syp3	UNKNOWN	SYBR	None							25.0681	25.1971	0.13277						TRUE	0.101093	TRUE	1	40		80.9902
81	G9	FALSE	Sample 12	syp3	UNKNOWN	SYBR	None							25.197	25.2083	0.012947						TRUE	0.101093	TRUE	1	40		80.9902
82	G10	FALSE	Sample 16	syp3	UNKNOWN	SYBR	None							24.8727	24.9262	0.0872512						TRUE	0.101093	TRUE	1	40		80.8923
83	G11	FALSE	Sample 20	syp3	UNKNOWN	SYBR	None							24.8144	24.9153	0.0900565						TRUE	0.101093	TRUE	1	40		80.8923
85	H1	FALSE	Sample 3	syp3	UNKNOWN	SYBR	None							25.4557	25.4904	0.0447709						TRUE	0.101093	TRUE	1	40		80.9902
86	H2	FALSE	Sample 7	syp3	UNKNOWN	SYBR	None							25.6163	25.6522	0.0618502						TRUE	0.101093	TRUE	1	40		80.9902
87	H3	FALSE	Sample 11	syp3	UNKNOWN	SYBR	None							25.5249	25.4818	0.0425431						TRUE	0.101093	TRUE	1	40		81.186
88	H4	FALSE	Sample 15	syp3	UNKNOWN	SYBR	None							25.9097	25.8589	0.0850226						TRUE	0.101093	TRUE	1	40		81.186
89	H5	FALSE	Sample 19	syp3	UNKNOWN	SYBR	None							25.2655	25.268	0.0138986						TRUE	0.101093	TRUE	1	40		81.2839
91	H7	FALSE	Sample 4	syp3	UNKNOWN	SYBR	None							25.1872	25.1606	0.0359878						TRUE	0.101093	TRUE	1	40		81.0881
92	H8	FALSE	Sample 8	syp3	UNKNOWN	SYBR	None							25.3334	25.1971	0.13277						TRUE	0.101093	TRUE	1	40		80.9902
93	H9	FALSE	Sample 12	syp3	UNKNOWN	SYBR	None							25.2053	25.2083	0.012947						TRUE	0.101093	TRUE	1	40		80.8923
94	H10	FALSE	Sample 16	syp3	UNKNOWN	SYBR	None							25.0269	24.9262	0.0872512						TRUE	0.101093	TRUE	1	40		80.7944
95	H11	FALSE	Sample 20	syp3	UNKNOWN	SYBR	None							24.9439	24.9153	0.0900565						TRUE	0.101093	TRUE	1	40		80.7944
Analysis Type	Singleplex
Endogenous Control	pen1
RQ Min/Max Confidence Level	95.0
Reference Sample	Sample 1

## Sheet: Melt Curve Raw Data
Block Type	96-Well Block (0.2mL)
Calibration Background is expired	Yes
Calibration Background performed on	03-18-2015
Calibration HRM MELTDOCTOR is expired	Yes
Calibration HRM MELTDOCTOR performed on	03-18-2015
Calibration Normalization FAM-ROX is expired	Yes
Calibration Normalization FAM-ROX performed on	03-18-2015
Calibration Normalization VIC-ROX is expired	Yes
Calibration Normalization VIC-ROX performed on	03-18-2015
Calibration Pure Dye CY5 is expired	No
Calibration Pure Dye CY5 performed on	05-27-2017
Calibration Pure Dye FAM is expired	Yes
Calibration Pure Dye FAM performed on	03-18-2015
Calibration Pure Dye MELTDOCTOR is expired	Yes
Calibration Pure Dye MELTDOCTOR performed on	03-18-2015
Calibration Pure Dye NED is expired	Yes
Calibration Pure Dye NED performed on	03-18-2015
Calibration Pure Dye ROX is expired	Yes
Calibration Pure Dye ROX performed on	03-18-2015
Calibration Pure Dye SYBR is expired	Yes
Calibration Pure Dye SYBR performed on	03-18-2015
Calibration Pure Dye TAMRA is expired	Yes
Calibration Pure Dye TAMRA performed on	03-18-2015
Calibration Pure Dye VIC is expired	Yes
Calibration Pure Dye VIC performed on	03-18-2015
Calibration ROI is expired	Yes
Calibration ROI performed on	03-18-2015
Calibration Uniformity is expired	Yes
Calibration Uniformity performed on	03-18-2015
Chemistry	SYBR_GREEN
Date Created	2018-03-07 15:53:45 PM CST
Date Modified	2018-07-13 03:26:46 AM CST
Experiment Barcode
Experiment Comment
Experiment File Name	G:\wgh\小麦SYP基因家族鉴定与分析\定量结果\7.13\2018-03-07 151013 pen1 syp3 us225.eds
Experiment Name	2018-03-07 151013
Experiment Run Start Time	2018-03-08 00:14:35 AM CST
Experiment Run Stop Time	2018-03-08 01:23:31 AM CST
Experiment Type	Comparative Cт (ΔΔCт)
Instrument Name	278870447
Instrument Serial Number	278870447
Instrument Type	QuantStudio(TM) 7 Flex System
Passive Reference	ROX
Quantification Cycle Method	Ct
Signal Smoothing On	true
Stage/ Cycle where Analysis is performed	Stage 2, Step 2
User Name
Well	Well Position	Reading	Temperature	Fluorescence	Derivative
61	F1	1	60.1389	1.27014	0.0616189
61	F1	2	60.3347	1.2707	0.0605781
61	F1	3	60.5305	1.26527	0.0598661
61	F1	4	60.7263	1.26064	0.059763
61	F1	5	60.9221	1.25928	0.0603601
61	F1	6	61.1178	1.25066	0.0615069
61	F1	7	61.3136	1.24392	0.0628764
61	F1	8	61.5094	1.23941	0.0640968
61	F1	9	61.7052	1.236	0.0649041
61	F1	10	61.901	1.22485	0.0652481
61	F1	11	62.0968	1.21812	0.0652993
61	F1	12	62.2926	1.21644	0.0653452
61	F1	13	62.4883	1.20852	0.0656207
61	F1	14	62.6841	1.20529	0.0661614
61	F1	15	62.8799	1.19983	0.0667856
61	F1	16	63.0757	1.18991	0.0672067
61	F1	17	63.2715	1.18353	0.0671954
61	F1	18	63.4673	1.17773	0.0666878
61	F1	19	63.6631	1.17421	0.0657904
61	F1	20	63.8589	1.16454	0.0647249
61	F1	21	64.0546	1.16084	0.0637566
61	F1	22	64.2504	1.15337	0.0631429
61	F1	23	64.4462	1.15064	0.0630761
61	F1	24	64.642	1.14226	0.0636284
61	F1	25	64.8378	1.14017	0.0647089
61	F1	26	65.0336	1.13366	0.066076
61	F1	27	65.2294	1.12547	0.0674135
61	F1	28	65.4251	1.11987	0.0684396
61	F1	29	65.6209	1.11454	0.0689921
61	F1	30	65.8167	1.10519	0.069056
61	F1	31	66.0125	1.10055	0.068732
61	F1	32	66.2083	1.09632	0.0681906
61	F1	33	66.4041	1.0871	0.0676259
61	F1	34	66.5999	1.08146	0.0672346
61	F1	35	66.7957	1.07646	0.06717
61	F1	36	66.9914	1.07086	0.0674952
61	F1	37	67.1872	1.06473	0.0681366
61	F1	38	67.383	1.05937	0.0688973
61	F1	39	67.5788	1.05051	0.0695298
61	F1	40	67.7746	1.0452	0.0698419
61	F1	41	67.9704	1.03796	0.0697728
61	F1	42	68.1662	1.03081	0.0693932
61	F1	43	68.362	1.02567	0.0688431
61	F1	44	68.5577	1.02015	0.068254
61	F1	45	68.7535	1.01286	0.0677091
61	F1	46	68.9493	1.00778	0.0672534
61	F1	47	69.1451	0.998905	0.066928
61	F1	48	69.3409	0.995612	0.0667755
61	F1	49	69.5367	0.988849	0.0668097
61	F1	50	69.7325	0.984459	0.0669729
61	F1	51	69.9283	0.975762	0.0671366
61	F1	52	70.124	0.971372	0.0671446
61	F1	53	70.3198	0.963412	0.0668928
61	F1	54	70.5156	0.95887	0.0663802
61	F1	55	70.7114	0.950708	0.0657028
61	F1	56	70.9072	0.947347	0.0650045
61	F1	57	71.103	0.939377	0.0644122
61	F1	58	71.2988	0.937539	0.0640079
61	F1	59	71.4945	0.927398	0.0638435
61	F1	60	71.6903	0.922707	0.063963
61	F1	61	71.8861	0.917222	0.0643963
61	F1	62	72.0819	0.912593	0.0651049
61	F1	63	72.2777	0.906859	0.0659354
61	F1	64	72.4735	0.900541	0.0666449
61	F1	65	72.6693	0.892052	0.067006
61	F1	66	72.8651	0.885584	0.0669344
61	F1	67	73.0608	0.879725	0.0665479
61	F1	68	73.2566	0.874613	0.0661061
61	F1	69	73.4524	0.868214	0.0658673
61	F1	70	73.6482	0.862992	0.0659484
61	F1	71	73.844	0.858269	0.0662673
61	F1	72	74.0398	0.849321	0.0665986
61	F1	73	74.2356	0.844706	0.0667016
61	F1	74	74.4314	0.83791	0.0664505
61	F1	75	74.6271	0.828212	0.0658875
61	F1	76	74.8229	0.827495	0.0651823
61	F1	77	75.0187	0.821748	0.0645379
61	F1	78	75.2145	0.814075	0.0641158
61	F1	79	75.4103	0.808356	0.0640127
61	F1	80	75.6061	0.802421	0.064276
61	F1	81	75.8019	0.797563	0.0649126
61	F1	82	75.9977	0.793656	0.0658807
61	F1	83	76.1934	0.785368	0.0671016
61	F1	84	76.3892	0.778708	0.0685164
61	F1	85	76.585	0.772647	0.0701648
61	F1	86	76.7808	0.766531	0.0722114
61	F1	87	76.9766	0.760309	0.0748791
61	F1	88	77.1724	0.754318	0.0783048
61	F1	89	77.3682	0.747409	0.0824116
61	F1	90	77.5639	0.741286	0.0868983
61	F1	91	77.7597	0.729354	0.0913784
61	F1	92	77.9555	0.719481	0.0956109
61	F1	93	78.1513	0.711252	0.0997184
61	F1	94	78.3471	0.702199	0.104302
61	F1	95	78.5429	0.694865	0.110437
61	F1	96	78.7387	0.682428	0.119579
61	F1	97	78.9345	0.672871	0.133392
61	F1	98	79.1302	0.664885	0.153484
61	F1	99	79.326	0.653431	0.181051
61	F1	100	79.5218	0.637721	0.216488
61	F1	101	79.7176	0.617794	0.259092
61	F1	102	79.9134	0.592726	0.306961
61	F1	103	80.1092	0.559834	0.357127
61	F1	104	80.305	0.517976	0.405882
61	F1	105	80.5007	0.474349	0.449214
61	F1	106	80.6965	0.423164	0.483253
61	F1	107	80.8923	0.369773	0.504706
61	F1	108	81.0881	0.313644	0.511238
61	F1	109	81.2839	0.257504	0.501771
61	F1	110	81.4797	0.207725	0.476665
61	F1	111	81.6755	0.163174	0.437732
61	F1	112	81.8713	0.125761	0.388057
61	F1	113	82.067	0.0944137	0.331629
61	F1	114	82.2628	0.0721837	0.272851
61	F1	115	82.4586	0.0575794	0.215967
61	F1	116	82.6544	0.0485758	0.164508
61	F1	117	82.8502	0.044162	0.120869
61	F1	118	83.046	0.0407373	0.0861088
61	F1	119	83.2418	0.0378246	0.0600447
61	F1	120	83.4376	0.037787	0.0415826
61	F1	121	83.6333	0.0353385	0.0291575
61	F1	122	83.8291	0.0331919	0.0211418
61	F1	123	84.0249	0.0345099	0.0161215
61	F1	124	84.2207	0.0320057	0.0130201
61	F1	125	84.4165	0.0318059	0.0111066
61	F1	126	84.6123	0.0299323	0.0099372
61	F1	127	84.8081	0.0304048	0.00927159
61	F1	128	85.0039	0.0293064	0.00898306
61	F1	129	85.1996	0.0290478	0.00898179
61	F1	130	85.3954	0.0275368	0.00916888
61	F1	131	85.5912	0.0278386	0.00943314
61	F1	132	85.787	0.0255364	0.00968148
61	F1	133	85.9828	0.0244632	0.00987316
61	F1	134	86.1786	0.0239639	0.0100261
61	F1	135	86.3744	0.0233276	0.010187
61	F1	136	86.5701	0.0235885	0.0103884
61	F1	137	86.7659	0.0210894	0.0106261
61	F1	138	86.9617	0.0198041	0.0108721
61	F1	139	87.1575	0.0189423	0.0111024
61	F1	140	87.3533	0.0189477	0.0113106
61	F1	141	87.5491	0.0174698	0.0114966
61	F1	142	87.7449	0.0167047	0.011647
61	F1	143	87.9407	0.0137163	0.0117261
61	F1	144	88.1364	0.0150913	0.0116856
61	F1	145	88.3322	0.0129686	0.0114821
61	F1	146	88.528	0.0118934	0.011093
61	F1	147	88.7238	0.00935272	0.0105232
61	F1	148	88.9196	0.0101736	0.00980142
61	F1	149	89.1154	0.00887833	0.00897169
61	F1	150	89.3112	0.00700308	0.00808746
61	F1	151	89.507	0.00793151	0.00721281
61	F1	152	89.7027	0.00598064	0.00642194
61	F1	153	89.8985	0.00706132	0.00578465
61	F1	154	90.0943	0.0069947	0.00533812
61	F1	155	90.2901	0.00511838	0.005063
61	F1	156	90.4859	0.00582142	0.00488321
61	F1	157	90.6817	0.00426136	0.00469351
61	F1	158	90.8775	0.00493554	0.00440175
61	F1	159	91.0732	0.00364877	0.00396704
61	F1	160	91.269	0.00307273	0.00341923
61	F1	161	91.4648	0.00383313	0.00284999
61	F1	162	91.6606	0.00286545	0.00237536
61	F1	163	91.8564	0.00394026	0.00208434
61	F1	164	92.0522	0.00395526	0.00200169
61	F1	165	92.248	0.00283904	0.002088
61	F1	166	92.4438	0.00189837	0.00227421
61	F1	167	92.6395	0.00298477	0.00250116
61	F1	168	92.8353	0.00301712	0.00273419
61	F1	169	93.0311	0.00100258	0.00294872
61	F1	170	93.2269	0.00289763	0.00311064
61	F1	171	93.4227	0.00072915	0.00317714
61	F1	172	93.6185	0.00102742	0.00311972
61	F1	173	93.8143	0.000526518	0.00294619
61	F1	174	94.0101	-0.000358791	0.00269616
61	F1	175	94.2058	0.00160305	0.00240967
61	F1	176	94.4016	0.000398543	0.00209667
61	F1	177	94.5974	-0.000469885	0.00173796
61	F1	178	94.7932	-0.00133444	0.00131877
62	F2	1	60.1389	1.34872	0.0709459
62	F2	2	60.3347	1.34653	0.0709163
62	F2	3	60.5305	1.3408	0.0715082
62	F2	4	60.7263	1.3372	0.0727244
62	F2	5	60.9221	1.33175	0.07432
62	F2	6	61.1178	1.32271	0.0758774
62	F2	7	61.3136	1.31448	0.0769781
62	F2	8	61.5094	1.30761	0.077381
62	F2	9	61.7052	1.30024	0.0770903
62	F2	10	61.901	1.29253	0.0763052
62	F2	11	62.0968	1.28854	0.0752896
62	F2	12	62.2926	1.28161	0.074288
62	F2	13	62.4883	1.27365	0.0734906
62	F2	14	62.6841	1.26604	0.0730491
62	F2	15	62.8799	1.26254	0.0730727
62	F2	16	63.0757	1.2557	0.0735893
62	F2	17	63.2715	1.24878	0.0745072
62	F2	18	63.4673	1.24431	0.0756267
62	F2	19	63.6631	1.23188	0.0767067
62	F2	20	63.8589	1.23083	0.0775429
62	F2	21	64.0546	1.21958	0.0780238
62	F2	22	64.2504	1.21232	0.0781263
62	F2	23	64.4462	1.20709	0.0778762
62	F2	24	64.642	1.20076	0.0773169
62	F2	25	64.8378	1.19123	0.0765133
62	F2	26	65.0336	1.18616	0.0755849
62	F2	27	65.2294	1.17794	0.0747288
62	F2	28	65.4251	1.17291	0.0741833
62	F2	29	65.6209	1.16663	0.0741298
62	F2	30	65.8167	1.16028	0.0745908
62	F2	31	66.0125	1.15442	0.075398
62	F2	32	66.2083	1.15111	0.0762684
62	F2	33	66.4041	1.13526	0.0769561
62	F2	34	66.5999	1.13302	0.0773599
62	F2	35	66.7957	1.1259	0.0775325
62	F2	36	66.9914	1.11833	0.0775773
62	F2	37	67.1872	1.11434	0.0775444
62	F2	38	67.383	1.10425	0.0774048
62	F2	39	67.5788	1.09698	0.077111
62	F2	40	67.7746	1.09053	0.0766739
62	F2	41	67.9704	1.08295	0.076177
62	F2	42	68.1662	1.07861	0.075727
62	F2	43	68.362	1.07047	0.0753792
62	F2	44	68.5577	1.06447	0.0751228
62	F2	45	68.7535	1.05577	0.0749193
62	F2	46	68.9493	1.05101	0.0747526
62	F2	47	69.1451	1.04317	0.0746542
62	F2	48	69.3409	1.03684	0.0746741
62	F2	49	69.5367	1.03122	0.0748288
62	F2	50	69.7325	1.02409	0.0750698
62	F2	51	69.9283	1.01718	0.0752926
62	F2	52	70.124	1.00988	0.07538
62	F2	53	70.3198	1.00255	0.0752521
62	F2	54	70.5156	0.999001	0.0749028
62	F2	55	70.7114	0.988709	0.0744116
62	F2	56	70.9072	0.982624	0.0739191
62	F2	57	71.103	0.977118	0.0735841
62	F2	58	71.2988	0.972056	0.0735244
62	F2	59	71.4945	0.963886	0.073772
62	F2	60	71.6903	0.957712	0.0742585
62	F2	61	71.8861	0.949565	0.0748328
62	F2	62	72.0819	0.946254	0.0753004
62	F2	63	72.2777	0.937169	0.0754808
62	F2	64	72.4735	0.929128	0.0752758
62	F2	65	72.6693	0.922143	0.0747174
62	F2	66	72.8651	0.915752	0.0739582
62	F2	67	73.0608	0.910661	0.0732091
62	F2	68	73.2566	0.903602	0.0726521
62	F2	69	73.4524	0.89755	0.0723826
62	F2	70	73.6482	0.888817	0.0724038
62	F2	71	73.844	0.88426	0.0726474
62	F2	72	74.0398	0.87931	0.0730037
62	F2	73	74.2356	0.870473	0.0733556
62	F2	74	74.4314	0.863565	0.0736225
62	F2	75	74.6271	0.856854	0.0737947
62	F2	76	74.8229	0.851144	0.0739326
62	F2	77	75.0187	0.845458	0.0741206
62	F2	78	75.2145	0.838432	0.0744128
62	F2	79	75.4103	0.831471	0.0748038
62	F2	80	75.6061	0.824045	0.0752452
62	F2	81	75.8019	0.818781	0.0756851
62	F2	82	75.9977	0.810995	0.0761061
62	F2	83	76.1934	0.803676	0.0765452
62	F2	84	76.3892	0.798112	0.0771018
62	F2	85	76.585	0.790811	0.0779369
62	F2	86	76.7808	0.784078	0.07926
62	F2	87	76.9766	0.775903	0.0812895
62	F2	88	77.1724	0.772126	0.084187
62	F2	89	77.3682	0.762354	0.0879852
62	F2	90	77.5639	0.755403	0.0925635
62	F2	91	77.7597	0.747427	0.0976824
62	F2	92	77.9555	0.736175	0.103109
62	F2	93	78.1513	0.727314	0.108784
62	F2	94	78.3471	0.716161	0.114989
62	F2	95	78.5429	0.707142	0.122474
62	F2	96	78.7387	0.695029	0.132491
62	F2	97	78.9345	0.683129	0.146717
62	F2	98	79.1302	0.675541	0.167012
62	F2	99	79.326	0.658104	0.195021
62	F2	100	79.5218	0.646199	0.231669
62	F2	101	79.7176	0.62924	0.276701
62	F2	102	79.9134	0.599537	0.328414
62	F2	103	80.1092	0.56457	0.383694
62	F2	104	80.305	0.524014	0.438334
62	F2	105	80.5007	0.476534	0.487555
62	F2	106	80.6965	0.422213	0.526615
62	F2	107	80.8923	0.361413	0.551427
62	F2	108	81.0881	0.300494	0.559114
62	F2	109	81.2839	0.243225	0.548428
62	F2	110	81.4797	0.188113	0.519951
62	F2	111	81.6755	0.140566	0.476054
62	F2	112	81.8713	0.0982175	0.420591
62	F2	113	82.067	0.0694903	0.358355
62	F2	114	82.2628	0.0475563	0.294389
62	F2	115	82.4586	0.0313165	0.233262
62	F2	116	82.6544	0.0216495	0.17849
62	F2	117	82.8502	0.0146005	0.132222
62	F2	118	83.046	0.0109808	0.0952207
62	F2	119	83.2418	0.00908399	0.0671018
62	F2	120	83.4376	0.0062973	0.0467305
62	F2	121	83.6333	0.00550543	0.0326518
62	F2	122	83.8291	0.00275081	0.0234383
62	F2	123	84.0249	0.00302251	0.0178736
62	F2	124	84.2207	0.00271706	0.0149663
62	F2	125	84.4165	0.00457202	0.0138665
62	F2	126	84.6123	0.000810305	0.0138026
62	F2	127	84.8081	-0.00185102	0.0141057
62	F2	128	85.0039	-0.00256262	0.0143047
62	F2	129	85.1996	-0.00477332	0.0142012
62	F2	130	85.3954	-0.00561602	0.0138523
62	F2	131	85.5912	-0.00578623	0.0134574
62	F2	132	85.787	-0.00694693	0.0132169
62	F2	133	85.9828	-0.00716463	0.0132388
62	F2	134	86.1786	-0.0109582	0.0135239
62	F2	135	86.3744	-0.0100503	0.0140083
62	F2	136	86.5701	-0.0108567	0.0146165
62	F2	137	86.7659	-0.0149263	0.0152963
62	F2	138	86.9617	-0.0133104	0.0160243
62	F2	139	87.1575	-0.0167056	0.0167916
62	F2	140	87.3533	-0.0179997	0.0175784
62	F2	141	87.5491	-0.0191998	0.0183269
62	F2	142	87.7449	-0.0195593	0.0189319
62	F2	143	87.9407	-0.0244392	0.0192606
62	F2	144	88.1364	-0.0240388	0.0192021
62	F2	145	88.3322	-0.0274452	0.0187177
62	F2	146	88.528	-0.0294303	0.0178592
62	F2	147	88.7238	-0.029978	0.0167412
62	F2	148	88.9196	-0.0310131	0.0154873
62	F2	149	89.1154	-0.0343864	0.0141876
62	F2	150	89.3112	-0.0346873	0.0128895
62	F2	151	89.507	-0.0348098	0.0116146
62	F2	152	89.7027	-0.0344656	0.0103809
62	F2	153	89.8985	-0.0385999	0.00921562
62	F2	154	90.0943	-0.0370108	0.00815302
62	F2	155	90.2901	-0.0378759	0.00721479
62	F2	156	90.4859	-0.037631	0.00638083
62	F2	157	90.6817	-0.0386019	0.00557726
62	F2	158	90.8775	-0.039251	0.00471201
62	F2	159	91.0732	-0.0406284	0.00375297
62	F2	160	91.269	-0.0409303	0.00279284
62	F2	161	91.4648	-0.0396047	0.00203458
62	F2	162	91.6606	-0.037549	0.00168529
62	F2	163	91.8564	-0.0405384	0.00182398
62	F2	164	92.0522	-0.0392217	0.00233791
62	F2	165	92.248	-0.0390864	0.00297506
62	F2	166	92.4438	-0.0422328	0.00347513
62	F2	167	92.6395	-0.0425361	0.00368941
62	F2	168	92.8353	-0.0393748	0.00361802
62	F2	169	93.0311	-0.0426624	0.00336137
62	F2	170	93.2269	-0.0417817	0.00303934
62	F2	171	93.4227	-0.0427437	0.00273548
62	F2	172	93.6185	-0.0422184	0.00248255
62	F2	173	93.8143	-0.0430648	0.00227015
62	F2	174	94.0101	-0.0418297	0.00205636
62	F2	175	94.2058	-0.0430193	0.00178595
62	F2	176	94.4016	-0.0439572	0.0014223
62	F2	177	94.5974	-0.0440627	0.000979221
62	F2	178	94.7932	-0.0424075	0.000525184
63	F3	1	60.1389	1.46565	0.0756046
63	F3	2	60.3347	1.45616	0.0757762
63	F3	3	60.5305	1.45269	0.0756429
63	F3	4	60.7263	1.4436	0.0751877
63	F3	5	60.9221	1.43581	0.0745392
63	F3	6	61.1178	1.4338	0.0739195
63	F3	7	61.3136	1.42297	0.0735653
63	F3	8	61.5094	1.41861	0.0736514
63	F3	9	61.7052	1.41043	0.0742377
63	F3	10	61.901	1.40462	0.0752248
63	F3	11	62.0968	1.401	0.0763609
63	F3	12	62.2926	1.39138	0.0773205
63	F3	13	62.4883	1.38497	0.0778552
63	F3	14	62.6841	1.37251	0.0779242
63	F3	15	62.8799	1.36826	0.077711
63	F3	16	63.0757	1.36332	0.077489
63	F3	17	63.2715	1.35522	0.0774359
63	F3	18	63.4673	1.34996	0.0775383
63	F3	19	63.6631	1.34167	0.0776534
63	F3	20	63.8589	1.3315	0.0776605
63	F3	21	64.0546	1.3261	0.0775834
63	F3	22	64.2504	1.31805	0.0775624
63	F3	23	64.4462	1.31288	0.0777354
63	F3	24	64.642	1.30842	0.0781177
63	F3	25	64.8378	1.29718	0.0785905
63	F3	26	65.0336	1.29033	0.0789952
63	F3	27	65.2294	1.28309	0.0792435
63	F3	28	65.4251	1.27778	0.079359
63	F3	29	65.6209	1.26785	0.0794312
63	F3	30	65.8167	1.26304	0.0795179
63	F3	31	66.0125	1.25561	0.0795889
63	F3	32	66.2083	1.24788	0.0795346
63	F3	33	66.4041	1.24102	0.0792471
63	F3	34	66.5999	1.23154	0.078705
63	F3	35	66.7957	1.22599	0.0780109
63	F3	36	66.9914	1.21723	0.0773488
63	F3	37	67.1872	1.21283	0.0768919
63	F3	38	67.383	1.20559	0.076728
63	F3	39	67.5788	1.19766	0.0768386
63	F3	40	67.7746	1.1918	0.0771422
63	F3	41	67.9704	1.18064	0.0775385
63	F3	42	68.1662	1.17903	0.0779277
63	F3	43	68.362	1.16935	0.0782166
63	F3	44	68.5577	1.1631	0.0783434
63	F3	45	68.7535	1.1537	0.078336
63	F3	46	68.9493	1.14455	0.0783291
63	F3	47	69.1451	1.14207	0.0785115
63	F3	48	69.3409	1.13401	0.0789984
63	F3	49	69.5367	1.12769	0.0797266
63	F3	50	69.7325	1.1203	0.0804553
63	F3	51	69.9283	1.10914	0.0808688
63	F3	52	70.124	1.10324	0.080727
63	F3	53	70.3198	1.09791	0.0799641
63	F3	54	70.5156	1.08741	0.0787178
63	F3	55	70.7114	1.08148	0.077284
63	F3	56	70.9072	1.07367	0.0760274
63	F3	57	71.103	1.06814	0.0752554
63	F3	58	71.2988	1.0644	0.0751107
63	F3	59	71.4945	1.05469	0.0755126
63	F3	60	71.6903	1.04761	0.0761958
63	F3	61	71.8861	1.04357	0.0768235
63	F3	62	72.0819	1.03107	0.0771202
63	F3	63	72.2777	1.02623	0.0769598
63	F3	64	72.4735	1.01957	0.0763925
63	F3	65	72.6693	1.01195	0.0756102
63	F3	66	72.8651	1.00424	0.0748824
63	F3	67	73.0608	0.998425	0.074477
63	F3	68	73.2566	0.990737	0.0745726
63	F3	69	73.4524	0.988208	0.0751891
63	F3	70	73.6482	0.977988	0.0761643
63	F3	71	73.844	0.970321	0.0772113
63	F3	72	74.0398	0.963755	0.0780252
63	F3	73	74.2356	0.95669	0.0783995
63	F3	74	74.4314	0.947608	0.078291
63	F3	75	74.6271	0.940556	0.0778069
63	F3	76	74.8229	0.935376	0.0771353
63	F3	77	75.0187	0.927778	0.0764609
63	F3	78	75.2145	0.922668	0.0759086
63	F3	79	75.4103	0.912043	0.0755424
63	F3	80	75.6061	0.90807	0.075395
63	F3	81	75.8019	0.900325	0.0754941
63	F3	82	75.9977	0.895011	0.0758741
63	F3	83	76.1934	0.885982	0.0765705
63	F3	84	76.3892	0.879665	0.0776295
63	F3	85	76.585	0.874631	0.0791252
63	F3	86	76.7808	0.865723	0.0811823
63	F3	87	76.9766	0.857703	0.0839636
63	F3	88	77.1724	0.850306	0.0876105
63	F3	89	77.3682	0.846193	0.0921526
63	F3	90	77.5639	0.83453	0.0974483
63	F3	91	77.7597	0.825934	0.103217
63	F3	92	77.9555	0.81554	0.109173
63	F3	93	78.1513	0.802687	0.115226
63	F3	94	78.3471	0.793486	0.121674
63	F3	95	78.5429	0.784186	0.129318
63	F3	96	78.7387	0.7665	0.139498
63	F3	97	78.9345	0.759298	0.153991
63	F3	98	79.1302	0.746605	0.174763
63	F3	99	79.326	0.73322	0.203574
63	F3	100	79.5218	0.714881	0.24147
63	F3	101	79.7176	0.699068	0.288329
63	F3	102	79.9134	0.667816	0.342569
63	F3	103	80.1092	0.631957	0.401158
63	F3	104	80.305	0.588403	0.459895
63	F3	105	80.5007	0.536192	0.513917
63	F3	106	80.6965	0.477486	0.55829
63	F3	107	80.8923	0.414258	0.588611
63	F3	108	81.0881	0.349391	0.601546
63	F3	109	81.2839	0.281972	0.595286
63	F3	110	81.4797	0.219114	0.569837
63	F3	111	81.6755	0.166617	0.5271
63	F3	112	81.8713	0.119718	0.470661
63	F3	113	82.067	0.0822123	0.405323
63	F3	114	82.2628	0.0544214	0.336439
63	F3	115	82.4586	0.0350913	0.269169
63	F3	116	82.6544	0.0226219	0.207794
63	F3	117	82.8502	0.0163563	0.155215
63	F3	118	83.046	0.0115069	0.112739
63	F3	119	83.2418	0.00928763	0.0802208
63	F3	120	83.4376	0.00317641	0.0564749
63	F3	121	83.6333	0.00200741	0.0398068
63	F3	122	83.8291	0.00264813	0.0284715
63	F3	123	84.0249	0.000977046	0.0209533
63	F3	124	84.2207	-0.000916838	0.0160703
63	F3	125	84.4165	-0.000829681	0.0129721
63	F3	126	84.6123	-0.00338539	0.0110875
63	F3	127	84.8081	-0.00307979	0.010045
63	F3	128	85.0039	-0.00156417	0.00958523
63	F3	129	85.1996	-0.00472228	0.00949683
63	F3	130	85.3954	-0.0049536	0.00960563
63	F3	131	85.5912	-0.00757898	0.00980398
63	F3	132	85.787	-0.00726803	0.0100702
63	F3	133	85.9828	-0.00762191	0.0104373
63	F3	134	86.1786	-0.00805214	0.0109251
63	F3	135	86.3744	-0.00913823	0.0114904
63	F3	136	86.5701	-0.0106589	0.0120371
63	F3	137	86.7659	-0.0155429	0.0124714
63	F3	138	86.9617	-0.0115838	0.0127499
63	F3	139	87.1575	-0.0138333	0.0128896
63	F3	140	87.3533	-0.0165939	0.0129455
63	F3	141	87.5491	-0.0177962	0.0129841
63	F3	142	87.7449	-0.0189663	0.0130575
63	F3	143	87.9407	-0.0181235	0.0131713
63	F3	144	88.1364	-0.0204308	0.0132565
63	F3	145	88.3322	-0.0208982	0.013178
63	F3	146	88.528	-0.0236105	0.0127983
63	F3	147	88.7238	-0.0267346	0.0120646
63	F3	148	88.9196	-0.0258308	0.011054
63	F3	149	89.1154	-0.0256628	0.00994072
63	F3	150	89.3112	-0.0287603	0.00890894
63	F3	151	89.507	-0.0272304	0.00807606
63	F3	152	89.7027	-0.0278087	0.00747111
63	F3	153	89.8985	-0.0311048	0.00706076
63	F3	154	90.0943	-0.0295413	0.00678313
63	F3	155	90.2901	-0.0280723	0.00656227
63	F3	156	90.4859	-0.0323577	0.00630818
63	F3	157	90.6817	-0.0328034	0.00592417
63	F3	158	90.8775	-0.0307066	0.00533304
63	F3	159	91.0732	-0.0326115	0.00451558
63	F3	160	91.269	-0.0336653	0.00354419
63	F3	161	91.4648	-0.0343538	0.00258859
63	F3	162	91.6606	-0.0316344	0.00187199
63	F3	163	91.8564	-0.0335113	0.0015769
63	F3	164	92.0522	-0.0307467	0.001741
63	F3	165	92.248	-0.033158	0.00220927
63	F3	166	92.4438	-0.0337504	0.00268473
63	F3	167	92.6395	-0.0348449	0.00285855
63	F3	168	92.8353	-0.0337065	0.00255183
63	F3	169	93.0311	-0.0356938	0.00180065
63	F3	170	93.2269	-0.0356134	0.000849884
63	F3	171	93.4227	-0.0345703	5.81016e-05
63	F3	172	93.6185	-0.0331619	-0.00025581
63	F3	173	93.8143	-0.033288	3.41252e-05
63	F3	174	94.0101	-0.032787	0.000783884
63	F3	175	94.2058	-0.033256	0.00163473
63	F3	176	94.4016	-0.0358533	0.00218794
63	F3	177	94.5974	-0.0374054	0.00220511
63	F3	178	94.7932	-0.035461	0.00171339
64	F4	1	60.1389	1.57543	0.0788224
64	F4	2	60.3347	1.569	0.078238
64	F4	3	60.5305	1.56665	0.0774207
64	F4	4	60.7263	1.55446	0.0765305
64	F4	5	60.9221	1.55379	0.0758404
64	F4	6	61.1178	1.53905	0.0756472
64	F4	7	61.3136	1.54068	0.0761455
64	F4	8	61.5094	1.5301	0.0773136
64	F4	9	61.7052	1.5267	0.078901
64	F4	10	61.901	1.51449	0.0805229
64	F4	11	62.0968	1.50972	0.081837
64	F4	12	62.2926	1.50227	0.0826829
64	F4	13	62.4883	1.48908	0.0831215
64	F4	14	62.6841	1.48729	0.0833473
64	F4	15	62.8799	1.47793	0.0835482
64	F4	16	63.0757	1.47226	0.0838122
64	F4	17	63.2715	1.46335	0.0841216
64	F4	18	63.4673	1.45169	0.0844112
64	F4	19	63.6631	1.44823	0.084616
64	F4	20	63.8589	1.43998	0.0846666
64	F4	21	64.0546	1.43244	0.0844692
64	F4	22	64.2504	1.422	0.0839228
64	F4	23	64.4462	1.4147	0.0829949
64	F4	24	64.642	1.40948	0.0818132
64	F4	25	64.8378	1.39793	0.0806933
64	F4	26	65.0336	1.39336	0.0800513
64	F4	27	65.2294	1.38379	0.0802233
64	F4	28	65.4251	1.38498	0.0812719
64	F4	29	65.6209	1.37435	0.0829168
64	F4	30	65.8167	1.36393	0.0846524
64	F4	31	66.0125	1.35728	0.0859959
64	F4	32	66.2083	1.3473	0.0867129
64	F4	33	66.4041	1.33976	0.0868708
64	F4	34	66.5999	1.32966	0.0867042
64	F4	35	66.7957	1.32767	0.0864017
64	F4	36	66.9914	1.31877	0.0859817
64	F4	37	67.1872	1.30823	0.0853353
64	F4	38	67.383	1.29712	0.0843875
64	F4	39	67.5788	1.29309	0.0832168
64	F4	40	67.7746	1.28498	0.0820586
64	F4	41	67.9704	1.2781	0.0811912
64	F4	42	68.1662	1.27117	0.0808067
64	F4	43	68.362	1.26335	0.0809514
64	F4	44	68.5577	1.25564	0.0815323
64	F4	45	68.7535	1.24939	0.0823626
64	F4	46	68.9493	1.24191	0.0832027
64	F4	47	69.1451	1.23211	0.0838145
64	F4	48	69.3409	1.22531	0.0840102
64	F4	49	69.5367	1.21837	0.0837197
64	F4	50	69.7325	1.20785	0.0830247
64	F4	51	69.9283	1.19928	0.0821453
64	F4	52	70.124	1.19671	0.0813653
64	F4	53	70.3198	1.18832	0.0809304
64	F4	54	70.5156	1.1782	0.0809658
64	F4	55	70.7114	1.1745	0.0814442
64	F4	56	70.9072	1.16735	0.082206
64	F4	57	71.103	1.15584	0.0830148
64	F4	58	71.2988	1.1519	0.0836188
64	F4	59	71.4945	1.14217	0.083821
64	F4	60	71.6903	1.13471	0.0835444
64	F4	61	71.8861	1.1245	0.0828604
64	F4	62	72.0819	1.11808	0.0819754
64	F4	63	72.2777	1.1127	0.0811517
64	F4	64	72.4735	1.1039	0.0806132
64	F4	65	72.6693	1.0979	0.0804812
64	F4	66	72.8651	1.08815	0.0807587
64	F4	67	73.0608	1.08429	0.0813608
64	F4	68	73.2566	1.07227	0.0821419
64	F4	69	73.4524	1.06863	0.0829218
64	F4	70	73.6482	1.05954	0.0835073
64	F4	71	73.844	1.0503	0.0837302
64	F4	72	74.0398	1.04218	0.0834995
64	F4	73	74.2356	1.03534	0.0828392
64	F4	74	74.4314	1.02671	0.0818838
64	F4	75	74.6271	1.02176	0.0808294
64	F4	76	74.8229	1.01174	0.0798711
64	F4	77	75.0187	1.00704	0.0791491
64	F4	78	75.2145	0.999209	0.0787281
64	F4	79	75.4103	0.991879	0.0786099
64	F4	80	75.6061	0.986785	0.078771
64	F4	81	75.8019	0.97585	0.0792053
64	F4	82	75.9977	0.970209	0.0799501
64	F4	83	76.1934	0.964002	0.0810797
64	F4	84	76.3892	0.958125	0.0826719
64	F4	85	76.585	0.947157	0.0847872
64	F4	86	76.7808	0.940699	0.0874518
64	F4	87	76.9766	0.933493	0.0906666
64	F4	88	77.1724	0.92579	0.0944138
64	F4	89	77.3682	0.915938	0.0986737
64	F4	90	77.5639	0.905843	0.103433
64	F4	91	77.7597	0.894571	0.108683
64	F4	92	77.9555	0.888067	0.11439
64	F4	93	78.1513	0.878578	0.120505
64	F4	94	78.3471	0.864132	0.127081
64	F4	95	78.5429	0.849261	0.134511
64	F4	96	78.7387	0.838371	0.143768
64	F4	97	78.9345	0.824001	0.156507
64	F4	98	79.1302	0.816039	0.174887
64	F4	99	79.326	0.798862	0.201134
64	F4	100	79.5218	0.784901	0.236947
64	F4	101	79.7176	0.765624	0.282901
64	F4	102	79.9134	0.739627	0.337999
64	F4	103	80.1092	0.708068	0.399509
64	F4	104	80.305	0.661518	0.463154
64	F4	105	80.5007	0.609362	0.523666
64	F4	106	80.6965	0.547237	0.575544
64	F4	107	80.8923	0.482658	0.613831
64	F4	108	81.0881	0.412919	0.634717
64	F4	109	81.2839	0.343119	0.635914
64	F4	110	81.4797	0.277656	0.61685
64	F4	111	81.6755	0.216597	0.578725
64	F4	112	81.8713	0.160428	0.524463
64	F4	113	82.067	0.117609	0.458469
64	F4	114	82.2628	0.0837933	0.386131
64	F4	115	82.4586	0.0607137	0.313092
64	F4	116	82.6544	0.0453263	0.244425
64	F4	117	82.8502	0.0353774	0.183934
64	F4	118	83.046	0.0307081	0.133771
64	F4	119	83.2418	0.0241561	0.0944435
64	F4	120	83.4376	0.0247267	0.0651644
64	F4	121	83.6333	0.0219806	0.044373
64	F4	122	83.8291	0.0187797	0.0302483
64	F4	123	84.0249	0.0196573	0.0210781
64	F4	124	84.2207	0.0194721	0.0154361
64	F4	125	84.4165	0.0186268	0.0121982
64	F4	126	84.6123	0.0166662	0.0104856
64	F4	127	84.8081	0.0184805	0.00961804
64	F4	128	85.0039	0.0152931	0.00911681
64	F4	129	85.1996	0.0127986	0.00873565
64	F4	130	85.3954	0.0147642	0.00845941
64	F4	131	85.5912	0.0125982	0.00842491
64	F4	132	85.787	0.0130297	0.00877644
64	F4	133	85.9828	0.0147513	0.00952824
64	F4	134	86.1786	0.0112623	0.0105187
64	F4	135	86.3744	0.0104108	0.0114858
64	F4	136	86.5701	0.0075119	0.0122073
64	F4	137	86.7659	0.00637371	0.0126047
64	F4	138	86.9617	0.00595384	0.0127407
64	F4	139	87.1575	0.00780262	0.0127285
64	F4	140	87.3533	0.00285555	0.012636
64	F4	141	87.5491	0.00212618	0.012453
64	F4	142	87.7449	0.00231528	0.0121297
64	F4	143	87.9407	-0.000212901	0.0116356
64	F4	144	88.1364	-0.00122502	0.0109898
64	F4	145	88.3322	-2.89646e-06	0.0102567
64	F4	146	88.528	-0.00292203	0.00952514
64	F4	147	88.7238	-0.00410667	0.00888472
64	F4	148	88.9196	-0.00384147	0.00839568
64	F4	149	89.1154	-0.00359838	0.00804988
64	F4	150	89.3112	-0.0059232	0.00774857
64	F4	151	89.507	-0.0059778	0.00733455
64	F4	152	89.7027	-0.00658882	0.00668586
64	F4	153	89.8985	-0.0105362	0.00581725
64	F4	154	90.0943	-0.00795645	0.0049066
64	F4	155	90.2901	-0.00599183	0.00420618
64	F4	156	90.4859	-0.00786991	0.00389003
64	F4	157	90.6817	-0.0071409	0.0039467
64	F4	158	90.8775	-0.0103422	0.00419343
64	F4	159	91.0732	-0.00943643	0.00439426
64	F4	160	91.269	-0.00929231	0.00439303
64	F4	161	91.4648	-0.0105756	0.00417806
64	F4	162	91.6606	-0.0125016	0.003854
64	F4	163	91.8564	-0.0093418	0.00355627
64	F4	164	92.0522	-0.00919241	0.00337019
64	F4	165	92.248	-0.0123254	0.0033045
64	F4	166	92.4438	-0.0126413	0.00332349
64	F4	167	92.6395	-0.012251	0.0033927
64	F4	168	92.8353	-0.0113192	0.00348523
64	F4	169	93.0311	-0.0118016	0.00354516
64	F4	170	93.2269	-0.0125202	0.00346314
64	F4	171	93.4227	-0.0143755	0.00311638
64	F4	172	93.6185	-0.0152952	0.00245665
64	F4	173	93.8143	-0.0135409	0.00157039
64	F4	174	94.0101	-0.0131587	0.000651447
64	F4	175	94.2058	-0.0135746	-9.65069e-05
64	F4	176	94.4016	-0.0131082	-0.000554039
64	F4	177	94.5974	-0.013886	-0.000717041
64	F4	178	94.7932	-0.0124632	-0.000663748
65	F5	1	60.1389	1.61234	0.0779443
65	F5	2	60.3347	1.60549	0.0777624
65	F5	3	60.5305	1.60193	0.0774426
65	F5	4	60.7263	1.59353	0.0769719
65	F5	5	60.9221	1.58936	0.0764125
65	F5	6	61.1178	1.57717	0.0759211
65	F5	7	61.3136	1.57046	0.0757128
65	F5	8	61.5094	1.5663	0.0759584
65	F5	9	61.7052	1.56297	0.0766945
65	F5	10	61.901	1.55398	0.0778092
65	F5	11	62.0968	1.54163	0.0791219
65	F5	12	62.2926	1.538	0.0804835
65	F5	13	62.4883	1.52936	0.0817967
65	F5	14	62.6841	1.52501	0.082977
65	F5	15	62.8799	1.51579	0.083911
65	F5	16	63.0757	1.50545	0.0844991
65	F5	17	63.2715	1.49817	0.084727
65	F5	18	63.4673	1.48846	0.0846919
65	F5	19	63.6631	1.48326	0.0845425
65	F5	20	63.8589	1.47742	0.0843884
65	F5	21	64.0546	1.46676	0.0842614
65	F5	22	64.2504	1.45773	0.0841499
65	F5	23	64.4462	1.4492	0.0840462
65	F5	24	64.642	1.44492	0.0839548
65	F5	25	64.8378	1.43723	0.0838661
65	F5	26	65.0336	1.42937	0.0837436
65	F5	27	65.2294	1.41716	0.0835503
65	F5	28	65.4251	1.41134	0.0832742
65	F5	29	65.6209	1.40881	0.0829327
65	F5	30	65.8167	1.39579	0.0825448
65	F5	31	66.0125	1.39179	0.0821393
65	F5	32	66.2083	1.37849	0.0817728
65	F5	33	66.4041	1.37629	0.0815425
65	F5	34	66.5999	1.36695	0.0815611
65	F5	35	66.7957	1.36161	0.0819009
65	F5	36	66.9914	1.35151	0.0825511
65	F5	37	67.1872	1.34472	0.0834124
65	F5	38	67.383	1.3363	0.084321
65	F5	39	67.5788	1.33163	0.0850881
65	F5	40	67.7746	1.31856	0.0855465
65	F5	41	67.9704	1.31291	0.0856089
65	F5	42	68.1662	1.30393	0.0853034
65	F5	43	68.362	1.29495	0.0847687
65	F5	44	68.5577	1.29022	0.0841931
65	F5	45	68.7535	1.27905	0.0837389
65	F5	46	68.9493	1.27365	0.0834761
65	F5	47	69.1451	1.26747	0.0833789
65	F5	48	69.3409	1.25687	0.0833674
65	F5	49	69.5367	1.24765	0.0833601
65	F5	50	69.7325	1.24489	0.0833226
65	F5	51	69.9283	1.23356	0.0832755
65	F5	52	70.124	1.225	0.0832738
65	F5	53	70.3198	1.22323	0.0833789
65	F5	54	70.5156	1.207	0.0836067
65	F5	55	70.7114	1.20555	0.0838788
65	F5	56	70.9072	1.19856	0.0840137
65	F5	57	71.103	1.1888	0.0837986
65	F5	58	71.2988	1.1783	0.083119
65	F5	59	71.4945	1.16925	0.0820834
65	F5	60	71.6903	1.16573	0.0810213
65	F5	61	71.8861	1.15674	0.080347
65	F5	62	72.0819	1.15141	0.0803535
65	F5	63	72.2777	1.14394	0.0810574
65	F5	64	72.4735	1.13489	0.0821848
65	F5	65	72.6693	1.13168	0.0832962
65	F5	66	72.8651	1.11693	0.0839832
65	F5	67	73.0608	1.10872	0.0840371
65	F5	68	73.2566	1.10323	0.0835083
65	F5	69	73.4524	1.09631	0.0826571
65	F5	70	73.6482	1.08716	0.0818294
65	F5	71	73.844	1.0785	0.0813145
65	F5	72	74.0398	1.07208	0.0812243
65	F5	73	74.2356	1.06932	0.0814366
65	F5	74	74.4314	1.05876	0.0816384
65	F5	75	74.6271	1.04863	0.0814989
65	F5	76	74.8229	1.04098	0.0808976
65	F5	77	75.0187	1.03308	0.0800621
65	F5	78	75.2145	1.02415	0.0794879
65	F5	79	75.4103	1.02497	0.0796707
65	F5	80	75.6061	1.01801	0.0808133
65	F5	81	75.8019	1.00433	0.0827146
65	F5	82	75.9977	0.999393	0.0848887
65	F5	83	76.1934	0.989784	0.0868354
65	F5	84	76.3892	0.982398	0.0882857
65	F5	85	76.585	0.971701	0.0893071
65	F5	86	76.7808	0.965103	0.090252
65	F5	87	76.9766	0.954958	0.0916069
65	F5	88	77.1724	0.953319	0.0938139
65	F5	89	77.3682	0.939573	0.0971418
65	F5	90	77.5639	0.930833	0.101631
65	F5	91	77.7597	0.922122	0.107112
65	F5	92	77.9555	0.914122	0.113297
65	F5	93	78.1513	0.903848	0.11993
65	F5	94	78.3471	0.883908	0.127003
65	F5	95	78.5429	0.877304	0.134975
65	F5	96	78.7387	0.862953	0.14491
65	F5	97	78.9345	0.851484	0.158466
65	F5	98	79.1302	0.837888	0.177707
65	F5	99	79.326	0.821135	0.204742
65	F5	100	79.5218	0.807807	0.241221
65	F5	101	79.7176	0.78748	0.287766
65	F5	102	79.9134	0.763415	0.343479
65	F5	103	80.1092	0.726573	0.405734
65	F5	104	80.305	0.680215	0.470348
65	F5	105	80.5007	0.626797	0.53212
65	F5	106	80.6965	0.565467	0.585563
65	F5	107	80.8923	0.498323	0.625643
65	F5	108	81.0881	0.424696	0.648394
65	F5	109	81.2839	0.352718	0.651337
65	F5	110	81.4797	0.283767	0.633714
65	F5	111	81.6755	0.222621	0.596567
65	F5	112	81.8713	0.164374	0.542651
65	F5	113	82.067	0.11532	0.476195
65	F5	114	82.2628	0.0809312	0.402466
65	F5	115	82.4586	0.0560355	0.327143
65	F5	116	82.6544	0.0372982	0.255559
65	F5	117	82.8502	0.0275206	0.191974
65	F5	118	83.046	0.023116	0.139062
65	F5	119	83.2418	0.0193865	0.0977311
65	F5	120	83.4376	0.0181008	0.0673332
65	F5	121	83.6333	0.0151566	0.046149
65	F5	122	83.8291	0.0139131	0.031993
65	F5	123	84.0249	0.0110676	0.0227481
65	F5	124	84.2207	0.0115398	0.016704
65	F5	125	84.4165	0.00902097	0.0126646
65	F5	126	84.6123	0.0109305	0.00988599
65	F5	127	84.8081	0.00930655	0.00794596
65	F5	128	85.0039	0.00701045	0.00662416
65	F5	129	85.1996	0.00832219	0.00581667
65	F5	130	85.3954	0.0084652	0.00547333
65	F5	131	85.5912	0.00828626	0.00554556
65	F5	132	85.787	0.00625994	0.00595077
65	F5	133	85.9828	0.00707856	0.00656506
65	F5	134	86.1786	0.00566122	0.00724361
65	F5	135	86.3744	0.00507462	0.00785541
65	F5	136	86.5701	0.00445226	0.00831628
65	F5	137	86.7659	0.00255156	0.00860738
65	F5	138	86.9617	0.0012369	0.00876969
65	F5	139	87.1575	0.002942	0.00887397
65	F5	140	87.3533	0.000361986	0.00898029
65	F5	141	87.5491	0.000966505	0.00910966
65	F5	142	87.7449	-0.00230637	0.0092415
65	F5	143	87.9407	-0.00184017	0.00932985
65	F5	144	88.1364	-0.00135325	0.00932147
65	F5	145	88.3322	-0.003825	0.00916433
65	F5	146	88.528	-0.00649389	0.00880883
65	F5	147	88.7238	-0.00391947	0.00821259
65	F5	148	88.9196	-0.00649602	0.0073592
65	F5	149	89.1154	-0.00801677	0.00629009
65	F5	150	89.3112	-0.00887931	0.00512848
65	F5	151	89.507	-0.00772927	0.00406423
65	F5	152	89.7027	-0.005012	0.00328868
65	F5	153	89.8985	-0.00847992	0.0029117
65	F5	154	90.0943	-0.0084242	0.00291453
65	F5	155	90.2901	-0.00784196	0.003166
65	F5	156	90.4859	-0.00857983	0.00348151
65	F5	157	90.6817	-0.00871139	0.00368298
65	F5	158	90.8775	-0.0109878	0.00363789
65	F5	159	91.0732	-0.00838365	0.00328407
65	F5	160	91.269	-0.0115751	0.00265119
65	F5	161	91.4648	-0.0111596	0.0018706
65	F5	162	91.6606	-0.0101891	0.00115203
65	F5	163	91.8564	-0.00956657	0.000717756
65	F5	164	92.0522	-0.00968301	0.000715858
65	F5	165	92.248	-0.00959348	0.0011549
65	F5	166	92.4438	-0.0112483	0.00189444
65	F5	167	92.6395	-0.00798031	0.00269563
65	F5	168	92.8353	-0.0140482	0.00330782
65	F5	169	93.0311	-0.010939	0.00355471
65	F5	170	93.2269	-0.0123338	0.00338847
65	F5	171	93.4227	-0.0128207	0.00289406
65	F5	172	93.6185	-0.0124179	0.0022452
65	F5	173	93.8143	-0.0132175	0.00163019
65	F5	174	94.0101	-0.0118374	0.0011768
65	F5	175	94.2058	-0.012517	0.000908738
65	F5	176	94.4016	-0.0109979	0.000756065
65	F5	177	94.5974	-0.0152947	0.000615007
65	F5	178	94.7932	-0.0125084	0.000419749
67	F7	1	60.1389	1.61039	0.0750275
67	F7	2	60.3347	1.60655	0.0740707
67	F7	3	60.5305	1.60947	0.0737193
67	F7	4	60.7263	1.60009	0.0740956
67	F7	5	60.9221	1.59751	0.0750598
67	F7	6	61.1178	1.58046	0.0763281
67	F7	7	61.3136	1.57704	0.0776425
67	F7	8	61.5094	1.57131	0.0788514
67	F7	9	61.7052	1.56614	0.0798864
67	F7	10	61.901	1.55373	0.0806941
67	F7	11	62.0968	1.54867	0.0812178
67	F7	12	62.2926	1.53902	0.081429
67	F7	13	62.4883	1.53258	0.0813586
67	F7	14	62.6841	1.52722	0.0811007
67	F7	15	62.8799	1.5127	0.0807721
67	F7	16	63.0757	1.51282	0.0804764
67	F7	17	63.2715	1.50245	0.0802839
67	F7	18	63.4673	1.4927	0.0802393
67	F7	19	63.6631	1.48961	0.0803688
67	F7	20	63.8589	1.47761	0.0806811
67	F7	21	64.0546	1.47241	0.0811525
67	F7	22	64.2504	1.46617	0.0817141
67	F7	23	64.4462	1.45583	0.0822477
67	F7	24	64.642	1.44754	0.0826146
67	F7	25	64.8378	1.44307	0.0826926
67	F7	26	65.0336	1.43291	0.082415
67	F7	27	65.2294	1.4231	0.081795
67	F7	28	65.4251	1.41879	0.0809439
67	F7	29	65.6209	1.4119	0.0800784
67	F7	30	65.8167	1.40068	0.0795023
67	F7	31	66.0125	1.39475	0.0795373
67	F7	32	66.2083	1.38865	0.0803861
67	F7	33	66.4041	1.38526	0.0820102
67	F7	34	66.5999	1.37398	0.0840691
67	F7	35	66.7957	1.36803	0.0860068
67	F7	36	66.9914	1.35509	0.0872558
67	F7	37	67.1872	1.35052	0.0874498
67	F7	38	67.383	1.33617	0.0865662
67	F7	39	67.5788	1.3324	0.0849209
67	F7	40	67.7746	1.32119	0.0830393
67	F7	41	67.9704	1.3163	0.0814572
67	F7	42	68.1662	1.30787	0.0805359
67	F7	43	68.362	1.30647	0.080362
67	F7	44	68.5577	1.29038	0.080758
67	F7	45	68.7535	1.288	0.0813828
67	F7	46	68.9493	1.28013	0.0818704
67	F7	47	69.1451	1.26987	0.0819555
67	F7	48	69.3409	1.26206	0.0815601
67	F7	49	69.5367	1.25541	0.0808244
67	F7	50	69.7325	1.24565	0.0800438
67	F7	51	69.9283	1.23878	0.0795418
67	F7	52	70.124	1.23633	0.0795105
67	F7	53	70.3198	1.22672	0.0799266
67	F7	54	70.5156	1.21955	0.0805865
67	F7	55	70.7114	1.20895	0.0812334
67	F7	56	70.9072	1.20328	0.0816831
67	F7	57	71.103	1.19504	0.0818666
67	F7	58	71.2988	1.18809	0.0817918
67	F7	59	71.4945	1.18065	0.0814905
67	F7	60	71.6903	1.17082	0.0810107
67	F7	61	71.8861	1.16458	0.0804548
67	F7	62	72.0819	1.15589	0.0799874
67	F7	63	72.2777	1.14783	0.0797806
67	F7	64	72.4735	1.14425	0.0799157
67	F7	65	72.6693	1.13811	0.080318
67	F7	66	72.8651	1.1235	0.0807863
67	F7	67	73.0608	1.1195	0.0811049
67	F7	68	73.2566	1.1105	0.081155
67	F7	69	73.4524	1.10402	0.0809575
67	F7	70	73.6482	1.09461	0.080634
67	F7	71	73.844	1.08931	0.0803264
67	F7	72	74.0398	1.07793	0.0801222
67	F7	73	74.2356	1.07655	0.0800216
67	F7	74	74.4314	1.0645	0.0799598
67	F7	75	74.6271	1.05967	0.0798729
67	F7	76	74.8229	1.04808	0.0797629
67	F7	77	75.0187	1.04258	0.0797035
67	F7	78	75.2145	1.03615	0.0797728
67	F7	79	75.4103	1.03374	0.0799823
67	F7	80	75.6061	1.01998	0.0802753
67	F7	81	75.8019	1.00974	0.0806239
67	F7	82	75.9977	1.00665	0.0811369
67	F7	83	76.1934	0.999345	0.0820692
67	F7	84	76.3892	0.991121	0.0837125
67	F7	85	76.585	0.983623	0.0862407
67	F7	86	76.7808	0.977977	0.089622
67	F7	87	76.9766	0.968335	0.0936629
67	F7	88	77.1724	0.956976	0.0981273
67	F7	89	77.3682	0.947668	0.102848
67	F7	90	77.5639	0.937146	0.107746
67	F7	91	77.7597	0.931208	0.112787
67	F7	92	77.9555	0.917755	0.117955
67	F7	93	78.1513	0.90452	0.123356
67	F7	94	78.3471	0.892452	0.129436
67	F7	95	78.5429	0.879575	0.137217
67	F7	96	78.7387	0.868288	0.148389
67	F7	97	78.9345	0.856389	0.165147
67	F7	98	79.1302	0.842417	0.189771
67	F7	99	79.326	0.829412	0.224046
67	F7	100	79.5218	0.812918	0.268661
67	F7	101	79.7176	0.786375	0.322796
67	F7	102	79.9134	0.753068	0.383999
67	F7	103	80.1092	0.708679	0.448394
67	F7	104	80.305	0.659161	0.511144
67	F7	105	80.5007	0.600238	0.567024
67	F7	106	80.6965	0.531584	0.61101
67	F7	107	80.8923	0.463576	0.638829
67	F7	108	81.0881	0.390339	0.647449
67	F7	109	81.2839	0.315957	0.635468
67	F7	110	81.4797	0.251484	0.603359
67	F7	111	81.6755	0.194922	0.553509
67	F7	112	81.8713	0.141662	0.490001
67	F7	113	82.067	0.103004	0.418117
67	F7	114	82.2628	0.0788255	0.343622
67	F7	115	82.4586	0.0565068	0.271925
67	F7	116	82.6544	0.0459679	0.20734
67	F7	117	82.8502	0.0398997	0.152593
67	F7	118	83.046	0.0335934	0.108718
67	F7	119	83.2418	0.0316572	0.075315
67	F7	120	83.4376	0.0273933	0.0510346
67	F7	121	83.6333	0.0277592	0.034098
67	F7	122	83.8291	0.0283273	0.0227145
67	F7	123	84.0249	0.0253452	0.0153312
67	F7	124	84.2207	0.0246182	0.0107374
67	F7	125	84.4165	0.0274549	0.00806668
67	F7	126	84.6123	0.0235851	0.0067381
67	F7	127	84.8081	0.0240507	0.006363
67	F7	128	85.0039	0.026675	0.00664858
67	F7	129	85.1996	0.0228827	0.00732961
67	F7	130	85.3954	0.0225646	0.00814571
67	F7	131	85.5912	0.0212658	0.00885944
67	F7	132	85.787	0.0217941	0.00929418
67	F7	133	85.9828	0.0188222	0.0093715
67	F7	134	86.1786	0.0199289	0.00913279
67	F7	135	86.3744	0.0142057	0.00872933
67	F7	136	86.5701	0.0187567	0.00836883
67	F7	137	86.7659	0.0179145	0.00822851
67	F7	138	86.9617	0.0150524	0.00837571
67	F7	139	87.1575	0.0160375	0.00874318
67	F7	140	87.3533	0.0152083	0.00917421
67	F7	141	87.5491	0.011361	0.00950566
67	F7	142	87.7449	0.0125049	0.00963663
67	F7	143	87.9407	0.0117829	0.00954982
67	F7	144	88.1364	0.0110668	0.009289
67	F7	145	88.3322	0.00737832	0.00891685
67	F7	146	88.528	0.0102252	0.00847539
67	F7	147	88.7238	0.00777201	0.00796348
67	F7	148	88.9196	0.00728875	0.00734138
67	F7	149	89.1154	0.00597282	0.00656588
67	F7	150	89.3112	0.00412241	0.00563937
67	F7	151	89.507	0.006157	0.00463759
67	F7	152	89.7027	0.00554476	0.00368776
67	F7	153	89.8985	0.00436391	0.0029062
67	F7	154	90.0943	0.00652086	0.00234007
67	F7	155	90.2901	0.00452295	0.00195846
67	F7	156	90.4859	0.00401292	0.00169864
67	F7	157	90.6817	0.00443982	0.00152965
67	F7	158	90.8775	0.00492495	0.00148204
67	F7	159	91.0732	0.00422473	0.00161986
67	F7	160	91.269	0.0046503	0.00197445
67	F7	161	91.4648	0.00466255	0.00248757
67	F7	162	91.6606	0.00485699	0.00300595
67	F7	163	91.8564	0.000962459	0.00333665
67	F7	164	92.0522	0.00308036	0.00333413
67	F7	165	92.248	0.00283458	0.00297076
67	F7	166	92.4438	0.00107607	0.00235234
67	F7	167	92.6395	0.00204926	0.00167184
67	F7	168	92.8353	0.0024834	0.00112678
67	F7	169	93.0311	0.00337923	0.000842548
67	F7	170	93.2269	0.0018955	0.000837526
67	F7	171	93.4227	0.00207444	0.00104016
67	F7	172	93.6185	0.00157413	0.00133803
67	F7	173	93.8143	0.00326578	0.00162549
67	F7	174	94.0101	0.000615189	0.00182739
67	F7	175	94.2058	0.000536627	0.0019002
67	F7	176	94.4016	0.0030143	0.0018256
67	F7	177	94.5974	-0.000501846	0.00160926
67	F7	178	94.7932	0.000595972	0.00128415
68	F8	1	60.1389	1.64202	0.0842722
68	F8	2	60.3347	1.63737	0.0838215
68	F8	3	60.5305	1.62641	0.0828101
68	F8	4	60.7263	1.61792	0.0814834
68	F8	5	60.9221	1.61401	0.0803463
68	F8	6	61.1178	1.60487	0.079916
68	F8	7	61.3136	1.60336	0.0804312
68	F8	8	61.5094	1.59345	0.0817103
68	F8	9	61.7052	1.58879	0.0832556
68	F8	10	61.901	1.57582	0.0845529
68	F8	11	62.0968	1.56881	0.085362
68	F8	12	62.2926	1.55973	0.0858087
68	F8	13	62.4883	1.5525	0.0862189
68	F8	14	62.6841	1.54976	0.0868555
68	F8	15	62.8799	1.5396	0.0877256
68	F8	16	63.0757	1.53157	0.0886084
68	F8	17	63.2715	1.52104	0.0892437
68	F8	18	63.4673	1.51237	0.0895109
68	F8	19	63.6631	1.50414	0.0894715
68	F8	20	63.8589	1.49837	0.0892788
68	F8	21	64.0546	1.49229	0.0890564
68	F8	22	64.2504	1.47786	0.0888496
68	F8	23	64.4462	1.47175	0.0886677
68	F8	24	64.642	1.46604	0.0885298
68	F8	25	64.8378	1.45693	0.0884806
68	F8	26	65.0336	1.44881	0.0885512
68	F8	27	65.2294	1.43985	0.0887069
68	F8	28	65.4251	1.43396	0.0888302
68	F8	29	65.6209	1.42602	0.0887607
68	F8	30	65.8167	1.41818	0.088373
68	F8	31	66.0125	1.40407	0.0876727
68	F8	32	66.2083	1.40091	0.0868212
68	F8	33	66.4041	1.39478	0.0860814
68	F8	34	66.5999	1.38379	0.0856967
68	F8	35	66.7957	1.37722	0.0857747
68	F8	36	66.9914	1.37223	0.08624
68	F8	37	67.1872	1.36187	0.0868783
68	F8	38	67.383	1.35318	0.0874543
68	F8	39	67.5788	1.3492	0.0878394
68	F8	40	67.7746	1.33108	0.0880581
68	F8	41	67.9704	1.32999	0.08822
68	F8	42	68.1662	1.32497	0.0883821
68	F8	43	68.362	1.31338	0.088464
68	F8	44	68.5577	1.30555	0.0882915
68	F8	45	68.7535	1.29549	0.0877602
68	F8	46	68.9493	1.28715	0.0869722
68	F8	47	69.1451	1.27989	0.0862319
68	F8	48	69.3409	1.27358	0.085885
68	F8	49	69.5367	1.26806	0.0861098
68	F8	50	69.7325	1.25821	0.0868031
68	F8	51	69.9283	1.2505	0.0876379
68	F8	52	70.124	1.2427	0.088244
68	F8	53	70.3198	1.23216	0.0883938
68	F8	54	70.5156	1.22416	0.088096
68	F8	55	70.7114	1.21807	0.0875434
68	F8	56	70.9072	1.21085	0.0869787
68	F8	57	71.103	1.19917	0.0865537
68	F8	58	71.2988	1.19722	0.0862756
68	F8	59	71.4945	1.18722	0.0860515
68	F8	60	71.6903	1.17736	0.0857998
68	F8	61	71.8861	1.16605	0.0855255
68	F8	62	72.0819	1.16509	0.0853057
68	F8	63	72.2777	1.15671	0.085209
68	F8	64	72.4735	1.14731	0.0852319
68	F8	65	72.6693	1.13754	0.0853045
68	F8	66	72.8651	1.13077	0.0853563
68	F8	67	73.0608	1.12464	0.0853627
68	F8	68	73.2566	1.11489	0.085338
68	F8	69	73.4524	1.10728	0.0852958
68	F8	70	73.6482	1.10109	0.0852341
68	F8	71	73.844	1.09036	0.0851526
68	F8	72	74.0398	1.08452	0.0850861
68	F8	73	74.2356	1.07585	0.0851096
68	F8	74	74.4314	1.06723	0.0852866
68	F8	75	74.6271	1.06352	0.0855966
68	F8	76	74.8229	1.0539	0.0859046
68	F8	77	75.0187	1.04569	0.086014
68	F8	78	75.2145	1.03583	0.0857975
68	F8	79	75.4103	1.02928	0.0853147
68	F8	80	75.6061	1.01999	0.0848265
68	F8	81	75.8019	1.01524	0.0846912
68	F8	82	75.9977	1.0085	0.0852015
68	F8	83	76.1934	0.998786	0.0864803
68	F8	84	76.3892	0.99397	0.0884919
68	F8	85	76.585	0.982741	0.0911487
68	F8	86	76.7808	0.974229	0.0944158
68	F8	87	76.9766	0.967141	0.0983376
68	F8	88	77.1724	0.958723	0.102961
68	F8	89	77.3682	0.950836	0.108237
68	F8	90	77.5639	0.936119	0.113982
68	F8	91	77.7597	0.927506	0.119957
68	F8	92	77.9555	0.917544	0.12603
68	F8	93	78.1513	0.902003	0.132394
68	F8	94	78.3471	0.889721	0.139751
68	F8	95	78.5429	0.877179	0.14941
68	F8	96	78.7387	0.867743	0.16323
68	F8	97	78.9345	0.850165	0.183394
68	F8	98	79.1302	0.837269	0.212002
68	F8	99	79.326	0.825493	0.250538
68	F8	100	79.5218	0.799821	0.299338
68	F8	101	79.7176	0.772069	0.35719
68	F8	102	79.9134	0.74159	0.421219
68	F8	103	80.1092	0.689565	0.487099
68	F8	104	80.305	0.636863	0.549557
68	F8	105	80.5007	0.573855	0.603045
68	F8	106	80.6965	0.508144	0.642411
68	F8	107	80.8923	0.432278	0.663506
68	F8	108	81.0881	0.363763	0.663682
68	F8	109	81.2839	0.291309	0.642166
68	F8	110	81.4797	0.224933	0.60028
68	F8	111	81.6755	0.172164	0.541407
68	F8	112	81.8713	0.12845	0.470624
68	F8	113	82.067	0.0931363	0.393994
68	F8	114	82.2628	0.0719351	0.317643
68	F8	115	82.4586	0.056712	0.24683
68	F8	116	82.6544	0.0487761	0.185277
68	F8	117	82.8502	0.0413522	0.134888
68	F8	118	83.046	0.037015	0.095884
68	F8	119	83.2418	0.034665	0.0672381
68	F8	120	83.4376	0.0332323	0.0472069
68	F8	121	83.6333	0.0316833	0.0338132
68	F8	122	83.8291	0.0308496	0.0251944
68	F8	123	84.0249	0.0274444	0.0198099
68	F8	124	84.2207	0.0271406	0.0165242
68	F8	125	84.4165	0.0267952	0.0145931
68	F8	126	84.6123	0.0256319	0.0135772
68	F8	127	84.8081	0.0237588	0.0132242
68	F8	128	85.0039	0.023222	0.013358
68	F8	129	85.1996	0.0229913	0.0138069
68	F8	130	85.3954	0.0213031	0.0143829
68	F8	131	85.5912	0.0176361	0.0149077
68	F8	132	85.787	0.0186952	0.0152637
68	F8	133	85.9828	0.0157327	0.0154376
68	F8	134	86.1786	0.0145378	0.0155248
68	F8	135	86.3744	0.0125565	0.0156773
68	F8	136	86.5701	0.0127347	0.0160129
68	F8	137	86.7659	0.0121967	0.0165357
68	F8	138	86.9617	0.00977025	0.0171238
68	F8	139	87.1575	0.00732828	0.0175996
68	F8	140	87.3533	0.00331376	0.0178396
68	F8	141	87.5491	0.00398182	0.0178392
68	F8	142	87.7449	0.00309877	0.0176884
68	F8	143	87.9407	0.00183512	0.0174844
68	F8	144	88.1364	-0.00169343	0.0172569
68	F8	145	88.3322	-0.00123188	0.0169597
68	F8	146	88.528	-0.00488188	0.0165181
68	F8	147	88.7238	-0.00611971	0.0158793
68	F8	148	88.9196	-0.0066595	0.0150276
68	F8	149	89.1154	-0.00942304	0.0139696
68	F8	150	89.3112	-0.0108185	0.0127182
68	F8	151	89.507	-0.00972935	0.0112972
68	F8	152	89.7027	-0.0131041	0.00975959
68	F8	153	89.8985	-0.0123205	0.00819968
68	F8	154	90.0943	-0.0129257	0.00674271
68	F8	155	90.2901	-0.0124939	0.005515
68	F8	156	90.4859	-0.013379	0.00460725
68	F8	157	90.6817	-0.0142808	0.00404606
68	F8	158	90.8775	-0.0128027	0.00378331
68	F8	159	91.0732	-0.0140858	0.00370831
68	F8	160	91.269	-0.0136979	0.00368287
68	F8	161	91.4648	-0.0170016	0.00358865
68	F8	162	91.6606	-0.0138033	0.00336584
68	F8	163	91.8564	-0.0165322	0.0030245
68	F8	164	92.0522	-0.014526	0.00262808
68	F8	165	92.248	-0.0171827	0.00226322
68	F8	166	92.4438	-0.0163096	0.00200737
68	F8	167	92.6395	-0.0152836	0.00189827
68	F8	168	92.8353	-0.0151932	0.00191369
68	F8	169	93.0311	-0.0168512	0.00197969
68	F8	170	93.2269	-0.0179594	0.00201429
68	F8	171	93.4227	-0.0166333	0.00198307
68	F8	172	93.6185	-0.0162597	0.00192422
68	F8	173	93.8143	-0.018225	0.00191811
68	F8	174	94.0101	-0.0180464	0.00201717
68	F8	175	94.2058	-0.0151459	0.00218447
68	F8	176	94.4016	-0.0174357	0.00229094
68	F8	177	94.5974	-0.0192352	0.00218496
68	F8	178	94.7932	-0.0205724	0.00179355
69	F9	1	60.1389	1.60985	0.0815068
69	F9	2	60.3347	1.60188	0.0814401
69	F9	3	60.5305	1.59655	0.0814315
69	F9	4	60.7263	1.58844	0.0815566
69	F9	5	60.9221	1.58342	0.0818528
69	F9	6	61.1178	1.57591	0.0822574
69	F9	7	61.3136	1.56673	0.0826222
69	F9	8	61.5094	1.55869	0.0828035
69	F9	9	61.7052	1.55166	0.0827659
69	F9	10	61.901	1.54332	0.0826249
69	F9	11	62.0968	1.53448	0.0825839
69	F9	12	62.2926	1.52996	0.0828038
69	F9	13	62.4883	1.52442	0.0832943
69	F9	14	62.6841	1.51284	0.0838936
69	F9	15	62.8799	1.50677	0.084349
69	F9	16	63.0757	1.49766	0.0844424
69	F9	17	63.2715	1.48901	0.0840878
69	F9	18	63.4673	1.48375	0.08337
69	F9	19	63.6631	1.47219	0.0825144
69	F9	20	63.8589	1.46714	0.0818297
69	F9	21	64.0546	1.4594	0.0816168
69	F9	22	64.2504	1.45248	0.0820601
69	F9	23	64.4462	1.44369	0.0831359
69	F9	24	64.642	1.43983	0.0845787
69	F9	25	64.8378	1.43194	0.0859657
69	F9	26	65.0336	1.42059	0.0868972
69	F9	27	65.2294	1.4097	0.0871772
69	F9	28	65.4251	1.40405	0.0869017
69	F9	29	65.6209	1.3989	0.0863796
69	F9	30	65.8167	1.3873	0.0859628
69	F9	31	66.0125	1.38165	0.0858648
69	F9	32	66.2083	1.37559	0.0860763
69	F9	33	66.4041	1.36545	0.0864002
69	F9	34	66.5999	1.35853	0.0865619
69	F9	35	66.7957	1.34949	0.0863557
69	F9	36	66.9914	1.33915	0.0857514
69	F9	37	67.1872	1.33501	0.08493
69	F9	38	67.383	1.32372	0.0842211
69	F9	39	67.5788	1.31756	0.0839743
69	F9	40	67.7746	1.31009	0.0843967
69	F9	41	67.9704	1.30532	0.0854403
69	F9	42	68.1662	1.29828	0.0868142
69	F9	43	68.362	1.2845	0.0881021
69	F9	44	68.5577	1.27673	0.0889242
69	F9	45	68.7535	1.27019	0.0890464
69	F9	46	68.9493	1.26325	0.088402
69	F9	47	69.1451	1.25054	0.087069
69	F9	48	69.3409	1.24576	0.0852528
69	F9	49	69.5367	1.23452	0.0832695
69	F9	50	69.7325	1.2294	0.0814955
69	F9	51	69.9283	1.22245	0.0802638
69	F9	52	70.124	1.21765	0.0797596
69	F9	53	70.3198	1.2081	0.0799714
69	F9	54	70.5156	1.20258	0.0807297
69	F9	55	70.7114	1.19224	0.0817994
69	F9	56	70.9072	1.18765	0.0829566
69	F9	57	71.103	1.17868	0.0840321
69	F9	58	71.2988	1.17213	0.0849235
69	F9	59	71.4945	1.15937	0.0855896
69	F9	60	71.6903	1.15658	0.0860427
69	F9	61	71.8861	1.14571	0.0863191
69	F9	62	72.0819	1.13873	0.0864466
69	F9	63	72.2777	1.13012	0.0864302
69	F9	64	72.4735	1.12366	0.0862592
69	F9	65	72.6693	1.11179	0.0859349
69	F9	66	72.8651	1.10562	0.0854819
69	F9	67	73.0608	1.10116	0.0849409
69	F9	68	73.2566	1.08852	0.084355
69	F9	69	73.4524	1.08153	0.0837599
69	F9	70	73.6482	1.07388	0.0831759
69	F9	71	73.844	1.06947	0.0826069
69	F9	72	74.0398	1.05887	0.0820502
69	F9	73	74.2356	1.05113	0.0815312
69	F9	74	74.4314	1.04176	0.0811274
69	F9	75	74.6271	1.03959	0.0809524
69	F9	76	74.8229	1.02916	0.081092
69	F9	77	75.0187	1.02545	0.0815388
69	F9	78	75.2145	1.01176	0.0821768
69	F9	79	75.4103	1.01002	0.0828371
69	F9	80	75.6061	0.999398	0.0833908
69	F9	81	75.8019	0.990825	0.0838309
69	F9	82	75.9977	0.984147	0.08431
69	F9	83	76.1934	0.975876	0.0851079
69	F9	84	76.3892	0.967887	0.0865459
69	F9	85	76.585	0.963855	0.0888824
69	F9	86	76.7808	0.954808	0.0922439
69	F9	87	76.9766	0.943497	0.0966099
69	F9	88	77.1724	0.936252	0.101845
69	F9	89	77.3682	0.92643	0.107724
69	F9	90	77.5639	0.918396	0.113949
69	F9	91	77.7597	0.903841	0.120212
69	F9	92	77.9555	0.892955	0.126325
69	F9	93	78.1513	0.879924	0.132427
69	F9	94	78.3471	0.867325	0.13921
69	F9	95	78.5429	0.853539	0.148044
69	F9	96	78.7387	0.840247	0.160945
69	F9	97	78.9345	0.831821	0.18032
69	F9	98	79.1302	0.813848	0.208507
69	F9	99	79.326	0.799065	0.247155
69	F9	100	79.5218	0.779982	0.2966
69	F9	101	79.7176	0.755968	0.355398
69	F9	102	79.9134	0.714979	0.420233
69	F9	103	80.1092	0.666004	0.486254
69	F9	104	80.305	0.613132	0.547755
69	F9	105	80.5007	0.547941	0.598986
69	F9	106	80.6965	0.4787	0.634895
69	F9	107	80.8923	0.408102	0.651698
69	F9	108	81.0881	0.336297	0.647284
69	F9	109	81.2839	0.267616	0.621476
69	F9	110	81.4797	0.203798	0.576156
69	F9	111	81.6755	0.152008	0.515151
69	F9	112	81.8713	0.110731	0.443798
69	F9	113	82.067	0.0821188	0.368181
69	F9	114	82.2628	0.0607188	0.294197
69	F9	115	82.4586	0.0476628	0.226675
69	F9	116	82.6544	0.039441	0.168807
69	F9	117	82.8502	0.0336518	0.121994
69	F9	118	83.046	0.0304109	0.0860728
69	F9	119	83.2418	0.0276118	0.0597965
69	F9	120	83.4376	0.0271847	0.0413825
69	F9	121	83.6333	0.0230411	0.0289747
69	F9	122	83.8291	0.0227109	0.0209296
69	F9	123	84.0249	0.0241304	0.0159245
69	F9	124	84.2207	0.0235359	0.012955
69	F9	125	84.4165	0.021115	0.0113079
69	F9	126	84.6123	0.0177902	0.010538
69	F9	127	84.8081	0.018511	0.0104138
69	F9	128	85.0039	0.0203476	0.0108032
69	F9	129	85.1996	0.0200351	0.0115362
69	F9	130	85.3954	0.0169528	0.01234
69	F9	131	85.5912	0.0134819	0.0129018
69	F9	132	85.787	0.0115739	0.0130118
69	F9	133	85.9828	0.0140408	0.0126734
69	F9	134	86.1786	0.00993765	0.0120958
69	F9	135	86.3744	0.00934811	0.011579
69	F9	136	86.5701	0.0108882	0.0113677
69	F9	137	86.7659	0.00871417	0.0115547
69	F9	138	86.9617	0.00808118	0.0120725
69	F9	139	87.1575	0.00602362	0.0127611
69	F9	140	87.3533	0.0055272	0.0134676
69	F9	141	87.5491	0.00212327	0.0141149
69	F9	142	87.7449	0.0032227	0.0147005
69	F9	143	87.9407	-0.000893623	0.0152269
69	F9	144	88.1364	0.00347789	0.015622
69	F9	145	88.3322	-0.00305744	0.015722
69	F9	146	88.528	-0.0042105	0.0153479
69	F9	147	88.7238	-0.00725406	0.0144279
69	F9	148	88.9196	-0.00723208	0.0130721
69	F9	149	89.1154	-0.00933267	0.0115308
69	F9	150	89.3112	-0.0068741	0.0100594
69	F9	151	89.507	-0.00852533	0.00878465
69	F9	152	89.7027	-0.0115673	0.00766788
69	F9	153	89.8985	-0.0109649	0.00658051
69	F9	154	90.0943	-0.0118184	0.00542603
69	F9	155	90.2901	-0.0109233	0.00421983
69	F9	156	90.4859	-0.0122267	0.00308541
69	F9	157	90.6817	-0.0115959	0.00218998
69	F9	158	90.8775	-0.0113041	0.00166895
69	F9	159	91.0732	-0.0115415	0.00157417
69	F9	160	91.269	-0.0117828	0.00185589
69	F9	161	91.4648	-0.0106863	0.00237662
69	F9	162	91.6606	-0.013094	0.00295189
69	F9	163	91.8564	-0.0138042	0.00340511
69	F9	164	92.0522	-0.0122939	0.00361513
69	F9	165	92.248	-0.0137658	0.00353935
69	F9	166	92.4438	-0.0146069	0.00321205
69	F9	167	92.6395	-0.0135111	0.00273026
69	F9	168	92.8353	-0.0161842	0.00223508
69	F9	169	93.0311	-0.0128865	0.00188365
69	F9	170	93.2269	-0.0151887	0.00180557
69	F9	171	93.4227	-0.0134515	0.00205127
69	F9	172	93.6185	-0.0146068	0.00255543
69	F9	173	93.8143	-0.0153612	0.00314021
69	F9	174	94.0101	-0.0144728	0.00356931
69	F9	175	94.2058	-0.0164298	0.00363911
69	F9	176	94.4016	-0.0181852	0.00326803
69	F9	177	94.5974	-0.0170758	0.0025359
69	F9	178	94.7932	-0.0164135	0.00164561
70	F10	1	60.1389	1.64221	0.0905321
70	F10	2	60.3347	1.63763	0.0911236
70	F10	3	60.5305	1.62831	0.0918767
70	F10	4	60.7263	1.61963	0.0927521
70	F10	5	60.9221	1.61199	0.0937519
70	F10	6	61.1178	1.60342	0.0948385
70	F10	7	61.3136	1.59648	0.0958414
70	F10	8	61.5094	1.59059	0.0964639
70	F10	9	61.7052	1.57475	0.0964187
70	F10	10	61.901	1.56609	0.0956006
70	F10	11	62.0968	1.55889	0.0941605
70	F10	12	62.2926	1.5534	0.0924377
70	F10	13	62.4883	1.54181	0.0908043
70	F10	14	62.6841	1.53682	0.0895181
70	F10	15	62.8799	1.52625	0.0886811
70	F10	16	63.0757	1.52074	0.088267
70	F10	17	63.2715	1.51347	0.0881947
70	F10	18	63.4673	1.50259	0.0883829
70	F10	19	63.6631	1.49471	0.0887642
70	F10	20	63.8589	1.4895	0.0892805
70	F10	21	64.0546	1.48296	0.0898702
70	F10	22	64.2504	1.46914	0.0904742
70	F10	23	64.4462	1.45982	0.0910212
70	F10	24	64.642	1.45966	0.0914093
70	F10	25	64.8378	1.44728	0.0914916
70	F10	26	65.0336	1.43892	0.0911408
70	F10	27	65.2294	1.4291	0.0903644
70	F10	28	65.4251	1.42094	0.0893903
70	F10	29	65.6209	1.41309	0.0886186
70	F10	30	65.8167	1.40523	0.0884126
70	F10	31	66.0125	1.40447	0.088876
70	F10	32	66.2083	1.39247	0.0897666
70	F10	33	66.4041	1.38358	0.090613
70	F10	34	66.5999	1.37108	0.0909618
70	F10	35	66.7957	1.36897	0.0906009
70	F10	36	66.9914	1.35851	0.0896521
70	F10	37	67.1872	1.34557	0.0885116
70	F10	38	67.383	1.3417	0.0876761
70	F10	39	67.5788	1.33674	0.0875429
70	F10	40	67.7746	1.32673	0.088251
70	F10	41	67.9704	1.32073	0.0896371
70	F10	42	68.1662	1.3112	0.091313
70	F10	43	68.362	1.30129	0.0928097
70	F10	44	68.5577	1.29548	0.0937127
70	F10	45	68.7535	1.28213	0.0937589
70	F10	46	68.9493	1.27887	0.0928912
70	F10	47	69.1451	1.26553	0.0912929
70	F10	48	69.3409	1.25663	0.0893583
70	F10	49	69.5367	1.2508	0.0875673
70	F10	50	69.7325	1.24389	0.086299
70	F10	51	69.9283	1.24072	0.0856714
70	F10	52	70.124	1.22854	0.0855308
70	F10	53	70.3198	1.22096	0.0856029
70	F10	54	70.5156	1.2133	0.0856952
70	F10	55	70.7114	1.2036	0.0858044
70	F10	56	70.9072	1.19983	0.0860573
70	F10	57	71.103	1.19369	0.0865485
70	F10	58	71.2988	1.17887	0.0872077
70	F10	59	71.4945	1.17934	0.0877935
70	F10	60	71.6903	1.16743	0.0880224
70	F10	61	71.8861	1.1551	0.0877385
70	F10	62	72.0819	1.14935	0.0870106
70	F10	63	72.2777	1.14265	0.0861045
70	F10	64	72.4735	1.13754	0.0853468
70	F10	65	72.6693	1.12551	0.0849801
70	F10	66	72.8651	1.12032	0.0850735
70	F10	67	73.0608	1.11303	0.0855267
70	F10	68	73.2566	1.10597	0.0861361
70	F10	69	73.4524	1.09547	0.0866955
70	F10	70	73.6482	1.0872	0.0870728
70	F10	71	73.844	1.07934	0.0872273
70	F10	72	74.0398	1.07391	0.0871776
70	F10	73	74.2356	1.06481	0.0869533
70	F10	74	74.4314	1.05878	0.0865871
70	F10	75	74.6271	1.04261	0.0861486
70	F10	76	74.8229	1.0438	0.085768
70	F10	77	75.0187	1.03586	0.0856091
70	F10	78	75.2145	1.02463	0.0857889
70	F10	79	75.4103	1.01931	0.086322
70	F10	80	75.6061	1.0122	0.0871133
70	F10	81	75.8019	1.00261	0.0880244
70	F10	82	75.9977	0.994861	0.0889603
70	F10	83	76.1934	0.988005	0.0899427
70	F10	84	76.3892	0.976196	0.0911192
70	F10	85	76.585	0.970794	0.0927058
70	F10	86	76.7808	0.966205	0.0948975
70	F10	87	76.9766	0.954618	0.0978035
70	F10	88	77.1724	0.94374	0.101456
70	F10	89	77.3682	0.937453	0.105861
70	F10	90	77.5639	0.926245	0.111032
70	F10	91	77.7597	0.915373	0.117
70	F10	92	77.9555	0.910056	0.123823
70	F10	93	78.1513	0.893154	0.131695
70	F10	94	78.3471	0.88078	0.141152
70	F10	95	78.5429	0.868251	0.153294
70	F10	96	78.7387	0.854878	0.169847
70	F10	97	78.9345	0.84315	0.192961
70	F10	98	79.1302	0.823342	0.224705
70	F10	99	79.326	0.817285	0.266431
70	F10	100	79.5218	0.784679	0.318176
70	F10	101	79.7176	0.758366	0.378307
70	F10	102	79.9134	0.718299	0.443502
70	F10	103	80.1092	0.672928	0.509056
70	F10	104	80.305	0.614568	0.569454
70	F10	105	80.5007	0.55053	0.619081
70	F10	106	80.6965	0.478945	0.652954
70	F10	107	80.8923	0.409449	0.66735
70	F10	108	81.0881	0.340706	0.660284
70	F10	109	81.2839	0.269394	0.631804
70	F10	110	81.4797	0.206792	0.584075
70	F10	111	81.6755	0.15765	0.521188
70	F10	112	81.8713	0.117112	0.448626
70	F10	113	82.067	0.0903429	0.372422
70	F10	114	82.2628	0.0686868	0.298222
70	F10	115	82.4586	0.053661	0.23052
70	F10	116	82.6544	0.0448385	0.172253
70	F10	117	82.8502	0.039581	0.124779
70	F10	118	83.046	0.0346055	0.0881133
70	F10	119	83.2418	0.0350849	0.0612787
70	F10	120	83.4376	0.0342037	0.0426823
70	F10	121	83.6333	0.0298471	0.030473
70	F10	122	83.8291	0.031281	0.0228542
70	F10	123	84.0249	0.0274468	0.018314
70	F10	124	84.2207	0.0274644	0.0157331
70	F10	125	84.4165	0.0269841	0.0143719
70	F10	126	84.6123	0.0256465	0.0137811
70	F10	127	84.8081	0.0248263	0.0137001
70	F10	128	85.0039	0.0212499	0.0139806
70	F10	129	85.1996	0.0235147	0.0145356
70	F10	130	85.3954	0.019344	0.0152924
70	F10	131	85.5912	0.0203032	0.0161516
70	F10	132	85.787	0.0182036	0.01697
70	F10	133	85.9828	0.0147152	0.0175883
70	F10	134	86.1786	0.0143391	0.0178927
70	F10	135	86.3744	0.0119974	0.0178708
70	F10	136	86.5701	0.00996495	0.0176241
70	F10	137	86.7659	0.00777326	0.017329
70	F10	138	86.9617	0.0109052	0.0171741
70	F10	139	87.1575	0.00544086	0.0173112
70	F10	140	87.3533	0.0033032	0.0178263
70	F10	141	87.5491	0.00334264	0.01871
70	F10	142	87.7449	0.0029127	0.0198154
70	F10	143	87.9407	0.00229802	0.0208372
70	F10	144	88.1364	-0.00348169	0.021372
70	F10	145	88.3322	-0.00525556	0.021072
70	F10	146	88.528	-0.0097148	0.0198196
70	F10	147	88.7238	-0.00891078	0.0178084
70	F10	148	88.9196	-0.0112073	0.0154634
70	F10	149	89.1154	-0.0114955	0.013243
70	F10	150	89.3112	-0.0104572	0.0114398
70	F10	151	89.507	-0.0136837	0.0100934
70	F10	152	89.7027	-0.0126097	0.00905015
70	F10	153	89.8985	-0.0167402	0.00811041
70	F10	154	90.0943	-0.0147628	0.00715563
70	F10	155	90.2901	-0.0157374	0.00617902
70	F10	156	90.4859	-0.0156238	0.00522758
70	F10	157	90.6817	-0.0135824	0.00433397
70	F10	158	90.8775	-0.0201354	0.00350924
70	F10	159	91.0732	-0.0166438	0.00279258
70	F10	160	91.269	-0.0162882	0.0022891
70	F10	161	91.4648	-0.0167825	0.00213824
70	F10	162	91.6606	-0.0158917	0.0024274
70	F10	163	91.8564	-0.016293	0.00311914
70	F10	164	92.0522	-0.0190152	0.00404416
70	F10	165	92.248	-0.0169072	0.00495545
70	F10	166	92.4438	-0.0187827	0.00560295
70	F10	167	92.6395	-0.0194619	0.00579862
70	F10	168	92.8353	-0.021433	0.00546775
70	F10	169	93.0311	-0.0200331	0.004683
70	F10	170	93.2269	-0.0222146	0.0036578
70	F10	171	93.4227	-0.0221996	0.00267396
70	F10	172	93.6185	-0.0186638	0.00195881
70	F10	173	93.8143	-0.0192154	0.00158133
70	F10	174	94.0101	-0.0226865	0.00144272
70	F10	175	94.2058	-0.0220434	0.00137054
70	F10	176	94.4016	-0.0218553	0.00124179
70	F10	177	94.5974	-0.0207392	0.0010411
70	F10	178	94.7932	-0.0211499	0.000826256
71	F11	1	60.1389	1.41664	0.0753708
71	F11	2	60.3347	1.41123	0.0762696
71	F11	3	60.5305	1.40552	0.0771994
71	F11	4	60.7263	1.39775	0.0779109
71	F11	5	60.9221	1.38879	0.0782176
71	F11	6	61.1178	1.38364	0.0780532
71	F11	7	61.3136	1.37747	0.0774836
71	F11	8	61.5094	1.36455	0.0766729
71	F11	9	61.7052	1.36238	0.075832
71	F11	10	61.901	1.35653	0.0751569
71	F11	11	62.0968	1.34926	0.0747769
71	F11	12	62.2926	1.33883	0.0747248
71	F11	13	62.4883	1.33695	0.0749382
71	F11	14	62.6841	1.33077	0.0752832
71	F11	15	62.8799	1.32005	0.0755898
71	F11	16	63.0757	1.31295	0.0757088
71	F11	17	63.2715	1.30928	0.0755486
71	F11	18	63.4673	1.30081	0.0751164
71	F11	19	63.6631	1.2928	0.07452
71	F11	20	63.8589	1.2849	0.0739477
71	F11	21	64.0546	1.28044	0.0735944
71	F11	22	64.2504	1.27448	0.0735972
71	F11	23	64.4462	1.2697	0.0739823
71	F11	24	64.642	1.25614	0.0746751
71	F11	25	64.8378	1.25588	0.0755307
71	F11	26	65.0336	1.24669	0.0763702
71	F11	27	65.2294	1.23915	0.0770038
71	F11	28	65.4251	1.23593	0.0772903
71	F11	29	65.6209	1.22317	0.0772042
71	F11	30	65.8167	1.21673	0.0768801
71	F11	31	66.0125	1.21135	0.0765495
71	F11	32	66.2083	1.20341	0.076394
71	F11	33	66.4041	1.20276	0.0764109
71	F11	34	66.5999	1.19048	0.0764246
71	F11	35	66.7957	1.18472	0.0762302
71	F11	36	66.9914	1.17382	0.0757715
71	F11	37	67.1872	1.16778	0.0751841
71	F11	38	67.383	1.16385	0.0746747
71	F11	39	67.5788	1.16058	0.0743501
71	F11	40	67.7746	1.15001	0.0741414
71	F11	41	67.9704	1.13813	0.0738873
71	F11	42	68.1662	1.13835	0.0734888
71	F11	43	68.362	1.12898	0.0730064
71	F11	44	68.5577	1.12254	0.0726426
71	F11	45	68.7535	1.11321	0.0726183
71	F11	46	68.9493	1.11272	0.0730272
71	F11	47	69.1451	1.10297	0.0737546
71	F11	48	69.3409	1.09909	0.0745303
71	F11	49	69.5367	1.08987	0.0750925
71	F11	50	69.7325	1.07824	0.0753652
71	F11	51	69.9283	1.07347	0.0755034
71	F11	52	70.124	1.0704	0.0757527
71	F11	53	70.3198	1.06492	0.076223
71	F11	54	70.5156	1.05468	0.0767696
71	F11	55	70.7114	1.05145	0.0770806
71	F11	56	70.9072	1.03673	0.0768999
71	F11	57	71.103	1.03102	0.0762206
71	F11	58	71.2988	1.02974	0.0752879
71	F11	59	71.4945	1.01829	0.0744408
71	F11	60	71.6903	1.01328	0.0739013
71	F11	61	71.8861	1.00921	0.0736653
71	F11	62	72.0819	1.00039	0.0735369
71	F11	63	72.2777	0.990764	0.073272
71	F11	64	72.4735	0.988338	0.0727381
71	F11	65	72.6693	0.978454	0.0719963
71	F11	66	72.8651	0.970296	0.0712674
71	F11	67	73.0608	0.96813	0.070796
71	F11	68	73.2566	0.961572	0.070704
71	F11	69	73.4524	0.956121	0.070933
71	F11	70	73.6482	0.945312	0.0713082
71	F11	71	73.844	0.94046	0.0716785
71	F11	72	74.0398	0.932562	0.0720195
71	F11	73	74.2356	0.929061	0.0724284
71	F11	74	74.4314	0.920841	0.0730344
71	F11	75	74.6271	0.916352	0.0738886
71	F11	76	74.8229	0.905144	0.0749116
71	F11	77	75.0187	0.902404	0.0759067
71	F11	78	75.2145	0.896864	0.0766305
71	F11	79	75.4103	0.884204	0.0768968
71	F11	80	75.6061	0.877844	0.076674
71	F11	81	75.8019	0.87402	0.076139
71	F11	82	75.9977	0.862223	0.0756454
71	F11	83	76.1934	0.860841	0.075627
71	F11	84	76.3892	0.8551	0.0764819
71	F11	85	76.585	0.843796	0.0784851
71	F11	86	76.7808	0.838933	0.0817319
71	F11	87	76.9766	0.834397	0.0860995
71	F11	88	77.1724	0.825475	0.0912372
71	F11	89	77.3682	0.815984	0.0966326
71	F11	90	77.5639	0.806269	0.101781
71	F11	91	77.7597	0.792594	0.106415
71	F11	92	77.9555	0.785395	0.110705
71	F11	93	78.1513	0.774394	0.115336
71	F11	94	78.3471	0.763864	0.121477
71	F11	95	78.5429	0.75535	0.130676
71	F11	96	78.7387	0.743481	0.144748
71	F11	97	78.9345	0.732771	0.1656
71	F11	98	79.1302	0.716483	0.194922
71	F11	99	79.326	0.703738	0.233698
71	F11	100	79.5218	0.689229	0.281634
71	F11	101	79.7176	0.660146	0.33676
71	F11	102	79.9134	0.620572	0.395409
71	F11	103	80.1092	0.576409	0.45266
71	F11	104	80.305	0.525836	0.503063
71	F11	105	80.5007	0.467055	0.541435
71	F11	106	80.6965	0.405259	0.563544
71	F11	107	80.8923	0.344276	0.566652
71	F11	108	81.0881	0.282285	0.549895
71	F11	109	81.2839	0.22265	0.514497
71	F11	110	81.4797	0.179519	0.463689
71	F11	111	81.6755	0.140093	0.402286
71	F11	112	81.8713	0.111226	0.335919
71	F11	113	82.067	0.0954356	0.270097
71	F11	114	82.2628	0.0831281	0.209358
71	F11	115	82.4586	0.0729456	0.156735
71	F11	116	82.6544	0.0684443	0.113656
71	F11	117	82.8502	0.0648033	0.0802066
71	F11	118	83.046	0.0624637	0.0555703
71	F11	119	83.2418	0.0612021	0.0384411
71	F11	120	83.4376	0.0613193	0.0273091
71	F11	121	83.6333	0.0609157	0.0206239
71	F11	122	83.8291	0.0617652	0.016919
71	F11	123	84.0249	0.0557963	0.0149474
71	F11	124	84.2207	0.0535205	0.0138069
71	F11	125	84.4165	0.0557351	0.0129803
71	F11	126	84.6123	0.0539385	0.0122602
71	F11	127	84.8081	0.0550645	0.0116127
71	F11	128	85.0039	0.0507039	0.0110737
71	F11	129	85.1996	0.0495038	0.0107124
71	F11	130	85.3954	0.0492508	0.010616
71	F11	131	85.5912	0.0501688	0.0108416
71	F11	132	85.787	0.0519565	0.0113494
71	F11	133	85.9828	0.0466465	0.0119917
71	F11	134	86.1786	0.0439579	0.0125943
71	F11	135	86.3744	0.0449034	0.0130749
71	F11	136	86.5701	0.0425431	0.0134967
71	F11	137	86.7659	0.0444214	0.0140061
71	F11	138	86.9617	0.0400773	0.0147061
71	F11	139	87.1575	0.0418248	0.0155606
71	F11	140	87.3533	0.0371523	0.0163884
71	F11	141	87.5491	0.0360266	0.0169398
71	F11	142	87.7449	0.036797	0.0170027
71	F11	143	87.9407	0.0318873	0.0164847
71	F11	144	88.1364	0.0285988	0.0154357
71	F11	145	88.3322	0.0309069	0.0140089
71	F11	146	88.528	0.0306532	0.0123909
71	F11	147	88.7238	0.0286657	0.0107504
71	F11	148	88.9196	0.0250151	0.00923124
71	F11	149	89.1154	0.0247184	0.00796028
71	F11	150	89.3112	0.0304776	0.00703219
71	F11	151	89.507	0.024735	0.00647481
71	F11	152	89.7027	0.0259368	0.00624191
71	F11	153	89.8985	0.0210711	0.00625339
71	F11	154	90.0943	0.0253061	0.00643608
71	F11	155	90.2901	0.0249088	0.00670906
71	F11	156	90.4859	0.0241164	0.00693297
71	F11	157	90.6817	0.0214476	0.00690967
71	F11	158	90.8775	0.0190601	0.00647802
71	F11	159	91.0732	0.01844	0.00564033
71	F11	160	91.269	0.023371	0.00460259
71	F11	161	91.4648	0.0192307	0.00368352
71	F11	162	91.6606	0.0203526	0.0031613
71	F11	163	91.8564	0.0207249	0.00316349
71	F11	164	92.0522	0.0201541	0.00364351
71	F11	165	92.248	0.0184225	0.00441207
71	F11	166	92.4438	0.020064	0.00518265
71	F11	167	92.6395	0.0194226	0.00563566
71	F11	168	92.8353	0.0161259	0.00552691
71	F11	169	93.0311	0.0141864	0.00481914
71	F11	170	93.2269	0.014504	0.00374686
71	F11	171	93.4227	0.0183482	0.00272833
71	F11	172	93.6185	0.0168334	0.00214304
71	F11	173	93.8143	0.0192566	0.00211522
71	F11	174	94.0101	0.0161089	0.00245788
71	F11	175	94.2058	0.0132572	0.00281329
71	F11	176	94.4016	0.0166262	0.00287871
71	F11	177	94.5974	0.0135157	0.00255821
71	F11	178	94.7932	0.015455	0.00196202
73	G1	1	60.1389	1.22816	0.0613305
73	G1	2	60.3347	1.22472	0.0607291
73	G1	3	60.5305	1.22548	0.060236
73	G1	4	60.7263	1.21663	0.0599408
73	G1	5	60.9221	1.21249	0.0598697
73	G1	6	61.1178	1.20552	0.0599977
73	G1	7	61.3136	1.19999	0.060274
73	G1	8	61.5094	1.19582	0.060653
73	G1	9	61.7052	1.19333	0.0611254
73	G1	10	61.901	1.18167	0.061755
73	G1	11	62.0968	1.17624	0.0626567
73	G1	12	62.2926	1.17465	0.0639202
73	G1	13	62.4883	1.16904	0.0654818
73	G1	14	62.6841	1.16245	0.0670649
73	G1	15	62.8799	1.15777	0.0682555
73	G1	16	63.0757	1.14483	0.0686823
73	G1	17	63.2715	1.14231	0.0681969
73	G1	18	63.4673	1.13276	0.0669319
73	G1	19	63.6631	1.12962	0.0652342
73	G1	20	63.8589	1.12449	0.0635287
73	G1	21	64.0546	1.1146	0.0622045
73	G1	22	64.2504	1.11188	0.0615316
73	G1	23	64.4462	1.10928	0.0616271
73	G1	24	64.642	1.10118	0.0624371
73	G1	25	64.8378	1.09519	0.0637582
73	G1	26	65.0336	1.09108	0.0652971
73	G1	27	65.2294	1.08461	0.0667592
73	G1	28	65.4251	1.0781	0.0679348
73	G1	29	65.6209	1.07051	0.0687411
73	G1	30	65.8167	1.06212	0.0691929
73	G1	31	66.0125	1.06055	0.069331
73	G1	32	66.2083	1.0548	0.0691651
73	G1	33	66.4041	1.04303	0.0686977
73	G1	34	66.5999	1.04041	0.0680013
73	G1	35	66.7957	1.03053	0.0672743
73	G1	36	66.9914	1.027	0.0667899
73	G1	37	67.1872	1.02125	0.0667572
73	G1	38	67.383	1.01846	0.0671968
73	G1	39	67.5788	1.0087	0.0679212
73	G1	40	67.7746	1.00206	0.0686392
73	G1	41	67.9704	0.99505	0.0691042
73	G1	42	68.1662	0.991795	0.0692122
73	G1	43	68.362	0.980897	0.0690155
73	G1	44	68.5577	0.977541	0.0686677
73	G1	45	68.7535	0.970183	0.0683486
73	G1	46	68.9493	0.964251	0.0681903
73	G1	47	69.1451	0.95885	0.0682248
73	G1	48	69.3409	0.951904	0.0683583
73	G1	49	69.5367	0.946859	0.0683924
73	G1	50	69.7325	0.939247	0.0680988
73	G1	51	69.9283	0.932363	0.0673371
73	G1	52	70.124	0.925336	0.0661569
73	G1	53	70.3198	0.921397	0.0648355
73	G1	54	70.5156	0.912551	0.0637959
73	G1	55	70.7114	0.909383	0.0634247
73	G1	56	70.9072	0.906289	0.0638738
73	G1	57	71.103	0.901108	0.0649619
73	G1	58	71.2988	0.893175	0.0662521
73	G1	59	71.4945	0.884976	0.0672751
73	G1	60	71.6903	0.878743	0.0677555
73	G1	61	71.8861	0.871235	0.0677114
73	G1	62	72.0819	0.866879	0.067372
73	G1	63	72.2777	0.862579	0.0670023
73	G1	64	72.4735	0.854657	0.0667513
73	G1	65	72.6693	0.847534	0.0666129
73	G1	66	72.8651	0.843476	0.0664831
73	G1	67	73.0608	0.835183	0.0662465
73	G1	68	73.2566	0.830555	0.0658395
73	G1	69	73.4524	0.82278	0.0652686
73	G1	70	73.6482	0.817167	0.0645992
73	G1	71	73.844	0.81275	0.0639326
73	G1	72	74.0398	0.805163	0.0633766
73	G1	73	74.2356	0.801331	0.0630275
73	G1	74	74.4314	0.793485	0.062944
73	G1	75	74.6271	0.78884	0.0631194
73	G1	76	74.8229	0.785955	0.0634675
73	G1	77	75.0187	0.777178	0.063845
73	G1	78	75.2145	0.771367	0.0641301
73	G1	79	75.4103	0.766033	0.0643108
73	G1	80	75.6061	0.75785	0.0645253
73	G1	81	75.8019	0.753157	0.0649989
73	G1	82	75.9977	0.751154	0.0659171
73	G1	83	76.1934	0.744566	0.0673241
73	G1	84	76.3892	0.733801	0.0691277
73	G1	85	76.585	0.730549	0.0712012
73	G1	86	76.7808	0.723065	0.0735029
73	G1	87	76.9766	0.71677	0.0761177
73	G1	88	77.1724	0.708901	0.0791978
73	G1	89	77.3682	0.70266	0.0828431
73	G1	90	77.5639	0.69664	0.0870135
73	G1	91	77.7597	0.685471	0.0915296
73	G1	92	77.9555	0.679215	0.0961925
73	G1	93	78.1513	0.665949	0.100982
73	G1	94	78.3471	0.65843	0.106265
73	G1	95	78.5429	0.648566	0.11294
73	G1	96	78.7387	0.637872	0.122449
73	G1	97	78.9345	0.627191	0.136611
73	G1	98	79.1302	0.619179	0.157265
73	G1	99	79.326	0.606888	0.185781
73	G1	100	79.5218	0.593697	0.222562
73	G1	101	79.7176	0.570474	0.266704
73	G1	102	79.9134	0.545757	0.315927
73	G1	103	80.1092	0.508578	0.366833
73	G1	104	80.305	0.469647	0.415374
73	G1	105	80.5007	0.418129	0.457417
73	G1	106	80.6965	0.368001	0.489229
73	G1	107	80.8923	0.316059	0.507848
73	G1	108	81.0881	0.259313	0.511324
73	G1	109	81.2839	0.202446	0.498897
73	G1	110	81.4797	0.154153	0.471132
73	G1	111	81.6755	0.109728	0.429969
73	G1	112	81.8713	0.0730436	0.378611
73	G1	113	82.067	0.0408811	0.321187
73	G1	114	82.2628	0.0232373	0.262204
73	G1	115	82.4586	0.0109085	0.205899
73	G1	116	82.6544	0.00151701	0.155641
73	G1	117	82.8502	-0.005341	0.113553
73	G1	118	83.046	-0.00597559	0.0804194
73	G1	119	83.2418	-0.00815499	0.0558646
73	G1	120	83.4376	-0.00955467	0.038693
73	G1	121	83.6333	-0.0113439	0.0272912
73	G1	122	83.8291	-0.0112898	0.0199967
73	G1	123	84.0249	-0.0137057	0.0153771
73	G1	124	84.2207	-0.0157997	0.012386
73	G1	125	84.4165	-0.0148365	0.010388
73	G1	126	84.6123	-0.0152827	0.00907607
73	G1	127	84.8081	-0.0175157	0.00833133
73	G1	128	85.0039	-0.0159629	0.00808659
73	G1	129	85.1996	-0.0163786	0.00824197
73	G1	130	85.3954	-0.0193981	0.00864782
73	G1	131	85.5912	-0.0192994	0.00913716
73	G1	132	85.787	-0.0197509	0.00957326
73	G1	133	85.9828	-0.0209859	0.00988392
73	G1	134	86.1786	-0.0224617	0.0100698
73	G1	135	86.3744	-0.0238227	0.0101877
73	G1	136	86.5701	-0.0232282	0.0103161
73	G1	137	86.7659	-0.025069	0.010514
73	G1	138	86.9617	-0.02448	0.0107878
73	G1	139	87.1575	-0.0288122	0.0110831
73	G1	140	87.3533	-0.0259721	0.0113055
73	G1	141	87.5491	-0.0297261	0.0113646
73	G1	142	87.7449	-0.029677	0.0112186
73	G1	143	87.9407	-0.0332293	0.0108924
73	G1	144	88.1364	-0.0319692	0.010455
73	G1	145	88.3322	-0.0318129	0.00997317
73	G1	146	88.528	-0.0324734	0.00948075
73	G1	147	88.7238	-0.0365261	0.00899167
73	G1	148	88.9196	-0.0366522	0.00853482
73	G1	149	89.1154	-0.0354474	0.00815859
73	G1	150	89.3112	-0.0368402	0.00788423
73	G1	151	89.507	-0.0366637	0.00765274
73	G1	152	89.7027	-0.0393254	0.00733456
73	G1	153	89.8985	-0.0406461	0.00681613
73	G1	154	90.0943	-0.0402698	0.00609579
73	G1	155	90.2901	-0.0406426	0.00530034
73	G1	156	90.4859	-0.0392487	0.0046026
73	G1	157	90.6817	-0.0393082	0.00410948
73	G1	158	90.8775	-0.0429011	0.00381196
73	G1	159	91.0732	-0.0415713	0.00362386
73	G1	160	91.269	-0.0412475	0.00345735
73	G1	161	91.4648	-0.0418811	0.00326602
73	G1	162	91.6606	-0.0430621	0.00303561
73	G1	163	91.8564	-0.0415221	0.00275834
73	G1	164	92.0522	-0.0429008	0.00243277
73	G1	165	92.248	-0.0434908	0.00209058
73	G1	166	92.4438	-0.0447321	0.00181218
73	G1	167	92.6395	-0.041384	0.00169526
73	G1	168	92.8353	-0.0422953	0.00178536
73	G1	169	93.0311	-0.0442708	0.00202203
73	G1	170	93.2269	-0.04261	0.00225246
73	G1	171	93.4227	-0.0447774	0.00231347
73	G1	172	93.6185	-0.045432	0.0021257
[truncated: 3,388 more rows]
