# Supplementary material for: Genome-wide identification, evolution, and expression of the SNARE gene family in wheat resistance to powdery mildew
Source: PeerJ. 2021 Jan 22;9:e10788. doi: 10.7717/peerj.10788 (PMC7831368; doi:10.7717/peerj.10788)
Supplement: Supplemental Information 5 [file peerj-09-10788-s005.gz › rawdata/2018-02-03 160803 ACTING Q7.xls]

## Sheet: Sample Setup
Block Type	96-Well Block (0.2mL)
Calibration Background is expired	Yes
Calibration Background performed on	03-18-2015
Calibration HRM MELTDOCTOR is expired	Yes
Calibration HRM MELTDOCTOR performed on	03-18-2015
Calibration Normalization FAM-ROX is expired	Yes
Calibration Normalization FAM-ROX performed on	03-18-2015
Calibration Normalization VIC-ROX is expired	Yes
Calibration Normalization VIC-ROX performed on	03-18-2015
Calibration Pure Dye CY5 is expired	No
Calibration Pure Dye CY5 performed on	05-27-2017
Calibration Pure Dye FAM is expired	Yes
Calibration Pure Dye FAM performed on	03-18-2015
Calibration Pure Dye MELTDOCTOR is expired	Yes
Calibration Pure Dye MELTDOCTOR performed on	03-18-2015
Calibration Pure Dye NED is expired	Yes
Calibration Pure Dye NED performed on	03-18-2015
Calibration Pure Dye ROX is expired	Yes
Calibration Pure Dye ROX performed on	03-18-2015
Calibration Pure Dye SYBR is expired	Yes
Calibration Pure Dye SYBR performed on	03-18-2015
Calibration Pure Dye TAMRA is expired	Yes
Calibration Pure Dye TAMRA performed on	03-18-2015
Calibration Pure Dye VIC is expired	Yes
Calibration Pure Dye VIC performed on	03-18-2015
Calibration ROI is expired	Yes
Calibration ROI performed on	03-18-2015
Calibration Uniformity is expired	Yes
Calibration Uniformity performed on	03-18-2015
Chemistry	SYBR_GREEN
Date Created	2018-02-03 16:08:04 PM CST
Date Modified	2018-02-03 17:04:18 PM CST
Experiment Barcode
Experiment Comment
Experiment File Name	G:\wgh\小麦SYP基因家族鉴定与分析\定量结果\Q7\2018-02-03 160803 ACT.eds
Experiment Name	2018-02-03 160803
Experiment Run Start Time	2018-02-04 00:32:06 AM CST
Experiment Run Stop Time	2018-02-04 01:41:06 AM CST
Experiment Type	Comparative Cт (ΔΔCт)
Instrument Name	278870447
Instrument Serial Number	278870447
Instrument Type	QuantStudio(TM) 7 Flex System
Passive Reference	ROX
Quantification Cycle Method	Ct
Signal Smoothing On	true
Stage/ Cycle where Analysis is performed	Stage 2, Step 2
User Name
Well	Well Position	Sample Name	Sample Color	Biogroup Name	Biogroup Color	Target Name	Target Color	Task	Reporter	Quencher	Quantity	Comments
1	A1	Sample 1	RGB(176,23,31)			act	RGB(176,23,31)	UNKNOWN	SYBR	None
2	A2	Sample 3	RGB(0,139,69)			act	RGB(176,23,31)	UNKNOWN	SYBR	None
3	A3	Sample 5	RGB(139,137,112)			act	RGB(176,23,31)	UNKNOWN	SYBR	None
4	A4	Sample 7	RGB(142,56,142)			act	RGB(176,23,31)	UNKNOWN	SYBR	None
5	A5	Sample 9	RGB(0,245,255)			act	RGB(176,23,31)	UNKNOWN	SYBR	None
6	A6	Sample 11	RGB(238,238,0)			act	RGB(176,23,31)	UNKNOWN	SYBR	None
7	A7	Sample 13	RGB(238,44,44)			act	RGB(176,23,31)	UNKNOWN	SYBR	None
8	A8	Sample 15	RGB(238,18,137)			act	RGB(176,23,31)	UNKNOWN	SYBR	None
9	A9	Sample 17	RGB(0,0,255)			act	RGB(176,23,31)	UNKNOWN	SYBR	None
10	A10	Sample 19	RGB(255,127,0)			act	RGB(176,23,31)	UNKNOWN	SYBR	None
11	A11	Sample 1	RGB(176,23,31)			101	RGB(0,0,255)	UNKNOWN	SYBR	None
12	A12
13	B1	Sample 1	RGB(176,23,31)			act	RGB(176,23,31)	UNKNOWN	SYBR	None
14	B2	Sample 3	RGB(0,139,69)			act	RGB(176,23,31)	UNKNOWN	SYBR	None
15	B3	Sample 5	RGB(139,137,112)			act	RGB(176,23,31)	UNKNOWN	SYBR	None
16	B4	Sample 7	RGB(142,56,142)			act	RGB(176,23,31)	UNKNOWN	SYBR	None
17	B5	Sample 9	RGB(0,245,255)			act	RGB(176,23,31)	UNKNOWN	SYBR	None
18	B6	Sample 11	RGB(238,238,0)			act	RGB(176,23,31)	UNKNOWN	SYBR	None
19	B7	Sample 13	RGB(238,44,44)			act	RGB(176,23,31)	UNKNOWN	SYBR	None
20	B8	Sample 15	RGB(238,18,137)			act	RGB(176,23,31)	UNKNOWN	SYBR	None
21	B9	Sample 17	RGB(0,0,255)			act	RGB(176,23,31)	UNKNOWN	SYBR	None
22	B10	Sample 19	RGB(255,127,0)			act	RGB(176,23,31)	UNKNOWN	SYBR	None
23	B11	Sample 1	RGB(176,23,31)			101	RGB(0,0,255)	UNKNOWN	SYBR	None
24	B12
25	C1	Sample 1	RGB(176,23,31)			act	RGB(176,23,31)	UNKNOWN	SYBR	None
26	C2	Sample 5	RGB(139,137,112)			act	RGB(176,23,31)	UNKNOWN	SYBR	None
27	C3	Sample 3	RGB(0,139,69)			act	RGB(176,23,31)	UNKNOWN	SYBR	None
28	C4	Sample 7	RGB(142,56,142)			act	RGB(176,23,31)	UNKNOWN	SYBR	None
29	C5	Sample 9	RGB(0,245,255)			act	RGB(176,23,31)	UNKNOWN	SYBR	None
30	C6	Sample 11	RGB(238,238,0)			act	RGB(176,23,31)	UNKNOWN	SYBR	None
31	C7	Sample 13	RGB(238,44,44)			act	RGB(176,23,31)	UNKNOWN	SYBR	None
32	C8	Sample 15	RGB(238,18,137)			act	RGB(176,23,31)	UNKNOWN	SYBR	None
33	C9	Sample 17	RGB(0,0,255)			act	RGB(176,23,31)	UNKNOWN	SYBR	None
34	C10	Sample 19	RGB(255,127,0)			act	RGB(176,23,31)	UNKNOWN	SYBR	None
35	C11	Sample 1	RGB(176,23,31)			102	RGB(238,121,66)	UNKNOWN	SYBR	None
36	C12	Sample 1	RGB(176,23,31)			121	RGB(238,238,0)	UNKNOWN	SYBR	None
37	D1	Sample 1	RGB(176,23,31)			act	RGB(176,23,31)	UNKNOWN	SYBR	None
38	D2	Sample 5	RGB(139,137,112)			act	RGB(176,23,31)	UNKNOWN	SYBR	None
39	D3	Sample 3	RGB(0,139,69)			act	RGB(176,23,31)	UNKNOWN	SYBR	None
40	D4	Sample 7	RGB(142,56,142)			act	RGB(176,23,31)	UNKNOWN	SYBR	None
41	D5	Sample 9	RGB(0,245,255)			act	RGB(176,23,31)	UNKNOWN	SYBR	None
42	D6	Sample 11	RGB(238,238,0)			act	RGB(176,23,31)	UNKNOWN	SYBR	None
43	D7	Sample 13	RGB(238,44,44)			act	RGB(176,23,31)	UNKNOWN	SYBR	None
44	D8	Sample 15	RGB(238,18,137)			act	RGB(176,23,31)	UNKNOWN	SYBR	None
45	D9	Sample 17	RGB(0,0,255)			act	RGB(176,23,31)	UNKNOWN	SYBR	None
46	D10	Sample 19	RGB(255,127,0)			act	RGB(176,23,31)	UNKNOWN	SYBR	None
47	D11	Sample 1	RGB(176,23,31)			102	RGB(238,121,66)	UNKNOWN	SYBR	None
48	D12	Sample 1	RGB(176,23,31)			122	RGB(198,113,113)	UNKNOWN	SYBR	None
49	E1	Sample 2	RGB(0,0,255)			act	RGB(176,23,31)	UNKNOWN	SYBR	None
50	E2	Sample 4	RGB(255,127,0)			act	RGB(176,23,31)	UNKNOWN	SYBR	None
51	E3	Sample 6	RGB(238,121,66)			act	RGB(176,23,31)	UNKNOWN	SYBR	None
52	E4	Sample 8	RGB(198,113,113)			act	RGB(176,23,31)	UNKNOWN	SYBR	None
53	E5	Sample 10	RGB(238,220,130)			act	RGB(176,23,31)	UNKNOWN	SYBR	None
54	E6	Sample 12	RGB(142,142,56)			act	RGB(176,23,31)	UNKNOWN	SYBR	None
55	E7	Sample 14	RGB(51,161,201)			act	RGB(176,23,31)	UNKNOWN	SYBR	None
56	E8	Sample 16	RGB(176,23,31)			act	RGB(176,23,31)	UNKNOWN	SYBR	None
57	E9	Sample 18	RGB(0,139,69)			act	RGB(176,23,31)	UNKNOWN	SYBR	None
58	E10	Sample 20	RGB(139,137,112)			act	RGB(176,23,31)	UNKNOWN	SYBR	None
59	E11	Sample 1	RGB(176,23,31)			111	RGB(0,139,69)	UNKNOWN	SYBR	None
60	E12	Sample 1	RGB(176,23,31)			131	RGB(139,137,112)	UNKNOWN	SYBR	None
61	F1	Sample 2	RGB(0,0,255)			act	RGB(176,23,31)	UNKNOWN	SYBR	None
62	F2	Sample 4	RGB(255,127,0)			act	RGB(176,23,31)	UNKNOWN	SYBR	None
63	F3	Sample 6	RGB(238,121,66)			act	RGB(176,23,31)	UNKNOWN	SYBR	None
64	F4	Sample 8	RGB(198,113,113)			act	RGB(176,23,31)	UNKNOWN	SYBR	None
65	F5	Sample 10	RGB(238,220,130)			act	RGB(176,23,31)	UNKNOWN	SYBR	None
66	F6	Sample 12	RGB(142,142,56)			act	RGB(176,23,31)	UNKNOWN	SYBR	None
67	F7	Sample 14	RGB(51,161,201)			act	RGB(176,23,31)	UNKNOWN	SYBR	None
68	F8	Sample 16	RGB(176,23,31)			act	RGB(176,23,31)	UNKNOWN	SYBR	None
69	F9	Sample 18	RGB(0,139,69)			act	RGB(176,23,31)	UNKNOWN	SYBR	None
70	F10	Sample 20	RGB(139,137,112)			act	RGB(176,23,31)	UNKNOWN	SYBR	None
71	F11	Sample 1	RGB(176,23,31)			111	RGB(0,139,69)	UNKNOWN	SYBR	None
72	F12	Sample 1	RGB(176,23,31)			131	RGB(139,137,112)	UNKNOWN	SYBR	None
73	G1	Sample 2	RGB(0,0,255)			act	RGB(176,23,31)	UNKNOWN	SYBR	None
74	G2	Sample 4	RGB(255,127,0)			act	RGB(176,23,31)	UNKNOWN	SYBR	None
75	G3	Sample 6	RGB(238,121,66)			act	RGB(176,23,31)	UNKNOWN	SYBR	None
76	G4	Sample 8	RGB(198,113,113)			act	RGB(176,23,31)	UNKNOWN	SYBR	None
77	G5	Sample 10	RGB(238,220,130)			act	RGB(176,23,31)	UNKNOWN	SYBR	None
78	G6	Sample 12	RGB(142,142,56)			act	RGB(176,23,31)	UNKNOWN	SYBR	None
79	G7	Sample 14	RGB(51,161,201)			act	RGB(176,23,31)	UNKNOWN	SYBR	None
80	G8	Sample 16	RGB(176,23,31)			act	RGB(176,23,31)	UNKNOWN	SYBR	None
81	G9	Sample 18	RGB(0,139,69)			act	RGB(176,23,31)	UNKNOWN	SYBR	None
82	G10	Sample 20	RGB(139,137,112)			act	RGB(176,23,31)	UNKNOWN	SYBR	None
83	G11	Sample 1	RGB(176,23,31)			112	RGB(142,56,142)	UNKNOWN	SYBR	None
84	G12	Sample 1	RGB(176,23,31)			132	RGB(0,245,255)	UNKNOWN	SYBR	None
85	H1	Sample 2	RGB(0,0,255)			act	RGB(176,23,31)	UNKNOWN	SYBR	None
86	H2	Sample 4	RGB(255,127,0)			act	RGB(176,23,31)	UNKNOWN	SYBR	None
87	H3	Sample 6	RGB(238,121,66)			act	RGB(176,23,31)	UNKNOWN	SYBR	None
88	H4	Sample 8	RGB(198,113,113)			act	RGB(176,23,31)	UNKNOWN	SYBR	None
89	H5	Sample 10	RGB(238,220,130)			act	RGB(176,23,31)	UNKNOWN	SYBR	None
90	H6	Sample 12	RGB(142,142,56)			act	RGB(176,23,31)	UNKNOWN	SYBR	None
91	H7	Sample 14	RGB(51,161,201)			act	RGB(176,23,31)	UNKNOWN	SYBR	None
92	H8	Sample 16	RGB(176,23,31)			act	RGB(176,23,31)	UNKNOWN	SYBR	None
93	H9	Sample 18	RGB(0,139,69)			act	RGB(176,23,31)	UNKNOWN	SYBR	None
94	H10	Sample 20	RGB(139,137,112)			act	RGB(176,23,31)	UNKNOWN	SYBR	None
95	H11	Sample 1	RGB(176,23,31)			112	RGB(142,56,142)	UNKNOWN	SYBR	None
96	H12	Sample 1	RGB(176,23,31)			132	RGB(0,245,255)	UNKNOWN	SYBR	None

## Sheet: Amplification Data
Block Type	96-Well Block (0.2mL)
Calibration Background is expired	Yes
Calibration Background performed on	03-18-2015
Calibration HRM MELTDOCTOR is expired	Yes
Calibration HRM MELTDOCTOR performed on	03-18-2015
Calibration Normalization FAM-ROX is expired	Yes
Calibration Normalization FAM-ROX performed on	03-18-2015
Calibration Normalization VIC-ROX is expired	Yes
Calibration Normalization VIC-ROX performed on	03-18-2015
Calibration Pure Dye CY5 is expired	No
Calibration Pure Dye CY5 performed on	05-27-2017
Calibration Pure Dye FAM is expired	Yes
Calibration Pure Dye FAM performed on	03-18-2015
Calibration Pure Dye MELTDOCTOR is expired	Yes
Calibration Pure Dye MELTDOCTOR performed on	03-18-2015
Calibration Pure Dye NED is expired	Yes
Calibration Pure Dye NED performed on	03-18-2015
Calibration Pure Dye ROX is expired	Yes
Calibration Pure Dye ROX performed on	03-18-2015
Calibration Pure Dye SYBR is expired	Yes
Calibration Pure Dye SYBR performed on	03-18-2015
Calibration Pure Dye TAMRA is expired	Yes
Calibration Pure Dye TAMRA performed on	03-18-2015
Calibration Pure Dye VIC is expired	Yes
Calibration Pure Dye VIC performed on	03-18-2015
Calibration ROI is expired	Yes
Calibration ROI performed on	03-18-2015
Calibration Uniformity is expired	Yes
Calibration Uniformity performed on	03-18-2015
Chemistry	SYBR_GREEN
Date Created	2018-02-03 16:08:04 PM CST
Date Modified	2018-02-03 17:04:18 PM CST
Experiment Barcode
Experiment Comment
Experiment File Name	G:\wgh\小麦SYP基因家族鉴定与分析\定量结果\Q7\2018-02-03 160803 ACT.eds
Experiment Name	2018-02-03 160803
Experiment Run Start Time	2018-02-04 00:32:06 AM CST
Experiment Run Stop Time	2018-02-04 01:41:06 AM CST
Experiment Type	Comparative Cт (ΔΔCт)
Instrument Name	278870447
Instrument Serial Number	278870447
Instrument Type	QuantStudio(TM) 7 Flex System
Passive Reference	ROX
Quantification Cycle Method	Ct
Signal Smoothing On	true
Stage/ Cycle where Analysis is performed	Stage 2, Step 2
User Name
Well	Cycle	Target Name	Rn	Delta Rn
1	1	act	0.144259	-0.0179923
1	2	act	0.1529	-0.0106805
1	3	act	0.160843	-0.00406661
1	4	act	0.163285	-0.00295414
1	5	act	0.168077	0.000508123
1	6	act	0.170939	0.0020413
1	7	act	0.173115	0.00288723
1	8	act	0.172828	0.00127181
1	9	act	0.173281	0.000395318
1	10	act	0.175445	0.00122966
1	11	act	0.175433	-0.000111852
1	12	act	0.176269	-0.000604742
1	13	act	0.180364	0.00216095
1	14	act	0.182209	0.00267592
1	15	act	0.181729	0.000867033
1	16	act	0.181312	-0.000879522
1	17	act	0.181098	-0.00242282
1	18	act	0.182709	-0.00214138
1	19	act	0.184425	-0.00175435
1	20	act	0.186316	-0.00119318
1	21	act	0.190929	0.00209126
1	22	act	0.198686	0.00851823
1	23	act	0.206387	0.0148906
1	24	act	0.219333	0.0265074
1	25	act	0.245967	0.0518117
1	26	act	0.299688	0.104203
1	27	act	0.386807	0.189993
1	28	act	0.513816	0.315672
1	29	act	0.668754	0.469281
1	30	act	0.814364	0.613562
1	31	act	0.922132	0.720001
1	32	act	0.987424	0.783964
1	33	act	1.03342	0.828628
1	34	act	1.07192	0.865801
1	35	act	1.09939	0.89194
1	36	act	1.12181	0.913029
1	37	act	1.13633	0.926219
1	38	act	1.14694	0.935502
1	39	act	1.15291	0.940142
1	40	act	1.15848	0.944383
2	1	act	0.197763	-0.0136789
2	2	act	0.203517	-0.00926627
2	3	act	0.212759	-0.00136545
2	4	act	0.214998	-0.000466795
2	5	act	0.215355	-0.00145149
2	6	act	0.218007	-0.000139997
2	7	act	0.220308	0.000819527
2	8	act	0.222144	0.00131454
2	9	act	0.224705	0.00253446
2	10	act	0.225206	0.00169446
2	11	act	0.224976	0.000122944
2	12	act	0.22506	-0.00113421
2	13	act	0.22567	-0.00186505
2	14	act	0.229362	0.000485423
2	15	act	0.231348	0.00113082
2	16	act	0.23307	0.00151213
2	17	act	0.232872	-2.74514e-05
2	18	act	0.232736	-0.00150404
2	19	act	0.233456	-0.00212515
2	20	act	0.234727	-0.00219537
2	21	act	0.23837	0.000106124
2	22	act	0.242159	0.00255459
2	23	act	0.251202	0.0102556
2	24	act	0.263444	0.0211568
2	25	act	0.288685	0.045057
2	26	act	0.337352	0.0923832
2	27	act	0.423018	0.176707
2	28	act	0.55407	0.306419
2	29	act	0.721831	0.472839
2	30	act	0.896781	0.646447
2	31	act	1.04326	0.791581
2	32	act	1.13712	0.884102
2	33	act	1.20245	0.948095
2	34	act	1.2524	0.9967
2	35	act	1.28784	1.0308
2	36	act	1.31482	1.05644
2	37	act	1.33705	1.07733
2	38	act	1.34852	1.08745
2	39	act	1.35835	1.09595
2	40	act	1.36288	1.09914
3	1	act	0.200053	-0.0171442
3	2	act	0.20691	-0.0117323
3	3	act	0.217062	-0.00302494
3	4	act	0.219372	-0.00216017
3	5	act	0.21994	-0.00303689
3	6	act	0.222772	-0.00164964
3	7	act	0.227474	0.00160716
3	8	act	0.229652	0.00234041
3	9	act	0.23092	0.00216351
3	10	act	0.232172	0.00197021
3	11	act	0.232552	0.000905112
3	12	act	0.235397	0.00230584
3	13	act	0.236984	0.00244714
3	14	act	0.23794	0.00195834
3	15	act	0.238297	0.000870185
3	16	act	0.23932	0.000448173
3	17	act	0.241153	0.000836426
3	18	act	0.241069	-0.000692131
3	19	act	0.240599	-0.00260693
3	20	act	0.242071	-0.00258059
3	21	act	0.243916	-0.00218064
3	22	act	0.247621	7.94221e-05
3	23	act	0.251462	0.0024757
3	24	act	0.264539	0.0141083
3	25	act	0.289644	0.0377675
3	26	act	0.334686	0.0813646
3	27	act	0.410426	0.15566
3	28	act	0.532009	0.275798
3	29	act	0.701455	0.443799
3	30	act	0.892983	0.633882
3	31	act	1.06094	0.800393
3	32	act	1.1785	0.916504
3	33	act	1.25431	0.990879
3	34	act	1.31009	1.04521
3	35	act	1.35099	1.08466
3	36	act	1.384	1.11622
3	37	act	1.40819	1.13897
3	38	act	1.42697	1.15631
3	39	act	1.43953	1.16742
3	40	act	1.44987	1.17632
4	1	act	0.292581	-0.0168607
4	2	act	0.299098	-0.0120567
4	3	act	0.307418	-0.00544905
4	4	act	0.31237	-0.00220908
4	5	act	0.316132	-0.000158636
4	6	act	0.318437	0.000434206
4	7	act	0.320331	0.000615567
4	8	act	0.323484	0.00205694
4	9	act	0.326753	0.00361299
4	10	act	0.328219	0.00336702
4	11	act	0.328028	0.00146442
4	12	act	0.329545	0.00126854
4	13	act	0.329717	-0.000270911
4	14	act	0.330988	-0.000711883
4	15	act	0.333055	-0.000357042
4	16	act	0.335401	0.000275883
4	17	act	0.337646	0.000809507
4	18	act	0.338188	-0.000361442
4	19	act	0.339238	-0.00102325
4	20	act	0.340257	-0.00171671
4	21	act	0.341411	-0.00227426
4	22	act	0.346025	0.000627185
4	23	act	0.354071	0.00696118
4	24	act	0.36808	0.0192583
4	25	act	0.394878	0.0443442
4	26	act	0.443996	0.0917493
4	27	act	0.528384	0.174425
4	28	act	0.663077	0.307406
4	29	act	0.84719	0.489807
4	30	act	1.04562	0.686529
4	31	act	1.21363	0.852823
4	32	act	1.32901	0.966494
4	33	act	1.40475	1.04052
4	34	act	1.45941	1.09347
4	35	act	1.50079	1.13313
4	36	act	1.53462	1.16525
4	37	act	1.55929	1.18821
4	38	act	1.57581	1.20302
4	39	act	1.58658	1.21208
4	40	act	1.59418	1.21796
5	1	act	0.253782	-0.0184504
5	2	act	0.260263	-0.0137338
5	3	act	0.270535	-0.00522552
5	4	act	0.274784	-0.00274086
5	5	act	0.27648	-0.00280827
5	6	act	0.279298	-0.00175508
5	7	act	0.283518	0.000701657
5	8	act	0.287241	0.00266018
5	9	act	0.289698	0.00335333
5	10	act	0.292709	0.00459997
5	11	act	0.294073	0.00420033
5	12	act	0.294583	0.00294664
5	13	act	0.296355	0.00295443
5	14	act	0.296762	0.00159685
5	15	act	0.297206	0.000276973
5	16	act	0.297241	-0.00145209
5	17	act	0.299034	-0.00142255
5	18	act	0.299482	-0.00273864
5	19	act	0.301983	-0.00200142
5	20	act	0.303491	-0.00225789
5	21	act	0.305721	-0.00179195
5	22	act	0.310181	0.000903887
5	23	act	0.319301	0.00826006
5	24	act	0.335277	0.0224723
5	25	act	0.366611	0.0520424
5	26	act	0.423896	0.107563
5	27	act	0.521268	0.203171
5	28	act	0.67339	0.353529
5	29	act	0.876981	0.555356
5	30	act	1.08976	0.766376
5	31	act	1.26851	0.943361
5	32	act	1.3928	1.06589
5	33	act	1.47595	1.14727
5	34	act	1.54259	1.21215
5	35	act	1.59482	1.26262
5	36	act	1.62941	1.29544
5	37	act	1.6503	1.31456
5	38	act	1.67209	1.33458
5	39	act	1.69022	1.35096
5	40	act	1.70192	1.36089
6	1	act	0.259808	-0.0190573
6	2	act	0.266799	-0.0139003
6	3	act	0.276036	-0.00649848
6	4	act	0.282087	-0.00228153
6	5	act	0.285607	-0.000595459
6	6	act	0.287623	-0.000414523
6	7	act	0.291304	0.00143284
6	8	act	0.294616	0.00291032
6	9	act	0.296404	0.00286339
6	10	act	0.298152	0.00277745
6	11	act	0.299255	0.00204572
6	12	act	0.30079	0.00174609
6	13	act	0.302888	0.00201023
6	14	act	0.305732	0.00301991
6	15	act	0.30568	0.00113275
6	16	act	0.304776	-0.00160537
6	17	act	0.304774	-0.00344139
6	18	act	0.308392	-0.00165834
6	19	act	0.310723	-0.00116171
6	20	act	0.311317	-0.00240163
6	21	act	0.315673	0.000119739
6	22	act	0.32457	0.00718164
6	23	act	0.341268	0.0220461
6	24	act	0.368134	0.0470773
6	25	act	0.418155	0.0952639
6	26	act	0.50854	0.183815
6	27	act	0.652886	0.326326
6	28	act	0.856541	0.528147
6	29	act	1.08777	0.757544
6	30	act	1.29377	0.961709
6	31	act	1.43695	1.10306
6	32	act	1.52963	1.1939
6	33	act	1.59971	1.26214
6	34	act	1.65182	1.31242
6	35	act	1.68719	1.34595
6	36	act	1.71523	1.37216
6	37	act	1.7388	1.3939
6	38	act	1.75588	1.40914
6	39	act	1.76505	1.41648
6	40	act	1.77277	1.42236
7	1	act	0.37823	-0.0224808
7	2	act	0.38768	-0.0146057
7	3	act	0.398316	-0.00554531
7	4	act	0.403657	-0.00177899
7	5	act	0.405967	-0.00104389
7	6	act	0.409107	0.000520403
7	7	act	0.412266	0.00210469
7	8	act	0.414377	0.00263997
7	9	act	0.41633	0.00301783
7	10	act	0.417033	0.00214572
7	11	act	0.417872	0.00141052
7	12	act	0.420081	0.00204364
7	13	act	0.419762	0.000150026
7	14	act	0.419799	-0.00138873
7	15	act	0.42313	0.000367428
7	16	act	0.425089	0.000751546
7	17	act	0.425085	-0.000827354
7	18	act	0.425156	-0.00233205
7	19	act	0.427747	-0.00131582
7	20	act	0.428988	-0.00164964
7	21	act	0.432943	0.000730013
7	22	act	0.440986	0.00719777
7	23	act	0.452045	0.0166822
7	24	act	0.475506	0.0385675
7	25	act	0.519653	0.0811398
7	26	act	0.59559	0.155501
7	27	act	0.721613	0.279949
7	28	act	0.903949	0.460711
7	29	act	1.11899	0.674172
7	30	act	1.32127	0.874884
7	31	act	1.47734	1.02937
7	32	act	1.57561	1.12607
7	33	act	1.65014	1.19902
7	34	act	1.70277	1.25008
7	35	act	1.74121	1.28695
7	36	act	1.77015	1.31431
7	37	act	1.79111	1.33369
7	38	act	1.81274	1.35375
7	39	act	1.82629	1.36572
7	40	act	1.83262	1.37048
8	1	act	0.232871	-0.0128942
8	2	act	0.239238	-0.00782608
8	3	act	0.246059	-0.00230368
8	4	act	0.249569	-9.23967e-05
8	5	act	0.250328	-0.000632329
8	6	act	0.250504	-0.00175524
8	7	act	0.253019	-0.000538817
8	8	act	0.256425	0.00156864
8	9	act	0.257173	0.00101784
8	10	act	0.257682	0.000227732
8	11	act	0.259557	0.000804656
8	12	act	0.261117	0.00106547
8	13	act	0.262821	0.00147073
8	14	act	0.26346	0.000810829
8	15	act	0.264139	0.000190952
8	16	act	0.268399	0.00315254
8	17	act	0.268651	0.00210577
8	18	act	0.268006	0.000161719
8	19	act	0.266842	-0.00230075
8	20	act	0.266685	-0.00375646
8	21	act	0.269922	-0.00181843
8	22	act	0.273661	0.000621226
8	23	act	0.278153	0.00381512
8	24	act	0.287972	0.0123355
8	25	act	0.308351	0.0314153
8	26	act	0.347567	0.0693331
8	27	act	0.416854	0.137321
8	28	act	0.53062	0.249788
8	29	act	0.709437	0.427306
8	30	act	0.938174	0.654744
8	31	act	1.17081	0.886081
8	32	act	1.35127	1.06524
8	33	act	1.4712	1.18387
8	34	act	1.55447	1.26584
8	35	act	1.61896	1.32904
8	36	act	1.66515	1.37392
8	37	act	1.69708	1.40456
8	38	act	1.72363	1.42981
8	39	act	1.74367	1.44855
8	40	act	1.75646	1.46004
9	1	act	0.31148	-0.0204849
9	2	act	0.318567	-0.0149268
9	3	act	0.329802	-0.00522047
9	4	act	0.335388	-0.00116299
9	5	act	0.338472	0.000392726
9	6	act	0.339884	0.000275433
9	7	act	0.34176	0.000622878
9	8	act	0.342191	-0.000474225
9	9	act	0.34532	0.00112608
9	10	act	0.349197	0.00347389
9	11	act	0.349937	0.00268589
9	12	act	0.350766	0.0019859
9	13	act	0.350657	0.000348782
9	14	act	0.353087	0.00124975
9	15	act	0.354484	0.00111842
9	16	act	0.35472	-0.00017437
9	17	act	0.354747	-0.00167601
9	18	act	0.357667	-0.000284978
9	19	act	0.35826	-0.00122031
9	20	act	0.357942	-0.00306638
9	21	act	0.36312	0.000582894
9	22	act	0.378047	0.0139808
9	23	act	0.399845	0.0342501
9	24	act	0.431374	0.0642505
9	25	act	0.492709	0.124057
9	26	act	0.596694	0.226514
9	27	act	0.757694	0.385985
9	28	act	0.9659	0.592663
9	29	act	1.17861	0.803848
9	30	act	1.34636	0.970067
9	31	act	1.4624	1.08458
9	32	act	1.54418	1.16482
9	33	act	1.60633	1.22545
9	34	act	1.64876	1.26635
9	35	act	1.68039	1.29645
9	36	act	1.70267	1.3172
9	37	act	1.72534	1.33834
9	38	act	1.7419	1.35338
9	39	act	1.75515	1.3651
9	40	act	1.76304	1.37146
10	1	act	0.180496	-0.0156885
10	2	act	0.187255	-0.00990484
10	3	act	0.194562	-0.00357374
10	4	act	0.198093	-0.00101833
10	5	act	0.200587	0.000500158
10	6	act	0.20255	0.0014876
10	7	act	0.203079	0.00104126
10	8	act	0.205198	0.00218401
10	9	act	0.20577	0.00178061
10	10	act	0.205149	0.000184257
10	11	act	0.205704	-0.000236524
10	12	act	0.20849	0.00157386
10	13	act	0.208438	0.000546259
10	14	act	0.208337	-0.00053065
10	15	act	0.208126	-0.00171669
10	16	act	0.209955	-0.000864082
10	17	act	0.210831	-0.000963863
10	18	act	0.210964	-0.00180635
10	19	act	0.211641	-0.00210507
10	20	act	0.21533	0.000608725
10	21	act	0.218606	0.00290857
10	22	act	0.224616	0.00794347
10	23	act	0.232528	0.0148798
10	24	act	0.250747	0.0321233
10	25	act	0.286833	0.0672329
10	26	act	0.348411	0.127835
10	27	act	0.453141	0.23159
10	28	act	0.606648	0.384121
10	29	act	0.79447	0.570968
10	30	act	0.982621	0.758143
10	31	act	1.12732	0.901869
10	32	act	1.22988	1.00345
10	33	act	1.30539	1.07799
10	34	act	1.36672	1.13834
10	35	act	1.40615	1.17679
10	36	act	1.43876	1.20843
10	37	act	1.46239	1.23108
10	38	act	1.48375	1.25147
10	39	act	1.49786	1.26461
10	40	act	1.50632	1.27208
11	1
11	2
11	3
11	4
11	5
11	6
11	7
11	8
11	9
11	10
11	11
11	12
11	13
11	14
11	15
11	16
11	17
11	18
11	19
11	20
11	21
11	22
11	23
11	24
11	25
11	26
11	27
11	28
11	29
11	30
11	31
11	32
11	33
11	34
11	35
11	36
11	37
11	38
11	39
11	40
12	1
12	2
12	3
12	4
12	5
12	6
12	7
12	8
12	9
12	10
12	11
12	12
12	13
12	14
12	15
12	16
12	17
12	18
12	19
12	20
12	21
12	22
12	23
12	24
12	25
12	26
12	27
12	28
12	29
12	30
12	31
12	32
12	33
12	34
12	35
12	36
12	37
12	38
12	39
12	40
13	1	act	0.215687	-0.0211665
13	2	act	0.224457	-0.0139208
13	3	act	0.235284	-0.00461903
13	4	act	0.240436	-0.000991064
13	5	act	0.243713	0.000760709
13	6	act	0.245412	0.000934598
13	7	act	0.247745	0.00174389
13	8	act	0.249735	0.00220854
13	9	act	0.251334	0.00228328
13	10	act	0.251272	0.000696432
13	11	act	0.251398	-0.000702691
13	12	act	0.252618	-0.00100673
13	13	act	0.254924	-0.000226107
13	14	act	0.257255	0.000580559
13	15	act	0.259758	0.00155945
13	16	act	0.26136	0.00163668
13	17	act	0.261452	0.000203701
13	18	act	0.261433	-0.00134026
13	19	act	0.260958	-0.0033396
13	20	act	0.261902	-0.00392089
13	21	act	0.266599	-0.000748455
13	22	act	0.273159	0.00428698
13	23	act	0.278744	0.00834779
13	24	act	0.294478	0.0225568
13	25	act	0.326404	0.0529587
13	26	act	0.383857	0.108886
13	27	act	0.477677	0.201182
13	28	act	0.61479	0.33677
13	29	act	0.787295	0.507751
13	30	act	0.956796	0.675727
13	31	act	1.0876	0.805005
13	32	act	1.1723	0.888186
13	33	act	1.23057	0.944925
13	34	act	1.27609	0.988917
13	35	act	1.30821	1.01952
13	36	act	1.3359	1.04569
13	37	act	1.35347	1.06172
13	38	act	1.36709	1.07382
13	39	act	1.37801	1.08322
13	40	act	1.38725	1.09093
14	1	act	0.191705	-0.0186898
14	2	act	0.198952	-0.0129715
14	3	act	0.208205	-0.00524772
14	4	act	0.212578	-0.00240313
14	5	act	0.217325	0.00081457
14	6	act	0.219711	0.00167197
14	7	act	0.220528	0.000959806
14	8	act	0.222689	0.00159213
14	9	act	0.223945	0.00131852
14	10	act	0.226029	0.00187423
14	11	act	0.228483	0.00279842
14	12	act	0.230751	0.00353772
14	13	act	0.23081	0.00206762
14	14	act	0.230299	2.79496e-05
14	15	act	0.229879	-0.00192079
14	16	act	0.230036	-0.00329285
14	17	act	0.233127	-0.00173094
14	18	act	0.234324	-0.00206338
14	19	act	0.236001	-0.00191535
14	20	act	0.237644	-0.0018004
14	21	act	0.241485	0.000511331
14	22	act	0.245703	0.00320031
14	23	act	0.253868	0.00983656
14	24	act	0.269873	0.0243125
14	25	act	0.30215	0.0550605
14	26	act	0.360365	0.111746
14	27	act	0.45744	0.207292
14	28	act	0.602916	0.35124
14	29	act	0.792563	0.539358
14	30	act	0.983857	0.729122
14	31	act	1.13513	0.878868
14	32	act	1.234	0.976204
14	33	act	1.30114	1.04182
14	34	act	1.35189	1.09104
14	35	act	1.39374	1.13136
14	36	act	1.42015	1.15624
14	37	act	1.43807	1.17263
14	38	act	1.45477	1.1878
14	39	act	1.46981	1.20132
14	40	act	1.47814	1.20811
15	1
15	2
15	3
15	4
15	5
15	6
15	7
15	8
15	9
15	10
15	11
15	12
15	13
15	14
15	15
15	16
15	17
15	18
15	19
15	20
15	21
15	22
15	23
15	24
15	25
15	26
15	27
15	28
15	29
15	30
15	31
15	32
15	33
15	34
15	35
15	36
15	37
15	38
15	39
15	40
16	1	act	0.277383	-0.0238543
16	2	act	0.286505	-0.0166138
16	3	act	0.298549	-0.00645209
16	4	act	0.303765	-0.00311891
16	5	act	0.306912	-0.00185356
16	6	act	0.311233	0.000585199
16	7	act	0.313872	0.00134242
16	8	act	0.316803	0.00239143
16	9	act	0.318192	0.00189811
16	10	act	0.319968	0.00179169
16	11	act	0.322944	0.00288529
16	12	act	0.3262	0.0042598
16	13	act	0.327575	0.00375254
16	14	act	0.32777	0.00206481
16	15	act	0.32821	0.000622791
16	16	act	0.330781	0.00131233
16	17	act	0.330493	-0.00085853
16	18	act	0.330363	-0.0028703
16	19	act	0.331855	-0.00326051
16	20	act	0.332559	-0.00443913
16	21	act	0.337538	-0.00134222
16	22	act	0.342051	0.00128882
16	23	act	0.349296	0.00665214
16	24	act	0.364884	0.0203579
16	25	act	0.395287	0.0488787
16	26	act	0.451311	0.103021
16	27	act	0.542912	0.192739
16	28	act	0.691074	0.33902
16	29	act	0.890199	0.536262
16	30	act	1.10691	0.751091
16	31	act	1.28866	0.930958
16	32	act	1.41322	1.05363
16	33	act	1.49284	1.13137
16	34	act	1.5536	1.19025
16	35	act	1.59785	1.23262
16	36	act	1.63107	1.26395
16	37	act	1.65767	1.28868
16	38	act	1.67584	1.30497
16	39	act	1.6932	1.32045
16	40	act	1.70493	1.33029
17	1	act	0.264646	-0.0222217
17	2	act	0.2719	-0.0168225
17	3	act	0.283728	-0.00685017
17	4	act	0.288999	-0.00343385
17	5	act	0.294224	-6.48226e-05
17	6	act	0.297537	0.00139277
17	7	act	0.298864	0.000864997
17	8	act	0.301057	0.00120262
17	9	act	0.303806	0.00209618
17	10	act	0.304562	0.000996405
17	11	act	0.30784	0.00241901
17	12	act	0.310235	0.00295879
17	13	act	0.313264	0.00413275
17	14	act	0.313688	0.00270107
17	15	act	0.315216	0.0023744
17	16	act	0.315257	0.000559315
17	17	act	0.31524	-0.00131231
17	18	act	0.316089	-0.00231886
17	19	act	0.316819	-0.00344462
17	20	act	0.319347	-0.00277115
17	21	act	0.322471	-0.00150253
17	22	act	0.328943	0.00311345
17	23	act	0.337985	0.0103003
17	24	act	0.355481	0.025941
17	25	act	0.392379	0.0609842
17	26	act	0.457087	0.123836
17	27	act	0.564697	0.229591
17	28	act	0.734019	0.397058
17	29	act	0.956982	0.618166
17	30	act	1.18733	0.846661
17	31	act	1.37786	1.03533
17	32	act	1.50647	1.16209
17	33	act	1.59186	1.24562
17	34	act	1.65537	1.30727
17	35	act	1.70434	1.35439
17	36	act	1.74296	1.39116
17	37	act	1.76997	1.41631
17	38	act	1.79114	1.43563
17	39	act	1.8076	1.45023
17	40	act	1.81579	1.45657
18	1	act	0.28054	-0.022605
18	2	act	0.288307	-0.0168665
18	3	act	0.29977	-0.00743041
18	4	act	0.307372	-0.00185573
18	5	act	0.310835	-0.000420535
18	6	act	0.315004	0.00172053
18	7	act	0.317952	0.00264056
18	8	act	0.32096	0.00362175
18	9	act	0.321865	0.00249841
18	10	act	0.322432	0.00103837
18	11	act	0.325301	0.0018799
18	12	act	0.326921	0.00147209
18	13	act	0.327671	0.000194888
18	14	act	0.330875	0.00137039
18	15	act	0.331395	-0.000136863
18	16	act	0.33258	-0.000978923
18	17	act	0.33351	-0.00207716
18	18	act	0.336523	-0.00109136
18	19	act	0.337615	-0.00202691
18	20	act	0.340584	-0.00108548
18	21	act	0.344364	0.000666485
18	22	act	0.351858	0.00613313
18	23	act	0.366027	0.0182746
18	24	act	0.392679	0.042899
18	25	act	0.441192	0.0893845
18	26	act	0.527805	0.17397
18	27	act	0.672507	0.316644
18	28	act	0.879553	0.521662
18	29	act	1.12099	0.761074
18	30	act	1.34521	0.983261
18	31	act	1.50518	1.14121
18	32	act	1.60781	1.24181
18	33	act	1.68138	1.31336
18	34	act	1.73645	1.36639
18	35	act	1.77743	1.40535
18	36	act	1.80798	1.43387
18	37	act	1.82954	1.4534
18	38	act	1.84918	1.47102
18	39	act	1.86583	1.48564
18	40	act	1.87311	1.49088
19	1	act	0.308517	-0.030901
19	2	act	0.3197	-0.0216906
19	3	act	0.333154	-0.01021
19	4	act	0.341202	-0.00413578
19	5	act	0.347219	-9.18194e-05
19	6	act	0.350335	0.00105068
19	7	act	0.354071	0.00281331
19	8	act	0.356943	0.00371143
19	9	act	0.357813	0.00260847
19	10	act	0.359997	0.0028195
19	11	act	0.363758	0.00460669
19	12	act	0.364537	0.00341212
19	13	act	0.364749	0.00165137
19	14	act	0.367462	0.00239082
19	15	act	0.367818	0.000773207
19	16	act	0.368859	-0.000158624
19	17	act	0.369131	-0.00186084
19	18	act	0.370686	-0.0022787
19	19	act	0.373093	-0.00184508
19	20	act	0.374159	-0.00275286
19	21	act	0.376381	-0.00250387
19	22	act	0.382958	0.00210011
19	23	act	0.396116	0.0132841
19	24	act	0.419984	0.0351795
19	25	act	0.462143	0.075365
19	26	act	0.536311	0.14756
19	27	act	0.659728	0.269003
19	28	act	0.84156	0.448862
19	29	act	1.06879	0.674119
19	30	act	1.2871	0.890451
19	31	act	1.45514	1.05652
19	32	act	1.56662	1.16603
19	33	act	1.6413	1.23874
19	34	act	1.6964	1.29186
19	35	act	1.73762	1.33111
19	36	act	1.77198	1.3635
19	37	act	1.79504	1.38458
19	38	act	1.81328	1.40085
19	39	act	1.83005	1.41564
19	40	act	1.84064	1.42427
20	1	act	0.24758	-0.0181141
20	2	act	0.253916	-0.0132594
20	3	act	0.262615	-0.00604168
20	4	act	0.266042	-0.00409663
20	5	act	0.271206	-0.000413631
20	6	act	0.273277	0.000176337
20	7	act	0.275725	0.00114268
20	8	act	0.277838	0.00177371
20	9	act	0.278755	0.00120986
20	10	act	0.281387	0.00236002
20	11	act	0.28335	0.00284177
20	12	act	0.284182	0.00219238
20	13	act	0.286246	0.0027757
20	14	act	0.286893	0.00194049
20	15	act	0.288204	0.00177009
20	16	act	0.289516	0.00160144
20	17	act	0.29041	0.00101424
20	18	act	0.29129	0.000411879
20	19	act	0.290834	-0.00152509
20	20	act	0.290565	-0.00327571
20	21	act	0.290763	-0.00455873
20	22	act	0.295504	-0.00129913
20	23	act	0.301362	0.00307749
20	24	act	0.311139	0.0113728
20	25	act	0.329778	0.0285309
20	26	act	0.364528	0.0617994
20	27	act	0.429579	0.125369
20	28	act	0.541713	0.236021
20	29	act	0.716596	0.409424
20	30	act	0.950695	0.64204
20	31	act	1.20513	0.894996
20	32	act	1.42037	1.10875
20	33	act	1.56867	1.25557
20	34	act	1.66573	1.35115
20	35	act	1.73934	1.42328
20	36	act	1.79323	1.47569
20	37	act	1.8289	1.50988
20	38	act	1.85361	1.53311
20	39	act	1.87574	1.55375
20	40	act	1.89215	1.56868
21	1	act	0.284102	-0.0230122
21	2	act	0.293774	-0.0153867
21	3	act	0.307199	-0.00400843
21	4	act	0.310747	-0.00250727
21	5	act	0.314453	-0.000848011
21	6	act	0.317363	1.6153e-05
21	7	act	0.320938	0.00154434
21	8	act	0.322545	0.00110472
21	9	act	0.32573	0.00224291
21	10	act	0.328865	0.00333116
21	11	act	0.329815	0.00223463
21	12	act	0.330644	0.00101764
21	13	act	0.331647	-2.62911e-05
21	14	act	0.333776	5.57113e-05
21	15	act	0.336913	0.00114664
21	16	act	0.338922	0.00110845
21	17	act	0.338908	-0.000952006
21	18	act	0.339877	-0.0020291
21	19	act	0.341734	-0.00221875
21	20	act	0.344787	-0.00121249
21	21	act	0.351782	0.00373588
21	22	act	0.362853	0.0127608
21	23	act	0.384144	0.0320047
21	24	act	0.425428	0.0712418
21	25	act	0.500817	0.144585
21	26	act	0.628435	0.270156
21	27	act	0.816527	0.456201
21	28	act	1.05264	0.690269
21	29	act	1.28522	0.920798
21	30	act	1.46815	1.10168
21	31	act	1.58567	1.21715
21	32	act	1.66514	1.29458
21	33	act	1.72316	1.35056
21	34	act	1.76933	1.39468
21	35	act	1.80499	1.4283
21	36	act	1.82831	1.44957
21	37	act	1.84728	1.46649
21	38	act	1.86318	1.48034
21	39	act	1.87732	1.49244
21	40	act	1.88313	1.49619
22	1	act	0.20678	-0.0165107
22	2	act	0.213879	-0.0105752
22	3	act	0.221448	-0.0041701
22	4	act	0.224052	-0.0027298
22	5	act	0.229099	0.00115316
22	6	act	0.229576	0.000466705
22	7	act	0.230091	-0.00018251
22	8	act	0.231429	-7.79441e-06
22	9	act	0.233997	0.0013967
22	10	act	0.236786	0.00302125
22	11	act	0.238852	0.00392365
22	12	act	0.239567	0.00347533
22	13	act	0.238361	0.00110532
22	14	act	0.237635	-0.000783866
22	15	act	0.238498	-0.0010848
22	16	act	0.239432	-0.00131469
22	17	act	0.241451	-0.000459515
22	18	act	0.241746	-0.00132819
22	19	act	0.241736	-0.00250168
22	20	act	0.244119	-0.00128211
22	21	act	0.247868	0.00130293
22	22	act	0.256178	0.00844941
22	23	act	0.275909	0.0270166
22	24	act	0.307629	0.0575722
22	25	act	0.363029	0.111809
22	26	act	0.460919	0.208535
22	27	act	0.613916	0.360369
22	28	act	0.81812	0.563409
22	29	act	1.03732	0.781446
22	30	act	1.22756	0.970525
22	31	act	1.36045	1.10225
22	32	act	1.44973	1.19036
22	33	act	1.51836	1.25783
22	34	act	1.57243	1.31074
22	35	act	1.61372	1.35087
22	36	act	1.64832	1.3843
22	37	act	1.67029	1.4051
22	38	act	1.68823	1.42188
22	39	act	1.70297	1.43546
22	40	act	1.71389	1.44522
23	1
23	2
23	3
23	4
23	5
23	6
23	7
23	8
23	9
23	10
23	11
23	12
23	13
23	14
23	15
23	16
23	17
23	18
23	19
23	20
23	21
23	22
23	23
23	24
23	25
23	26
23	27
23	28
23	29
23	30
23	31
23	32
23	33
23	34
23	35
23	36
23	37
23	38
23	39
23	40
24	1
24	2
24	3
24	4
24	5
24	6
24	7
24	8
24	9
24	10
24	11
24	12
24	13
24	14
24	15
24	16
24	17
24	18
24	19
24	20
24	21
24	22
24	23
24	24
24	25
24	26
24	27
24	28
24	29
24	30
24	31
24	32
24	33
24	34
24	35
24	36
24	37
24	38
24	39
24	40
25	1	act	0.21863	-0.0243694
25	2	act	0.22823	-0.0162874
25	3	act	0.240291	-0.00574375
25	4	act	0.245175	-0.00237715
25	5	act	0.248242	-0.00082799
25	6	act	0.250517	-7.12439e-05
25	7	act	0.2543	0.00219378
25	8	act	0.254847	0.00122341
25	9	act	0.256511	0.00136997
25	10	act	0.259807	0.00314776
25	11	act	0.261334	0.00315737
25	12	act	0.261882	0.00218778
25	13	act	0.262404	0.0011913
25	14	act	0.263374	0.000643639
25	15	act	0.265245	0.000996788
25	16	act	0.265688	-7.75954e-05
25	17	act	0.26722	-6.29718e-05
25	18	act	0.267152	-0.00164882
25	19	act	0.268393	-0.00192561
25	20	act	0.270427	-0.00140953
25	21	act	0.271387	-0.00196714
25	22	act	0.277137	0.00226511
25	23	act	0.287993	0.0116029
25	24	act	0.304097	0.0261898
25	25	act	0.335258	0.0558323
25	26	act	0.392708	0.111765
25	27	act	0.486864	0.204403
25	28	act	0.629782	0.345803
25	29	act	0.81434	0.528844
25	30	act	0.998699	0.711685
25	31	act	1.14833	0.859794
25	32	act	1.24386	0.953806
25	33	act	1.31199	1.02042
25	34	act	1.36332	1.07023
25	35	act	1.40235	1.10775
25	36	act	1.43095	1.13483
25	37	act	1.45107	1.15343
25	38	act	1.4667	1.16755
25	39	act	1.47996	1.17929
25	40	act	1.48832	1.18613
26	1	act	0.214969	-0.0205044
26	2	act	0.221773	-0.0149236
26	3	act	0.232001	-0.00591764
26	4	act	0.237412	-0.00172979
26	5	act	0.240097	-0.000267494
26	6	act	0.24146	-0.000126383
26	7	act	0.24357	0.000760635
26	8	act	0.246055	0.00202306
26	9	act	0.247226	0.00197153
26	10	act	0.249251	0.00277437
26	11	act	0.249783	0.00208379
26	12	act	0.251393	0.00247081
26	13	act	0.252466	0.00232144
26	14	act	0.25252	0.00115298
26	15	act	0.253497	0.000907581
26	16	act	0.253138	-0.000673971
26	17	act	0.2528	-0.00223535
26	18	act	0.2543	-0.00195792
26	19	act	0.255616	-0.0018644
26	20	act	0.257354	-0.00134871
26	21	act	0.258655	-0.00127057
26	22	act	0.262074	0.000926038
26	23	act	0.268598	0.00622709
26	24	act	0.28149	0.0178972
26	25	act	0.305902	0.0410859
26	26	act	0.348601	0.0825629
26	27	act	0.422918	0.155657
26	28	act	0.543891	0.275407
26	29	act	0.717567	0.447861
26	30	act	0.915896	0.644967
26	31	act	1.09242	0.820271
26	32	act	1.22008	0.946708
26	33	act	1.30617	1.03157
26	34	act	1.36304	1.08722
26	35	act	1.40921	1.13217
26	36	act	1.4453	1.16704
26	37	act	1.46907	1.18959
26	38	act	1.48777	1.20706
26	39	act	1.50245	1.22052
26	40	act	1.51272	1.22956
27	1	act	0.218276	-0.0219576
27	2	act	0.225999	-0.0159244
27	3	act	0.237743	-0.00586893
27	4	act	0.243136	-0.00216572
27	5	act	0.24743	0.000438532
27	6	act	0.248652	-2.81681e-05
27	7	act	0.250807	0.000437214
27	8	act	0.253837	0.00177817
27	9	act	0.256308	0.0025596
27	10	act	0.257805	0.00236734
27	11	act	0.258361	0.00123343
27	12	act	0.261571	0.00275425
27	13	act	0.263596	0.00309018
27	14	act	0.263442	0.0012467
27	15	act	0.263922	3.70324e-05
27	16	act	0.265022	-0.000552573
27	17	act	0.266171	-0.0010925
27	18	act	0.267342	-0.00161126
27	19	act	0.268263	-0.00237903
27	20	act	0.269657	-0.00267496
27	21	act	0.272929	-0.00109203
27	22	act	0.277233	0.00152271
27	23	act	0.28508	0.00768017
27	24	act	0.302578	0.0234889
27	25	act	0.335293	0.0545149
27	26	act	0.391679	0.109211
27	27	act	0.488235	0.204078
27	28	act	0.640982	0.355136
27	29	act	0.841027	0.553491
27	30	act	1.0541	0.764878
27	31	act	1.22955	0.938632
27	32	act	1.34742	1.05482
27	33	act	1.42748	1.13319
27	34	act	1.48971	1.19373
27	35	act	1.53605	1.23837
27	36	act	1.56782	1.26846
27	37	act	1.59078	1.28973
27	38	act	1.61032	1.30758
27	39	act	1.62731	1.32288
27	40	act	1.63506	1.32894
28	1	act	0.287476	-0.0258718
28	2	act	0.297172	-0.0179437
28	3	act	0.308721	-0.00816188
28	4	act	0.314474	-0.0041765
28	5	act	0.319815	-0.000602353
28	6	act	0.322488	0.000303113
28	7	act	0.327688	0.0037357
28	8	act	0.329267	0.00354658
28	9	act	0.330307	0.00281966
28	10	act	0.331923	0.00266774
28	11	act	0.333551	0.00252887
28	12	act	0.334844	0.00205407
28	13	act	0.335178	0.000620857
28	14	act	0.33777	0.00144568
28	15	act	0.339253	0.00116069
28	16	act	0.340498	0.000638445
28	17	act	0.341401	-0.000226288
28	18	act	0.343229	-0.000165331
28	19	act	0.343227	-0.00193492
28	20	act	0.344109	-0.00282055
28	21	act	0.345756	-0.00294126
28	22	act	0.349972	-0.000492305
28	23	act	0.358381	0.00614886
28	24	act	0.371409	0.0174098
28	25	act	0.396843	0.0410766
28	26	act	0.445	0.0874656
28	27	act	0.529545	0.170244
28	28	act	0.665746	0.304677
28	29	act	0.859573	0.496737
28	30	act	1.08591	0.721305
28	31	act	1.28639	0.920018
28	32	act	1.42973	1.06159
28	33	act	1.52724	1.15734
28	34	act	1.5967	1.22503
28	35	act	1.64971	1.27627
28	36	act	1.68596	1.31075
28	37	act	1.71021	1.33323
28	38	act	1.73168	1.35294
28	39	act	1.75011	1.3696
28	40	act	1.76158	1.3793
29	1	act	0.281224	-0.0228291
29	2	act	0.289007	-0.0164993
29	3	act	0.298633	-0.00832586
29	4	act	0.304778	-0.00363417
29	5	act	0.30945	-0.000415126
29	6	act	0.312342	0.00102424
29	7	act	0.314371	0.00160017
29	8	act	0.316697	0.00247356
29	9	act	0.319272	0.00359625
29	10	act	0.321222	0.00409326
29	11	act	0.322306	0.00372392
29	12	act	0.323969	0.00393463
29	13	act	0.324513	0.00302602
29	14	act	0.322628	-0.000312168
29	15	act	0.321972	-0.00242154
29	16	act	0.323949	-0.00189663
29	17	act	0.326254	-0.001045
29	18	act	0.327606	-0.00114582
29	19	act	0.329691	-0.000513025
29	20	act	0.329825	-0.00183264
29	21	act	0.33118	-0.00193006
29	22	act	0.337771	0.00320786
29	23	act	0.346484	0.0104683
29	24	act	0.366149	0.0286804
29	25	act	0.400189	0.0612678
29	26	act	0.46282	0.122446
29	27	act	0.566066	0.224239
29	28	act	0.728342	0.385062
29	29	act	0.94483	0.600097
29	30	act	1.17016	0.823977
29	31	act	1.358	1.01036
29	32	act	1.48572	1.13663
29	33	act	1.57102	1.22047
29	34	act	1.63503	1.28303
29	35	act	1.68259	1.32914
29	36	act	1.72098	1.36607
29	37	act	1.74916	1.3928
29	38	act	1.77015	1.41234
29	39	act	1.78961	1.43035
29	40	act	1.80272	1.442
30	1	act	0.300578	-0.0226279
30	2	act	0.307845	-0.017176
30	3	act	0.320156	-0.00668147
30	4	act	0.327425	-0.00122742
30	5	act	0.330843	0.000374152
30	6	act	0.332416	0.000131941
30	7	act	0.334356	0.000255583
30	8	act	0.337422	0.0015059
30	9	act	0.339648	0.00191609
30	10	act	0.341968	0.00242073
30	11	act	0.343715	0.00235212
30	12	act	0.345931	0.00275211
30	13	act	0.346396	0.0014015
30	14	act	0.348147	0.00133679
30	15	act	0.349778	0.00115242
30	16	act	0.350985	0.000543761
30	17	act	0.351237	-0.00102084
30	18	act	0.35129	-0.00278312
30	19	act	0.353752	-0.00213686
30	20	act	0.356309	-0.00139551
30	21	act	0.358623	-0.000897876
30	22	act	0.364902	0.00356585
30	23	act	0.378811	0.0156586
30	24	act	0.400285	0.035317
30	25	act	0.444252	0.0774685
30	26	act	0.519128	0.150529
30	27	act	0.645473	0.275058
30	28	act	0.833997	0.461766
30	29	act	1.06758	0.693531
30	30	act	1.29797	0.922104
30	31	act	1.47488	1.0972
30	32	act	1.5922	1.21271
30	33	act	1.67275	1.29144
30	34	act	1.73455	1.35142
30	35	act	1.77624	1.3913
30	36	act	1.80559	1.41883
30	37	act	1.83231	1.44374
30	38	act	1.85459	1.4642
30	39	act	1.86714	1.47494
30	40	act	1.87503	1.48101
31	1	act	0.333809	-0.0278422
31	2	act	0.345258	-0.0185577
31	3	act	0.35766	-0.00832037
31	4	act	0.362877	-0.00526807
31	5	act	0.369603	-0.000707068
31	6	act	0.373394	0.000920377
31	7	act	0.37742	0.00278105
31	8	act	0.380562	0.00375857
31	9	act	0.382933	0.00396576
31	10	act	0.385317	0.00418522
31	11	act	0.385954	0.00265773
31	12	act	0.388115	0.00265341
31	13	act	0.38927	0.00164418
31	14	act	0.391745	0.00195505
31	15	act	0.392572	0.000617522
31	16	act	0.393753	-0.000366611
31	17	act	0.394396	-0.00188778
31	18	act	0.395025	-0.00342299
31	19	act	0.39833	-0.0022826
31	20	act	0.401402	-0.00137488
31	21	act	0.403433	-0.00150849
31	22	act	0.408815	0.00170819
31	23	act	0.421047	0.011776
31	24	act	0.441088	0.0296528
31	25	act	0.479351	0.0657509
31	26	act	0.54964	0.133876
31	27	act	0.669615	0.251686
31	28	act	0.848346	0.428253
31	29	act	1.06922	0.646965
31	30	act	1.28914	0.864722
31	31	act	1.46104	1.03446
31	32	act	1.57676	1.14801
31	33	act	1.66197	1.23105
31	34	act	1.72132	1.28824
31	35	act	1.76082	1.32558
31	36	act	1.79562	1.35821
31	37	act	1.82018	1.38061
31	38	act	1.8408	1.39907
31	39	act	1.85505	1.41114
31	40	act	1.86367	1.41761
32	1	act	0.278051	-0.018565
32	2	act	0.285165	-0.0129983
32	3	act	0.293143	-0.0065675
32	4	act	0.299256	-0.00200188
32	5	act	0.303379	0.000573536
32	6	act	0.307035	0.00268216
32	7	act	0.308106	0.00220645
32	8	act	0.308329	0.00088223
32	9	act	0.31003	0.00103511
32	10	act	0.313395	0.00285304
32	11	act	0.31472	0.00263038
32	12	act	0.315941	0.00230454
32	13	act	0.316117	0.000933355
32	14	act	0.316459	-0.000272844
32	15	act	0.31753	-0.000749273
32	16	act	0.318193	-0.00163301
32	17	act	0.320329	-0.00104469
32	18	act	0.321642	-0.00127883
32	19	act	0.32205	-0.00241836
32	20	act	0.323387	-0.00262919
32	21	act	0.325817	-0.00174565
32	22	act	0.329806	0.000695241
32	23	act	0.334203	0.0035452
32	24	act	0.342627	0.0104216
32	25	act	0.358163	0.0244103
32	26	act	0.388699	0.0533995
32	27	act	0.448365	0.111518
32	28	act	0.550847	0.212452
32	29	act	0.714216	0.374274
32	30	act	0.942237	0.600747
32	31	act	1.20144	0.858402
32	32	act	1.42742	1.08284
32	33	act	1.5898	1.24367
32	34	act	1.69722	1.34954
32	35	act	1.77157	1.42234
32	36	act	1.83221	1.48144
32	37	act	1.87639	1.52407
32	38	act	1.91019	1.55633
32	39	act	1.93506	1.57965
32	40	act	1.95037	1.59341
33	1	act	0.358336	-0.0194502
33	2	act	0.365975	-0.0135917
33	3	act	0.374973	-0.00637419
33	4	act	0.379687	-0.00344153
33	5	act	0.382308	-0.00260098
33	6	act	0.387291	0.000601396
33	7	act	0.390819	0.00234868
33	8	act	0.392684	0.00243385
33	9	act	0.394022	0.0019909
33	10	act	0.396662	0.00285007
33	11	act	0.399767	0.00417439
33	12	act	0.402355	0.00498156
33	13	act	0.402111	0.00295771
33	14	act	0.401937	0.00100283
33	15	act	0.403596	0.00088067
33	16	act	0.403867	-0.000628997
33	17	act	0.402756	-0.00352051
33	18	act	0.403605	-0.00445204
33	19	act	0.407685	-0.00215255
33	20	act	0.410036	-0.00158211
33	21	act	0.41393	0.000530848
33	22	act	0.423858	0.00867859
33	23	act	0.441274	0.0243135
33	24	act	0.472306	0.0535651
33	25	act	0.531958	0.111436
33	26	act	0.633142	0.21084
33	27	act	0.794539	0.370456
33	28	act	1.00947	0.583611
33	29	act	1.24212	0.814473
33	30	act	1.44639	1.01696
33	31	act	1.59127	1.16006
33	32	act	1.68714	1.25415
33	33	act	1.75951	1.32474
33	34	act	1.81481	1.37826
33	35	act	1.85027	1.41195
33	36	act	1.8793	1.43919
33	37	act	1.90247	1.46058
33	38	act	1.91862	1.47495
33	39	act	1.93375	1.4883
33	40	act	1.9426	1.49537
34	1	act	0.206713	-0.0206319
34	2	act	0.214396	-0.0143661
34	3	act	0.222489	-0.00769075
34	4	act	0.229554	-0.00204216
34	5	act	0.232691	-0.000322324
34	6	act	0.234391	-3.99174e-05
34	7	act	0.238309	0.00246102
34	8	act	0.240596	0.00333037
34	9	act	0.241011	0.0023287
34	10	act	0.243916	0.00381679
34	11	act	0.245825	0.00430853
34	12	act	0.245184	0.00224966
34	13	act	0.244645	0.000293601
34	14	act	0.245774	5.62098e-06
34	15	act	0.245957	-0.00122833
34	16	act	0.24816	-0.000442561
34	17	act	0.247953	-0.0020664
34	18	act	0.247952	-0.00348435
34	19	act	0.250434	-0.00241957
34	20	act	0.25292	-0.00135164
34	21	act	0.257982	0.00229372
34	22	act	0.264923	0.00781753
34	23	act	0.280353	0.0218301
34	24	act	0.309644	0.0497041
34	25	act	0.361168	0.0998114
34	26	act	0.452555	0.189781
34	27	act	0.599541	0.33535
34	28	act	0.807139	0.54153
34	29	act	1.04211	0.775084
34	30	act	1.25063	0.982189
34	31	act	1.39816	1.1283
34	32	act	1.50139	1.23012
34	33	act	1.57906	1.30637
34	34	act	1.63533	1.36122
34	35	act	1.67807	1.40254
34	36	act	1.70665	1.4297
34	37	act	1.72755	1.44919
34	38	act	1.74589	1.46611
34	39	act	1.76363	1.48243
34	40	act	1.77212	1.48951
35	1
35	2
35	3
35	4
35	5
35	6
35	7
35	8
35	9
35	10
35	11
35	12
35	13
35	14
35	15
35	16
35	17
35	18
35	19
35	20
35	21
35	22
35	23
35	24
35	25
35	26
35	27
35	28
35	29
35	30
35	31
35	32
35	33
35	34
35	35
35	36
35	37
35	38
35	39
35	40
36	1
36	2
36	3
36	4
36	5
36	6
36	7
36	8
36	9
36	10
36	11
36	12
36	13
36	14
36	15
36	16
36	17
36	18
36	19
36	20
36	21
36	22
36	23
36	24
36	25
36	26
36	27
36	28
36	29
36	30
36	31
36	32
36	33
36	34
36	35
36	36
36	37
36	38
36	39
36	40
37	1	act	0.26329	-0.0243429
37	2	act	0.272669	-0.0167605
37	3	act	0.283544	-0.00768385
37	4	act	0.289872	-0.00315243
37	5	act	0.294464	-0.000358512
37	6	act	0.298911	0.00229143
37	7	act	0.301048	0.00263023
37	8	act	0.302594	0.00237939
37	9	act	0.304179	0.00216635
37	10	act	0.30613	0.00231981
37	11	act	0.3097	0.00409252
37	12	act	0.31059	0.00318552
37	13	act	0.310457	0.001255
37	14	act	0.310753	-0.000246497
37	15	act	0.313418	0.00062061
37	16	act	0.314053	-0.000541374
37	17	act	0.313764	-0.00262836
37	18	act	0.313815	-0.00437492
37	19	act	0.316493	-0.00349452
37	20	act	0.320437	-0.00134764
37	21	act	0.323514	-6.79801e-05
37	22	act	0.328335	0.00295524
37	23	act	0.337516	0.010339
37	24	act	0.354564	0.0255895
37	25	act	0.387602	0.0568298
37	26	act	0.445709	0.11314
37	27	act	0.547416	0.213049
37	28	act	0.69918	0.363015
37	29	act	0.893607	0.555645
37	30	act	1.09094	0.751181
37	31	act	1.24297	0.901412
37	32	act	1.34228	0.998928
37	33	act	1.41174	1.06658
37	34	act	1.46137	1.11442
37	35	act	1.50373	1.15499
37	36	act	1.53465	1.18411
37	37	act	1.55152	1.19918
37	38	act	1.56959	1.21545
37	39	act	1.58288	1.22694
37	40	act	1.59198	1.23425
38	1	act	0.306287	-0.0154403
38	2	act	0.311284	-0.0114762
38	3	act	0.319893	-0.00390136
38	4	act	0.32273	-0.00209798
38	5	act	0.326336	0.000474719
38	6	act	0.327546	0.000651699
38	7	act	0.328222	0.000294026
38	8	act	0.329809	0.000846783
38	9	act	0.33143	0.00143432
38	10	act	0.334022	0.00299285
38	11	act	0.334276	0.00221344
38	12	act	0.334571	0.00147462
38	13	act	0.334873	0.000743348
38	14	act	0.335596	0.000432196
38	15	act	0.336777	0.000579642
38	16	act	0.337119	-0.000111609
38	17	act	0.336788	-0.00147627
38	18	act	0.337089	-0.00220853
38	19	act	0.337133	-0.00319831
38	20	act	0.339248	-0.00211665
38	21	act	0.342379	-1.94215e-05
38	22	act	0.346425	0.0029925
38	23	act	0.351544	0.00707782
38	24	act	0.364565	0.0190659
38	25	act	0.386658	0.0401252
38	26	act	0.429338	0.0817712
38	27	act	0.503339	0.154738
38	28	act	0.627475	0.277841
38	29	act	0.803768	0.453101
38	30	act	1.0047	0.652998
38	31	act	1.18468	0.831941
38	32	act	1.31224	0.958476
38	33	act	1.39917	1.04437
38	34	act	1.46476	1.10892
38	35	act	1.50893	1.15207
38	36	act	1.54068	1.18277
38	37	act	1.5687	1.20977
38	38	act	1.58815	1.22818
38	39	act	1.60284	1.24184
38	40	act	1.61364	1.25161
39	1	act	0.227028	-0.0204306
39	2	act	0.234705	-0.014357
39	3	act	0.244724	-0.0059407
39	4	act	0.247488	-0.00478029
39	5	act	0.251618	-0.00225376
39	6	act	0.2564	0.00092526
39	7	act	0.258092	0.00101423
39	8	act	0.261502	0.0028205
39	9	act	0.26342	0.00313504
39	10	act	0.265542	0.00365435
39	11	act	0.266227	0.00273606
39	12	act	0.269273	0.00417841
39	13	act	0.269617	0.00291856
39	14	act	0.269723	0.00142172
39	15	act	0.270998	0.00109333
39	16	act	0.271206	-0.000301706
39	17	act	0.271291	-0.00182033
39	18	act	0.272641	-0.00207335
39	19	act	0.273631	-0.00268637
39	20	act	0.275289	-0.00263186
39	21	act	0.277998	-0.00152648
39	22	act	0.281245	0.000117396
39	23	act	0.29123	0.00849898
39	24	act	0.307552	0.0232174
39	25	act	0.334478	0.0485408
39	26	act	0.384886	0.0973452
39	27	act	0.473873	0.184729
39	28	act	0.615756	0.325009
39	29	act	0.808055	0.515705
39	30	act	1.01846	0.724508
39	31	act	1.19936	0.903806
39	32	act	1.32817	1.03101
39	33	act	1.41648	1.11772
39	34	act	1.48259	1.18222
39	35	act	1.53155	1.22958
39	36	act	1.56608	1.2625
39	37	act	1.59358	1.2884
39	38	act	1.61344	1.30666
39	39	act	1.63011	1.32172
39	40	act	1.64337	1.33338
40	1	act	0.299513	-0.027161
40	2	act	0.308998	-0.0193383
40	3	act	0.321874	-0.00812489
40	4	act	0.32722	-0.00444193
40	5	act	0.33127	-0.00205526
40	6	act	0.334917	-7.09091e-05
40	7	act	0.339174	0.00252316
40	8	act	0.34097	0.00265661
40	9	act	0.344569	0.00459315
40	10	act	0.345507	0.00386861
40	11	act	0.347081	0.00377952
40	12	act	0.347924	0.00295962
40	13	act	0.348712	0.00208473
40	14	act	0.350045	0.00175484
40	15	act	0.351689	0.00173656
40	16	act	0.352312	0.000696146
40	17	act	0.353376	9.76143e-05
40	18	act	0.352178	-0.00276333
40	19	act	0.352388	-0.00421588
40	20	act	0.3557	-0.00256651
40	21	act	0.357198	-0.00273169
40	22	act	0.361812	0.000219835
40	23	act	0.369696	0.00644043
40	24	act	0.38327	0.0183518
40	25	act	0.410314	0.0437336
40	26	act	0.459318	0.0910748
40	27	act	0.543284	0.173378
40	28	act	0.679989	0.30842
40	29	act	0.874416	0.501184
40	30	act	1.09274	0.717842
40	31	act	1.2871	0.910541
40	32	act	1.42628	1.04806
40	33	act	1.51496	1.13508
40	34	act	1.58378	1.20223
40	35	act	1.63676	1.25355
40	36	act	1.67495	1.29008
40	37	act	1.69766	1.31113
40	38	act	1.71845	1.33025
40	39	act	1.73858	1.34872
40	40	act	1.74998	1.35846
41	1	act	0.270626	-0.0235161
41	2	act	0.279976	-0.0157986
41	3	act	0.290428	-0.00697849
41	4	act	0.295639	-0.00339989
41	5	act	0.300069	-0.000602381
41	6	act	0.302805	0.000500956
41	7	act	0.304444	0.000507686
41	8	act	0.307493	0.00192332
41	9	act	0.310409	0.00320771
41	10	act	0.312169	0.00333448
41	11	act	0.312885	0.00241856
41	12	act	0.313789	0.00168944
41	13	act	0.315372	0.00164015
41	14	act	0.318069	0.0027042
41	15	act	0.319751	0.00275456
41	16	act	0.320479	0.00185006
41	17	act	0.32036	9.77963e-05
41	18	act	0.320024	-0.00187003
41	19	act	0.318741	-0.00478571
41	20	act	0.320983	-0.00417647
41	21	act	0.325976	-0.000815962
41	22	act	0.331713	0.00328847
41	23	act	0.342761	0.0127042
41	24	act	0.361848	0.0301589
41	25	act	0.394766	0.0614438
41	26	act	0.456794	0.12184
41	27	act	0.564417	0.22783
41	28	act	0.72852	0.390301
41	29	act	0.944706	0.604854
41	30	act	1.17671	0.835221
41	31	act	1.37269	1.02957
41	32	act	1.50545	1.1607
41	33	act	1.59531	1.24893
41	34	act	1.66029	1.31228
41	35	act	1.70735	1.3577
41	36	act	1.74542	1.39414
41	37	act	1.77108	1.41817
41	38	act	1.79151	1.43696
41	39	act	1.80826	1.45208
41	40	act	1.82193	1.46412
42	1	act	0.262754	-0.0226707
42	2	act	0.270425	-0.0168622
42	3	act	0.281638	-0.00751081
42	4	act	0.289173	-0.00183829
42	5	act	0.292836	-3.80179e-05
42	6	act	0.294931	0.000195161
42	7	act	0.296649	5.08637e-05
42	8	act	0.300884	0.002424
42	9	act	0.30222	0.00189752
42	10	act	0.303428	0.00124348
42	11	act	0.307148	0.00310136
42	12	act	0.309612	0.00370269
42	13	act	0.309819	0.00204771
42	14	act	0.311771	0.00213698
42	15	act	0.314282	0.00278551
42	16	act	0.315011	0.00165309
42	17	act	0.314088	-0.00113292
42	18	act	0.313572	-0.00351048
42	19	act	0.315315	-0.00363028
42	20	act	0.317928	-0.00287923
42	21	act	0.321971	-0.000698319
42	22	act	0.328914	0.00438173
42	23	act	0.341425	0.0150309
42	24	act	0.360746	0.0324901
42	25	act	0.400615	0.0704964
42	26	act	0.470424	0.138443
42	27	act	0.590235	0.256391
42	28	act	0.770452	0.434746
42	29	act	0.995112	0.657544
42	30	act	1.21757	0.878144
42	31	act	1.39392	1.05262
42	32	act	1.51458	1.17142
42	33	act	1.59677	1.25175
42	34	act	1.65934	1.31247
42	35	act	1.70591	1.35717
42	36	act	1.73954	1.38894
42	37	act	1.76111	1.40864
42	38	act	1.77761	1.42328
42	39	act	1.79429	1.4381
42	40	act	1.80659	1.44853
43	1	act	0.312626	-0.0284838
43	2	act	0.323333	-0.01998
43	3	act	0.33851	-0.00700594
43	4	act	0.345885	-0.00183388
43	5	act	0.350024	0.000101995
43	6	act	0.353108	0.000982932
43	7	act	0.355972	0.00164411
43	8	act	0.35782	0.00128866
43	9	act	0.363412	0.00467762
43	10	act	0.362532	0.00159487
43	11	act	0.362365	-0.000774908
43	12	act	0.364695	-0.000648238
43	13	act	0.369294	0.00174794
43	14	act	0.372954	0.0032043
43	15	act	0.37535	0.00339787
43	16	act	0.375503	0.00134802
43	17	act	0.375144	-0.00121443
43	18	act	0.376147	-0.00241438
43	19	act	0.376895	-0.003869
43	20	act	0.381101	-0.00186675
43	21	act	0.384019	-0.001151
43	22	act	0.388164	0.000790211
43	23	act	0.399827	0.0102507
43	24	act	0.423798	0.0320186
43	25	act	0.462471	0.0684882
43	26	act	0.535245	0.13906
43	27	act	0.655069	0.25668
43	28	act	0.830901	0.43031
43	29	act	1.05049	0.647698
43	30	act	1.26462	0.859618
43	31	act	1.42895	1.02175
43	32	act	1.53966	1.13026
43	33	act	1.62318	1.21158
43	34	act	1.6849	1.27109
43	35	act	1.72555	1.30954
43	36	act	1.75513	1.33692
43	37	act	1.78144	1.36102
43	38	act	1.80165	1.37903
43	39	act	1.8168	1.39197
43	40	act	1.82716	1.40013
44	1	act	0.248929	-0.0172708
44	2	act	0.25526	-0.0123118
44	3	act	0.265053	-0.00389126
44	4	act	0.2681	-0.00221632
44	5	act	0.270258	-0.00143012
44	6	act	0.273484	0.000423724
44	7	act	0.276179	0.00174703
44	8	act	0.276818	0.0010143
44	9	act	0.278652	0.00147542
44	10	act	0.280027	0.00147898
44	11	act	0.281736	0.00181619
44	12	act	0.282641	0.00134917
44	13	act	0.284782	0.00211821
44	14	act	0.285529	0.00149253
44	15	act	0.285682	0.000273548
44	16	act	0.287835	0.00105475
44	17	act	0.288611	0.000459077
44	18	act	0.288311	-0.00121272
44	19	act	0.288076	-0.00282012
44	20	act	0.28997	-0.00229791
44	21	act	0.292045	-0.00159533
44	22	act	0.294289	-0.000722875
44	23	act	0.297868	0.00148374
44	24	act	0.305856	0.00810002
44	25	act	0.322341	0.0232126
44	26	act	0.349825	0.0493248
44	27	act	0.400148	0.098276
44	28	act	0.488771	0.185527
44	29	act	0.63529	0.330674
44	30	act	0.843864	0.537876
44	31	act	1.0883	0.780944
44	32	act	1.30853	0.999803
44	33	act	1.47294	1.16284
44	34	act	1.58209	1.27062
44	35	act	1.65637	1.34352
44	36	act	1.7146	1.40038
44	37	act	1.75792	1.44233
44	38	act	1.78684	1.46987
44	39	act	1.8101	1.49177
44	40	act	1.82703	1.50732
45	1	act	0.312754	-0.0196922
45	2	act	0.320575	-0.013754
45	3	act	0.329308	-0.00690473
45	4	act	0.335193	-0.00290357
45	5	act	0.337494	-0.0024854
45	6	act	0.342633	0.000769542
45	7	act	0.347227	0.00348038
45	8	act	0.34986	0.00423049
45	9	act	0.351539	0.00402639
45	10	act	0.35231	0.00291389
45	11	act	0.351653	0.000373411
45	12	act	0.353628	0.000465221
45	13	act	0.35718	0.00213324
45	14	act	0.359203	0.00227307
45	15	act	0.358937	0.000123651
45	16	act	0.358928	-0.00176881
45	17	act	0.361388	-0.00119185
45	18	act	0.362696	-0.00176788
45	19	act	0.364748	-0.00159918
45	20	act	0.366481	-0.00174918
45	21	act	0.369695	-0.000418701
45	22	act	0.380081	0.00808377
45	23	act	0.397803	0.0239225
45	24	act	0.431157	0.055393
45	25	act	0.489791	0.112144
45	26	act	0.594032	0.214502
45	27	act	0.755229	0.373815
45	28	act	0.971813	0.588516
45	29	act	1.20171	0.816525
45	30	act	1.39685	1.00978
45	31	act	1.53807	1.14912
45	32	act	1.63455	1.24372
45	33	act	1.70495	1.31224
45	34	act	1.75653	1.36193
45	35	act	1.7919	1.39542
45	36	act	1.82095	1.42258
45	37	act	1.8427	1.44246
45	38	act	1.86002	1.45789
45	39	act	1.87199	1.46797
45	40	act	1.88206	1.47616
46	1	act	0.223841	-0.0226832
46	2	act	0.232313	-0.0156619
46	3	act	0.243002	-0.00642489
46	4	act	0.247565	-0.00331308
46	5	act	0.250345	-0.00198486
46	6	act	0.254563	0.000781836
46	7	act	0.25737	0.00213775
46	8	act	0.258521	0.00183741
46	9	act	0.260488	0.00235281
46	10	act	0.263141	0.00355411
46	11	act	0.26364	0.00260172
46	12	act	0.26611	0.00361965
46	13	act	0.26749	0.00354839
46	14	act	0.267251	0.00185812
46	15	act	0.267008	0.000163264
46	16	act	0.266592	-0.00170385
46	17	act	0.26807	-0.00167762
46	18	act	0.268944	-0.00225513
46	19	act	0.26963	-0.00301992
46	20	act	0.272026	-0.00207569
46	21	act	0.276618	0.00106479
46	22	act	0.28558	0.00857545
46	23	act	0.301015	0.0225595
46	24	act	0.327465	0.0475579
46	25	act	0.377447	0.0960878
46	26	act	0.468527	0.185717
46	27	act	0.615635	0.331374
46	28	act	0.824817	0.539103
46	29	act	1.06868	0.781511
46	30	act	1.28934	1.00072
46	31	act	1.45111	1.16104
46	32	act	1.56123	1.26971
46	33	act	1.64465	1.35168
46	34	act	1.70745	1.41303
46	35	act	1.75274	1.45686
46	36	act	1.78678	1.48946
46	37	act	1.80878	1.51001
46	38	act	1.82707	1.52684
46	39	act	1.84588	1.5442
46	40	act	1.85886	1.55573
47	1
47	2
47	3
47	4
47	5
47	6
47	7
47	8
47	9
47	10
47	11
47	12
47	13
47	14
47	15
47	16
47	17
47	18
47	19
47	20
47	21
47	22
47	23
47	24
47	25
47	26
47	27
47	28
47	29
47	30
47	31
47	32
47	33
47	34
47	35
47	36
47	37
47	38
47	39
47	40
48	1
48	2
48	3
48	4
48	5
48	6
48	7
48	8
48	9
48	10
48	11
48	12
48	13
48	14
48	15
48	16
48	17
48	18
48	19
48	20
48	21
48	22
48	23
48	24
48	25
48	26
48	27
48	28
48	29
48	30
48	31
48	32
48	33
48	34
48	35
48	36
48	37
48	38
48	39
48	40
49	1	act	0.144718	-0.013623
49	2	act	0.149521	-0.00987074
49	3	act	0.156603	-0.0038384
49	4	act	0.160271	-0.00122006
49	5	act	0.161663	-0.000878815
49	6	act	0.164549	0.000957711
49	7	act	0.166719	0.0020781
49	8	act	0.167621	0.00192939
49	9	act	0.168974	0.00223228
49	10	act	0.169475	0.00168366
49	11	act	0.170235	0.00139354
49	12	act	0.170402	0.000510306
49	13	act	0.170568	-0.000373226
49	14	act	0.171217	-0.000774273
49	15	act	0.171858	-0.00118368
49	16	act	0.173607	-0.000484514
49	17	act	0.173838	-0.00130311
49	18	act	0.17503	-0.00116115
49	19	act	0.176299	-0.000942388
49	20	act	0.178319	2.72931e-05
49	21	act	0.180689	0.00134733
49	22	act	0.186569	0.00617744
49	23	act	0.197901	0.0164594
49	24	act	0.218666	0.0361748
49	25	act	0.258574	0.0750328
49	26	act	0.331277	0.146686
49	27	act	0.448485	0.262844
49	28	act	0.616666	0.429975
49	29	act	0.816242	0.628501
49	30	act	1.00173	0.812937
49	31	act	1.13934	0.949498
49	32	act	1.23312	1.04223
[truncated: 1,888 more rows]

## Sheet: Results
Block Type	96-Well Block (0.2mL)
Calibration Background is expired	Yes
Calibration Background performed on	03-18-2015
Calibration HRM MELTDOCTOR is expired	Yes
Calibration HRM MELTDOCTOR performed on	03-18-2015
Calibration Normalization FAM-ROX is expired	Yes
Calibration Normalization FAM-ROX performed on	03-18-2015
Calibration Normalization VIC-ROX is expired	Yes
Calibration Normalization VIC-ROX performed on	03-18-2015
Calibration Pure Dye CY5 is expired	No
Calibration Pure Dye CY5 performed on	05-27-2017
Calibration Pure Dye FAM is expired	Yes
Calibration Pure Dye FAM performed on	03-18-2015
Calibration Pure Dye MELTDOCTOR is expired	Yes
Calibration Pure Dye MELTDOCTOR performed on	03-18-2015
Calibration Pure Dye NED is expired	Yes
Calibration Pure Dye NED performed on	03-18-2015
Calibration Pure Dye ROX is expired	Yes
Calibration Pure Dye ROX performed on	03-18-2015
Calibration Pure Dye SYBR is expired	Yes
Calibration Pure Dye SYBR performed on	03-18-2015
Calibration Pure Dye TAMRA is expired	Yes
Calibration Pure Dye TAMRA performed on	03-18-2015
Calibration Pure Dye VIC is expired	Yes
Calibration Pure Dye VIC performed on	03-18-2015
Calibration ROI is expired	Yes
Calibration ROI performed on	03-18-2015
Calibration Uniformity is expired	Yes
Calibration Uniformity performed on	03-18-2015
Chemistry	SYBR_GREEN
Date Created	2018-02-03 16:08:04 PM CST
Date Modified	2018-02-03 17:04:18 PM CST
Experiment Barcode
Experiment Comment
Experiment File Name	G:\wgh\小麦SYP基因家族鉴定与分析\定量结果\Q7\2018-02-03 160803 ACT.eds
Experiment Name	2018-02-03 160803
Experiment Run Start Time	2018-02-04 00:32:06 AM CST
Experiment Run Stop Time	2018-02-04 01:41:06 AM CST
Experiment Type	Comparative Cт (ΔΔCт)
Instrument Name	278870447
Instrument Serial Number	278870447
Instrument Type	QuantStudio(TM) 7 Flex System
Passive Reference	ROX
Quantification Cycle Method	Ct
Signal Smoothing On	true
Stage/ Cycle where Analysis is performed	Stage 2, Step 2
User Name
Well	Well Position	Omit	Sample Name	Target Name	Task	Reporter	Quencher	Quantity	Quantity Mean	Quantity SD	RQ	RQ Min	RQ Max	CT	Ct Mean	Ct SD	Delta Ct	Delta Ct Mean	Delta Ct SE	Delta Ct SE	Delta Delta Ct	Automatic Ct Threshold	Ct Threshold	Automatic Baseline	Baseline Start	Baseline End	Comments	Tm1	Tm2	Tm3
1	A1	FALSE	Sample 1	act	UNKNOWN	SYBR	None							25.9827	25.93	0.044022						TRUE	0.1054	TRUE	1	40		85.3323
2	A2	FALSE	Sample 3	act	UNKNOWN	SYBR	None							26.1531	26.0255	0.116751						TRUE	0.1054	TRUE	1	40		85.3323
3	A3	FALSE	Sample 5	act	UNKNOWN	SYBR	None							26.3746	26.3744	0.00584849						TRUE	0.1054	TRUE	1	40		85.4311
4	A4	FALSE	Sample 7	act	UNKNOWN	SYBR	None							26.1911	26.1753	0.0989938						TRUE	0.1054	TRUE	1	40		85.4311
5	A5	FALSE	Sample 9	act	UNKNOWN	SYBR	None							25.9708	25.8249	0.0973244						TRUE	0.1054	TRUE	1	40		85.5298
6	A6	FALSE	Sample 11	act	UNKNOWN	SYBR	None							25.1282	25.3512	0.208666						TRUE	0.1054	TRUE	1	40		85.6286
7	A7	FALSE	Sample 13	act	UNKNOWN	SYBR	None							25.3903	25.5252	0.111622						TRUE	0.1054	TRUE	1	40		85.6286
8	A8	FALSE	Sample 15	act	UNKNOWN	SYBR	None							26.6139	26.8466	0.212058						TRUE	0.1054	TRUE	1	40		85.6286
9	A9	FALSE	Sample 17	act	UNKNOWN	SYBR	None							24.7434	24.7754	0.180603						TRUE	0.1054	TRUE	1	40		85.5298
10	A10	FALSE	Sample 19	act	UNKNOWN	SYBR	None							25.6853	25.194	0.340612						TRUE	0.1054	TRUE	1	40		85.4311
13	B1	FALSE	Sample 1	act	UNKNOWN	SYBR	None							25.9451	25.93	0.044022						TRUE	0.1054	TRUE	1	40		85.4311
14	B2	FALSE	Sample 3	act	UNKNOWN	SYBR	None							25.9083	26.0255	0.116751						TRUE	0.1054	TRUE	1	40		85.4311
16	B4	FALSE	Sample 7	act	UNKNOWN	SYBR	None							26.0331	26.1753	0.0989938						TRUE	0.1054	TRUE	1	40		85.4311
17	B5	FALSE	Sample 9	act	UNKNOWN	SYBR	None							25.7721	25.8249	0.0973244						TRUE	0.1054	TRUE	1	40		85.5298
18	B6	FALSE	Sample 11	act	UNKNOWN	SYBR	None							25.2324	25.3512	0.208666						TRUE	0.1054	TRUE	1	40		85.5298
19	B7	FALSE	Sample 13	act	UNKNOWN	SYBR	None							25.4837	25.5252	0.111622						TRUE	0.1054	TRUE	1	40		85.6286
20	B8	FALSE	Sample 15	act	UNKNOWN	SYBR	None							26.7474	26.8466	0.212058						TRUE	0.1054	TRUE	1	40		85.6286
21	B9	FALSE	Sample 17	act	UNKNOWN	SYBR	None							24.5328	24.7754	0.180603						TRUE	0.1054	TRUE	1	40		85.5298
22	B10	FALSE	Sample 19	act	UNKNOWN	SYBR	None							24.9008	25.194	0.340612						TRUE	0.1054	TRUE	1	40		85.4311
25	C1	FALSE	Sample 1	act	UNKNOWN	SYBR	None							25.9121	25.93	0.044022						TRUE	0.1054	TRUE	1	40		85.5298
26	C2	FALSE	Sample 5	act	UNKNOWN	SYBR	None							26.3684	26.3744	0.00584849						TRUE	0.1054	TRUE	1	40		85.5298
27	C3	FALSE	Sample 3	act	UNKNOWN	SYBR	None							25.9468	26.0255	0.116751						TRUE	0.1054	TRUE	1	40		85.4311
28	C4	FALSE	Sample 7	act	UNKNOWN	SYBR	None							26.2604	26.1753	0.0989938						TRUE	0.1054	TRUE	1	40		85.5298
29	C5	FALSE	Sample 9	act	UNKNOWN	SYBR	None							25.7814	25.8249	0.0973244						TRUE	0.1054	TRUE	1	40		85.5298
30	C6	FALSE	Sample 11	act	UNKNOWN	SYBR	None							25.4578	25.3512	0.208666						TRUE	0.1054	TRUE	1	40		85.5298
31	C7	FALSE	Sample 13	act	UNKNOWN	SYBR	None							25.6443	25.5252	0.111622						TRUE	0.1054	TRUE	1	40		85.6286
32	C8	FALSE	Sample 15	act	UNKNOWN	SYBR	None							26.9238	26.8466	0.212058						TRUE	0.1054	TRUE	1	40		85.6286
33	C9	FALSE	Sample 17	act	UNKNOWN	SYBR	None							24.925	24.7754	0.180603						TRUE	0.1054	TRUE	1	40		85.6286
34	C10	FALSE	Sample 19	act	UNKNOWN	SYBR	None							25.071	25.194	0.340612						TRUE	0.1054	TRUE	1	40		85.5298
37	D1	FALSE	Sample 1	act	UNKNOWN	SYBR	None							25.8801	25.93	0.044022						TRUE	0.1054	TRUE	1	40		85.6286
38	D2	FALSE	Sample 5	act	UNKNOWN	SYBR	None							26.3801	26.3744	0.00584849						TRUE	0.1054	TRUE	1	40		85.6286
39	D3	FALSE	Sample 3	act	UNKNOWN	SYBR	None							26.0939	26.0255	0.116751						TRUE	0.1054	TRUE	1	40		85.6286
40	D4	FALSE	Sample 7	act	UNKNOWN	SYBR	None							26.2165	26.1753	0.0989938						TRUE	0.1054	TRUE	1	40		85.6286
41	D5	FALSE	Sample 9	act	UNKNOWN	SYBR	None							25.7754	25.8249	0.0973244						TRUE	0.1054	TRUE	1	40		85.6286
42	D6	FALSE	Sample 11	act	UNKNOWN	SYBR	None							25.5866	25.3512	0.208666						TRUE	0.1054	TRUE	1	40		85.6286
43	D7	FALSE	Sample 13	act	UNKNOWN	SYBR	None							25.5825	25.5252	0.111622						TRUE	0.1054	TRUE	1	40		85.6286
44	D8	FALSE	Sample 15	act	UNKNOWN	SYBR	None							27.1014	26.8466	0.212058						TRUE	0.1054	TRUE	1	40		85.6286
45	D9	FALSE	Sample 17	act	UNKNOWN	SYBR	None							24.9002	24.7754	0.180603						TRUE	0.1054	TRUE	1	40		85.6286
46	D10	FALSE	Sample 19	act	UNKNOWN	SYBR	None							25.1189	25.194	0.340612						TRUE	0.1054	TRUE	1	40		85.6286
49	E1	FALSE	Sample 2	act	UNKNOWN	SYBR	None							25.4804	25.1743	0.262169						TRUE	0.1054	TRUE	1	40		85.6286
50	E2	FALSE	Sample 4	act	UNKNOWN	SYBR	None							27.0653	26.921	0.16701						TRUE	0.1054	TRUE	1	40		85.7273
51	E3	FALSE	Sample 6	act	UNKNOWN	SYBR	None							26.4096	26.3315	0.0672154						TRUE	0.1054	TRUE	1	40		85.7273
52	E4	FALSE	Sample 8	act	UNKNOWN	SYBR	None							27.1397	26.842	0.205435						TRUE	0.1054	TRUE	1	40		85.7273
53	E5	FALSE	Sample 10	act	UNKNOWN	SYBR	None							26.6082	26.3358	0.236201						TRUE	0.1054	TRUE	1	40		85.7273
54	E6	FALSE	Sample 12	act	UNKNOWN	SYBR	None							25.931	25.7985	0.224836						TRUE	0.1054	TRUE	1	40		85.6286
55	E7	FALSE	Sample 14	act	UNKNOWN	SYBR	None							25.7978	25.3838	0.306558						TRUE	0.1054	TRUE	1	40		85.6286
56	E8	FALSE	Sample 16	act	UNKNOWN	SYBR	None							25.452	25.4826	0.160611						TRUE	0.1054	TRUE	1	40		85.6286
57	E9	FALSE	Sample 18	act	UNKNOWN	SYBR	None							25.9471	25.7101	0.222815						TRUE	0.1054	TRUE	1	40		85.4311
58	E10	FALSE	Sample 20	act	UNKNOWN	SYBR	None							27.0544	26.9167	0.157845						TRUE	0.1054	TRUE	1	40		85.6286
61	F1	FALSE	Sample 2	act	UNKNOWN	SYBR	None							25.2372	25.1743	0.262169						TRUE	0.1054	TRUE	1	40		85.6286
62	F2	FALSE	Sample 4	act	UNKNOWN	SYBR	None							27.0435	26.921	0.16701						TRUE	0.1054	TRUE	1	40		85.5298
63	F3	FALSE	Sample 6	act	UNKNOWN	SYBR	None							26.2739	26.3315	0.0672154						TRUE	0.1054	TRUE	1	40		85.6286
64	F4	FALSE	Sample 8	act	UNKNOWN	SYBR	None							26.7608	26.842	0.205435						TRUE	0.1054	TRUE	1	40		85.6286
65	F5	FALSE	Sample 10	act	UNKNOWN	SYBR	None							26.3025	26.3358	0.236201						TRUE	0.1054	TRUE	1	40		85.6286
66	F6	FALSE	Sample 12	act	UNKNOWN	SYBR	None							25.9944	25.7985	0.224836						TRUE	0.1054	TRUE	1	40		85.5298
67	F7	FALSE	Sample 14	act	UNKNOWN	SYBR	None							25.4232	25.3838	0.306558						TRUE	0.1054	TRUE	1	40		85.5298
68	F8	FALSE	Sample 16	act	UNKNOWN	SYBR	None							25.6893	25.4826	0.160611						TRUE	0.1054	TRUE	1	40		85.5298
69	F9	FALSE	Sample 18	act	UNKNOWN	SYBR	None							25.8026	25.7101	0.222815						TRUE	0.1054	TRUE	1	40		85.4311
70	F10	FALSE	Sample 20	act	UNKNOWN	SYBR	None							27.0518	26.9167	0.157845						TRUE	0.1054	TRUE	1	40		85.4311
73	G1	FALSE	Sample 2	act	UNKNOWN	SYBR	None							25.1321	25.1743	0.262169						TRUE	0.1054	TRUE	1	40		85.5298
74	G2	FALSE	Sample 4	act	UNKNOWN	SYBR	None							26.8656	26.921	0.16701						TRUE	0.1054	TRUE	1	40		85.6286
75	G3	FALSE	Sample 6	act	UNKNOWN	SYBR	None							26.3654	26.3315	0.0672154						TRUE	0.1054	TRUE	1	40		85.6286
76	G4	FALSE	Sample 8	act	UNKNOWN	SYBR	None							26.7968	26.842	0.205435						TRUE	0.1054	TRUE	1	40		85.6286
77	G5	FALSE	Sample 10	act	UNKNOWN	SYBR	None							26.3943	26.3358	0.236201						TRUE	0.1054	TRUE	1	40		85.6286
78	G6	FALSE	Sample 12	act	UNKNOWN	SYBR	None							25.7788	25.7985	0.224836						TRUE	0.1054	TRUE	1	40		85.6286
79	G7	FALSE	Sample 14	act	UNKNOWN	SYBR	None							25.1016	25.3838	0.306558						TRUE	0.1054	TRUE	1	40		85.5298
80	G8	FALSE	Sample 16	act	UNKNOWN	SYBR	None							25.4899	25.4826	0.160611						TRUE	0.1054	TRUE	1	40		85.4311
81	G9	FALSE	Sample 18	act	UNKNOWN	SYBR	None							25.6677	25.7101	0.222815						TRUE	0.1054	TRUE	1	40		85.3323
82	G10	FALSE	Sample 20	act	UNKNOWN	SYBR	None							26.7936	26.9167	0.157845						TRUE	0.1054	TRUE	1	40		85.3323
85	H1	FALSE	Sample 2	act	UNKNOWN	SYBR	None							24.8476	25.1743	0.262169						TRUE	0.1054	TRUE	1	40		85.4311
86	H2	FALSE	Sample 4	act	UNKNOWN	SYBR	None							26.7094	26.921	0.16701						TRUE	0.1054	TRUE	1	40		85.5298
87	H3	FALSE	Sample 6	act	UNKNOWN	SYBR	None							26.2769	26.3315	0.0672154						TRUE	0.1054	TRUE	1	40		85.6286
88	H4	FALSE	Sample 8	act	UNKNOWN	SYBR	None							26.6706	26.842	0.205435						TRUE	0.1054	TRUE	1	40		85.5298
89	H5	FALSE	Sample 10	act	UNKNOWN	SYBR	None							26.0381	26.3358	0.236201						TRUE	0.1054	TRUE	1	40		85.6286
90	H6	FALSE	Sample 12	act	UNKNOWN	SYBR	None							25.4897	25.7985	0.224836						TRUE	0.1054	TRUE	1	40		85.6286
91	H7	FALSE	Sample 14	act	UNKNOWN	SYBR	None							25.2126	25.3838	0.306558						TRUE	0.1054	TRUE	1	40		85.6286
92	H8	FALSE	Sample 16	act	UNKNOWN	SYBR	None							25.2991	25.4826	0.160611						TRUE	0.1054	TRUE	1	40		85.4311
93	H9	FALSE	Sample 18	act	UNKNOWN	SYBR	None							25.423	25.7101	0.222815						TRUE	0.1054	TRUE	1	40		85.3323
94	H10	FALSE	Sample 20	act	UNKNOWN	SYBR	None							26.7671	26.9167	0.157845						TRUE	0.1054	TRUE	1	40		85.3323
Analysis Type	Singleplex
Endogenous Control	101
RQ Min/Max Confidence Level	95.0
Reference Sample	Sample 1

## Sheet: Melt Curve Raw Data
Block Type	96-Well Block (0.2mL)
Calibration Background is expired	Yes
Calibration Background performed on	03-18-2015
Calibration HRM MELTDOCTOR is expired	Yes
Calibration HRM MELTDOCTOR performed on	03-18-2015
Calibration Normalization FAM-ROX is expired	Yes
Calibration Normalization FAM-ROX performed on	03-18-2015
Calibration Normalization VIC-ROX is expired	Yes
Calibration Normalization VIC-ROX performed on	03-18-2015
Calibration Pure Dye CY5 is expired	No
Calibration Pure Dye CY5 performed on	05-27-2017
Calibration Pure Dye FAM is expired	Yes
Calibration Pure Dye FAM performed on	03-18-2015
Calibration Pure Dye MELTDOCTOR is expired	Yes
Calibration Pure Dye MELTDOCTOR performed on	03-18-2015
Calibration Pure Dye NED is expired	Yes
Calibration Pure Dye NED performed on	03-18-2015
Calibration Pure Dye ROX is expired	Yes
Calibration Pure Dye ROX performed on	03-18-2015
Calibration Pure Dye SYBR is expired	Yes
Calibration Pure Dye SYBR performed on	03-18-2015
Calibration Pure Dye TAMRA is expired	Yes
Calibration Pure Dye TAMRA performed on	03-18-2015
Calibration Pure Dye VIC is expired	Yes
Calibration Pure Dye VIC performed on	03-18-2015
Calibration ROI is expired	Yes
Calibration ROI performed on	03-18-2015
Calibration Uniformity is expired	Yes
Calibration Uniformity performed on	03-18-2015
Chemistry	SYBR_GREEN
Date Created	2018-02-03 16:08:04 PM CST
Date Modified	2018-02-03 17:04:18 PM CST
Experiment Barcode
Experiment Comment
Experiment File Name	G:\wgh\小麦SYP基因家族鉴定与分析\定量结果\Q7\2018-02-03 160803 ACT.eds
Experiment Name	2018-02-03 160803
Experiment Run Start Time	2018-02-04 00:32:06 AM CST
Experiment Run Stop Time	2018-02-04 01:41:06 AM CST
Experiment Type	Comparative Cт (ΔΔCт)
Instrument Name	278870447
Instrument Serial Number	278870447
Instrument Type	QuantStudio(TM) 7 Flex System
Passive Reference	ROX
Quantification Cycle Method	Ct
Signal Smoothing On	true
Stage/ Cycle where Analysis is performed	Stage 2, Step 2
User Name
Well	Well Position	Reading	Temperature	Fluorescence	Derivative
1	A1	1	60.1479	1.1062	0.0384871
1	A1	2	60.3454	1.10864	0.0370098
1	A1	3	60.5429	1.09912	0.0359231
1	A1	4	60.7405	1.10776	0.0356236
1	A1	5	60.938	1.09715	0.0362566
1	A1	6	61.1355	1.09906	0.0376608
1	A1	7	61.333	1.09211	0.039484
1	A1	8	61.5306	1.0844	0.0413499
1	A1	9	61.7281	1.07956	0.0429642
1	A1	10	61.9256	1.07987	0.0441233
1	A1	11	62.1231	1.0762	0.0446846
1	A1	12	62.3207	1.0646	0.0445938
1	A1	13	62.5182	1.05936	0.043952
1	A1	14	62.7157	1.05769	0.0430317
1	A1	15	62.9132	1.049	0.0421945
1	A1	16	63.1108	1.04992	0.0417399
1	A1	17	63.3083	1.04641	0.0418031
1	A1	18	63.5058	1.04077	0.0423518
1	A1	19	63.7033	1.02878	0.0432561
1	A1	20	63.9009	1.03363	0.0443588
1	A1	21	64.0984	1.02625	0.0455116
1	A1	22	64.2959	1.02298	0.0465977
1	A1	23	64.4934	1.01246	0.0475525
1	A1	24	64.691	1.00566	0.0483565
1	A1	25	64.8885	1.00923	0.0489717
1	A1	26	65.086	0.998932	0.049283
1	A1	27	65.2835	0.99539	0.0491115
1	A1	28	65.4811	0.98622	0.0483318
1	A1	29	65.6786	0.983423	0.0470081
1	A1	30	65.8761	0.974166	0.0454206
1	A1	31	66.0736	0.9689	0.0439469
1	A1	32	66.2712	0.974069	0.0428772
1	A1	33	66.4687	0.966621	0.0423054
1	A1	34	66.6662	0.956991	0.042167
1	A1	35	66.8637	0.953156	0.0423563
1	A1	36	67.0613	0.953169	0.0428151
1	A1	37	67.2588	0.944545	0.0435341
1	A1	38	67.4563	0.944396	0.0445088
1	A1	39	67.6538	0.935848	0.0457035
1	A1	40	67.8514	0.931151	0.0470517
1	A1	41	68.0489	0.926984	0.0484537
1	A1	42	68.2464	0.921594	0.0497541
1	A1	43	68.4439	0.915829	0.0507323
1	A1	44	68.6415	0.911708	0.0511509
1	A1	45	68.839	0.904105	0.0508671
1	A1	46	69.0365	0.895761	0.0499451
1	A1	47	69.234	0.887402	0.048674
1	A1	48	69.4316	0.890443	0.0474703
1	A1	49	69.6291	0.885283	0.0467087
1	A1	50	69.8266	0.870172	0.0465743
1	A1	51	70.0241	0.878498	0.0470104
1	A1	52	70.2217	0.868777	0.0477708
1	A1	53	70.4192	0.860645	0.0485489
1	A1	54	70.6167	0.85958	0.0491078
1	A1	55	70.8142	0.848054	0.0493483
1	A1	56	71.0118	0.844131	0.0492777
1	A1	57	71.2093	0.84385	0.0489281
1	A1	58	71.4068	0.83845	0.0483059
1	A1	59	71.6043	0.824914	0.0474188
1	A1	60	71.8018	0.823538	0.0463443
1	A1	61	71.9994	0.819867	0.0452629
1	A1	62	72.1969	0.816305	0.04442
1	A1	63	72.3944	0.810308	0.0440392
1	A1	64	72.5919	0.80206	0.0442305
1	A1	65	72.7895	0.804577	0.0449296
1	A1	66	72.987	0.796668	0.045898
1	A1	67	73.1845	0.79269	0.0468089
1	A1	68	73.382	0.78659	0.0474032
1	A1	69	73.5796	0.777475	0.0476231
1	A1	70	73.7771	0.769903	0.0476191
1	A1	71	73.9746	0.773923	0.047614
1	A1	72	74.1721	0.767742	0.0477275
1	A1	73	74.3697	0.760599	0.0479157
1	A1	74	74.5672	0.751446	0.0480627
1	A1	75	74.7647	0.750834	0.0481385
1	A1	76	74.9622	0.742522	0.0482555
1	A1	77	75.1598	0.737284	0.0485694
1	A1	78	75.3573	0.73576	0.0490956
1	A1	79	75.5548	0.733446	0.0496079
1	A1	80	75.7523	0.722955	0.0497107
1	A1	81	75.9499	0.713208	0.0490611
1	A1	82	76.1474	0.711397	0.0475957
1	A1	83	76.3449	0.707419	0.0456201
1	A1	84	76.5424	0.696432	0.043708
1	A1	85	76.74	0.697094	0.042463
1	A1	86	76.9375	0.696641	0.0422576
1	A1	87	77.135	0.689138	0.0430805
1	A1	88	77.3325	0.687048	0.0445645
1	A1	89	77.5301	0.681136	0.046173
1	A1	90	77.7276	0.672934	0.0474385
1	A1	91	77.9251	0.6659	0.048121
1	A1	92	78.1226	0.664679	0.0482125
1	A1	93	78.3202	0.657356	0.0478285
1	A1	94	78.5177	0.653237	0.0470956
1	A1	95	78.7152	0.648716	0.0461213
1	A1	96	78.9127	0.639861	0.045053
1	A1	97	79.1103	0.636708	0.0441359
1	A1	98	79.3078	0.631672	0.0436929
1	A1	99	79.5053	0.63152	0.0439994
1	A1	100	79.7028	0.622181	0.0451244
1	A1	101	79.9004	0.622386	0.0468348
1	A1	102	80.0979	0.616609	0.0486315
1	A1	103	80.2954	0.607689	0.0499187
1	A1	104	80.4929	0.602877	0.0502418
1	A1	105	80.6905	0.593123	0.0494878
1	A1	106	80.888	0.592729	0.0479695
1	A1	107	81.0855	0.582027	0.0463438
1	A1	108	81.283	0.580048	0.0453875
1	A1	109	81.4806	0.578864	0.0456966
1	A1	110	81.6781	0.573638	0.0474439
1	A1	111	81.8756	0.572495	0.050327
1	A1	112	82.0731	0.564803	0.0537664
1	A1	113	82.2707	0.553969	0.0572744
1	A1	114	82.4682	0.545652	0.0607979
1	A1	115	82.6657	0.541375	0.064842
1	A1	116	82.8632	0.537528	0.0703367
1	A1	117	83.0608	0.531215	0.0783663
1	A1	118	83.2583	0.521	0.0899521
1	A1	119	83.4558	0.517636	0.106015
1	A1	120	83.6533	0.500361	0.127479
1	A1	121	83.8509	0.492959	0.155382
1	A1	122	84.0484	0.474737	0.19078
1	A1	123	84.2459	0.45446	0.234302
1	A1	124	84.4434	0.430828	0.285344
1	A1	125	84.641	0.408024	0.341165
1	A1	126	84.8385	0.367859	0.396346
1	A1	127	85.036	0.312128	0.443164
1	A1	128	85.2335	0.240502	0.47309
1	A1	129	85.4311	0.162914	0.479097
1	A1	130	85.6286	0.0874547	0.457979
1	A1	131	85.8261	0.0162036	0.411678
1	A1	132	86.0236	-0.0235441	0.346987
1	A1	133	86.2212	-0.0465628	0.273667
1	A1	134	86.4187	-0.0495351	0.201733
1	A1	135	86.6162	-0.0527927	0.139009
1	A1	136	86.8137	-0.0586058	0.0898235
1	A1	137	87.0113	-0.0564313	0.0550378
1	A1	138	87.2088	-0.0574375	0.0330229
1	A1	139	87.4063	-0.0537135	0.020905
1	A1	140	87.6038	-0.0568663	0.0155775
1	A1	141	87.8013	-0.0569961	0.0143013
1	A1	142	87.9989	-0.0614537	0.0149627
1	A1	143	88.1964	-0.0607205	0.0161242
1	A1	144	88.3939	-0.0658291	0.0169619
1	A1	145	88.5914	-0.0689081	0.0171297
1	A1	146	88.789	-0.0691896	0.0165833
1	A1	147	88.9865	-0.070094	0.0154186
1	A1	148	89.184	-0.0758635	0.0137784
1	A1	149	89.3815	-0.0749824	0.011841
1	A1	150	89.5791	-0.0764686	0.00984012
1	A1	151	89.7766	-0.0761324	0.00804563
1	A1	152	89.9741	-0.0727065	0.00668241
1	A1	153	90.1716	-0.0769629	0.00583821
1	A1	154	90.3692	-0.0808204	0.00542725
1	A1	155	90.5667	-0.0746179	0.00523227
1	A1	156	90.7642	-0.0768898	0.00499627
1	A1	157	90.9617	-0.0823504	0.0045245
1	A1	158	91.1593	-0.0791783	0.0037684
1	A1	159	91.3568	-0.0800628	0.0028587
1	A1	160	91.5543	-0.0826945	0.00205219
1	A1	161	91.7518	-0.0737551	0.00159611
1	A1	162	91.9494	-0.0789962	0.00158568
1	A1	163	92.1469	-0.0826943	0.00191535
1	A1	164	92.3444	-0.0821574	0.00235842
1	A1	165	92.5419	-0.075715	0.0027066
1	A1	166	92.7395	-0.084921	0.00286343
1	A1	167	92.937	-0.0817328	0.00284307
1	A1	168	93.1345	-0.0775271	0.00271005
1	A1	169	93.332	-0.0856457	0.00252362
1	A1	170	93.5296	-0.0830756	0.00231558
1	A1	171	93.7271	-0.0792374	0.00208793
1	A1	172	93.9246	-0.0844992	0.00181381
1	A1	173	94.1221	-0.0802875	0.00144928
1	A1	174	94.3197	-0.0860329	0.000969777
1	A1	175	94.5172	-0.0837141	0.000415085
1	A1	176	94.7147	-0.0818474	-0.000101734
1	A1	177	94.9122	-0.0803409	-0.000446832
2	A2	1	60.1479	1.34333	0.0422095
2	A2	2	60.3454	1.34672	0.0415376
2	A2	3	60.5429	1.34591	0.041551
2	A2	4	60.7405	1.34222	0.0424078
2	A2	5	60.938	1.33292	0.0439595
2	A2	6	61.1355	1.33287	0.0457571
2	A2	7	61.333	1.33151	0.0472122
2	A2	8	61.5306	1.31923	0.047853
2	A2	9	61.7281	1.31072	0.0475548
2	A2	10	61.9256	1.30821	0.0466005
2	A2	11	62.1231	1.30165	0.045526
2	A2	12	62.3207	1.30102	0.044849
2	A2	13	62.5182	1.29943	0.0448564
2	A2	14	62.7157	1.28951	0.0455689
2	A2	15	62.9132	1.28538	0.0468448
2	A2	16	63.1108	1.27947	0.0484965
2	A2	17	63.3083	1.27696	0.0503254
2	A2	18	63.5058	1.2716	0.0520997
2	A2	19	63.7033	1.26489	0.053565
2	A2	20	63.9009	1.25836	0.0545221
2	A2	21	64.0984	1.25111	0.054922
2	A2	22	64.2959	1.24233	0.0548979
2	A2	23	64.4934	1.24047	0.0546763
2	A2	24	64.691	1.23392	0.0544575
2	A2	25	64.8885	1.23325	0.0543324
2	A2	26	65.086	1.21772	0.0543002
2	A2	27	65.2835	1.21362	0.0543346
2	A2	28	65.4811	1.21577	0.0544346
2	A2	29	65.6786	1.20468	0.0546304
2	A2	30	65.8761	1.19583	0.0549583
2	A2	31	66.0736	1.19502	0.0554225
2	A2	32	66.2712	1.1879	0.0559646
2	A2	33	66.4687	1.17999	0.0564511
2	A2	34	66.6662	1.1777	0.0567132
2	A2	35	66.8637	1.17035	0.056634
2	A2	36	67.0613	1.15948	0.0562332
2	A2	37	67.2588	1.15372	0.0556789
2	A2	38	67.4563	1.15276	0.0552074
2	A2	39	67.6538	1.14533	0.0550092
2	A2	40	67.8514	1.1395	0.0551568
2	A2	41	68.0489	1.13232	0.0556099
2	A2	42	68.2464	1.12702	0.0562617
2	A2	43	68.4439	1.12036	0.0569788
2	A2	44	68.6415	1.11715	0.0576192
2	A2	45	68.839	1.10694	0.0580502
2	A2	46	69.0365	1.10279	0.0581669
2	A2	47	69.234	1.09107	0.0579161
2	A2	48	69.4316	1.09278	0.057304
2	A2	49	69.6291	1.08087	0.0564089
2	A2	50	69.8266	1.07491	0.0553986
2	A2	51	70.0241	1.07274	0.0545363
2	A2	52	70.2217	1.05889	0.0541103
2	A2	53	70.4192	1.0594	0.0542983
2	A2	54	70.6167	1.05835	0.0550387
2	A2	55	70.8142	1.05093	0.0560214
2	A2	56	71.0118	1.04011	0.05684
2	A2	57	71.2093	1.03017	0.0572087
2	A2	58	71.4068	1.03121	0.0570958
2	A2	59	71.6043	1.02073	0.05669
2	A2	60	71.8018	1.01597	0.0562473
2	A2	61	71.9994	1.01025	0.0559328
2	A2	62	72.1969	1.00457	0.0557488
2	A2	63	72.3944	0.999289	0.0555782
2	A2	64	72.5919	0.991331	0.0552969
2	A2	65	72.7895	0.984707	0.0548916
2	A2	66	72.987	0.980621	0.0545
2	A2	67	73.1845	0.970814	0.0543504
2	A2	68	73.382	0.969537	0.0546223
2	A2	69	73.5796	0.96608	0.0553198
2	A2	70	73.7771	0.957534	0.0562384
2	A2	71	73.9746	0.948807	0.0570544
2	A2	72	74.1721	0.944917	0.057479
2	A2	73	74.3697	0.938118	0.0573864
2	A2	74	74.5672	0.92971	0.0568515
2	A2	75	74.7647	0.924456	0.0560885
2	A2	76	74.9622	0.917762	0.055337
2	A2	77	75.1598	0.917952	0.0547633
2	A2	78	75.3573	0.906448	0.0544345
2	A2	79	75.5548	0.901705	0.0543495
2	A2	80	75.7523	0.894769	0.054481
2	A2	81	75.9499	0.892249	0.0547781
2	A2	82	76.1474	0.883325	0.0551361
2	A2	83	76.3449	0.880688	0.0553856
2	A2	84	76.5424	0.871739	0.0553488
2	A2	85	76.74	0.866659	0.0549374
2	A2	86	76.9375	0.856928	0.0542221
2	A2	87	77.135	0.854082	0.0534056
2	A2	88	77.3325	0.848386	0.0527073
2	A2	89	77.5301	0.845968	0.0522503
2	A2	90	77.7276	0.837341	0.0520279
2	A2	91	77.9251	0.830838	0.0519699
2	A2	92	78.1226	0.827712	0.0520304
2	A2	93	78.3202	0.81672	0.0522196
2	A2	94	78.5177	0.818785	0.0525464
2	A2	95	78.7152	0.809552	0.0529416
2	A2	96	78.9127	0.803946	0.0532427
2	A2	97	79.1103	0.79812	0.0532806
2	A2	98	79.3078	0.791585	0.0530124
2	A2	99	79.5053	0.782289	0.0525848
2	A2	100	79.7028	0.77965	0.0522739
2	A2	101	79.9004	0.776051	0.0523062
2	A2	102	80.0979	0.771524	0.0527033
2	A2	103	80.2954	0.765538	0.0532642
2	A2	104	80.4929	0.757444	0.0537202
2	A2	105	80.6905	0.750436	0.053948
2	A2	106	80.888	0.743281	0.0540806
2	A2	107	81.0855	0.738388	0.0544258
2	A2	108	81.283	0.738555	0.0552608
2	A2	109	81.4806	0.731341	0.0566734
2	A2	110	81.6781	0.721408	0.0585691
2	A2	111	81.8756	0.715448	0.0608265
2	A2	112	82.0731	0.708717	0.063472
2	A2	113	82.2707	0.702866	0.0667457
2	A2	114	82.4682	0.696358	0.0710364
2	A2	115	82.6657	0.688081	0.0767705
2	A2	116	82.8632	0.682638	0.0843653
2	A2	117	83.0608	0.672574	0.0943067
2	A2	118	83.2583	0.662722	0.107333
2	A2	119	83.4558	0.650811	0.124618
2	A2	120	83.6533	0.634749	0.14782
2	A2	121	83.8509	0.627953	0.178873
2	A2	122	84.0484	0.609795	0.219493
2	A2	123	84.2459	0.588517	0.270414
2	A2	124	84.4434	0.560789	0.330498
2	A2	125	84.641	0.529931	0.39596
2	A2	126	84.8385	0.481822	0.4601
2	A2	127	85.036	0.419223	0.513911
2	A2	128	85.2335	0.334945	0.547772
2	A2	129	85.4311	0.250974	0.553908
2	A2	130	85.6286	0.160325	0.528871
2	A2	131	85.8261	0.081132	0.475016
2	A2	132	86.0236	0.0306377	0.40022
2	A2	133	86.2212	0.00897241	0.315802
2	A2	134	86.4187	0.00320829	0.233401
2	A2	135	86.6162	-0.0010341	0.162064
2	A2	136	86.8137	-0.00170882	0.106615
2	A2	137	87.0113	-0.0042025	0.0676678
2	A2	138	87.2088	-0.00488816	0.042875
2	A2	139	87.4063	-0.00868862	0.0285755
2	A2	140	87.6038	-0.00677326	0.0211393
2	A2	141	87.8013	-0.0115975	0.0176843
2	A2	142	87.9989	-0.00969705	0.0162412
2	A2	143	88.1964	-0.0153839	0.0156123
2	A2	144	88.3939	-0.0147757	0.0151518
2	A2	145	88.5914	-0.0169982	0.0145779
2	A2	146	88.789	-0.0208812	0.0138323
2	A2	147	88.9865	-0.0200017	0.0129673
2	A2	148	89.184	-0.0223527	0.0120533
2	A2	149	89.3815	-0.0234419	0.0111225
2	A2	150	89.5791	-0.0230294	0.0101653
2	A2	151	89.7766	-0.0277003	0.00916805
2	A2	152	89.9741	-0.0272362	0.00814672
2	A2	153	90.1716	-0.0251433	0.0071397
2	A2	154	90.3692	-0.0251474	0.00617106
2	A2	155	90.5667	-0.0286486	0.00523567
2	A2	156	90.7642	-0.0327221	0.00433294
2	A2	157	90.9617	-0.0271092	0.0035112
2	A2	158	91.1593	-0.0254776	0.00286177
2	A2	159	91.3568	-0.0299283	0.00245923
2	A2	160	91.5543	-0.028191	0.00231162
2	A2	161	91.7518	-0.0324297	0.00237194
2	A2	162	91.9494	-0.0278881	0.00258387
2	A2	163	92.1469	-0.0278449	0.00289411
2	A2	164	92.3444	-0.0307887	0.00321487
2	A2	165	92.5419	-0.0308686	0.00339735
2	A2	166	92.7395	-0.0314253	0.00328004
2	A2	167	92.937	-0.0340557	0.00279871
2	A2	168	93.1345	-0.0309446	0.00207133
2	A2	169	93.332	-0.0329582	0.00137698
2	A2	170	93.5296	-0.0293128	0.00102487
2	A2	171	93.7271	-0.0310517	0.00118911
2	A2	172	93.9246	-0.0309314	0.00180838
2	A2	173	94.1221	-0.0322691	0.00260873
2	A2	174	94.3197	-0.0324256	0.00323477
2	A2	175	94.5172	-0.0353214	0.00341616
2	A2	176	94.7147	-0.0347407	0.00308108
2	A2	177	94.9122	-0.0336699	0.00236301
3	A3	1	60.1479	1.45	0.0532305
3	A3	2	60.3454	1.45035	0.0520996
3	A3	3	60.5429	1.4494	0.0510436
3	A3	4	60.7405	1.43922	0.0502679
3	A3	5	60.938	1.43872	0.0498866
3	A3	6	61.1355	1.43391	0.0499126
3	A3	7	61.333	1.42223	0.0503084
3	A3	8	61.5306	1.4255	0.0510377
3	A3	9	61.7281	1.41314	0.0520803
3	A3	10	61.9256	1.41038	0.0533963
3	A3	11	62.1231	1.40688	0.0548939
3	A3	12	62.3207	1.39988	0.0564318
3	A3	13	62.5182	1.39321	0.0578721
3	A3	14	62.7157	1.38221	0.0591154
3	A3	15	62.9132	1.38079	0.0601083
3	A3	16	63.1108	1.37643	0.0608185
3	A3	17	63.3083	1.36336	0.0612299
3	A3	18	63.5058	1.36032	0.0613788
3	A3	19	63.7033	1.35249	0.061373
3	A3	20	63.9009	1.34206	0.0613607
3	A3	21	64.0984	1.34338	0.0614422
3	A3	22	64.2959	1.33344	0.0616004
3	A3	23	64.4934	1.32724	0.061718
3	A3	24	64.691	1.31835	0.0616726
3	A3	25	64.8885	1.31193	0.061439
3	A3	26	65.086	1.30553	0.0611141
3	A3	27	65.2835	1.30043	0.0608645
3	A3	28	65.4811	1.29589	0.0608401
3	A3	29	65.6786	1.28452	0.0610998
3	A3	30	65.8761	1.28004	0.0615763
3	A3	31	66.0736	1.27691	0.0620953
3	A3	32	66.2712	1.26965	0.062447
3	A3	33	66.4687	1.25897	0.0624976
3	A3	34	66.6662	1.25171	0.0622738
3	A3	35	66.8637	1.24691	0.0619598
3	A3	36	67.0613	1.2406	0.0617804
3	A3	37	67.2588	1.23462	0.0618531
3	A3	38	67.4563	1.22843	0.0621071
3	A3	39	67.6538	1.22318	0.0623325
3	A3	40	67.8514	1.21238	0.0623288
3	A3	41	68.0489	1.20676	0.0620325
3	A3	42	68.2464	1.19678	0.0615585
3	A3	43	68.4439	1.19691	0.0611204
3	A3	44	68.6415	1.18656	0.0609018
3	A3	45	68.839	1.17895	0.0609598
3	A3	46	69.0365	1.17707	0.0611988
3	A3	47	69.234	1.16756	0.0614406
3	A3	48	69.4316	1.1598	0.0615252
3	A3	49	69.6291	1.1546	0.0614156
3	A3	50	69.8266	1.14626	0.0612249
3	A3	51	70.0241	1.13826	0.0611506
3	A3	52	70.2217	1.13435	0.0613443
3	A3	53	70.4192	1.13138	0.0617897
3	A3	54	70.6167	1.12239	0.0622817
3	A3	55	70.8142	1.11084	0.0625296
3	A3	56	71.0118	1.11102	0.0623203
3	A3	57	71.2093	1.09763	0.061653
3	A3	58	71.4068	1.09111	0.0607577
3	A3	59	71.6043	1.08811	0.0600032
3	A3	60	71.8018	1.0827	0.0597351
3	A3	61	71.9994	1.07207	0.0601162
3	A3	62	72.1969	1.0701	0.061036
3	A3	63	72.3944	1.06581	0.0621268
3	A3	64	72.5919	1.05427	0.0628998
3	A3	65	72.7895	1.04796	0.0629455
3	A3	66	72.987	1.03767	0.0621178
3	A3	67	73.1845	1.03407	0.0606064
3	A3	68	73.382	1.02431	0.0588623
3	A3	69	73.5796	1.02155	0.05742
3	A3	70	73.7771	1.01571	0.0566998
3	A3	71	73.9746	1.01197	0.056884
3	A3	72	74.1721	1.00261	0.0578884
3	A3	73	74.3697	0.999951	0.0594228
3	A3	74	74.5672	0.992555	0.0610927
3	A3	75	74.7647	0.983719	0.0625009
3	A3	76	74.9622	0.977364	0.0633371
3	A3	77	75.1598	0.973172	0.0634474
3	A3	78	75.3573	0.960737	0.0628676
3	A3	79	75.5548	0.954819	0.0618003
3	A3	80	75.7523	0.949577	0.0605349
3	A3	81	75.9499	0.945335	0.059334
3	A3	82	76.1474	0.936928	0.0583524
3	A3	83	76.3449	0.930408	0.0576257
3	A3	84	76.5424	0.925791	0.0571197
3	A3	85	76.74	0.920229	0.0567992
3	A3	86	76.9375	0.910337	0.0566645
3	A3	87	77.135	0.907986	0.0567407
3	A3	88	77.3325	0.902662	0.0570424
3	A3	89	77.5301	0.893979	0.0575446
3	A3	90	77.7276	0.889681	0.0581779
3	A3	91	77.9251	0.881557	0.0588409
3	A3	92	78.1226	0.876771	0.0594163
3	A3	93	78.3202	0.870485	0.0597866
3	A3	94	78.5177	0.862303	0.0598536
3	A3	95	78.7152	0.856279	0.0595632
3	A3	96	78.9127	0.848906	0.0589265
3	A3	97	79.1103	0.843448	0.0580211
3	A3	98	79.3078	0.835629	0.0569754
3	A3	99	79.5053	0.831547	0.0559523
3	A3	100	79.7028	0.826231	0.0551314
3	A3	101	79.9004	0.816328	0.0546855
3	A3	102	80.0979	0.813951	0.0547237
3	A3	103	80.2954	0.80892	0.055231
3	A3	104	80.4929	0.805496	0.0560414
3	A3	105	80.6905	0.796051	0.0569041
3	A3	106	80.888	0.788376	0.0576174
3	A3	107	81.0855	0.781906	0.0581471
3	A3	108	81.283	0.776152	0.0586471
3	A3	109	81.4806	0.772856	0.0593858
3	A3	110	81.6781	0.765145	0.0606395
3	A3	111	81.8756	0.757228	0.0626289
3	A3	112	82.0731	0.75127	0.065514
3	A3	113	82.2707	0.745414	0.0694169
3	A3	114	82.4682	0.74067	0.0744607
3	A3	115	82.6657	0.728342	0.0808322
3	A3	116	82.8632	0.722882	0.0888745
3	A3	117	83.0608	0.708836	0.0991892
3	A3	118	83.2583	0.70475	0.112725
3	A3	119	83.4558	0.690685	0.130822
3	A3	120	83.6533	0.678792	0.155199
3	A3	121	83.8509	0.661236	0.187816
3	A3	122	84.0484	0.647065	0.230496
3	A3	123	84.2459	0.623808	0.284234
3	A3	124	84.4434	0.59994	0.348223
3	A3	125	84.641	0.560609	0.418888
3	A3	126	84.8385	0.515973	0.489394
3	A3	127	85.036	0.450792	0.550134
3	A3	128	85.2335	0.36155	0.590459
3	A3	129	85.4311	0.270592	0.601368
3	A3	130	85.6286	0.169481	0.578345
3	A3	131	85.8261	0.0843193	0.523182
3	A3	132	86.0236	0.0271819	0.443902
3	A3	133	86.2212	-0.000854463	0.35263
3	A3	134	86.4187	-0.00852287	0.262223
3	A3	135	86.6162	-0.0104792	0.182994
3	A3	136	86.8137	-0.0150105	0.120757
3	A3	137	87.0113	-0.0136251	0.0766643
3	A3	138	87.2088	-0.0172141	0.0484631
3	A3	139	87.4063	-0.0185608	0.0322796
3	A3	140	87.6038	-0.0200962	0.0241234
3	A3	141	87.8013	-0.0227343	0.0207104
3	A3	142	87.9989	-0.0202694	0.0196634
3	A3	143	88.1964	-0.0260187	0.0193918
3	A3	144	88.3939	-0.0287246	0.0189293
3	A3	145	88.5914	-0.0335804	0.0178379
3	A3	146	88.789	-0.0346146	0.0161291
3	A3	147	88.9865	-0.0354946	0.0141165
3	A3	148	89.184	-0.0341878	0.0121944
3	A3	149	89.3815	-0.0365187	0.0106291
3	A3	150	89.5791	-0.0380896	0.00946866
3	A3	151	89.7766	-0.0398901	0.0085943
3	A3	152	89.9741	-0.0388151	0.00784459
3	A3	153	90.1716	-0.0412067	0.00711244
3	A3	154	90.3692	-0.0393102	0.00636425
3	A3	155	90.5667	-0.0435452	0.00560323
3	A3	156	90.7642	-0.0399168	0.00483349
3	A3	157	90.9617	-0.0431063	0.00406117
3	A3	158	91.1593	-0.0440142	0.00332477
3	A3	159	91.3568	-0.0416814	0.00271541
3	A3	160	91.5543	-0.0436629	0.00235242
3	A3	161	91.7518	-0.0409148	0.00231439
3	A3	162	91.9494	-0.0438831	0.00256796
3	A3	163	92.1469	-0.0415908	0.00295083
3	A3	164	92.3444	-0.0457865	0.00323457
3	A3	165	92.5419	-0.0459827	0.0032354
3	A3	166	92.7395	-0.0449506	0.00290221
3	A3	167	92.937	-0.0444126	0.00232551
3	A3	168	93.1345	-0.045499	0.00166964
3	A3	169	93.332	-0.0451295	0.00108252
3	A3	170	93.5296	-0.0448874	0.000641953
3	A3	171	93.7271	-0.0455707	0.000356902
3	A3	172	93.9246	-0.0449339	0.000199707
3	A3	173	94.1221	-0.0453338	0.000134262
3	A3	174	94.3197	-0.0444704	0.000125524
3	A3	175	94.5172	-0.0452883	0.000139026
3	A3	176	94.7147	-0.0459452	0.000144214
3	A3	177	94.9122	-0.0449449	0.000123761
4	A4	1	60.1479	1.62167	0.0563911
4	A4	2	60.3454	1.61305	0.0553222
4	A4	3	60.5429	1.60737	0.0540731
4	A4	4	60.7405	1.59964	0.053056
4	A4	5	60.938	1.60242	0.0526552
4	A4	6	61.1355	1.59724	0.0530177
4	A4	7	61.333	1.58871	0.0539852
4	A4	8	61.5306	1.5831	0.055209
4	A4	9	61.7281	1.57677	0.0563461
4	A4	10	61.9256	1.5679	0.0572055
4	A4	11	62.1231	1.56486	0.0577778
4	A4	12	62.3207	1.56067	0.0581889
4	A4	13	62.5182	1.54945	0.0586327
4	A4	14	62.7157	1.54283	0.0593059
4	A4	15	62.9132	1.54013	0.0603363
4	A4	16	63.1108	1.53318	0.0617177
4	A4	17	63.3083	1.52724	0.0632915
4	A4	18	63.5058	1.51978	0.0648017
4	A4	19	63.7033	1.50906	0.0660051
4	A4	20	63.9009	1.50412	0.066754
4	A4	21	64.0984	1.49817	0.0670263
4	A4	22	64.2959	1.48709	0.0668951
4	A4	23	64.4934	1.48161	0.0664917
4	A4	24	64.691	1.47603	0.0659757
4	A4	25	64.8885	1.46523	0.0655022
4	A4	26	65.086	1.45999	0.0651818
4	A4	27	65.2835	1.4552	0.0650365
4	A4	28	65.4811	1.44785	0.0649955
4	A4	29	65.6786	1.44047	0.0649459
4	A4	30	65.8761	1.43102	0.0648168
4	A4	31	66.0736	1.42517	0.0646357
4	A4	32	66.2712	1.41927	0.0645274
4	A4	33	66.4687	1.41169	0.0646543
4	A4	34	66.6662	1.40715	0.0651356
4	A4	35	66.8637	1.39547	0.0659827
4	A4	36	67.0613	1.39488	0.0670645
4	A4	37	67.2588	1.38268	0.0681169
4	A4	38	67.4563	1.37834	0.0688139
4	A4	39	67.6538	1.37019	0.0689052
4	A4	40	67.8514	1.36018	0.0683546
4	A4	41	68.0489	1.34858	0.0673823
4	A4	42	68.2464	1.34523	0.0663737
4	A4	43	68.4439	1.34161	0.0656785
4	A4	44	68.6415	1.33166	0.0654445
4	A4	45	68.839	1.3284	0.0655818
4	A4	46	69.0365	1.31632	0.0658631
4	A4	47	69.234	1.30815	0.0660678
4	A4	48	69.4316	1.30643	0.0660795
4	A4	49	69.6291	1.29598	0.0659051
4	A4	50	69.8266	1.2857	0.0656419
4	A4	51	70.0241	1.28391	0.0654291
4	A4	52	70.2217	1.2729	0.0653903
4	A4	53	70.4192	1.26901	0.0655885
4	A4	54	70.6167	1.26173	0.0659934
4	A4	55	70.8142	1.25316	0.0664787
4	A4	56	71.0118	1.2459	0.0668671
4	A4	57	71.2093	1.24169	0.0669996
4	A4	58	71.4068	1.23157	0.0668132
4	A4	59	71.6043	1.2189	0.0663651
4	A4	60	71.8018	1.21951	0.0657938
4	A4	61	71.9994	1.2095	0.0652227
4	A4	62	72.1969	1.2041	0.0646825
4	A4	63	72.3944	1.19545	0.0641244
4	A4	64	72.5919	1.18902	0.0635151
4	A4	65	72.7895	1.18019	0.0629361
4	A4	66	72.987	1.17488	0.062604
4	A4	67	73.1845	1.16703	0.0627631
4	A4	68	73.382	1.16372	0.0635067
4	A4	69	73.5796	1.15739	0.0646495
4	A4	70	73.7771	1.15052	0.0657494
4	A4	71	73.9746	1.14034	0.0662908
4	A4	72	74.1721	1.13169	0.0659389
4	A4	73	74.3697	1.12514	0.0647181
4	A4	74	74.5672	1.11518	0.0630179
4	A4	75	74.7647	1.11145	0.0614304
4	A4	76	74.9622	1.10815	0.0605015
4	A4	77	75.1598	1.10126	0.0605332
4	A4	78	75.3573	1.09209	0.0614843
4	A4	79	75.5548	1.0891	0.0630068
4	A4	80	75.7523	1.08282	0.0645913
4	A4	81	75.9499	1.07509	0.0657731
4	A4	82	76.1474	1.06201	0.0663235
4	A4	83	76.3449	1.05379	0.0663173
4	A4	84	76.5424	1.05097	0.0660267
4	A4	85	76.74	1.04727	0.065717
4	A4	86	76.9375	1.0369	0.0654881
4	A4	87	77.135	1.03087	0.0652682
4	A4	88	77.3325	1.02029	0.0649189
4	A4	89	77.5301	1.01254	0.0643371
4	A4	90	77.7276	1.01082	0.0634729
4	A4	91	77.9251	1.00339	0.0623109
4	A4	92	78.1226	0.994972	0.0608945
4	A4	93	78.3202	0.984415	0.0593898
4	A4	94	78.5177	0.979514	0.0581123
4	A4	95	78.7152	0.97749	0.0574288
4	A4	96	78.9127	0.96986	0.0575745
4	A4	97	79.1103	0.967399	0.0585139
4	A4	98	79.3078	0.958377	0.0599549
4	A4	99	79.5053	0.950534	0.0615058
4	A4	100	79.7028	0.943194	0.0628476
4	A4	101	79.9004	0.935085	0.0638105
4	A4	102	80.0979	0.9308	0.0643314
4	A4	103	80.2954	0.927434	0.064388
4	A4	104	80.4929	0.911735	0.0639897
4	A4	105	80.6905	0.908562	0.0632353
4	A4	106	80.888	0.899419	0.0623468
4	A4	107	81.0855	0.894265	0.0616222
4	A4	108	81.283	0.892777	0.0613299
4	A4	109	81.4806	0.882433	0.0616453
4	A4	110	81.6781	0.874178	0.0626758
4	A4	111	81.8756	0.870576	0.0645483
4	A4	112	82.0731	0.859951	0.0674563
4	A4	113	82.2707	0.857909	0.0716262
4	A4	114	82.4682	0.849553	0.077244
4	A4	115	82.6657	0.841296	0.0844307
4	A4	116	82.8632	0.83133	0.0933334
4	A4	117	83.0608	0.821268	0.104312
4	A4	118	83.2583	0.811655	0.118146
4	A4	119	83.4558	0.794342	0.13619
4	A4	120	83.6533	0.784757	0.160383
4	A4	121	83.8509	0.771574	0.193088
4	A4	122	84.0484	0.752166	0.236672
4	A4	123	84.2459	0.725538	0.292742
4	A4	124	84.4434	0.704576	0.361038
4	A4	125	84.641	0.668097	0.438228
4	A4	126	84.8385	0.620953	0.517151
4	A4	127	85.036	0.553781	0.587188
4	A4	128	85.2335	0.457492	0.63613
4	A4	129	85.4311	0.350222	0.653297
4	A4	130	85.6286	0.248485	0.632898
4	A4	131	85.8261	0.14841	0.576274
4	A4	132	86.0236	0.0782289	0.491946
4	A4	133	86.2212	0.0526107	0.393288
4	A4	134	86.4187	0.0417122	0.2947
4	A4	135	86.6162	0.0389713	0.207825
4	A4	136	86.8137	0.0351472	0.13927
4	A4	137	87.0113	0.0319986	0.0903875
4	A4	138	87.2088	0.0307803	0.058714
4	A4	139	87.4063	0.0248905	0.0400173
4	A4	140	87.6038	0.0246426	0.0300042
4	A4	141	87.8013	0.0246615	0.0252264
4	A4	142	87.9989	0.021953	0.0232705
4	A4	143	88.1964	0.0187307	0.0225788
4	A4	144	88.3939	0.0144417	0.0222124
4	A4	145	88.5914	0.0129581	0.021677
4	A4	146	88.789	0.0085967	0.0207909
4	A4	147	88.9865	0.0079642	0.0195467
4	A4	148	89.184	0.00575205	0.0179835
4	A4	149	89.3815	0.00394095	0.0161266
4	A4	150	89.5791	-0.00134159	0.0140183
4	A4	151	89.7766	0.000216701	0.0117865
4	A4	152	89.9741	0.00144829	0.00966116
4	A4	153	90.1716	0.000380858	0.0078973
4	A4	154	90.3692	-0.000531463	0.00665529
4	A4	155	90.5667	-0.000610756	0.00592805
4	A4	156	90.7642	-0.00245958	0.00556611
4	A4	157	90.9617	-0.00185937	0.00537307
4	A4	158	91.1593	-0.00317508	0.00520239
4	A4	159	91.3568	-0.00411581	0.00500151
4	A4	160	91.5543	-0.0040914	0.00479295
4	A4	161	91.7518	-0.00327662	0.00461862
4	A4	162	91.9494	-0.00502338	0.00448878
4	A4	163	92.1469	-0.00521021	0.00436897
4	A4	164	92.3444	-0.00669483	0.00420965
4	A4	165	92.5419	-0.00707286	0.00398858
4	A4	166	92.7395	-0.00555824	0.00372447
4	A4	167	92.937	-0.00730565	0.00344796
4	A4	168	93.1345	-0.00624125	0.0031602
4	A4	169	93.332	-0.00825583	0.00282603
4	A4	170	93.5296	-0.00910998	0.00241554
4	A4	171	93.7271	-0.00847116	0.00195454
4	A4	172	93.9246	-0.00800325	0.00152755
4	A4	173	94.1221	-0.00630077	0.00121957
4	A4	174	94.3197	-0.00731972	0.00104571
4	A4	175	94.5172	-0.010756	0.000935461
4	A4	176	94.7147	-0.00792533	0.000788739
4	A4	177	94.9122	-0.00915319	0.000553938
5	A5	1	60.1479	1.73568	0.063706
5	A5	2	60.3454	1.72504	0.0627412
5	A5	3	60.5429	1.72178	0.0616468
5	A5	4	60.7405	1.71773	0.060742
5	A5	5	60.938	1.71158	0.0603532
5	A5	6	61.1355	1.70485	0.0606695
5	A5	7	61.333	1.69977	0.0616493
5	A5	8	61.5306	1.69324	0.0630364
5	A5	9	61.7281	1.68938	0.0644744
5	A5	10	61.9256	1.67918	0.0656536
5	A5	11	62.1231	1.66549	0.0664146
5	A5	12	62.3207	1.66817	0.0667651
5	A5	13	62.5182	1.65982	0.0668272
5	A5	14	62.7157	1.64697	0.0667726
5	A5	15	62.9132	1.64236	0.0667652
5	A5	16	63.1108	1.6351	0.0669278
5	A5	17	63.3083	1.63299	0.067337
5	A5	18	63.5058	1.62137	0.0680273
5	A5	19	63.7033	1.61231	0.0690037
5	A5	20	63.9009	1.60673	0.0702126
5	A5	21	64.0984	1.60309	0.071503
5	A5	22	64.2959	1.59328	0.0726175
5	A5	23	64.4934	1.58564	0.0732692
5	A5	24	64.691	1.57382	0.0732781
5	A5	25	64.8885	1.56602	0.0726783
5	A5	26	65.086	1.56019	0.0717179
5	A5	27	65.2835	1.5554	0.0707553
5	A5	28	65.4811	1.54357	0.0701249
5	A5	29	65.6786	1.53796	0.0700292
5	A5	30	65.8761	1.53252	0.07048
5	A5	31	66.0736	1.52755	0.0713089
5	A5	32	66.2712	1.51448	0.0722292
5	A5	33	66.4687	1.51071	0.0729434
5	A5	34	66.6662	1.50139	0.0732737
5	A5	35	66.8637	1.49133	0.0732392
5	A5	36	67.0613	1.48761	0.0730449
5	A5	37	67.2588	1.47307	0.0729614
5	A5	38	67.4563	1.47034	0.0731515
5	A5	39	67.6538	1.46742	0.0735517
5	A5	40	67.8514	1.45521	0.0738972
5	A5	41	68.0489	1.44639	0.0739016
5	A5	42	68.2464	1.43685	0.0734589
5	A5	43	68.4439	1.42693	0.0727204
5	A5	44	68.6415	1.42391	0.0719893
5	A5	45	68.839	1.41616	0.0715168
5	A5	46	69.0365	1.40832	0.0713622
5	A5	47	69.234	1.40125	0.0714128
5	A5	48	69.4316	1.39286	0.0715262
5	A5	49	69.6291	1.38218	0.07167
5	A5	50	69.8266	1.37722	0.0719522
5	A5	51	70.0241	1.36909	0.0725122
5	A5	52	70.2217	1.3631	0.0733728
5	A5	53	70.4192	1.35729	0.0743586
5	A5	54	70.6167	1.34587	0.0751462
5	A5	55	70.8142	1.33721	0.0754155
5	A5	56	71.0118	1.32918	0.0750017
5	A5	57	71.2093	1.32156	0.0739818
5	A5	58	71.4068	1.3122	0.0726508
5	A5	59	71.6043	1.30583	0.0714119
5	A5	60	71.8018	1.29494	0.0706191
5	A5	61	71.9994	1.29568	0.0704392
5	A5	62	72.1969	1.28452	0.0707883
5	A5	63	72.3944	1.27724	0.0713942
5	A5	64	72.5919	1.26924	0.0719456
5	A5	65	72.7895	1.25938	0.0722453
5	A5	66	72.987	1.25243	0.07227
5	A5	67	73.1845	1.24557	0.0721204
5	A5	68	73.382	1.23799	0.071908
5	A5	69	73.5796	1.23041	0.0716736
5	A5	70	73.7771	1.22361	0.0713952
5	A5	71	73.9746	1.21565	0.0710587
5	A5	72	74.1721	1.20331	0.0707229
5	A5	73	74.3697	1.20186	0.0705119
5	A5	74	74.5672	1.19403	0.0705331
5	A5	75	74.7647	1.18366	0.0707896
5	A5	76	74.9622	1.18123	0.071163
5	A5	77	75.1598	1.17164	0.0714823
5	A5	78	75.3573	1.1592	0.0716361
5	A5	79	75.5548	1.15612	0.0716205
5	A5	80	75.7523	1.14618	0.0715024
5	A5	81	75.9499	1.14208	0.0713269
5	A5	82	76.1474	1.13234	0.0710549
5	A5	83	76.3449	1.12434	0.070598
5	A5	84	76.5424	1.11702	0.0699166
5	A5	85	76.74	1.10887	0.0691017
5	A5	86	76.9375	1.10102	0.068369
5	A5	87	77.135	1.09571	0.0679497
5	A5	88	77.3325	1.08745	0.0679473
5	A5	89	77.5301	1.08674	0.0682662
5	A5	90	77.7276	1.07345	0.0686653
5	A5	91	77.9251	1.06422	0.0689012
5	A5	92	78.1226	1.05859	0.0688531
5	A5	93	78.3202	1.05227	0.0685609
5	A5	94	78.5177	1.04503	0.0681659
5	A5	95	78.7152	1.03742	0.0678327
5	A5	96	78.9127	1.0292	0.0676898
5	A5	97	79.1103	1.02273	0.0678039
5	A5	98	79.3078	1.01559	0.0681636
5	A5	99	79.5053	1.01075	0.0686704
5	A5	100	79.7028	1.00136	0.0691683
5	A5	101	79.9004	0.992855	0.0695051
5	A5	102	80.0979	0.985568	0.0696039
5	A5	103	80.2954	0.978298	0.0694878
5	A5	104	80.4929	0.971524	0.0692499
5	A5	105	80.6905	0.964916	0.0690068
5	A5	106	80.888	0.95729	0.0688772
5	A5	107	81.0855	0.948373	0.068993
5	A5	108	81.283	0.941881	0.0695096
5	A5	109	81.4806	0.93548	0.0705837
5	A5	110	81.6781	0.929202	0.0723286
5	A5	111	81.8756	0.921495	0.07479
5	A5	112	82.0731	0.911237	0.0779738
5	A5	113	82.2707	0.905412	0.0819236
5	A5	114	82.4682	0.894968	0.0868011
5	A5	115	82.6657	0.887156	0.0929417
5	A5	116	82.8632	0.877279	0.100866
5	A5	117	83.0608	0.866937	0.111279
5	A5	118	83.2583	0.856025	0.125069
5	A5	119	83.4558	0.844273	0.143353
5	A5	120	83.6533	0.831039	0.167538
5	A5	121	83.8509	0.811454	0.199373
5	A5	122	84.0484	0.794708	0.240848
5	A5	123	84.2459	0.770624	0.293771
5	A5	124	84.4434	0.740716	0.358909
5	A5	125	84.641	0.710645	0.434789
5	A5	126	84.8385	0.664757	0.516556
5	A5	127	85.036	0.60693	0.595548
5	A5	128	85.2335	0.521261	0.660173
5	A5	129	85.4311	0.417834	0.69827
5	A5	130	85.6286	0.309571	0.70042
5	A5	131	85.8261	0.197654	0.663082
5	A5	132	86.0236	0.107836	0.590232
5	A5	133	86.2212	0.0478397	0.492676
5	A5	134	86.4187	0.0253987	0.385119
5	A5	135	86.6162	0.0161886	0.282114
5	A5	136	86.8137	0.016388	0.194485
5	A5	137	87.0113	0.01407	0.127492
5	A5	138	87.2088	0.0115738	0.0811126
5	A5	139	87.4063	0.00839217	0.0518126
5	A5	140	87.6038	0.00344543	0.0347521
5	A5	141	87.8013	0.00542375	0.0254812
5	A5	142	87.9989	0.00123848	0.0207373
5	A5	143	88.1964	-8.88928e-05	0.0184718
5	A5	144	88.3939	0.00247605	0.0174939
5	A5	145	88.5914	-0.00321465	0.0170948
5	A5	146	88.789	-0.00590982	0.0168266
5	A5	147	88.9865	-0.00809791	0.0164251
5	A5	148	89.184	-0.010138	0.0157786
5	A5	149	89.3815	-0.0090802	0.0148807
5	A5	150	89.5791	-0.0133815	0.0137699
5	A5	151	89.7766	-0.014587	0.0124953
5	A5	152	89.9741	-0.0153998	0.0111185
5	A5	153	90.1716	-0.015729	0.00972166
5	A5	154	90.3692	-0.0145243	0.0083954
5	A5	155	90.5667	-0.0185819	0.00721141
5	A5	156	90.7642	-0.0180274	0.00620434
5	A5	157	90.9617	-0.0176155	0.00537646
5	A5	158	91.1593	-0.0166392	0.0047138
5	A5	159	91.3568	-0.0215948	0.00419808
5	A5	160	91.5543	-0.0174149	0.00381006
5	A5	161	91.7518	-0.0201275	0.00352837
5	A5	162	91.9494	-0.0185605	0.00332809
5	A5	163	92.1469	-0.0217698	0.00318079
5	A5	164	92.3444	-0.0198403	0.00305679
5	A5	165	92.5419	-0.0202843	0.0029292
5	A5	166	92.7395	-0.0214745	0.00277876
5	A5	167	92.937	-0.0210632	0.00260029
5	A5	168	93.1345	-0.0220171	0.00240939
5	A5	169	93.332	-0.022309	0.00224137
5	A5	170	93.5296	-0.0210189	0.00213345
5	A5	171	93.7271	-0.0217259	0.00209483
5	A5	172	93.9246	-0.022139	0.00208769
5	A5	173	94.1221	-0.0236642	0.00204061
5	A5	174	94.3197	-0.0229582	0.00189012
5	A5	175	94.5172	-0.0227144	0.00162025
5	A5	176	94.7147	-0.0237279	0.00127046
5	A5	177	94.9122	-0.0227011	0.0009096
6	A6	1	60.1479	1.82582	0.067189
6	A6	2	60.3454	1.81547	0.0663475
6	A6	3	60.5429	1.81437	0.0655754
6	A6	4	60.7405	1.80435	0.0650982
6	A6	5	60.938	1.80432	0.065024
6	A6	6	61.1355	1.79625	0.0652975
6	A6	7	61.333	1.78693	0.0657841
6	A6	8	61.5306	1.7781	0.066413
6	A6	9	61.7281	1.77167	0.0672333
6	A6	10	61.9256	1.76358	0.0683371
6	A6	11	62.1231	1.76349	0.0696988
6	A6	12	62.3207	1.75318	0.0711126
6	A6	13	62.5182	1.74427	0.0722818
6	A6	14	62.7157	1.73131	0.0730022
6	A6	15	62.9132	1.72692	0.0732851
6	A6	16	63.1108	1.71821	0.0733285
6	A6	17	63.3083	1.71295	0.0733751
6	A6	18	63.5058	1.70227	0.0735668
6	A6	19	63.7033	1.69482	0.0738959
6	A6	20	63.9009	1.69104	0.0742531
6	A6	21	64.0984	1.67787	0.0745287
6	A6	22	64.2959	1.66941	0.0746947
6	A6	23	64.4934	1.66404	0.0748134
6	A6	24	64.691	1.65536	0.0749829
6	A6	25	64.8885	1.64618	0.0752531
6	A6	26	65.086	1.64141	0.0755816
6	A6	27	65.2835	1.63086	0.0758518
6	A6	28	65.4811	1.62341	0.0759487
6	A6	29	65.6786	1.61441	0.0758387
6	A6	30	65.8761	1.60534	0.0756071
6	A6	31	66.0736	1.5985	0.0754093
6	A6	32	66.2712	1.59075	0.075383
6	A6	33	66.4687	1.58415	0.075561
6	A6	34	66.6662	1.57316	0.0758538
6	A6	35	66.8637	1.57021	0.0761149
6	A6	36	67.0613	1.55896	0.0762374
6	A6	37	67.2588	1.54431	0.0762145
6	A6	38	67.4563	1.54436	0.0761004
6	A6	39	67.6538	1.53363	0.0759175
6	A6	40	67.8514	1.5274	0.0755976
6	A6	41	68.0489	1.51809	0.0750253
6	A6	42	68.2464	1.50609	0.0741626
6	A6	43	68.4439	1.50074	0.0731428
6	A6	44	68.6415	1.49151	0.0722615
6	A6	45	68.839	1.48548	0.0718556
6	A6	46	69.0365	1.47838	0.0721534
6	A6	47	69.234	1.47399	0.0731648
6	A6	48	69.4316	1.45852	0.0746724
6	A6	49	69.6291	1.45797	0.0762934
6	A6	50	69.8266	1.44853	0.0776029
6	A6	51	70.0241	1.43431	0.0782784
6	A6	52	70.2217	1.42871	0.0782087
6	A6	53	70.4192	1.41761	0.077525
6	A6	54	70.6167	1.40952	0.0765209
6	A6	55	70.8142	1.40623	0.0755211
6	A6	56	71.0118	1.39527	0.0747702
6	A6	57	71.2093	1.38604	0.0743801
6	A6	58	71.4068	1.37946	0.0743358
6	A6	59	71.6043	1.37248	0.0745203
6	A6	60	71.8018	1.36465	0.0747593
6	A6	61	71.9994	1.35671	0.0748851
6	A6	62	72.1969	1.34442	0.0748104
6	A6	63	72.3944	1.33725	0.0745609
6	A6	64	72.5919	1.332	0.0742534
6	A6	65	72.7895	1.32683	0.0740267
6	A6	66	72.987	1.31023	0.073976
6	A6	67	73.1845	1.30685	0.0741125
6	A6	68	73.382	1.30359	0.0743528
6	A6	69	73.5796	1.28801	0.074542
6	A6	70	73.7771	1.28564	0.0745178
6	A6	71	73.9746	1.2748	0.074186
6	A6	72	74.1721	1.26384	0.0735722
6	A6	73	74.3697	1.25764	0.0728067
6	A6	74	74.5672	1.25561	0.0720544
6	A6	75	74.7647	1.244	0.0714583
6	A6	76	74.9622	1.23237	0.0711045
6	A6	77	75.1598	1.22983	0.0710224
6	A6	78	75.3573	1.22374	0.0711792
6	A6	79	75.5548	1.21181	0.0714799
6	A6	80	75.7523	1.209	0.0717946
6	A6	81	75.9499	1.19675	0.0720186
6	A6	82	76.1474	1.18859	0.0721272
6	A6	83	76.3449	1.18127	0.0721707
6	A6	84	76.5424	1.17855	0.0722242
6	A6	85	76.74	1.16511	0.0723198
6	A6	86	76.9375	1.15988	0.0724264
6	A6	87	77.135	1.1508	0.0724744
6	A6	88	77.3325	1.14607	0.0723943
6	A6	89	77.5301	1.13191	0.0721383
6	A6	90	77.7276	1.1292	0.0716747
6	A6	91	77.9251	1.12204	0.0709906
6	A6	92	78.1226	1.11146	0.0701198
6	A6	93	78.3202	1.10453	0.0691771
6	A6	94	78.5177	1.09549	0.0683529
6	A6	95	78.7152	1.08955	0.0678488
6	A6	96	78.9127	1.0873	0.0677807
6	A6	97	79.1103	1.07694	0.0681322
6	A6	98	79.3078	1.06608	0.0687672
6	A6	99	79.5053	1.06051	0.0694886
6	A6	100	79.7028	1.05441	0.0700934
6	A6	101	79.9004	1.0514	0.0704106
6	A6	102	80.0979	1.03393	0.0703513
6	A6	103	80.2954	1.02768	0.0699564
6	A6	104	80.4929	1.02423	0.0693914
6	A6	105	80.6905	1.01624	0.0688873
6	A6	106	80.888	1.00987	0.0686488
6	A6	107	81.0855	0.998313	0.0687991
6	A6	108	81.283	0.997041	0.069386
6	A6	109	81.4806	0.985074	0.0704227
6	A6	110	81.6781	0.979047	0.0719236
6	A6	111	81.8756	0.972878	0.0739292
6	A6	112	82.0731	0.963385	0.0765317
6	A6	113	82.2707	0.955011	0.0799082
6	A6	114	82.4682	0.946538	0.0843414
6	A6	115	82.6657	0.938147	0.0902182
6	A6	116	82.8632	0.929813	0.0980141
6	A6	117	83.0608	0.921498	0.108319
6	A6	118	83.2583	0.907109	0.121918
6	A6	119	83.4558	0.895154	0.139919
6	A6	120	83.6533	0.880364	0.163846
6	A6	121	83.8509	0.867242	0.195626
6	A6	122	84.0484	0.849197	0.237415
6	A6	123	84.2459	0.822872	0.291164
6	A6	124	84.4434	0.795017	0.357866
6	A6	125	84.641	0.762587	0.436483
6	A6	126	84.8385	0.716598	0.522809
6	A6	127	85.036	0.65785	0.608816
6	A6	128	85.2335	0.575283	0.683119
6	A6	129	85.4311	0.470094	0.73291
6	A6	130	85.6286	0.353084	0.747131
6	A6	131	85.8261	0.237459	0.71992
6	A6	132	86.0236	0.124789	0.652981
6	A6	133	86.2212	0.0520773	0.555722
6	A6	134	86.4187	0.0180935	0.442868
6	A6	135	86.6162	0.00482601	0.330384
6	A6	136	86.8137	0.00379349	0.231342
6	A6	137	87.0113	0.00119432	0.153289
6	A6	138	87.2088	0.000147186	0.0978518
6	A6	139	87.4063	-0.00396204	0.0622095
6	A6	140	87.6038	-0.00601207	0.0413716
6	A6	141	87.8013	-0.00801963	0.0301976
6	A6	142	87.9989	-0.0116183	0.0245788
6	A6	143	88.1964	-0.0129757	0.0217669
6	A6	144	88.3939	-0.0133918	0.0201751
6	A6	145	88.5914	-0.0176207	0.0190116
6	A6	146	88.789	-0.0204666	0.0179602
6	A6	147	88.9865	-0.0226101	0.0169544
6	A6	148	89.184	-0.0224495	0.016011
6	A6	149	89.3815	-0.0237594	0.0151119
6	A6	150	89.5791	-0.0268602	0.0141626
6	A6	151	89.7766	-0.0298468	0.0130456
6	A6	152	89.9741	-0.0308826	0.01172
6	A6	153	90.1716	-0.0303492	0.0102752
6	A6	154	90.3692	-0.0285496	0.00888309
6	A6	155	90.5667	-0.0331805	0.0076881
6	A6	156	90.7642	-0.0307404	0.00673039
6	A6	157	90.9617	-0.0342778	0.00596244
6	A6	158	91.1593	-0.0341126	0.00532831
6	A6	159	91.3568	-0.0335006	0.00482166
6	A6	160	91.5543	-0.0335341	0.00447084
6	A6	161	91.7518	-0.0327959	0.0042781
6	A6	162	91.9494	-0.0364097	0.00418422
6	A6	163	92.1469	-0.0365547	0.00409665
6	A6	164	92.3444	-0.0359911	0.00394735
6	A6	165	92.5419	-0.0361265	0.00371656
6	A6	166	92.7395	-0.0346526	0.00340251
6	A6	167	92.937	-0.0387036	0.00298523
6	A6	168	93.1345	-0.037034	0.00244345
6	A6	169	93.332	-0.0395116	0.00182031
6	A6	170	93.5296	-0.0380707	0.00126328
6	A6	171	93.7271	-0.0352487	0.000969449
6	A6	172	93.9246	-0.0358406	0.00105437
6	A6	173	94.1221	-0.0364339	0.00144695
6	A6	174	94.3197	-0.0398338	0.00190673
6	A6	175	94.5172	-0.0393177	0.00216152
6	A6	176	94.7147	-0.038651	0.00206349
6	A6	177	94.9122	-0.038767	0.00165275
7	A7	1	60.1479	1.90029	0.0698535
7	A7	2	60.3454	1.89319	0.069704
7	A7	3	60.5429	1.88382	0.0694258
7	A7	4	60.7405	1.8812	0.0690379
7	A7	5	60.938	1.87478	0.0685667
7	A7	6	61.1355	1.86552	0.0680261
7	A7	7	61.333	1.85859	0.0674425
7	A7	8	61.5306	1.85046	0.0669142
7	A7	9	61.7281	1.84555	0.0666486
7	A7	10	61.9256	1.83637	0.066914
7	A7	11	62.1231	1.83149	0.0679155
7	A7	12	62.3207	1.82465	0.0696352
7	A7	13	62.5182	1.82008	0.071747
7	A7	14	62.7157	1.81118	0.0736709
7	A7	15	62.9132	1.80095	0.0747851
7	A7	16	63.1108	1.79216	0.0747048
7	A7	17	63.3083	1.7825	0.0734921
7	A7	18	63.5058	1.7729	0.0716781
7	A7	19	63.7033	1.76626	0.0700684
7	A7	20	63.9009	1.76306	0.0694077
7	A7	21	64.0984	1.7562	0.070069
7	A7	22	64.2959	1.7513	0.0719214
7	A7	23	64.4934	1.73988	0.0744279
7	A7	24	64.691	1.73775	0.0769174
7	A7	25	64.8885	1.72031	0.0788748
7	A7	26	65.086	1.7151	0.0800903
7	A7	27	65.2835	1.70534	0.0806216
7	A7	28	65.4811	1.697	0.0806358
7	A7	29	65.6786	1.69388	0.0802763
7	A7	30	65.8761	1.68369	0.07965
7	A7	31	66.0736	1.6659	0.0788924
7	A7	32	66.2712	1.6643	0.0781892
7	A7	33	66.4687	1.65488	0.0776983
7	A7	34	66.6662	1.65571	0.0774404
7	A7	35	66.8637	1.64067	0.0772876
7	A7	36	67.0613	1.628	0.0770668
7	A7	37	67.2588	1.6244	0.0766893
7	A7	38	67.4563	1.61436	0.0761988
7	A7	39	67.6538	1.61222	0.0757229
7	A7	40	67.8514	1.59645	0.0753999
7	A7	41	68.0489	1.59307	0.0753356
7	A7	42	68.2464	1.58327	0.0755797
7	A7	43	68.4439	1.57613	0.0760977
7	A7	44	68.6415	1.56916	0.0767443
7	A7	45	68.839	1.56036	0.0772877
7	A7	46	69.0365	1.55574	0.0775116
7	A7	47	69.234	1.53654	0.0773419
7	A7	48	69.4316	1.5335	0.0769047
7	A7	49	69.6291	1.52915	0.0764771
7	A7	50	69.8266	1.52011	0.0763327
7	A7	51	70.0241	1.50353	0.0765866
7	A7	52	70.2217	1.50794	0.0771205
7	A7	53	70.4192	1.49747	0.0776405
7	A7	54	70.6167	1.48729	0.0778471
7	A7	55	70.8142	1.47101	0.0776153
7	A7	56	71.0118	1.46852	0.0770459
7	A7	57	71.2093	1.46251	0.0763641
7	A7	58	71.4068	1.45524	0.0757451
7	A7	59	71.6043	1.44359	0.0752329
7	A7	60	71.8018	1.44096	0.0748006
7	A7	61	71.9994	1.42376	0.0744801
7	A7	62	72.1969	1.41984	0.0744119
7	A7	63	72.3944	1.41712	0.0747709
7	A7	64	72.5919	1.40563	0.0756134
7	A7	65	72.7895	1.40172	0.0767919
7	A7	66	72.987	1.38422	0.0779711
7	A7	67	73.1845	1.38548	0.0787588
7	A7	68	73.382	1.37362	0.0788742
7	A7	69	73.5796	1.36123	0.0782819
7	A7	70	73.7771	1.35214	0.0772296
7	A7	71	73.9746	1.34926	0.0761431
7	A7	72	74.1721	1.33513	0.0754142
7	A7	73	74.3697	1.33836	0.07521
7	A7	74	74.5672	1.3274	0.0754243
7	A7	75	74.7647	1.31295	0.0758065
7	A7	76	74.9622	1.30698	0.0761422
7	A7	77	75.1598	1.30038	0.0763503
7	A7	78	75.3573	1.292	0.0764268
7	A7	79	75.5548	1.28738	0.0763356
7	A7	80	75.7523	1.27605	0.0759615
7	A7	81	75.9499	1.26591	0.0751735
7	A7	82	76.1474	1.25758	0.0739326
7	A7	83	76.3449	1.25304	0.0723627
7	A7	84	76.5424	1.24482	0.0707311
7	A7	85	76.74	1.23375	0.0693693
7	A7	86	76.9375	1.23119	0.0685624
7	A7	87	77.135	1.22184	0.0684612
7	A7	88	77.3325	1.22131	0.069033
7	A7	89	77.5301	1.20695	0.0700934
7	A7	90	77.7276	1.20033	0.0713923
7	A7	91	77.9251	1.19638	0.0727124
7	A7	92	78.1226	1.18561	0.0739292
7	A7	93	78.3202	1.17732	0.0749982
7	A7	94	78.5177	1.1687	0.0758868
7	A7	95	78.7152	1.16361	0.0765115
7	A7	96	78.9127	1.15624	0.0767426
7	A7	97	79.1103	1.14287	0.0764842
7	A7	98	79.3078	1.13446	0.0757735
7	A7	99	79.5053	1.12712	0.074809
7	A7	100	79.7028	1.12087	0.073846
7	A7	101	79.9004	1.11409	0.0730585
7	A7	102	80.0979	1.10974	0.0724524
7	A7	103	80.2954	1.09431	0.0719233
7	A7	104	80.4929	1.08971	0.0713919
7	A7	105	80.6905	1.08339	0.0709096
7	A7	106	80.888	1.07618	0.070651
7	A7	107	81.0855	1.06627	0.0708089
7	A7	108	81.283	1.06153	0.0714843
7	A7	109	81.4806	1.05782	0.072659
7	A7	110	81.6781	1.04541	0.0742719
7	A7	111	81.8756	1.03509	0.0763343
7	A7	112	82.0731	1.02847	0.0789777
7	A7	113	82.2707	1.02357	0.082398
7	A7	114	82.4682	1.01595	0.0867652
7	A7	115	82.6657	1.00622	0.0922217
7	A7	116	82.8632	0.994127	0.0990185
7	A7	117	83.0608	0.979774	0.107705
7	A7	118	83.2583	0.975649	0.119246
7	A7	119	83.4558	0.963116	0.134997
7	A7	120	83.6533	0.948277	0.156597
7	A7	121	83.8509	0.935273	0.185883
7	A7	122	84.0484	0.920616	0.224829
7	A7	123	84.2459	0.892945	0.275389
7	A7	124	84.4434	0.868071	0.338982
7	A7	125	84.641	0.837255	0.415501
7	A7	126	84.8385	0.795443	0.501992
7	A7	127	85.036	0.744367	0.591569
7	A7	128	85.2335	0.673578	0.673347
7	A7	129	85.4311	0.567404	0.734002
7	A7	130	85.6286	0.455991	0.760902
7	A7	131	85.8261	0.333717	0.745939
7	A7	132	86.0236	0.218842	0.68856
7	A7	133	86.2212	0.133425	0.596597
7	A7	134	86.4187	0.0926797	0.484318
7	A7	135	86.6162	0.0757387	0.368382
7	A7	136	86.8137	0.070016	0.263329
7	A7	137	87.0113	0.0698204	0.178388
7	A7	138	87.2088	0.0674168	0.116585
7	A7	139	87.4063	0.0616338	0.0759469
7	A7	140	87.6038	0.0588368	0.0517794
7	A7	141	87.8013	0.0559684	0.0388287
7	A7	142	87.9989	0.0564325	0.0326248
7	A7	143	88.1964	0.0513722	0.0299371
7	A7	144	88.3939	0.0491703	0.0286758
7	A7	145	88.5914	0.0437435	0.0276244
7	A7	146	88.789	0.0394562	0.026205
7	A7	147	88.9865	0.0367232	0.0243012
7	A7	148	89.184	0.0359378	0.0220893
7	A7	149	89.3815	0.0325647	0.0198625
7	A7	150	89.5791	0.0310791	0.0178773
7	A7	151	89.7766	0.0320009	0.0162601
7	A7	152	89.9741	0.0298291	0.0149885
7	A7	153	90.1716	0.0247206	0.0139337
7	A7	154	90.3692	0.0273136	0.0129301
7	A7	155	90.5667	0.0246708	0.0118405
7	A7	156	90.7642	0.0239598	0.0105977
7	A7	157	90.9617	0.0216985	0.00922466
7	A7	158	91.1593	0.0226886	0.00784034
7	A7	159	91.3568	0.0194118	0.00663893
7	A7	160	91.5543	0.0238839	0.00582801
7	A7	161	91.7518	0.0216373	0.00553385
7	A7	162	91.9494	0.0206726	0.00572265
7	A7	163	92.1469	0.0209349	0.00619421
7	A7	164	92.3444	0.0161477	0.00666237
7	A7	165	92.5419	0.0196668	0.00687754
7	A7	166	92.7395	0.016121	0.00672164
7	A7	167	92.937	0.0152184	0.0062298
7	A7	168	93.1345	0.0167996	0.00554194
7	A7	169	93.332	0.0165679	0.00482286
7	A7	170	93.5296	0.0144716	0.00419566
7	A7	171	93.7271	0.013769	0.00371303
7	A7	172	93.9246	0.0173529	0.00336536
7	A7	173	94.1221	0.0130514	0.00310632
7	A7	174	94.3197	0.0127779	0.00287741
7	A7	175	94.5172	0.0152771	0.00262408
7	A7	176	94.7147	0.0145455	0.00230663
7	A7	177	94.9122	0.0109875	0.00191037
8	A8	1	60.1479	1.83549	0.0696394
8	A8	2	60.3454	1.8338	0.0689788
8	A8	3	60.5429	1.822	0.0682934
8	A8	4	60.7405	1.81871	0.0677873
8	A8	5	60.938	1.81643	0.0676527
8	A8	6	61.1355	1.8064	0.0679695
8	A8	7	61.333	1.79919	0.0686694
8	A8	8	61.5306	1.79492	0.0695674
8	A8	9	61.7281	1.78624	0.0704405
8	A8	10	61.9256	1.778	0.0711177
8	A8	11	62.1231	1.77508	0.0715521
8	A8	12	62.3207	1.76124	0.0718427
8	A8	13	62.5182	1.75847	0.0721975
8	A8	14	62.7157	1.749	0.0728337
8	A8	15	62.9132	1.74141	0.0738531
8	A8	16	63.1108	1.74218	0.0751896
8	A8	17	63.3083	1.72715	0.0766496
8	A8	18	63.5058	1.71746	0.0780208
8	A8	19	63.7033	1.71235	0.0791574
8	A8	20	63.9009	1.70485	0.0799901
8	A8	21	64.0984	1.6977	0.080509
8	A8	22	64.2959	1.68816	0.0807467
8	A8	23	64.4934	1.67753	0.0807946
8	A8	24	64.691	1.66993	0.0807776
8	A8	25	64.8885	1.66094	0.0807812
8	A8	26	65.086	1.6633	0.0807851
8	A8	27	65.2835	1.64877	0.0806995
8	A8	28	65.4811	1.63118	0.0804662
8	A8	29	65.6786	1.63406	0.0801406
8	A8	30	65.8761	1.62256	0.0798465
8	A8	31	66.0736	1.61757	0.0796589
8	A8	32	66.2712	1.6084	0.0795264
8	A8	33	66.4687	1.59865	0.079324
8	A8	34	66.6662	1.59449	0.0789974
8	A8	35	66.8637	1.5797	0.0786581
8	A8	36	67.0613	1.57525	0.0785399
8	A8	37	67.2588	1.57031	0.0788299
8	A8	38	67.4563	1.5594	0.0795036
8	A8	39	67.6538	1.55947	0.0803051
8	A8	40	67.8514	1.54165	0.0809091
8	A8	41	68.0489	1.53618	0.0811453
8	A8	42	68.2464	1.5258	0.0811231
8	A8	43	68.4439	1.51569	0.0811521
8	A8	44	68.6415	1.51864	0.0815259
8	A8	45	68.839	1.50061	0.0823175
8	A8	46	69.0365	1.49584	0.083332
8	A8	47	69.234	1.49026	0.0842245
8	A8	48	69.4316	1.47718	0.0846957
8	A8	49	69.6291	1.46559	0.0846204
8	A8	50	69.8266	1.46075	0.0840703
8	A8	51	70.0241	1.45317	0.0832343
8	A8	52	70.2217	1.44506	0.082333
8	A8	53	70.4192	1.43338	0.0815639
8	A8	54	70.6167	1.42466	0.0810616
8	A8	55	70.8142	1.42252	0.0808652
8	A8	56	71.0118	1.41272	0.0808911
8	A8	57	71.2093	1.40529	0.0809727
8	A8	58	71.4068	1.39244	0.0809628
8	A8	59	71.6043	1.3855	0.0808262
8	A8	60	71.8018	1.38078	0.0806614
8	A8	61	71.9994	1.37016	0.0806212
8	A8	62	72.1969	1.35947	0.0808061
8	A8	63	72.3944	1.36119	0.0812053
8	A8	64	72.5919	1.34399	0.081717
8	A8	65	72.7895	1.337	0.0822056
8	A8	66	72.987	1.3306	0.0825452
8	A8	67	73.1845	1.32067	0.0826227
8	A8	68	73.382	1.31501	0.0823306
8	A8	69	73.5796	1.30429	0.0816045
8	A8	70	73.7771	1.29544	0.0805009
8	A8	71	73.9746	1.28604	0.079245
8	A8	72	74.1721	1.2794	0.0781842
8	A8	73	74.3697	1.27439	0.0776416
8	A8	74	74.5672	1.26624	0.0777683
8	A8	75	74.7647	1.26083	0.0784817
8	A8	76	74.9622	1.24905	0.0795179
8	A8	77	75.1598	1.24222	0.0805503
8	A8	78	75.3573	1.23358	0.0812868
8	A8	79	75.5548	1.22793	0.0815368
8	A8	80	75.7523	1.21827	0.0812468
8	A8	81	75.9499	1.20407	0.0805186
8	A8	82	76.1474	1.20154	0.0795871
8	A8	83	76.3449	1.1933	0.0787286
8	A8	84	76.5424	1.18581	0.078139
8	A8	85	76.74	1.17784	0.0778449
8	A8	86	76.9375	1.16904	0.0777212
8	A8	87	77.135	1.16749	0.0776058
8	A8	88	77.3325	1.1487	0.0774287
8	A8	89	77.5301	1.14767	0.077271
8	A8	90	77.7276	1.13419	0.077305
8	A8	91	77.9251	1.13834	0.0776573
8	A8	92	78.1226	1.12476	0.07831
8	A8	93	78.3202	1.11069	0.0790934
8	A8	94	78.5177	1.10848	0.0797648
8	A8	95	78.7152	1.10451	0.0801147
8	A8	96	78.9127	1.08766	0.0800488
8	A8	97	79.1103	1.08068	0.0796244
8	A8	98	79.3078	1.07605	0.0790136
8	A8	99	79.5053	1.06578	0.0784053
8	A8	100	79.7028	1.05886	0.0778937
8	A8	101	79.9004	1.05576	0.0774244
8	A8	102	80.0979	1.04108	0.0768585
8	A8	103	80.2954	1.03604	0.0761109
8	A8	104	80.4929	1.02599	0.0752624
8	A8	105	80.6905	1.02153	0.0745744
8	A8	106	80.888	1.01301	0.074381
8	A8	107	81.0855	1.00826	0.0749374
8	A8	108	81.283	0.997861	0.0763136
8	A8	109	81.4806	0.995332	0.0783958
8	A8	110	81.6781	0.983679	0.0809914
8	A8	111	81.8756	0.974221	0.083977
8	A8	112	82.0731	0.967199	0.0874003
8	A8	113	82.2707	0.956668	0.091485
8	A8	114	82.4682	0.952178	0.0965645
8	A8	115	82.6657	0.939902	0.103011
8	A8	116	82.8632	0.931084	0.111246
8	A8	117	83.0608	0.918589	0.121826
8	A8	118	83.2583	0.906667	0.135554
8	A8	119	83.4558	0.895288	0.153556
8	A8	120	83.6533	0.880499	0.177304
8	A8	121	83.8509	0.865206	0.208608
8	A8	122	84.0484	0.844965	0.249527
8	A8	123	84.2459	0.822196	0.302078
8	A8	124	84.4434	0.793885	0.367516
8	A8	125	84.641	0.757504	0.445151
8	A8	126	84.8385	0.722282	0.530947
8	A8	127	85.036	0.67032	0.616646
8	A8	128	85.2335	0.585753	0.690222
8	A8	129	85.4311	0.488374	0.738128
8	A8	130	85.6286	0.376298	0.748967
8	A8	131	85.8261	0.260633	0.717345
8	A8	132	86.0236	0.161978	0.646233
8	A8	133	86.2212	0.09783	0.546657
8	A8	134	86.4187	0.0759805	0.434616
8	A8	135	86.6162	0.065021	0.326479
8	A8	136	86.8137	0.0632555	0.234759
8	A8	137	87.0113	0.0560414	0.165837
8	A8	138	87.2088	0.0522658	0.120077
8	A8	139	87.4063	0.0453743	0.0936377
8	A8	140	87.6038	0.0412655	0.0807904
8	A8	141	87.8013	0.0340083	0.0757943
8	A8	142	87.9989	0.02256	0.0739661
8	A8	143	88.1964	0.0147954	0.0720725
8	A8	144	88.3939	0.00418195	0.0683254
8	A8	145	88.5914	-0.00273338	0.0621867
8	A8	146	88.789	-0.0108883	0.0540639
8	A8	147	88.9865	-0.0143401	0.0449244
8	A8	148	89.184	-0.0155448	0.0358832
8	A8	149	89.3815	-0.0160159	0.0278552
8	A8	150	89.5791	-0.0186249	0.0213589
8	A8	151	89.7766	-0.0194263	0.0164998
8	A8	152	89.9741	-0.0197768	0.0130783
8	A8	153	90.1716	-0.0203691	0.0107395
8	A8	154	90.3692	-0.0211613	0.00909973
8	A8	155	90.5667	-0.0224041	0.00783897
8	A8	156	90.7642	-0.024238	0.00676325
8	A8	157	90.9617	-0.0239411	0.00582869
8	A8	158	91.1593	-0.022281	0.00510614
8	A8	159	91.3568	-0.0239872	0.00468808
8	A8	160	91.5543	-0.0254692	0.00458488
8	A8	161	91.7518	-0.0204951	0.00467881
8	A8	162	91.9494	-0.0293841	0.00477264
8	A8	163	92.1469	-0.0268584	0.00470114
8	A8	164	92.3444	-0.0260068	0.00442342
8	A8	165	92.5419	-0.0259973	0.0040272
8	A8	166	92.7395	-0.0271619	0.00364672
8	A8	167	92.937	-0.0279034	0.00336382
8	A8	168	93.1345	-0.0263218	0.00316786
8	A8	169	93.332	-0.0291234	0.00299353
8	A8	170	93.5296	-0.0296328	0.00279031
8	A8	171	93.7271	-0.0276458	0.0025589
8	A8	172	93.9246	-0.0282363	0.0023284
8	A8	173	94.1221	-0.0284334	0.00210604
8	A8	174	94.3197	-0.0286344	0.00185568
8	A8	175	94.5172	-0.0323975	0.00152994
8	A8	176	94.7147	-0.0278807	0.00112407
8	A8	177	94.9122	-0.0289534	0.000696442
9	A9	1	60.1479	1.86487	0.0736102
9	A9	2	60.3454	1.85327	0.0752441
9	A9	3	60.5429	1.8528	0.0764425
9	A9	4	60.7405	1.84338	0.0766386
9	A9	5	60.938	1.82413	0.075643
9	A9	6	61.1355	1.81659	0.0737659
9	A9	7	61.333	1.8184	0.0716757
9	A9	8	61.5306	1.8081	0.0700757
9	A9	9	61.7281	1.80471	0.0694187
9	A9	10	61.9256	1.78717	0.0697599
9	A9	11	62.1231	1.79315	0.0707967
9	A9	12	62.3207	1.78361	0.0720242
9	A9	13	62.5182	1.76871	0.0729469
9	A9	14	62.7157	1.76814	0.073276
9	A9	15	62.9132	1.74928	0.0730112
9	A9	16	63.1108	1.74433	0.0723718
9	A9	17	63.3083	1.748	0.0716397
9	A9	18	63.5058	1.73206	0.0710335
9	A9	19	63.7033	1.72411	0.0706961
9	A9	20	63.9009	1.71631	0.0707445
9	A9	21	64.0984	1.71241	0.0712775
9	A9	22	64.2959	1.70237	0.072297
9	A9	23	64.4934	1.69719	0.0736329
9	A9	24	64.691	1.69405	0.0749688
9	A9	25	64.8885	1.67803	0.0760096
9	A9	26	65.086	1.66696	0.0766518
9	A9	27	65.2835	1.66534	0.0770538
9	A9	28	65.4811	1.65578	0.0775142
9	A9	29	65.6786	1.64938	0.0782605
9	A9	30	65.8761	1.63647	0.079266
9	A9	31	66.0736	1.63569	0.0802252
9	A9	32	66.2712	1.62797	0.0807028
9	A9	33	66.4687	1.60838	0.0803722
9	A9	34	66.6662	1.60318	0.0792065
9	A9	35	66.8637	1.5979	0.0775115
9	A9	36	67.0613	1.58471	0.0758018
9	A9	37	67.2588	1.58648	0.0745885
9	A9	38	67.4563	1.56876	0.0741855
9	A9	39	67.6538	1.56616	0.0745971
9	A9	40	67.8514	1.56331	0.0755234
9	A9	41	68.0489	1.55119	0.0764914
9	A9	42	68.2464	1.54092	0.0770857
9	A9	43	68.4439	1.53482	0.0771677
9	A9	44	68.6415	1.51946	0.0769575
9	A9	45	68.839	1.51659	0.0768909
9	A9	46	69.0365	1.50942	0.0773303
9	A9	47	69.234	1.50565	0.0783295
9	A9	48	69.4316	1.49413	0.0795927
9	A9	49	69.6291	1.48467	0.0806435
9	A9	50	69.8266	1.47123	0.0810537
9	A9	51	70.0241	1.46536	0.0805929
9	A9	52	70.2217	1.45973	0.0792721
9	A9	53	70.4192	1.45287	0.0773514
9	A9	54	70.6167	1.43489	0.0753192
9	A9	55	70.8142	1.4256	0.0737823
9	A9	56	71.0118	1.43263	0.0732327
9	A9	57	71.2093	1.418	0.0737681
9	A9	58	71.4068	1.419	0.0750032
9	A9	59	71.6043	1.40114	0.0762721
9	A9	60	71.8018	1.3932	0.0770139
9	A9	61	71.9994	1.38364	0.0770725
9	A9	62	72.1969	1.37641	0.0766938
9	A9	63	72.3944	1.36637	0.0762508
9	A9	64	72.5919	1.36872	0.075932
9	A9	65	72.7895	1.35536	0.0756369
9	A9	66	72.987	1.34402	0.0751384
9	A9	67	73.1845	1.3342	0.0743435
9	A9	68	73.382	1.3282	0.0734172
9	A9	69	73.5796	1.32134	0.0726612
9	A9	70	73.7771	1.31662	0.072264
9	A9	71	73.9746	1.31116	0.0721363
9	A9	72	74.1721	1.30025	0.0719924
9	A9	73	74.3697	1.28909	0.0715837
9	A9	74	74.5672	1.28089	0.0709232
9	A9	75	74.7647	1.27876	0.0703147
9	A9	76	74.9622	1.26977	0.0701935
9	A9	77	75.1598	1.26275	0.0708854
9	A9	78	75.3573	1.25661	0.0724375
9	A9	79	75.5548	1.2509	0.0745833
9	A9	80	75.7523	1.24119	0.0768432
9	A9	81	75.9499	1.23031	0.0786881
9	A9	82	76.1474	1.22444	0.0797056
9	A9	83	76.3449	1.21337	0.079697
9	A9	84	76.5424	1.20125	0.0787041
9	A9	85	76.74	1.19967	0.0769634
9	A9	86	76.9375	1.18812	0.0748314
9	A9	87	77.135	1.17835	0.0727022
9	A9	88	77.3325	1.17293	0.0709162
9	A9	89	77.5301	1.16885	0.069691
9	A9	90	77.7276	1.15927	0.0690754
9	A9	91	77.9251	1.15362	0.0689693
9	A9	92	78.1226	1.14371	0.0691958
9	A9	93	78.3202	1.13881	0.0695791
9	A9	94	78.5177	1.13183	0.0700018
9	A9	95	78.7152	1.12079	0.0704043
9	A9	96	78.9127	1.11567	0.0707595
9	A9	97	79.1103	1.11031	0.0710516
9	A9	98	79.3078	1.09983	0.0712754
9	A9	99	79.5053	1.08931	0.0714428
9	A9	100	79.7028	1.0869	0.071573
9	A9	101	79.9004	1.07837	0.0716563
9	A9	102	80.0979	1.06893	0.0716351
9	A9	103	80.2954	1.06509	0.071434
9	A9	104	80.4929	1.05301	0.0710419
9	A9	105	80.6905	1.04577	0.0705796
9	A9	106	80.888	1.03765	0.0703
9	A9	107	81.0855	1.03664	0.0705005
9	A9	108	81.283	1.02589	0.0714111
9	A9	109	81.4806	1.01634	0.0731147
9	A9	110	81.6781	1.01169	0.0755472
9	A9	111	81.8756	1.00563	0.0785638
9	A9	112	82.0731	0.993937	0.0820478
9	A9	113	82.2707	0.984404	0.0860319
9	A9	114	82.4682	0.975317	0.0907817
9	A9	115	82.6657	0.968515	0.0968212
9	A9	116	82.8632	0.956596	0.104901
9	A9	117	83.0608	0.948599	0.115961
9	A9	118	83.2583	0.936929	0.131133
9	A9	119	83.4558	0.92048	0.151781
9	A9	120	83.6533	0.910882	0.179556
9	A9	121	83.8509	0.894034	0.216393
9	A9	122	84.0484	0.871537	0.264322
9	A9	123	84.2459	0.842481	0.324943
9	A9	124	84.4434	0.817538	0.398448
9	A9	125	84.641	0.775805	0.482318
9	A9	126	84.8385	0.728006	0.570223
9	A9	127	85.036	0.664759	0.651851
9	A9	128	85.2335	0.559834	0.714309
9	A9	129	85.4311	0.452143	0.745081
9	A9	130	85.6286	0.333196	0.735693
9	A9	131	85.8261	0.219769	0.684715
9	A9	132	86.0236	0.134902	0.598737
9	A9	133	86.2212	0.0849901	0.490779
9	A9	134	86.4187	0.066741	0.376667
9	A9	135	86.6162	0.0565822	0.270838
9	A9	136	86.8137	0.0587048	0.183179
9	A9	137	87.0113	0.0540351	0.117854
9	A9	138	87.2088	0.0494662	0.0740755
9	A9	139	87.4063	0.0538315	0.0479596
9	A9	140	87.6038	0.0524261	0.0344736
9	A9	141	87.8013	0.0491525	0.0288356
9	A9	142	87.9989	0.0429244	0.027236
9	A9	143	88.1964	0.0432058	0.0270537
9	A9	144	88.3939	0.0355476	0.0267849
9	A9	145	88.5914	0.0325461	0.0258186
9	A9	146	88.789	0.0313849	0.0241352
9	A9	147	88.9865	0.0291222	0.0219978
9	A9	148	89.184	0.0264026	0.0197152
9	A9	149	89.3815	0.022004	0.0175183
9	A9	150	89.5791	0.02472	0.0155305
9	A9	151	89.7766	0.0232397	0.01378
9	A9	152	89.9741	0.0211623	0.0122231
9	A9	153	90.1716	0.0180001	0.0107839
9	A9	154	90.3692	0.0191326	0.00941222
9	A9	155	90.5667	0.0183664	0.00813487
9	A9	156	90.7642	0.0173621	0.00705503
9	A9	157	90.9617	0.0173375	0.00629087
9	A9	158	91.1593	0.0188914	0.00589266
9	A9	159	91.3568	0.0155225	0.00579808
9	A9	160	91.5543	0.0158483	0.00585489
9	A9	161	91.7518	0.0136465	0.00588751
9	A9	162	91.9494	0.0138932	0.00575698
9	A9	163	92.1469	0.0166414	0.00538514
9	A9	164	92.3444	0.010402	0.0047553
9	A9	165	92.5419	0.0111967	0.00391762
9	A9	166	92.7395	0.0129539	0.0029999
9	A9	167	92.937	0.0134026	0.00219537
9	A9	168	93.1345	0.0115623	0.00170783
9	A9	169	93.332	0.014438	0.00167406
9	A9	170	93.5296	0.0115983	0.00210655
9	A9	171	93.7271	0.0116192	0.00288448
9	A9	172	93.9246	0.015135	0.0037905
9	A9	173	94.1221	0.00686111	0.00457387
9	A9	174	94.3197	0.0104955	0.00501974
9	A9	175	94.5172	0.0103929	0.0050058
9	A9	176	94.7147	0.00790106	0.00453046
9	A9	177	94.9122	0.00684871	0.00370454
10	A10	1	60.1479	1.58006	0.0553783
10	A10	2	60.3454	1.57566	0.054352
10	A10	3	60.5429	1.56934	0.0534864
10	A10	4	60.7405	1.57022	0.0530795
10	A10	5	60.938	1.56347	0.0533222
10	A10	6	61.1355	1.55462	0.0542079
10	A10	7	61.333	1.55323	0.0555266
10	A10	8	61.5306	1.54455	0.0569373
10	A10	9	61.7281	1.5391	0.0580861
10	A10	10	61.9256	1.53384	0.0587412
10	A10	11	62.1231	1.52303	0.0588989
10	A10	12	62.3207	1.51787	0.0587864
10	A10	13	62.5182	1.51118	0.0587485
10	A10	14	62.7157	1.50451	0.0590566
10	A10	15	62.9132	1.50521	0.0597515
10	A10	16	63.1108	1.49413	0.060626
10	A10	17	63.3083	1.48543	0.0613518
10	A10	18	63.5058	1.47839	0.0616624
10	A10	19	63.7033	1.47212	0.0614818
10	A10	20	63.9009	1.46849	0.0609358
10	A10	21	64.0984	1.45759	0.0602745
10	A10	22	64.2959	1.44842	0.0597642
10	A10	23	64.4934	1.45055	0.0596075
10	A10	24	64.691	1.44364	0.0599195
10	A10	25	64.8885	1.42924	0.060745
10	A10	26	65.086	1.42941	0.0620712
10	A10	27	65.2835	1.4177	0.0637866
10	A10	28	65.4811	1.42084	0.0656264
10	A10	29	65.6786	1.40654	0.0671915
10	A10	30	65.8761	1.39999	0.0680855
10	A10	31	66.0736	1.39108	0.0681142
10	A10	32	66.2712	1.37909	0.0674095
10	A10	33	66.4687	1.37633	0.0663818
10	A10	34	66.6662	1.37294	0.0655139
10	A10	35	66.8637	1.35668	0.0651222
10	A10	36	67.0613	1.36254	0.0652185
10	A10	37	67.2588	1.34822	0.065543
10	A10	38	67.4563	1.34167	0.0657384
10	A10	39	67.6538	1.33692	0.0655685
10	A10	40	67.8514	1.32361	0.0650339
10	A10	41	68.0489	1.31412	0.0643367
10	A10	42	68.2464	1.31804	0.0637325
10	A10	43	68.4439	1.30911	0.0634024
10	A10	44	68.6415	1.29679	0.0634337
10	A10	45	68.839	1.29076	0.0638647
10	A10	46	69.0365	1.28544	0.064711
10	A10	47	69.234	1.27783	0.065917
10	A10	48	69.4316	1.27778	0.0673045
10	A10	49	69.6291	1.26319	0.0686033
10	A10	50	69.8266	1.25363	0.0695585
10	A10	51	70.0241	1.24636	0.0700121
10	A10	52	70.2217	1.23925	0.0699044
10	A10	53	70.4192	1.2407	0.0692231
10	A10	54	70.6167	1.22066	0.0680002
10	A10	55	70.8142	1.21455	0.0663765
10	A10	56	71.0118	1.21052	0.0646449
10	A10	57	71.2093	1.20311	0.0632043
10	A10	58	71.4068	1.19663	0.0624129
10	A10	59	71.6043	1.19056	0.0624382
10	A10	60	71.8018	1.18811	0.0631951
10	A10	61	71.9994	1.17608	0.0644007
10	A10	62	72.1969	1.16832	0.0656842
10	A10	63	72.3944	1.16516	0.0666943
10	A10	64	72.5919	1.15511	0.0671731
10	A10	65	72.7895	1.14632	0.0670033
10	A10	66	72.987	1.14076	0.0662488
10	A10	67	73.1845	1.1299	0.0651663
10	A10	68	73.382	1.12475	0.0641575
10	A10	69	73.5796	1.12008	0.0636482
10	A10	70	73.7771	1.11147	0.0639184
10	A10	71	73.9746	1.10672	0.0649562
10	A10	72	74.1721	1.10109	0.0664174
10	A10	73	74.3697	1.09529	0.0677412
10	A10	74	74.5672	1.08202	0.0683794
10	A10	75	74.7647	1.07352	0.0680439
10	A10	76	74.9622	1.06716	0.0668299
10	A10	77	75.1598	1.05896	0.0651712
10	A10	78	75.3573	1.05619	0.063659
10	A10	79	75.5548	1.04681	0.0628231
10	A10	80	75.7523	1.03987	0.0629535
10	A10	81	75.9499	1.0369	0.064007
10	A10	82	76.1474	1.0292	0.0656178
10	A10	83	76.3449	1.02469	0.0672297
10	A10	84	76.5424	1.01121	0.0683028
10	A10	85	76.74	1.00291	0.0685175
10	A10	86	76.9375	0.994674	0.0678545
10	A10	87	77.135	0.992567	0.0665254
10	A10	88	77.3325	0.981142	0.064822
10	A10	89	77.5301	0.974613	0.0630006
10	A10	90	77.7276	0.97025	0.0612651
10	A10	91	77.9251	0.963059	0.0598187
10	A10	92	78.1226	0.95235	0.0588857
10	A10	93	78.3202	0.949461	0.0586369
10	A10	94	78.5177	0.946249	0.059059
10	A10	95	78.7152	0.942839	0.0598854
10	A10	96	78.9127	0.931869	0.0606822
10	A10	97	79.1103	0.917672	0.0610668
10	A10	98	79.3078	0.919866	0.0609161
10	A10	99	79.5053	0.908265	0.0604283
10	A10	100	79.7028	0.903031	0.059995
10	A10	101	79.9004	0.898478	0.0599673
10	A10	102	80.0979	0.889688	0.060447
10	A10	103	80.2954	0.890008	0.0612216
10	A10	104	80.4929	0.878875	0.0618975
10	A10	105	80.6905	0.87167	0.0621627
10	A10	106	80.888	0.858504	0.062027
10	A10	107	81.0855	0.856005	0.0618584
10	A10	108	81.283	0.849463	0.0621774
10	A10	109	81.4806	0.849306	0.0633556
10	A10	110	81.6781	0.842347	0.0654507
10	A10	111	81.8756	0.829101	0.0683044
10	A10	112	82.0731	0.818737	0.0718051
10	A10	113	82.2707	0.816851	0.0761122
10	A10	114	82.4682	0.809132	0.0816822
10	A10	115	82.6657	0.797031	0.0891315
10	A10	116	82.8632	0.793668	0.0990803
10	A10	117	83.0608	0.779502	0.112115
10	A10	118	83.2583	0.770482	0.128914
10	A10	119	83.4558	0.755712	0.150452
10	A10	120	83.6533	0.737656	0.178175
10	A10	121	83.8509	0.719665	0.213967
10	A10	122	84.0484	0.705341	0.259798
10	A10	123	84.2459	0.673361	0.316973
10	A10	124	84.4434	0.644143	0.385024
10	A10	125	84.641	0.60576	0.460517
10	A10	126	84.8385	0.555913	0.536327
10	A10	127	85.036	0.489058	0.602025
10	A10	128	85.2335	0.387424	0.645769
10	A10	129	85.4311	0.280723	0.657412
10	A10	130	85.6286	0.172285	0.631798
10	A10	131	85.8261	0.0792672	0.570832
10	A10	132	86.0236	0.0197659	0.483353
10	A10	133	86.2212	-0.014272	0.382715
10	A10	134	86.4187	-0.0257437	0.283057
10	A10	135	86.6162	-0.0230012	0.195731
10	A10	136	86.8137	-0.0278527	0.127165
10	A10	137	87.0113	-0.0271851	0.0786443
10	A10	138	87.2088	-0.0251102	0.0476309
10	A10	139	87.4063	-0.0327213	0.0297304
10	A10	140	87.6038	-0.0325883	0.0204263
10	A10	141	87.8013	-0.0306767	0.0161035
10	A10	142	87.9989	-0.0349834	0.0143369
10	A10	143	88.1964	-0.0350213	0.0137056
10	A10	144	88.3939	-0.0397704	0.0134462
10	A10	145	88.5914	-0.0360865	0.0131574
10	A10	146	88.789	-0.0404302	0.012635
10	A10	147	88.9865	-0.043906	0.0118232
10	A10	148	89.184	-0.0461981	0.0108101
10	A10	149	89.3815	-0.0428402	0.00979555
10	A10	150	89.5791	-0.0436651	0.00900187
10	A10	151	89.7766	-0.0470509	0.00855637
10	A10	152	89.9741	-0.0481758	0.00840936
10	A10	153	90.1716	-0.0448251	0.00833681
10	A10	154	90.3692	-0.0476011	0.00803679
10	A10	155	90.5667	-0.0557361	0.00728464
10	A10	156	90.7642	-0.0497206	0.00607486
10	A10	157	90.9617	-0.0527723	0.00466394
10	A10	158	91.1593	-0.0478523	0.0034663
10	A10	159	91.3568	-0.052883	0.00284476
10	A10	160	91.5543	-0.0473962	0.00291469
10	A10	161	91.7518	-0.0506701	0.00348402
10	A10	162	91.9494	-0.0541909	0.00416694
10	A10	163	92.1469	-0.0533951	0.00459748
10	A10	164	92.3444	-0.0559004	0.00460703
10	A10	165	92.5419	-0.0518634	0.0042609
10	A10	166	92.7395	-0.0547887	0.00375052
10	A10	167	92.937	-0.0528586	0.00323676
10	A10	168	93.1345	-0.056596	0.0027597
10	A10	169	93.332	-0.0548505	0.00226382
10	A10	170	93.5296	-0.0555052	0.00169493
10	A10	171	93.7271	-0.054725	0.00107996
10	A10	172	93.9246	-0.0595053	0.000526188
10	A10	173	94.1221	-0.0489967	0.000144702
10	A10	174	94.3197	-0.0559134	-3.71738e-05
10	A10	175	94.5172	-0.0558968	-0.000100292
10	A10	176	94.7147	-0.056903	-0.000171935
10	A10	177	94.9122	-0.0551246	-0.00032895
13	B1	1	60.1479	1.3498	0.0441038
13	B1	2	60.3454	1.34743	0.0429593
13	B1	3	60.5429	1.34565	0.0419066
13	B1	4	60.7405	1.33642	0.0412954
13	B1	5	60.938	1.34153	0.04138
13	B1	6	61.1355	1.3343	0.0421927
13	B1	7	61.333	1.3261	0.0435145
13	B1	8	61.5306	1.32542	0.044955
13	B1	9	61.7281	1.32293	0.0461115
13	B1	10	61.9256	1.31089	0.0467366
13	B1	11	62.1231	1.30543	0.0468448
13	B1	12	62.3207	1.30342	0.0466916
13	B1	13	62.5182	1.29727	0.0466508
13	B1	14	62.7157	1.29411	0.0470466
13	B1	15	62.9132	1.28649	0.0480092
13	B1	16	63.1108	1.28581	0.0494363
13	B1	17	63.3083	1.27802	0.0510472
13	B1	18	63.5058	1.27275	0.0525057
13	B1	19	63.7033	1.26589	0.0535561
13	B1	20	63.9009	1.25754	0.0540996
13	B1	21	64.0984	1.25501	0.0542071
13	B1	22	64.2959	1.24692	0.0540599
13	B1	23	64.4934	1.24129	0.0538748
13	B1	24	64.691	1.23713	0.0538404
13	B1	25	64.8885	1.22893	0.0540789
13	B1	26	65.086	1.22513	0.0546254
13	B1	27	65.2835	1.22093	0.0554189
13	B1	28	65.4811	1.21251	0.0563028
13	B1	29	65.6786	1.20593	0.0570516
13	B1	30	65.8761	1.20182	0.0574241
13	B1	31	66.0736	1.19541	0.0572455
13	B1	32	66.2712	1.18664	0.0565036
13	B1	33	66.4687	1.17919	0.0553901
13	B1	34	66.6662	1.17477	0.0542483
13	B1	35	66.8637	1.16736	0.0534308
13	B1	36	67.0613	1.16856	0.0531395
13	B1	37	67.2588	1.15994	0.053362
13	B1	38	67.4563	1.15127	0.0539236
13	B1	39	67.6538	1.14884	0.0546128
13	B1	40	67.8514	1.14062	0.0552788
13	B1	41	68.0489	1.13351	0.0558429
13	B1	42	68.2464	1.13058	0.0562585
13	B1	43	68.4439	1.12447	0.0564739
13	B1	44	68.6415	1.11476	0.0564398
13	B1	45	68.839	1.10799	0.0561442
13	B1	46	69.0365	1.10613	0.0556452
13	B1	47	69.234	1.0976	0.0550633
13	B1	48	69.4316	1.09019	0.0545477
13	B1	49	69.6291	1.08472	0.054232
13	B1	50	69.8266	1.08412	0.0541918
13	B1	51	70.0241	1.0709	0.0544278
13	B1	52	70.2217	1.07013	0.0548751
13	B1	53	70.4192	1.06526	0.0554258
13	B1	54	70.6167	1.05121	0.0559458
13	B1	55	70.8142	1.05283	0.0562756
13	B1	56	71.0118	1.04599	0.0562516
13	B1	57	71.2093	1.03752	0.0557679
13	B1	58	71.4068	1.03026	0.0548692
13	B1	59	71.6043	1.02195	0.0537943
13	B1	60	71.8018	1.02017	0.0529132
13	B1	61	71.9994	1.01456	0.052569
13	B1	62	72.1969	1.01036	0.0529123
13	B1	63	72.3944	1.00377	0.0538339
13	B1	64	72.5919	0.998349	0.0550251
13	B1	65	72.7895	0.990257	0.0561289
13	B1	66	72.987	0.986789	0.0568918
13	B1	67	73.1845	0.976528	0.057251
13	B1	68	73.382	0.970074	0.0573164
13	B1	69	73.5796	0.967277	0.0572683
13	B1	70	73.7771	0.957308	0.0572303
13	B1	71	73.9746	0.959246	0.0571997
13	B1	72	74.1721	0.943731	0.0570771
13	B1	73	74.3697	0.942726	0.0567673
13	B1	74	74.5672	0.930664	0.0562626
13	B1	75	74.7647	0.931078	0.0556545
13	B1	76	74.9622	0.922139	0.0550705
13	B1	77	75.1598	0.917803	0.0546069
13	B1	78	75.3573	0.911203	0.054305
13	B1	79	75.5548	0.904952	0.0541735
13	B1	80	75.7523	0.898802	0.0542118
13	B1	81	75.9499	0.893987	0.0544057
13	B1	82	76.1474	0.88836	0.0546969
13	B1	83	76.3449	0.881755	0.0549672
13	B1	84	76.5424	0.876941	0.0550733
13	B1	85	76.74	0.868138	0.0549096
13	B1	86	76.9375	0.863655	0.0544792
13	B1	87	77.135	0.856491	0.0539107
13	B1	88	77.3325	0.851771	0.0534146
13	B1	89	77.5301	0.84638	0.0531901
13	B1	90	77.7276	0.839746	0.0533253
13	B1	91	77.9251	0.837063	0.0537413
13	B1	92	78.1226	0.82966	0.0542156
13	B1	93	78.3202	0.82191	0.0544876
13	B1	94	78.5177	0.819597	0.054398
13	B1	95	78.7152	0.80727	0.0539859
13	B1	96	78.9127	0.801853	0.0534694
13	B1	97	79.1103	0.801142	0.0531097
13	B1	98	79.3078	0.795497	0.0530463
13	B1	99	79.5053	0.78826	0.0532205
13	B1	100	79.7028	0.781972	0.0534384
13	B1	101	79.9004	0.774602	0.0535232
13	B1	102	80.0979	0.769867	0.0534409
13	B1	103	80.2954	0.763688	0.0533183
13	B1	104	80.4929	0.75949	0.053358
13	B1	105	80.6905	0.751994	0.0537096
13	B1	106	80.888	0.748072	0.0543885
13	B1	107	81.0855	0.745166	0.0552747
13	B1	108	81.283	0.7336	0.0561993
13	B1	109	81.4806	0.725783	0.0570504
13	B1	110	81.6781	0.726247	0.0578607
13	B1	111	81.8756	0.71498	0.058835
13	B1	112	82.0731	0.709747	0.0603275
13	B1	113	82.2707	0.702155	0.0627789
13	B1	114	82.4682	0.69891	0.0666291
13	B1	115	82.6657	0.691834	0.0722487
13	B1	116	82.8632	0.685157	0.0799415
13	B1	117	83.0608	0.677558	0.0900557
13	B1	118	83.2583	0.662922	0.103175
13	B1	119	83.4558	0.656352	0.120297
13	B1	120	83.6533	0.641704	0.142881
13	B1	121	83.8509	0.630567	0.1727
13	B1	122	84.0484	0.615036	0.211463
13	B1	123	84.2459	0.591192	0.260182
13	B1	124	84.4434	0.567158	0.318334
13	B1	125	84.641	0.536942	0.382986
13	B1	126	84.8385	0.492888	0.448263
13	B1	127	85.036	0.434375	0.505644
13	B1	128	85.2335	0.353112	0.54538
13	B1	129	85.4311	0.266003	0.558883
13	B1	130	85.6286	0.177191	0.541367
13	B1	131	85.8261	0.0917957	0.493704
13	B1	132	86.0236	0.0338196	0.422627
13	B1	133	86.2212	0.00350563	0.338999
13	B1	134	86.4187	-0.00295041	0.254786
13	B1	135	86.6162	-0.00602308	0.179916
13	B1	136	86.8137	-0.00869808	0.120248
13	B1	137	87.0113	-0.0117698	0.0772295
13	B1	138	87.2088	-0.0138947	0.0489761
13	B1	139	87.4063	-0.0142306	0.0319617
13	B1	140	87.6038	-0.0177815	0.0225069
13	B1	141	87.8013	-0.0179935	0.0176308
13	B1	142	87.9989	-0.0177979	0.0152828
13	B1	143	88.1964	-0.0210949	0.0142056
13	B1	144	88.3939	-0.0222462	0.0136926
13	B1	145	88.5914	-0.0252423	0.0133755
13	B1	146	88.789	-0.0249715	0.0130769
13	B1	147	88.9865	-0.026308	0.0127118
13	B1	148	89.184	-0.0311007	0.0122336
13	B1	149	89.3815	-0.0298837	0.0116135
13	B1	150	89.5791	-0.0311864	0.0108379
13	B1	151	89.7766	-0.0320647	0.00990741
13	B1	152	89.9741	-0.033577	0.00883232
13	B1	153	90.1716	-0.0360484	0.0076367
13	B1	154	90.3692	-0.032619	0.00637293
13	B1	155	90.5667	-0.0368084	0.00513357
13	B1	156	90.7642	-0.035627	0.00404236
13	B1	157	90.9617	-0.0347749	0.00322004
13	B1	158	91.1593	-0.0349377	0.00274113
13	B1	159	91.3568	-0.035998	0.00260528
13	B1	160	91.5543	-0.0365401	0.00273803
13	B1	161	91.7518	-0.0356936	0.00301666
13	B1	162	91.9494	-0.0370476	0.00330574
13	B1	163	92.1469	-0.0377228	0.00348967
13	B1	164	92.3444	-0.0372315	0.00349816
13	B1	165	92.5419	-0.0398698	0.00332139
13	B1	166	92.7395	-0.0386286	0.00300694
13	B1	167	92.937	-0.0372502	0.00263611
13	B1	168	93.1345	-0.0390743	0.00229316
13	B1	169	93.332	-0.0404054	0.00204695
13	B1	170	93.5296	-0.0398041	0.00194815
13	B1	171	93.7271	-0.0375468	0.00202436
13	B1	172	93.9246	-0.0390593	0.00226007
13	B1	173	94.1221	-0.04124	0.0025759
13	B1	174	94.3197	-0.0397224	0.00283701
13	B1	175	94.5172	-0.0407778	0.00290149
13	B1	176	94.7147	-0.0415855	0.00268529
13	B1	177	94.9122	-0.0430578	0.00220403
14	B2	1	60.1479	1.47263	0.0544286
14	B2	2	60.3454	1.46748	0.0534493
14	B2	3	60.5429	1.46405	0.0522485
14	B2	4	60.7405	1.46004	0.0510778
14	B2	5	60.938	1.4507	0.0502203
[truncated: 12,031 more rows]
