# Supplementary material for: Genome-wide identification, evolution, and expression of the SNARE gene family in wheat resistance to powdery mildew
Source: PeerJ. 2021 Jan 22;9:e10788. doi: 10.7717/peerj.10788 (PMC7831368; doi:10.7717/peerj.10788)
Supplement: Supplemental Information 5 [file peerj-09-10788-s005.gz › rawdata/2018-03-07_204536 memb us225.xls]

## Sheet: Sample Setup
Block Type	96-Well 0.2-mL Block
Calibration Background is expired	No
Calibration Background performed on	09-15-2016
Calibration Pure Dye ABY is expired	No
Calibration Pure Dye ABY performed on	09-15-2016
Calibration Pure Dye FAM is expired	No
Calibration Pure Dye FAM performed on	09-15-2016
Calibration Pure Dye JUN is expired	No
Calibration Pure Dye JUN performed on	09-15-2016
Calibration Pure Dye NED is expired	No
Calibration Pure Dye NED performed on	09-15-2016
Calibration Pure Dye ROX is expired	No
Calibration Pure Dye ROX performed on	09-15-2016
Calibration Pure Dye SYBR is expired	No
Calibration Pure Dye SYBR performed on	09-15-2016
Calibration Pure Dye TAMRA is expired	No
Calibration Pure Dye TAMRA performed on	09-15-2016
Calibration Pure Dye VIC is expired	No
Calibration Pure Dye VIC performed on	09-15-2016
Calibration ROI is expired	No
Calibration ROI performed on	09-15-2016
Calibration Uniformity is expired	No
Calibration Uniformity performed on	09-15-2016
Chemistry	SYBR_GREEN
Date Created	2018-07-13 16:49:44 PM CST
Experiment Barcode
Experiment Comment
Experiment File Name	G:\wgh\小麦SYP基因家族鉴定与分析\定量结果\7.13\2018-01-20_170750 SYP5 MEMB US225.eds
Experiment Name	2018-03-07_204536
Experiment Run End Time	2018-03-08 04:34:38 AM CST
Experiment Type	Comparative Cт (ΔΔCт)
Instrument Name	272321075
Instrument Serial Number	272321075
Instrument Type	QuantStudio™ 3 System
Passive Reference	ROX
Post-read Stage/Step
Pre-read Stage/Step
Quantification Cycle Method	Ct
Signal Smoothing On	true
Stage where Melt Analysis is performed	Stage3
Stage/ Cycle where Ct Analysis is performed	Stage2, Step2
User Name
Well	Well Position	Sample Name	Sample Color	Biogroup Name	Biogroup Color	Target Name	Target Color	Task	Reporter	Quencher	Quantity	Comments
1	A1	Sample 1	RGB(176,23,31)			SYP5	RGB(176,23,31)	UNKNOWN	SYBR	None
2	A2	Sample 1	RGB(176,23,31)			SYP5	RGB(176,23,31)	UNKNOWN	SYBR	None
3	A3	Sample 1	RGB(176,23,31)			SYP5	RGB(176,23,31)	UNKNOWN	SYBR	None
4	A4	Sample 2	RGB(0,0,255)			SYP5	RGB(176,23,31)	UNKNOWN	SYBR	None
5	A5	Sample 2	RGB(0,0,255)			SYP5	RGB(176,23,31)	UNKNOWN	SYBR	None
6	A6	Sample 2	RGB(0,0,255)			SYP5	RGB(176,23,31)	UNKNOWN	SYBR	None
7	A7	Sample 3	RGB(0,139,69)			SYP5	RGB(176,23,31)	UNKNOWN	SYBR	None
8	A8	Sample 3	RGB(0,139,69)			SYP5	RGB(176,23,31)	UNKNOWN	SYBR	None
9	A9	Sample 3	RGB(0,139,69)			SYP5	RGB(176,23,31)	UNKNOWN	SYBR	None
10	A10	Sample 4	RGB(255,127,0)			SYP5	RGB(176,23,31)	UNKNOWN	SYBR	None
11	A11	Sample 4	RGB(255,127,0)			SYP5	RGB(176,23,31)	UNKNOWN	SYBR	None
12	A12	Sample 4	RGB(255,127,0)			SYP5	RGB(176,23,31)	UNKNOWN	SYBR	None
13	B1	Sample 5	RGB(139,137,112)			SYP5	RGB(176,23,31)	UNKNOWN	SYBR	None
14	B2	Sample 5	RGB(139,137,112)			SYP5	RGB(176,23,31)	UNKNOWN	SYBR	None
15	B3	Sample 5	RGB(139,137,112)			SYP5	RGB(176,23,31)	UNKNOWN	SYBR	None
16	B4	Sample 6	RGB(238,121,66)			SYP5	RGB(176,23,31)	UNKNOWN	SYBR	None
17	B5	Sample 6	RGB(238,121,66)			SYP5	RGB(176,23,31)	UNKNOWN	SYBR	None
18	B6	Sample 6	RGB(238,121,66)			SYP5	RGB(176,23,31)	UNKNOWN	SYBR	None
19	B7	Sample 7	RGB(142,56,142)			SYP5	RGB(176,23,31)	UNKNOWN	SYBR	None
20	B8	Sample 7	RGB(142,56,142)			SYP5	RGB(176,23,31)	UNKNOWN	SYBR	None
21	B9	Sample 7	RGB(142,56,142)			SYP5	RGB(176,23,31)	UNKNOWN	SYBR	None
22	B10	Sample 8	RGB(198,113,113)			SYP5	RGB(176,23,31)	UNKNOWN	SYBR	None
23	B11	Sample 8	RGB(198,113,113)			SYP5	RGB(176,23,31)	UNKNOWN	SYBR	None
24	B12	Sample 8	RGB(198,113,113)			SYP5	RGB(176,23,31)	UNKNOWN	SYBR	None
25	C1	Sample 9	RGB(0,245,255)			SYP5	RGB(176,23,31)	UNKNOWN	SYBR	None
26	C2	Sample 9	RGB(0,245,255)			SYP5	RGB(176,23,31)	UNKNOWN	SYBR	None
27	C3	Sample 9	RGB(0,245,255)			SYP5	RGB(176,23,31)	UNKNOWN	SYBR	None
28	C4	Sample 10	RGB(238,220,130)			SYP5	RGB(176,23,31)	UNKNOWN	SYBR	None
29	C5	Sample 10	RGB(238,220,130)			SYP5	RGB(176,23,31)	UNKNOWN	SYBR	None
30	C6	Sample 10	RGB(238,220,130)			SYP5	RGB(176,23,31)	UNKNOWN	SYBR	None
31	C7	Sample 11	RGB(238,238,0)			SYP5	RGB(176,23,31)	UNKNOWN	SYBR	None
32	C8	Sample 11	RGB(238,238,0)			SYP5	RGB(176,23,31)	UNKNOWN	SYBR	None
33	C9	Sample 11	RGB(238,238,0)			SYP5	RGB(176,23,31)	UNKNOWN	SYBR	None
34	C10	Sample 12	RGB(142,142,56)			SYP5	RGB(176,23,31)	UNKNOWN	SYBR	None
35	C11	Sample 12	RGB(142,142,56)			SYP5	RGB(176,23,31)	UNKNOWN	SYBR	None
36	C12	Sample 12	RGB(142,142,56)			SYP5	RGB(176,23,31)	UNKNOWN	SYBR	None
37	D1	Sample 13	RGB(238,44,44)			SYP5	RGB(176,23,31)	UNKNOWN	SYBR	None
38	D2	Sample 13	RGB(238,44,44)			SYP5	RGB(176,23,31)	UNKNOWN	SYBR	None
39	D3	Sample 13	RGB(238,44,44)			SYP5	RGB(176,23,31)	UNKNOWN	SYBR	None
40	D4	Sample 14	RGB(51,161,201)			SYP5	RGB(176,23,31)	UNKNOWN	SYBR	None
41	D5	Sample 14	RGB(51,161,201)			SYP5	RGB(176,23,31)	UNKNOWN	SYBR	None
42	D6	Sample 14	RGB(51,161,201)			SYP5	RGB(176,23,31)	UNKNOWN	SYBR	None
43	D7	Sample 15	RGB(238,18,137)			SYP5	RGB(176,23,31)	UNKNOWN	SYBR	None
44	D8	Sample 15	RGB(238,18,137)			SYP5	RGB(176,23,31)	UNKNOWN	SYBR	None
45	D9	Sample 15	RGB(238,18,137)			SYP5	RGB(176,23,31)	UNKNOWN	SYBR	None
46	D10	Sample 16	RGB(176,23,31)			SYP5	RGB(176,23,31)	UNKNOWN	SYBR	None
47	D11	Sample 16	RGB(176,23,31)			SYP5	RGB(176,23,31)	UNKNOWN	SYBR	None
48	D12	Sample 16	RGB(176,23,31)			SYP5	RGB(176,23,31)	UNKNOWN	SYBR	None
49	E1	Sample 17	RGB(0,0,255)			SYP5	RGB(176,23,31)	UNKNOWN	SYBR	None
50	E2	Sample 17	RGB(0,0,255)			SYP5	RGB(176,23,31)	UNKNOWN	SYBR	None
51	E3	Sample 17	RGB(0,0,255)			SYP5	RGB(176,23,31)	UNKNOWN	SYBR	None
52	E4	Sample 18	RGB(0,139,69)			SYP5	RGB(176,23,31)	UNKNOWN	SYBR	None
53	E5	Sample 18	RGB(0,139,69)			SYP5	RGB(176,23,31)	UNKNOWN	SYBR	None
54	E6	Sample 18	RGB(0,139,69)			SYP5	RGB(176,23,31)	UNKNOWN	SYBR	None
55	E7	Sample 19	RGB(255,127,0)			SYP5	RGB(176,23,31)	UNKNOWN	SYBR	None
56	E8	Sample 19	RGB(255,127,0)			SYP5	RGB(176,23,31)	UNKNOWN	SYBR	None
57	E9	Sample 19	RGB(255,127,0)			SYP5	RGB(176,23,31)	UNKNOWN	SYBR	None
58	E10	Sample 20	RGB(139,137,112)			SYP5	RGB(176,23,31)	UNKNOWN	SYBR	None
59	E11	Sample 20	RGB(139,137,112)			SYP5	RGB(176,23,31)	UNKNOWN	SYBR	None
60	E12	Sample 20	RGB(139,137,112)			SYP5	RGB(176,23,31)	UNKNOWN	SYBR	None
61	F1	Sample 3	RGB(0,139,69)			MEMB	RGB(0,0,255)	UNKNOWN	SYBR	None
62	F2	Sample 7	RGB(142,56,142)			MEMB	RGB(0,0,255)	UNKNOWN	SYBR	None
63	F3	Sample 11	RGB(238,238,0)			MEMB	RGB(0,0,255)	UNKNOWN	SYBR	None
64	F4	Sample 15	RGB(238,18,137)			MEMB	RGB(0,0,255)	UNKNOWN	SYBR	None
65	F5	Sample 19	RGB(255,127,0)			MEMB	RGB(0,0,255)	UNKNOWN	SYBR	None
66	F6
67	F7	Sample 4	RGB(255,127,0)			MEMB	RGB(0,0,255)	UNKNOWN	SYBR	None
68	F8	Sample 8	RGB(198,113,113)			MEMB	RGB(0,0,255)	UNKNOWN	SYBR	None
69	F9	Sample 12	RGB(142,142,56)			MEMB	RGB(0,0,255)	UNKNOWN	SYBR	None
70	F10	Sample 16	RGB(176,23,31)			MEMB	RGB(0,0,255)	UNKNOWN	SYBR	None
71	F11	Sample 20	RGB(139,137,112)			MEMB	RGB(0,0,255)	UNKNOWN	SYBR	None
72	F12
73	G1	Sample 3	RGB(0,139,69)			MEMB	RGB(0,0,255)	UNKNOWN	SYBR	None
74	G2	Sample 7	RGB(142,56,142)			MEMB	RGB(0,0,255)	UNKNOWN	SYBR	None
75	G3	Sample 11	RGB(238,238,0)			MEMB	RGB(0,0,255)	UNKNOWN	SYBR	None
76	G4	Sample 15	RGB(238,18,137)			MEMB	RGB(0,0,255)	UNKNOWN	SYBR	None
77	G5	Sample 19	RGB(255,127,0)			MEMB	RGB(0,0,255)	UNKNOWN	SYBR	None
78	G6
79	G7	Sample 4	RGB(255,127,0)			MEMB	RGB(0,0,255)	UNKNOWN	SYBR	None
80	G8	Sample 8	RGB(198,113,113)			MEMB	RGB(0,0,255)	UNKNOWN	SYBR	None
81	G9	Sample 12	RGB(142,142,56)			MEMB	RGB(0,0,255)	UNKNOWN	SYBR	None
82	G10	Sample 16	RGB(176,23,31)			MEMB	RGB(0,0,255)	UNKNOWN	SYBR	None
83	G11	Sample 20	RGB(139,137,112)			MEMB	RGB(0,0,255)	UNKNOWN	SYBR	None
84	G12
85	H1	Sample 3	RGB(0,139,69)			MEMB	RGB(0,0,255)	UNKNOWN	SYBR	None
86	H2	Sample 7	RGB(142,56,142)			MEMB	RGB(0,0,255)	UNKNOWN	SYBR	None
87	H3	Sample 11	RGB(238,238,0)			MEMB	RGB(0,0,255)	UNKNOWN	SYBR	None
88	H4	Sample 15	RGB(238,18,137)			MEMB	RGB(0,0,255)	UNKNOWN	SYBR	None
89	H5	Sample 19	RGB(255,127,0)			MEMB	RGB(0,0,255)	UNKNOWN	SYBR	None
90	H6
91	H7	Sample 4	RGB(255,127,0)			MEMB	RGB(0,0,255)	UNKNOWN	SYBR	None
92	H8	Sample 8	RGB(198,113,113)			MEMB	RGB(0,0,255)	UNKNOWN	SYBR	None
93	H9	Sample 12	RGB(142,142,56)			MEMB	RGB(0,0,255)	UNKNOWN	SYBR	None
94	H10	Sample 16	RGB(176,23,31)			MEMB	RGB(0,0,255)	UNKNOWN	SYBR	None
95	H11	Sample 20	RGB(139,137,112)			MEMB	RGB(0,0,255)	UNKNOWN	SYBR	None
96	H12

## Sheet: Amplification Data
Block Type	96-Well 0.2-mL Block
Calibration Background is expired	No
Calibration Background performed on	09-15-2016
Calibration Pure Dye ABY is expired	No
Calibration Pure Dye ABY performed on	09-15-2016
Calibration Pure Dye FAM is expired	No
Calibration Pure Dye FAM performed on	09-15-2016
Calibration Pure Dye JUN is expired	No
Calibration Pure Dye JUN performed on	09-15-2016
Calibration Pure Dye NED is expired	No
Calibration Pure Dye NED performed on	09-15-2016
Calibration Pure Dye ROX is expired	No
Calibration Pure Dye ROX performed on	09-15-2016
Calibration Pure Dye SYBR is expired	No
Calibration Pure Dye SYBR performed on	09-15-2016
Calibration Pure Dye TAMRA is expired	No
Calibration Pure Dye TAMRA performed on	09-15-2016
Calibration Pure Dye VIC is expired	No
Calibration Pure Dye VIC performed on	09-15-2016
Calibration ROI is expired	No
Calibration ROI performed on	09-15-2016
Calibration Uniformity is expired	No
Calibration Uniformity performed on	09-15-2016
Chemistry	SYBR_GREEN
Date Created	2018-07-13 16:49:44 PM CST
Experiment Barcode
Experiment Comment
Experiment File Name	G:\wgh\小麦SYP基因家族鉴定与分析\定量结果\7.13\2018-01-20_170750 SYP5 MEMB US225.eds
Experiment Name	2018-03-07_204536
Experiment Run End Time	2018-03-08 04:34:38 AM CST
Experiment Type	Comparative Cт (ΔΔCт)
Instrument Name	272321075
Instrument Serial Number	272321075
Instrument Type	QuantStudio™ 3 System
Passive Reference	ROX
Post-read Stage/Step
Pre-read Stage/Step
Quantification Cycle Method	Ct
Signal Smoothing On	true
Stage where Melt Analysis is performed	Stage3
Stage/ Cycle where Ct Analysis is performed	Stage2, Step2
User Name
Well	Well Position	Cycle	Target Name	Rn	Delta Rn
1	A1	1
1	A1	2
1	A1	3
1	A1	4
1	A1	5
1	A1	6
1	A1	7
1	A1	8
1	A1	9
1	A1	10
1	A1	11
1	A1	12
1	A1	13
1	A1	14
1	A1	15
1	A1	16
1	A1	17
1	A1	18
1	A1	19
1	A1	20
1	A1	21
1	A1	22
1	A1	23
1	A1	24
1	A1	25
1	A1	26
1	A1	27
1	A1	28
1	A1	29
1	A1	30
1	A1	31
1	A1	32
1	A1	33
1	A1	34
1	A1	35
1	A1	36
1	A1	37
1	A1	38
1	A1	39
1	A1	40
2	A2	1
2	A2	2
2	A2	3
2	A2	4
2	A2	5
2	A2	6
2	A2	7
2	A2	8
2	A2	9
2	A2	10
2	A2	11
2	A2	12
2	A2	13
2	A2	14
2	A2	15
2	A2	16
2	A2	17
2	A2	18
2	A2	19
2	A2	20
2	A2	21
2	A2	22
2	A2	23
2	A2	24
2	A2	25
2	A2	26
2	A2	27
2	A2	28
2	A2	29
2	A2	30
2	A2	31
2	A2	32
2	A2	33
2	A2	34
2	A2	35
2	A2	36
2	A2	37
2	A2	38
2	A2	39
2	A2	40
3	A3	1
3	A3	2
3	A3	3
3	A3	4
3	A3	5
3	A3	6
3	A3	7
3	A3	8
3	A3	9
3	A3	10
3	A3	11
3	A3	12
3	A3	13
3	A3	14
3	A3	15
3	A3	16
3	A3	17
3	A3	18
3	A3	19
3	A3	20
3	A3	21
3	A3	22
3	A3	23
3	A3	24
3	A3	25
3	A3	26
3	A3	27
3	A3	28
3	A3	29
3	A3	30
3	A3	31
3	A3	32
3	A3	33
3	A3	34
3	A3	35
3	A3	36
3	A3	37
3	A3	38
3	A3	39
3	A3	40
4	A4	1
4	A4	2
4	A4	3
4	A4	4
4	A4	5
4	A4	6
4	A4	7
4	A4	8
4	A4	9
4	A4	10
4	A4	11
4	A4	12
4	A4	13
4	A4	14
4	A4	15
4	A4	16
4	A4	17
4	A4	18
4	A4	19
4	A4	20
4	A4	21
4	A4	22
4	A4	23
4	A4	24
4	A4	25
4	A4	26
4	A4	27
4	A4	28
4	A4	29
4	A4	30
4	A4	31
4	A4	32
4	A4	33
4	A4	34
4	A4	35
4	A4	36
4	A4	37
4	A4	38
4	A4	39
4	A4	40
5	A5	1
5	A5	2
5	A5	3
5	A5	4
5	A5	5
5	A5	6
5	A5	7
5	A5	8
5	A5	9
5	A5	10
5	A5	11
5	A5	12
5	A5	13
5	A5	14
5	A5	15
5	A5	16
5	A5	17
5	A5	18
5	A5	19
5	A5	20
5	A5	21
5	A5	22
5	A5	23
5	A5	24
5	A5	25
5	A5	26
5	A5	27
5	A5	28
5	A5	29
5	A5	30
5	A5	31
5	A5	32
5	A5	33
5	A5	34
5	A5	35
5	A5	36
5	A5	37
5	A5	38
5	A5	39
5	A5	40
6	A6	1
6	A6	2
6	A6	3
6	A6	4
6	A6	5
6	A6	6
6	A6	7
6	A6	8
6	A6	9
6	A6	10
6	A6	11
6	A6	12
6	A6	13
6	A6	14
6	A6	15
6	A6	16
6	A6	17
6	A6	18
6	A6	19
6	A6	20
6	A6	21
6	A6	22
6	A6	23
6	A6	24
6	A6	25
6	A6	26
6	A6	27
6	A6	28
6	A6	29
6	A6	30
6	A6	31
6	A6	32
6	A6	33
6	A6	34
6	A6	35
6	A6	36
6	A6	37
6	A6	38
6	A6	39
6	A6	40
7	A7	1
7	A7	2
7	A7	3
7	A7	4
7	A7	5
7	A7	6
7	A7	7
7	A7	8
7	A7	9
7	A7	10
7	A7	11
7	A7	12
7	A7	13
7	A7	14
7	A7	15
7	A7	16
7	A7	17
7	A7	18
7	A7	19
7	A7	20
7	A7	21
7	A7	22
7	A7	23
7	A7	24
7	A7	25
7	A7	26
7	A7	27
7	A7	28
7	A7	29
7	A7	30
7	A7	31
7	A7	32
7	A7	33
7	A7	34
7	A7	35
7	A7	36
7	A7	37
7	A7	38
7	A7	39
7	A7	40
8	A8	1
8	A8	2
8	A8	3
8	A8	4
8	A8	5
8	A8	6
8	A8	7
8	A8	8
8	A8	9
8	A8	10
8	A8	11
8	A8	12
8	A8	13
8	A8	14
8	A8	15
8	A8	16
8	A8	17
8	A8	18
8	A8	19
8	A8	20
8	A8	21
8	A8	22
8	A8	23
8	A8	24
8	A8	25
8	A8	26
8	A8	27
8	A8	28
8	A8	29
8	A8	30
8	A8	31
8	A8	32
8	A8	33
8	A8	34
8	A8	35
8	A8	36
8	A8	37
8	A8	38
8	A8	39
8	A8	40
9	A9	1
9	A9	2
9	A9	3
9	A9	4
9	A9	5
9	A9	6
9	A9	7
9	A9	8
9	A9	9
9	A9	10
9	A9	11
9	A9	12
9	A9	13
9	A9	14
9	A9	15
9	A9	16
9	A9	17
9	A9	18
9	A9	19
9	A9	20
9	A9	21
9	A9	22
9	A9	23
9	A9	24
9	A9	25
9	A9	26
9	A9	27
9	A9	28
9	A9	29
9	A9	30
9	A9	31
9	A9	32
9	A9	33
9	A9	34
9	A9	35
9	A9	36
9	A9	37
9	A9	38
9	A9	39
9	A9	40
10	A10	1
10	A10	2
10	A10	3
10	A10	4
10	A10	5
10	A10	6
10	A10	7
10	A10	8
10	A10	9
10	A10	10
10	A10	11
10	A10	12
10	A10	13
10	A10	14
10	A10	15
10	A10	16
10	A10	17
10	A10	18
10	A10	19
10	A10	20
10	A10	21
10	A10	22
10	A10	23
10	A10	24
10	A10	25
10	A10	26
10	A10	27
10	A10	28
10	A10	29
10	A10	30
10	A10	31
10	A10	32
10	A10	33
10	A10	34
10	A10	35
10	A10	36
10	A10	37
10	A10	38
10	A10	39
10	A10	40
11	A11	1
11	A11	2
11	A11	3
11	A11	4
11	A11	5
11	A11	6
11	A11	7
11	A11	8
11	A11	9
11	A11	10
11	A11	11
11	A11	12
11	A11	13
11	A11	14
11	A11	15
11	A11	16
11	A11	17
11	A11	18
11	A11	19
11	A11	20
11	A11	21
11	A11	22
11	A11	23
11	A11	24
11	A11	25
11	A11	26
11	A11	27
11	A11	28
11	A11	29
11	A11	30
11	A11	31
11	A11	32
11	A11	33
11	A11	34
11	A11	35
11	A11	36
11	A11	37
11	A11	38
11	A11	39
11	A11	40
12	A12	1
12	A12	2
12	A12	3
12	A12	4
12	A12	5
12	A12	6
12	A12	7
12	A12	8
12	A12	9
12	A12	10
12	A12	11
12	A12	12
12	A12	13
12	A12	14
12	A12	15
12	A12	16
12	A12	17
12	A12	18
12	A12	19
12	A12	20
12	A12	21
12	A12	22
12	A12	23
12	A12	24
12	A12	25
12	A12	26
12	A12	27
12	A12	28
12	A12	29
12	A12	30
12	A12	31
12	A12	32
12	A12	33
12	A12	34
12	A12	35
12	A12	36
12	A12	37
12	A12	38
12	A12	39
12	A12	40
13	B1	1
13	B1	2
13	B1	3
13	B1	4
13	B1	5
13	B1	6
13	B1	7
13	B1	8
13	B1	9
13	B1	10
13	B1	11
13	B1	12
13	B1	13
13	B1	14
13	B1	15
13	B1	16
13	B1	17
13	B1	18
13	B1	19
13	B1	20
13	B1	21
13	B1	22
13	B1	23
13	B1	24
13	B1	25
13	B1	26
13	B1	27
13	B1	28
13	B1	29
13	B1	30
13	B1	31
13	B1	32
13	B1	33
13	B1	34
13	B1	35
13	B1	36
13	B1	37
13	B1	38
13	B1	39
13	B1	40
14	B2	1
14	B2	2
14	B2	3
14	B2	4
14	B2	5
14	B2	6
14	B2	7
14	B2	8
14	B2	9
14	B2	10
14	B2	11
14	B2	12
14	B2	13
14	B2	14
14	B2	15
14	B2	16
14	B2	17
14	B2	18
14	B2	19
14	B2	20
14	B2	21
14	B2	22
14	B2	23
14	B2	24
14	B2	25
14	B2	26
14	B2	27
14	B2	28
14	B2	29
14	B2	30
14	B2	31
14	B2	32
14	B2	33
14	B2	34
14	B2	35
14	B2	36
14	B2	37
14	B2	38
14	B2	39
14	B2	40
15	B3	1
15	B3	2
15	B3	3
15	B3	4
15	B3	5
15	B3	6
15	B3	7
15	B3	8
15	B3	9
15	B3	10
15	B3	11
15	B3	12
15	B3	13
15	B3	14
15	B3	15
15	B3	16
15	B3	17
15	B3	18
15	B3	19
15	B3	20
15	B3	21
15	B3	22
15	B3	23
15	B3	24
15	B3	25
15	B3	26
15	B3	27
15	B3	28
15	B3	29
15	B3	30
15	B3	31
15	B3	32
15	B3	33
15	B3	34
15	B3	35
15	B3	36
15	B3	37
15	B3	38
15	B3	39
15	B3	40
16	B4	1
16	B4	2
16	B4	3
16	B4	4
16	B4	5
16	B4	6
16	B4	7
16	B4	8
16	B4	9
16	B4	10
16	B4	11
16	B4	12
16	B4	13
16	B4	14
16	B4	15
16	B4	16
16	B4	17
16	B4	18
16	B4	19
16	B4	20
16	B4	21
16	B4	22
16	B4	23
16	B4	24
16	B4	25
16	B4	26
16	B4	27
16	B4	28
16	B4	29
16	B4	30
16	B4	31
16	B4	32
16	B4	33
16	B4	34
16	B4	35
16	B4	36
16	B4	37
16	B4	38
16	B4	39
16	B4	40
17	B5	1
17	B5	2
17	B5	3
17	B5	4
17	B5	5
17	B5	6
17	B5	7
17	B5	8
17	B5	9
17	B5	10
17	B5	11
17	B5	12
17	B5	13
17	B5	14
17	B5	15
17	B5	16
17	B5	17
17	B5	18
17	B5	19
17	B5	20
17	B5	21
17	B5	22
17	B5	23
17	B5	24
17	B5	25
17	B5	26
17	B5	27
17	B5	28
17	B5	29
17	B5	30
17	B5	31
17	B5	32
17	B5	33
17	B5	34
17	B5	35
17	B5	36
17	B5	37
17	B5	38
17	B5	39
17	B5	40
18	B6	1
18	B6	2
18	B6	3
18	B6	4
18	B6	5
18	B6	6
18	B6	7
18	B6	8
18	B6	9
18	B6	10
18	B6	11
18	B6	12
18	B6	13
18	B6	14
18	B6	15
18	B6	16
18	B6	17
18	B6	18
18	B6	19
18	B6	20
18	B6	21
18	B6	22
18	B6	23
18	B6	24
18	B6	25
18	B6	26
18	B6	27
18	B6	28
18	B6	29
18	B6	30
18	B6	31
18	B6	32
18	B6	33
18	B6	34
18	B6	35
18	B6	36
18	B6	37
18	B6	38
18	B6	39
18	B6	40
19	B7	1
19	B7	2
19	B7	3
19	B7	4
19	B7	5
19	B7	6
19	B7	7
19	B7	8
19	B7	9
19	B7	10
19	B7	11
19	B7	12
19	B7	13
19	B7	14
19	B7	15
19	B7	16
19	B7	17
19	B7	18
19	B7	19
19	B7	20
19	B7	21
19	B7	22
19	B7	23
19	B7	24
19	B7	25
19	B7	26
19	B7	27
19	B7	28
19	B7	29
19	B7	30
19	B7	31
19	B7	32
19	B7	33
19	B7	34
19	B7	35
19	B7	36
19	B7	37
19	B7	38
19	B7	39
19	B7	40
20	B8	1
20	B8	2
20	B8	3
20	B8	4
20	B8	5
20	B8	6
20	B8	7
20	B8	8
20	B8	9
20	B8	10
20	B8	11
20	B8	12
20	B8	13
20	B8	14
20	B8	15
20	B8	16
20	B8	17
20	B8	18
20	B8	19
20	B8	20
20	B8	21
20	B8	22
20	B8	23
20	B8	24
20	B8	25
20	B8	26
20	B8	27
20	B8	28
20	B8	29
20	B8	30
20	B8	31
20	B8	32
20	B8	33
20	B8	34
20	B8	35
20	B8	36
20	B8	37
20	B8	38
20	B8	39
20	B8	40
21	B9	1
21	B9	2
21	B9	3
21	B9	4
21	B9	5
21	B9	6
21	B9	7
21	B9	8
21	B9	9
21	B9	10
21	B9	11
21	B9	12
21	B9	13
21	B9	14
21	B9	15
21	B9	16
21	B9	17
21	B9	18
21	B9	19
21	B9	20
21	B9	21
21	B9	22
21	B9	23
21	B9	24
21	B9	25
21	B9	26
21	B9	27
21	B9	28
21	B9	29
21	B9	30
21	B9	31
21	B9	32
21	B9	33
21	B9	34
21	B9	35
21	B9	36
21	B9	37
21	B9	38
21	B9	39
21	B9	40
22	B10	1
22	B10	2
22	B10	3
22	B10	4
22	B10	5
22	B10	6
22	B10	7
22	B10	8
22	B10	9
22	B10	10
22	B10	11
22	B10	12
22	B10	13
22	B10	14
22	B10	15
22	B10	16
22	B10	17
22	B10	18
22	B10	19
22	B10	20
22	B10	21
22	B10	22
22	B10	23
22	B10	24
22	B10	25
22	B10	26
22	B10	27
22	B10	28
22	B10	29
22	B10	30
22	B10	31
22	B10	32
22	B10	33
22	B10	34
22	B10	35
22	B10	36
22	B10	37
22	B10	38
22	B10	39
22	B10	40
23	B11	1
23	B11	2
23	B11	3
23	B11	4
23	B11	5
23	B11	6
23	B11	7
23	B11	8
23	B11	9
23	B11	10
23	B11	11
23	B11	12
23	B11	13
23	B11	14
23	B11	15
23	B11	16
23	B11	17
23	B11	18
23	B11	19
23	B11	20
23	B11	21
23	B11	22
23	B11	23
23	B11	24
23	B11	25
23	B11	26
23	B11	27
23	B11	28
23	B11	29
23	B11	30
23	B11	31
23	B11	32
23	B11	33
23	B11	34
23	B11	35
23	B11	36
23	B11	37
23	B11	38
23	B11	39
23	B11	40
24	B12	1
24	B12	2
24	B12	3
24	B12	4
24	B12	5
24	B12	6
24	B12	7
24	B12	8
24	B12	9
24	B12	10
24	B12	11
24	B12	12
24	B12	13
24	B12	14
24	B12	15
24	B12	16
24	B12	17
24	B12	18
24	B12	19
24	B12	20
24	B12	21
24	B12	22
24	B12	23
24	B12	24
24	B12	25
24	B12	26
24	B12	27
24	B12	28
24	B12	29
24	B12	30
24	B12	31
24	B12	32
24	B12	33
24	B12	34
24	B12	35
24	B12	36
24	B12	37
24	B12	38
24	B12	39
24	B12	40
25	C1	1
25	C1	2
25	C1	3
25	C1	4
25	C1	5
25	C1	6
25	C1	7
25	C1	8
25	C1	9
25	C1	10
25	C1	11
25	C1	12
25	C1	13
25	C1	14
25	C1	15
25	C1	16
25	C1	17
25	C1	18
25	C1	19
25	C1	20
25	C1	21
25	C1	22
25	C1	23
25	C1	24
25	C1	25
25	C1	26
25	C1	27
25	C1	28
25	C1	29
25	C1	30
25	C1	31
25	C1	32
25	C1	33
25	C1	34
25	C1	35
25	C1	36
25	C1	37
25	C1	38
25	C1	39
25	C1	40
26	C2	1
26	C2	2
26	C2	3
26	C2	4
26	C2	5
26	C2	6
26	C2	7
26	C2	8
26	C2	9
26	C2	10
26	C2	11
26	C2	12
26	C2	13
26	C2	14
26	C2	15
26	C2	16
26	C2	17
26	C2	18
26	C2	19
26	C2	20
26	C2	21
26	C2	22
26	C2	23
26	C2	24
26	C2	25
26	C2	26
26	C2	27
26	C2	28
26	C2	29
26	C2	30
26	C2	31
26	C2	32
26	C2	33
26	C2	34
26	C2	35
26	C2	36
26	C2	37
26	C2	38
26	C2	39
26	C2	40
27	C3	1
27	C3	2
27	C3	3
27	C3	4
27	C3	5
27	C3	6
27	C3	7
27	C3	8
27	C3	9
27	C3	10
27	C3	11
27	C3	12
27	C3	13
27	C3	14
27	C3	15
27	C3	16
27	C3	17
27	C3	18
27	C3	19
27	C3	20
27	C3	21
27	C3	22
27	C3	23
27	C3	24
27	C3	25
27	C3	26
27	C3	27
27	C3	28
27	C3	29
27	C3	30
27	C3	31
27	C3	32
27	C3	33
27	C3	34
27	C3	35
27	C3	36
27	C3	37
27	C3	38
27	C3	39
27	C3	40
28	C4	1
28	C4	2
28	C4	3
28	C4	4
28	C4	5
28	C4	6
28	C4	7
28	C4	8
28	C4	9
28	C4	10
28	C4	11
28	C4	12
28	C4	13
28	C4	14
28	C4	15
28	C4	16
28	C4	17
28	C4	18
28	C4	19
28	C4	20
28	C4	21
28	C4	22
28	C4	23
28	C4	24
28	C4	25
28	C4	26
28	C4	27
28	C4	28
28	C4	29
28	C4	30
28	C4	31
28	C4	32
28	C4	33
28	C4	34
28	C4	35
28	C4	36
28	C4	37
28	C4	38
28	C4	39
28	C4	40
29	C5	1
29	C5	2
29	C5	3
29	C5	4
29	C5	5
29	C5	6
29	C5	7
29	C5	8
29	C5	9
29	C5	10
29	C5	11
29	C5	12
29	C5	13
29	C5	14
29	C5	15
29	C5	16
29	C5	17
29	C5	18
29	C5	19
29	C5	20
29	C5	21
29	C5	22
29	C5	23
29	C5	24
29	C5	25
29	C5	26
29	C5	27
29	C5	28
29	C5	29
29	C5	30
29	C5	31
29	C5	32
29	C5	33
29	C5	34
29	C5	35
29	C5	36
29	C5	37
29	C5	38
29	C5	39
29	C5	40
30	C6	1
30	C6	2
30	C6	3
30	C6	4
30	C6	5
30	C6	6
30	C6	7
30	C6	8
30	C6	9
30	C6	10
30	C6	11
30	C6	12
30	C6	13
30	C6	14
30	C6	15
30	C6	16
30	C6	17
30	C6	18
30	C6	19
30	C6	20
30	C6	21
30	C6	22
30	C6	23
30	C6	24
30	C6	25
30	C6	26
30	C6	27
30	C6	28
30	C6	29
30	C6	30
30	C6	31
30	C6	32
30	C6	33
30	C6	34
30	C6	35
30	C6	36
30	C6	37
30	C6	38
30	C6	39
30	C6	40
31	C7	1
31	C7	2
31	C7	3
31	C7	4
31	C7	5
31	C7	6
31	C7	7
31	C7	8
31	C7	9
31	C7	10
31	C7	11
31	C7	12
31	C7	13
31	C7	14
31	C7	15
31	C7	16
31	C7	17
31	C7	18
31	C7	19
31	C7	20
31	C7	21
31	C7	22
31	C7	23
31	C7	24
31	C7	25
31	C7	26
31	C7	27
31	C7	28
31	C7	29
31	C7	30
31	C7	31
31	C7	32
31	C7	33
31	C7	34
31	C7	35
31	C7	36
31	C7	37
31	C7	38
31	C7	39
31	C7	40
32	C8	1
32	C8	2
32	C8	3
32	C8	4
32	C8	5
32	C8	6
32	C8	7
32	C8	8
32	C8	9
32	C8	10
32	C8	11
32	C8	12
32	C8	13
32	C8	14
32	C8	15
32	C8	16
32	C8	17
32	C8	18
32	C8	19
32	C8	20
32	C8	21
32	C8	22
32	C8	23
32	C8	24
32	C8	25
32	C8	26
32	C8	27
32	C8	28
32	C8	29
32	C8	30
32	C8	31
32	C8	32
32	C8	33
32	C8	34
32	C8	35
32	C8	36
32	C8	37
32	C8	38
32	C8	39
32	C8	40
33	C9	1
33	C9	2
33	C9	3
33	C9	4
33	C9	5
33	C9	6
33	C9	7
33	C9	8
33	C9	9
33	C9	10
33	C9	11
33	C9	12
33	C9	13
33	C9	14
33	C9	15
33	C9	16
33	C9	17
33	C9	18
33	C9	19
33	C9	20
33	C9	21
33	C9	22
33	C9	23
33	C9	24
33	C9	25
33	C9	26
33	C9	27
33	C9	28
33	C9	29
33	C9	30
33	C9	31
33	C9	32
33	C9	33
33	C9	34
33	C9	35
33	C9	36
33	C9	37
33	C9	38
33	C9	39
33	C9	40
34	C10	1
34	C10	2
34	C10	3
34	C10	4
34	C10	5
34	C10	6
34	C10	7
34	C10	8
34	C10	9
34	C10	10
34	C10	11
34	C10	12
34	C10	13
34	C10	14
34	C10	15
34	C10	16
34	C10	17
34	C10	18
34	C10	19
34	C10	20
34	C10	21
34	C10	22
34	C10	23
34	C10	24
34	C10	25
34	C10	26
34	C10	27
34	C10	28
34	C10	29
34	C10	30
34	C10	31
34	C10	32
34	C10	33
34	C10	34
34	C10	35
34	C10	36
34	C10	37
34	C10	38
34	C10	39
34	C10	40
35	C11	1
35	C11	2
35	C11	3
35	C11	4
35	C11	5
35	C11	6
35	C11	7
35	C11	8
35	C11	9
35	C11	10
35	C11	11
35	C11	12
35	C11	13
35	C11	14
35	C11	15
35	C11	16
35	C11	17
35	C11	18
35	C11	19
35	C11	20
35	C11	21
35	C11	22
35	C11	23
35	C11	24
35	C11	25
35	C11	26
35	C11	27
35	C11	28
35	C11	29
35	C11	30
35	C11	31
35	C11	32
35	C11	33
35	C11	34
35	C11	35
35	C11	36
35	C11	37
35	C11	38
35	C11	39
35	C11	40
36	C12	1
36	C12	2
36	C12	3
36	C12	4
36	C12	5
36	C12	6
36	C12	7
36	C12	8
36	C12	9
36	C12	10
36	C12	11
36	C12	12
36	C12	13
36	C12	14
36	C12	15
36	C12	16
36	C12	17
36	C12	18
36	C12	19
36	C12	20
36	C12	21
36	C12	22
36	C12	23
36	C12	24
36	C12	25
36	C12	26
36	C12	27
36	C12	28
36	C12	29
36	C12	30
36	C12	31
36	C12	32
36	C12	33
36	C12	34
36	C12	35
36	C12	36
36	C12	37
36	C12	38
36	C12	39
36	C12	40
37	D1	1
37	D1	2
37	D1	3
37	D1	4
37	D1	5
37	D1	6
37	D1	7
37	D1	8
37	D1	9
37	D1	10
37	D1	11
37	D1	12
37	D1	13
37	D1	14
37	D1	15
37	D1	16
37	D1	17
37	D1	18
37	D1	19
37	D1	20
37	D1	21
37	D1	22
37	D1	23
37	D1	24
37	D1	25
37	D1	26
37	D1	27
37	D1	28
37	D1	29
37	D1	30
37	D1	31
37	D1	32
37	D1	33
37	D1	34
37	D1	35
37	D1	36
37	D1	37
37	D1	38
37	D1	39
37	D1	40
38	D2	1
38	D2	2
38	D2	3
38	D2	4
38	D2	5
38	D2	6
38	D2	7
38	D2	8
38	D2	9
38	D2	10
38	D2	11
38	D2	12
38	D2	13
38	D2	14
38	D2	15
38	D2	16
38	D2	17
38	D2	18
38	D2	19
38	D2	20
38	D2	21
38	D2	22
38	D2	23
38	D2	24
38	D2	25
38	D2	26
38	D2	27
38	D2	28
38	D2	29
38	D2	30
38	D2	31
38	D2	32
38	D2	33
38	D2	34
38	D2	35
38	D2	36
38	D2	37
38	D2	38
38	D2	39
38	D2	40
39	D3	1
39	D3	2
39	D3	3
39	D3	4
39	D3	5
39	D3	6
39	D3	7
39	D3	8
39	D3	9
39	D3	10
39	D3	11
39	D3	12
39	D3	13
39	D3	14
39	D3	15
39	D3	16
39	D3	17
39	D3	18
39	D3	19
39	D3	20
39	D3	21
39	D3	22
39	D3	23
39	D3	24
39	D3	25
39	D3	26
39	D3	27
39	D3	28
39	D3	29
39	D3	30
39	D3	31
39	D3	32
39	D3	33
39	D3	34
39	D3	35
39	D3	36
39	D3	37
39	D3	38
39	D3	39
39	D3	40
40	D4	1
40	D4	2
40	D4	3
40	D4	4
40	D4	5
40	D4	6
40	D4	7
40	D4	8
40	D4	9
40	D4	10
40	D4	11
40	D4	12
40	D4	13
40	D4	14
40	D4	15
40	D4	16
40	D4	17
40	D4	18
40	D4	19
40	D4	20
40	D4	21
40	D4	22
40	D4	23
40	D4	24
40	D4	25
40	D4	26
40	D4	27
40	D4	28
40	D4	29
40	D4	30
40	D4	31
40	D4	32
40	D4	33
40	D4	34
40	D4	35
40	D4	36
40	D4	37
40	D4	38
40	D4	39
40	D4	40
41	D5	1
41	D5	2
41	D5	3
41	D5	4
41	D5	5
41	D5	6
41	D5	7
41	D5	8
41	D5	9
41	D5	10
41	D5	11
41	D5	12
41	D5	13
41	D5	14
41	D5	15
41	D5	16
41	D5	17
41	D5	18
41	D5	19
41	D5	20
41	D5	21
41	D5	22
41	D5	23
41	D5	24
41	D5	25
41	D5	26
41	D5	27
41	D5	28
41	D5	29
41	D5	30
41	D5	31
41	D5	32
41	D5	33
41	D5	34
41	D5	35
41	D5	36
41	D5	37
41	D5	38
41	D5	39
41	D5	40
42	D6	1
42	D6	2
42	D6	3
42	D6	4
42	D6	5
42	D6	6
42	D6	7
42	D6	8
42	D6	9
42	D6	10
42	D6	11
42	D6	12
42	D6	13
42	D6	14
42	D6	15
42	D6	16
42	D6	17
42	D6	18
42	D6	19
42	D6	20
42	D6	21
42	D6	22
42	D6	23
42	D6	24
42	D6	25
42	D6	26
42	D6	27
42	D6	28
42	D6	29
42	D6	30
42	D6	31
42	D6	32
42	D6	33
42	D6	34
42	D6	35
42	D6	36
42	D6	37
42	D6	38
42	D6	39
42	D6	40
43	D7	1
43	D7	2
43	D7	3
43	D7	4
43	D7	5
43	D7	6
43	D7	7
43	D7	8
43	D7	9
43	D7	10
43	D7	11
43	D7	12
43	D7	13
43	D7	14
43	D7	15
43	D7	16
43	D7	17
43	D7	18
43	D7	19
43	D7	20
43	D7	21
43	D7	22
43	D7	23
43	D7	24
43	D7	25
43	D7	26
43	D7	27
43	D7	28
43	D7	29
43	D7	30
43	D7	31
43	D7	32
43	D7	33
43	D7	34
43	D7	35
43	D7	36
43	D7	37
43	D7	38
43	D7	39
43	D7	40
44	D8	1
44	D8	2
44	D8	3
44	D8	4
44	D8	5
44	D8	6
44	D8	7
44	D8	8
44	D8	9
44	D8	10
44	D8	11
44	D8	12
44	D8	13
44	D8	14
44	D8	15
44	D8	16
44	D8	17
44	D8	18
44	D8	19
44	D8	20
44	D8	21
44	D8	22
44	D8	23
44	D8	24
44	D8	25
44	D8	26
44	D8	27
44	D8	28
44	D8	29
44	D8	30
44	D8	31
44	D8	32
44	D8	33
44	D8	34
44	D8	35
44	D8	36
44	D8	37
44	D8	38
44	D8	39
44	D8	40
45	D9	1
45	D9	2
45	D9	3
45	D9	4
45	D9	5
45	D9	6
45	D9	7
45	D9	8
45	D9	9
45	D9	10
45	D9	11
45	D9	12
45	D9	13
45	D9	14
45	D9	15
45	D9	16
45	D9	17
45	D9	18
45	D9	19
45	D9	20
45	D9	21
45	D9	22
45	D9	23
45	D9	24
45	D9	25
45	D9	26
45	D9	27
45	D9	28
45	D9	29
45	D9	30
45	D9	31
45	D9	32
45	D9	33
45	D9	34
45	D9	35
45	D9	36
45	D9	37
45	D9	38
45	D9	39
45	D9	40
46	D10	1
46	D10	2
46	D10	3
46	D10	4
46	D10	5
46	D10	6
46	D10	7
46	D10	8
46	D10	9
46	D10	10
46	D10	11
46	D10	12
46	D10	13
46	D10	14
46	D10	15
46	D10	16
46	D10	17
46	D10	18
46	D10	19
46	D10	20
46	D10	21
46	D10	22
46	D10	23
46	D10	24
46	D10	25
46	D10	26
46	D10	27
46	D10	28
46	D10	29
46	D10	30
46	D10	31
46	D10	32
46	D10	33
46	D10	34
46	D10	35
46	D10	36
46	D10	37
46	D10	38
46	D10	39
46	D10	40
47	D11	1
47	D11	2
47	D11	3
47	D11	4
47	D11	5
47	D11	6
47	D11	7
47	D11	8
47	D11	9
47	D11	10
47	D11	11
47	D11	12
47	D11	13
47	D11	14
47	D11	15
47	D11	16
47	D11	17
47	D11	18
47	D11	19
47	D11	20
47	D11	21
47	D11	22
47	D11	23
47	D11	24
47	D11	25
47	D11	26
47	D11	27
47	D11	28
47	D11	29
47	D11	30
47	D11	31
47	D11	32
47	D11	33
47	D11	34
47	D11	35
47	D11	36
47	D11	37
47	D11	38
47	D11	39
47	D11	40
48	D12	1
48	D12	2
48	D12	3
48	D12	4
48	D12	5
48	D12	6
48	D12	7
48	D12	8
48	D12	9
48	D12	10
48	D12	11
48	D12	12
48	D12	13
48	D12	14
48	D12	15
48	D12	16
48	D12	17
48	D12	18
48	D12	19
48	D12	20
48	D12	21
48	D12	22
48	D12	23
48	D12	24
48	D12	25
48	D12	26
48	D12	27
48	D12	28
48	D12	29
48	D12	30
48	D12	31
48	D12	32
48	D12	33
48	D12	34
48	D12	35
48	D12	36
48	D12	37
48	D12	38
48	D12	39
48	D12	40
49	E1	1
49	E1	2
49	E1	3
49	E1	4
49	E1	5
49	E1	6
49	E1	7
49	E1	8
49	E1	9
49	E1	10
49	E1	11
49	E1	12
49	E1	13
49	E1	14
49	E1	15
49	E1	16
49	E1	17
49	E1	18
49	E1	19
49	E1	20
49	E1	21
49	E1	22
49	E1	23
49	E1	24
49	E1	25
49	E1	26
49	E1	27
49	E1	28
49	E1	29
49	E1	30
49	E1	31
49	E1	32
49	E1	33
49	E1	34
49	E1	35
49	E1	36
49	E1	37
[truncated: 1,883 more rows]

## Sheet: Results
Block Type	96-Well 0.2-mL Block
Calibration Background is expired	No
Calibration Background performed on	09-15-2016
Calibration Pure Dye ABY is expired	No
Calibration Pure Dye ABY performed on	09-15-2016
Calibration Pure Dye FAM is expired	No
Calibration Pure Dye FAM performed on	09-15-2016
Calibration Pure Dye JUN is expired	No
Calibration Pure Dye JUN performed on	09-15-2016
Calibration Pure Dye NED is expired	No
Calibration Pure Dye NED performed on	09-15-2016
Calibration Pure Dye ROX is expired	No
Calibration Pure Dye ROX performed on	09-15-2016
Calibration Pure Dye SYBR is expired	No
Calibration Pure Dye SYBR performed on	09-15-2016
Calibration Pure Dye TAMRA is expired	No
Calibration Pure Dye TAMRA performed on	09-15-2016
Calibration Pure Dye VIC is expired	No
Calibration Pure Dye VIC performed on	09-15-2016
Calibration ROI is expired	No
Calibration ROI performed on	09-15-2016
Calibration Uniformity is expired	No
Calibration Uniformity performed on	09-15-2016
Chemistry	SYBR_GREEN
Date Created	2018-07-13 16:49:44 PM CST
Experiment Barcode
Experiment Comment
Experiment File Name	G:\wgh\小麦SYP基因家族鉴定与分析\定量结果\7.13\2018-01-20_170750 SYP5 MEMB US225.eds
Experiment Name	2018-03-07_204536
Experiment Run End Time	2018-03-08 04:34:38 AM CST
Experiment Type	Comparative Cт (ΔΔCт)
Instrument Name	272321075
Instrument Serial Number	272321075
Instrument Type	QuantStudio™ 3 System
Passive Reference	ROX
Post-read Stage/Step
Pre-read Stage/Step
Quantification Cycle Method	Ct
Signal Smoothing On	true
Stage where Melt Analysis is performed	Stage3
Stage/ Cycle where Ct Analysis is performed	Stage2, Step2
User Name
Well	Well Position	Omit	Sample Name	Target Name	Task	Reporter	Quencher	Quantity	Quantity Mean	Quantity SD	RQ	RQ Min	RQ Max	CT	Ct Mean	Ct SD	Delta Ct	Delta Ct Mean	Delta Ct SD	Delta Ct SE	Delta Delta Ct	Automatic Ct Threshold	Ct Threshold	Automatic Baseline	Baseline Start	Baseline End	Amp Status	Comments	Cq Conf	PRFLOW	Tm1	Tm2	Tm3	Tm4
61	F1	FALSE	Sample 3	MEMB	UNKNOWN	SYBR	None							23.9606	23.9485	0.0392634						TRUE	0.146413	TRUE	3	19	Amp		0.942732	N	86.2818
62	F2	FALSE	Sample 7	MEMB	UNKNOWN	SYBR	None							24.2855	24.2042	0.0862347						TRUE	0.146413	TRUE	3	20	Amp		0.91348	N	86.128
63	F3	FALSE	Sample 11	MEMB	UNKNOWN	SYBR	None							24.4027	24.4302	0.119039						TRUE	0.146413	TRUE	3	20	Amp		0.935531	N	86.2818
64	F4	FALSE	Sample 15	MEMB	UNKNOWN	SYBR	None							25.4147	25.4595	0.110739						TRUE	0.146413	TRUE	3	21	Amp		0.946613	N	86.4355
65	F5	FALSE	Sample 19	MEMB	UNKNOWN	SYBR	None							23.8521	23.8113	0.0430701						TRUE	0.146413	TRUE	3	19	Amp		0.925617	N	86.2818
67	F7	FALSE	Sample 4	MEMB	UNKNOWN	SYBR	None							24.3081	24.3264	0.0400037						TRUE	0.146413	TRUE	3	20	Amp		0.95401	N	86.5892
68	F8	FALSE	Sample 8	MEMB	UNKNOWN	SYBR	None							24.142	24.1656	0.0699058						TRUE	0.146413	TRUE	3	19	Amp		0.904006	N	86.5892
69	F9	FALSE	Sample 12	MEMB	UNKNOWN	SYBR	None							24.5461	24.48	0.104647						TRUE	0.146413	TRUE	3	20	Amp		0.93576	N	86.2818
70	F10	FALSE	Sample 16	MEMB	UNKNOWN	SYBR	None							23.8129	23.8831	0.0879514						TRUE	0.146413	TRUE	3	19	Amp		0.905939	N	86.2818
71	F11	FALSE	Sample 20	MEMB	UNKNOWN	SYBR	None							23.8279	23.7898	0.0558614						TRUE	0.146413	TRUE	3	19	Amp		0.92099	N	86.4355
73	G1	FALSE	Sample 3	MEMB	UNKNOWN	SYBR	None							23.9802	23.9485	0.0392634						TRUE	0.146413	TRUE	3	20	Amp		0.940525	N	86.128
74	G2	FALSE	Sample 7	MEMB	UNKNOWN	SYBR	None							24.2132	24.2042	0.0862347						TRUE	0.146413	TRUE	3	20	Amp		0.933092	N	86.128
75	G3	FALSE	Sample 11	MEMB	UNKNOWN	SYBR	None							24.3273	24.4302	0.119039						TRUE	0.146413	TRUE	3	20	Amp		0.934243	N	86.2818
76	G4	FALSE	Sample 15	MEMB	UNKNOWN	SYBR	None							25.3783	25.4595	0.110739						TRUE	0.146413	TRUE	3	20	Amp		0.949963	N	86.4355
77	G5	FALSE	Sample 19	MEMB	UNKNOWN	SYBR	None							23.7663	23.8113	0.0430701						TRUE	0.146413	TRUE	3	19	Amp		0.949277	N	86.4355
79	G7	FALSE	Sample 4	MEMB	UNKNOWN	SYBR	None							24.2988	24.3264	0.0400037						TRUE	0.146413	TRUE	3	20	Amp		0.958671	N	86.4355
80	G8	FALSE	Sample 8	MEMB	UNKNOWN	SYBR	None							24.1105	24.1656	0.0699058						TRUE	0.146413	TRUE	3	20	Amp		0.909613	N	86.5892
81	G9	FALSE	Sample 12	MEMB	UNKNOWN	SYBR	None							24.5346	24.48	0.104647						TRUE	0.146413	TRUE	3	20	Amp		0.952344	N	86.2818
82	G10	FALSE	Sample 16	MEMB	UNKNOWN	SYBR	None							23.8546	23.8831	0.0879514						TRUE	0.146413	TRUE	3	19	Amp		0.894983	N	86.4355
83	G11	FALSE	Sample 20	MEMB	UNKNOWN	SYBR	None							23.7257	23.7898	0.0558614						TRUE	0.146413	TRUE	3	18	Amp		0.93212	N	86.4355
85	H1	FALSE	Sample 3	MEMB	UNKNOWN	SYBR	None							23.9046	23.9485	0.0392634						TRUE	0.146413	TRUE	3	18	Amp		0.947323	N	86.128
86	H2	FALSE	Sample 7	MEMB	UNKNOWN	SYBR	None							24.1138	24.2042	0.0862347						TRUE	0.146413	TRUE	3	20	Amp		0.929198	N	86.128
87	H3	FALSE	Sample 11	MEMB	UNKNOWN	SYBR	None							24.5606	24.4302	0.119039						TRUE	0.146413	TRUE	3	20	Amp		0.888654	N	86.2818
88	H4	FALSE	Sample 15	MEMB	UNKNOWN	SYBR	None							25.5857	25.4595	0.110739						TRUE	0.146413	TRUE	3	21	Amp		0.982759	N	86.4355
89	H5	FALSE	Sample 19	MEMB	UNKNOWN	SYBR	None							23.8154	23.8113	0.0430701						TRUE	0.146413	TRUE	3	19	Amp		0.937732	N	86.5892
91	H7	FALSE	Sample 4	MEMB	UNKNOWN	SYBR	None							24.3723	24.3264	0.0400037						TRUE	0.146413	TRUE	3	19	Amp		0.96436	N	86.4355
92	H8	FALSE	Sample 8	MEMB	UNKNOWN	SYBR	None							24.2443	24.1656	0.0699058						TRUE	0.146413	TRUE	3	20	Amp		0.900494	N	86.5892
93	H9	FALSE	Sample 12	MEMB	UNKNOWN	SYBR	None							24.3594	24.48	0.104647						TRUE	0.146413	TRUE	3	19	Amp		0.978087	N	86.2818
94	H10	FALSE	Sample 16	MEMB	UNKNOWN	SYBR	None							23.9818	23.8831	0.0879514						TRUE	0.146413	TRUE	3	19	Amp		0.920411	N	86.128
95	H11	FALSE	Sample 20	MEMB	UNKNOWN	SYBR	None							23.8158	23.7898	0.0558614						TRUE	0.146413	TRUE	3	19	Amp		0.934383	N	86.4355
Analysis Type	Singleplex
Endogenous Control	SYP5
RQ Min/Max Confidence Level	95.0
Reference Sample	Sample 1

## Sheet: Melt Curve Raw Data
Block Type	96-Well 0.2-mL Block
Calibration Background is expired	No
Calibration Background performed on	09-15-2016
Calibration Pure Dye ABY is expired	No
Calibration Pure Dye ABY performed on	09-15-2016
Calibration Pure Dye FAM is expired	No
Calibration Pure Dye FAM performed on	09-15-2016
Calibration Pure Dye JUN is expired	No
Calibration Pure Dye JUN performed on	09-15-2016
Calibration Pure Dye NED is expired	No
Calibration Pure Dye NED performed on	09-15-2016
Calibration Pure Dye ROX is expired	No
Calibration Pure Dye ROX performed on	09-15-2016
Calibration Pure Dye SYBR is expired	No
Calibration Pure Dye SYBR performed on	09-15-2016
Calibration Pure Dye TAMRA is expired	No
Calibration Pure Dye TAMRA performed on	09-15-2016
Calibration Pure Dye VIC is expired	No
Calibration Pure Dye VIC performed on	09-15-2016
Calibration ROI is expired	No
Calibration ROI performed on	09-15-2016
Calibration Uniformity is expired	No
Calibration Uniformity performed on	09-15-2016
Chemistry	SYBR_GREEN
Date Created	2018-07-13 16:49:44 PM CST
Experiment Barcode
Experiment Comment
Experiment File Name	G:\wgh\小麦SYP基因家族鉴定与分析\定量结果\7.13\2018-01-20_170750 SYP5 MEMB US225.eds
Experiment Name	2018-03-07_204536
Experiment Run End Time	2018-03-08 04:34:38 AM CST
Experiment Type	Comparative Cт (ΔΔCт)
Instrument Name	272321075
Instrument Serial Number	272321075
Instrument Type	QuantStudio™ 3 System
Passive Reference	ROX
Post-read Stage/Step
Pre-read Stage/Step
Quantification Cycle Method	Ct
Signal Smoothing On	true
Stage where Melt Analysis is performed	Stage3
Stage/ Cycle where Ct Analysis is performed	Stage2, Step2
User Name
Well	Well Position	Reading	Temperature	Fluorescence	Derivative	Target Name
61	F1	1	59.9938	430491	5711.94	MEMB
61	F1	2	60.3013	430682	6061.14	MEMB
61	F1	3	60.6087	428906	6473.1	MEMB
61	F1	4	60.9162	429173	6909.28	MEMB
61	F1	5	61.2236	426576	7309.6	MEMB
61	F1	6	61.5311	422657	7625.33	MEMB
61	F1	7	61.8386	420350	7850.66	MEMB
61	F1	8	62.146	417754	8030.48	MEMB
61	F1	9	62.4535	413049	8234.58	MEMB
61	F1	10	62.761	412898	8513.99	MEMB
61	F1	11	63.0684	412009	8868.5	MEMB
61	F1	12	63.3759	407075	9246.16	MEMB
61	F1	13	63.6833	405077	9575.63	MEMB
61	F1	14	63.9908	400224	9806.32	MEMB
61	F1	15	64.2983	395413	9930.43	MEMB
61	F1	16	64.6057	395222	9984.19	MEMB
61	F1	17	64.9132	389859	10020.7	MEMB
61	F1	18	65.2206	387276	10074.6	MEMB
61	F1	19	65.5281	384082	10151.9	MEMB
61	F1	20	65.8356	381838	10232.9	MEMB
61	F1	21	66.143	378557	10289.8	MEMB
61	F1	22	66.4505	373076	10308.6	MEMB
61	F1	23	66.758	369041	10300.3	MEMB
61	F1	24	67.0654	368923	10295.1	MEMB
61	F1	25	67.3729	362843	10323.9	MEMB
61	F1	26	67.6803	360847	10399.3	MEMB
61	F1	27	67.9878	358482	10509.1	MEMB
61	F1	28	68.2953	353638	10624.3	MEMB
61	F1	29	68.6027	349781	10712.3	MEMB
61	F1	30	68.9102	347069	10748.6	MEMB
61	F1	31	69.2177	342363	10719.8	MEMB
61	F1	32	69.5251	340006	10624.8	MEMB
61	F1	33	69.8326	336203	10475.3	MEMB
61	F1	34	70.14	331941	10298.6	MEMB
61	F1	35	70.4475	327936	10133.1	MEMB
61	F1	36	70.755	325959	10015.7	MEMB
61	F1	37	71.0624	323605	9964.48	MEMB
61	F1	38	71.3699	321473	9971.1	MEMB
61	F1	39	71.6773	315069	10008.1	MEMB
61	F1	40	71.9848	312177	10045.6	MEMB
61	F1	41	72.2923	310673	10064.1	MEMB
61	F1	42	72.5997	306305	10057.1	MEMB
61	F1	43	72.9072	302678	10026.7	MEMB
61	F1	44	73.2147	299574	9980.3	MEMB
61	F1	45	73.5221	296385	9930.97	MEMB
61	F1	46	73.8296	293421	9897.24	MEMB
61	F1	47	74.137	289121	9897.11	MEMB
61	F1	48	74.4445	287368	9936.09	MEMB
61	F1	49	74.752	284112	9997.77	MEMB
61	F1	50	75.0594	281432	10046.6	MEMB
61	F1	51	75.3669	276222	10046.2	MEMB
61	F1	52	75.6743	272087	9982.84	MEMB
61	F1	53	75.9818	268905	9874.79	MEMB
61	F1	54	76.2893	268103	9757.53	MEMB
61	F1	55	76.5967	264043	9671.89	MEMB
61	F1	56	76.9042	261481	9620.56	MEMB
61	F1	57	77.2117	258230	9575.29	MEMB
61	F1	58	77.5191	253094	9501.65	MEMB
61	F1	59	77.8266	251189	9386.11	MEMB
61	F1	60	78.134	247739	9244.48	MEMB
61	F1	61	78.4415	246360	9107.2	MEMB
61	F1	62	78.749	243371	8996.13	MEMB
61	F1	63	79.0564	239694	8912.7	MEMB
61	F1	64	79.3639	236511	8844.91	MEMB
61	F1	65	79.6713	232911	8784.6	MEMB
61	F1	66	79.9788	231853	8738.11	MEMB
61	F1	67	80.2863	228130	8724.03	MEMB
61	F1	68	80.5937	226177	8763.03	MEMB
61	F1	69	80.9012	222314	8871.3	MEMB
61	F1	70	81.2087	219300	9062.59	MEMB
61	F1	71	81.5161	217806	9355.39	MEMB
61	F1	72	81.8236	213261	9779.54	MEMB
61	F1	73	82.131	211686	10347	MEMB
61	F1	74	82.4385	206489	11124.7	MEMB
61	F1	75	82.746	204757	12188.4	MEMB
61	F1	76	83.0534	200068	13621.2	MEMB
61	F1	77	83.3609	194414	15519.8	MEMB
61	F1	78	83.6684	191169	17991.9	MEMB
61	F1	79	83.9758	183596	21150.3	MEMB
61	F1	80	84.2833	175604	25098.2	MEMB
61	F1	81	84.5907	167993	29893.3	MEMB
61	F1	82	84.8982	155919	35472.5	MEMB
61	F1	83	85.2057	140286	41536.6	MEMB
61	F1	84	85.5131	119103	47442.1	MEMB
61	F1	85	85.8206	90302	52197.9	MEMB
61	F1	86	86.128	57503.1	54659.6	MEMB
61	F1	87	86.4355	27669.7	53912.9	MEMB
61	F1	88	86.743	15715.1	49684.7	MEMB
61	F1	89	87.0504	12112.1	42544.5	MEMB
61	F1	90	87.3579	11427	33748.8	MEMB
61	F1	91	87.6654	11492.3	24794.3	MEMB
61	F1	92	87.9728	9127.16	16921.6	MEMB
61	F1	93	88.2803	8806.87	10810.2	MEMB
61	F1	94	88.5877	9662.56	6325.46	MEMB
61	F1	95	88.8952	8343.52	3456.25	MEMB
61	F1	96	89.2027	9576.23	1791.1	MEMB
61	F1	97	89.5101	8428.46	880.982	MEMB
61	F1	98	89.8176	6967.75	391.612	MEMB
61	F1	99	90.125	9615.41	115.761	MEMB
61	F1	100	90.4325	7190.5	-51.1035	MEMB
61	F1	101	90.74	8828.98	-146.129	MEMB
61	F1	102	91.0474	7608.57	-173.736	MEMB
61	F1	103	91.3549	9401.83	-133.897	MEMB
61	F1	104	91.6624	7619.85	-39.5869	MEMB
61	F1	105	91.9698	7271.86	78.9912	MEMB
61	F1	106	92.2773	7875.24	181.7	MEMB
61	F1	107	92.5847	5916.13	231.345	MEMB
61	F1	108	92.8922	7459.65	205.069	MEMB
61	F1	109	93.1997	6136.85	100.013	MEMB
61	F1	110	93.5071	6349.99	-66.7383	MEMB
61	F1	111	93.8146	6018.04	-262.234	MEMB
61	F1	112	94.122	6994.06	-445.565	MEMB
61	F1	113	94.4295	7561.36	-579.91	MEMB
61	F1	114	94.737	7971.15	-645.714	MEMB
62	F2	1	59.9938	343641	4142.17	MEMB
62	F2	2	60.3013	345675	4545.09	MEMB
62	F2	3	60.6087	342453	5012.49	MEMB
62	F2	4	60.9162	344408	5496.8	MEMB
62	F2	5	61.2236	341736	5930.7	MEMB
62	F2	6	61.5311	339059	6263.48	MEMB
62	F2	7	61.8386	334694	6492.89	MEMB
62	F2	8	62.146	334686	6669.06	MEMB
62	F2	9	62.4535	332009	6867.32	MEMB
62	F2	10	62.761	330155	7146.77	MEMB
62	F2	11	63.0684	328737	7519	MEMB
62	F2	12	63.3759	326441	7936.87	MEMB
62	F2	13	63.6833	325061	8294.79	MEMB
62	F2	14	63.9908	319344	8572.12	MEMB
62	F2	15	64.2983	317664	8729.02	MEMB
62	F2	16	64.6057	315304	8758.37	MEMB
62	F2	17	64.9132	311561	8682.76	MEMB
62	F2	18	65.2206	308622	8544.24	MEMB
62	F2	19	65.5281	305540	8391.36	MEMB
62	F2	20	65.8356	304945	8266.54	MEMB
62	F2	21	66.143	300383	8196.5	MEMB
62	F2	22	66.4505	299723	8187.66	MEMB
62	F2	23	66.758	295671	8227.87	MEMB
62	F2	24	67.0654	294749	8293.76	MEMB
62	F2	25	67.3729	290958	8360.83	MEMB
62	F2	26	67.6803	288237	8412.58	MEMB
62	F2	27	67.9878	285867	8443.82	MEMB
62	F2	28	68.2953	282725	8457.28	MEMB
62	F2	29	68.6027	280112	8456.21	MEMB
62	F2	30	68.9102	278626	8439.62	MEMB
62	F2	31	69.2177	275122	8403.67	MEMB
62	F2	32	69.5251	271503	8347.88	MEMB
62	F2	33	69.8326	269554	8280	MEMB
62	F2	34	70.14	267358	8214.36	MEMB
62	F2	35	70.4475	264583	8165.32	MEMB
62	F2	36	70.755	262003	8140.66	MEMB
62	F2	37	71.0624	259795	8140.06	MEMB
62	F2	38	71.3699	256977	8157.31	MEMB
62	F2	39	71.6773	254126	8183.21	MEMB
62	F2	40	71.9848	252054	8205.58	MEMB
62	F2	41	72.2923	248835	8208.54	MEMB
62	F2	42	72.5997	247349	8174.77	MEMB
62	F2	43	72.9072	243576	8092.43	MEMB
62	F2	44	73.2147	240042	7964.41	MEMB
62	F2	45	73.5221	239280	7802.93	MEMB
62	F2	46	73.8296	235870	7643.82	MEMB
62	F2	47	74.137	233807	7535.35	MEMB
62	F2	48	74.4445	232462	7497.68	MEMB
62	F2	49	74.752	230296	7526.53	MEMB
62	F2	50	75.0594	226676	7599.53	MEMB
62	F2	51	75.3669	224173	7689.22	MEMB
62	F2	52	75.6743	222027	7773.73	MEMB
62	F2	53	75.9818	220679	7839.66	MEMB
62	F2	54	76.2893	216422	7880.44	MEMB
62	F2	55	76.5967	214768	7893.4	MEMB
62	F2	56	76.9042	211127	7883.45	MEMB
62	F2	57	77.2117	210229	7851.94	MEMB
62	F2	58	77.5191	207834	7800.58	MEMB
62	F2	59	77.8266	204292	7725.53	MEMB
62	F2	60	78.134	203005	7623.67	MEMB
62	F2	61	78.4415	198894	7502.37	MEMB
62	F2	62	78.749	197460	7384.66	MEMB
62	F2	63	79.0564	196066	7303.12	MEMB
62	F2	64	79.3639	193595	7284.43	MEMB
62	F2	65	79.6713	191440	7335.04	MEMB
62	F2	66	79.9788	187989	7437.58	MEMB
62	F2	67	80.2863	187805	7560.71	MEMB
62	F2	68	80.5937	182909	7677.19	MEMB
62	F2	69	80.9012	181180	7781.14	MEMB
62	F2	70	81.2087	178563	7895.66	MEMB
62	F2	71	81.5161	176831	8053.44	MEMB
62	F2	72	81.8236	174503	8323.59	MEMB
62	F2	73	82.131	171294	8760.87	MEMB
62	F2	74	82.4385	170429	9409.5	MEMB
62	F2	75	82.746	165550	10305	MEMB
62	F2	76	83.0534	162807	11485.4	MEMB
62	F2	77	83.3609	159247	13006.3	MEMB
62	F2	78	83.6684	153973	14951.7	MEMB
62	F2	79	83.9758	149154	17432.7	MEMB
62	F2	80	84.2833	144081	20565.7	MEMB
62	F2	81	84.5907	137456	24422.1	MEMB
62	F2	82	84.8982	127429	28946.9	MEMB
62	F2	83	85.2057	116578	33858.5	MEMB
62	F2	84	85.5131	97643.9	38579.2	MEMB
62	F2	85	85.8206	73907.9	42269.7	MEMB
62	F2	86	86.128	46675.8	44021.1	MEMB
62	F2	87	86.4355	28845.7	43170.5	MEMB
62	F2	88	86.743	19187	39599.2	MEMB
62	F2	89	87.0504	14807.7	33839.9	MEMB
62	F2	90	87.3579	15351.9	26909.9	MEMB
62	F2	91	87.6654	13913.5	19953.5	MEMB
62	F2	92	87.9728	12268.7	13879.6	MEMB
62	F2	93	88.2803	11161.4	9165.65	MEMB
62	F2	94	88.5877	12110.5	5603.67	MEMB
62	F2	95	88.8952	11878	3226.06	MEMB
62	F2	96	89.2027	12080.5	1825.39	MEMB
62	F2	97	89.5101	10620.4	1036.33	MEMB
62	F2	98	89.8176	9770.99	571.652	MEMB
62	F2	99	90.125	9448.86	246.916	MEMB
62	F2	100	90.4325	10827.8	-21.5591	MEMB
62	F2	101	90.74	10338	-240.685	MEMB
62	F2	102	91.0474	10748	-381.928	MEMB
62	F2	103	91.3549	11134.5	-424.992	MEMB
62	F2	104	91.6624	10230.7	-384.596	MEMB
62	F2	105	91.9698	9713.3	-309.769	MEMB
62	F2	106	92.2773	9746.95	-260.55	MEMB
62	F2	107	92.5847	9249.52	-278.589	MEMB
62	F2	108	92.8922	8629.09	-369.242	MEMB
62	F2	109	93.1997	10735.9	-504.476	MEMB
62	F2	110	93.5071	9924.59	-642.942	MEMB
62	F2	111	93.8146	9788.71	-753.674	MEMB
62	F2	112	94.122	9458.13	-828.883	MEMB
62	F2	113	94.4295	10220.1	-880.459	MEMB
62	F2	114	94.737	9787.12	-926.461	MEMB
63	F3	1	59.9938	352574	5590.67	MEMB
63	F3	2	60.3013	355064	5898.78	MEMB
63	F3	3	60.6087	351314	6275.75	MEMB
63	F3	4	60.9162	352237	6675.97	MEMB
63	F3	5	61.2236	349243	7030.77	MEMB
63	F3	6	61.5311	347384	7283.35	MEMB
63	F3	7	61.8386	343113	7422.87	MEMB
63	F3	8	62.146	340747	7493.82	MEMB
63	F3	9	62.4535	338030	7571.21	MEMB
63	F3	10	62.761	336789	7717.13	MEMB
63	F3	11	63.0684	335580	7946.67	MEMB
63	F3	12	63.3759	332815	8207.88	MEMB
63	F3	13	63.6833	329972	8447.54	MEMB
63	F3	14	63.9908	325621	8633.86	MEMB
63	F3	15	64.2983	322666	8750.54	MEMB
63	F3	16	64.6057	321907	8807.17	MEMB
63	F3	17	64.9132	316995	8825.23	MEMB
63	F3	18	65.2206	314817	8823.13	MEMB
63	F3	19	65.5281	312345	8809.31	MEMB
63	F3	20	65.8356	309172	8783.5	MEMB
63	F3	21	66.143	306954	8743.25	MEMB
63	F3	22	66.4505	303440	8690.18	MEMB
63	F3	23	66.758	299556	8631.9	MEMB
63	F3	24	67.0654	298897	8578.66	MEMB
63	F3	25	67.3729	295541	8538.32	MEMB
63	F3	26	67.6803	291848	8513.74	MEMB
63	F3	27	67.9878	290714	8503.25	MEMB
63	F3	28	68.2953	286213	8502.65	MEMB
63	F3	29	68.6027	284327	8505.87	MEMB
63	F3	30	68.9102	282630	8505.25	MEMB
63	F3	31	69.2177	278669	8492.16	MEMB
63	F3	32	69.5251	275203	8460.24	MEMB
63	F3	33	69.8326	273651	8408.8	MEMB
63	F3	34	70.14	271458	8344.5	MEMB
63	F3	35	70.4475	267374	8280.32	MEMB
63	F3	36	70.755	264245	8230.97	MEMB
63	F3	37	71.0624	263474	8206.03	MEMB
63	F3	38	71.3699	261591	8204.95	MEMB
63	F3	39	71.6773	256665	8216.94	MEMB
63	F3	40	71.9848	254024	8226.3	MEMB
63	F3	41	72.2923	253537	8219.09	MEMB
63	F3	42	72.5997	248911	8187.99	MEMB
63	F3	43	72.9072	246607	8133.93	MEMB
63	F3	44	73.2147	243853	8065.75	MEMB
63	F3	45	73.5221	242217	7990.78	MEMB
63	F3	46	73.8296	238461	7934.81	MEMB
63	F3	47	74.137	236355	7912.74	MEMB
63	F3	48	74.4445	235577	7929.26	MEMB
63	F3	49	74.752	230724	7976.73	MEMB
63	F3	50	75.0594	229044	8037.3	MEMB
63	F3	51	75.3669	226898	8086.09	MEMB
63	F3	52	75.6743	223836	8107.46	MEMB
63	F3	53	75.9818	219791	8095.66	MEMB
63	F3	54	76.2893	218891	8050.84	MEMB
63	F3	55	76.5967	215250	7975.4	MEMB
63	F3	56	76.9042	214201	7883.42	MEMB
63	F3	57	77.2117	210670	7783.31	MEMB
63	F3	58	77.5191	207549	7681.92	MEMB
63	F3	59	77.8266	205952	7586.02	MEMB
63	F3	60	78.134	204533	7501.39	MEMB
63	F3	61	78.4415	200969	7430.3	MEMB
63	F3	62	78.749	199423	7371.36	MEMB
63	F3	63	79.0564	195899	7323.29	MEMB
63	F3	64	79.3639	193922	7289.68	MEMB
63	F3	65	79.6713	193185	7278.9	MEMB
63	F3	66	79.9788	188832	7299.15	MEMB
63	F3	67	80.2863	187412	7351.97	MEMB
63	F3	68	80.5937	186169	7430.51	MEMB
63	F3	69	80.9012	181291	7524.78	MEMB
63	F3	70	81.2087	180780	7631.47	MEMB
63	F3	71	81.5161	177391	7764.12	MEMB
63	F3	72	81.8236	174626	7959.08	MEMB
63	F3	73	82.131	173695	8252.85	MEMB
63	F3	74	82.4385	169932	8711.51	MEMB
63	F3	75	82.746	167823	9419.88	MEMB
63	F3	76	83.0534	165119	10450.5	MEMB
63	F3	77	83.3609	162040	11869.2	MEMB
63	F3	78	83.6684	157332	13734	MEMB
63	F3	79	83.9758	152152	16099.4	MEMB
63	F3	80	84.2833	146388	19017.7	MEMB
63	F3	81	84.5907	140557	22526.3	MEMB
63	F3	82	84.8982	131031	26602.7	MEMB
63	F3	83	85.2057	118178	31082.9	MEMB
63	F3	84	85.5131	104329	35570.2	MEMB
63	F3	85	85.8206	82918	39401.8	MEMB
63	F3	86	86.128	58886.9	41749.7	MEMB
63	F3	87	86.4355	34482.4	41870.7	MEMB
63	F3	88	86.743	22850.1	39414.8	MEMB
63	F3	89	87.0504	16008.2	34623.9	MEMB
63	F3	90	87.3579	15893.8	28291	MEMB
63	F3	91	87.6654	14150.9	21488.7	MEMB
63	F3	92	87.9728	13516.4	15210.8	MEMB
63	F3	93	88.2803	13330.7	10106.5	MEMB
63	F3	94	88.5877	12616.2	6209.08	MEMB
63	F3	95	88.8952	14159.9	3511.75	MEMB
63	F3	96	89.2027	13627.9	1925.48	MEMB
63	F3	97	89.5101	11983.2	1081.18	MEMB
63	F3	98	89.8176	11726	666.529	MEMB
63	F3	99	90.125	12495.4	465.13	MEMB
63	F3	100	90.4325	12364.5	353.35	MEMB
63	F3	101	90.74	11978.8	274.536	MEMB
63	F3	102	91.0474	11058.8	208.527	MEMB
63	F3	103	91.3549	11530.2	149.327	MEMB
63	F3	104	91.6624	11993.3	94.9883	MEMB
63	F3	105	91.9698	10860.5	45.2842	MEMB
63	F3	106	92.2773	11414.2	0.758789	MEMB
63	F3	107	92.5847	10845.1	-39.7603	MEMB
63	F3	108	92.8922	11638	-81.8374	MEMB
63	F3	109	93.1997	10852.4	-135.646	MEMB
63	F3	110	93.5071	10546.6	-212.199	MEMB
63	F3	111	93.8146	10484.6	-316.944	MEMB
63	F3	112	94.122	11349	-444.845	MEMB
63	F3	113	94.4295	11163.6	-581.316	MEMB
63	F3	114	94.737	11449.1	-709.406	MEMB
64	F4	1	59.9938	365864	4508.89	MEMB
64	F4	2	60.3013	368106	4882.15	MEMB
64	F4	3	60.6087	365180	5289.32	MEMB
64	F4	4	60.9162	365283	5694.77	MEMB
64	F4	5	61.2236	362765	6057.94	MEMB
64	F4	6	61.5311	360963	6357.97	MEMB
64	F4	7	61.8386	357109	6609.43	MEMB
64	F4	8	62.146	354878	6855.9	MEMB
64	F4	9	62.4535	354570	7143.48	MEMB
64	F4	10	62.761	352060	7492.49	MEMB
64	F4	11	63.0684	349529	7884.5	MEMB
64	F4	12	63.3759	346964	8272.87	MEMB
64	F4	13	63.6833	345159	8587.56	MEMB
64	F4	14	63.9908	339570	8801.37	MEMB
64	F4	15	64.2983	337001	8941.7	MEMB
64	F4	16	64.6057	335714	9023.94	MEMB
64	F4	17	64.9132	331270	9066.97	MEMB
64	F4	18	65.2206	327945	9081.99	MEMB
64	F4	19	65.5281	326394	9070.81	MEMB
64	F4	20	65.8356	323112	9032.99	MEMB
64	F4	21	66.143	318395	8975.14	MEMB
64	F4	22	66.4505	316924	8915.49	MEMB
64	F4	23	66.758	312302	8878.48	MEMB
64	F4	24	67.0654	311985	8883.79	MEMB
64	F4	25	67.3729	307826	8935.7	MEMB
64	F4	26	67.6803	304455	9020.25	MEMB
64	F4	27	67.9878	303263	9110.48	MEMB
64	F4	28	68.2953	297863	9176.42	MEMB
64	F4	29	68.6027	296293	9194.33	MEMB
64	F4	30	68.9102	291914	9152.43	MEMB
64	F4	31	69.2177	289554	9052.74	MEMB
64	F4	32	69.5251	286282	8910.88	MEMB
64	F4	33	69.8326	283194	8753.23	MEMB
64	F4	34	70.14	279621	8610.9	MEMB
64	F4	35	70.4475	278286	8509.89	MEMB
64	F4	36	70.755	275414	8460.08	MEMB
64	F4	37	71.0624	272305	8458.56	MEMB
64	F4	38	71.3699	270930	8487.42	MEMB
64	F4	39	71.6773	265550	8522.61	MEMB
64	F4	40	71.9848	263913	8553.81	MEMB
64	F4	41	72.2923	261206	8577.88	MEMB
64	F4	42	72.5997	258642	8595.47	MEMB
64	F4	43	72.9072	255074	8604.99	MEMB
64	F4	44	73.2147	252095	8601.15	MEMB
64	F4	45	73.5221	250325	8579.43	MEMB
64	F4	46	73.8296	246569	8542.07	MEMB
64	F4	47	74.137	242606	8500.68	MEMB
64	F4	48	74.4445	242146	8472.08	MEMB
64	F4	49	74.752	238067	8467.46	MEMB
64	F4	50	75.0594	236120	8486.4	MEMB
64	F4	51	75.3669	233263	8508.03	MEMB
64	F4	52	75.6743	229537	8506.01	MEMB
64	F4	53	75.9818	226761	8457.52	MEMB
64	F4	54	76.2893	223555	8347.43	MEMB
64	F4	55	76.5967	220825	8199.82	MEMB
64	F4	56	76.9042	219501	8043.79	MEMB
64	F4	57	77.2117	216176	7904.59	MEMB
64	F4	58	77.5191	214424	7794.8	MEMB
64	F4	59	77.8266	210536	7715.24	MEMB
64	F4	60	78.134	208496	7661.65	MEMB
64	F4	61	78.4415	207366	7629.72	MEMB
64	F4	62	78.749	203633	7615.58	MEMB
64	F4	63	79.0564	201350	7613.97	MEMB
64	F4	64	79.3639	198808	7618.09	MEMB
64	F4	65	79.6713	196462	7621.34	MEMB
64	F4	66	79.9788	193778	7620.9	MEMB
64	F4	67	80.2863	191294	7620.58	MEMB
64	F4	68	80.5937	188370	7631.84	MEMB
64	F4	69	80.9012	186509	7672.64	MEMB
64	F4	70	81.2087	183773	7764.8	MEMB
64	F4	71	81.5161	182079	7931.19	MEMB
64	F4	72	81.8236	178367	8195.6	MEMB
64	F4	73	82.131	176168	8568.71	MEMB
64	F4	74	82.4385	173641	9036.96	MEMB
64	F4	75	82.746	170391	9675.62	MEMB
64	F4	76	83.0534	168005	10524.1	MEMB
64	F4	77	83.3609	162933	11626.3	MEMB
64	F4	78	83.6684	159879	13035.2	MEMB
64	F4	79	83.9758	154028	14821.4	MEMB
64	F4	80	84.2833	148702	17080.7	MEMB
64	F4	81	84.5907	143459	19924.4	MEMB
64	F4	82	84.8982	134938	23434.1	MEMB
64	F4	83	85.2057	123724	27569.4	MEMB
64	F4	84	85.5131	111508	32048.8	MEMB
64	F4	85	85.8206	92003.6	36275.3	MEMB
64	F4	86	86.128	66674.2	39395.7	MEMB
64	F4	87	86.4355	38077.6	40536.3	MEMB
64	F4	88	86.743	21990.1	39141.9	MEMB
64	F4	89	87.0504	14655.4	35245.5	MEMB
64	F4	90	87.3579	12234.5	29503.8	MEMB
64	F4	91	87.6654	12380.5	22964.8	MEMB
64	F4	92	87.9728	11189	16692.3	MEMB
64	F4	93	88.2803	10771.9	11443.8	MEMB
64	F4	94	88.5877	10173	7376.11	MEMB
64	F4	95	88.8952	10181	4299.54	MEMB
64	F4	96	89.2027	9324.25	2408.74	MEMB
64	F4	97	89.5101	10201.6	1332.69	MEMB
64	F4	98	89.8176	9943.52	761.116	MEMB
64	F4	99	90.125	9420	477.899	MEMB
64	F4	100	90.4325	9270.92	346.279	MEMB
64	F4	101	90.74	9254.55	282.019	MEMB
64	F4	102	91.0474	8894.34	233.771	MEMB
64	F4	103	91.3549	8958.74	173.73	MEMB
64	F4	104	91.6624	8379.22	94.1016	MEMB
64	F4	105	91.9698	8681.03	4.10254	MEMB
64	F4	106	92.2773	9033.14	-76.1094	MEMB
64	F4	107	92.5847	9030.92	-125.722	MEMB
64	F4	108	92.8922	9141.84	-135.28	MEMB
64	F4	109	93.1997	8848.64	-114.492	MEMB
64	F4	110	93.5071	9037.24	-89.8916	MEMB
64	F4	111	93.8146	7339.61	-91.7012	MEMB
64	F4	112	94.122	8156.22	-137.048	MEMB
64	F4	113	94.4295	9438.01	-220.57	MEMB
64	F4	114	94.737	8959.14	-319.005	MEMB
65	F5	1	59.9938	393558	5329.69	MEMB
65	F5	2	60.3013	394405	5709.5	MEMB
65	F5	3	60.6087	390459	6162.69	MEMB
65	F5	4	60.9162	391524	6663.83	MEMB
65	F5	5	61.2236	390000	7155.77	MEMB
65	F5	6	61.5311	387958	7578.87	MEMB
65	F5	7	61.8386	382641	7906.54	MEMB
65	F5	8	62.146	379949	8162.26	MEMB
65	F5	9	62.4535	377480	8403.05	MEMB
65	F5	10	62.761	376518	8681.31	MEMB
65	F5	11	63.0684	373863	9013.1	MEMB
65	F5	12	63.3759	370691	9323.27	MEMB
65	F5	13	63.6833	366871	9596.13	MEMB
65	F5	14	63.9908	363637	9802.91	MEMB
65	F5	15	64.2983	360685	9912.32	MEMB
65	F5	16	64.6057	357176	9913.47	MEMB
65	F5	17	64.9132	353762	9817.49	MEMB
65	F5	18	65.2206	349297	9655.35	MEMB
65	F5	19	65.5281	346865	9470.37	MEMB
65	F5	20	65.8356	344521	9306.4	MEMB
65	F5	21	66.143	340904	9196.46	MEMB
65	F5	22	66.4505	339406	9156.07	MEMB
65	F5	23	66.758	334709	9184.01	MEMB
65	F5	24	67.0654	333119	9267.05	MEMB
65	F5	25	67.3729	330018	9385.23	MEMB
65	F5	26	67.6803	326502	9516.78	MEMB
65	F5	27	67.9878	323964	9641.14	MEMB
65	F5	28	68.2953	320022	9740.02	MEMB
65	F5	29	68.6027	316414	9797.72	MEMB
65	F5	30	68.9102	314944	9801.01	MEMB
65	F5	31	69.2177	310359	9742.44	MEMB
65	F5	32	69.5251	306577	9626.19	MEMB
65	F5	33	69.8326	303779	9471.74	MEMB
65	F5	34	70.14	300581	9311.92	MEMB
65	F5	35	70.4475	298787	9183.86	MEMB
65	F5	36	70.755	294411	9117.32	MEMB
65	F5	37	71.0624	292623	9125.63	MEMB
65	F5	38	71.3699	290821	9202.61	MEMB
65	F5	39	71.6773	285740	9324.96	MEMB
65	F5	40	71.9848	283443	9458.22	MEMB
65	F5	41	72.2923	281241	9565.49	MEMB
65	F5	42	72.5997	277143	9617.34	MEMB
65	F5	43	72.9072	272913	9601.57	MEMB
65	F5	44	73.2147	269662	9527.29	MEMB
65	F5	45	73.5221	268279	9420.3	MEMB
65	F5	46	73.8296	263823	9310.16	MEMB
65	F5	47	74.137	261765	9216.34	MEMB
65	F5	48	74.4445	259104	9141.9	MEMB
65	F5	49	74.752	255519	9072.67	MEMB
65	F5	50	75.0594	252602	8996.09	MEMB
65	F5	51	75.3669	248897	8921.98	MEMB
65	F5	52	75.6743	247479	8865.77	MEMB
65	F5	53	75.9818	242977	8846.92	MEMB
65	F5	54	76.2893	242371	8873.67	MEMB
65	F5	55	76.5967	238502	8933.44	MEMB
65	F5	56	76.9042	235697	8996.7	MEMB
65	F5	57	77.2117	231564	9031.36	MEMB
65	F5	58	77.5191	229358	9016.71	MEMB
65	F5	59	77.8266	227000	8948.99	MEMB
65	F5	60	78.134	223396	8836.49	MEMB
65	F5	61	78.4415	221153	8691.58	MEMB
65	F5	62	78.749	217957	8527.07	MEMB
65	F5	63	79.0564	215494	8357.59	MEMB
65	F5	64	79.3639	211795	8201.87	MEMB
65	F5	65	79.6713	211062	8079.99	MEMB
65	F5	66	79.9788	207661	8007.39	MEMB
65	F5	67	80.2863	205569	7989.92	MEMB
65	F5	68	80.5937	201612	8025.92	MEMB
65	F5	69	80.9012	200683	8113.99	MEMB
65	F5	70	81.2087	197013	8261.6	MEMB
65	F5	71	81.5161	194597	8488.86	MEMB
65	F5	72	81.8236	191893	8826.27	MEMB
65	F5	73	82.131	189738	9272.98	MEMB
65	F5	74	82.4385	186693	9824.4	MEMB
65	F5	75	82.746	182738	10570.9	MEMB
65	F5	76	83.0534	179108	11567.7	MEMB
65	F5	77	83.3609	175926	12888	MEMB
65	F5	78	83.6684	171548	14623	MEMB
65	F5	79	83.9758	166343	16875.6	MEMB
65	F5	80	84.2833	159899	19752.3	MEMB
65	F5	81	84.5907	153068	23341.8	MEMB
65	F5	82	84.8982	143987	27664.1	MEMB
65	F5	83	85.2057	130884	32575.3	MEMB
65	F5	84	85.5131	115479	37656	MEMB
65	F5	85	85.8206	92228.8	42161.3	MEMB
65	F5	86	86.128	63533.5	45126.8	MEMB
65	F5	87	86.4355	34904.2	45655.1	MEMB
65	F5	88	86.743	20767.8	43280.5	MEMB
65	F5	89	87.0504	13480.5	38215.2	MEMB
65	F5	90	87.3579	12816	31320.4	MEMB
65	F5	91	87.6654	11341.5	23804.7	MEMB
65	F5	92	87.9728	10977.9	16812.4	MEMB
65	F5	93	88.2803	11110.9	11107.9	MEMB
65	F5	94	88.5877	10322.8	6509.43	MEMB
65	F5	95	88.8952	11963.3	3250.33	MEMB
65	F5	96	89.2027	12092	1369.19	MEMB
65	F5	97	89.5101	9627.75	406.299	MEMB
65	F5	98	89.8176	9860.87	-31.0479	MEMB
65	F5	99	90.125	11251.2	-215.196	MEMB
65	F5	100	90.4325	9595.85	-297.97	MEMB
65	F5	101	90.74	9731.8	-340.687	MEMB
65	F5	102	91.0474	10517.8	-355.661	MEMB
65	F5	103	91.3549	9762.26	-343.883	MEMB
65	F5	104	91.6624	10313.7	-317.507	MEMB
65	F5	105	91.9698	8629.3	-302.669	MEMB
65	F5	106	92.2773	8060.82	-327.208	MEMB
65	F5	107	92.5847	9163.33	-405.327	MEMB
65	F5	108	92.8922	9809.75	-531.56	MEMB
65	F5	109	93.1997	8541.56	-687.428	MEMB
65	F5	110	93.5071	8559.69	-853.346	MEMB
65	F5	111	93.8146	8900.85	-1015.55	MEMB
65	F5	112	94.122	9560.68	-1165.45	MEMB
65	F5	113	94.4295	9708.24	-1297	MEMB
65	F5	114	94.737	9479.11	-1407.15	MEMB
67	F7	1	59.9938	397209	4298.67	MEMB
67	F7	2	60.3013	400174	4744.19	MEMB
67	F7	3	60.6087	397168	5264.92	MEMB
67	F7	4	60.9162	399485	5820.07	MEMB
67	F7	5	61.2236	395104	6347.33	MEMB
67	F7	6	61.5311	392392	6797.14	MEMB
67	F7	7	61.8386	390053	7161.85	MEMB
67	F7	8	62.146	387368	7478.39	MEMB
67	F7	9	62.4535	385153	7802.92	MEMB
67	F7	10	62.761	382949	8174.9	MEMB
67	F7	11	63.0684	381682	8593.58	MEMB
67	F7	12	63.3759	378050	9020.15	MEMB
67	F7	13	63.6833	375500	9397.89	MEMB
67	F7	14	63.9908	369727	9618.67	MEMB
67	F7	15	64.2983	368867	9753.09	MEMB
67	F7	16	64.6057	364834	9809.05	MEMB
67	F7	17	64.9132	361033	9810.48	MEMB
67	F7	18	65.2206	356401	9786.29	MEMB
67	F7	19	65.5281	356013	9760.09	MEMB
67	F7	20	65.8356	352032	9743.57	MEMB
67	F7	21	66.143	348464	9736.88	MEMB
67	F7	22	66.4505	344805	9734.17	MEMB
67	F7	23	66.758	342020	9729.96	MEMB
67	F7	24	67.0654	339706	9723	MEMB
67	F7	25	67.3729	334767	9715.76	MEMB
67	F7	26	67.6803	332073	9712.24	MEMB
67	F7	27	67.9878	330332	9714.42	MEMB
67	F7	28	68.2953	325159	9720.26	MEMB
67	F7	29	68.6027	322884	9723.74	MEMB
67	F7	30	68.9102	320243	9717.47	MEMB
67	F7	31	69.2177	315743	9696.61	MEMB
67	F7	32	69.5251	313138	9662.1	MEMB
67	F7	33	69.8326	309742	9620.54	MEMB
67	F7	34	70.14	306331	9580.48	MEMB
67	F7	35	70.4475	304334	9547.55	MEMB
67	F7	36	70.755	300514	9522.23	MEMB
67	F7	37	71.0624	296937	9501.7	MEMB
67	F7	38	71.3699	295297	9484.45	MEMB
67	F7	39	71.6773	289894	9472.97	MEMB
67	F7	40	71.9848	287974	9471.37	MEMB
67	F7	41	72.2923	286014	9480.12	MEMB
67	F7	42	72.5997	281290	9492.83	MEMB
67	F7	43	72.9072	279203	9498.91	MEMB
67	F7	44	73.2147	274794	9490.64	MEMB
67	F7	45	73.5221	271734	9468.93	MEMB
67	F7	46	73.8296	269905	9443.52	MEMB
67	F7	47	74.137	266196	9426.26	MEMB
67	F7	48	74.4445	262514	9422.73	MEMB
67	F7	49	74.752	260524	9426.02	MEMB
67	F7	50	75.0594	257332	9417.4	MEMB
67	F7	51	75.3669	253736	9369.05	MEMB
67	F7	52	75.6743	249890	9253.24	MEMB
67	F7	53	75.9818	246952	9087.37	MEMB
67	F7	54	76.2893	243590	8908.92	MEMB
67	F7	55	76.5967	242049	8765.31	MEMB
67	F7	56	76.9042	239820	8688.51	MEMB
67	F7	57	77.2117	237081	8677.43	MEMB
67	F7	58	77.5191	233458	8700.25	MEMB
67	F7	59	77.8266	229794	8714.27	MEMB
67	F7	60	78.134	227815	8688.35	MEMB
67	F7	61	78.4415	224450	8614.22	MEMB
67	F7	62	78.749	222543	8502.73	MEMB
67	F7	63	79.0564	219440	8374.04	MEMB
67	F7	64	79.3639	216088	8249.68	MEMB
67	F7	65	79.6713	213853	8150.35	MEMB
67	F7	66	79.9788	211270	8093.32	MEMB
67	F7	67	80.2863	209305	8087.26	MEMB
67	F7	68	80.5937	206855	8126.92	MEMB
67	F7	69	80.9012	203002	8194.21	MEMB
67	F7	70	81.2087	200709	8269.22	MEMB
67	F7	71	81.5161	198145	8346.92	MEMB
67	F7	72	81.8236	194741	8449.94	MEMB
67	F7	73	82.131	192407	8630.19	MEMB
67	F7	74	82.4385	189985	8959.03	MEMB
67	F7	75	82.746	188861	9485.24	MEMB
67	F7	76	83.0534	183687	10139.5	MEMB
67	F7	77	83.3609	180679	11070.7	MEMB
67	F7	78	83.6684	177874	12331.7	MEMB
67	F7	79	83.9758	172023	13989.8	MEMB
67	F7	80	84.2833	167966	16137.9	MEMB
67	F7	81	84.5907	161253	18891.7	MEMB
67	F7	82	84.8982	153329	22358.5	MEMB
67	F7	83	85.2057	143245	26557.2	MEMB
67	F7	84	85.5131	129846	31297.1	MEMB
67	F7	85	85.8206	110579	36072	MEMB
67	F7	86	86.128	87246	40061.8	MEMB
67	F7	87	86.4355	55644.4	42312.4	MEMB
67	F7	88	86.743	29423.1	42064.5	MEMB
67	F7	89	87.0504	17344.5	39083.2	MEMB
67	F7	90	87.3579	13667.2	33803	MEMB
67	F7	91	87.6654	13793.8	27191.9	MEMB
67	F7	92	87.9728	12171.6	20402.4	MEMB
67	F7	93	88.2803	11016.6	14395.6	MEMB
67	F7	94	88.5877	12085.5	9713.03	MEMB
67	F7	95	88.8952	11431.5	5589.69	MEMB
67	F7	96	89.2027	12113.6	2962.65	MEMB
67	F7	97	89.5101	11407	1495.5	MEMB
67	F7	98	89.8176	10942.2	760.479	MEMB
67	F7	99	90.125	11174.6	422.075	MEMB
67	F7	100	90.4325	10019.1	259.188	MEMB
67	F7	101	90.74	10322.1	151.023	MEMB
67	F7	102	91.0474	10913.3	48.9658	MEMB
67	F7	103	91.3549	10460.7	-53.0908	MEMB
67	F7	104	91.6624	9937	-142.936	MEMB
67	F7	105	91.9698	10663.3	-205.356	MEMB
67	F7	106	92.2773	10061.4	-229.907	MEMB
67	F7	107	92.5847	11213.8	-215.046	MEMB
67	F7	108	92.8922	10223.4	-170.701	MEMB
67	F7	109	93.1997	9866.92	-117.323	MEMB
67	F7	110	93.5071	9772.6	-78.957	MEMB
67	F7	111	93.8146	9208.21	-72.5	MEMB
67	F7	112	94.122	10592.5	-100.077	MEMB
67	F7	113	94.4295	9282.96	-150.044	MEMB
67	F7	114	94.737	9701.43	-205.479	MEMB
68	F8	1	59.9938	414651	3994.19	MEMB
68	F8	2	60.3013	417274	4516.99	MEMB
68	F8	3	60.6087	414921	5137.62	MEMB
68	F8	4	60.9162	416131	5823.31	MEMB
68	F8	5	61.2236	413805	6504.91	MEMB
68	F8	6	61.5311	411186	7113.72	MEMB
68	F8	7	61.8386	407945	7621.29	MEMB
68	F8	8	62.146	404206	8053.82	MEMB
68	F8	9	62.4535	403142	8470.38	MEMB
68	F8	10	62.761	400500	8919.66	MEMB
68	F8	11	63.0684	398328	9406.87	MEMB
68	F8	12	63.3759	396495	9851.12	MEMB
68	F8	13	63.6833	392144	10195.1	MEMB
68	F8	14	63.9908	387132	10452.5	MEMB
68	F8	15	64.2983	383457	10612.3	MEMB
68	F8	16	64.6057	382320	10685	MEMB
68	F8	17	64.9132	377756	10691.1	MEMB
68	F8	18	65.2206	373429	10652	MEMB
68	F8	19	65.5281	370208	10587	MEMB
68	F8	20	65.8356	367494	10513.6	MEMB
68	F8	21	66.143	363800	10446.5	MEMB
68	F8	22	66.4505	360948	10395.3	MEMB
68	F8	23	66.758	356490	10363.2	MEMB
68	F8	24	67.0654	354686	10347.2	MEMB
68	F8	25	67.3729	350499	10340.6	MEMB
68	F8	26	67.6803	347331	10337.6	MEMB
68	F8	27	67.9878	344503	10336.9	MEMB
68	F8	28	68.2953	339751	10342.5	MEMB
68	F8	29	68.6027	337587	10360.7	MEMB
68	F8	30	68.9102	334591	10393	MEMB
68	F8	31	69.2177	330474	10431.4	MEMB
68	F8	32	69.5251	328022	10459.8	MEMB
68	F8	33	69.8326	324052	10460.7	MEMB
68	F8	34	70.14	320382	10425	MEMB
68	F8	35	70.4475	316276	10356.5	MEMB
68	F8	36	70.755	314556	10270.1	MEMB
68	F8	37	71.0624	310371	10185.1	MEMB
68	F8	38	71.3699	307970	10118.9	MEMB
68	F8	39	71.6773	303631	10082.7	MEMB
68	F8	40	71.9848	300780	10079.3	MEMB
68	F8	41	72.2923	298644	10100.7	MEMB
68	F8	42	72.5997	294942	10127.9	MEMB
68	F8	43	72.9072	290876	10136	MEMB
68	F8	44	73.2147	288091	10103.9	MEMB
68	F8	45	73.5221	284459	10024.5	MEMB
68	F8	46	73.8296	280993	9909.99	MEMB
68	F8	47	74.137	278253	9787.23	MEMB
68	F8	48	74.4445	274997	9686.44	MEMB
68	F8	49	74.752	273288	9617.98	MEMB
68	F8	50	75.0594	269482	9605.27	MEMB
68	F8	51	75.3669	266002	9636.7	MEMB
68	F8	52	75.6743	263688	9684.44	MEMB
68	F8	53	75.9818	259701	9718.42	MEMB
68	F8	54	76.2893	257217	9730.09	MEMB
68	F8	55	76.5967	253876	9712.81	MEMB
68	F8	56	76.9042	250029	9668.15	MEMB
68	F8	57	77.2117	247918	9594.14	MEMB
68	F8	58	77.5191	245199	9513.16	MEMB
68	F8	59	77.8266	241847	9434.45	MEMB
68	F8	60	78.134	238930	9358.96	MEMB
68	F8	61	78.4415	235883	9280.42	MEMB
68	F8	62	78.749	233764	9189.99	MEMB
68	F8	63	79.0564	229880	9083.19	MEMB
68	F8	64	79.3639	226997	8964.91	MEMB
68	F8	65	79.6713	224838	8850.34	MEMB
68	F8	66	79.9788	221345	8760.31	MEMB
68	F8	67	80.2863	220268	8713.03	MEMB
68	F8	68	80.5937	216218	8717.23	MEMB
68	F8	69	80.9012	213684	8770.97	MEMB
68	F8	70	81.2087	211047	8867.13	MEMB
68	F8	71	81.5161	209312	9003.58	MEMB
68	F8	72	81.8236	203919	9193.19	MEMB
68	F8	73	82.131	202870	9469.26	MEMB
68	F8	74	82.4385	200163	9844.56	MEMB
68	F8	75	82.746	196328	10344.9	MEMB
68	F8	76	83.0534	194780	11061.6	MEMB
68	F8	77	83.3609	188714	12045	MEMB
68	F8	78	83.6684	186887	13347.5	MEMB
68	F8	79	83.9758	180349	15034.9	MEMB
68	F8	80	84.2833	176384	17203.4	MEMB
68	F8	81	84.5907	169273	19987.1	MEMB
68	F8	82	84.8982	161270	23532.3	MEMB
68	F8	83	85.2057	152006	27914.5	MEMB
68	F8	84	85.5131	139070	32996.5	MEMB
68	F8	85	85.8206	121682	38291	MEMB
68	F8	86	86.128	97406.5	42931.4	MEMB
68	F8	87	86.4355	66320.6	45844.2	MEMB
68	F8	88	86.743	37824.5	46106.6	MEMB
68	F8	89	87.0504	22543.4	43336.2	MEMB
68	F8	90	87.3579	18734.6	37898	MEMB
68	F8	91	87.6654	17924.6	30798.9	MEMB
68	F8	92	87.9728	16749.4	23318.3	MEMB
68	F8	93	88.2803	16689.6	16574.7	MEMB
68	F8	94	88.5877	15347.1	11236.8	MEMB
68	F8	95	88.8952	14433.2	6965.17	MEMB
68	F8	96	89.2027	16305.8	4034.09	MEMB
68	F8	97	89.5101	15327	2364.43	MEMB
68	F8	98	89.8176	13892.1	1506.33	MEMB
68	F8	99	90.125	14642.3	1098.69	MEMB
68	F8	100	90.4325	13769.3	893.612	MEMB
68	F8	101	90.74	12406.4	745.841	MEMB
68	F8	102	91.0474	13191.1	591.04	MEMB
68	F8	103	91.3549	13750.1	420.062	MEMB
68	F8	104	91.6624	12699.5	251.087	MEMB
68	F8	105	91.9698	13681.7	105.286	MEMB
68	F8	106	92.2773	12851.5	-6.72363	MEMB
68	F8	107	92.5847	11924.2	-85.6357	MEMB
68	F8	108	92.8922	13713.7	-137.839	MEMB
68	F8	109	93.1997	13831.6	-171.949	MEMB
68	F8	110	93.5071	12438.4	-199.917	MEMB
68	F8	111	93.8146	12326.9	-237.494	MEMB
68	F8	112	94.122	12892.6	-299.26	MEMB
68	F8	113	94.4295	12816.3	-390.583	MEMB
68	F8	114	94.737	13194.9	-504.097	MEMB
69	F9	1	59.9938	414436	4867.04	MEMB
69	F9	2	60.3013	416179	5279.65	MEMB
69	F9	3	60.6087	414783	5761.51	MEMB
69	F9	4	60.9162	415047	6279.6	MEMB
69	F9	5	61.2236	412120	6781.1	MEMB
69	F9	6	61.5311	409861	7226.69	MEMB
69	F9	7	61.8386	404907	7617.33	MEMB
69	F9	8	62.146	404863	7993.22	MEMB
69	F9	9	62.4535	400821	8403.63	MEMB
69	F9	10	62.761	399716	8868.05	MEMB
69	F9	11	63.0684	398354	9356.96	MEMB
69	F9	12	63.3759	393525	9800.66	MEMB
69	F9	13	63.6833	390864	10121	MEMB
69	F9	14	63.9908	385334	10305.3	MEMB
69	F9	15	64.2983	383336	10366.1	MEMB
69	F9	16	64.6057	378746	10350.4	MEMB
69	F9	17	64.9132	376040	10314.9	MEMB
69	F9	18	65.2206	373094	10300.3	MEMB
69	F9	19	65.5281	369667	10319.6	MEMB
69	F9	20	65.8356	367764	10362.2	MEMB
69	F9	21	66.143	362412	10409.4	MEMB
69	F9	22	66.4505	359948	10448.3	MEMB
69	F9	23	66.758	354952	10476.9	MEMB
69	F9	24	67.0654	354348	10498.7	MEMB
69	F9	25	67.3729	349371	10516.6	MEMB
69	F9	26	67.6803	345563	10532.2	MEMB
69	F9	27	67.9878	343798	10549.1	MEMB
69	F9	28	68.2953	337997	10574.7	MEMB
69	F9	29	68.6027	335238	10613.3	MEMB
69	F9	30	68.9102	333762	10656.5	MEMB
69	F9	31	69.2177	329610	10679.3	MEMB
69	F9	32	69.5251	325135	10652.2	MEMB
69	F9	33	69.8326	321711	10561.4	MEMB
69	F9	34	70.14	317464	10423.8	MEMB
69	F9	35	70.4475	314784	10283.4	MEMB
69	F9	36	70.755	311921	10189.5	MEMB
69	F9	37	71.0624	308775	10170.6	MEMB
69	F9	38	71.3699	307105	10219.8	MEMB
69	F9	39	71.6773	301709	10299.2	MEMB
69	F9	40	71.9848	298526	10360.2	MEMB
69	F9	41	72.2923	295948	10365.6	MEMB
69	F9	42	72.5997	290968	10304.1	MEMB
69	F9	43	72.9072	288510	10191.5	MEMB
69	F9	44	73.2147	283877	10059.2	MEMB
69	F9	45	73.5221	283156	9938.09	MEMB
69	F9	46	73.8296	279227	9845.71	MEMB
69	F9	47	74.137	275099	9782.1	MEMB
69	F9	48	74.4445	272865	9735.12	MEMB
69	F9	49	74.752	269696	9687.15	MEMB
69	F9	50	75.0594	265478	9630.08	MEMB
69	F9	51	75.3669	264501	9563.32	MEMB
69	F9	52	75.6743	258530	9496.23	MEMB
69	F9	53	75.9818	256972	9443.95	MEMB
69	F9	54	76.2893	254474	9419.22	MEMB
69	F9	55	76.5967	251537	9423.71	MEMB
69	F9	56	76.9042	247617	9444.13	MEMB
69	F9	57	77.2117	245564	9456.7	MEMB
69	F9	58	77.5191	241160	9437.88	MEMB
69	F9	59	77.8266	238606	9373.96	MEMB
69	F9	60	78.134	236729	9265.26	MEMB
69	F9	61	78.4415	232001	9124.08	MEMB
69	F9	62	78.749	230059	8970.12	MEMB
69	F9	63	79.0564	227625	8826.19	MEMB
69	F9	64	79.3639	223847	8714.47	MEMB
69	F9	65	79.6713	222408	8652.42	MEMB
69	F9	66	79.9788	218649	8648.66	MEMB
69	F9	67	80.2863	216870	8700.84	MEMB
69	F9	68	80.5937	213444	8797.79	MEMB
69	F9	69	80.9012	211016	8927.63	MEMB
69	F9	70	81.2087	207068	9089.83	MEMB
69	F9	71	81.5161	204867	9305.61	MEMB
69	F9	72	81.8236	201434	9621.08	MEMB
69	F9	73	82.131	199741	10081.7	MEMB
69	F9	74	82.4385	195903	10761.1	MEMB
69	F9	75	82.746	192781	11733.7	MEMB
69	F9	76	83.0534	188773	13066.4	MEMB
69	F9	77	83.3609	184715	14831.1	MEMB
69	F9	78	83.6684	178716	17111.4	MEMB
69	F9	79	83.9758	172865	20002.2	MEMB
69	F9	80	84.2833	167182	23595.4	MEMB
69	F9	81	84.5907	158824	27942.4	MEMB
69	F9	82	84.8982	146363	32983.8	MEMB
69	F9	83	85.2057	132290	38449	MEMB
69	F9	84	85.5131	114185	43762.8	MEMB
69	F9	85	85.8206	87343.2	48040.9	MEMB
69	F9	86	86.128	56712.3	50258.5	MEMB
69	F9	87	86.4355	30875.4	49587.5	MEMB
69	F9	88	86.743	19256.6	45764.9	MEMB
69	F9	89	87.0504	15499.7	39281.5	MEMB
69	F9	90	87.3579	13984.2	31255.4	MEMB
69	F9	91	87.6654	13491.5	23041.4	MEMB
69	F9	92	87.9728	13700.3	15784.9	MEMB
69	F9	93	88.2803	12810.1	10136	MEMB
69	F9	94	88.5877	12272.9	6016.25	MEMB
69	F9	95	88.8952	13023.6	3427.3	MEMB
69	F9	96	89.2027	12122.9	1954.96	MEMB
69	F9	97	89.5101	11315.9	1177.02	MEMB
69	F9	98	89.8176	12111.3	776.374	MEMB
69	F9	99	90.125	10880.1	555.548	MEMB
69	F9	100	90.4325	11952.8	411.202	MEMB
69	F9	101	90.74	10971.9	299.036	MEMB
69	F9	102	91.0474	10767.1	205.299	MEMB
69	F9	103	91.3549	11619.7	129.024	MEMB
69	F9	104	91.6624	10900	72.6104	MEMB
69	F9	105	91.9698	11262.7	37.0635	MEMB
69	F9	106	92.2773	10770.6	19.7236	MEMB
69	F9	107	92.5847	10738.9	13.8926	MEMB
69	F9	108	92.8922	11358.7	10.1064	MEMB
69	F9	109	93.1997	10552.4	-1.49609	MEMB
69	F9	110	93.5071	10184	-28.2734	MEMB
69	F9	111	93.8146	10896.7	-72.5635	MEMB
69	F9	112	94.122	10691.8	-130.867	MEMB
69	F9	113	94.4295	10893.9	-195.723	MEMB
69	F9	114	94.737	10490.1	-259.469	MEMB
70	F10	1	59.9938	482307	6212.11	MEMB
70	F10	2	60.3013	485348	6680.35	MEMB
70	F10	3	60.6087	480619	7199.24	MEMB
70	F10	4	60.9162	481370	7751.01	MEMB
70	F10	5	61.2236	478592	8305.48	MEMB
70	F10	6	61.5311	475861	8840.8	MEMB
70	F10	7	61.8386	470961	9358.32	MEMB
70	F10	8	62.146	469279	9879.77	MEMB
70	F10	9	62.4535	466966	10425.6	MEMB
70	F10	10	62.761	463115	10992.8	MEMB
70	F10	11	63.0684	460990	11545.7	MEMB
70	F10	12	63.3759	455736	11995.6	MEMB
70	F10	13	63.6833	452228	12325.4	MEMB
70	F10	14	63.9908	446860	12511	MEMB
70	F10	15	64.2983	443371	12554.2	MEMB
70	F10	16	64.6057	438890	12487	MEMB
70	F10	17	64.9132	434952	12362.3	MEMB
70	F10	18	65.2206	429515	12238.8	MEMB
70	F10	19	65.5281	427356	12163.6	MEMB
70	F10	20	65.8356	424566	12159.2	MEMB
70	F10	21	66.143	419240	12219.9	MEMB
70	F10	22	66.4505	416412	12318.9	MEMB
70	F10	23	66.758	410924	12421.6	MEMB
70	F10	24	67.0654	408985	12498	MEMB
70	F10	25	67.3729	402746	12532	MEMB
70	F10	26	67.6803	399130	12524.2	MEMB
70	F10	27	67.9878	396860	12491.1	MEMB
70	F10	28	68.2953	389291	12455.3	MEMB
70	F10	29	68.6027	386866	12432.6	MEMB
70	F10	30	68.9102	385694	12421.4	MEMB
70	F10	31	69.2177	379571	12402.3	MEMB
70	F10	32	69.5251	374354	12352.4	MEMB
70	F10	33	69.8326	371164	12261.6	MEMB
70	F10	34	70.14	366981	12140.3	MEMB
70	F10	35	70.4475	363517	12013.5	MEMB
70	F10	36	70.755	360214	11906.5	MEMB
70	F10	37	71.0624	355050	11832.4	MEMB
70	F10	38	71.3699	353083	11788.9	MEMB
70	F10	39	71.6773	348726	11763.5	MEMB
70	F10	40	71.9848	343681	11741.5	MEMB
70	F10	41	72.2923	341068	11714	MEMB
70	F10	42	72.5997	337189	11679.3	MEMB
70	F10	43	72.9072	332566	11641.3	MEMB
70	F10	44	73.2147	329557	11605.4	MEMB
70	F10	45	73.5221	326231	11575.1	MEMB
70	F10	46	73.8296	321890	11558.2	MEMB
70	F10	47	74.137	318029	11558.6	MEMB
70	F10	48	74.4445	314213	11576.7	MEMB
70	F10	49	74.752	312367	11605.2	MEMB
70	F10	50	75.0594	306750	11628.5	MEMB
70	F10	51	75.3669	303610	11635.7	MEMB
70	F10	52	75.6743	298794	11624	MEMB
70	F10	53	75.9818	295182	11604.1	MEMB
70	F10	54	76.2893	291826	11592.5	MEMB
70	F10	55	76.5967	290294	11600	MEMB
70	F10	56	76.9042	284420	11617	MEMB
70	F10	57	77.2117	280615	11621.7	MEMB
70	F10	58	77.5191	276368	11593	MEMB
70	F10	59	77.8266	274371	11517.5	MEMB
70	F10	60	78.134	269610	11397	MEMB
70	F10	61	78.4415	266145	11236.7	MEMB
70	F10	62	78.749	263779	11042.2	MEMB
70	F10	63	79.0564	258415	10824.6	MEMB
70	F10	64	79.3639	254692	10608.1	MEMB
70	F10	65	79.6713	253112	10430	MEMB
70	F10	66	79.9788	249721	10326.7	MEMB
70	F10	67	80.2863	247464	10316.5	MEMB
70	F10	68	80.5937	242173	10391.4	MEMB
70	F10	69	80.9012	240470	10525.4	MEMB
70	F10	70	81.2087	235573	10697.6	MEMB
70	F10	71	81.5161	232575	10912.9	MEMB
70	F10	72	81.8236	229294	11212.4	MEMB
70	F10	73	82.131	226252	11664.6	MEMB
70	F10	74	82.4385	222204	12316	MEMB
70	F10	75	82.746	219422	13288.3	MEMB
70	F10	76	83.0534	214531	14674.7	MEMB
70	F10	77	83.3609	209452	16571.7	MEMB
70	F10	78	83.6684	204565	19084.3	MEMB
70	F10	79	83.9758	196387	22325.1	MEMB
70	F10	80	84.2833	191048	26400.4	MEMB
70	F10	81	84.5907	180378	31369	MEMB
70	F10	82	84.8982	167614	37162.3	MEMB
70	F10	83	85.2057	152205	43465.9	MEMB
70	F10	84	85.5131	129077	49610.9	MEMB
70	F10	85	85.8206	99470.6	54571.5	MEMB
70	F10	86	86.128	64032.9	57163.9	MEMB
70	F10	87	86.4355	32632.7	56439.7	MEMB
70	F10	88	86.743	20385.8	52110.8	MEMB
70	F10	89	87.0504	16068.7	44761.5	MEMB
70	F10	90	87.3579	14715.3	35692.1	MEMB
70	F10	91	87.6654	14891.2	26458.4	MEMB
70	F10	92	87.9728	13615	18352.3	MEMB
70	F10	93	88.2803	12742.8	12079.4	MEMB
70	F10	94	88.5877	11844.3	7410.01	MEMB
70	F10	95	88.8952	10931.3	4451.09	MEMB
70	F10	96	89.2027	12115.7	2735.73	MEMB
70	F10	97	89.5101	10859.2	1796.78	MEMB
70	F10	98	89.8176	10430	1291.64	MEMB
70	F10	99	90.125	10898.1	1001.29	MEMB
70	F10	100	90.4325	9098.67	797.787	MEMB
70	F10	101	90.74	9450.35	615.759	MEMB
70	F10	102	91.0474	9374.9	435.014	MEMB
70	F10	103	91.3549	10328.6	266.516	MEMB
70	F10	104	91.6624	9063.24	135.419	MEMB
70	F10	105	91.9698	10016.6	62.9014	MEMB
70	F10	106	92.2773	9582.49	53.2686	MEMB
70	F10	107	92.5847	9521.1	90.7383	MEMB
70	F10	108	92.8922	8801.79	145.355	MEMB
70	F10	109	93.1997	9239.38	183.937	MEMB
70	F10	110	93.5071	8275.66	181.518	MEMB
70	F10	111	93.8146	8514.02	129.363	MEMB
70	F10	112	94.122	8339.09	36.8281	MEMB
70	F10	113	94.4295	8673.66	-73.9531	MEMB
70	F10	114	94.737	9267.15	-178.431	MEMB
71	F11	1	59.9938	474141	6420.08	MEMB
71	F11	2	60.3013	476520	6858.51	MEMB
71	F11	3	60.6087	474107	7419.28	MEMB
71	F11	4	60.9162	475224	8075.97	MEMB
71	F11	5	61.2236	469802	8754.79	MEMB
71	F11	6	61.5311	469765	9368.12	MEMB
71	F11	7	61.8386	464411	9858.91	MEMB
71	F11	8	62.146	460756	10227.7	MEMB
71	F11	9	62.4535	456769	10525.1	MEMB
71	F11	10	62.761	454682	10815.5	MEMB
71	F11	11	63.0684	452339	11123.1	MEMB
71	F11	12	63.3759	447974	11398.5	MEMB
71	F11	13	63.6833	445377	11663.1	MEMB
71	F11	14	63.9908	439684	11880.2	MEMB
71	F11	15	64.2983	435671	12027.3	MEMB
71	F11	16	64.6057	432736	12105.1	MEMB
71	F11	17	64.9132	428326	12133.3	MEMB
71	F11	18	65.2206	423205	12139.4	MEMB
71	F11	19	65.5281	420579	12146.3	MEMB
71	F11	20	65.8356	416952	12161.6	MEMB
71	F11	21	66.143	412507	12175.4	MEMB
71	F11	22	66.4505	408832	12165.8	MEMB
71	F11	23	66.758	404979	12113	MEMB
71	F11	24	67.0654	400220	12013.7	MEMB
71	F11	25	67.3729	395698	11887.7	MEMB
71	F11	26	67.6803	392129	11771.5	MEMB
71	F11	27	67.9878	389653	11701.3	MEMB
71	F11	28	68.2953	385054	11694.7	MEMB
71	F11	29	68.6027	382392	11742.1	MEMB
71	F11	30	68.9102	378520	11810.4	MEMB
71	F11	31	69.2177	373521	11858.3	MEMB
71	F11	32	69.5251	370401	11855.3	MEMB
71	F11	33	69.8326	366147	11795.2	MEMB
71	F11	34	70.14	361311	11699.5	MEMB
71	F11	35	70.4475	358447	11607.1	MEMB
71	F11	36	70.755	354633	11556.3	MEMB
71	F11	37	71.0624	351980	11566.6	MEMB
71	F11	38	71.3699	348963	11628.4	MEMB
71	F11	39	71.6773	343015	11708.2	MEMB
71	F11	40	71.9848	340472	11763.2	MEMB
71	F11	41	72.2923	336754	11760.7	MEMB
71	F11	42	72.5997	330959	11690.7	MEMB
71	F11	43	72.9072	327916	11568.4	MEMB
71	F11	44	73.2147	323946	11424.1	MEMB
71	F11	45	73.5221	322093	11289.2	MEMB
71	F11	46	73.8296	317706	11184.5	MEMB
71	F11	47	74.137	313708	11117.3	MEMB
71	F11	48	74.4445	309928	11085.3	MEMB
71	F11	49	74.752	307846	11081	MEMB
71	F11	50	75.0594	303344	11093.9	MEMB
71	F11	51	75.3669	300420	11110.9	MEMB
71	F11	52	75.6743	295981	11118.9	MEMB
71	F11	53	75.9818	291906	11107.8	MEMB
71	F11	54	76.2893	289229	11072.6	MEMB
71	F11	55	76.5967	286173	10996.6	MEMB
71	F11	56	76.9042	281589	10887.2	MEMB
71	F11	57	77.2117	279373	10749.8	MEMB
71	F11	58	77.5191	273740	10597.7	MEMB
71	F11	59	77.8266	272527	10453.8	MEMB
71	F11	60	78.134	269054	10343.3	MEMB
71	F11	61	78.4415	266388	10281.5	MEMB
71	F11	62	78.749	262591	10265.5	MEMB
71	F11	63	79.0564	259174	10276.2	MEMB
71	F11	64	79.3639	255932	10288.7	MEMB
71	F11	65	79.6713	252528	10283.4	MEMB
71	F11	66	79.9788	249514	10252	MEMB
71	F11	67	80.2863	245995	10198.3	MEMB
71	F11	68	80.5937	242264	10135.7	MEMB
71	F11	69	80.9012	240297	10087.3	MEMB
71	F11	70	81.2087	236196	10084.4	MEMB
71	F11	71	81.5161	233683	10165.4	MEMB
71	F11	72	81.8236	229702	10371.6	MEMB
71	F11	73	82.131	228650	10742.8	MEMB
71	F11	74	82.4385	224514	11264.3	MEMB
71	F11	75	82.746	219393	11909.7	MEMB
71	F11	76	83.0534	217061	12791.6	MEMB
71	F11	77	83.3609	211970	13976.6	MEMB
71	F11	78	83.6684	208009	15557.5	MEMB
71	F11	79	83.9758	201494	17654.2	MEMB
71	F11	80	84.2833	196850	20409.4	MEMB
71	F11	81	84.5907	189038	23974	MEMB
71	F11	82	84.8982	177472	28459	MEMB
71	F11	83	85.2057	165927	33831.4	MEMB
71	F11	84	85.5131	149556	39766.6	MEMB
71	F11	85	85.8206	124809	45538.3	MEMB
71	F11	86	86.128	92944.2	50062.7	MEMB
71	F11	87	86.4355	54941	52173.2	MEMB
71	F11	88	86.743	28756.8	51051.5	MEMB
71	F11	89	87.0504	17402.8	46606.7	MEMB
71	F11	90	87.3579	15211.7	39576.1	MEMB
71	F11	91	87.6654	13954.7	31271.7	MEMB
71	F11	92	87.9728	13155.8	23107.4	MEMB
71	F11	93	88.2803	12654.4	16154.5	MEMB
71	F11	94	88.5877	11921.3	10882.1	MEMB
71	F11	95	88.8952	12151.5	6422.81	MEMB
71	F11	96	89.2027	11507	3693.23	MEMB
71	F11	97	89.5101	10668.2	2144.12	MEMB
71	F11	98	89.8176	10622.6	1296.71	MEMB
71	F11	99	90.125	10214.1	822.923	MEMB
71	F11	100	90.4325	11098	540.918	MEMB
71	F11	101	90.74	9873.53	370.368	MEMB
71	F11	102	91.0474	11029.3	281.435	MEMB
71	F11	103	91.3549	10442.1	256.704	MEMB
71	F11	104	91.6624	9577.2	272.761	MEMB
71	F11	105	91.9698	9921.59	299.168	MEMB
71	F11	106	92.2773	9505.83	307.138	MEMB
71	F11	107	92.5847	8780.64	278.601	MEMB
71	F11	108	92.8922	9796.59	209.512	MEMB
71	F11	109	93.1997	9117.6	106.894	MEMB
71	F11	110	93.5071	9051.23	-16.54	MEMB
71	F11	111	93.8146	8582.86	-146.232	MEMB
71	F11	112	94.122	10044.1	-267.69	MEMB
71	F11	113	94.4295	8994.39	-368.729	MEMB
71	F11	114	94.737	10030.2	-443.124	MEMB
73	G1	1	59.9938	363179	5239.91	MEMB
73	G1	2	60.3013	364748	5539.61	MEMB
73	G1	3	60.6087	362033	5873.76	MEMB
73	G1	4	60.9162	362829	6198.82	MEMB
73	G1	5	61.2236	359162	6467.89	MEMB
73	G1	6	61.5311	358141	6663.34	MEMB
73	G1	7	61.8386	352958	6815.12	MEMB
73	G1	8	62.146	351763	6987.17	MEMB
73	G1	9	62.4535	350385	7236.2	MEMB
73	G1	10	62.761	349380	7572.21	MEMB
73	G1	11	63.0684	348265	7941.49	MEMB
73	G1	12	63.3759	342857	8255.14	MEMB
73	G1	13	63.6833	341447	8465.33	MEMB
73	G1	14	63.9908	336982	8547.61	MEMB
73	G1	15	64.2983	334077	8523.74	MEMB
73	G1	16	64.6057	332581	8445.02	MEMB
73	G1	17	64.9132	328986	8367.4	MEMB
73	G1	18	65.2206	326593	8331.92	MEMB
73	G1	19	65.5281	324677	8355.73	MEMB
73	G1	20	65.8356	322007	8431.63	MEMB
73	G1	21	66.143	318993	8532.77	MEMB
73	G1	22	66.4505	316004	8619.59	MEMB
73	G1	23	66.758	314258	8651.46	MEMB
73	G1	24	67.0654	311436	8602.29	MEMB
73	G1	25	67.3729	306223	8474.66	MEMB
73	G1	26	67.6803	304331	8303.23	MEMB
73	G1	27	67.9878	302232	8141.21	MEMB
73	G1	28	68.2953	299702	8035.35	MEMB
73	G1	29	68.6027	297532	8003.09	MEMB
73	G1	30	68.9102	296065	8026.39	MEMB
73	G1	31	69.2177	292404	8064.86	MEMB
73	G1	32	69.5251	288903	8078.91	MEMB
73	G1	33	69.8326	287179	8048.71	MEMB
73	G1	34	70.14	284231	7979.87	MEMB
73	G1	35	70.4475	281550	7896.1	MEMB
73	G1	36	70.755	279908	7824.39	MEMB
73	G1	37	71.0624	275722	7787.99	MEMB
73	G1	38	71.3699	276549	7800.14	MEMB
73	G1	39	71.6773	271094	7855.57	MEMB
73	G1	40	71.9848	268895	7930.97	MEMB
73	G1	41	72.2923	268185	8002.74	MEMB
73	G1	42	72.5997	265194	8043.54	MEMB
73	G1	43	72.9072	260283	8037	MEMB
73	G1	44	73.2147	258437	7986.6	MEMB
73	G1	45	73.5221	256323	7913.86	MEMB
73	G1	46	73.8296	254613	7844.21	MEMB
73	G1	47	74.137	251708	7789.23	MEMB
73	G1	48	74.4445	249119	7747.37	MEMB
73	G1	49	74.752	246556	7699.26	MEMB
73	G1	50	75.0594	244133	7628.35	MEMB
73	G1	51	75.3669	241059	7535.76	MEMB
73	G1	52	75.6743	238923	7443.89	MEMB
73	G1	53	75.9818	236548	7387.32	MEMB
73	G1	54	76.2893	235351	7396.26	MEMB
73	G1	55	76.5967	232155	7481.63	MEMB
73	G1	56	76.9042	230923	7629.16	MEMB
73	G1	57	77.2117	227036	7803.92	MEMB
73	G1	58	77.5191	224377	7954.34	MEMB
73	G1	59	77.8266	223516	8044.77	MEMB
73	G1	60	78.134	219234	8048.56	MEMB
73	G1	61	78.4415	216599	7955.34	MEMB
73	G1	62	78.749	213580	7773.75	MEMB
73	G1	63	79.0564	211646	7533.26	MEMB
73	G1	64	79.3639	210135	7288.26	MEMB
73	G1	65	79.6713	208218	7080.8	MEMB
73	G1	66	79.9788	204484	6937.58	MEMB
73	G1	67	80.2863	204148	6872.04	MEMB
73	G1	68	80.5937	200791	6894.45	MEMB
73	G1	69	80.9012	198584	7021.36	MEMB
73	G1	70	81.2087	197221	7276.29	MEMB
73	G1	71	81.5161	196001	7684.12	MEMB
73	G1	72	81.8236	191661	8239.89	MEMB
73	G1	73	82.131	189614	8965.3	MEMB
73	G1	74	82.4385	187055	9894.06	MEMB
73	G1	75	82.746	183346	11067	MEMB
73	G1	76	83.0534	179962	12550.9	MEMB
73	G1	77	83.3609	175691	14441.9	MEMB
73	G1	78	83.6684	169262	16858.5	MEMB
73	G1	79	83.9758	165816	19923.4	MEMB
73	G1	80	84.2833	159306	23728.7	MEMB
73	G1	81	84.5907	149547	28282.9	MEMB
73	G1	82	84.8982	138929	33438.5	MEMB
73	G1	83	85.2057	124400	38812.7	MEMB
73	G1	84	85.5131	103707	43740.4	MEMB
73	G1	85	85.8206	75486	47327.9	MEMB
73	G1	86	86.128	49906.4	48656.8	MEMB
73	G1	87	86.4355	28609.2	47105.6	MEMB
73	G1	88	86.743	17901.9	42643.5	MEMB
73	G1	89	87.0504	17411.6	35922.5	MEMB
73	G1	90	87.3579	15558	28085.6	MEMB
73	G1	91	87.6654	13867.7	20378.8	MEMB
73	G1	92	87.9728	14233.2	13767.7	MEMB
73	G1	93	88.2803	14909.7	8732.55	MEMB
73	G1	94	88.5877	13152.9	5119.96	MEMB
73	G1	95	88.8952	13443.9	2850.13	MEMB
73	G1	96	89.2027	12413.2	1582.75	MEMB
73	G1	97	89.5101	13913.6	959.319	MEMB
73	G1	98	89.8176	13970.1	710.233	MEMB
73	G1	99	90.125	12817.9	640.952	MEMB
73	G1	100	90.4325	10800.8	605.217	MEMB
73	G1	101	90.74	11689.2	498.868	MEMB
73	G1	102	91.0474	9650.73	274.538	MEMB
73	G1	103	91.3549	12206.8	-46.3076	MEMB
73	G1	104	91.6624	11822.2	-386.414	MEMB
73	G1	105	91.9698	13377.8	-652.033	MEMB
73	G1	106	92.2773	12800	-778.134	MEMB
73	G1	107	92.5847	12804.8	-754.722	MEMB
73	G1	108	92.8922	12087.4	-623.331	MEMB
73	G1	109	93.1997	13617	-451.693	MEMB
73	G1	110	93.5071	11203.8	-304.23	MEMB
73	G1	111	93.8146	12495.8	-222.529	MEMB
73	G1	112	94.122	12333.1	-219.775	MEMB
73	G1	113	94.4295	11269.2	-285.521	MEMB
73	G1	114	94.737	12112.5	-395.263	MEMB
74	G2	1	59.9938	347688	4292.98	MEMB
74	G2	2	60.3013	349501	4664.42	MEMB
74	G2	3	60.6087	347392	5083.42	MEMB
74	G2	4	60.9162	347023	5515.1	MEMB
74	G2	5	61.2236	345885	5910.54	MEMB
74	G2	6	61.5311	343095	6236.73	MEMB
74	G2	7	61.8386	339663	6501.84	MEMB
74	G2	8	62.146	338051	6755.64	MEMB
74	G2	9	62.4535	335967	7060.92	MEMB
74	G2	10	62.761	334839	7451.62	MEMB
74	G2	11	63.0684	333216	7885.09	MEMB
74	G2	12	63.3759	330121	8292.55	MEMB
74	G2	13	63.6833	328451	8602.94	MEMB
74	G2	14	63.9908	323370	8759.01	MEMB
74	G2	15	64.2983	320042	8758.71	MEMB
74	G2	16	64.6057	316928	8651	MEMB
74	G2	17	64.9132	313627	8505.33	MEMB
74	G2	18	65.2206	314615	8376.04	MEMB
74	G2	19	65.5281	309720	8283.75	MEMB
74	G2	20	65.8356	306977	8220.47	MEMB
74	G2	21	66.143	304828	8169.19	MEMB
74	G2	22	66.4505	301808	8120.36	MEMB
74	G2	23	66.758	299281	8076.19	MEMB
74	G2	24	67.0654	296946	8043.86	MEMB
74	G2	25	67.3729	294721	8026.63	MEMB
74	G2	26	67.6803	290992	8019.91	MEMB
74	G2	27	67.9878	291228	8014.72	MEMB
74	G2	28	68.2953	284855	8003.79	MEMB
74	G2	29	68.6027	284182	7984.55	MEMB
74	G2	30	68.9102	282318	7957.44	MEMB
74	G2	31	69.2177	278480	7921.14	MEMB
74	G2	32	69.5251	276963	7871.07	MEMB
74	G2	33	69.8326	273854	7802.75	MEMB
74	G2	34	70.14	271023	7718.18	MEMB
74	G2	35	70.4475	269218	7628.88	MEMB
74	G2	36	70.755	266324	7551.52	MEMB
74	G2	37	71.0624	264037	7515.58	MEMB
74	G2	38	71.3699	262570	7534.88	MEMB
74	G2	39	71.6773	259879	7605.6	MEMB
74	G2	40	71.9848	256479	7699.94	MEMB
74	G2	41	72.2923	255801	7785.27	MEMB
74	G2	42	72.5997	252513	7833.62	MEMB
74	G2	43	72.9072	248711	7831.4	MEMB
74	G2	44	73.2147	245358	7788.61	MEMB
74	G2	45	73.5221	245618	7731.84	MEMB
74	G2	46	73.8296	241709	7686.01	MEMB
74	G2	47	74.137	240610	7658.21	MEMB
74	G2	48	74.4445	237106	7634.49	MEMB
74	G2	49	74.752	234995	7590.71	MEMB
74	G2	50	75.0594	230940	7514.9	MEMB
74	G2	51	75.3669	230391	7414.84	MEMB
74	G2	52	75.6743	227563	7316.36	MEMB
74	G2	53	75.9818	225036	7249.92	MEMB
74	G2	54	76.2893	222391	7234.82	MEMB
74	G2	55	76.5967	222038	7269.49	MEMB
74	G2	56	76.9042	219229	7331.45	MEMB
74	G2	57	77.2117	214409	7387.08	MEMB
74	G2	58	77.5191	215127	7407.02	MEMB
74	G2	59	77.8266	210182	7379.13	MEMB
74	G2	60	78.134	208767	7312.85	MEMB
74	G2	61	78.4415	207099	7233.38	MEMB
74	G2	62	78.749	204885	7170.14	MEMB
74	G2	63	79.0564	201553	7145.94	MEMB
74	G2	64	79.3639	200604	7170.59	MEMB
74	G2	65	79.6713	198101	7239.43	MEMB
74	G2	66	79.9788	195485	7337	MEMB
74	G2	67	80.2863	193283	7444.68	MEMB
74	G2	68	80.5937	190471	7550.47	MEMB
74	G2	69	80.9012	187525	7655.71	MEMB
74	G2	70	81.2087	186110	7772.85	MEMB
74	G2	71	81.5161	183968	7940.2	MEMB
74	G2	72	81.8236	180956	8200.38	MEMB
74	G2	73	82.131	177726	8608.31	MEMB
74	G2	74	82.4385	176028	9233.8	MEMB
74	G2	75	82.746	173521	10160.3	MEMB
74	G2	76	83.0534	169572	11477	MEMB
74	G2	77	83.3609	167589	13267	MEMB
74	G2	78	83.6684	161500	15600.3	MEMB
74	G2	79	83.9758	155513	18532.5	MEMB
74	G2	80	84.2833	150007	22100.2	MEMB
74	G2	81	84.5907	140228	26295.3	MEMB
74	G2	82	84.8982	132720	31000.8	MEMB
74	G2	83	85.2057	117430	35899.1	MEMB
74	G2	84	85.5131	98515.4	40404.1	MEMB
74	G2	85	85.8206	72097.4	43696.3	MEMB
74	G2	86	86.128	46995.3	44916.3	MEMB
74	G2	87	86.4355	27395.2	43476.4	MEMB
74	G2	88	86.743	17487.1	39345.4	MEMB
74	G2	89	87.0504	17350.5	33134	MEMB
74	G2	90	87.3579	15858.4	25908.6	MEMB
74	G2	91	87.6654	14835.9	18824.9	MEMB
74	G2	92	87.9728	13150.7	12773	MEMB
74	G2	93	88.2803	14066.2	8195.08	MEMB
74	G2	94	88.5877	14614	4904.23	MEMB
74	G2	95	88.8952	14638.2	2898.88	MEMB
74	G2	96	89.2027	12894.2	1828.85	MEMB
74	G2	97	89.5101	11771.6	1318.81	MEMB
74	G2	98	89.8176	13336.1	1081.2	MEMB
74	G2	99	90.125	11292.8	933.729	MEMB
74	G2	100	90.4325	11382.4	786.184	MEMB
74	G2	101	90.74	11797.4	612.99	MEMB
74	G2	102	91.0474	11258.1	424.423	MEMB
74	G2	103	91.3549	11043.7	244.132	MEMB
74	G2	104	91.6624	11917.8	94.874	MEMB
74	G2	105	91.9698	11355.1	-9.33154	MEMB
74	G2	106	92.2773	11217.9	-66.7036	MEMB
74	G2	107	92.5847	11853.5	-87.6392	MEMB
74	G2	108	92.8922	10608.6	-91.2886	MEMB
74	G2	109	93.1997	11973.9	-99.4712	MEMB
74	G2	110	93.5071	10197.1	-129.78	MEMB
74	G2	111	93.8146	11138.8	-190.51	MEMB
74	G2	112	94.122	11645.8	-279.602	MEMB
74	G2	113	94.4295	11523.3	-387.943	MEMB
74	G2	114	94.737	10458.5	-504.69	MEMB
75	G3	1	59.9938	374525	6219.32	MEMB
75	G3	2	60.3013	374290	6397.02	MEMB
75	G3	3	60.6087	372586	6627.27	MEMB
75	G3	4	60.9162	373590	6909.43	MEMB
75	G3	5	61.2236	367911	7225.59	MEMB
75	G3	6	61.5311	368097	7548.71	MEMB
75	G3	7	61.8386	364586	7854.7	MEMB
75	G3	8	62.146	363141	8131.51	MEMB
75	G3	9	62.4535	359015	8378.69	MEMB
75	G3	10	62.761	356851	8587.83	MEMB
75	G3	11	63.0684	354693	8755.68	MEMB
75	G3	12	63.3759	351475	8887.33	MEMB
75	G3	13	63.6833	348913	8965.06	MEMB
75	G3	14	63.9908	345140	8977.41	MEMB
75	G3	15	64.2983	342045	8931.07	MEMB
75	G3	16	64.6057	339542	8854.36	MEMB
75	G3	17	64.9132	335207	8788.59	MEMB
75	G3	18	65.2206	334557	8770.96	MEMB
75	G3	19	65.5281	330811	8818.29	MEMB
75	G3	20	65.8356	329576	8920.95	MEMB
75	G3	21	66.143	325693	9048.42	MEMB
75	G3	22	66.4505	322268	9163.49	MEMB
75	G3	23	66.758	319805	9236.72	MEMB
75	G3	24	67.0654	316908	9255.37	MEMB
75	G3	25	67.3729	312987	9225.2	MEMB
75	G3	26	67.6803	309572	9166.64	MEMB
75	G3	27	67.9878	308620	9105.76	MEMB
75	G3	28	68.2953	303457	9063.57	MEMB
75	G3	29	68.6027	301675	9046.13	MEMB
75	G3	30	68.9102	299865	9041.22	MEMB
75	G3	31	69.2177	295899	9023.92	MEMB
75	G3	32	69.5251	292550	8970.38	MEMB
75	G3	33	69.8326	289782	8872.36	MEMB
75	G3	34	70.14	286476	8744.56	MEMB
75	G3	35	70.4475	284516	8619.26	MEMB
75	G3	36	70.755	280677	8530.72	MEMB
75	G3	37	71.0624	279142	8496.19	MEMB
75	G3	38	71.3699	278102	8513.84	MEMB
75	G3	39	71.6773	272937	8553.65	MEMB
75	G3	40	71.9848	270129	8586.2	MEMB
75	G3	41	72.2923	268753	8592.42	MEMB
75	G3	42	72.5997	264262	8572.98	MEMB
75	G3	43	72.9072	261837	8543.65	MEMB
75	G3	44	73.2147	260007	8522.93	MEMB
75	G3	45	73.5221	257183	8520.48	MEMB
75	G3	46	73.8296	254565	8533.18	MEMB
75	G3	47	74.137	251302	8550.32	MEMB
75	G3	48	74.4445	247852	8562.11	MEMB
75	G3	49	74.752	246259	8564.54	MEMB
75	G3	50	75.0594	243537	8558.12	MEMB
75	G3	51	75.3669	240094	8543.84	MEMB
75	G3	52	75.6743	237172	8520.52	MEMB
75	G3	53	75.9818	235094	8482.1	MEMB
75	G3	54	76.2893	231577	8424.78	MEMB
75	G3	55	76.5967	229678	8349.95	MEMB
75	G3	56	76.9042	226514	8260.04	MEMB
75	G3	57	77.2117	224060	8161.17	MEMB
75	G3	58	77.5191	221043	8062.48	MEMB
75	G3	59	77.8266	219716	7973.17	MEMB
75	G3	60	78.134	216073	7898	MEMB
75	G3	61	78.4415	214819	7834.89	MEMB
75	G3	62	78.749	211443	7777.17	MEMB
75	G3	63	79.0564	208819	7720.34	MEMB
75	G3	64	79.3639	206169	7667.82	MEMB
75	G3	65	79.6713	205075	7632.11	MEMB
75	G3	66	79.9788	201027	7629.79	MEMB
75	G3	67	80.2863	200271	7674.47	MEMB
75	G3	68	80.5937	196618	7771.54	MEMB
75	G3	69	80.9012	194455	7917.41	MEMB
75	G3	70	81.2087	192297	8103.94	MEMB
75	G3	71	81.5161	189762	8326.88	MEMB
75	G3	72	81.8236	186080	8585.49	MEMB
75	G3	73	82.131	182814	8894.35	MEMB
75	G3	74	82.4385	182029	9336.47	MEMB
75	G3	75	82.746	178290	9992.02	MEMB
75	G3	76	83.0534	175246	10950.6	MEMB
75	G3	77	83.3609	171934	12299.2	MEMB
75	G3	78	83.6684	167586	14115.8	MEMB
75	G3	79	83.9758	162861	16469.9	MEMB
75	G3	80	84.2833	156490	19425.6	MEMB
75	G3	81	84.5907	149106	23031.6	MEMB
75	G3	82	84.8982	140049	27279.7	MEMB
75	G3	83	85.2057	127625	32017.7	MEMB
75	G3	84	85.5131	112363	36846.8	MEMB
75	G3	85	85.8206	88851.2	41074.3	MEMB
75	G3	86	86.128	63080.9	43810.2	MEMB
75	G3	87	86.4355	37285.5	44229	MEMB
75	G3	88	86.743	21732.9	41904.7	MEMB
75	G3	89	87.0504	15633.2	37040.3	MEMB
75	G3	90	87.3579	12716.3	30448.2	MEMB
75	G3	91	87.6654	13114.6	23275	MEMB
75	G3	92	87.9728	12625.4	16615.7	MEMB
75	G3	93	88.2803	12902.4	11204.5	MEMB
75	G3	94	88.5877	11252.8	7118.49	MEMB
75	G3	95	88.8952	12070.1	4211.56	MEMB
75	G3	96	89.2027	10352.3	2508.68	MEMB
75	G3	97	89.5101	10334.6	1576.24	MEMB
75	G3	98	89.8176	10400.2	1063.4	MEMB
75	G3	99	90.125	10268.2	742.108	MEMB
75	G3	100	90.4325	8640.08	492.917	MEMB
75	G3	101	90.74	9873	271.723	MEMB
75	G3	102	91.0474	9706.07	78.0703	MEMB
75	G3	103	91.3549	9765.31	-69.8311	MEMB
75	G3	104	91.6624	10092.1	-154.469	MEMB
75	G3	105	91.9698	9708.84	-172.484	MEMB
75	G3	106	92.2773	9204.25	-139.799	MEMB
75	G3	107	92.5847	10476.7	-87.0117	MEMB
75	G3	108	92.8922	8305.52	-47.1494	MEMB
75	G3	109	93.1997	8992.03	-41.2783	MEMB
75	G3	110	93.5071	8167.15	-69.5771	MEMB
75	G3	111	93.8146	10210.7	-114.028	MEMB
75	G3	112	94.122	9899.66	-152.161	MEMB
75	G3	113	94.4295	7924.6	-172.697	MEMB
75	G3	114	94.737	8242.9	-181.498	MEMB
76	G4	1	59.9938	387871	4676.8	MEMB
76	G4	2	60.3013	391531	5011.18	MEMB
76	G4	3	60.6087	387844	5414.33	MEMB
76	G4	4	60.9162	388607	5879.23	MEMB
76	G4	5	61.2236	385519	6376.79	MEMB
76	G4	6	61.5311	384271	6871.61	MEMB
76	G4	7	61.8386	381684	7341.03	MEMB
76	G4	8	62.146	378760	7782.31	MEMB
76	G4	9	62.4535	376542	8203.43	MEMB
76	G4	10	62.761	373427	8604.79	MEMB
76	G4	11	63.0684	373387	8963.75	MEMB
76	G4	12	63.3759	368119	9201.54	MEMB
76	G4	13	63.6833	365466	9360.82	MEMB
76	G4	14	63.9908	361335	9441.18	MEMB
76	G4	15	64.2983	358958	9467.27	MEMB
76	G4	16	64.6057	355249	9477.6	MEMB
76	G4	17	64.9132	352848	9506.28	MEMB
76	G4	18	65.2206	350169	9567.25	MEMB
76	G4	19	65.5281	347154	9650.36	MEMB
76	G4	20	65.8356	344308	9730.6	MEMB
76	G4	21	66.143	340832	9783.34	MEMB
76	G4	22	66.4505	336547	9796.63	MEMB
76	G4	23	66.758	333389	9774.2	MEMB
76	G4	24	67.0654	332082	9729.58	MEMB
76	G4	25	67.3729	327687	9678	MEMB
76	G4	26	67.6803	323419	9631.99	MEMB
76	G4	27	67.9878	322860	9600.94	MEMB
76	G4	28	68.2953	318223	9590.98	MEMB
76	G4	29	68.6027	314372	9602.48	MEMB
76	G4	30	68.9102	313442	9625.61	MEMB
76	G4	31	69.2177	309210	9639.63	MEMB
76	G4	32	69.5251	306731	9620.07	MEMB
76	G4	33	69.8326	302644	9552.65	MEMB
76	G4	34	70.14	298770	9444.89	MEMB
76	G4	35	70.4475	296456	9326.12	MEMB
76	G4	36	70.755	293631	9233.73	MEMB
76	G4	37	71.0624	291316	9194.41	MEMB
76	G4	38	71.3699	289461	9211.42	MEMB
76	G4	39	71.6773	284701	9265.68	MEMB
76	G4	40	71.9848	281265	9327.05	MEMB
76	G4	41	72.2923	280521	9367.5	MEMB
76	G4	42	72.5997	275805	9370.55	MEMB
76	G4	43	72.9072	272098	9334.06	MEMB
76	G4	44	73.2147	269337	9266.72	MEMB
76	G4	45	73.5221	267600	9180.8	MEMB
76	G4	46	73.8296	263888	9085.41	MEMB
76	G4	47	74.137	261916	8985.28	MEMB
76	G4	48	74.4445	257328	8871.55	MEMB
76	G4	49	74.752	255186	8763.03	MEMB
76	G4	50	75.0594	252451	8687.95	MEMB
76	G4	51	75.3669	251056	8661.53	MEMB
76	G4	52	75.6743	247633	8684.19	MEMB
76	G4	53	75.9818	243854	8740.01	MEMB
76	G4	54	76.2893	241970	8805.44	MEMB
76	G4	55	76.5967	238375	8860.8	MEMB
76	G4	56	76.9042	236576	8896.29	MEMB
76	G4	57	77.2117	232807	8909.92	MEMB
76	G4	58	77.5191	230140	8901.44	MEMB
76	G4	59	77.8266	228383	8867.72	MEMB
76	G4	60	78.134	224102	8802.27	MEMB
76	G4	61	78.4415	221912	8698.87	MEMB
76	G4	62	78.749	219525	8556.51	MEMB
76	G4	63	79.0564	215757	8383.55	MEMB
76	G4	64	79.3639	214121	8198.81	MEMB
76	G4	65	79.6713	211387	8028.94	MEMB
76	G4	66	79.9788	208510	7903.11	MEMB
76	G4	67	80.2863	206808	7845.06	MEMB
76	G4	68	80.5937	204541	7866.7	MEMB
76	G4	69	80.9012	201656	7965.51	MEMB
76	G4	70	81.2087	199281	8128.94	MEMB
76	G4	71	81.5161	196830	8346.83	MEMB
76	G4	72	81.8236	193606	8627.62	MEMB
76	G4	73	82.131	190143	8998.4	MEMB
76	G4	74	82.4385	188759	9448.99	MEMB
76	G4	75	82.746	186210	10108.5	MEMB
76	G4	76	83.0534	182284	11042.4	MEMB
76	G4	77	83.3609	179777	12300.3	MEMB
76	G4	78	83.6684	174038	13918.4	MEMB
76	G4	79	83.9758	168401	15938.2	MEMB
76	G4	80	84.2833	163597	18428.4	MEMB
76	G4	81	84.5907	155375	21489.1	MEMB
76	G4	82	84.8982	147986	25211.1	MEMB
76	G4	83	85.2057	136832	29574.7	MEMB
76	G4	84	85.5131	122376	34314.8	MEMB
76	G4	85	85.8206	102530	38825.6	MEMB
76	G4	86	86.128	76043	42210.2	MEMB
76	G4	87	86.4355	46533.3	43521.6	MEMB
76	G4	88	86.743	26125.4	42127.1	MEMB
76	G4	89	87.0504	18163.4	38014.1	MEMB
76	G4	90	87.3579	16782.4	31854.6	MEMB
76	G4	91	87.6654	16413.6	24774.8	MEMB
76	G4	92	87.9728	16429.1	17954.2	MEMB
76	G4	93	88.2803	15148.6	12258.9	MEMB
76	G4	94	88.5877	16131.2	7869.46	MEMB
76	G4	95	88.8952	15498.4	4502.97	MEMB
76	G4	96	89.2027	14835.3	2527.72	MEMB
76	G4	97	89.5101	14082.7	1464.04	MEMB
76	G4	98	89.8176	13980.7	903.964	MEMB
76	G4	99	90.125	13919.8	575.826	MEMB
76	G4	100	90.4325	13673.8	339.002	MEMB
76	G4	101	90.74	14046	145.6	MEMB
76	G4	102	91.0474	13369.2	-3.20312	MEMB
76	G4	103	91.3549	14229.1	-92.3359	MEMB
76	G4	104	91.6624	14377	-115.618	MEMB
76	G4	105	91.9698	13916.5	-86.0674	MEMB
76	G4	106	92.2773	12849	-34.2578	MEMB
76	G4	107	92.5847	13613.1	3.10938	MEMB
76	G4	108	92.8922	12697.2	-1.5498	MEMB
76	G4	109	93.1997	13200	-55.8477	MEMB
76	G4	110	93.5071	12914.1	-146.792	MEMB
76	G4	111	93.8146	13352.5	-249.822	MEMB
76	G4	112	94.122	13299.5	-341.662	MEMB
76	G4	113	94.4295	13871.7	-409.875	MEMB
76	G4	114	94.737	12717.8	-455.099	MEMB
77	G5	1	59.9938	370333	4980.14	MEMB
77	G5	2	60.3013	371683	5417.68	MEMB
77	G5	3	60.6087	370211	5921.04	MEMB
77	G5	4	60.9162	371175	6436.14	MEMB
77	G5	5	61.2236	366548	6891.57	MEMB
77	G5	6	61.5311	365034	7237.36	MEMB
77	G5	7	61.8386	360850	7475.34	MEMB
77	G5	8	62.146	359425	7659.76	MEMB
77	G5	9	62.4535	356809	7866.7	MEMB
77	G5	10	62.761	354578	8150.92	MEMB
77	G5	11	63.0684	353663	8516.6	MEMB
77	G5	12	63.3759	350771	8870.64	MEMB
77	G5	13	63.6833	347792	9165.89	MEMB
77	G5	14	63.9908	342882	9388.46	MEMB
77	G5	15	64.2983	340718	9515.2	MEMB
77	G5	16	64.6057	337597	9548.83	MEMB
77	G5	17	64.9132	335021	9511.39	MEMB
77	G5	18	65.2206	330116	9435.85	MEMB
77	G5	19	65.5281	328728	9358.29	MEMB
77	G5	20	65.8356	324816	9309.5	MEMB
77	G5	21	66.143	322746	9305.66	MEMB
77	G5	22	66.4505	319912	9342.32	MEMB
77	G5	23	66.758	317257	9396.57	MEMB
77	G5	24	67.0654	314016	9438.36	MEMB
77	G5	25	67.3729	310254	9445.59	MEMB
77	G5	26	67.6803	306529	9413.29	MEMB
77	G5	27	67.9878	305274	9354.04	MEMB
77	G5	28	68.2953	300797	9288.97	MEMB
77	G5	29	68.6027	298349	9236.26	MEMB
77	G5	30	68.9102	295760	9202.93	MEMB
77	G5	31	69.2177	293304	9183.79	MEMB
77	G5	32	69.5251	289754	9166.74	MEMB
77	G5	33	69.8326	286281	9140.56	MEMB
77	G5	34	70.14	283963	9100.15	MEMB
77	G5	35	70.4475	281279	9047.03	MEMB
77	G5	36	70.755	278056	8985.8	MEMB
77	G5	37	71.0624	274656	8921.29	MEMB
77	G5	38	71.3699	273967	8857.68	MEMB
77	G5	39	71.6773	268759	8799.25	MEMB
77	G5	40	71.9848	266296	8749.92	MEMB
77	G5	41	72.2923	264732	8710.96	MEMB
77	G5	42	72.5997	262291	8678.47	MEMB
77	G5	43	72.9072	258429	8639.84	MEMB
77	G5	44	73.2147	254890	8597.57	MEMB
77	G5	45	73.5221	253608	8553.61	MEMB
77	G5	46	73.8296	250504	8515.5	MEMB
77	G5	47	74.137	248984	8491.12	MEMB
77	G5	48	74.4445	244223	8485.56	MEMB
77	G5	49	74.752	243004	8501.97	MEMB
77	G5	50	75.0594	239445	8542.74	MEMB
77	G5	51	75.3669	237874	8607.82	MEMB
77	G5	52	75.6743	234361	8688.58	MEMB
77	G5	53	75.9818	232083	8756	MEMB
77	G5	54	76.2893	228039	8807.27	MEMB
77	G5	55	76.5967	226277	8824.49	MEMB
77	G5	56	76.9042	223661	8795.29	MEMB
77	G5	57	77.2117	219955	8717.48	MEMB
77	G5	58	77.5191	216785	8580.36	MEMB
77	G5	59	77.8266	215446	8408.57	MEMB
77	G5	60	78.134	212124	8235.51	MEMB
77	G5	61	78.4415	210981	8075.17	MEMB
77	G5	62	78.749	207672	7926.62	MEMB
77	G5	63	79.0564	204733	7780.27	MEMB
77	G5	64	79.3639	201808	7631.4	MEMB
77	G5	65	79.6713	201293	7490.89	MEMB
77	G5	66	79.9788	197547	7386.92	MEMB
77	G5	67	80.2863	195610	7355.81	MEMB
77	G5	68	80.5937	193976	7427.43	MEMB
77	G5	69	80.9012	191762	7611.22	MEMB
77	G5	70	81.2087	189781	7890.69	MEMB
77	G5	71	81.5161	186686	8231.86	MEMB
77	G5	72	81.8236	183265	8605.14	MEMB
77	G5	73	82.131	180187	8944.76	MEMB
77	G5	74	82.4385	177615	9332.29	MEMB
77	G5	75	82.746	175499	9852.29	MEMB
77	G5	76	83.0534	172695	10588.9	MEMB
77	G5	77	83.3609	169690	11624	MEMB
77	G5	78	83.6684	164041	13032.5	MEMB
77	G5	79	83.9758	160184	14893.4	MEMB
77	G5	80	84.2833	155009	17304.2	MEMB
77	G5	81	84.5907	148861	20377.6	MEMB
77	G5	82	84.8982	141045	24195.5	MEMB
77	G5	83	85.2057	129346	28709.3	MEMB
77	G5	84	85.5131	116412	33613.1	MEMB
77	G5	85	85.8206	95453.5	38264	MEMB
77	G5	86	86.128	68734.1	41745.2	MEMB
77	G5	87	86.4355	39329.1	43114.4	MEMB
77	G5	88	86.743	20492.2	41764	MEMB
77	G5	89	87.0504	12411.9	37710.6	MEMB
77	G5	90	87.3579	10343.6	31641	MEMB
77	G5	91	87.6654	10351.3	24673	MEMB
77	G5	92	87.9728	9628.19	17957.7	MEMB
77	G5	93	88.2803	9343.92	12330.4	MEMB
77	G5	94	88.5877	8008.83	8024.21	MEMB
77	G5	95	88.8952	8979.27	4554.79	MEMB
77	G5	96	89.2027	9305.72	2477.26	MEMB
77	G5	97	89.5101	8065.02	1339.31	MEMB
77	G5	98	89.8176	7302.33	748.872	MEMB
77	G5	99	90.125	7613.91	432.555	MEMB
77	G5	100	90.4325	7637.78	234.034	MEMB
77	G5	101	90.74	8063.73	83.1475	MEMB
77	G5	102	91.0474	7642.86	-41.8271	MEMB
77	G5	103	91.3549	7014.42	-143.951	MEMB
77	G5	104	91.6624	7691.9	-222.691	MEMB
77	G5	105	91.9698	7357.44	-276.762	MEMB
77	G5	106	92.2773	7896.79	-303.099	MEMB
77	G5	107	92.5847	7976.78	-298.484	MEMB
77	G5	108	92.8922	6858.25	-264.024	MEMB
77	G5	109	93.1997	7630.39	-208.776	MEMB
77	G5	110	93.5071	7999.16	-149.594	MEMB
77	G5	111	93.8146	6863.3	-106.94	MEMB
77	G5	112	94.122	6123.24	-97.9961	MEMB
77	G5	113	94.4295	7834.69	-129.594	MEMB
77	G5	114	94.737	6485.79	-194.73	MEMB
79	G7	1	59.9938	421949	6115.85	MEMB
79	G7	2	60.3013	424674	6539.86	MEMB
79	G7	3	60.6087	420750	7017.44	MEMB
79	G7	4	60.9162	421612	7502.72	MEMB
79	G7	5	61.2236	416446	7935.94	MEMB
79	G7	6	61.5311	416760	8273.82	MEMB
79	G7	7	61.8386	410848	8516.89	MEMB
79	G7	8	62.146	408690	8712.26	MEMB
79	G7	9	62.4535	406268	8929.5	MEMB
79	G7	10	62.761	403367	9221.88	MEMB
79	G7	11	63.0684	402726	9596.77	MEMB
79	G7	12	63.3759	398592	10011.9	MEMB
79	G7	13	63.6833	395190	10344.3	MEMB
79	G7	14	63.9908	391301	10588.9	MEMB
79	G7	15	64.2983	387635	10718.7	MEMB
79	G7	16	64.6057	384351	10733.5	MEMB
79	G7	17	64.9132	379620	10660.7	MEMB
79	G7	18	65.2206	377131	10543.8	MEMB
79	G7	19	65.5281	373693	10429	MEMB
79	G7	20	65.8356	370417	10353.4	MEMB
79	G7	21	66.143	367101	10336.3	MEMB
79	G7	22	66.4505	364496	10375.5	MEMB
79	G7	23	66.758	360844	10450.2	MEMB
79	G7	24	67.0654	358734	10529.8	MEMB
79	G7	25	67.3729	353339	10586.9	MEMB
79	G7	26	67.6803	349625	10605.8	MEMB
79	G7	27	67.9878	347942	10585.9	MEMB
79	G7	28	68.2953	344048	10539.4	MEMB
79	G7	29	68.6027	338995	10485.2	MEMB
79	G7	30	68.9102	337336	10442.7	MEMB
79	G7	31	69.2177	333249	10423.7	MEMB
79	G7	32	69.5251	331159	10427.5	MEMB
79	G7	33	69.8326	326929	10440.5	MEMB
79	G7	34	70.14	323553	10443.5	MEMB
79	G7	35	70.4475	320841	10422.3	MEMB
79	G7	36	70.755	315886	10375.1	MEMB
79	G7	37	71.0624	313179	10312.6	MEMB
79	G7	38	71.3699	311209	10249.8	MEMB
79	G7	39	71.6773	306785	10197.2	MEMB
79	G7	40	71.9848	303543	10155.3	MEMB
79	G7	41	72.2923	300683	10117.5	MEMB
79	G7	42	72.5997	297575	10076.8	MEMB
79	G7	43	72.9072	294012	10032.2	MEMB
79	G7	44	73.2147	289317	9993.3	MEMB
79	G7	45	73.5221	288474	9985.43	MEMB
79	G7	46	73.8296	285080	10022	MEMB
79	G7	47	74.137	280991	10091.1	MEMB
79	G7	48	74.4445	279309	10170.6	MEMB
79	G7	49	74.752	274346	10234.6	MEMB
79	G7	50	75.0594	271078	10255.3	MEMB
79	G7	51	75.3669	268204	10215.9	MEMB
79	G7	52	75.6743	264504	10114.2	MEMB
79	G7	53	75.9818	261598	9948.3	MEMB
79	G7	54	76.2893	257037	9740.84	MEMB
79	G7	55	76.5967	255363	9541.3	MEMB
79	G7	56	76.9042	253376	9387.72	MEMB
79	G7	57	77.2117	248890	9308.66	MEMB
79	G7	58	77.5191	246873	9313.94	MEMB
79	G7	59	77.8266	244466	9389.89	MEMB
79	G7	60	78.134	241777	9502.46	MEMB
79	G7	61	78.4415	237353	9608.01	MEMB
79	G7	62	78.749	234628	9668.65	MEMB
79	G7	63	79.0564	230831	9665.43	MEMB
79	G7	64	79.3639	228489	9602.85	MEMB
79	G7	65	79.6713	225716	9503.65	MEMB
79	G7	66	79.9788	221648	9398.28	MEMB
79	G7	67	80.2863	219827	9316.07	MEMB
79	G7	68	80.5937	216439	9280.12	MEMB
79	G7	69	80.9012	213640	9305.68	MEMB
79	G7	70	81.2087	211158	9400.63	MEMB
79	G7	71	81.5161	208217	9568.48	MEMB
79	G7	72	81.8236	204740	9815.23	MEMB
79	G7	73	82.131	200867	10142.1	MEMB
79	G7	74	82.4385	199429	10550.1	MEMB
79	G7	75	82.746	195656	11129.5	MEMB
79	G7	76	83.0534	190553	11956.8	MEMB
79	G7	77	83.3609	188786	13125.3	MEMB
79	G7	78	83.6684	183984	14737	MEMB
79	G7	79	83.9758	178728	16896.8	MEMB
79	G7	80	84.2833	172428	19707.7	MEMB
79	G7	81	84.5907	166754	23259.1	MEMB
79	G7	82	84.8982	156416	27590.7	MEMB
79	G7	83	85.2057	142904	32611	MEMB
79	G7	84	85.5131	128023	37982.1	MEMB
79	G7	85	85.8206	106364	43035.6	MEMB
79	G7	86	86.128	79308.7	46817.6	MEMB
79	G7	87	86.4355	47764.9	48325.6	MEMB
79	G7	88	86.743	25107.4	46877.7	MEMB
79	G7	89	87.0504	15650.8	42437.8	MEMB
79	G7	90	87.3579	13386.8	35699.8	MEMB
79	G7	91	87.6654	12425.8	27864.8	MEMB
79	G7	92	87.9728	12681.2	20221.8	MEMB
79	G7	93	88.2803	12340	13748.7	MEMB
79	G7	94	88.5877	11809.7	8709.67	MEMB
79	G7	95	88.8952	12411.3	4918.57	MEMB
79	G7	96	89.2027	11592.7	2651.24	MEMB
79	G7	97	89.5101	10868.4	1414.74	MEMB
79	G7	98	89.8176	11455.9	772.695	MEMB
79	G7	99	90.125	10437.9	420.394	MEMB
79	G7	100	90.4325	10968.6	187.2	MEMB
79	G7	101	90.74	10297.4	3.11328	MEMB
79	G7	102	91.0474	11745.2	-143.133	MEMB
79	G7	103	91.3549	10871.6	-240.549	MEMB
79	G7	104	91.6624	11336.9	-281.345	MEMB
79	G7	105	91.9698	11239.5	-273.255	MEMB
79	G7	106	92.2773	10936.2	-238.859	MEMB
79	G7	107	92.5847	10956	-205.24	MEMB
79	G7	108	92.8922	10311.1	-190.653	MEMB
79	G7	109	93.1997	10867.3	-196.283	MEMB
79	G7	110	93.5071	11022.1	-208.531	MEMB
79	G7	111	93.8146	11679.3	-210.792	MEMB
79	G7	112	94.122	10689	-196.664	MEMB
79	G7	113	94.4295	10725	-174.877	MEMB
79	G7	114	94.737	9797.11	-162.478	MEMB
80	G8	1	59.9938	409131	4260.79	MEMB
80	G8	2	60.3013	411837	4728.77	MEMB
80	G8	3	60.6087	409374	5288.59	MEMB
80	G8	4	60.9162	411684	5896.09	MEMB
80	G8	5	61.2236	407360	6474.62	MEMB
80	G8	6	61.5311	406186	6957.99	MEMB
80	G8	7	61.8386	401423	7332.9	MEMB
80	G8	8	62.146	399538	7649.26	MEMB
80	G8	9	62.4535	396062	7988.53	MEMB
80	G8	10	62.761	395908	8410.13	MEMB
80	G8	11	63.0684	394129	8912.49	MEMB
80	G8	12	63.3759	391530	9433.36	MEMB
80	G8	13	63.6833	386425	9863.05	MEMB
80	G8	14	63.9908	383347	10147.3	MEMB
80	G8	15	64.2983	379244	10295.5	MEMB
80	G8	16	64.6057	376251	10332.3	MEMB
80	G8	17	64.9132	372002	10300.7	MEMB
80	G8	18	65.2206	369541	10238.5	MEMB
80	G8	19	65.5281	366958	10166.6	MEMB
80	G8	20	65.8356	363905	10094.4	MEMB
80	G8	21	66.143	357946	10031.3	MEMB
80	G8	22	66.4505	356653	9991.83	MEMB
80	G8	23	66.758	352630	9990.28	MEMB
80	G8	24	67.0654	351740	10030.3	MEMB
80	G8	25	67.3729	347082	10100.9	MEMB
80	G8	26	67.6803	342750	10181.6	MEMB
80	G8	27	67.9878	340931	10252.1	MEMB
80	G8	28	68.2953	336570	10299	MEMB
80	G8	29	68.6027	333719	10314.3	MEMB
80	G8	30	68.9102	330148	10292.7	MEMB
80	G8	31	69.2177	326624	10230.5	MEMB
80	G8	32	69.5251	323626	10128.9	MEMB
80	G8	33	69.8326	319592	9999.38	MEMB
80	G8	34	70.14	316704	9865.26	MEMB
80	G8	35	70.4475	313287	9756.1	MEMB
80	G8	36	70.755	310633	9696.84	MEMB
80	G8	37	71.0624	308217	9697.82	MEMB
80	G8	38	71.3699	305563	9750.55	MEMB
80	G8	39	71.6773	300625	9832.04	MEMB
80	G8	40	71.9848	297739	9912.88	MEMB
80	G8	41	72.2923	296023	9966.2	MEMB
80	G8	42	72.5997	291947	9975.45	MEMB
80	G8	43	72.9072	286968	9940.47	MEMB
80	G8	44	73.2147	284313	9878.69	MEMB
80	G8	45	73.5221	282344	9818.29	MEMB
80	G8	46	73.8296	278958	9784.43	MEMB
80	G8	47	74.137	275841	9785.77	MEMB
80	G8	48	74.4445	272572	9809.43	MEMB
80	G8	49	74.752	269615	9826.54	MEMB
80	G8	50	75.0594	265766	9805.62	MEMB
80	G8	51	75.3669	262576	9727.06	MEMB
80	G8	52	75.6743	259443	9583.84	MEMB
80	G8	53	75.9818	255747	9400.69	MEMB
80	G8	54	76.2893	252275	9229.25	MEMB
80	G8	55	76.5967	252066	9112.53	MEMB
80	G8	56	76.9042	248476	9073.63	MEMB
80	G8	57	77.2117	244663	9107.87	MEMB
80	G8	58	77.5191	242652	9189.52	MEMB
80	G8	59	77.8266	238719	9286.67	MEMB
80	G8	60	78.134	236207	9374.06	MEMB
80	G8	61	78.4415	233213	9436.42	MEMB
80	G8	62	78.749	230774	9464.67	MEMB
80	G8	63	79.0564	225797	9451.58	MEMB
80	G8	64	79.3639	224673	9391.77	MEMB
80	G8	65	79.6713	220631	9286.56	MEMB
80	G8	66	79.9788	216804	9147.67	MEMB
80	G8	67	80.2863	215280	8996.85	MEMB
80	G8	68	80.5937	212309	8859.99	MEMB
80	G8	69	80.9012	209644	8759.98	MEMB
80	G8	70	81.2087	206436	8713.01	MEMB
80	G8	71	81.5161	204234	8731.54	MEMB
80	G8	72	81.8236	201080	8831.92	MEMB
80	G8	73	82.131	198954	9042.55	MEMB
80	G8	74	82.4385	195391	9408.08	MEMB
80	G8	75	82.746	193082	9954.43	MEMB
80	G8	76	83.0534	189887	10724.2	MEMB
80	G8	77	83.3609	186963	11804.3	MEMB
80	G8	78	83.6684	182765	13251.1	MEMB
80	G8	79	83.9758	177324	15127.5	MEMB
80	G8	80	84.2833	172116	17518.7	MEMB
80	G8	81	84.5907	165751	20541.3	MEMB
80	G8	82	84.8982	158797	24318.4	MEMB
80	G8	83	85.2057	147532	28895	MEMB
80	G8	84	85.5131	134305	34101.5	MEMB
80	G8	85	85.8206	116539	39425	MEMB
80	G8	86	86.128	94498.3	43991.2	MEMB
80	G8	87	86.4355	62666.4	46741.2	MEMB
80	G8	88	86.743	37011.1	46783.6	MEMB
80	G8	89	87.0504	22330.7	43771.7	MEMB
80	G8	90	87.3579	17983.3	38099.6	MEMB
80	G8	91	87.6654	17136.5	30792.7	MEMB
80	G8	92	87.9728	15891.5	23142.3	MEMB
80	G8	93	88.2803	15685.6	16275.4	MEMB
80	G8	94	88.5877	15427.6	10864.9	MEMB
80	G8	95	88.8952	15491.3	6767.14	MEMB
80	G8	96	89.2027	14096.3	4097.37	MEMB
80	G8	97	89.5101	13569.1	2563.26	MEMB
80	G8	98	89.8176	13578.5	1732.35	MEMB
80	G8	99	90.125	13819.3	1274.96	MEMB
80	G8	100	90.4325	12645.7	985.54	MEMB
80	G8	101	90.74	12345.1	759.753	MEMB
80	G8	102	91.0474	12312.5	560.39	MEMB
80	G8	103	91.3549	13335.6	387.453	MEMB
80	G8	104	91.6624	12876.7	254.392	MEMB
80	G8	105	91.9698	12835.1	170.195	MEMB
80	G8	106	92.2773	12291.1	130.035	MEMB
80	G8	107	92.5847	12896.6	116.616	MEMB
80	G8	108	92.8922	11880.6	109.236	MEMB
80	G8	109	93.1997	12842.5	92.9932	MEMB
80	G8	110	93.5071	12018	62.0615	MEMB
80	G8	111	93.8146	12804.7	16.7178	MEMB
80	G8	112	94.122	12121.3	-41.5049	MEMB
80	G8	113	94.4295	12107.9	-112.091	MEMB
80	G8	114	94.737	12217.4	-194.326	MEMB
81	G9	1	59.9938	387729	4591.12	MEMB
81	G9	2	60.3013	389873	4997.08	MEMB
81	G9	3	60.6087	385955	5446.43	MEMB
81	G9	4	60.9162	386167	5922.83	MEMB
81	G9	5	61.2236	383909	6392.26	MEMB
81	G9	6	61.5311	383225	6820.09	MEMB
81	G9	7	61.8386	379416	7192.91	MEMB
81	G9	8	62.146	377124	7530.72	MEMB
81	G9	9	62.4535	373036	7875.86	MEMB
81	G9	10	62.761	372930	8263.74	MEMB
81	G9	11	63.0684	370858	8695.22	MEMB
81	G9	12	63.3759	367371	9104.34	MEMB
81	G9	13	63.6833	365188	9426.83	MEMB
81	G9	14	63.9908	359809	9658.29	MEMB
81	G9	15	64.2983	357267	9785.31	MEMB
81	G9	16	64.6057	353632	9824.48	MEMB
81	G9	17	64.9132	351193	9808.74	MEMB
81	G9	18	65.2206	347392	9769.54	MEMB
81	G9	19	65.5281	344301	9725.03	MEMB
[truncated: 1,463 more rows]

## Sheet: Melt Curve Result
Block Type	96-Well 0.2-mL Block
Calibration Background is expired	No
Calibration Background performed on	09-15-2016
Calibration Pure Dye ABY is expired	No
Calibration Pure Dye ABY performed on	09-15-2016
Calibration Pure Dye FAM is expired	No
Calibration Pure Dye FAM performed on	09-15-2016
Calibration Pure Dye JUN is expired	No
Calibration Pure Dye JUN performed on	09-15-2016
Calibration Pure Dye NED is expired	No
Calibration Pure Dye NED performed on	09-15-2016
Calibration Pure Dye ROX is expired	No
Calibration Pure Dye ROX performed on	09-15-2016
Calibration Pure Dye SYBR is expired	No
Calibration Pure Dye SYBR performed on	09-15-2016
Calibration Pure Dye TAMRA is expired	No
Calibration Pure Dye TAMRA performed on	09-15-2016
Calibration Pure Dye VIC is expired	No
Calibration Pure Dye VIC performed on	09-15-2016
Calibration ROI is expired	No
Calibration ROI performed on	09-15-2016
Calibration Uniformity is expired	No
Calibration Uniformity performed on	09-15-2016
Chemistry	SYBR_GREEN
Date Created	2018-07-13 16:49:44 PM CST
Experiment Barcode
Experiment Comment
Experiment File Name	G:\wgh\小麦SYP基因家族鉴定与分析\定量结果\7.13\2018-01-20_170750 SYP5 MEMB US225.eds
Experiment Name	2018-03-07_204536
Experiment Run End Time	2018-03-08 04:34:38 AM CST
Experiment Type	Comparative Cт (ΔΔCт)
Instrument Name	272321075
Instrument Serial Number	272321075
Instrument Type	QuantStudio™ 3 System
Passive Reference	ROX
Post-read Stage/Step
Pre-read Stage/Step
Quantification Cycle Method	Ct
Signal Smoothing On	true
Stage where Melt Analysis is performed	Stage3
Stage/ Cycle where Ct Analysis is performed	Stage2, Step2
User Name
Well	Well Position	Sample	Target Name	Tm	Melt Peak Height
61	F1	Sample 3	MEMB	86.2818	54723.3
62	F2	Sample 7	MEMB	86.128	44021.1
63	F3	Sample 11	MEMB	86.2818	42122.9
64	F4	Sample 15	MEMB	86.4355	40536.3
65	F5	Sample 19	MEMB	86.2818	45738.8
67	F7	Sample 4	MEMB	86.5892	42530.7
68	F8	Sample 8	MEMB	86.5892	46347.1
69	F9	Sample 12	MEMB	86.2818	50317.4
70	F10	Sample 16	MEMB	86.2818	57254
71	F11	Sample 20	MEMB	86.4355	52173.2
73	G1	Sample 3	MEMB	86.128	48656.8
74	G2	Sample 7	MEMB	86.128	44916.3
75	G3	Sample 11	MEMB	86.2818	44348.9
76	G4	Sample 15	MEMB	86.4355	43521.6
77	G5	Sample 19	MEMB	86.4355	43114.4
79	G7	Sample 4	MEMB	86.4355	48325.6
80	G8	Sample 8	MEMB	86.5892	47139
81	G9	Sample 12	MEMB	86.2818	45455.9
82	G10	Sample 16	MEMB	86.4355	46024.9
83	G11	Sample 20	MEMB	86.4355	50508
85	H1	Sample 3	MEMB	86.128	45557.1
86	H2	Sample 7	MEMB	86.128	43455.2
87	H3	Sample 11	MEMB	86.2818	42332.1
88	H4	Sample 15	MEMB	86.4355	38520.7
89	H5	Sample 19	MEMB	86.5892	40281.3
91	H7	Sample 4	MEMB	86.4355	48754.7
92	H8	Sample 8	MEMB	86.5892	37856.3
93	H9	Sample 12	MEMB	86.2818	45544.4
94	H10	Sample 16	MEMB	86.128	32190.8
95	H11	Sample 20	MEMB	86.4355	44313.7
