# Supplementary material for: Genome-wide identification, evolution, and expression of the SNARE gene family in wheat resistance to powdery mildew
Source: PeerJ. 2021 Jan 22;9:e10788. doi: 10.7717/peerj.10788 (PMC7831368; doi:10.7717/peerj.10788)
Supplement: Supplemental Information 5 [file peerj-09-10788-s005.gz › rawdata/2018-02-02 233747 GOS1.xls]

## Sheet: Sample Setup
Block Type	96-Well Block (0.2mL)
Calibration Background is expired	Yes
Calibration Background performed on	03-18-2015
Calibration HRM MELTDOCTOR is expired	Yes
Calibration HRM MELTDOCTOR performed on	03-18-2015
Calibration Normalization FAM-ROX is expired	Yes
Calibration Normalization FAM-ROX performed on	03-18-2015
Calibration Normalization VIC-ROX is expired	Yes
Calibration Normalization VIC-ROX performed on	03-18-2015
Calibration Pure Dye CY5 is expired	No
Calibration Pure Dye CY5 performed on	05-27-2017
Calibration Pure Dye FAM is expired	Yes
Calibration Pure Dye FAM performed on	03-18-2015
Calibration Pure Dye MELTDOCTOR is expired	Yes
Calibration Pure Dye MELTDOCTOR performed on	03-18-2015
Calibration Pure Dye NED is expired	Yes
Calibration Pure Dye NED performed on	03-18-2015
Calibration Pure Dye ROX is expired	Yes
Calibration Pure Dye ROX performed on	03-18-2015
Calibration Pure Dye SYBR is expired	Yes
Calibration Pure Dye SYBR performed on	03-18-2015
Calibration Pure Dye TAMRA is expired	Yes
Calibration Pure Dye TAMRA performed on	03-18-2015
Calibration Pure Dye VIC is expired	Yes
Calibration Pure Dye VIC performed on	03-18-2015
Calibration ROI is expired	Yes
Calibration ROI performed on	03-18-2015
Calibration Uniformity is expired	Yes
Calibration Uniformity performed on	03-18-2015
Chemistry	SYBR_GREEN
Date Created	2018-02-02 23:37:48 PM CST
Date Modified	2018-02-04 21:38:03 PM CST
Experiment Barcode
Experiment Comment
Experiment File Name	G:\wgh\小麦SYP基因家族鉴定与分析\定量结果\Q7\2018-02-02 233747 SNARE7.eds
Experiment Name	2018-02-02 233747
Experiment Run Start Time	2018-02-03 07:58:31 AM CST
Experiment Run Stop Time	2018-02-03 09:12:11 AM CST
Experiment Type	Comparative Cт (ΔΔCт)
Instrument Name	278870447
Instrument Serial Number	278870447
Instrument Type	QuantStudio(TM) 7 Flex System
Passive Reference	ROX
Quantification Cycle Method	Ct
Signal Smoothing On	true
Stage/ Cycle where Analysis is performed	Stage 2, Step 2
User Name
Well	Well Position	Sample Name	Sample Color	Biogroup Name	Biogroup Color	Target Name	Target Color	Task	Reporter	Quencher	Quantity	Comments
1	A1	Sample 1	RGB(176,23,31)			Target 1	RGB(176,23,31)	UNKNOWN	SYBR	None
2	A2	Sample 3	RGB(0,139,69)			Target 1	RGB(176,23,31)	UNKNOWN	SYBR	None
3	A3	Sample 5	RGB(139,137,112)			Target 1	RGB(176,23,31)	UNKNOWN	SYBR	None
4	A4	Sample 7	RGB(142,56,142)			Target 1	RGB(176,23,31)	UNKNOWN	SYBR	None
5	A5	Sample 9	RGB(0,245,255)			Target 1	RGB(176,23,31)	UNKNOWN	SYBR	None
6	A6	Sample 11	RGB(238,238,0)			Target 1	RGB(176,23,31)	UNKNOWN	SYBR	None
7	A7	Sample 13	RGB(238,44,44)			Target 1	RGB(176,23,31)	UNKNOWN	SYBR	None
8	A8	Sample 15	RGB(238,18,137)			Target 1	RGB(176,23,31)	UNKNOWN	SYBR	None
9	A9	Sample 17	RGB(0,0,255)			Target 1	RGB(176,23,31)	UNKNOWN	SYBR	None
10	A10	Sample 19	RGB(255,127,0)			Target 1	RGB(176,23,31)	UNKNOWN	SYBR	None
11	A11
12	A12
13	B1	Sample 1	RGB(176,23,31)			Target 1	RGB(176,23,31)	UNKNOWN	SYBR	None
14	B2	Sample 3	RGB(0,139,69)			Target 1	RGB(176,23,31)	UNKNOWN	SYBR	None
15	B3	Sample 5	RGB(139,137,112)			Target 1	RGB(176,23,31)	UNKNOWN	SYBR	None
16	B4	Sample 7	RGB(142,56,142)			Target 1	RGB(176,23,31)	UNKNOWN	SYBR	None
17	B5	Sample 9	RGB(0,245,255)			Target 1	RGB(176,23,31)	UNKNOWN	SYBR	None
18	B6	Sample 11	RGB(238,238,0)			Target 1	RGB(176,23,31)	UNKNOWN	SYBR	None
19	B7	Sample 13	RGB(238,44,44)			Target 1	RGB(176,23,31)	UNKNOWN	SYBR	None
20	B8	Sample 15	RGB(238,18,137)			Target 1	RGB(176,23,31)	UNKNOWN	SYBR	None
21	B9	Sample 17	RGB(0,0,255)			Target 1	RGB(176,23,31)	UNKNOWN	SYBR	None
22	B10	Sample 19	RGB(255,127,0)			Target 1	RGB(176,23,31)	UNKNOWN	SYBR	None
23	B11
24	B12
25	C1	Sample 1	RGB(176,23,31)			Target 1	RGB(176,23,31)	UNKNOWN	SYBR	None
26	C2	Sample 3	RGB(0,139,69)			Target 1	RGB(176,23,31)	UNKNOWN	SYBR	None
27	C3	Sample 5	RGB(139,137,112)			Target 1	RGB(176,23,31)	UNKNOWN	SYBR	None
28	C4	Sample 7	RGB(142,56,142)			Target 1	RGB(176,23,31)	UNKNOWN	SYBR	None
29	C5	Sample 9	RGB(0,245,255)			Target 1	RGB(176,23,31)	UNKNOWN	SYBR	None
30	C6	Sample 11	RGB(238,238,0)			Target 1	RGB(176,23,31)	UNKNOWN	SYBR	None
31	C7	Sample 13	RGB(238,44,44)			Target 1	RGB(176,23,31)	UNKNOWN	SYBR	None
32	C8	Sample 15	RGB(238,18,137)			Target 1	RGB(176,23,31)	UNKNOWN	SYBR	None
33	C9	Sample 17	RGB(0,0,255)			Target 1	RGB(176,23,31)	UNKNOWN	SYBR	None
34	C10	Sample 19	RGB(255,127,0)			Target 1	RGB(176,23,31)	UNKNOWN	SYBR	None
35	C11
36	C12
37	D1	Sample 1	RGB(176,23,31)			Target 1	RGB(176,23,31)	UNKNOWN	SYBR	None
38	D2	Sample 3	RGB(0,139,69)			Target 1	RGB(176,23,31)	UNKNOWN	SYBR	None
39	D3	Sample 5	RGB(139,137,112)			Target 1	RGB(176,23,31)	UNKNOWN	SYBR	None
40	D4	Sample 7	RGB(142,56,142)			Target 1	RGB(176,23,31)	UNKNOWN	SYBR	None
41	D5	Sample 9	RGB(0,245,255)			Target 1	RGB(176,23,31)	UNKNOWN	SYBR	None
42	D6	Sample 11	RGB(238,238,0)			Target 1	RGB(176,23,31)	UNKNOWN	SYBR	None
43	D7	Sample 13	RGB(238,44,44)			Target 1	RGB(176,23,31)	UNKNOWN	SYBR	None
44	D8	Sample 15	RGB(238,18,137)			Target 1	RGB(176,23,31)	UNKNOWN	SYBR	None
45	D9	Sample 17	RGB(0,0,255)			Target 1	RGB(176,23,31)	UNKNOWN	SYBR	None
46	D10	Sample 19	RGB(255,127,0)			Target 1	RGB(176,23,31)	UNKNOWN	SYBR	None
47	D11
48	D12
49	E1	Sample 2	RGB(0,0,255)			Target 1	RGB(176,23,31)	UNKNOWN	SYBR	None
50	E2	Sample 4	RGB(255,127,0)			Target 1	RGB(176,23,31)	UNKNOWN	SYBR	None
51	E3	Sample 6	RGB(238,121,66)			Target 1	RGB(176,23,31)	UNKNOWN	SYBR	None
52	E4	Sample 8	RGB(198,113,113)			Target 1	RGB(176,23,31)	UNKNOWN	SYBR	None
53	E5	Sample 10	RGB(238,220,130)			Target 1	RGB(176,23,31)	UNKNOWN	SYBR	None
54	E6	Sample 12	RGB(142,142,56)			Target 1	RGB(176,23,31)	UNKNOWN	SYBR	None
55	E7	Sample 14	RGB(51,161,201)			Target 1	RGB(176,23,31)	UNKNOWN	SYBR	None
56	E8	Sample 16	RGB(176,23,31)			Target 1	RGB(176,23,31)	UNKNOWN	SYBR	None
57	E9	Sample 18	RGB(0,139,69)			Target 1	RGB(176,23,31)	UNKNOWN	SYBR	None
58	E10	Sample 20	RGB(139,137,112)			Target 1	RGB(176,23,31)	UNKNOWN	SYBR	None
59	E11
60	E12
61	F1	Sample 2	RGB(0,0,255)			Target 1	RGB(176,23,31)	UNKNOWN	SYBR	None
62	F2	Sample 4	RGB(255,127,0)			Target 1	RGB(176,23,31)	UNKNOWN	SYBR	None
63	F3	Sample 6	RGB(238,121,66)			Target 1	RGB(176,23,31)	UNKNOWN	SYBR	None
64	F4	Sample 8	RGB(198,113,113)			Target 1	RGB(176,23,31)	UNKNOWN	SYBR	None
65	F5	Sample 10	RGB(238,220,130)			Target 1	RGB(176,23,31)	UNKNOWN	SYBR	None
66	F6	Sample 12	RGB(142,142,56)			Target 1	RGB(176,23,31)	UNKNOWN	SYBR	None
67	F7	Sample 14	RGB(51,161,201)			Target 1	RGB(176,23,31)	UNKNOWN	SYBR	None
68	F8	Sample 16	RGB(176,23,31)			Target 1	RGB(176,23,31)	UNKNOWN	SYBR	None
69	F9	Sample 18	RGB(0,139,69)			Target 1	RGB(176,23,31)	UNKNOWN	SYBR	None
70	F10	Sample 20	RGB(139,137,112)			Target 1	RGB(176,23,31)	UNKNOWN	SYBR	None
71	F11
72	F12
73	G1	Sample 2	RGB(0,0,255)			Target 1	RGB(176,23,31)	UNKNOWN	SYBR	None
74	G2	Sample 4	RGB(255,127,0)			Target 1	RGB(176,23,31)	UNKNOWN	SYBR	None
75	G3	Sample 6	RGB(238,121,66)			Target 1	RGB(176,23,31)	UNKNOWN	SYBR	None
76	G4	Sample 8	RGB(198,113,113)			Target 1	RGB(176,23,31)	UNKNOWN	SYBR	None
77	G5	Sample 10	RGB(238,220,130)			Target 1	RGB(176,23,31)	UNKNOWN	SYBR	None
78	G6	Sample 12	RGB(142,142,56)			Target 1	RGB(176,23,31)	UNKNOWN	SYBR	None
79	G7	Sample 14	RGB(51,161,201)			Target 1	RGB(176,23,31)	UNKNOWN	SYBR	None
80	G8	Sample 16	RGB(176,23,31)			Target 1	RGB(176,23,31)	UNKNOWN	SYBR	None
81	G9	Sample 18	RGB(0,139,69)			Target 1	RGB(176,23,31)	UNKNOWN	SYBR	None
82	G10	Sample 20	RGB(139,137,112)			Target 1	RGB(176,23,31)	UNKNOWN	SYBR	None
83	G11
84	G12
85	H1	Sample 2	RGB(0,0,255)			Target 1	RGB(176,23,31)	UNKNOWN	SYBR	None
86	H2	Sample 4	RGB(255,127,0)			Target 1	RGB(176,23,31)	UNKNOWN	SYBR	None
87	H3	Sample 6	RGB(238,121,66)			Target 1	RGB(176,23,31)	UNKNOWN	SYBR	None
88	H4	Sample 8	RGB(198,113,113)			Target 1	RGB(176,23,31)	UNKNOWN	SYBR	None
89	H5	Sample 10	RGB(238,220,130)			Target 1	RGB(176,23,31)	UNKNOWN	SYBR	None
90	H6	Sample 12	RGB(142,142,56)			Target 1	RGB(176,23,31)	UNKNOWN	SYBR	None
91	H7	Sample 14	RGB(51,161,201)			Target 1	RGB(176,23,31)	UNKNOWN	SYBR	None
92	H8	Sample 16	RGB(176,23,31)			Target 1	RGB(176,23,31)	UNKNOWN	SYBR	None
93	H9	Sample 18	RGB(0,139,69)			Target 1	RGB(176,23,31)	UNKNOWN	SYBR	None
94	H10	Sample 20	RGB(139,137,112)			Target 1	RGB(176,23,31)	UNKNOWN	SYBR	None
95	H11
96	H12

## Sheet: Amplification Data
Block Type	96-Well Block (0.2mL)
Calibration Background is expired	Yes
Calibration Background performed on	03-18-2015
Calibration HRM MELTDOCTOR is expired	Yes
Calibration HRM MELTDOCTOR performed on	03-18-2015
Calibration Normalization FAM-ROX is expired	Yes
Calibration Normalization FAM-ROX performed on	03-18-2015
Calibration Normalization VIC-ROX is expired	Yes
Calibration Normalization VIC-ROX performed on	03-18-2015
Calibration Pure Dye CY5 is expired	No
Calibration Pure Dye CY5 performed on	05-27-2017
Calibration Pure Dye FAM is expired	Yes
Calibration Pure Dye FAM performed on	03-18-2015
Calibration Pure Dye MELTDOCTOR is expired	Yes
Calibration Pure Dye MELTDOCTOR performed on	03-18-2015
Calibration Pure Dye NED is expired	Yes
Calibration Pure Dye NED performed on	03-18-2015
Calibration Pure Dye ROX is expired	Yes
Calibration Pure Dye ROX performed on	03-18-2015
Calibration Pure Dye SYBR is expired	Yes
Calibration Pure Dye SYBR performed on	03-18-2015
Calibration Pure Dye TAMRA is expired	Yes
Calibration Pure Dye TAMRA performed on	03-18-2015
Calibration Pure Dye VIC is expired	Yes
Calibration Pure Dye VIC performed on	03-18-2015
Calibration ROI is expired	Yes
Calibration ROI performed on	03-18-2015
Calibration Uniformity is expired	Yes
Calibration Uniformity performed on	03-18-2015
Chemistry	SYBR_GREEN
Date Created	2018-02-02 23:37:48 PM CST
Date Modified	2018-02-04 21:38:03 PM CST
Experiment Barcode
Experiment Comment
Experiment File Name	G:\wgh\小麦SYP基因家族鉴定与分析\定量结果\Q7\2018-02-02 233747 SNARE7.eds
Experiment Name	2018-02-02 233747
Experiment Run Start Time	2018-02-03 07:58:31 AM CST
Experiment Run Stop Time	2018-02-03 09:12:11 AM CST
Experiment Type	Comparative Cт (ΔΔCт)
Instrument Name	278870447
Instrument Serial Number	278870447
Instrument Type	QuantStudio(TM) 7 Flex System
Passive Reference	ROX
Quantification Cycle Method	Ct
Signal Smoothing On	true
Stage/ Cycle where Analysis is performed	Stage 2, Step 2
User Name
Well	Cycle	Target Name	Rn	Delta Rn
1	1
1	2
1	3
1	4
1	5
1	6
1	7
1	8
1	9
1	10
1	11
1	12
1	13
1	14
1	15
1	16
1	17
1	18
1	19
1	20
1	21
1	22
1	23
1	24
1	25
1	26
1	27
1	28
1	29
1	30
1	31
1	32
1	33
1	34
1	35
1	36
1	37
1	38
1	39
1	40
2	1	Target 1	0.187861	-0.0155802
2	2	Target 1	0.193974	-0.0101026
2	3	Target 1	0.198881	-0.0058299
2	4	Target 1	0.203845	-0.0015016
2	5	Target 1	0.204685	-0.00129681
2	6	Target 1	0.205733	-0.000883969
2	7	Target 1	0.208277	0.00102465
2	8	Target 1	0.210319	0.00243161
2	9	Target 1	0.211543	0.00302037
2	10	Target 1	0.211591	0.00243321
2	11	Target 1	0.212241	0.00244886
2	12	Target 1	0.212175	0.00174757
2	13	Target 1	0.212751	0.00168847
2	14	Target 1	0.211849	0.000151253
2	15	Target 1	0.211817	-0.000515749
2	16	Target 1	0.214549	0.00158109
2	17	Target 1	0.214986	0.00138273
2	18	Target 1	0.213695	-0.000543465
2	19	Target 1	0.213161	-0.00171261
2	20	Target 1	0.214161	-0.00134785
2	21	Target 1	0.214247	-0.00189733
2	22	Target 1	0.215358	-0.00142107
2	23	Target 1	0.215336	-0.00207862
2	24	Target 1	0.216532	-0.00151738
2	25	Target 1	0.218523	-0.000161411
2	26	Target 1	0.222118	0.00279793
2	27	Target 1	0.227841	0.00788587
2	28	Target 1	0.23974	0.0191505
2	29	Target 1	0.261796	0.0405705
2	30	Target 1	0.3076	0.0857398
2	31	Target 1	0.382367	0.159872
2	32	Target 1	0.497044	0.273914
2	33	Target 1	0.64968	0.425915
2	34	Target 1	0.819404	0.595003
2	35	Target 1	0.967193	0.742157
2	36	Target 1	1.07676	0.851092
2	37	Target 1	1.1505	0.924192
2	38	Target 1	1.20088	0.973943
2	39	Target 1	1.24205	1.01448
2	40	Target 1	1.26906	1.04085
3	1	Target 1	0.234009	-0.0181026
3	2	Target 1	0.240676	-0.0122577
3	3	Target 1	0.247746	-0.00601005
3	4	Target 1	0.250547	-0.00403069
3	5	Target 1	0.253594	-0.00180527
3	6	Target 1	0.255549	-0.000672248
3	7	Target 1	0.258244	0.00120103
3	8	Target 1	0.260529	0.00266479
3	9	Target 1	0.26092	0.00223346
3	10	Target 1	0.262395	0.00288719
3	11	Target 1	0.263452	0.00312146
3	12	Target 1	0.263666	0.00251432
3	13	Target 1	0.264701	0.00272773
3	14	Target 1	0.264861	0.00206516
3	15	Target 1	0.266201	0.00258395
3	16	Target 1	0.265931	0.0014918
3	17	Target 1	0.26482	-0.000440556
3	18	Target 1	0.264131	-0.00195181
3	19	Target 1	0.26492	-0.00198454
3	20	Target 1	0.267508	-0.000218491
3	21	Target 1	0.26759	-0.000957655
3	22	Target 1	0.26718	-0.00218996
3	23	Target 1	0.267724	-0.0024674
3	24	Target 1	0.268152	-0.00286199
3	25	Target 1	0.270998	-0.00083782
3	26	Target 1	0.275595	0.00293756
3	27	Target 1	0.283126	0.00964719
3	28	Target 1	0.300983	0.026682
3	29	Target 1	0.333191	0.0580681
3	30	Target 1	0.392073	0.116129
3	31	Target 1	0.486971	0.210205
3	32	Target 1	0.623806	0.346218
3	33	Target 1	0.791172	0.512762
3	34	Target 1	0.961935	0.682703
3	35	Target 1	1.09609	0.816034
3	36	Target 1	1.18895	0.90807
3	37	Target 1	1.25525	0.973553
3	38	Target 1	1.30651	1.02399
3	39	Target 1	1.344	1.06066
3	40	Target 1	1.36613	1.08197
4	1	Target 1	0.301576	-0.0197014
4	2	Target 1	0.306871	-0.0151604
4	3	Target 1	0.31388	-0.00890635
4	4	Target 1	0.319941	-0.00360094
4	5	Target 1	0.322505	-0.00179192
4	6	Target 1	0.325437	0.000385496
4	7	Target 1	0.327799	0.00199279
4	8	Target 1	0.328313	0.00175136
4	9	Target 1	0.330566	0.00324934
4	10	Target 1	0.331656	0.00358437
4	11	Target 1	0.331519	0.00269277
4	12	Target 1	0.332895	0.00331361
4	13	Target 1	0.332833	0.00249729
4	14	Target 1	0.332542	0.00145075
4	15	Target 1	0.333115	0.00126928
4	16	Target 1	0.333869	0.00126776
4	17	Target 1	0.334166	0.000810197
4	18	Target 1	0.334098	-1.27979e-05
4	19	Target 1	0.33449	-0.000375526
4	20	Target 1	0.334096	-0.00152468
4	21	Target 1	0.334073	-0.00230231
4	22	Target 1	0.335549	-0.00158176
4	23	Target 1	0.336306	-0.00157938
4	24	Target 1	0.337109	-0.00153125
4	25	Target 1	0.338337	-0.00105811
4	26	Target 1	0.341979	0.00182884
4	27	Target 1	0.353186	0.0122813
4	28	Target 1	0.373145	0.0314856
4	29	Target 1	0.407686	0.0652708
4	30	Target 1	0.473632	0.130462
4	31	Target 1	0.580135	0.23621
4	32	Target 1	0.733757	0.389077
4	33	Target 1	0.917671	0.572237
4	34	Target 1	1.0978	0.751609
4	35	Target 1	1.24197	0.895024
4	36	Target 1	1.34524	0.997543
4	37	Target 1	1.41531	1.06685
4	38	Target 1	1.47158	1.12237
4	39	Target 1	1.51331	1.16334
4	40	Target 1	1.53899	1.18828
5	1	Target 1	0.208293	-0.0150276
5	2	Target 1	0.211945	-0.0121815
5	3	Target 1	0.218381	-0.00654981
5	4	Target 1	0.223247	-0.00248909
5	5	Target 1	0.226137	-0.000404405
5	6	Target 1	0.227833	0.000486737
5	7	Target 1	0.228923	0.000771432
5	8	Target 1	0.229594	0.000636868
5	9	Target 1	0.229934	0.000172257
5	10	Target 1	0.231873	0.00130623
5	11	Target 1	0.233902	0.00253007
5	12	Target 1	0.234928	0.00275126
5	13	Target 1	0.235254	0.00227142
5	14	Target 1	0.236056	0.00226892
5	15	Target 1	0.237763	0.00317061
5	16	Target 1	0.237682	0.00228457
5	17	Target 1	0.237167	0.000964646
5	18	Target 1	0.236879	-0.000128331
5	19	Target 1	0.236629	-0.00118341
5	20	Target 1	0.237428	-0.00119007
5	21	Target 1	0.237717	-0.00170548
5	22	Target 1	0.237605	-0.00262338
5	23	Target 1	0.238639	-0.00239431
5	24	Target 1	0.240026	-0.00181241
5	25	Target 1	0.243509	0.000865677
5	26	Target 1	0.249255	0.0058066
5	27	Target 1	0.256734	0.0124806
5	28	Target 1	0.274225	0.0291664
5	29	Target 1	0.304601	0.0587376
5	30	Target 1	0.364105	0.117436
5	31	Target 1	0.466864	0.21939
5	32	Target 1	0.623003	0.374724
5	33	Target 1	0.828124	0.57904
5	34	Target 1	1.04309	0.793202
5	35	Target 1	1.2251	0.974406
5	36	Target 1	1.35229	1.10079
5	37	Target 1	1.44132	1.18902
5	38	Target 1	1.50567	1.25256
5	39	Target 1	1.55293	1.29902
5	40	Target 1	1.58496	1.33024
6	1
6	2
6	3
6	4
6	5
6	6
6	7
6	8
6	9
6	10
6	11
6	12
6	13
6	14
6	15
6	16
6	17
6	18
6	19
6	20
6	21
6	22
6	23
6	24
6	25
6	26
6	27
6	28
6	29
6	30
6	31
6	32
6	33
6	34
6	35
6	36
6	37
6	38
6	39
6	40
7	1	Target 1	0.331718	-0.0137978
7	2	Target 1	0.337181	-0.00898483
7	3	Target 1	0.343055	-0.00376082
7	4	Target 1	0.344235	-0.00323134
7	5	Target 1	0.347082	-0.00103498
7	6	Target 1	0.348168	-0.000599165
7	7	Target 1	0.348746	-0.000672045
7	8	Target 1	0.348997	-0.00107123
7	9	Target 1	0.352336	0.00161797
7	10	Target 1	0.35497	0.00360079
7	11	Target 1	0.356204	0.00418512
7	12	Target 1	0.356976	0.00430634
7	13	Target 1	0.356986	0.00366638
7	14	Target 1	0.354417	0.000447002
7	15	Target 1	0.353839	-0.000782029
7	16	Target 1	0.355566	0.000294567
7	17	Target 1	0.355794	-0.000127805
7	18	Target 1	0.355875	-0.000696744
7	19	Target 1	0.357697	0.000474921
7	20	Target 1	0.356731	-0.00114124
7	21	Target 1	0.356229	-0.0022941
7	22	Target 1	0.357972	-0.00120156
7	23	Target 1	0.359301	-0.000522555
7	24	Target 1	0.359127	-0.00134678
7	25	Target 1	0.359713	-0.00141149
7	26	Target 1	0.363076	0.0013008
7	27	Target 1	0.368759	0.00633312
7	28	Target 1	0.380539	0.0174633
7	29	Target 1	0.404215	0.0404888
7	30	Target 1	0.446218	0.0818415
7	31	Target 1	0.52126	0.156233
7	32	Target 1	0.646941	0.281264
7	33	Target 1	0.829539	0.463211
7	34	Target 1	1.04744	0.680459
7	35	Target 1	1.25699	0.889363
7	36	Target 1	1.42479	1.05652
7	37	Target 1	1.53942	1.17049
7	38	Target 1	1.61716	1.24758
7	39	Target 1	1.6762	1.30597
7	40	Target 1	1.71747	1.34659
8	1
8	2
8	3
8	4
8	5
8	6
8	7
8	8
8	9
8	10
8	11
8	12
8	13
8	14
8	15
8	16
8	17
8	18
8	19
8	20
8	21
8	22
8	23
8	24
8	25
8	26
8	27
8	28
8	29
8	30
8	31
8	32
8	33
8	34
8	35
8	36
8	37
8	38
8	39
8	40
9	1	Target 1	0.292726	-0.0122884
9	2	Target 1	0.296672	-0.00872014
9	3	Target 1	0.303008	-0.00276235
9	4	Target 1	0.304633	-0.00151472
9	5	Target 1	0.304946	-0.00157958
9	6	Target 1	0.305269	-0.00163399
9	7	Target 1	0.307875	0.000594196
9	8	Target 1	0.308236	0.000577967
9	9	Target 1	0.308947	0.000910843
9	10	Target 1	0.310696	0.00228209
9	11	Target 1	0.311976	0.00318461
9	12	Target 1	0.312377	0.00320811
9	13	Target 1	0.312017	0.00247018
9	14	Target 1	0.312018	0.00209391
9	15	Target 1	0.311438	0.00113623
9	16	Target 1	0.311517	0.000837356
9	17	Target 1	0.310804	-0.000253484
9	18	Target 1	0.308497	-0.00293768
9	19	Target 1	0.308622	-0.00319051
9	20	Target 1	0.310633	-0.0015578
9	21	Target 1	0.310719	-0.00184908
9	22	Target 1	0.310574	-0.00237171
9	23	Target 1	0.312128	-0.00119548
9	24	Target 1	0.312491	-0.00121028
9	25	Target 1	0.314505	0.000426058
9	26	Target 1	0.318792	0.00433509
9	27	Target 1	0.325857	0.0110231
9	28	Target 1	0.339078	0.023866
9	29	Target 1	0.36701	0.0514202
9	30	Target 1	0.420498	0.104531
9	31	Target 1	0.509808	0.193463
9	32	Target 1	0.649399	0.332676
9	33	Target 1	0.835083	0.517983
9	34	Target 1	1.0442	0.726718
9	35	Target 1	1.22973	0.911874
9	36	Target 1	1.36843	1.0502
9	37	Target 1	1.46082	1.14221
9	38	Target 1	1.53034	1.21136
9	39	Target 1	1.58667	1.2673
9	40	Target 1	1.6239	1.30415
10	1	Target 1	0.2095	-0.00749518
10	2	Target 1	0.211295	-0.00624286
10	3	Target 1	0.21388	-0.00420059
10	4	Target 1	0.217848	-0.00077539
10	5	Target 1	0.218898	-0.000268836
10	6	Target 1	0.21905	-0.0006596
10	7	Target 1	0.219541	-0.000711632
10	8	Target 1	0.220759	-3.67995e-05
10	9	Target 1	0.223715	0.00237688
10	10	Target 1	0.2242	0.00231922
10	11	Target 1	0.224242	0.00181817
10	12	Target 1	0.224687	0.00171972
10	13	Target 1	0.224803	0.00129255
10	14	Target 1	0.22494	0.000886721
10	15	Target 1	0.226009	0.00141303
10	16	Target 1	0.226032	0.000892823
10	17	Target 1	0.226076	0.000393891
10	18	Target 1	0.227171	0.000946057
10	19	Target 1	0.226744	-2.38267e-05
10	20	Target 1	0.22557	-0.00174006
10	21	Target 1	0.22539	-0.00246326
10	22	Target 1	0.225799	-0.00259731
10	23	Target 1	0.225974	-0.00296566
10	24	Target 1	0.228086	-0.00139652
10	25	Target 1	0.229829	-0.000196048
10	26	Target 1	0.234544	0.00397647
10	27	Target 1	0.240771	0.00966021
10	28	Target 1	0.255302	0.0236483
10	29	Target 1	0.284709	0.0525124
10	30	Target 1	0.3356	0.102861
10	31	Target 1	0.431124	0.197841
10	32	Target 1	0.574366	0.340541
10	33	Target 1	0.765764	0.531395
10	34	Target 1	0.977225	0.742314
10	35	Target 1	1.16332	0.927867
10	36	Target 1	1.29497	1.05898
10	37	Target 1	1.38218	1.14564
10	38	Target 1	1.44593	1.20884
10	39	Target 1	1.49652	1.25889
10	40	Target 1	1.5291	1.29093
11	1
11	2
11	3
11	4
11	5
11	6
11	7
11	8
11	9
11	10
11	11
11	12
11	13
11	14
11	15
11	16
11	17
11	18
11	19
11	20
11	21
11	22
11	23
11	24
11	25
11	26
11	27
11	28
11	29
11	30
11	31
11	32
11	33
11	34
11	35
11	36
11	37
11	38
11	39
11	40
12	1
12	2
12	3
12	4
12	5
12	6
12	7
12	8
12	9
12	10
12	11
12	12
12	13
12	14
12	15
12	16
12	17
12	18
12	19
12	20
12	21
12	22
12	23
12	24
12	25
12	26
12	27
12	28
12	29
12	30
12	31
12	32
12	33
12	34
12	35
12	36
12	37
12	38
12	39
12	40
13	1	Target 1	0.178595	-0.0149431
13	2	Target 1	0.182409	-0.0116595
13	3	Target 1	0.190194	-0.00440398
13	4	Target 1	0.193556	-0.00157269
13	5	Target 1	0.19435	-0.00130924
13	6	Target 1	0.196488	0.000298273
13	7	Target 1	0.196863	0.000143215
13	8	Target 1	0.197684	0.000434297
13	9	Target 1	0.198419	0.000638536
13	10	Target 1	0.200302	0.00199088
13	11	Target 1	0.202629	0.00378819
13	12	Target 1	0.202567	0.00319597
13	13	Target 1	0.202258	0.00235643
13	14	Target 1	0.201692	0.00125968
13	15	Target 1	0.200652	-0.000310753
13	16	Target 1	0.200217	-0.00127587
13	17	Target 1	0.20103	-0.000992653
13	18	Target 1	0.202238	-0.000315094
13	19	Target 1	0.203072	-1.21204e-05
13	20	Target 1	0.203868	0.000253541
13	21	Target 1	0.203682	-0.000462263
13	22	Target 1	0.204269	-0.000405576
13	23	Target 1	0.203121	-0.0020842
13	24	Target 1	0.202818	-0.00291716
13	25	Target 1	0.205337	-0.000928701
13	26	Target 1	0.209427	0.00263129
13	27	Target 1	0.217173	0.00984651
13	28	Target 1	0.232608	0.0247516
13	29	Target 1	0.258782	0.0503952
13	30	Target 1	0.305218	0.096301
13	31	Target 1	0.386055	0.176608
13	32	Target 1	0.512665	0.302687
13	33	Target 1	0.672837	0.462328
13	34	Target 1	0.846185	0.635146
13	35	Target 1	0.994013	0.782444
13	36	Target 1	1.10071	0.888609
13	37	Target 1	1.17043	0.957802
13	38	Target 1	1.2172	1.00404
13	39	Target 1	1.25097	1.03728
13	40	Target 1	1.27415	1.05993
14	1
14	2
14	3
14	4
14	5
14	6
14	7
14	8
14	9
14	10
14	11
14	12
14	13
14	14
14	15
14	16
14	17
14	18
14	19
14	20
14	21
14	22
14	23
14	24
14	25
14	26
14	27
14	28
14	29
14	30
14	31
14	32
14	33
14	34
14	35
14	36
14	37
14	38
14	39
14	40
15	1	Target 1	0.258556	-0.0219135
15	2	Target 1	0.266238	-0.0149023
15	3	Target 1	0.274535	-0.00727669
15	4	Target 1	0.279072	-0.00341105
15	5	Target 1	0.281509	-0.00164508
15	6	Target 1	0.282775	-0.00104959
15	7	Target 1	0.28563	0.00113409
15	8	Target 1	0.288092	0.00292468
15	9	Target 1	0.288182	0.0023439
15	10	Target 1	0.288284	0.0017743
15	11	Target 1	0.290034	0.00285303
15	12	Target 1	0.290935	0.00308358
15	13	Target 1	0.291176	0.0026528
15	14	Target 1	0.291573	0.00237859
15	15	Target 1	0.292102	0.0022371
15	16	Target 1	0.293013	0.00247654
15	17	Target 1	0.291729	0.000521274
15	18	Target 1	0.290822	-0.00105636
15	19	Target 1	0.290997	-0.0015531
15	20	Target 1	0.292526	-0.000695087
15	21	Target 1	0.292689	-0.00120285
15	22	Target 1	0.292861	-0.00170209
15	23	Target 1	0.293217	-0.00201757
15	24	Target 1	0.293503	-0.00240288
15	25	Target 1	0.296209	-0.000367526
15	26	Target 1	0.300478	0.0032306
15	27	Target 1	0.3098	0.0118809
15	28	Target 1	0.331351	0.0327612
15	29	Target 1	0.368612	0.0693508
15	30	Target 1	0.433027	0.133094
15	31	Target 1	0.53729	0.236686
15	32	Target 1	0.688537	0.387263
15	33	Target 1	0.868705	0.566759
15	34	Target 1	1.04222	0.739605
15	35	Target 1	1.18083	0.877542
15	36	Target 1	1.28193	0.977969
15	37	Target 1	1.34819	1.04356
15	38	Target 1	1.39324	1.08794
15	39	Target 1	1.4309	1.12493
15	40	Target 1	1.4568	1.15016
16	1	Target 1	0.285644	-0.0247069
16	2	Target 1	0.293616	-0.0176516
16	3	Target 1	0.303926	-0.00825746
16	4	Target 1	0.307859	-0.00524182
16	5	Target 1	0.310923	-0.00309374
16	6	Target 1	0.31418	-0.000753333
16	7	Target 1	0.317495	0.00164453
16	8	Target 1	0.320544	0.00377706
16	9	Target 1	0.321843	0.00416013
16	10	Target 1	0.321747	0.00314763
16	11	Target 1	0.322857	0.00334122
16	12	Target 1	0.323449	0.0030164
16	13	Target 1	0.323787	0.0024376
16	14	Target 1	0.323757	0.00149114
16	15	Target 1	0.325634	0.00245131
16	16	Target 1	0.326299	0.00219986
16	17	Target 1	0.326593	0.00157767
16	18	Target 1	0.325838	-9.3973e-05
16	19	Target 1	0.326421	-0.000427852
16	20	Target 1	0.326436	-0.0013289
16	21	Target 1	0.326801	-0.00188016
16	22	Target 1	0.328591	-0.00100746
16	23	Target 1	0.328327	-0.0021874
16	24	Target 1	0.327984	-0.00344765
16	25	Target 1	0.330823	-0.00152481
16	26	Target 1	0.33747	0.0042057
16	27	Target 1	0.348907	0.0147266
16	28	Target 1	0.367493	0.0323956
16	29	Target 1	0.401151	0.0651369
16	30	Target 1	0.462882	0.125952
16	31	Target 1	0.568606	0.230759
16	32	Target 1	0.724451	0.385687
16	33	Target 1	0.917074	0.577394
16	34	Target 1	1.11145	0.770852
16	35	Target 1	1.27431	0.932795
16	36	Target 1	1.39305	1.05062
16	37	Target 1	1.47568	1.13233
16	38	Target 1	1.53614	1.19188
16	39	Target 1	1.58077	1.23559
16	40	Target 1	1.6099	1.26381
17	1	Target 1	0.217184	-0.0139009
17	2	Target 1	0.221004	-0.0105979
17	3	Target 1	0.22699	-0.00512764
17	4	Target 1	0.230524	-0.00210993
17	5	Target 1	0.231432	-0.00171822
17	6	Target 1	0.233229	-0.000437766
17	7	Target 1	0.234655	0.000472035
17	8	Target 1	0.236998	0.00229876
17	9	Target 1	0.237636	0.00242093
17	10	Target 1	0.237482	0.00175069
17	11	Target 1	0.238162	0.00191469
17	12	Target 1	0.238011	0.00124762
17	13	Target 1	0.23853	0.00124971
17	14	Target 1	0.239505	0.0017085
17	15	Target 1	0.239534	0.00122184
17	16	Target 1	0.239776	0.000947174
17	17	Target 1	0.240843	0.00149866
17	18	Target 1	0.240555	0.000693815
17	19	Target 1	0.240421	4.33893e-05
17	20	Target 1	0.23977	-0.00112317
17	21	Target 1	0.239177	-0.00223271
17	22	Target 1	0.239557	-0.00236906
17	23	Target 1	0.239914	-0.00252811
17	24	Target 1	0.242232	-0.000726101
17	25	Target 1	0.244379	0.000904901
17	26	Target 1	0.246034	0.00204311
17	27	Target 1	0.25593	0.0114231
17	28	Target 1	0.275311	0.0302883
17	29	Target 1	0.309773	0.0642335
17	30	Target 1	0.369944	0.123889
17	31	Target 1	0.473082	0.22651
17	32	Target 1	0.629405	0.382317
17	33	Target 1	0.837005	0.589401
17	34	Target 1	1.06078	0.812657
17	35	Target 1	1.25429	1.00566
17	36	Target 1	1.39828	1.14913
17	37	Target 1	1.49659	1.24692
17	38	Target 1	1.56691	1.31673
17	39	Target 1	1.6193	1.36859
17	40	Target 1	1.65587	1.40465
18	1	Target 1	0.272518	-0.0210363
18	2	Target 1	0.278999	-0.0155525
18	3	Target 1	0.28937	-0.00617932
18	4	Target 1	0.293086	-0.00346053
18	5	Target 1	0.296165	-0.00137856
18	6	Target 1	0.297865	-0.000675923
18	7	Target 1	0.298994	-0.000544273
18	8	Target 1	0.303159	0.0026237
18	9	Target 1	0.304247	0.00271461
18	10	Target 1	0.304757	0.00222688
18	11	Target 1	0.305855	0.00232756
18	12	Target 1	0.306772	0.00224812
18	13	Target 1	0.309132	0.00361016
18	14	Target 1	0.308956	0.0024376
18	15	Target 1	0.308662	0.00114601
18	16	Target 1	0.310092	0.00157866
18	17	Target 1	0.3101	0.000589211
18	18	Target 1	0.310708	0.000199767
18	19	Target 1	0.311184	-0.000320717
18	20	Target 1	0.311206	-0.00129637
18	21	Target 1	0.311881	-0.001619
18	22	Target 1	0.312559	-0.00193838
18	23	Target 1	0.313708	-0.00178655
18	24	Target 1	0.314422	-0.00206966
18	25	Target 1	0.317056	-0.000432993
18	26	Target 1	0.323983	0.00549721
18	27	Target 1	0.335839	0.0163559
18	28	Target 1	0.355838	0.035357
18	29	Target 1	0.399058	0.0775806
18	30	Target 1	0.472695	0.15022
18	31	Target 1	0.592468	0.268996
18	32	Target 1	0.770854	0.446385
18	33	Target 1	0.989275	0.663808
18	34	Target 1	1.20468	0.878217
18	35	Target 1	1.37899	1.05153
18	36	Target 1	1.50585	1.17739
18	37	Target 1	1.59155	1.2621
18	38	Target 1	1.65145	1.321
18	39	Target 1	1.69951	1.36806
18	40	Target 1	1.73124	1.3988
19	1	Target 1	0.266685	-0.0204696
19	2	Target 1	0.272651	-0.0152098
19	3	Target 1	0.281069	-0.00749856
19	4	Target 1	0.284066	-0.00520698
19	5	Target 1	0.287799	-0.00217993
19	6	Target 1	0.2906	-8.5048e-05
19	7	Target 1	0.293099	0.00170711
19	8	Target 1	0.293858	0.00176027
19	9	Target 1	0.295073	0.0022691
19	10	Target 1	0.298063	0.00455344
19	11	Target 1	0.298068	0.00385198
19	12	Target 1	0.298542	0.00362053
19	13	Target 1	0.299181	0.0035534
19	14	Target 1	0.29747	0.00113595
19	15	Target 1	0.297052	1.18587e-05
19	16	Target 1	0.300093	0.00234674
19	17	Target 1	0.300365	0.00191302
19	18	Target 1	0.298695	-0.000463005
19	19	Target 1	0.298278	-0.00158632
19	20	Target 1	0.299436	-0.00113417
19	21	Target 1	0.299406	-0.00187012
19	22	Target 1	0.300792	-0.00118991
19	23	Target 1	0.3007	-0.00198791
19	24	Target 1	0.300276	-0.00311868
19	25	Target 1	0.301868	-0.00223281
19	26	Target 1	0.306636	0.00183004
19	27	Target 1	0.312476	0.00696384
19	28	Target 1	0.328185	0.0219664
19	29	Target 1	0.356059	0.049134
19	30	Target 1	0.407048	0.0994176
19	31	Target 1	0.495642	0.187306
19	32	Target 1	0.636211	0.327169
19	33	Target 1	0.835563	0.525814
19	34	Target 1	1.06389	0.75344
19	35	Target 1	1.27483	0.963667
19	36	Target 1	1.43673	1.12487
19	37	Target 1	1.54954	1.23697
19	38	Target 1	1.62411	1.31083
19	39	Target 1	1.67548	1.3615
19	40	Target 1	1.71513	1.40044
20	1	Target 1	0.238217	-0.0127113
20	2	Target 1	0.24202	-0.00960158
20	3	Target 1	0.247979	-0.00433598
20	4	Target 1	0.250813	-0.00219521
20	5	Target 1	0.253381	-0.000319932
20	6	Target 1	0.254087	-0.000307898
20	7	Target 1	0.254644	-0.000443922
20	8	Target 1	0.255682	-9.96218e-05
20	9	Target 1	0.25941	0.00293553
20	10	Target 1	0.259918	0.00275066
20	11	Target 1	0.259578	0.00171711
20	12	Target 1	0.259794	0.00123943
20	13	Target 1	0.261964	0.00271607
20	14	Target 1	0.260989	0.00104827
20	15	Target 1	0.260472	-0.000162101
20	16	Target 1	0.26171	0.000382918
20	17	Target 1	0.263365	0.00134424
20	18	Target 1	0.262825	0.000111048
20	19	Target 1	0.262136	-0.0012714
20	20	Target 1	0.26281	-0.00129042
20	21	Target 1	0.264506	-0.000287517
20	22	Target 1	0.264553	-0.000934621
20	23	Target 1	0.26518	-0.00100064
20	24	Target 1	0.265464	-0.0014098
20	25	Target 1	0.266389	-0.00117792
20	26	Target 1	0.269252	0.000991687
20	27	Target 1	0.273362	0.00440798
20	28	Target 1	0.284256	0.0146085
20	29	Target 1	0.298736	0.0283951
20	30	Target 1	0.33015	0.0591159
20	31	Target 1	0.387261	0.115534
20	32	Target 1	0.488187	0.215767
20	33	Target 1	0.647659	0.374545
20	34	Target 1	0.867586	0.593779
20	35	Target 1	1.1067	0.832202
20	36	Target 1	1.31827	1.04307
20	37	Target 1	1.47478	1.1989
20	38	Target 1	1.58078	1.3042
20	39	Target 1	1.6534	1.37612
20	40	Target 1	1.70068	1.42271
21	1	Target 1	0.221757	-0.0121463
21	2	Target 1	0.22606	-0.00881033
21	3	Target 1	0.230898	-0.00493983
21	4	Target 1	0.233433	-0.00337253
21	5	Target 1	0.235668	-0.00210568
21	6	Target 1	0.236289	-0.00245156
21	7	Target 1	0.238796	-0.000912571
21	8	Target 1	0.240132	-0.00054426
21	9	Target 1	0.242387	0.000743125
21	10	Target 1	0.246793	0.00418181
21	11	Target 1	0.24785	0.00427152
21	12	Target 1	0.248655	0.00410918
21	13	Target 1	0.249899	0.00438547
21	14	Target 1	0.24955	0.00306825
21	15	Target 1	0.250288	0.00283864
21	16	Target 1	0.250593	0.0021767
21	17	Target 1	0.250793	0.00140878
21	18	Target 1	0.250972	0.000619974
21	19	Target 1	0.2495	-0.00181936
21	20	Target 1	0.250007	-0.00227941
21	21	Target 1	0.251366	-0.00188849
21	22	Target 1	0.251916	-0.0023059
21	23	Target 1	0.252447	-0.00274263
21	24	Target 1	0.254497	-0.00165964
21	25	Target 1	0.256343	-0.000781605
21	26	Target 1	0.26264	0.0045477
21	27	Target 1	0.27067	0.0116103
21	28	Target 1	0.289384	0.0293563
21	29	Target 1	0.323727	0.0627323
21	30	Target 1	0.384433	0.122471
21	31	Target 1	0.48837	0.22544
21	32	Target 1	0.648952	0.385055
21	33	Target 1	0.856635	0.59177
21	34	Target 1	1.07707	0.81124
21	35	Target 1	1.27413	1.00733
21	36	Target 1	1.41572	1.14795
21	37	Target 1	1.51034	1.24161
21	38	Target 1	1.58294	1.31323
21	39	Target 1	1.63987	1.3692
21	40	Target 1	1.67326	1.40162
22	1
22	2
22	3
22	4
22	5
22	6
22	7
22	8
22	9
22	10
22	11
22	12
22	13
22	14
22	15
22	16
22	17
22	18
22	19
22	20
22	21
22	22
22	23
22	24
22	25
22	26
22	27
22	28
22	29
22	30
22	31
22	32
22	33
22	34
22	35
22	36
22	37
22	38
22	39
22	40
23	1
23	2
23	3
23	4
23	5
23	6
23	7
23	8
23	9
23	10
23	11
23	12
23	13
23	14
23	15
23	16
23	17
23	18
23	19
23	20
23	21
23	22
23	23
23	24
23	25
23	26
23	27
23	28
23	29
23	30
23	31
23	32
23	33
23	34
23	35
23	36
23	37
23	38
23	39
23	40
24	1
24	2
24	3
24	4
24	5
24	6
24	7
24	8
24	9
24	10
24	11
24	12
24	13
24	14
24	15
24	16
24	17
24	18
24	19
24	20
24	21
24	22
24	23
24	24
24	25
24	26
24	27
24	28
24	29
24	30
24	31
24	32
24	33
24	34
24	35
24	36
24	37
24	38
24	39
24	40
25	1	Target 1	0.182679	-0.0144162
25	2	Target 1	0.186993	-0.0106695
25	3	Target 1	0.192197	-0.00603189
25	4	Target 1	0.196468	-0.00232818
25	5	Target 1	0.199843	0.000479734
25	6	Target 1	0.200075	0.000144812
25	7	Target 1	0.199123	-0.00137472
25	8	Target 1	0.199941	-0.00112342
25	9	Target 1	0.204379	0.00274757
25	10	Target 1	0.205653	0.00345485
25	11	Target 1	0.206513	0.00374788
25	12	Target 1	0.206494	0.00316153
25	13	Target 1	0.207776	0.00387587
25	14	Target 1	0.207857	0.00338996
25	15	Target 1	0.206559	0.00152565
25	16	Target 1	0.205928	0.000326984
25	17	Target 1	0.20558	-0.000588011
25	18	Target 1	0.205121	-0.00161433
25	19	Target 1	0.204586	-0.00271607
25	20	Target 1	0.203781	-0.00408823
25	21	Target 1	0.204194	-0.00424231
25	22	Target 1	0.208208	-0.000795455
25	23	Target 1	0.208863	-0.000707139
25	24	Target 1	0.20926	-0.000876689
25	25	Target 1	0.210461	-0.000242961
25	26	Target 1	0.215146	0.00387457
25	27	Target 1	0.219781	0.00794298
25	28	Target 1	0.231754	0.0193491
25	29	Target 1	0.254541	0.0415683
25	30	Target 1	0.299634	0.0860949
25	31	Target 1	0.374886	0.160779
25	32	Target 1	0.491585	0.276912
25	33	Target 1	0.649617	0.434377
25	34	Target 1	0.831129	0.615322
25	35	Target 1	0.988389	0.772014
25	36	Target 1	1.10861	0.891671
25	37	Target 1	1.18774	0.970231
25	38	Target 1	1.23849	1.02041
25	39	Target 1	1.28036	1.06172
25	40	Target 1	1.31092	1.09171
26	1	Target 1	0.240532	-0.0184178
26	2	Target 1	0.246806	-0.0128985
26	3	Target 1	0.252536	-0.00792293
26	4	Target 1	0.256937	-0.00427625
26	5	Target 1	0.258987	-0.00298132
26	6	Target 1	0.261322	-0.00140041
26	7	Target 1	0.26349	1.36017e-05
26	8	Target 1	0.26625	0.00201883
26	9	Target 1	0.267325	0.00233884
26	10	Target 1	0.268392	0.00265151
26	11	Target 1	0.270332	0.00383744
26	12	Target 1	0.272172	0.00492259
26	13	Target 1	0.272321	0.00431762
26	14	Target 1	0.273043	0.00428449
26	15	Target 1	0.272565	0.00305218
26	16	Target 1	0.271564	0.00129678
26	17	Target 1	0.271283	0.000261129
26	18	Target 1	0.271833	5.67287e-05
26	19	Target 1	0.272492	-3.85653e-05
26	20	Target 1	0.272385	-0.000900524
26	21	Target 1	0.272668	-0.00137201
26	22	Target 1	0.272694	-0.00209983
26	23	Target 1	0.273295	-0.0022539
26	24	Target 1	0.273601	-0.00270241
26	25	Target 1	0.274929	-0.00212849
26	26	Target 1	0.276837	-0.000975096
26	27	Target 1	0.284166	0.0055988
26	28	Target 1	0.295499	0.016178
26	29	Target 1	0.31845	0.0383743
26	30	Target 1	0.360849	0.0800186
26	31	Target 1	0.431574	0.14999
26	32	Target 1	0.546887	0.264547
26	33	Target 1	0.709795	0.426701
26	34	Target 1	0.900703	0.616855
26	35	Target 1	1.07573	0.791126
26	36	Target 1	1.21034	0.924984
26	37	Target 1	1.30065	1.01453
26	38	Target 1	1.36216	1.07529
26	39	Target 1	1.40995	1.12233
26	40	Target 1	1.44128	1.15291
27	1	Target 1	0.263039	-0.0255855
27	2	Target 1	0.270393	-0.0188261
27	3	Target 1	0.280179	-0.00963475
27	4	Target 1	0.284498	-0.00590915
27	5	Target 1	0.288923	-0.00207853
27	6	Target 1	0.29287	0.00127337
27	7	Target 1	0.294879	0.00268812
27	8	Target 1	0.295342	0.00255757
27	9	Target 1	0.297141	0.00376227
27	10	Target 1	0.297736	0.00376312
27	11	Target 1	0.298077	0.00350983
27	12	Target 1	0.298099	0.00293668
27	13	Target 1	0.299405	0.00364882
27	14	Target 1	0.299002	0.00265125
27	15	Target 1	0.298026	0.00108109
27	16	Target 1	0.297713	0.000174036
27	17	Target 1	0.299101	0.000968156
27	18	Target 1	0.298879	0.000151609
27	19	Target 1	0.298051	-0.00127118
27	20	Target 1	0.29879	-0.00112618
27	21	Target 1	0.298598	-0.00191281
27	22	Target 1	0.298206	-0.00289884
27	23	Target 1	0.299084	-0.00261517
27	24	Target 1	0.300607	-0.00168635
27	25	Target 1	0.302855	-3.29649e-05
27	26	Target 1	0.30712	0.00363809
27	27	Target 1	0.316549	0.012473
27	28	Target 1	0.336534	0.0318635
27	29	Target 1	0.374311	0.0690465
27	30	Target 1	0.437189	0.13133
27	31	Target 1	0.542667	0.236214
27	32	Target 1	0.695405	0.388357
27	33	Target 1	0.880573	0.572931
27	34	Target 1	1.06811	0.759874
27	35	Target 1	1.22353	0.914702
27	36	Target 1	1.3361	1.02668
27	37	Target 1	1.41235	1.10233
27	38	Target 1	1.46747	1.15686
27	39	Target 1	1.5108	1.1996
27	40	Target 1	1.54117	1.22937
28	1
28	2
28	3
28	4
28	5
28	6
28	7
28	8
28	9
28	10
28	11
28	12
28	13
28	14
28	15
28	16
28	17
28	18
28	19
28	20
28	21
28	22
28	23
28	24
28	25
28	26
28	27
28	28
28	29
28	30
28	31
28	32
28	33
28	34
28	35
28	36
28	37
28	38
28	39
28	40
29	1
29	2
29	3
29	4
29	5
29	6
29	7
29	8
29	9
29	10
29	11
29	12
29	13
29	14
29	15
29	16
29	17
29	18
29	19
29	20
29	21
29	22
29	23
29	24
29	25
29	26
29	27
29	28
29	29
29	30
29	31
29	32
29	33
29	34
29	35
29	36
29	37
29	38
29	39
29	40
30	1	Target 1	0.29728	-0.0200388
30	2	Target 1	0.30379	-0.0144996
30	3	Target 1	0.312835	-0.00642553
30	4	Target 1	0.316884	-0.00334851
30	5	Target 1	0.32026	-0.000943583
30	6	Target 1	0.321302	-0.000872839
30	7	Target 1	0.324176	0.00103012
30	8	Target 1	0.326268	0.00215107
30	9	Target 1	0.327827	0.00273942
30	10	Target 1	0.328722	0.00266294
30	11	Target 1	0.329174	0.00214393
30	12	Target 1	0.330532	0.00253076
30	13	Target 1	0.332088	0.00311598
30	14	Target 1	0.33221	0.00226637
30	15	Target 1	0.332345	0.00143106
30	16	Target 1	0.333445	0.00155956
30	17	Target 1	0.331981	-0.00087592
30	18	Target 1	0.332412	-0.00141574
30	19	Target 1	0.334931	0.000132578
30	20	Target 1	0.333988	-0.00178202
30	21	Target 1	0.333522	-0.00321921
30	22	Target 1	0.336352	-0.00136054
30	23	Target 1	0.337307	-0.00137586
30	24	Target 1	0.339064	-0.000590369
30	25	Target 1	0.341072	0.000446328
30	26	Target 1	0.346396	0.0047994
30	27	Target 1	0.357116	0.0145481
30	28	Target 1	0.378935	0.0353962
30	29	Target 1	0.420092	0.0755819
30	30	Target 1	0.491827	0.146346
30	31	Target 1	0.612507	0.266055
30	32	Target 1	0.787404	0.439981
30	33	Target 1	0.999482	0.651088
30	34	Target 1	1.21366	0.864292
30	35	Target 1	1.38737	1.03704
30	36	Target 1	1.50775	1.15644
30	37	Target 1	1.59175	1.23947
30	38	Target 1	1.6543	1.30105
30	39	Target 1	1.7001	1.34588
30	40	Target 1	1.73203	1.37684
31	1	Target 1	0.288649	-0.020574
31	2	Target 1	0.29502	-0.0148841
31	3	Target 1	0.302931	-0.00765383
31	4	Target 1	0.308354	-0.00291073
31	5	Target 1	0.310012	-0.00193322
31	6	Target 1	0.312919	0.000293636
31	7	Target 1	0.314533	0.00122719
31	8	Target 1	0.31513	0.00114341
31	9	Target 1	0.317798	0.00313063
31	10	Target 1	0.317991	0.00264347
31	11	Target 1	0.317889	0.00186116
31	12	Target 1	0.319094	0.00238544
31	13	Target 1	0.319673	0.00228443
31	14	Target 1	0.319852	0.00178244
31	15	Target 1	0.320625	0.00187527
31	16	Target 1	0.320871	0.00144075
31	17	Target 1	0.321045	0.000934583
31	18	Target 1	0.322755	0.00196374
31	19	Target 1	0.322583	0.0011119
31	20	Target 1	0.321669	-0.000483304
31	21	Target 1	0.320452	-0.00238046
31	22	Target 1	0.320015	-0.00349782
31	23	Target 1	0.321179	-0.00301407
31	24	Target 1	0.322564	-0.00230993
31	25	Target 1	0.324054	-0.00150018
31	26	Target 1	0.32784	0.00160549
31	27	Target 1	0.33337	0.00645468
31	28	Target 1	0.34682	0.0192247
31	29	Target 1	0.369291	0.0410147
31	30	Target 1	0.415021	0.0860644
31	31	Target 1	0.494022	0.164385
31	32	Target 1	0.621312	0.290995
31	33	Target 1	0.805788	0.47479
31	34	Target 1	1.02746	0.695786
31	35	Target 1	1.24125	0.908888
31	36	Target 1	1.4169	1.08386
31	37	Target 1	1.54121	1.20749
31	38	Target 1	1.62507	1.29067
31	39	Target 1	1.68605	1.35097
31	40	Target 1	1.72779	1.39203
32	1	Target 1	0.263504	-0.0160665
32	2	Target 1	0.267796	-0.0123915
32	3	Target 1	0.274986	-0.00581899
32	4	Target 1	0.277896	-0.00352578
32	5	Target 1	0.27917	-0.00286823
32	6	Target 1	0.282387	-0.000268643
32	7	Target 1	0.283676	0.000403567
32	8	Target 1	0.284657	0.000767591
32	9	Target 1	0.287019	0.00251173
32	10	Target 1	0.288322	0.00319774
32	11	Target 1	0.288551	0.00281054
32	12	Target 1	0.28885	0.00249188
32	13	Target 1	0.289909	0.00293363
32	14	Target 1	0.29041	0.00281789
32	15	Target 1	0.29017	0.00196101
32	16	Target 1	0.290167	0.00134066
32	17	Target 1	0.2906	0.00115727
32	18	Target 1	0.29156	0.0014999
32	19	Target 1	0.289957	-0.000720533
32	20	Target 1	0.289413	-0.0018809
32	21	Target 1	0.290266	-0.00164496
32	22	Target 1	0.290376	-0.00215188
32	23	Target 1	0.290964	-0.00218107
32	24	Target 1	0.291458	-0.00230473
32	25	Target 1	0.293967	-0.000412534
32	26	Target 1	0.294881	-0.000115148
32	27	Target 1	0.298765	0.00315189
32	28	Target 1	0.30898	0.0127499
32	29	Target 1	0.327665	0.0308175
32	30	Target 1	0.364271	0.0668068
32	31	Target 1	0.428391	0.130309
32	32	Target 1	0.538695	0.239996
32	33	Target 1	0.710726	0.41141
32	34	Target 1	0.942166	0.642234
32	35	Target 1	1.19187	0.891323
32	36	Target 1	1.40582	1.10465
32	37	Target 1	1.56137	1.25958
32	38	Target 1	1.66348	1.36108
32	39	Target 1	1.7396	1.43658
32	40	Target 1	1.79091	1.48727
33	1	Target 1	0.259919	-0.0131785
33	2	Target 1	0.265159	-0.00843607
33	3	Target 1	0.271325	-0.0027671
33	4	Target 1	0.272827	-0.00176231
33	5	Target 1	0.275042	-4.41987e-05
33	6	Target 1	0.276947	0.00136409
33	7	Target 1	0.276158	7.80311e-05
33	8	Target 1	0.27592	-0.000656829
33	9	Target 1	0.276951	-0.000122826
33	10	Target 1	0.277868	0.000297034
33	11	Target 1	0.280698	0.00263035
33	12	Target 1	0.281123	0.00255806
33	13	Target 1	0.280562	0.00150017
33	14	Target 1	0.280315	0.000756816
33	15	Target 1	0.280711	0.000655761
33	16	Target 1	0.279649	-0.000903163
33	17	Target 1	0.279842	-0.00120765
33	18	Target 1	0.282076	0.000529594
33	19	Target 1	0.282514	0.000470859
33	20	Target 1	0.282273	-0.000266624
33	21	Target 1	0.281857	-0.00117952
33	22	Target 1	0.28205	-0.00148386
33	23	Target 1	0.283589	-0.000441995
33	24	Target 1	0.28433	-0.000197968
33	25	Target 1	0.285218	0.000193282
33	26	Target 1	0.289915	0.00439345
33	27	Target 1	0.297092	0.011073
33	28	Target 1	0.313791	0.0272749
33	29	Target 1	0.344314	0.0573014
33	30	Target 1	0.399638	0.112129
33	31	Target 1	0.493422	0.205416
33	32	Target 1	0.640317	0.351813
33	33	Target 1	0.836583	0.547583
33	34	Target 1	1.05157	0.762072
33	35	Target 1	1.24123	0.951238
33	36	Target 1	1.38215	1.09166
33	37	Target 1	1.47725	1.18627
33	38	Target 1	1.54545	1.25396
33	39	Target 1	1.59843	1.30645
33	40	Target 1	1.63408	1.3416
34	1	Target 1	0.207324	-0.0104979
34	2	Target 1	0.211199	-0.00730463
34	3	Target 1	0.214781	-0.00440385
34	4	Target 1	0.217301	-0.00256423
34	5	Target 1	0.220013	-0.000533548
34	6	Target 1	0.221698	0.000470312
34	7	Target 1	0.222013	0.000104174
34	8	Target 1	0.223187	0.000596522
34	9	Target 1	0.22586	0.00258858
34	10	Target 1	0.226397	0.00244501
34	11	Target 1	0.225678	0.00104482
34	12	Target 1	0.225745	0.000429935
34	13	Target 1	0.227315	0.00131922
34	14	Target 1	0.227895	0.00121807
34	15	Target 1	0.228133	0.000774743
34	16	Target 1	0.228283	0.000243962
34	17	Target 1	0.230138	0.00141722
34	18	Target 1	0.229704	0.000302714
34	19	Target 1	0.229922	-0.000161131
34	20	Target 1	0.231318	0.000554272
34	21	Target 1	0.2317	0.000254936
34	22	Target 1	0.229989	-0.00213687
34	23	Target 1	0.229859	-0.00294803
34	24	Target 1	0.232485	-0.00100325
34	25	Target 1	0.234156	-1.35751e-05
34	26	Target 1	0.239793	0.00494222
34	27	Target 1	0.246573	0.0110406
34	28	Target 1	0.260963	0.0247498
34	29	Target 1	0.292527	0.0556328
34	30	Target 1	0.345979	0.108404
34	31	Target 1	0.43889	0.200634
34	32	Target 1	0.58747	0.348532
34	33	Target 1	0.793094	0.553475
34	34	Target 1	1.02496	0.78466
34	35	Target 1	1.23484	0.993858
34	36	Target 1	1.39147	1.14981
34	37	Target 1	1.49528	1.25293
34	38	Target 1	1.56979	1.32676
34	39	Target 1	1.62208	1.37837
34	40	Target 1	1.66131	1.41692
35	1
35	2
35	3
35	4
35	5
35	6
35	7
35	8
35	9
35	10
35	11
35	12
35	13
35	14
35	15
35	16
35	17
35	18
35	19
35	20
35	21
35	22
35	23
35	24
35	25
35	26
35	27
35	28
35	29
35	30
35	31
35	32
35	33
35	34
35	35
35	36
35	37
35	38
35	39
35	40
36	1
36	2
36	3
36	4
36	5
36	6
36	7
36	8
36	9
36	10
36	11
36	12
36	13
36	14
36	15
36	16
36	17
36	18
36	19
36	20
36	21
36	22
36	23
36	24
36	25
36	26
36	27
36	28
36	29
36	30
36	31
36	32
36	33
36	34
36	35
36	36
36	37
36	38
36	39
36	40
37	1	Target 1	0.233529	-0.019645
37	2	Target 1	0.238922	-0.0149341
37	3	Target 1	0.247052	-0.00748565
37	4	Target 1	0.251036	-0.00418436
37	5	Target 1	0.255072	-0.000830017
37	6	Target 1	0.255963	-0.000621005
37	7	Target 1	0.256921	-0.000345356
37	8	Target 1	0.259334	0.00138614
37	9	Target 1	0.260702	0.00207222
37	10	Target 1	0.263202	0.00389062
37	11	Target 1	0.264513	0.00451969
37	12	Target 1	0.265534	0.00485861
37	13	Target 1	0.264995	0.00363726
37	14	Target 1	0.263943	0.00190379
37	15	Target 1	0.264771	0.00204956
37	16	Target 1	0.264587	0.00118306
37	17	Target 1	0.263412	-0.000673642
37	18	Target 1	0.262831	-0.00193609
37	19	Target 1	0.263923	-0.00152645
37	20	Target 1	0.264238	-0.00189385
37	21	Target 1	0.266047	-0.000766267
37	22	Target 1	0.267414	-8.09252e-05
37	23	Target 1	0.266016	-0.00216169
37	24	Target 1	0.265723	-0.00313615
37	25	Target 1	0.267942	-0.00159957
37	26	Target 1	0.271963	0.00174006
37	27	Target 1	0.279908	0.00900322
37	28	Target 1	0.29437	0.0227828
37	29	Target 1	0.321503	0.049234
37	30	Target 1	0.371568	0.0986167
37	31	Target 1	0.4562	0.182567
37	32	Target 1	0.587845	0.31353
37	33	Target 1	0.759631	0.484635
37	34	Target 1	0.953432	0.677753
37	35	Target 1	1.1167	0.840341
37	36	Target 1	1.24051	0.963464
37	37	Target 1	1.32046	1.04274
37	38	Target 1	1.37521	1.09681
37	39	Target 1	1.41732	1.13823
37	40	Target 1	1.44733	1.16756
38	1	Target 1	0.273476	-0.0154832
38	2	Target 1	0.279416	-0.0099383
38	3	Target 1	0.285769	-0.00398127
38	4	Target 1	0.28722	-0.00292627
38	5	Target 1	0.289102	-0.00144111
38	6	Target 1	0.291271	0.000332214
38	7	Target 1	0.292918	0.00158382
38	8	Target 1	0.293876	0.00214582
38	9	Target 1	0.29415	0.00202393
38	10	Target 1	0.294195	0.00167297
38	11	Target 1	0.294842	0.00192393
38	12	Target 1	0.295156	0.00184137
38	13	Target 1	0.295341	0.00163081
38	14	Target 1	0.295628	0.00152202
38	15	Target 1	0.295124	0.000621272
38	16	Target 1	0.294774	-0.000124656
38	17	Target 1	0.295237	-5.73089e-05
38	18	Target 1	0.295021	-0.000669037
38	19	Target 1	0.294516	-0.00157009
38	20	Target 1	0.294337	-0.00214468
38	21	Target 1	0.294582	-0.00229582
38	22	Target 1	0.296295	-0.000978469
38	23	Target 1	0.29641	-0.00125951
38	24	Target 1	0.2971	-0.000966054
38	25	Target 1	0.299276	0.000814599
38	26	Target 1	0.301159	0.00230152
38	27	Target 1	0.307296	0.00804254
38	28	Target 1	0.320845	0.0211949
38	29	Target 1	0.340021	0.0399753
38	30	Target 1	0.38154	0.0810986
38	31	Target 1	0.453367	0.152529
38	32	Target 1	0.566146	0.264912
38	33	Target 1	0.723089	0.421459
38	34	Target 1	0.911516	0.609491
38	35	Target 1	1.08605	0.783628
38	36	Target 1	1.2226	0.919779
38	37	Target 1	1.31676	1.01355
38	38	Target 1	1.38094	1.07733
38	39	Target 1	1.43056	1.12656
38	40	Target 1	1.46191	1.15751
39	1	Target 1	0.268312	-0.021936
39	2	Target 1	0.275243	-0.015839
39	3	Target 1	0.283777	-0.00813914
39	4	Target 1	0.288658	-0.00409189
39	5	Target 1	0.290488	-0.00309574
39	6	Target 1	0.294491	7.3235e-05
39	7	Target 1	0.297237	0.00198479
39	8	Target 1	0.297685	0.0015982
39	9	Target 1	0.298795	0.0018748
39	10	Target 1	0.301195	0.00344041
39	11	Target 1	0.302367	0.00377835
39	12	Target 1	0.302903	0.00347973
39	13	Target 1	0.303918	0.00366097
39	14	Target 1	0.304515	0.00342404
39	15	Target 1	0.304216	0.00229022
39	16	Target 1	0.30412	0.00136093
39	17	Target 1	0.30486	0.00126673
39	18	Target 1	0.303689	-0.000738755
39	19	Target 1	0.302972	-0.00229035
39	20	Target 1	0.30389	-0.00220648
39	21	Target 1	0.30583	-0.00110033
39	22	Target 1	0.306016	-0.0017482
39	23	Target 1	0.30736	-0.0012389
39	24	Target 1	0.307504	-0.00192885
39	25	Target 1	0.308613	-0.00165377
39	26	Target 1	0.313498	0.00239724
39	27	Target 1	0.323211	0.011276
39	28	Target 1	0.338053	0.0252843
39	29	Target 1	0.367814	0.0542105
39	30	Target 1	0.423122	0.108684
39	31	Target 1	0.515541	0.200269
39	32	Target 1	0.656656	0.34055
39	33	Target 1	0.840331	0.523392
39	34	Target 1	1.03481	0.717041
39	35	Target 1	1.20087	0.882264
39	36	Target 1	1.32058	1.00114
39	37	Target 1	1.40073	1.08045
39	38	Target 1	1.46008	1.13897
39	39	Target 1	1.50407	1.18212
39	40	Target 1	1.53838	1.21561
40	1	Target 1	0.304266	-0.0267813
40	2	Target 1	0.312478	-0.0193671
40	3	Target 1	0.324346	-0.00829735
40	4	Target 1	0.329622	-0.00381962
40	5	Target 1	0.332064	-0.0021752
40	6	Target 1	0.333363	-0.00167456
40	7	Target 1	0.336054	0.000219068
40	8	Target 1	0.338396	0.00176258
40	9	Target 1	0.34021	0.00277868
40	10	Target 1	0.342128	0.00389858
40	11	Target 1	0.343035	0.00400729
40	12	Target 1	0.343639	0.00381398
40	13	Target 1	0.343588	0.00296475
40	14	Target 1	0.344825	0.00340397
40	15	Target 1	0.344876	0.00265657
40	16	Target 1	0.344767	0.00174905
40	17	Target 1	0.344164	0.00034869
40	18	Target 1	0.344336	-0.000277349
40	19	Target 1	0.346029	0.000616949
40	20	Target 1	0.345787	-0.000423103
40	21	Target 1	0.345259	-0.00174893
40	22	Target 1	0.345234	-0.00257143
40	23	Target 1	0.346167	-0.00243718
40	24	Target 1	0.34677	-0.00263177
40	25	Target 1	0.348036	-0.00216367
40	26	Target 1	0.35443	0.00343167
40	27	Target 1	0.363979	0.0121827
40	28	Target 1	0.382554	0.0299601
40	29	Target 1	0.419507	0.0661152
40	30	Target 1	0.482004	0.127814
40	31	Target 1	0.588337	0.233349
40	32	Target 1	0.742199	0.386413
40	33	Target 1	0.935134	0.57855
40	34	Target 1	1.13465	0.777268
40	35	Target 1	1.30327	0.945093
40	36	Target 1	1.42756	1.06859
40	37	Target 1	1.51431	1.15453
40	38	Target 1	1.57974	1.21917
40	39	Target 1	1.62474	1.26336
40	40	Target 1	1.65685	1.29468
41	1	Target 1	0.231598	-0.0156803
41	2	Target 1	0.236204	-0.0115682
41	3	Target 1	0.24279	-0.00547631
41	4	Target 1	0.246019	-0.00274127
41	5	Target 1	0.247777	-0.00147761
41	6	Target 1	0.249966	0.000217495
41	7	Target 1	0.250441	0.000198255
41	8	Target 1	0.250902	0.000164278
41	9	Target 1	0.252545	0.00131327
41	10	Target 1	0.253823	0.00209755
41	11	Target 1	0.255457	0.00323728
41	12	Target 1	0.255405	0.00269082
41	13	Target 1	0.255051	0.00184211
41	14	Target 1	0.255536	0.00183346
41	15	Target 1	0.256077	0.00187971
41	16	Target 1	0.255707	0.00101601
41	17	Target 1	0.255406	0.00022082
41	18	Target 1	0.255322	-0.000357676
41	19	Target 1	0.256801	0.000627646
41	20	Target 1	0.25667	1.52675e-06
41	21	Target 1	0.256464	-0.000698055
41	22	Target 1	0.257027	-0.000628976
41	23	Target 1	0.257309	-0.00084141
41	24	Target 1	0.256082	-0.002563
41	25	Target 1	0.256583	-0.00255591
41	26	Target 1	0.262721	0.00308778
41	27	Target 1	0.270927	0.0107994
41	28	Target 1	0.287528	0.0269064
41	29	Target 1	0.315837	0.0547213
41	30	Target 1	0.37124	0.10963
41	31	Target 1	0.466811	0.204706
41	32	Target 1	0.615732	0.353133
41	33	Target 1	0.819087	0.555994
41	34	Target 1	1.04381	0.780224
41	35	Target 1	1.24742	0.983343
41	36	Target 1	1.40414	1.13957
41	37	Target 1	1.51177	1.2467
41	38	Target 1	1.58584	1.32028
41	39	Target 1	1.63967	1.37361
41	40	Target 1	1.67926	1.41271
42	1	Target 1	0.263291	-0.0187623
42	2	Target 1	0.269456	-0.0135574
42	3	Target 1	0.277369	-0.00660409
42	4	Target 1	0.281664	-0.00326883
42	5	Target 1	0.284339	-0.0015536
42	6	Target 1	0.285936	-0.000916044
42	7	Target 1	0.287653	-0.000158983
42	8	Target 1	0.290412	0.00164053
42	9	Target 1	0.291998	0.00226667
42	10	Target 1	0.294468	0.00377711
42	11	Target 1	0.295208	0.00355775
42	12	Target 1	0.295839	0.00322927
42	13	Target 1	0.295893	0.00232392
42	14	Target 1	0.297026	0.00249719
42	15	Target 1	0.297642	0.00215314
42	16	Target 1	0.297092	0.000643557
42	17	Target 1	0.297299	-0.000109078
42	18	Target 1	0.298806	0.000437847
42	19	Target 1	0.298707	-0.000620471
42	20	Target 1	0.298522	-0.0017656
42	21	Target 1	0.299292	-0.00195512
42	22	Target 1	0.300334	-0.00187291
42	23	Target 1	0.301075	-0.00209086
42	24	Target 1	0.302098	-0.00202762
42	25	Target 1	0.305502	0.000416218
42	26	Target 1	0.310436	0.00439098
42	27	Target 1	0.317869	0.0108641
42	28	Target 1	0.340187	0.032222
42	29	Target 1	0.382938	0.074014
42	30	Target 1	0.452482	0.142598
42	31	Target 1	0.567855	0.257012
42	32	Target 1	0.737568	0.425765
42	33	Target 1	0.946801	0.634038
42	34	Target 1	1.15332	0.839596
42	35	Target 1	1.31858	1.0039
42	36	Target 1	1.43832	1.12268
42	37	Target 1	1.52441	1.20781
42	38	Target 1	1.58437	1.26681
42	39	Target 1	1.62563	1.30711
42	40	Target 1	1.65157	1.33209
43	1	Target 1	0.265403	-0.0231277
43	2	Target 1	0.271291	-0.0180629
43	3	Target 1	0.282005	-0.0081726
43	4	Target 1	0.287428	-0.00357227
43	5	Target 1	0.289188	-0.00263509
43	6	Target 1	0.292341	-0.000305542
43	7	Target 1	0.294853	0.0013831
43	8	Target 1	0.296343	0.0020509
43	9	Target 1	0.297621	0.00250489
43	10	Target 1	0.299996	0.00405773
43	11	Target 1	0.300499	0.0037374
43	12	Target 1	0.299461	0.00187605
43	13	Target 1	0.299595	0.00118752
43	14	Target 1	0.302434	0.00320286
43	15	Target 1	0.30321	0.00315626
43	16	Target 1	0.30287	0.00199312
43	17	Target 1	0.301936	0.000235785
43	18	Target 1	0.302344	-0.000179077
43	19	Target 1	0.303629	0.000282428
43	20	Target 1	0.303968	-0.000201724
43	21	Target 1	0.304231	-0.000761366
43	22	Target 1	0.303166	-0.0026493
43	23	Target 1	0.302435	-0.00420308
43	24	Target 1	0.304429	-0.00303297
43	25	Target 1	0.306365	-0.0019196
43	26	Target 1	0.311072	0.00196455
43	27	Target 1	0.318737	0.00880671
43	28	Target 1	0.333021	0.0222677
43	29	Target 1	0.360524	0.0489472
43	30	Target 1	0.411745	0.099345
43	31	Target 1	0.503875	0.190652
43	32	Target 1	0.647255	0.333209
43	33	Target 1	0.841159	0.52629
43	34	Target 1	1.06192	0.746228
43	35	Target 1	1.26331	0.946797
43	36	Target 1	1.40948	1.09214
43	37	Target 1	1.50635	1.18819
43	38	Target 1	1.57895	1.25996
43	39	Target 1	1.63488	1.31507
43	40	Target 1	1.67486	1.35423
44	1	Target 1	0.234408	-0.0140726
44	2	Target 1	0.238188	-0.0109992
44	3	Target 1	0.244488	-0.00540645
44	4	Target 1	0.246232	-0.00436959
44	5	Target 1	0.247862	-0.00344635
44	6	Target 1	0.251741	-0.000275127
44	7	Target 1	0.253028	0.000305249
44	8	Target 1	0.254612	0.00118168
44	9	Target 1	0.255257	0.00112027
44	10	Target 1	0.257266	0.00242198
44	11	Target 1	0.258314	0.00276221
44	12	Target 1	0.260591	0.00433217
44	13	Target 1	0.260754	0.00378867
44	14	Target 1	0.260478	0.00280502
44	15	Target 1	0.261105	0.00272569
44	16	Target 1	0.260988	0.00190068
44	17	Target 1	0.261237	0.00144313
44	18	Target 1	0.261409	0.00090765
44	19	Target 1	0.261052	-0.000155989
44	20	Target 1	0.260999	-0.000916806
44	21	Target 1	0.260818	-0.00180464
44	22	Target 1	0.260271	-0.00305869
44	23	Target 1	0.260723	-0.00331367
44	24	Target 1	0.263809	-0.000934395
44	25	Target 1	0.264365	-0.00108558
44	26	Target 1	0.265231	-0.000927111
44	27	Target 1	0.270707	0.00384222
44	28	Target 1	0.28117	0.0135974
44	29	Target 1	0.300221	0.0319413
44	30	Target 1	0.33707	0.0680834
44	31	Target 1	0.406632	0.136939
44	32	Target 1	0.521637	0.251236
44	33	Target 1	0.694848	0.42374
44	34	Target 1	0.917014	0.645199
44	35	Target 1	1.14886	0.876338
44	36	Target 1	1.34167	1.06844
44	37	Target 1	1.47894	1.20501
44	38	Target 1	1.5749	1.30026
44	39	Target 1	1.64284	1.36749
44	40	Target 1	1.6857	1.40964
45	1	Target 1	0.269778	-0.0105753
45	2	Target 1	0.274879	-0.00596662
45	3	Target 1	0.27886	-0.00247747
45	4	Target 1	0.279026	-0.002804
45	5	Target 1	0.280123	-0.00219997
45	6	Target 1	0.282807	-8.38312e-06
45	7	Target 1	0.284942	0.00163353
45	8	Target 1	0.2844	0.000599679
45	9	Target 1	0.284623	0.000330194
45	10	Target 1	0.287715	0.00292978
45	11	Target 1	0.287924	0.0026462
45	12	Target 1	0.28783	0.00205938
45	13	Target 1	0.288045	0.00178191
45	14	Target 1	0.28783	0.00107406
45	15	Target 1	0.287792	0.000543775
45	16	Target 1	0.289311	0.00156998
45	17	Target 1	0.289122	0.000888593
45	18	Target 1	0.28821	-0.000515407
45	19	Target 1	0.286913	-0.00230564
45	20	Target 1	0.286947	-0.00276381
45	21	Target 1	0.288633	-0.00157033
45	22	Target 1	0.288343	-0.00235316
45	23	Target 1	0.288415	-0.0027738
45	24	Target 1	0.290154	-0.00152691
45	25	Target 1	0.294118	0.00194436
45	26	Target 1	0.295963	0.00329744
45	27	Target 1	0.303809	0.0106502
45	28	Target 1	0.317267	0.0236159
45	29	Target 1	0.344889	0.0507451
45	30	Target 1	0.399624	0.104988
45	31	Target 1	0.489032	0.193904
45	32	Target 1	0.628741	0.33312
45	33	Target 1	0.82332	0.527207
45	34	Target 1	1.04307	0.74646
45	35	Target 1	1.24552	0.948425
45	36	Target 1	1.40062	1.10303
45	37	Target 1	1.50952	1.21144
45	38	Target 1	1.58395	1.28538
45	39	Target 1	1.63913	1.34006
45	40	Target 1	1.67687	1.37731
46	1	Target 1	0.215352	-0.0134442
46	2	Target 1	0.220445	-0.00933558
46	3	Target 1	0.224915	-0.00585074
46	4	Target 1	0.228257	-0.00349323
46	5	Target 1	0.230192	-0.00254327
46	6	Target 1	0.23145	-0.00227019
46	7	Target 1	0.234026	-0.000678752
46	8	Target 1	0.234186	-0.00150364
46	9	Target 1	0.235275	-0.00139889
46	10	Target 1	0.240361	0.00270211
46	11	Target 1	0.244858	0.00621441
46	12	Target 1	0.246399	0.00677018
46	13	Target 1	0.246487	0.00587335
46	14	Target 1	0.245765	0.00416648
46	15	Target 1	0.245547	0.00296435
46	16	Target 1	0.245451	0.00188339
46	17	Target 1	0.245554	0.00100096
46	18	Target 1	0.245667	0.000129818
46	19	Target 1	0.246427	-9.48793e-05
46	20	Target 1	0.246252	-0.00125544
46	21	Target 1	0.246507	-0.00198452
46	22	Target 1	0.24666	-0.00281687
46	23	Target 1	0.247574	-0.0028875
46	24	Target 1	0.249324	-0.00212249
46	25	Target 1	0.249626	-0.00280463
46	26	Target 1	0.253298	-0.000118291
46	27	Target 1	0.262026	0.00762575
46	28	Target 1	0.275767	0.0203816
46	29	Target 1	0.307776	0.051406
46	30	Target 1	0.364061	0.106707
46	31	Target 1	0.459057	0.200717
46	32	Target 1	0.614561	0.355237
46	33	Target 1	0.824345	0.564036
46	34	Target 1	1.05993	0.798639
46	35	Target 1	1.26907	1.00679
46	36	Target 1	1.42349	1.16022
46	37	Target 1	1.52623	1.26198
46	38	Target 1	1.59901	1.33378
46	39	Target 1	1.65155	1.38533
46	40	Target 1	1.68612	1.41892
47	1
47	2
47	3
47	4
47	5
47	6
47	7
47	8
47	9
47	10
47	11
47	12
47	13
47	14
47	15
47	16
47	17
47	18
47	19
47	20
47	21
47	22
47	23
47	24
47	25
47	26
47	27
47	28
47	29
47	30
47	31
47	32
47	33
47	34
47	35
47	36
47	37
47	38
47	39
47	40
48	1
48	2
48	3
48	4
48	5
48	6
48	7
48	8
48	9
48	10
48	11
48	12
48	13
48	14
48	15
48	16
48	17
48	18
48	19
48	20
48	21
48	22
48	23
48	24
48	25
48	26
48	27
48	28
48	29
48	30
48	31
48	32
48	33
48	34
48	35
48	36
48	37
48	38
48	39
48	40
49	1	Target 1	0.1698	-0.0121134
49	2	Target 1	0.174661	-0.00768947
49	3	Target 1	0.178838	-0.00395063
49	4	Target 1	0.180501	-0.00272495
49	5	Target 1	0.182992	-0.000670707
49	6	Target 1	0.184285	0.000184081
49	7	Target 1	0.185399	0.000860561
49	8	Target 1	0.186738	0.001762
49	9	Target 1	0.187134	0.00172056
49	10	Target 1	0.188106	0.00225514
49	11	Target 1	0.188833	0.00254462
49	12	Target 1	0.188888	0.00216219
49	13	Target 1	0.189264	0.00210095
49	14	Target 1	0.189013	0.00141206
49	15	Target 1	0.188796	0.000757752
49	16	Target 1	0.188704	0.000228222
49	17	Target 1	0.187942	-0.00097125
49	18	Target 1	0.187285	-0.00206615
49	19	Target 1	0.187728	-0.00206043
49	20	Target 1	0.188104	-0.00212142
49	21	Target 1	0.188771	-0.00189215
49	22	Target 1	0.189635	-0.00146562
49	23	Target 1	0.189812	-0.00172655
49	24	Target 1	0.190158	-0.00181801
49	25	Target 1	0.193478	0.0010642
49	26	Target 1	0.197267	0.00441551
49	27	Target 1	0.203896	0.010608
49	28	Target 1	0.216826	0.0230995
49	29	Target 1	0.243042	0.0488785
49	30	Target 1	0.290968	0.0963666
49	31	Target 1	0.371234	0.176196
49	32	Target 1	0.494541	0.299065
[truncated: 1,888 more rows]

## Sheet: Results
Block Type	96-Well Block (0.2mL)
Calibration Background is expired	Yes
Calibration Background performed on	03-18-2015
Calibration HRM MELTDOCTOR is expired	Yes
Calibration HRM MELTDOCTOR performed on	03-18-2015
Calibration Normalization FAM-ROX is expired	Yes
Calibration Normalization FAM-ROX performed on	03-18-2015
Calibration Normalization VIC-ROX is expired	Yes
Calibration Normalization VIC-ROX performed on	03-18-2015
Calibration Pure Dye CY5 is expired	No
Calibration Pure Dye CY5 performed on	05-27-2017
Calibration Pure Dye FAM is expired	Yes
Calibration Pure Dye FAM performed on	03-18-2015
Calibration Pure Dye MELTDOCTOR is expired	Yes
Calibration Pure Dye MELTDOCTOR performed on	03-18-2015
Calibration Pure Dye NED is expired	Yes
Calibration Pure Dye NED performed on	03-18-2015
Calibration Pure Dye ROX is expired	Yes
Calibration Pure Dye ROX performed on	03-18-2015
Calibration Pure Dye SYBR is expired	Yes
Calibration Pure Dye SYBR performed on	03-18-2015
Calibration Pure Dye TAMRA is expired	Yes
Calibration Pure Dye TAMRA performed on	03-18-2015
Calibration Pure Dye VIC is expired	Yes
Calibration Pure Dye VIC performed on	03-18-2015
Calibration ROI is expired	Yes
Calibration ROI performed on	03-18-2015
Calibration Uniformity is expired	Yes
Calibration Uniformity performed on	03-18-2015
Chemistry	SYBR_GREEN
Date Created	2018-02-02 23:37:48 PM CST
Date Modified	2018-02-04 21:38:03 PM CST
Experiment Barcode
Experiment Comment
Experiment File Name	G:\wgh\小麦SYP基因家族鉴定与分析\定量结果\Q7\2018-02-02 233747 SNARE7.eds
Experiment Name	2018-02-02 233747
Experiment Run Start Time	2018-02-03 07:58:31 AM CST
Experiment Run Stop Time	2018-02-03 09:12:11 AM CST
Experiment Type	Comparative Cт (ΔΔCт)
Instrument Name	278870447
Instrument Serial Number	278870447
Instrument Type	QuantStudio(TM) 7 Flex System
Passive Reference	ROX
Quantification Cycle Method	Ct
Signal Smoothing On	true
Stage/ Cycle where Analysis is performed	Stage 2, Step 2
User Name
Well	Well Position	Omit	Sample Name	Target Name	Task	Reporter	Quencher	Quantity	Quantity Mean	Quantity SD	RQ	RQ Min	RQ Max	CT	Ct Mean	Ct SD	Delta Ct	Delta Ct Mean	Delta Ct SE	Delta Ct SE	Delta Delta Ct	Automatic Ct Threshold	Ct Threshold	Automatic Baseline	Baseline Start	Baseline End	Comments	Tm1	Tm2	Tm3	MTP
2	A2	FALSE	Sample 3	Target 1	UNKNOWN	SYBR	None							30.5023	30.5707	0.0610429						TRUE	0.119719	TRUE	1	40		86.137	78.5844		Y
3	A3	FALSE	Sample 5	Target 1	UNKNOWN	SYBR	None							30.011	29.9491	0.145746						TRUE	0.119719	TRUE	1	40		86.2351	78.5844		Y
4	A4	FALSE	Sample 7	Target 1	UNKNOWN	SYBR	None							29.8591	29.8828	0.0241456						TRUE	0.119719	TRUE	1	40		86.2351	78.4863		Y
5	A5	FALSE	Sample 9	Target 1	UNKNOWN	SYBR	None							29.9968	30.0164	0.0906374						TRUE	0.119719	TRUE	1	40		86.2351	78.6825		Y
7	A7	FALSE	Sample 13	Target 1	UNKNOWN	SYBR	None							30.569	30.3949	0.160363						TRUE	0.119719	TRUE	1	40		86.4312	78.8787		Y
9	A9	FALSE	Sample 17	Target 1	UNKNOWN	SYBR	None							30.1939	30.1105	0.114191						TRUE	0.119719	TRUE	1	40		86.3332	78.5844		Y
10	A10	FALSE	Sample 19	Target 1	UNKNOWN	SYBR	None							30.1776	30.1623	0.0168888						TRUE	0.119719	TRUE	1	40		86.137	78.8787		Y
13	B1	FALSE	Sample 1	Target 1	UNKNOWN	SYBR	None							30.3068	30.3596	0.119624						TRUE	0.119719	TRUE	1	40		86.137	78.1921		Y
15	B3	FALSE	Sample 5	Target 1	UNKNOWN	SYBR	None							29.8215	29.9491	0.145746						TRUE	0.119719	TRUE	1	40		86.3332	78.4863		Y
16	B4	FALSE	Sample 7	Target 1	UNKNOWN	SYBR	None							29.9074	29.8828	0.0241456						TRUE	0.119719	TRUE	1	40		86.2351	78.4863		Y
17	B5	FALSE	Sample 9	Target 1	UNKNOWN	SYBR	None							29.9371	30.0164	0.0906374						TRUE	0.119719	TRUE	1	40		86.3332	78.5844		Y
18	B6	FALSE	Sample 11	Target 1	UNKNOWN	SYBR	None							29.6465	29.6807	0.0369731						TRUE	0.119719	TRUE	1	40		86.4312	78.5844		Y
19	B7	FALSE	Sample 13	Target 1	UNKNOWN	SYBR	None							30.273	30.3949	0.160363						TRUE	0.119719	TRUE	1	40		86.3332	78.7806		Y
20	B8	FALSE	Sample 15	Target 1	UNKNOWN	SYBR	None							31.0389	30.9012	0.124766						TRUE	0.119719	TRUE	1	40		86.2351	78.7806		Y
21	B9	FALSE	Sample 17	Target 1	UNKNOWN	SYBR	None							29.9597	30.1105	0.114191						TRUE	0.119719	TRUE	1	40		86.3332	78.3882		Y
25	C1	FALSE	Sample 1	Target 1	UNKNOWN	SYBR	None							30.4966	30.3596	0.119624						TRUE	0.119719	TRUE	1	40		86.2351	78.5844		Y
26	C2	FALSE	Sample 3	Target 1	UNKNOWN	SYBR	None							30.6197	30.5707	0.0610429						TRUE	0.119719	TRUE	1	40		86.3332	78.6825		Y
27	C3	FALSE	Sample 5	Target 1	UNKNOWN	SYBR	None							29.8381	29.9491	0.145746						TRUE	0.119719	TRUE	1	40		86.2351	78.4863		Y
30	C6	FALSE	Sample 11	Target 1	UNKNOWN	SYBR	None							29.6757	29.6807	0.0369731						TRUE	0.119719	TRUE	1	40		86.4312	78.3882		Y
31	C7	FALSE	Sample 13	Target 1	UNKNOWN	SYBR	None							30.4926	30.3949	0.160363						TRUE	0.119719	TRUE	1	40		86.3332	78.7806		Y
32	C8	FALSE	Sample 15	Target 1	UNKNOWN	SYBR	None							30.8688	30.9012	0.124766						TRUE	0.119719	TRUE	1	40		86.3332	78.7806		Y
33	C9	FALSE	Sample 17	Target 1	UNKNOWN	SYBR	None							30.0843	30.1105	0.114191						TRUE	0.119719	TRUE	1	40		86.4312	78.5844		Y
34	C10	FALSE	Sample 19	Target 1	UNKNOWN	SYBR	None							30.1442	30.1623	0.0168888						TRUE	0.119719	TRUE	1	40		86.3332	78.5844		Y
37	D1	FALSE	Sample 1	Target 1	UNKNOWN	SYBR	None							30.2755	30.3596	0.119624						TRUE	0.119719	TRUE	1	40		86.4312	78.5844		Y
38	D2	FALSE	Sample 3	Target 1	UNKNOWN	SYBR	None							30.5901	30.5707	0.0610429						TRUE	0.119719	TRUE	1	40		86.4312	78.7806		Y
39	D3	FALSE	Sample 5	Target 1	UNKNOWN	SYBR	None							30.1259	29.9491	0.145746						TRUE	0.119719	TRUE	1	40		86.4312	78.6825		Y
40	D4	FALSE	Sample 7	Target 1	UNKNOWN	SYBR	None							29.8817	29.8828	0.0241456						TRUE	0.119719	TRUE	1	40		86.5293	78.6825		Y
41	D5	FALSE	Sample 9	Target 1	UNKNOWN	SYBR	None							30.1152	30.0164	0.0906374						TRUE	0.119719	TRUE	1	40		86.4312	78.5844		Y
42	D6	FALSE	Sample 11	Target 1	UNKNOWN	SYBR	None							29.7199	29.6807	0.0369731						TRUE	0.119719	TRUE	1	40		86.4312	78.5844		Y
43	D7	FALSE	Sample 13	Target 1	UNKNOWN	SYBR	None							30.2451	30.3949	0.160363						TRUE	0.119719	TRUE	1	40		86.4312	78.3882		Y
44	D8	FALSE	Sample 15	Target 1	UNKNOWN	SYBR	None							30.7957	30.9012	0.124766						TRUE	0.119719	TRUE	1	40		86.4312	78.4863		Y
45	D9	FALSE	Sample 17	Target 1	UNKNOWN	SYBR	None							30.204	30.1105	0.114191						TRUE	0.119719	TRUE	1	40		86.3332	78.5844		Y
46	D10	FALSE	Sample 19	Target 1	UNKNOWN	SYBR	None							30.165	30.1623	0.0168888						TRUE	0.119719	TRUE	1	40		86.3332	78.7806		Y
49	E1	FALSE	Sample 2	Target 1	UNKNOWN	SYBR	None							30.3284	30.3286	0.0270443						TRUE	0.119719	TRUE	1	40		86.5293	78.5844		Y
50	E2	FALSE	Sample 4	Target 1	UNKNOWN	SYBR	None							30.6292	30.5548	0.0657729						TRUE	0.119719	TRUE	1	40		86.3332	78.6825		Y
51	E3	FALSE	Sample 6	Target 1	UNKNOWN	SYBR	None							29.7049	29.6891	0.0454588						TRUE	0.119719	TRUE	1	40		86.5293	78.5844		Y
52	E4	FALSE	Sample 8	Target 1	UNKNOWN	SYBR	None							29.6364	29.6448	0.0744604						TRUE	0.119719	TRUE	1	40		86.5293	78.5844		Y
54	E6	FALSE	Sample 12	Target 1	UNKNOWN	SYBR	None							29.5052	29.6316	0.184303						TRUE	0.119719	TRUE	1	40		86.4312	78.1921		Y
56	E8	FALSE	Sample 16	Target 1	UNKNOWN	SYBR	None							29.5344	29.566	0.0505763						TRUE	0.119719	TRUE	1	40		86.4312	78.4863		Y
57	E9	FALSE	Sample 18	Target 1	UNKNOWN	SYBR	None							30.4949	30.647	0.132199						TRUE	0.119719	TRUE	1	40		86.3332	78.7806		Y
58	E10	FALSE	Sample 20	Target 1	UNKNOWN	SYBR	None							29.919	29.993	0.0822611						TRUE	0.119719	TRUE	1	40		86.4312	78.5844		Y
61	F1	FALSE	Sample 2	Target 1	UNKNOWN	SYBR	None							30.3631	30.3286	0.0270443						TRUE	0.119719	TRUE	1	40		86.4312	78.2901		Y
62	F2	FALSE	Sample 4	Target 1	UNKNOWN	SYBR	None							30.5308	30.5548	0.0657729						TRUE	0.119719	TRUE	1	40		86.4312	78.6825		Y
63	F3	FALSE	Sample 6	Target 1	UNKNOWN	SYBR	None							29.6378	29.6891	0.0454588						TRUE	0.119719	TRUE	1	40		86.5293	78.7806		Y
65	F5	FALSE	Sample 10	Target 1	UNKNOWN	SYBR	None							30.7858	30.6798	0.121868						TRUE	0.119719	TRUE	1	40		86.3332	78.6825		Y
66	F6	FALSE	Sample 12	Target 1	UNKNOWN	SYBR	None							29.7594	29.6316	0.184303						TRUE	0.119719	TRUE	1	40		86.3332	78.5844		Y
67	F7	FALSE	Sample 14	Target 1	UNKNOWN	SYBR	None							31.3812	31.2963	0.0740031						TRUE	0.119719	TRUE	1	40		86.3332	78.5844		Y
68	F8	FALSE	Sample 16	Target 1	UNKNOWN	SYBR	None							29.6243	29.566	0.0505763						TRUE	0.119719	TRUE	1	40		86.4312	78.3882		Y
69	F9	FALSE	Sample 18	Target 1	UNKNOWN	SYBR	None							30.7346	30.647	0.132199						TRUE	0.119719	TRUE	1	40		86.137	78.5844		Y
70	F10	FALSE	Sample 20	Target 1	UNKNOWN	SYBR	None							30.0816	29.993	0.0822611						TRUE	0.119719	TRUE	1	40		86.2351	78.3882		Y
73	G1	FALSE	Sample 2	Target 1	UNKNOWN	SYBR	None							30.3257	30.3286	0.0270443						TRUE	0.119719	TRUE	1	40		86.4312	78.2901		Y
74	G2	FALSE	Sample 4	Target 1	UNKNOWN	SYBR	None							30.5043	30.5548	0.0657729						TRUE	0.119719	TRUE	1	40		86.3332	78.4863		Y
75	G3	FALSE	Sample 6	Target 1	UNKNOWN	SYBR	None							29.7245	29.6891	0.0454588						TRUE	0.119719	TRUE	1	40		86.4312	78.4863		Y
76	G4	FALSE	Sample 8	Target 1	UNKNOWN	SYBR	None							29.723	29.6448	0.0744604						TRUE	0.119719	TRUE	1	40		86.4312	78.7806		Y
77	G5	FALSE	Sample 10	Target 1	UNKNOWN	SYBR	None							30.7071	30.6798	0.121868						TRUE	0.119719	TRUE	1	40		86.3332	78.8787		Y
78	G6	FALSE	Sample 12	Target 1	UNKNOWN	SYBR	None							29.8175	29.6316	0.184303						TRUE	0.119719	TRUE	1	40		86.3332	78.3882		Y
79	G7	FALSE	Sample 14	Target 1	UNKNOWN	SYBR	None							31.2622	31.2963	0.0740031						TRUE	0.119719	TRUE	1	40		86.2351	78.4863		Y
81	G9	FALSE	Sample 18	Target 1	UNKNOWN	SYBR	None							30.7114	30.647	0.132199						TRUE	0.119719	TRUE	1	40		86.2351	78.5844		Y
82	G10	FALSE	Sample 20	Target 1	UNKNOWN	SYBR	None							29.9784	29.993	0.0822611						TRUE	0.119719	TRUE	1	40		86.137	78.4863		Y
85	H1	FALSE	Sample 2	Target 1	UNKNOWN	SYBR	None							30.297	30.3286	0.0270443						TRUE	0.119719	TRUE	1	40		86.3332	78.2901		Y
88	H4	FALSE	Sample 8	Target 1	UNKNOWN	SYBR	None							29.5748	29.6448	0.0744604						TRUE	0.119719	TRUE	1	40		86.4312	78.4863		Y
89	H5	FALSE	Sample 10	Target 1	UNKNOWN	SYBR	None							30.5466	30.6798	0.121868						TRUE	0.119719	TRUE	1	40		86.3332	78.7806		Y
90	H6	FALSE	Sample 12	Target 1	UNKNOWN	SYBR	None							29.4444	29.6316	0.184303						TRUE	0.119719	TRUE	1	40		86.4312	78.3882		Y
91	H7	FALSE	Sample 14	Target 1	UNKNOWN	SYBR	None							31.2454	31.2963	0.0740031						TRUE	0.119719	TRUE	1	40		86.3332	78.7806		Y
92	H8	FALSE	Sample 16	Target 1	UNKNOWN	SYBR	None							29.5393	29.566	0.0505763						TRUE	0.119719	TRUE	1	40		86.3332	78.5844		Y
Analysis Type	Singleplex
Endogenous Control	Target 1
RQ Min/Max Confidence Level	95.0
Reference Sample	Sample 1

## Sheet: Melt Curve Raw Data
Block Type	96-Well Block (0.2mL)
Calibration Background is expired	Yes
Calibration Background performed on	03-18-2015
Calibration HRM MELTDOCTOR is expired	Yes
Calibration HRM MELTDOCTOR performed on	03-18-2015
Calibration Normalization FAM-ROX is expired	Yes
Calibration Normalization FAM-ROX performed on	03-18-2015
Calibration Normalization VIC-ROX is expired	Yes
Calibration Normalization VIC-ROX performed on	03-18-2015
Calibration Pure Dye CY5 is expired	No
Calibration Pure Dye CY5 performed on	05-27-2017
Calibration Pure Dye FAM is expired	Yes
Calibration Pure Dye FAM performed on	03-18-2015
Calibration Pure Dye MELTDOCTOR is expired	Yes
Calibration Pure Dye MELTDOCTOR performed on	03-18-2015
Calibration Pure Dye NED is expired	Yes
Calibration Pure Dye NED performed on	03-18-2015
Calibration Pure Dye ROX is expired	Yes
Calibration Pure Dye ROX performed on	03-18-2015
Calibration Pure Dye SYBR is expired	Yes
Calibration Pure Dye SYBR performed on	03-18-2015
Calibration Pure Dye TAMRA is expired	Yes
Calibration Pure Dye TAMRA performed on	03-18-2015
Calibration Pure Dye VIC is expired	Yes
Calibration Pure Dye VIC performed on	03-18-2015
Calibration ROI is expired	Yes
Calibration ROI performed on	03-18-2015
Calibration Uniformity is expired	Yes
Calibration Uniformity performed on	03-18-2015
Chemistry	SYBR_GREEN
Date Created	2018-02-02 23:37:48 PM CST
Date Modified	2018-02-04 21:38:03 PM CST
Experiment Barcode
Experiment Comment
Experiment File Name	G:\wgh\小麦SYP基因家族鉴定与分析\定量结果\Q7\2018-02-02 233747 SNARE7.eds
Experiment Name	2018-02-02 233747
Experiment Run Start Time	2018-02-03 07:58:31 AM CST
Experiment Run Stop Time	2018-02-03 09:12:11 AM CST
Experiment Type	Comparative Cт (ΔΔCт)
Instrument Name	278870447
Instrument Serial Number	278870447
Instrument Type	QuantStudio(TM) 7 Flex System
Passive Reference	ROX
Quantification Cycle Method	Ct
Signal Smoothing On	true
Stage/ Cycle where Analysis is performed	Stage 2, Step 2
User Name
Well	Well Position	Reading	Temperature	Fluorescence	Derivative
2	A2	1	60.1443	1.27933	0.0891689
2	A2	2	60.3405	1.27433	0.0869388
2	A2	3	60.5366	1.27701	0.0855928
2	A2	4	60.7328	1.27586	0.0856178
2	A2	5	60.929	1.26542	0.0869387
2	A2	6	61.1252	1.26472	0.0889895
2	A2	7	61.3213	1.25589	0.0910518
2	A2	8	61.5175	1.25056	0.0926634
2	A2	9	61.7137	1.24361	0.0937855
2	A2	10	61.9098	1.23942	0.0946917
2	A2	11	62.106	1.23459	0.0956789
2	A2	12	62.3022	1.23245	0.0968392
2	A2	13	62.4984	1.22286	0.0980212
2	A2	14	62.6945	1.21445	0.0989732
2	A2	15	62.8907	1.21336	0.0995253
2	A2	16	63.0869	1.20559	0.0996973
2	A2	17	63.283	1.19925	0.0997063
2	A2	18	63.4792	1.1928	0.099877
2	A2	19	63.6754	1.18826	0.100504
2	A2	20	63.8716	1.18062	0.101689
2	A2	21	64.0677	1.18204	0.103262
2	A2	22	64.2639	1.17071	0.104841
2	A2	23	64.4601	1.16062	0.106024
2	A2	24	64.6562	1.15799	0.106601
2	A2	25	64.8524	1.15422	0.106647
2	A2	26	65.0486	1.14315	0.106458
2	A2	27	65.2448	1.13885	0.106368
2	A2	28	65.4409	1.13276	0.10656
2	A2	29	65.6371	1.12982	0.106957
2	A2	30	65.8333	1.1215	0.107293
2	A2	31	66.0294	1.11497	0.107321
2	A2	32	66.2256	1.10663	0.107034
2	A2	33	66.4218	1.09924	0.106711
2	A2	34	66.618	1.09571	0.106736
2	A2	35	66.8141	1.09363	0.107284
2	A2	36	67.0103	1.08357	0.108157
2	A2	37	67.2065	1.07888	0.108869
2	A2	38	67.4026	1.06612	0.108945
2	A2	39	67.5988	1.06572	0.108228
2	A2	40	67.795	1.05924	0.107002
2	A2	41	67.9911	1.04787	0.105901
2	A2	42	68.1873	1.04451	0.105621
2	A2	43	68.3835	1.0415	0.106564
2	A2	44	68.5797	1.0363	0.108592
2	A2	45	68.7758	1.03003	0.111028
2	A2	46	68.972	1.02074	0.112956
2	A2	47	69.1682	1.01092	0.113678
2	A2	48	69.3643	1.01003	0.113055
2	A2	49	69.5605	0.994486	0.111534
2	A2	50	69.7567	0.992263	0.10984
2	A2	51	69.9529	0.991781	0.108559
2	A2	52	70.149	0.983402	0.107889
2	A2	53	70.3452	0.974094	0.107703
2	A2	54	70.5414	0.967321	0.107817
2	A2	55	70.7375	0.962057	0.108181
2	A2	56	70.9337	0.955318	0.108832
2	A2	57	71.1299	0.953417	0.109675
2	A2	58	71.3261	0.945069	0.110359
2	A2	59	71.5222	0.937039	0.110422
2	A2	60	71.7184	0.929121	0.109636
2	A2	61	71.9146	0.919079	0.108258
2	A2	62	72.1107	0.91827	0.106963
2	A2	63	72.3069	0.913246	0.106482
2	A2	64	72.5031	0.908374	0.107196
2	A2	65	72.6993	0.899252	0.108953
2	A2	66	72.8954	0.893625	0.111187
2	A2	67	73.0916	0.888212	0.113228
2	A2	68	73.2878	0.880045	0.114626
2	A2	69	73.4839	0.871105	0.115337
2	A2	70	73.6801	0.865422	0.115722
2	A2	71	73.8763	0.858192	0.116354
2	A2	72	74.0725	0.855607	0.117736
2	A2	73	74.2686	0.846912	0.120066
2	A2	74	74.4648	0.839064	0.123173
2	A2	75	74.661	0.832901	0.126637
2	A2	76	74.8571	0.827284	0.130018
2	A2	77	75.0533	0.814212	0.133055
2	A2	78	75.2495	0.808429	0.135737
2	A2	79	75.4457	0.802375	0.138246
2	A2	80	75.6418	0.793842	0.140831
2	A2	81	75.838	0.786059	0.143739
2	A2	82	76.0342	0.773858	0.1472
2	A2	83	76.2303	0.767769	0.151419
2	A2	84	76.4265	0.761752	0.156535
2	A2	85	76.6227	0.750092	0.162556
2	A2	86	76.8189	0.741538	0.16934
2	A2	87	77.015	0.728938	0.176645
2	A2	88	77.2112	0.721627	0.184209
2	A2	89	77.4074	0.705822	0.191784
2	A2	90	77.6035	0.698082	0.199109
2	A2	91	77.7997	0.684305	0.205863
2	A2	92	77.9959	0.67131	0.211668
2	A2	93	78.1921	0.658306	0.21616
2	A2	94	78.3882	0.641646	0.219044
2	A2	95	78.5844	0.632298	0.220103
2	A2	96	78.7806	0.618046	0.219147
2	A2	97	78.9767	0.602779	0.215967
2	A2	98	79.1729	0.591685	0.210415
2	A2	99	79.3691	0.576836	0.202543
2	A2	100	79.5653	0.564498	0.192737
2	A2	101	79.7614	0.556376	0.181706
2	A2	102	79.9576	0.545124	0.170298
2	A2	103	80.1538	0.539369	0.159239
2	A2	104	80.3499	0.529812	0.148958
2	A2	105	80.5461	0.521567	0.139586
2	A2	106	80.7423	0.513532	0.131111
2	A2	107	80.9385	0.505603	0.123568
2	A2	108	81.1346	0.503783	0.117145
2	A2	109	81.3308	0.492548	0.112158
2	A2	110	81.527	0.489408	0.108925
2	A2	111	81.7231	0.483037	0.107615
2	A2	112	81.9193	0.480178	0.108154
2	A2	113	82.1155	0.471203	0.110231
2	A2	114	82.3117	0.465023	0.113428
2	A2	115	82.5078	0.458753	0.117417
2	A2	116	82.704	0.451148	0.122135
2	A2	117	82.9002	0.444071	0.127852
2	A2	118	83.0963	0.437286	0.135113
2	A2	119	83.2925	0.429158	0.144562
2	A2	120	83.4887	0.420869	0.156733
2	A2	121	83.6849	0.413565	0.171873
2	A2	122	83.881	0.402467	0.189895
2	A2	123	84.0772	0.389701	0.210497
2	A2	124	84.2734	0.376562	0.233407
2	A2	125	84.4695	0.361259	0.258638
2	A2	126	84.6657	0.345197	0.286605
2	A2	127	84.8619	0.328362	0.317988
2	A2	128	85.058	0.309943	0.35333
2	A2	129	85.2542	0.287343	0.392427
2	A2	130	85.4504	0.262765	0.433646
2	A2	131	85.6466	0.239713	0.473455
2	A2	132	85.8427	0.206157	0.506487
2	A2	133	86.0389	0.170629	0.526412
2	A2	134	86.2351	0.126617	0.527539
2	A2	135	86.4312	0.0858908	0.506673
2	A2	136	86.6274	0.0518724	0.464458
2	A2	137	86.8236	0.0244065	0.405545
2	A2	138	87.0198	0.00906823	0.33742
2	A2	139	87.2159	-0.000895482	0.268348
2	A2	140	87.4121	-0.00440275	0.205264
2	A2	141	87.6083	-0.00923178	0.152406
2	A2	142	87.8044	-0.0132001	0.111068
2	A2	143	88.0006	-0.0186311	0.0803098
2	A2	144	88.1968	-0.0175059	0.0580966
2	A2	145	88.393	-0.0208426	0.0423054
2	A2	146	88.5891	-0.0244987	0.0312766
2	A2	147	88.7853	-0.0199505	0.023888
2	A2	148	88.9815	-0.0229891	0.0193521
2	A2	149	89.1776	-0.0236291	0.0169868
2	A2	150	89.3738	-0.0246847	0.0161129
2	A2	151	89.57	-0.0261556	0.0160865
2	A2	152	89.7662	-0.0272261	0.0163775
2	A2	153	89.9623	-0.0263871	0.0166086
2	A2	154	90.1585	-0.0296107	0.0165445
2	A2	155	90.3547	-0.0295999	0.0160695
2	A2	156	90.5508	-0.0325813	0.0151787
2	A2	157	90.747	-0.0311108	0.0139667
2	A2	158	90.9432	-0.0307081	0.0125837
2	A2	159	91.1394	-0.0340259	0.0111724
2	A2	160	91.3355	-0.0332648	0.00981878
2	A2	161	91.5317	-0.0346345	0.00853699
2	A2	162	91.7279	-0.0332461	0.0072826
2	A2	163	91.924	-0.0322265	0.00599286
2	A2	164	92.1202	-0.0369068	0.00466246
2	A2	165	92.3164	-0.0377581	0.00342334
2	A2	166	92.5126	-0.0331318	0.00254423
2	A2	167	92.7087	-0.0319922	0.00229467
2	A2	168	92.9049	-0.0353338	0.00274645
2	A2	169	93.1011	-0.0335978	0.00367889
2	A2	170	93.2972	-0.0378022	0.00468641
2	A2	171	93.4934	-0.0362081	0.0054079
2	A2	172	93.6896	-0.0351489	0.00569431
2	A2	173	93.8858	-0.0361777	0.00560393
2	A2	174	94.0819	-0.039095	0.00527317
2	A2	175	94.2781	-0.035017	0.00479443
2	A2	176	94.4743	-0.0378683	0.00418694
2	A2	177	94.6704	-0.0392631	0.00344791
2	A2	178	94.8666	-0.0371938	0.00261438
3	A3	1	60.1443	1.40572	0.0952322
3	A3	2	60.3405	1.39877	0.0944363
3	A3	3	60.5366	1.39574	0.0931254
3	A3	4	60.7328	1.38976	0.091481
3	A3	5	60.929	1.3832	0.0898492
3	A3	6	61.1252	1.37879	0.0886731
3	A3	7	61.3213	1.37271	0.0883754
3	A3	8	61.5175	1.37045	0.0892355
3	A3	9	61.7137	1.36037	0.0912903
3	A3	10	61.9098	1.35983	0.0942598
3	A3	11	62.106	1.3529	0.0975792
3	A3	12	62.3022	1.34692	0.100548
3	A3	13	62.4984	1.33715	0.102582
3	A3	14	62.6945	1.33135	0.103448
3	A3	15	62.8907	1.32423	0.103362
3	A3	16	63.0869	1.31725	0.10287
3	A3	17	63.283	1.31099	0.10259
3	A3	18	63.4792	1.30815	0.102926
3	A3	19	63.6754	1.30056	0.103918
3	A3	20	63.8716	1.2932	0.105297
3	A3	21	64.0677	1.28679	0.106649
3	A3	22	64.2639	1.2793	0.107601
3	A3	23	64.4601	1.27166	0.107926
3	A3	24	64.6562	1.26838	0.10757
3	A3	25	64.8524	1.2577	0.106652
3	A3	26	65.0486	1.25314	0.105457
3	A3	27	65.2448	1.24353	0.104414
3	A3	28	65.4409	1.24084	0.103996
3	A3	29	65.6371	1.23414	0.104568
3	A3	30	65.8333	1.23	0.106239
3	A3	31	66.0294	1.2183	0.108786
3	A3	32	66.2256	1.2161	0.111675
3	A3	33	66.4218	1.20951	0.114207
3	A3	34	66.618	1.1995	0.115741
3	A3	35	66.8141	1.19083	0.115943
3	A3	36	67.0103	1.1812	0.114908
3	A3	37	67.2065	1.17609	0.113075
3	A3	38	67.4026	1.1718	0.110998
3	A3	39	67.5988	1.16291	0.10909
3	A3	40	67.795	1.15782	0.107519
3	A3	41	67.9911	1.14788	0.106269
3	A3	42	68.1873	1.14412	0.10527
3	A3	43	68.3835	1.13786	0.104503
3	A3	44	68.5797	1.13059	0.104032
3	A3	45	68.7758	1.12373	0.103966
3	A3	46	68.972	1.11634	0.104401
3	A3	47	69.1682	1.11432	0.105364
3	A3	48	69.3643	1.10614	0.106774
3	A3	49	69.5605	1.09576	0.108455
3	A3	50	69.7567	1.09216	0.11016
3	A3	51	69.9529	1.08599	0.111619
3	A3	52	70.149	1.07707	0.112597
3	A3	53	70.3452	1.06929	0.112984
3	A3	54	70.5414	1.06248	0.112864
3	A3	55	70.7375	1.05499	0.11252
3	A3	56	70.9337	1.04739	0.11231
3	A3	57	71.1299	1.0431	0.112482
3	A3	58	71.3261	1.03751	0.113034
3	A3	59	71.5222	1.02606	0.113708
3	A3	60	71.7184	1.02126	0.114131
3	A3	61	71.9146	1.01351	0.114016
3	A3	62	72.1107	1.00444	0.113299
3	A3	63	72.3069	0.998805	0.112158
3	A3	64	72.5031	0.99289	0.110931
3	A3	65	72.6993	0.984491	0.109982
3	A3	66	72.8954	0.977307	0.109589
3	A3	67	73.0916	0.97551	0.109894
3	A3	68	73.2878	0.964807	0.110897
3	A3	69	73.4839	0.955791	0.11249
3	A3	70	73.6801	0.953141	0.11446
3	A3	71	73.8763	0.945719	0.116501
3	A3	72	74.0725	0.937473	0.118255
3	A3	73	74.2686	0.927787	0.119421
3	A3	74	74.4648	0.920048	0.119913
3	A3	75	74.661	0.915513	0.119944
3	A3	76	74.8571	0.904701	0.11998
3	A3	77	75.0533	0.898512	0.120569
3	A3	78	75.2495	0.894231	0.122126
3	A3	79	75.4457	0.886108	0.124797
3	A3	80	75.6418	0.876958	0.128482
3	A3	81	75.838	0.870633	0.132974
3	A3	82	76.0342	0.859828	0.138122
3	A3	83	76.2303	0.850183	0.143885
3	A3	84	76.4265	0.845098	0.150252
3	A3	85	76.6227	0.835139	0.157114
3	A3	86	76.8189	0.824267	0.164193
3	A3	87	77.015	0.81084	0.171087
3	A3	88	77.2112	0.801666	0.177405
3	A3	89	77.4074	0.789614	0.18288
3	A3	90	77.6035	0.777697	0.187428
3	A3	91	77.7997	0.763169	0.191137
3	A3	92	77.9959	0.750266	0.194167
3	A3	93	78.1921	0.741481	0.196619
3	A3	94	78.3882	0.728546	0.19839
3	A3	95	78.5844	0.71394	0.19913
3	A3	96	78.7806	0.698265	0.198336
3	A3	97	78.9767	0.689838	0.195544
3	A3	98	79.1729	0.672632	0.190527
3	A3	99	79.3691	0.662918	0.18341
3	A3	100	79.5653	0.64972	0.174669
3	A3	101	79.7614	0.640719	0.165012
3	A3	102	79.9576	0.632545	0.155202
3	A3	103	80.1538	0.623788	0.145886
3	A3	104	80.3499	0.614029	0.137481
3	A3	105	80.5461	0.6084	0.13017
3	A3	106	80.7423	0.601277	0.123962
3	A3	107	80.9385	0.591238	0.118792
3	A3	108	81.1346	0.586104	0.114603
3	A3	109	81.3308	0.581902	0.111402
3	A3	110	81.527	0.572314	0.109294
3	A3	111	81.7231	0.563508	0.108471
3	A3	112	81.9193	0.56273	0.109146
3	A3	113	82.1155	0.555048	0.111444
3	A3	114	82.3117	0.546424	0.115311
3	A3	115	82.5078	0.543422	0.120513
3	A3	116	82.704	0.530911	0.126756
3	A3	117	82.9002	0.524014	0.133871
3	A3	118	83.0963	0.516926	0.141956
3	A3	119	83.2925	0.505568	0.1514
3	A3	120	83.4887	0.496951	0.162775
3	A3	121	83.6849	0.487594	0.176647
3	A3	122	83.881	0.476634	0.193396
3	A3	123	84.0772	0.464042	0.21314
3	A3	124	84.2734	0.450128	0.235824
3	A3	125	84.4695	0.433545	0.261434
3	A3	126	84.6657	0.416176	0.290248
3	A3	127	84.8619	0.395596	0.322922
3	A3	128	85.058	0.376151	0.360242
3	A3	129	85.2542	0.352077	0.402488
3	A3	130	85.4504	0.32977	0.448542
3	A3	131	85.6466	0.299015	0.495125
3	A3	132	85.8427	0.265718	0.536645
3	A3	133	86.0389	0.223663	0.566004
3	A3	134	86.2351	0.173287	0.576334
3	A3	135	86.4312	0.126931	0.563096
3	A3	136	86.6274	0.0807078	0.525728
3	A3	137	86.8236	0.0476208	0.468071
3	A3	138	87.0198	0.0275938	0.397368
3	A3	139	87.2159	0.01123	0.322248
3	A3	140	87.4121	0.00383454	0.250557
3	A3	141	87.6083	-0.00427296	0.18784
3	A3	142	87.8044	-0.00751476	0.136853
3	A3	143	88.0006	-0.0118231	0.0979567
3	A3	144	88.1968	-0.0147627	0.0699198
3	A3	145	88.393	-0.0123455	0.0507115
3	A3	146	88.5891	-0.0143784	0.0380849
3	A3	147	88.7853	-0.0176692	0.0299585
3	A3	148	88.9815	-0.0210411	0.024656
3	A3	149	89.1776	-0.0198532	0.0210106
3	A3	150	89.3738	-0.0208116	0.0183138
3	A3	151	89.57	-0.0237047	0.0161467
3	A3	152	89.7662	-0.0206474	0.0142127
3	A3	153	89.9623	-0.0256028	0.0122824
3	A3	154	90.1585	-0.0252907	0.0102648
3	A3	155	90.3547	-0.0265262	0.00829577
3	A3	156	90.5508	-0.0246545	0.00670844
3	A3	157	90.747	-0.0226713	0.00584654
3	A3	158	90.9432	-0.0258283	0.00582605
3	A3	159	91.1394	-0.0244467	0.00641683
3	A3	160	91.3355	-0.0276739	0.00713851
3	A3	161	91.5317	-0.0266982	0.00750965
3	A3	162	91.7279	-0.0298925	0.00728397
3	A3	163	91.924	-0.0269925	0.00653286
3	A3	164	92.1202	-0.0278438	0.00555198
3	A3	165	92.3164	-0.0287102	0.00468182
3	A3	166	92.5126	-0.0283642	0.0041576
3	A3	167	92.7087	-0.0287447	0.00404715
3	A3	168	92.9049	-0.0286279	0.00426306
3	A3	169	93.1011	-0.0290118	0.00460897
3	A3	170	93.2972	-0.0297721	0.00484219
3	A3	171	93.4934	-0.0299312	0.00475593
3	A3	172	93.6896	-0.0311717	0.00426778
3	A3	173	93.8858	-0.0330549	0.00346419
3	A3	174	94.0819	-0.0280439	0.00255335
3	A3	175	94.2781	-0.0304121	0.00174177
3	A3	176	94.4743	-0.0304786	0.00112145
3	A3	177	94.6704	-0.0316263	0.000653538
3	A3	178	94.8666	-0.0316812	0.000250428
4	A4	1	60.1443	1.58938	0.113885
4	A4	2	60.3405	1.58334	0.113122
4	A4	3	60.5366	1.57744	0.11232
4	A4	4	60.7328	1.5756	0.111669
4	A4	5	60.929	1.56624	0.111289
4	A4	6	61.1252	1.55964	0.111167
4	A4	7	61.3213	1.55252	0.1112
4	A4	8	61.5175	1.54861	0.111296
4	A4	9	61.7137	1.54206	0.111492
4	A4	10	61.9098	1.52907	0.112006
4	A4	11	62.106	1.52821	0.11314
4	A4	12	62.3022	1.52258	0.115087
4	A4	13	62.4984	1.51417	0.11774
4	A4	14	62.6945	1.51039	0.120666
4	A4	15	62.8907	1.49864	0.123275
4	A4	16	63.0869	1.4931	0.125078
4	A4	17	63.283	1.4815	0.12587
4	A4	18	63.4792	1.47832	0.12575
4	A4	19	63.6754	1.47021	0.124993
4	A4	20	63.8716	1.46001	0.123927
4	A4	21	64.0677	1.45668	0.122874
4	A4	22	64.2639	1.4468	0.122164
4	A4	23	64.4601	1.4389	0.122103
4	A4	24	64.6562	1.43538	0.122895
4	A4	25	64.8524	1.42764	0.124527
4	A4	26	65.0486	1.4198	0.126705
4	A4	27	65.2448	1.41396	0.128927
4	A4	28	65.4409	1.40476	0.13067
4	A4	29	65.6371	1.39418	0.131589
4	A4	30	65.8333	1.3895	0.131618
4	A4	31	66.0294	1.38038	0.130932
4	A4	32	66.2256	1.37133	0.129808
4	A4	33	66.4218	1.36589	0.128504
4	A4	34	66.618	1.35998	0.127219
4	A4	35	66.8141	1.34867	0.126121
4	A4	36	67.0103	1.34134	0.125384
4	A4	37	67.2065	1.33533	0.125115
4	A4	38	67.4026	1.33013	0.125242
4	A4	39	67.5988	1.32313	0.125478
4	A4	40	67.795	1.31405	0.125463
4	A4	41	67.9911	1.30464	0.125014
4	A4	42	68.1873	1.29451	0.124284
4	A4	43	68.3835	1.29364	0.123695
4	A4	44	68.5797	1.28564	0.12368
4	A4	45	68.7758	1.27824	0.124426
4	A4	46	68.972	1.27029	0.125805
4	A4	47	69.1682	1.26245	0.127478
4	A4	48	69.3643	1.25588	0.129056
4	A4	49	69.5605	1.24706	0.130224
4	A4	50	69.7567	1.24011	0.130784
4	A4	51	69.9529	1.23025	0.130691
4	A4	52	70.149	1.22492	0.130097
4	A4	53	70.3452	1.21548	0.129352
4	A4	54	70.5414	1.20499	0.12894
4	A4	55	70.7375	1.2032	0.129288
4	A4	56	70.9337	1.19592	0.130562
4	A4	57	71.1299	1.18623	0.132554
4	A4	58	71.3261	1.17818	0.134756
4	A4	59	71.5222	1.17157	0.136576
4	A4	60	71.7184	1.16021	0.137578
4	A4	61	71.9146	1.15212	0.137608
4	A4	62	72.1107	1.14554	0.136783
4	A4	63	72.3069	1.13735	0.13539
4	A4	64	72.5031	1.12977	0.133768
4	A4	65	72.6993	1.11892	0.132231
4	A4	66	72.8954	1.1147	0.131028
4	A4	67	73.0916	1.10799	0.130346
4	A4	68	73.2878	1.09814	0.130333
4	A4	69	73.4839	1.09051	0.131154
4	A4	70	73.6801	1.08421	0.133
4	A4	71	73.8763	1.07478	0.136025
4	A4	72	74.0725	1.07016	0.140211
4	A4	73	74.2686	1.06199	0.145263
4	A4	74	74.4648	1.05086	0.15061
4	A4	75	74.661	1.04183	0.155563
4	A4	76	74.8571	1.0345	0.159545
4	A4	77	75.0533	1.02125	0.1623
4	A4	78	75.2495	1.01262	0.163996
4	A4	79	75.4457	1.00273	0.165182
4	A4	80	75.6418	0.993483	0.166595
4	A4	81	75.838	0.983223	0.168899
4	A4	82	76.0342	0.976622	0.172464
4	A4	83	76.2303	0.965823	0.177274
4	A4	84	76.4265	0.954539	0.183039
4	A4	85	76.6227	0.942521	0.189399
4	A4	86	76.8189	0.930505	0.196112
4	A4	87	77.015	0.92096	0.203088
4	A4	88	77.2112	0.907159	0.210291
4	A4	89	77.4074	0.893812	0.217602
4	A4	90	77.6035	0.883413	0.224748
4	A4	91	77.7997	0.86606	0.231338
4	A4	92	77.9959	0.849885	0.236945
4	A4	93	78.1921	0.837352	0.241135
4	A4	94	78.3882	0.82589	0.243444
4	A4	95	78.5844	0.804715	0.243391
4	A4	96	78.7806	0.79234	0.240584
4	A4	97	78.9767	0.773799	0.234891
4	A4	98	79.1729	0.762531	0.226581
4	A4	99	79.3691	0.748205	0.216314
4	A4	100	79.5653	0.73623	0.204972
4	A4	101	79.7614	0.727495	0.193449
4	A4	102	79.9576	0.716804	0.182469
4	A4	103	80.1538	0.702623	0.172498
4	A4	104	80.3499	0.698725	0.163716
4	A4	105	80.5461	0.691619	0.156042
4	A4	106	80.7423	0.678174	0.149222
4	A4	107	80.9385	0.671681	0.143002
4	A4	108	81.1346	0.663125	0.137324
4	A4	109	81.3308	0.65505	0.13243
4	A4	110	81.527	0.648495	0.128804
4	A4	111	81.7231	0.642771	0.126948
4	A4	112	81.9193	0.636325	0.12714
4	A4	113	82.1155	0.629056	0.129301
4	A4	114	82.3117	0.621978	0.133079
4	A4	115	82.5078	0.613448	0.138083
4	A4	116	82.704	0.60283	0.144137
4	A4	117	82.9002	0.595439	0.151389
4	A4	118	83.0963	0.588928	0.16023
4	A4	119	83.2925	0.578425	0.171099
4	A4	120	83.4887	0.568796	0.184333
4	A4	121	83.6849	0.555813	0.200129
4	A4	122	83.881	0.54333	0.218604
4	A4	123	84.0772	0.530987	0.239847
4	A4	124	84.2734	0.518514	0.263945
4	A4	125	84.4695	0.499333	0.291038
4	A4	126	84.6657	0.482557	0.321454
4	A4	127	84.8619	0.459023	0.355849
4	A4	128	85.058	0.438679	0.395101
4	A4	129	85.2542	0.41375	0.439764
4	A4	130	85.4504	0.391987	0.48909
4	A4	131	85.6466	0.36289	0.540035
4	A4	132	85.8427	0.325703	0.586866
4	A4	133	86.0389	0.283738	0.621849
4	A4	134	86.2351	0.234906	0.637057
4	A4	135	86.4312	0.183133	0.626754
4	A4	136	86.6274	0.134473	0.58941
4	A4	137	86.8236	0.098282	0.528476
4	A4	138	87.0198	0.073509	0.451553
4	A4	139	87.2159	0.0588416	0.368296
4	A4	140	87.4121	0.04843	0.287927
4	A4	141	87.6083	0.0404256	0.217292
4	A4	142	87.8044	0.0371302	0.160006
4	A4	143	88.0006	0.0337979	0.116673
4	A4	144	88.1968	0.0321205	0.0857658
4	A4	145	88.393	0.027576	0.0646913
4	A4	146	88.5891	0.0265741	0.0506859
4	A4	147	88.7853	0.0239553	0.0413898
4	A4	148	88.9815	0.0216793	0.0350993
4	A4	149	89.1776	0.0190391	0.0307609
4	A4	150	89.3738	0.018473	0.0277966
4	A4	151	89.57	0.0188549	0.0258571
4	A4	152	89.7662	0.0167907	0.0246089
4	A4	153	89.9623	0.0141695	0.0236461
4	A4	154	90.1585	0.011938	0.0225504
4	A4	155	90.3547	0.0120607	0.0210279
4	A4	156	90.5508	0.0104628	0.019002
4	A4	157	90.747	0.00894643	0.0165856
4	A4	158	90.9432	0.0102719	0.0139609
4	A4	159	91.1394	0.00924692	0.0112721
4	A4	160	91.3355	0.00736052	0.00861721
4	A4	161	91.5317	0.00648065	0.00612708
4	A4	162	91.7279	0.00790616	0.00403243
4	A4	163	91.924	0.00958435	0.00262498
4	A4	164	92.1202	0.0097375	0.00212188
4	A4	165	92.3164	0.00772359	0.00253392
4	A4	166	92.5126	0.00666726	0.00363263
4	A4	167	92.7087	0.00987605	0.00502581
4	A4	168	92.9049	0.00672633	0.00628296
4	A4	169	93.1011	0.0065831	0.00705528
4	A4	170	93.2972	0.0034996	0.00716422
4	A4	171	93.4934	0.00608777	0.00663826
4	A4	172	93.6896	0.00589532	0.00567553
4	A4	173	93.8858	0.00428768	0.00454008
4	A4	174	94.0819	0.0049193	0.0034477
4	A4	175	94.2781	0.00495163	0.00250668
4	A4	176	94.4743	0.00540083	0.00173346
4	A4	177	94.6704	0.00279513	0.001108
4	A4	178	94.8666	0.00593057	0.000617849
5	A5	1	60.1443	1.63589	0.118722
5	A5	2	60.3405	1.63206	0.116695
5	A5	3	60.5366	1.62634	0.115265
5	A5	4	60.7328	1.62554	0.115005
5	A5	5	60.929	1.61701	0.1161
5	A5	6	61.1252	1.61185	0.118266
5	A5	7	61.3213	1.60386	0.120908
5	A5	8	61.5175	1.59319	0.123392
5	A5	9	61.7137	1.58861	0.12527
5	A5	10	61.9098	1.58764	0.126381
5	A5	11	62.106	1.56811	0.126844
5	A5	12	62.3022	1.56471	0.126956
5	A5	13	62.4984	1.56257	0.127031
5	A5	14	62.6945	1.55115	0.12727
5	A5	15	62.8907	1.547	0.127701
5	A5	16	63.0869	1.53512	0.128262
5	A5	17	63.283	1.53109	0.128931
5	A5	18	63.4792	1.52065	0.129756
5	A5	19	63.6754	1.51576	0.130776
5	A5	20	63.8716	1.50841	0.131898
5	A5	21	64.0677	1.50277	0.132887
5	A5	22	64.2639	1.49123	0.133528
5	A5	23	64.4601	1.48333	0.133812
5	A5	24	64.6562	1.47379	0.133987
5	A5	25	64.8524	1.47159	0.134399
5	A5	26	65.0486	1.46304	0.135229
5	A5	27	65.2448	1.45533	0.136364
5	A5	28	65.4409	1.44725	0.137478
5	A5	29	65.6371	1.43594	0.138244
5	A5	30	65.8333	1.43045	0.138488
5	A5	31	66.0294	1.42294	0.138203
5	A5	32	66.2256	1.41393	0.137461
5	A5	33	66.4218	1.40825	0.136364
5	A5	34	66.618	1.39628	0.135081
5	A5	35	66.8141	1.39062	0.133874
5	A5	36	67.0103	1.38113	0.133053
5	A5	37	67.2065	1.37914	0.13284
5	A5	38	67.4026	1.36612	0.133247
5	A5	39	67.5988	1.36448	0.134093
5	A5	40	67.795	1.35144	0.13512
5	A5	41	67.9911	1.34284	0.13613
5	A5	42	68.1873	1.33841	0.137015
5	A5	43	68.3835	1.33136	0.137684
5	A5	44	68.5797	1.32159	0.138025
5	A5	45	68.7758	1.31245	0.137936
5	A5	46	68.972	1.30558	0.137441
5	A5	47	69.1682	1.29834	0.13677
5	A5	48	69.3643	1.28699	0.136297
5	A5	49	69.5605	1.28292	0.136341
5	A5	50	69.7567	1.27721	0.136954
5	A5	51	69.9529	1.26519	0.137845
5	A5	52	70.149	1.26234	0.138511
5	A5	53	70.3452	1.24694	0.138537
5	A5	54	70.5414	1.24162	0.137877
5	A5	55	70.7375	1.23478	0.136936
5	A5	56	70.9337	1.22428	0.13641
5	A5	57	71.1299	1.21996	0.136925
5	A5	58	71.3261	1.21217	0.138677
5	A5	59	71.5222	1.20679	0.141267
5	A5	60	71.7184	1.19543	0.143825
5	A5	61	71.9146	1.18658	0.145412
5	A5	62	72.1107	1.17779	0.145457
5	A5	63	72.3069	1.16552	0.144044
5	A5	64	72.5031	1.16099	0.141885
5	A5	65	72.6993	1.15348	0.140018
5	A5	66	72.8954	1.14461	0.139397
5	A5	67	73.0916	1.14035	0.140554
5	A5	68	73.2878	1.13034	0.143441
5	A5	69	73.4839	1.12163	0.1475
5	A5	70	73.6801	1.11772	0.151904
5	A5	71	73.8763	1.10385	0.155886
5	A5	72	74.0725	1.09249	0.159025
5	A5	73	74.2686	1.08344	0.161353
5	A5	74	74.4648	1.07779	0.163219
5	A5	75	74.661	1.06812	0.165039
5	A5	76	74.8571	1.05918	0.167079
5	A5	77	75.0533	1.04631	0.169422
5	A5	78	75.2495	1.03863	0.172047
5	A5	79	75.4457	1.02937	0.174942
5	A5	80	75.6418	1.01951	0.17816
5	A5	81	75.838	1.00842	0.181836
5	A5	82	76.0342	0.99783	0.186193
5	A5	83	76.2303	0.985335	0.191519
5	A5	84	76.4265	0.979075	0.198079
5	A5	85	76.6227	0.964726	0.20598
5	A5	86	76.8189	0.954103	0.215076
5	A5	87	77.015	0.9431	0.224989
5	A5	88	77.2112	0.925181	0.235251
5	A5	89	77.4074	0.912009	0.245458
5	A5	90	77.6035	0.898842	0.255354
5	A5	91	77.7997	0.880385	0.264769
5	A5	92	77.9959	0.868071	0.273468
5	A5	93	78.1921	0.847441	0.281011
5	A5	94	78.3882	0.835333	0.286724
5	A5	95	78.5844	0.811693	0.289805
5	A5	96	78.7806	0.797433	0.289539
5	A5	97	78.9767	0.777345	0.285528
5	A5	98	79.1729	0.757345	0.277819
5	A5	99	79.3691	0.746875	0.266886
5	A5	100	79.5653	0.730063	0.253485
5	A5	101	79.7614	0.71567	0.238501
5	A5	102	79.9576	0.703627	0.222837
5	A5	103	80.1538	0.690648	0.207352
5	A5	104	80.3499	0.682456	0.1928
5	A5	105	80.5461	0.673851	0.179741
5	A5	106	80.7423	0.662695	0.168473
5	A5	107	80.9385	0.655549	0.159052
5	A5	108	81.1346	0.647004	0.151397
5	A5	109	81.3308	0.637788	0.145433
5	A5	110	81.527	0.630116	0.141164
5	A5	111	81.7231	0.624886	0.138671
5	A5	112	81.9193	0.617394	0.13803
5	A5	113	82.1155	0.606537	0.139257
5	A5	114	82.3117	0.603751	0.1423
5	A5	115	82.5078	0.592929	0.147092
5	A5	116	82.704	0.584214	0.153607
5	A5	117	82.9002	0.576914	0.161903
5	A5	118	83.0963	0.567333	0.172119
5	A5	119	83.2925	0.555569	0.184438
5	A5	120	83.4887	0.548411	0.199063
5	A5	121	83.6849	0.532314	0.216191
5	A5	122	83.881	0.521515	0.235999
5	A5	123	84.0772	0.50783	0.258634
5	A5	124	84.2734	0.490811	0.284187
5	A5	125	84.4695	0.475331	0.312738
5	A5	126	84.6657	0.456736	0.344475
5	A5	127	84.8619	0.434042	0.379867
5	A5	128	85.058	0.407528	0.419655
5	A5	129	85.2542	0.383903	0.46444
5	A5	130	85.4504	0.361425	0.513757
5	A5	131	85.6466	0.332211	0.564982
5	A5	132	85.8427	0.297053	0.612706
5	A5	133	86.0389	0.25195	0.649203
5	A5	134	86.2351	0.204109	0.666159
5	A5	135	86.4312	0.15086	0.657132
5	A5	136	86.6274	0.104275	0.619813
5	A5	137	86.8236	0.0610101	0.557083
5	A5	138	87.0198	0.0352933	0.476417
5	A5	139	87.2159	0.0227106	0.38784
5	A5	140	87.4121	0.00959184	0.301303
5	A5	141	87.6083	0.00501326	0.224465
5	A5	142	87.8044	-0.00106482	0.161588
5	A5	143	88.0006	-0.00242575	0.113638
5	A5	144	88.1968	-0.00199125	0.0791946
5	A5	145	88.393	-0.00835514	0.0556185
5	A5	146	88.5891	-0.00872657	0.0400303
5	A5	147	88.7853	-0.00753982	0.0299113
5	A5	148	88.9815	-0.00919064	0.0233463
5	A5	149	89.1776	-0.0146224	0.0190316
5	A5	150	89.3738	-0.0102783	0.0161673
5	A5	151	89.57	-0.0110046	0.0143089
5	A5	152	89.7662	-0.0132853	0.0132221
5	A5	153	89.9623	-0.0154458	0.0127684
5	A5	154	90.1585	-0.014558	0.0128211
5	A5	155	90.3547	-0.0116489	0.0132039
5	A5	156	90.5508	-0.0170198	0.0136565
5	A5	157	90.747	-0.0179494	0.0138607
5	A5	158	90.9432	-0.0178582	0.0135361
5	A5	159	91.1394	-0.0187391	0.0125567
5	A5	160	91.3355	-0.0195446	0.0110099
5	A5	161	91.5317	-0.0201959	0.00916293
5	A5	162	91.7279	-0.0192607	0.0073636
5	A5	163	91.924	-0.0213718	0.00592463
5	A5	164	92.1202	-0.0187863	0.00503049
5	A5	165	92.3164	-0.0195918	0.00468829
5	A5	166	92.5126	-0.0212594	0.0047389
5	A5	167	92.7087	-0.0207776	0.0049272
5	A5	168	92.9049	-0.0226722	0.00500054
5	A5	169	93.1011	-0.019333	0.00479185
5	A5	170	93.2972	-0.0235891	0.00426173
5	A5	171	93.4934	-0.0220502	0.00349809
5	A5	172	93.6896	-0.0236971	0.0026769
5	A5	173	93.8858	-0.0201759	0.00198692
5	A5	174	94.0819	-0.0214229	0.00154254
5	A5	175	94.2781	-0.0236805	0.00133393
5	A5	176	94.4743	-0.0226802	0.0012509
5	A5	177	94.6704	-0.0208297	0.0011626
5	A5	178	94.8666	-0.0238967	0.00099289
7	A7	1	60.1443	1.81927	0.128658
7	A7	2	60.3405	1.81228	0.128795
7	A7	3	60.5366	1.80441	0.128607
7	A7	4	60.7328	1.79841	0.128065
7	A7	5	60.929	1.79372	0.127214
7	A7	6	61.1252	1.78185	0.126169
7	A7	7	61.3213	1.7802	0.125118
7	A7	8	61.5175	1.76607	0.124333
7	A7	9	61.7137	1.76306	0.124129
7	A7	10	61.9098	1.75673	0.124731
7	A7	11	62.106	1.74887	0.126151
7	A7	12	62.3022	1.74653	0.128192
7	A7	13	62.4984	1.73221	0.130593
7	A7	14	62.6945	1.72606	0.133212
7	A7	15	62.8907	1.71741	0.136076
7	A7	16	63.0869	1.71532	0.139254
7	A7	17	63.283	1.70266	0.142672
7	A7	18	63.4792	1.69639	0.146012
7	A7	19	63.6754	1.68641	0.148764
7	A7	20	63.8716	1.6758	0.150407
7	A7	21	64.0677	1.67202	0.150644
7	A7	22	64.2639	1.66006	0.149593
7	A7	23	64.4601	1.64553	0.147831
7	A7	24	64.6562	1.63973	0.146213
7	A7	25	64.8524	1.64132	0.145501
7	A7	26	65.0486	1.62707	0.145989
7	A7	27	65.2448	1.61662	0.147373
7	A7	28	65.4409	1.61507	0.148971
7	A7	29	65.6371	1.60214	0.150152
7	A7	30	65.8333	1.59074	0.150706
7	A7	31	66.0294	1.57961	0.150867
7	A7	32	66.2256	1.576	0.15102
7	A7	33	66.4218	1.57359	0.151342
7	A7	34	66.618	1.55917	0.151671
7	A7	35	66.8141	1.54565	0.151724
7	A7	36	67.0103	1.54084	0.151416
7	A7	37	67.2065	1.52844	0.150989
7	A7	38	67.4026	1.52768	0.150811
7	A7	39	67.5988	1.51258	0.15106
7	A7	40	67.795	1.51028	0.151571
7	A7	41	67.9911	1.4975	0.151981
7	A7	42	68.1873	1.48629	0.152019
7	A7	43	68.3835	1.47924	0.151721
7	A7	44	68.5797	1.47411	0.151394
7	A7	45	68.7758	1.45963	0.151353
7	A7	46	68.972	1.45525	0.151635
7	A7	47	69.1682	1.45012	0.151906
7	A7	48	69.3643	1.43651	0.151631
7	A7	49	69.5605	1.42607	0.150454
7	A7	50	69.7567	1.41844	0.148489
7	A7	51	69.9529	1.40673	0.146345
7	A7	52	70.149	1.40385	0.144807
7	A7	53	70.3452	1.39624	0.144417
7	A7	54	70.5414	1.38885	0.145208
7	A7	55	70.7375	1.3784	0.146792
7	A7	56	70.9337	1.3681	0.148652
7	A7	57	71.1299	1.36234	0.150439
7	A7	58	71.3261	1.35187	0.152058
7	A7	59	71.5222	1.3399	0.153523
7	A7	60	71.7184	1.34182	0.154786
7	A7	61	71.9146	1.32452	0.155678
7	A7	62	72.1107	1.31356	0.15603
7	A7	63	72.3069	1.30856	0.155802
7	A7	64	72.5031	1.2967	0.155113
7	A7	65	72.6993	1.29201	0.154141
7	A7	66	72.8954	1.28246	0.153016
7	A7	67	73.0916	1.27157	0.151827
7	A7	68	73.2878	1.26051	0.150748
7	A7	69	73.4839	1.25705	0.150112
7	A7	70	73.6801	1.24656	0.150355
7	A7	71	73.8763	1.2372	0.151811
7	A7	72	74.0725	1.23293	0.154482
7	A7	73	74.2686	1.22079	0.157954
7	A7	74	74.4648	1.21376	0.16151
7	A7	75	74.661	1.20354	0.164451
7	A7	76	74.8571	1.19268	0.166472
7	A7	77	75.0533	1.17938	0.167861
7	A7	78	75.2495	1.17213	0.169385
7	A7	79	75.4457	1.1661	0.171871
7	A7	80	75.6418	1.15834	0.175752
7	A7	81	75.838	1.14598	0.18087
7	A7	82	76.0342	1.13392	0.186678
7	A7	83	76.2303	1.12531	0.19268
7	A7	84	76.4265	1.10699	0.198776
7	A7	85	76.6227	1.10219	0.205321
7	A7	86	76.8189	1.09075	0.212872
7	A7	87	77.015	1.07691	0.221879
7	A7	88	77.2112	1.0636	0.232496
7	A7	89	77.4074	1.05152	0.244574
7	A7	90	77.6035	1.03298	0.257741
7	A7	91	77.7997	1.02225	0.27147
7	A7	92	77.9959	1.0028	0.285072
7	A7	93	78.1921	0.986457	0.297691
7	A7	94	78.3882	0.964516	0.308334
7	A7	95	78.5844	0.950527	0.316
7	A7	96	78.7806	0.926495	0.319878
7	A7	97	78.9767	0.904901	0.319541
7	A7	98	79.1729	0.88735	0.315033
7	A7	99	79.3691	0.86706	0.306791
7	A7	100	79.5653	0.854763	0.295433
7	A7	101	79.7614	0.837932	0.281594
7	A7	102	79.9576	0.816828	0.265902
7	A7	103	80.1538	0.803693	0.249085
7	A7	104	80.3499	0.793922	0.232024
7	A7	105	80.5461	0.78156	0.215647
7	A7	106	80.7423	0.771779	0.200697
7	A7	107	80.9385	0.759806	0.18754
7	A7	108	81.1346	0.752814	0.176163
7	A7	109	81.3308	0.741562	0.166365
7	A7	110	81.527	0.733135	0.158016
7	A7	111	81.7231	0.72245	0.151247
7	A7	112	81.9193	0.718265	0.146443
7	A7	113	82.1155	0.70918	0.144042
7	A7	114	82.3117	0.703304	0.144261
7	A7	115	82.5078	0.697223	0.146938
7	A7	116	82.704	0.687472	0.151602
7	A7	117	82.9002	0.676783	0.157779
7	A7	118	83.0963	0.666998	0.16532
7	A7	119	83.2925	0.658212	0.174558
7	A7	120	83.4887	0.649221	0.186156
7	A7	121	83.6849	0.638148	0.200743
7	A7	122	83.881	0.631189	0.218573
7	A7	123	84.0772	0.610943	0.23943
7	A7	124	84.2734	0.602061	0.262847
7	A7	125	84.4695	0.581461	0.288542
7	A7	126	84.6657	0.563951	0.316849
7	A7	127	84.8619	0.545587	0.348917
7	A7	128	85.058	0.525009	0.386526
7	A7	129	85.2542	0.501786	0.431462
7	A7	130	85.4504	0.480046	0.484524
7	A7	131	85.6466	0.454929	0.544402
7	A7	132	85.8427	0.418525	0.606847
7	A7	133	86.0389	0.381526	0.664572
7	A7	134	86.2351	0.334459	0.708248
7	A7	135	86.4312	0.279987	0.728554
7	A7	136	86.6274	0.219346	0.718782
7	A7	137	86.8236	0.165354	0.677077
7	A7	138	87.0198	0.12566	0.60734
7	A7	139	87.2159	0.0974662	0.518333
7	A7	140	87.4121	0.0792438	0.421289
7	A7	141	87.6083	0.0700961	0.327034
7	A7	142	87.8044	0.064539	0.243713
7	A7	143	88.0006	0.0551267	0.175773
7	A7	144	88.1968	0.0545229	0.12419
7	A7	145	88.393	0.0536094	0.0874366
7	A7	146	88.5891	0.0536049	0.0626479
7	A7	147	88.7853	0.0481575	0.046603
7	A7	148	88.9815	0.0451601	0.0363851
7	A7	149	89.1776	0.0482522	0.029723
7	A7	150	89.3738	0.0437917	0.0250823
7	A7	151	89.57	0.0403987	0.0215931
7	A7	152	89.7662	0.0429669	0.0188781
7	A7	153	89.9623	0.0422152	0.016822
7	A7	154	90.1585	0.0424275	0.0153413
7	A7	155	90.3547	0.0395601	0.0142489
7	A7	156	90.5508	0.0386896	0.0132845
7	A7	157	90.747	0.0369633	0.0122658
7	A7	158	90.9432	0.038465	0.011212
7	A7	159	91.1394	0.0379938	0.0103138
7	A7	160	91.3355	0.0378056	0.00975991
7	A7	161	91.5317	0.0367769	0.00956097
7	A7	162	91.7279	0.0358031	0.00951179
7	A7	163	91.924	0.0357762	0.00932476
7	A7	164	92.1202	0.0336183	0.00883691
7	A7	165	92.3164	0.0333056	0.00813601
7	A7	166	92.5126	0.0334913	0.00750137
7	A7	167	92.7087	0.0370247	0.00718749
7	A7	168	92.9049	0.033635	0.00721187
7	A7	169	93.1011	0.0333168	0.00732626
7	A7	170	93.2972	0.028416	0.00721454
7	A7	171	93.4934	0.033591	0.00676432
7	A7	172	93.6896	0.0309886	0.00618069
7	A7	173	93.8858	0.0320968	0.00583353
7	A7	174	94.0819	0.0320224	0.0059491
7	A7	175	94.2781	0.0330831	0.00638887
7	A7	176	94.4743	0.0301307	0.00669456
7	A7	177	94.6704	0.0268167	0.00637694
7	A7	178	94.8666	0.0272654	0.00523998
9	A9	1	60.1443	1.75548	0.140287
9	A9	2	60.3405	1.74438	0.141017
9	A9	3	60.5366	1.73719	0.140947
9	A9	4	60.7328	1.73219	0.139856
9	A9	5	60.929	1.72043	0.137922
9	A9	6	61.1252	1.71276	0.135727
9	A9	7	61.3213	1.70478	0.134046
9	A9	8	61.5175	1.70025	0.133515
9	A9	9	61.7137	1.69211	0.134328
9	A9	10	61.9098	1.68688	0.136168
9	A9	11	62.106	1.67842	0.138407
9	A9	12	62.3022	1.66742	0.140468
9	A9	13	62.4984	1.65667	0.14207
9	A9	14	62.6945	1.65162	0.143228
9	A9	15	62.8907	1.64486	0.144051
9	A9	16	63.0869	1.63827	0.144559
9	A9	17	63.283	1.62403	0.144698
9	A9	18	63.4792	1.61655	0.144466
9	A9	19	63.6754	1.60823	0.144024
9	A9	20	63.8716	1.60133	0.143636
9	A9	21	64.0677	1.59798	0.143566
9	A9	22	64.2639	1.58362	0.14399
9	A9	23	64.4601	1.57153	0.144961
9	A9	24	64.6562	1.57102	0.146349
9	A9	25	64.8524	1.5653	0.147754
9	A9	26	65.0486	1.54938	0.148518
9	A9	27	65.2448	1.54492	0.147977
9	A9	28	65.4409	1.53246	0.14583
9	A9	29	65.6371	1.52294	0.142422
9	A9	30	65.8333	1.51525	0.138689
9	A9	31	66.0294	1.50988	0.135751
9	A9	32	66.2256	1.50007	0.134394
9	A9	33	66.4218	1.50523	0.134793
9	A9	34	66.618	1.48342	0.136573
9	A9	35	66.8141	1.47834	0.139117
9	A9	36	67.0103	1.47068	0.141835
9	A9	37	67.2065	1.46533	0.144221
9	A9	38	67.4026	1.45814	0.145802
9	A9	39	67.5988	1.44073	0.146141
9	A9	40	67.795	1.44019	0.145026
9	A9	41	67.9911	1.42663	0.142677
9	A9	42	68.1873	1.41855	0.139828
9	A9	43	68.3835	1.41114	0.137525
9	A9	44	68.5797	1.40516	0.136701
9	A9	45	68.7758	1.4012	0.137744
9	A9	46	68.972	1.38995	0.14032
9	A9	47	69.1682	1.3874	0.143544
9	A9	48	69.3643	1.37157	0.146433
9	A9	49	69.5605	1.36288	0.148346
9	A9	50	69.7567	1.35172	0.149163
9	A9	51	69.9529	1.35374	0.14917
9	A9	52	70.149	1.33375	0.148771
9	A9	53	70.3452	1.33238	0.14826
9	A9	54	70.5414	1.31882	0.147695
9	A9	55	70.7375	1.31277	0.146915
9	A9	56	70.9337	1.30914	0.145665
9	A9	57	71.1299	1.29387	0.143826
9	A9	58	71.3261	1.28458	0.141615
9	A9	59	71.5222	1.27697	0.139627
9	A9	60	71.7184	1.26931	0.138552
9	A9	61	71.9146	1.27107	0.138751
9	A9	62	72.1107	1.25808	0.139987
9	A9	63	72.3069	1.24492	0.141569
9	A9	64	72.5031	1.24364	0.142801
9	A9	65	72.6993	1.22786	0.143423
9	A9	66	72.8954	1.21925	0.143686
9	A9	67	73.0916	1.21744	0.144039
9	A9	68	73.2878	1.20881	0.1447
9	A9	69	73.4839	1.20162	0.145483
9	A9	70	73.6801	1.19031	0.146003
9	A9	71	73.8763	1.17128	0.146052
9	A9	72	74.0725	1.17909	0.145814
9	A9	73	74.2686	1.1623	0.145758
9	A9	74	74.4648	1.15862	0.14633
9	A9	75	74.661	1.14732	0.147706
9	A9	76	74.8571	1.14098	0.149759
9	A9	77	75.0533	1.13132	0.152214
9	A9	78	75.2495	1.12386	0.154846
9	A9	79	75.4457	1.11272	0.157599
9	A9	80	75.6418	1.10308	0.16061
9	A9	81	75.838	1.09729	0.164138
9	A9	82	76.0342	1.08559	0.168467
9	A9	83	76.2303	1.0778	0.17384
9	A9	84	76.4265	1.06266	0.18042
9	A9	85	76.6227	1.06105	0.188269
9	A9	86	76.8189	1.04258	0.197329
9	A9	87	77.015	1.03519	0.207417
9	A9	88	77.2112	1.02143	0.218244
9	A9	89	77.4074	1.00742	0.229431
9	A9	90	77.6035	0.992106	0.240499
9	A9	91	77.7997	0.979254	0.250828
9	A9	92	77.9959	0.967039	0.259691
9	A9	93	78.1921	0.944976	0.266394
9	A9	94	78.3882	0.926162	0.27048
9	A9	95	78.5844	0.913915	0.27186
9	A9	96	78.7806	0.894415	0.27072
9	A9	97	78.9767	0.884653	0.267287
9	A9	98	79.1729	0.861812	0.261623
9	A9	99	79.3691	0.852012	0.253623
9	A9	100	79.5653	0.831731	0.243235
9	A9	101	79.7614	0.82017	0.230702
9	A9	102	79.9576	0.808437	0.21668
9	A9	103	80.1538	0.794406	0.202138
9	A9	104	80.3499	0.790836	0.188132
9	A9	105	80.5461	0.775052	0.175559
9	A9	106	80.7423	0.767546	0.164983
9	A9	107	80.9385	0.764206	0.156579
9	A9	108	81.1346	0.751726	0.150174
9	A9	109	81.3308	0.745042	0.14542
9	A9	110	81.527	0.735481	0.142012
9	A9	111	81.7231	0.728008	0.139869
9	A9	112	81.9193	0.719466	0.139156
9	A9	113	82.1155	0.716176	0.140133
9	A9	114	82.3117	0.706672	0.142938
9	A9	115	82.5078	0.695955	0.147446
9	A9	116	82.704	0.69417	0.153338
9	A9	117	82.9002	0.679852	0.16034
9	A9	118	83.0963	0.668695	0.168483
9	A9	119	83.2925	0.65762	0.178207
9	A9	120	83.4887	0.656917	0.190261
9	A9	121	83.6849	0.639729	0.205426
9	A9	122	83.881	0.62459	0.224281
9	A9	123	84.0772	0.61835	0.247074
9	A9	124	84.2734	0.601778	0.27374
9	A9	125	84.4695	0.581631	0.304039
9	A9	126	84.6657	0.56614	0.337782
9	A9	127	84.8619	0.545463	0.375119
9	A9	128	85.058	0.519254	0.416688
9	A9	129	85.2542	0.48878	0.46337
9	A9	130	85.4504	0.46791	0.515399
9	A9	131	85.6466	0.445452	0.571047
9	A9	132	85.8427	0.405866	0.625539
9	A9	133	86.0389	0.365264	0.671045
9	A9	134	86.2351	0.313955	0.698219
9	A9	135	86.4312	0.2543	0.698918
9	A9	136	86.6274	0.200477	0.669007
9	A9	137	86.8236	0.159016	0.610012
9	A9	138	87.0198	0.125932	0.528913
9	A9	139	87.2159	0.10449	0.436191
9	A9	140	87.4121	0.0929867	0.342986
9	A9	141	87.6083	0.0867971	0.258474
9	A9	142	87.8044	0.0831354	0.18826
9	A9	143	88.0006	0.0788975	0.134128
9	A9	144	88.1968	0.0783882	0.0948788
9	A9	145	88.393	0.072077	0.0677185
9	A9	146	88.5891	0.068415	0.049545
9	A9	147	88.7853	0.0723716	0.037739
9	A9	148	88.9815	0.069907	0.0303885
9	A9	149	89.1776	0.067909	0.0261514
9	A9	150	89.3738	0.0622175	0.0240122
9	A9	151	89.57	0.0703948	0.0230839
9	A9	152	89.7662	0.0627796	0.0225056
9	A9	153	89.9623	0.0632917	0.0214791
9	A9	154	90.1585	0.0586197	0.0194567
9	A9	155	90.3547	0.0575197	0.0163858
9	A9	156	90.5508	0.0581372	0.0127893
9	A9	157	90.747	0.0601342	0.00952044
9	A9	158	90.9432	0.0643587	0.0072841
9	A9	159	91.1394	0.0596218	0.00625239
9	A9	160	91.3355	0.0560756	0.00605876
9	A9	161	91.5317	0.056219	0.00614976
9	A9	162	91.7279	0.0604321	0.00618901
9	A9	163	91.924	0.058191	0.00620737
9	A9	164	92.1202	0.0549628	0.00644556
9	A9	165	92.3164	0.0604384	0.00707711
9	A9	166	92.5126	0.0551647	0.00803183
9	A9	167	92.7087	0.0576499	0.00900728
9	A9	168	92.9049	0.0530027	0.00960954
9	A9	169	93.1011	0.0555576	0.00951593
9	A9	170	93.2972	0.0521063	0.00858519
9	A9	171	93.4934	0.0563437	0.00689955
9	A9	172	93.6896	0.0492978	0.00475466
9	A9	173	93.8858	0.0545062	0.00260006
9	A9	174	94.0819	0.0530723	0.000911803
9	A9	175	94.2781	0.0543534	8.69007e-06
9	A9	176	94.4743	0.0582247	-0.000101512
9	A9	177	94.6704	0.0510257	0.000274505
9	A9	178	94.8666	0.0516175	0.000696604
10	A10	1	60.1443	1.62748	0.131529
10	A10	2	60.3405	1.60633	0.132284
10	A10	3	60.5366	1.60897	0.132354
10	A10	4	60.7328	1.59793	0.13161
10	A10	5	60.929	1.59291	0.130102
10	A10	6	61.1252	1.58384	0.128035
10	A10	7	61.3213	1.57668	0.125741
10	A10	8	61.5175	1.57032	0.12367
10	A10	9	61.7137	1.55912	0.122328
10	A10	10	61.9098	1.55761	0.122151
10	A10	11	62.106	1.55344	0.123383
10	A10	12	62.3022	1.54444	0.126007
10	A10	13	62.4984	1.53088	0.129733
10	A10	14	62.6945	1.5293	0.133979
10	A10	15	62.8907	1.52773	0.137898
10	A10	16	63.0869	1.51001	0.140509
10	A10	17	63.283	1.50478	0.141051
10	A10	18	63.4792	1.49293	0.139363
10	A10	19	63.6754	1.48009	0.136072
10	A10	20	63.8716	1.48325	0.1324
10	A10	21	64.0677	1.4699	0.1297
10	A10	22	64.2639	1.46565	0.12894
10	A10	23	64.4601	1.45963	0.130389
10	A10	24	64.6562	1.45269	0.133572
10	A10	25	64.8524	1.44436	0.13748
10	A10	26	65.0486	1.43982	0.140958
10	A10	27	65.2448	1.42466	0.143121
10	A10	28	65.4409	1.4162	0.143642
10	A10	29	65.6371	1.41119	0.142781
10	A10	30	65.8333	1.39967	0.141159
10	A10	31	66.0294	1.39598	0.139441
10	A10	32	66.2256	1.38651	0.138106
10	A10	33	66.4218	1.37904	0.137401
10	A10	34	66.618	1.36903	0.137395
10	A10	35	66.8141	1.36365	0.138003
10	A10	36	67.0103	1.35507	0.138963
10	A10	37	67.2065	1.35134	0.139852
10	A10	38	67.4026	1.33728	0.140221
10	A10	39	67.5988	1.32972	0.139842
10	A10	40	67.795	1.32234	0.138901
10	A10	41	67.9911	1.31322	0.137957
10	A10	42	68.1873	1.30704	0.137663
10	A10	43	68.3835	1.30106	0.138399
10	A10	44	68.5797	1.29639	0.140035
10	A10	45	68.7758	1.28072	0.141986
10	A10	46	68.972	1.27893	0.143492
10	A10	47	69.1682	1.26682	0.143993
10	A10	48	69.3643	1.2576	0.143383
10	A10	49	69.5605	1.24666	0.142036
10	A10	50	69.7567	1.24715	0.140628
10	A10	51	69.9529	1.22982	0.139812
10	A10	52	70.149	1.23141	0.139944
10	A10	53	70.3452	1.21715	0.140937
10	A10	54	70.5414	1.21348	0.142303
10	A10	55	70.7375	1.20155	0.143382
10	A10	56	70.9337	1.19779	0.143649
10	A10	57	71.1299	1.18131	0.142987
10	A10	58	71.3261	1.17594	0.14176
10	A10	59	71.5222	1.1693	0.140626
10	A10	60	71.7184	1.16492	0.140163
10	A10	61	71.9146	1.1513	0.140525
10	A10	62	72.1107	1.14978	0.141333
10	A10	63	72.3069	1.13961	0.141895
10	A10	64	72.5031	1.12818	0.141631
10	A10	65	72.6993	1.11776	0.140433
10	A10	66	72.8954	1.11438	0.138742
10	A10	67	73.0916	1.10285	0.137274
10	A10	68	73.2878	1.10082	0.136588
10	A10	69	73.4839	1.09262	0.136783
10	A10	70	73.6801	1.08297	0.137538
10	A10	71	73.8763	1.07422	0.138437
10	A10	72	74.0725	1.06467	0.139325
10	A10	73	74.2686	1.05823	0.140439
10	A10	74	74.4648	1.05345	0.142194
10	A10	75	74.661	1.03965	0.144815
10	A10	76	74.8571	1.03981	0.148063
10	A10	77	75.0533	1.03117	0.151316
10	A10	78	75.2495	1.01332	0.153981
10	A10	79	75.4457	1.00899	0.155991
10	A10	80	75.6418	0.995247	0.158037
10	A10	81	75.838	0.992104	0.161328
10	A10	82	76.0342	0.982709	0.166994
10	A10	83	76.2303	0.97639	0.175482
10	A10	84	76.4265	0.965601	0.186301
10	A10	85	76.6227	0.954044	0.198247
10	A10	86	76.8189	0.942496	0.209966
10	A10	87	77.015	0.922306	0.220528
10	A10	88	77.2112	0.914015	0.229718
10	A10	89	77.4074	0.90047	0.237959
10	A10	90	77.6035	0.88495	0.24598
10	A10	91	77.7997	0.869974	0.254411
10	A10	92	77.9959	0.857929	0.263478
10	A10	93	78.1921	0.841107	0.272848
10	A10	94	78.3882	0.82359	0.281648
10	A10	95	78.5844	0.808273	0.288626
10	A10	96	78.7806	0.788784	0.292452
10	A10	97	78.9767	0.766802	0.292074
10	A10	98	79.1729	0.750243	0.287005
10	A10	99	79.3691	0.736604	0.277448
10	A10	100	79.5653	0.714899	0.264241
10	A10	101	79.7614	0.707068	0.248633
10	A10	102	79.9576	0.687009	0.231997
10	A10	103	80.1538	0.682463	0.215542
10	A10	104	80.3499	0.670444	0.200135
10	A10	105	80.5461	0.660151	0.186274
10	A10	106	80.7423	0.646529	0.174217
10	A10	107	80.9385	0.642415	0.164143
10	A10	108	81.1346	0.632558	0.156241
10	A10	109	81.3308	0.626719	0.150667
10	A10	110	81.527	0.614857	0.14745
10	A10	111	81.7231	0.612505	0.146471
10	A10	112	81.9193	0.601371	0.147549
10	A10	113	82.1155	0.592411	0.150574
10	A10	114	82.3117	0.584696	0.155578
10	A10	115	82.5078	0.574863	0.162654
10	A10	116	82.704	0.572061	0.171768
10	A10	117	82.9002	0.55678	0.182638
10	A10	118	83.0963	0.549197	0.194814
10	A10	119	83.2925	0.533192	0.207967
10	A10	120	83.4887	0.517858	0.222143
10	A10	121	83.6849	0.509424	0.237808
10	A10	122	83.881	0.499124	0.255647
10	A10	123	84.0772	0.478743	0.276316
10	A10	124	84.2734	0.46481	0.300383
10	A10	125	84.4695	0.444334	0.328454
10	A10	126	84.6657	0.425984	0.361293
10	A10	127	84.8619	0.405787	0.399676
10	A10	128	85.058	0.383461	0.44392
10	A10	129	85.2542	0.356542	0.493194
10	A10	130	85.4504	0.327168	0.544903
10	A10	131	85.6466	0.290539	0.594394
10	A10	132	85.8427	0.252852	0.6352
10	A10	133	86.0389	0.212151	0.659967
10	A10	134	86.2351	0.159193	0.662015
10	A10	135	86.4312	0.111276	0.637211
10	A10	136	86.6274	0.0654071	0.585533
10	A10	137	86.8236	0.0324018	0.511646
10	A10	138	87.0198	0.00819684	0.424077
10	A10	139	87.2159	-0.00366769	0.333208
10	A10	140	87.4121	-0.00570351	0.248775
10	A10	141	87.6083	-0.01145	0.177798
10	A10	142	87.8044	-0.0137382	0.123546
10	A10	143	88.0006	-0.0128027	0.0856905
10	A10	144	88.1968	-0.0114951	0.06134
10	A10	145	88.393	-0.0185071	0.0464536
10	A10	146	88.5891	-0.0219528	0.0371675
10	A10	147	88.7853	-0.0224592	0.0306806
10	A10	148	88.9815	-0.0246751	0.0255376
10	A10	149	89.1776	-0.0240935	0.0213607
10	A10	150	89.3738	-0.0256481	0.0182628
10	A10	151	89.57	-0.0238177	0.0162631
10	A10	152	89.7662	-0.0249253	0.0149743
10	A10	153	89.9623	-0.0296661	0.0136755
10	A10	154	90.1585	-0.0297329	0.0116861
10	A10	155	90.3547	-0.0293588	0.0087933
10	A10	156	90.5508	-0.0324552	0.0054453
10	A10	157	90.747	-0.0280654	0.00254659
10	A10	158	90.9432	-0.0260411	0.000942579
10	A10	159	91.1394	-0.0234698	0.000908535
10	A10	160	91.3355	-0.0313798	0.00198572
10	A10	161	91.5317	-0.0292838	0.00328397
10	A10	162	91.7279	-0.0307503	0.00404206
10	A10	163	91.924	-0.0297197	0.00405813
10	A10	164	92.1202	-0.0320257	0.00371432
10	A10	165	92.3164	-0.0263243	0.00362347
10	A10	166	92.5126	-0.0280928	0.00417883
10	A10	167	92.7087	-0.0324793	0.00531533
10	A10	168	92.9049	-0.0290387	0.00660533
10	A10	169	93.1011	-0.0324724	0.00757388
10	A10	170	93.2972	-0.0335379	0.00799266
10	A10	171	93.4934	-0.0321362	0.00795965
10	A10	172	93.6896	-0.0320284	0.0077398
10	A10	173	93.8858	-0.0329859	0.00750996
10	A10	174	94.0819	-0.0305657	0.00721084
10	A10	175	94.2781	-0.0373923	0.00661751
10	A10	176	94.4743	-0.0370751	0.00556016
10	A10	177	94.6704	-0.031881	0.00410441
10	A10	178	94.8666	-0.0349994	0.00254321
13	B1	1	60.1443	1.2711	0.0841469
13	B1	2	60.3405	1.27163	0.0827389
13	B1	3	60.5366	1.27459	0.0821413
13	B1	4	60.7328	1.26314	0.0826223
13	B1	5	60.929	1.26277	0.0840574
13	B1	6	61.1252	1.25802	0.0859861
13	B1	7	61.3213	1.24892	0.0878408
13	B1	8	61.5175	1.2484	0.0891967
13	B1	9	61.7137	1.23641	0.089918
13	B1	10	61.9098	1.23635	0.0901556
13	B1	11	62.106	1.22922	0.0902215
13	B1	12	62.3022	1.2236	0.0904392
13	B1	13	62.4984	1.22115	0.0910447
13	B1	14	62.6945	1.2123	0.0921665
13	B1	15	62.8907	1.20974	0.0938274
13	B1	16	63.0869	1.20181	0.0959356
13	B1	17	63.283	1.19936	0.0982548
13	B1	18	63.4792	1.19076	0.100413
13	B1	19	63.6754	1.18855	0.102009
13	B1	20	63.8716	1.17783	0.102789
13	B1	21	64.0677	1.17038	0.102783
13	B1	22	64.2639	1.16779	0.10229
13	B1	23	64.4601	1.1596	0.101701
13	B1	24	64.6562	1.15773	0.101284
13	B1	25	64.8524	1.14921	0.101095
13	B1	26	65.0486	1.14626	0.101056
13	B1	27	65.2448	1.13344	0.101109
13	B1	28	65.4409	1.13232	0.101273
13	B1	29	65.6371	1.12767	0.10158
13	B1	30	65.8333	1.12113	0.101985
13	B1	31	66.0294	1.11548	0.102371
13	B1	32	66.2256	1.10617	0.102656
13	B1	33	66.4218	1.10126	0.102892
13	B1	34	66.618	1.09651	0.103215
13	B1	35	66.8141	1.09046	0.103677
13	B1	36	67.0103	1.08554	0.104114
13	B1	37	67.2065	1.07917	0.104206
13	B1	38	67.4026	1.07085	0.103694
13	B1	39	67.5988	1.06221	0.102616
13	B1	40	67.795	1.05931	0.101363
13	B1	41	67.9911	1.05469	0.100497
13	B1	42	68.1873	1.04748	0.100475
13	B1	43	68.3835	1.04521	0.101422
13	B1	44	68.5797	1.035	0.103107
13	B1	45	68.7758	1.03338	0.105076
13	B1	46	68.972	1.02368	0.106877
13	B1	47	69.1682	1.01834	0.108239
13	B1	48	69.3643	1.0103	0.109129
13	B1	49	69.5605	1.00502	0.109656
13	B1	50	69.7567	0.997097	0.109913
13	B1	51	69.9529	0.996298	0.109852
13	B1	52	70.149	0.983639	0.109312
13	B1	53	70.3452	0.979466	0.108192
13	B1	54	70.5414	0.968888	0.106627
13	B1	55	70.7375	0.968889	0.105019
13	B1	56	70.9337	0.958805	0.103885
13	B1	57	71.1299	0.955089	0.103613
13	B1	58	71.3261	0.949263	0.104286
13	B1	59	71.5222	0.946726	0.105695
13	B1	60	71.7184	0.934125	0.107504
13	B1	61	71.9146	0.928323	0.109433
13	B1	62	72.1107	0.925386	0.111332
13	B1	63	72.3069	0.917845	0.113109
13	B1	64	72.5031	0.910494	0.114632
13	B1	65	72.6993	0.905216	0.115722
13	B1	66	72.8954	0.896531	0.116267
13	B1	67	73.0916	0.887126	0.116361
13	B1	68	73.2878	0.882487	0.116317
13	B1	69	73.4839	0.878354	0.116535
13	B1	70	73.6801	0.868957	0.117317
13	B1	71	73.8763	0.863762	0.118756
13	B1	72	74.0725	0.85717	0.12077
13	B1	73	74.2686	0.846969	0.123201
13	B1	74	74.4648	0.841518	0.125886
13	B1	75	74.661	0.836784	0.12866
13	B1	76	74.8571	0.827603	0.131347
13	B1	77	75.0533	0.817448	0.133802
13	B1	78	75.2495	0.812271	0.136005
13	B1	79	75.4457	0.802884	0.138131
13	B1	80	75.6418	0.793111	0.140519
13	B1	81	75.838	0.788272	0.143545
13	B1	82	76.0342	0.78081	0.147488
13	B1	83	76.2303	0.769798	0.15247
13	B1	84	76.4265	0.761169	0.158502
13	B1	85	76.6227	0.750926	0.165556
13	B1	86	76.8189	0.745217	0.173595
13	B1	87	77.015	0.731386	0.182517
13	B1	88	77.2112	0.719538	0.192032
13	B1	89	77.4074	0.709878	0.201555
13	B1	90	77.6035	0.698518	0.210194
13	B1	91	77.7997	0.683582	0.216935
13	B1	92	77.9959	0.666592	0.220963
13	B1	93	78.1921	0.651082	0.221964
13	B1	94	78.3882	0.639198	0.220215
13	B1	95	78.5844	0.628148	0.216385
13	B1	96	78.7806	0.615632	0.211177
13	B1	97	78.9767	0.601451	0.205067
13	B1	98	79.1729	0.589545	0.198237
13	B1	99	79.3691	0.577691	0.190705
13	B1	100	79.5653	0.569704	0.18249
13	B1	101	79.7614	0.557652	0.173732
13	B1	102	79.9576	0.547129	0.164726
13	B1	103	80.1538	0.538292	0.155878
13	B1	104	80.3499	0.530553	0.147604
13	B1	105	80.5461	0.528103	0.140207
13	B1	106	80.7423	0.514691	0.133812
13	B1	107	80.9385	0.506883	0.128378
13	B1	108	81.1346	0.502033	0.123764
13	B1	109	81.3308	0.497586	0.119812
13	B1	110	81.527	0.489608	0.116431
13	B1	111	81.7231	0.478158	0.113711
13	B1	112	81.9193	0.475976	0.112003
13	B1	113	82.1155	0.469416	0.111876
13	B1	114	82.3117	0.463801	0.113918
13	B1	115	82.5078	0.460543	0.118466
13	B1	116	82.704	0.452543	0.125454
13	B1	117	82.9002	0.444467	0.134477
13	B1	118	83.0963	0.433677	0.145022
13	B1	119	83.2925	0.428257	0.156723
13	B1	120	83.4887	0.416901	0.169497
13	B1	121	83.6849	0.406092	0.183546
13	B1	122	83.881	0.395069	0.199269
13	B1	123	84.0772	0.382211	0.21714
13	B1	124	84.2734	0.372535	0.237616
13	B1	125	84.4695	0.355453	0.261079
13	B1	126	84.6657	0.340055	0.287856
13	B1	127	84.8619	0.321983	0.318233
13	B1	128	85.058	0.301833	0.352373
13	B1	129	85.2542	0.280303	0.389972
13	B1	130	85.4504	0.256812	0.429694
13	B1	131	85.6466	0.2325	0.468587
13	B1	132	85.8427	0.202361	0.501901
13	B1	133	86.0389	0.16446	0.523668
13	B1	134	86.2351	0.124427	0.528089
13	B1	135	86.4312	0.0839053	0.511322
13	B1	136	86.6274	0.0449858	0.47296
13	B1	137	86.8236	0.0195299	0.416525
13	B1	138	87.0198	-0.00262083	0.348708
13	B1	139	87.2159	-0.0100208	0.277641
13	B1	140	87.4121	-0.0179503	0.210869
13	B1	141	87.6083	-0.0197661	0.153777
13	B1	142	87.8044	-0.0232286	0.108913
13	B1	143	88.0006	-0.0241729	0.0762231
13	B1	144	88.1968	-0.0266515	0.0538794
13	B1	145	88.393	-0.0263029	0.0392831
13	B1	146	88.5891	-0.0295657	0.0298906
13	B1	147	88.7853	-0.031495	0.0237021
13	B1	148	88.9815	-0.031664	0.0193947
13	B1	149	89.1776	-0.0321762	0.0162002
13	B1	150	89.3738	-0.0314474	0.0136816
13	B1	151	89.57	-0.0360324	0.0115544
13	B1	152	89.7662	-0.0340017	0.00961537
13	B1	153	89.9623	-0.0335466	0.00775802
13	B1	154	90.1585	-0.0351348	0.00600405
13	B1	155	90.3547	-0.0371828	0.00449909
13	B1	156	90.5508	-0.0329989	0.00345964
13	B1	157	90.747	-0.034642	0.00308752
13	B1	158	90.9432	-0.0354001	0.00347968
13	B1	159	91.1394	-0.0349616	0.00456076
13	B1	160	91.3355	-0.0349296	0.00605951
13	B1	161	91.5317	-0.0360285	0.00754708
13	B1	162	91.7279	-0.0359746	0.00855043
13	B1	163	91.924	-0.0399152	0.00872285
13	B1	164	92.1202	-0.0399646	0.00799489
13	B1	165	92.3164	-0.0393659	0.00659878
13	B1	166	92.5126	-0.0355903	0.00492413
13	B1	167	92.7087	-0.0395048	0.00329487
13	B1	168	92.9049	-0.0405597	0.00183471
13	B1	169	93.1011	-0.037274	0.000520127
13	B1	170	93.2972	-0.0398763	-0.000640372
13	B1	171	93.4934	-0.0397888	-0.00147033
13	B1	172	93.6896	-0.0372897	-0.00166849
13	B1	173	93.8858	-0.0374722	-0.0010218
13	B1	174	94.0819	-0.0348466	0.000364678
13	B1	175	94.2781	-0.0390473	0.00201173
13	B1	176	94.4743	-0.0391711	0.0032639
13	B1	177	94.6704	-0.0424772	0.00363209
13	B1	178	94.8666	-0.039724	0.00304919
15	B3	1	60.1443	1.48726	0.0936698
15	B3	2	60.3405	1.48413	0.0930823
15	B3	3	60.5366	1.47668	0.0922447
15	B3	4	60.7328	1.47166	0.0914659
15	B3	5	60.929	1.46345	0.0911913
15	B3	6	61.1252	1.4625	0.0917615
15	B3	7	61.3213	1.45652	0.0931848
15	B3	8	61.5175	1.45201	0.0950832
15	B3	9	61.7137	1.44279	0.0968813
15	B3	10	61.9098	1.43397	0.0980956
15	B3	11	62.106	1.43055	0.0985453
15	B3	12	62.3022	1.42402	0.0983716
15	B3	13	62.4984	1.41541	0.097904
15	B3	14	62.6945	1.41281	0.0974968
15	B3	15	62.8907	1.40252	0.0974321
15	B3	16	63.0869	1.40035	0.0979149
15	B3	17	63.283	1.39326	0.0990842
15	B3	18	63.4792	1.38298	0.100998
15	B3	19	63.6754	1.38059	0.103555
15	B3	20	63.8716	1.37691	0.106449
15	B3	21	64.0677	1.36528	0.109211
15	B3	22	64.2639	1.36112	0.111392
15	B3	23	64.4601	1.34639	0.112759
15	B3	24	64.6562	1.34512	0.11337
15	B3	25	64.8524	1.33737	0.113467
15	B3	26	65.0486	1.32859	0.113301
15	B3	27	65.2448	1.32376	0.113003
15	B3	28	65.4409	1.31618	0.112609
15	B3	29	65.6371	1.30393	0.112126
15	B3	30	65.8333	1.3017	0.111587
15	B3	31	66.0294	1.29511	0.111
15	B3	32	66.2256	1.28453	0.110314
15	B3	33	66.4218	1.28191	0.10947
15	B3	34	66.618	1.27311	0.108528
15	B3	35	66.8141	1.25835	0.107746
15	B3	36	67.0103	1.2617	0.107495
15	B3	37	67.2065	1.25109	0.108019
15	B3	38	67.4026	1.24754	0.109231
15	B3	39	67.5988	1.24161	0.110699
15	B3	40	67.795	1.2266	0.111875
15	B3	41	67.9911	1.22203	0.112371
15	B3	42	68.1873	1.21761	0.11213
15	B3	43	68.3835	1.20874	0.111393
15	B3	44	68.5797	1.20026	0.110543
15	B3	45	68.7758	1.19351	0.109928
15	B3	46	68.972	1.18963	0.109742
15	B3	47	69.1682	1.18131	0.109994
15	B3	48	69.3643	1.17532	0.110573
15	B3	49	69.5605	1.1636	0.111355
15	B3	50	69.7567	1.16051	0.112265
15	B3	51	69.9529	1.15282	0.113264
15	B3	52	70.149	1.1439	0.114265
15	B3	53	70.3452	1.13979	0.115101
15	B3	54	70.5414	1.12916	0.115572
15	B3	55	70.7375	1.12291	0.115569
15	B3	56	70.9337	1.11224	0.115167
15	B3	57	71.1299	1.10787	0.11461
15	B3	58	71.3261	1.10006	0.114174
15	B3	59	71.5222	1.0939	0.114014
15	B3	60	71.7184	1.08636	0.11408
15	B3	61	71.9146	1.07661	0.114165
15	B3	62	72.1107	1.07266	0.114016
15	B3	63	72.3069	1.06213	0.113472
15	B3	64	72.5031	1.0569	0.112555
15	B3	65	72.6993	1.04841	0.111487
15	B3	66	72.8954	1.03975	0.110619
15	B3	67	73.0916	1.03623	0.110307
15	B3	68	73.2878	1.03009	0.110768
15	B3	69	73.4839	1.01982	0.111994
15	B3	70	73.6801	1.01538	0.11376
15	B3	71	73.8763	1.0069	0.115714
15	B3	72	74.0725	0.999415	0.117497
15	B3	73	74.2686	0.990753	0.118847
15	B3	74	74.4648	0.983758	0.119658
15	B3	75	74.661	0.975471	0.119994
15	B3	76	74.8571	0.968186	0.120088
15	B3	77	75.0533	0.960489	0.120282
15	B3	78	75.2495	0.952225	0.120964
15	B3	79	75.4457	0.947495	0.122466
15	B3	80	75.6418	0.936732	0.124966
15	B3	81	75.838	0.931319	0.12845
15	B3	82	76.0342	0.923937	0.132745
15	B3	83	76.2303	0.913722	0.137635
15	B3	84	76.4265	0.900917	0.142969
15	B3	85	76.6227	0.896008	0.148721
15	B3	86	76.8189	0.888321	0.15495
15	B3	87	77.015	0.874207	0.161732
15	B3	88	77.2112	0.862439	0.169082
15	B3	89	77.4074	0.853092	0.176885
15	B3	90	77.6035	0.844601	0.184837
15	B3	91	77.7997	0.826048	0.192432
15	B3	92	77.9959	0.817583	0.19903
15	B3	93	78.1921	0.797982	0.203996
15	B3	94	78.3882	0.787009	0.206854
15	B3	95	78.5844	0.772945	0.207362
15	B3	96	78.7806	0.75669	0.205512
15	B3	97	78.9767	0.744359	0.201474
15	B3	98	79.1729	0.73028	0.195536
15	B3	99	79.3691	0.718844	0.188056
15	B3	100	79.5653	0.7069	0.179436
15	B3	101	79.7614	0.695801	0.170108
15	B3	102	79.9576	0.68559	0.160535
15	B3	103	80.1538	0.676279	0.151184
15	B3	104	80.3499	0.666871	0.142475
15	B3	105	80.5461	0.66121	0.134714
15	B3	106	80.7423	0.653843	0.12806
15	B3	107	80.9385	0.641524	0.122546
15	B3	108	81.1346	0.638275	0.118153
15	B3	109	81.3308	0.631524	0.114864
15	B3	110	81.527	0.621723	0.112682
15	B3	111	81.7231	0.61715	0.111603
15	B3	112	81.9193	0.611298	0.111605
15	B3	113	82.1155	0.601916	0.112685
15	B3	114	82.3117	0.596058	0.114915
15	B3	115	82.5078	0.587805	0.118459
15	B3	116	82.704	0.581773	0.12352
15	B3	117	82.9002	0.574047	0.130224
15	B3	118	83.0963	0.568467	0.138566
15	B3	119	83.2925	0.554296	0.148475
15	B3	120	83.4887	0.546265	0.159986
15	B3	121	83.6849	0.533295	0.173387
15	B3	122	83.881	0.52442	0.189205
15	B3	123	84.0772	0.511791	0.208037
15	B3	124	84.2734	0.501609	0.230358
15	B3	125	84.4695	0.482478	0.256475
15	B3	126	84.6657	0.463491	0.286654
15	B3	127	84.8619	0.445608	0.321284
15	B3	128	85.058	0.425312	0.360839
15	B3	129	85.2542	0.398792	0.405487
15	B3	130	85.4504	0.370707	0.454342
15	B3	131	85.6466	0.346324	0.504643
15	B3	132	85.8427	0.308552	0.551322
15	B3	133	86.0389	0.267979	0.587399
15	B3	134	86.2351	0.213384	0.605415
15	B3	135	86.4312	0.162978	0.599546
15	B3	136	86.6274	0.1113	0.567632
15	B3	137	86.8236	0.0696079	0.512221
15	B3	138	87.0198	0.0449625	0.440125
15	B3	139	87.2159	0.0242819	0.360612
15	B3	140	87.4121	0.0149748	0.282978
15	B3	141	87.6083	0.0106657	0.21441
15	B3	142	87.8044	0.00574857	0.158832
15	B3	143	88.0006	-0.00053446	0.116915
15	B3	144	88.1968	-0.00134649	0.0869489
15	B3	145	88.393	-0.00557628	0.0660742
15	B3	146	88.5891	-0.00985232	0.0513761
15	B3	147	88.7853	-0.0112006	0.0405756
15	B3	148	88.9815	-0.0143727	0.0322512
15	B3	149	89.1776	-0.0153947	0.0256922
15	B3	150	89.3738	-0.0125408	0.0205708
15	B3	151	89.57	-0.0172674	0.0166369
15	B3	152	89.7662	-0.0169146	0.0135777
15	B3	153	89.9623	-0.0163023	0.0110669
15	B3	154	90.1585	-0.0207449	0.00890713
15	B3	155	90.3547	-0.0174105	0.00711616
15	B3	156	90.5508	-0.0179246	0.00586584
15	B3	157	90.747	-0.0171958	0.00530146
15	B3	158	90.9432	-0.0186488	0.00536838
15	B3	159	91.1394	-0.017958	0.00577631
15	B3	160	91.3355	-0.020745	0.00613462
15	B3	161	91.5317	-0.0212274	0.00616475
15	B3	162	91.7279	-0.0218196	0.00583492
15	B3	163	91.924	-0.0187346	0.00532039
15	B3	164	92.1202	-0.0203631	0.0048276
15	B3	165	92.3164	-0.0219437	0.00442394
15	B3	166	92.5126	-0.0215482	0.00400159
15	B3	167	92.7087	-0.0218682	0.00339035
15	B3	168	92.9049	-0.02345	0.00251936
15	B3	169	93.1011	-0.0215042	0.00150119
15	B3	170	93.2972	-0.0232155	0.000580705
15	B3	171	93.4934	-0.0191629	-5.79277e-06
15	B3	172	93.6896	-0.0222864	-0.000156747
15	B3	173	93.8858	-0.0214412	6.48515e-05
15	B3	174	94.0819	-0.0236704	0.000496681
15	B3	175	94.2781	-0.0204683	0.000966982
15	B3	176	94.4743	-0.021191	0.00134339
15	B3	177	94.6704	-0.0224241	0.00153717
15	B3	178	94.8666	-0.0239353	0.00150277
16	B4	1	60.1443	1.66413	0.116477
16	B4	2	60.3405	1.66173	0.115899
16	B4	3	60.5366	1.65895	0.115349
16	B4	4	60.7328	1.64683	0.114971
16	B4	5	60.929	1.63955	0.114894
16	B4	6	61.1252	1.63759	0.115162
16	B4	7	61.3213	1.63102	0.115727
16	B4	8	61.5175	1.62274	0.116534
16	B4	9	61.7137	1.60825	0.117627
16	B4	10	61.9098	1.60957	0.119107
16	B4	11	62.106	1.59804	0.120957
16	B4	12	62.3022	1.59974	0.122876
16	B4	13	62.4984	1.58435	0.124353
16	B4	14	62.6945	1.57765	0.124989
16	B4	15	62.8907	1.56418	0.124839
16	B4	16	63.0869	1.56087	0.124465
16	B4	17	63.283	1.55617	0.124654
16	B4	18	63.4792	1.55052	0.12598
16	B4	19	63.6754	1.53514	0.128512
16	B4	20	63.8716	1.53576	0.131799
16	B4	21	64.0677	1.52696	0.135108
16	B4	22	64.2639	1.51356	0.137768
16	B4	23	64.4601	1.50531	0.139406
16	B4	24	64.6562	1.49683	0.139993
16	B4	25	64.8524	1.4892	0.13971
16	B4	26	65.0486	1.48514	0.138783
16	B4	27	65.2448	1.47017	0.137396
16	B4	28	65.4409	1.46338	0.135748
16	B4	29	65.6371	1.45522	0.13411
16	B4	30	65.8333	1.44962	0.132805
16	B4	31	66.0294	1.43968	0.132085
16	B4	32	66.2256	1.43205	0.132012
16	B4	33	66.4218	1.42844	0.132412
16	B4	34	66.618	1.41363	0.132958
16	B4	35	66.8141	1.4101	0.133282
16	B4	36	67.0103	1.39863	0.133087
16	B4	37	67.2065	1.39294	0.132208
16	B4	38	67.4026	1.38327	0.130657
16	B4	39	67.5988	1.37576	0.128649
16	B4	40	67.795	1.36513	0.126591
16	B4	41	67.9911	1.36199	0.125016
16	B4	42	68.1873	1.35358	0.12442
16	B4	43	68.3835	1.34487	0.125077
16	B4	44	68.5797	1.34139	0.126921
16	B4	45	68.7758	1.33377	0.129541
16	B4	46	68.972	1.32137	0.132329
16	B4	47	69.1682	1.31592	0.134682
16	B4	48	69.3643	1.3074	0.136204
16	B4	49	69.5605	1.29706	0.136797
16	B4	50	69.7567	1.28802	0.136646
16	B4	51	69.9529	1.28126	0.136091
16	B4	52	70.149	1.27358	0.135473
16	B4	53	70.3452	1.26424	0.134994
16	B4	54	70.5414	1.25738	0.134683
16	B4	55	70.7375	1.24904	0.134428
16	B4	56	70.9337	1.23974	0.134093
16	B4	57	71.1299	1.23157	0.133611
16	B4	58	71.3261	1.22461	0.133056
16	B4	59	71.5222	1.21537	0.13263
16	B4	60	71.7184	1.20668	0.13261
16	B4	61	71.9146	1.20172	0.133235
16	B4	62	72.1107	1.19144	0.134603
16	B4	63	72.3069	1.1867	0.136588
16	B4	64	72.5031	1.17458	0.138838
16	B4	65	72.6993	1.16857	0.140882
16	B4	66	72.8954	1.16096	0.142296
16	B4	67	73.0916	1.14639	0.142877
16	B4	68	73.2878	1.13952	0.142724
16	B4	69	73.4839	1.13278	0.142178
16	B4	70	73.6801	1.12381	0.141645
16	B4	71	73.8763	1.11482	0.141433
16	B4	72	74.0725	1.10777	0.141668
16	B4	73	74.2686	1.09692	0.14235
16	B4	74	74.4648	1.09024	0.143468
16	B4	75	74.661	1.08197	0.145092
16	B4	76	74.8571	1.07062	0.147381
16	B4	77	75.0533	1.0636	0.150506
16	B4	78	75.2495	1.05812	0.154538
16	B4	79	75.4457	1.04524	0.159374
16	B4	80	75.6418	1.0349	0.164723
16	B4	81	75.838	1.02723	0.170194
16	B4	82	76.0342	1.01584	0.175421
16	B4	83	76.2303	1.00312	0.180204
16	B4	84	76.4265	0.991811	0.184601
16	B4	85	76.6227	0.980666	0.188928
16	B4	86	76.8189	0.970336	0.193671
16	B4	87	77.015	0.959233	0.199314
16	B4	88	77.2112	0.943198	0.206164
16	B4	89	77.4074	0.935869	0.214202
16	B4	90	77.6035	0.918872	0.223001
16	B4	91	77.7997	0.906831	0.231752
16	B4	92	77.9959	0.8904	0.239418
16	B4	93	78.1921	0.873427	0.244978
16	B4	94	78.3882	0.856643	0.247687
16	B4	95	78.5844	0.840495	0.247236
16	B4	96	78.7806	0.825015	0.243756
16	B4	97	78.9767	0.808469	0.237689
16	B4	98	79.1729	0.798566	0.229625
16	B4	99	79.3691	0.778616	0.220149
16	B4	100	79.5653	0.769255	0.209755
16	B4	101	79.7614	0.757641	0.198807
16	B4	102	79.9576	0.749032	0.18756
16	B4	103	80.1538	0.731789	0.176239
16	B4	104	80.3499	0.725998	0.165146
16	B4	105	80.5461	0.716961	0.154749
16	B4	106	80.7423	0.708941	0.145651
16	B4	107	80.9385	0.69915	0.138446
16	B4	108	81.1346	0.693905	0.133515
16	B4	109	81.3308	0.689931	0.130879
16	B4	110	81.527	0.680384	0.130223
16	B4	111	81.7231	0.668347	0.131083
16	B4	112	81.9193	0.662599	0.133076
16	B4	113	82.1155	0.657901	0.136044
16	B4	114	82.3117	0.646486	0.140033
16	B4	115	82.5078	0.638702	0.145177
16	B4	116	82.704	0.632557	0.151611
16	B4	117	82.9002	0.621342	0.159476
16	B4	118	83.0963	0.609406	0.168986
16	B4	119	83.2925	0.601275	0.180457
16	B4	120	83.4887	0.590965	0.194242
16	B4	121	83.6849	0.577367	0.210603
16	B4	122	83.881	0.566666	0.229627
16	B4	123	84.0772	0.549088	0.251275
16	B4	124	84.2734	0.532938	0.275561
16	B4	125	84.4695	0.517804	0.302792
16	B4	126	84.6657	0.495219	0.333708
16	B4	127	84.8619	0.475361	0.369439
16	B4	128	85.058	0.45224	0.411141
16	B4	129	85.2542	0.42817	0.459314
16	B4	130	85.4504	0.399387	0.512877
16	B4	131	85.6466	0.367611	0.568345
16	B4	132	85.8427	0.330676	0.619547
16	B4	133	86.0389	0.286492	0.658329
16	B4	134	86.2351	0.22943	0.676338
16	B4	135	86.4312	0.174267	0.667428
16	B4	136	86.6274	0.119605	0.629773
16	B4	137	86.8236	0.0824962	0.566757
16	B4	138	87.0198	0.0523325	0.486191
16	B4	139	87.2159	0.0347496	0.39817
16	B4	140	87.4121	0.023	0.312497
16	B4	141	87.6083	0.0161279	0.23661
16	B4	142	87.8044	0.0102536	0.174611
16	B4	143	88.0006	0.0063599	0.127389
16	B4	144	88.1968	0.00556813	0.0934692
16	B4	145	88.393	0.00171697	0.0701137
16	B4	146	88.5891	-0.00153293	0.0543144
16	B4	147	88.7853	-0.00459916	0.043479
16	B4	148	88.9815	-0.0067762	0.035745
16	B4	149	89.1776	-0.00668546	0.0299672
16	B4	150	89.3738	-0.00962081	0.0255065
16	B4	151	89.57	-0.00985336	0.0219799
16	B4	152	89.7662	-0.010456	0.0190949
16	B4	153	89.9623	-0.0128555	0.0166061
16	B4	154	90.1585	-0.0121891	0.0143555
16	B4	155	90.3547	-0.0141075	0.0123195
16	B4	156	90.5508	-0.0148232	0.0105993
16	B4	157	90.747	-0.0122849	0.00933294
16	B4	158	90.9432	-0.0139794	0.0085736
16	B4	159	91.1394	-0.0158766	0.00821032
16	B4	160	91.3355	-0.0151027	0.00798587
16	B4	161	91.5317	-0.0162704	0.00760377
16	B4	162	91.7279	-0.0169252	0.00686357
16	B4	163	91.924	-0.0169467	0.00575718
16	B4	164	92.1202	-0.0183693	0.00448591
16	B4	165	92.3164	-0.0168932	0.00338873
16	B4	166	92.5126	-0.016138	0.00279885
16	B4	167	92.7087	-0.0168995	0.00287864
16	B4	168	92.9049	-0.0171583	0.00351222
16	B4	169	93.1011	-0.0155066	0.00432937
16	B4	170	93.2972	-0.019993	0.00487331
16	B4	171	93.4934	-0.0203014	0.00483268
16	B4	172	93.6896	-0.0187198	0.00419868
16	B4	173	93.8858	-0.0191041	0.00324268
16	B4	174	94.0819	-0.0186607	0.00232887
16	B4	175	94.2781	-0.0170085	0.00169431
16	B4	176	94.4743	-0.0210185	0.00134674
16	B4	177	94.6704	-0.0181824	0.00113043
16	B4	178	94.8666	-0.0206565	0.00088151
17	B5	1	60.1443	1.72685	0.129025
17	B5	2	60.3405	1.7244	0.128501
17	B5	3	60.5366	1.71901	0.12788
17	B5	4	60.7328	1.71053	0.1273
17	B5	5	60.929	1.69777	0.126934
17	B5	6	61.1252	1.69863	0.126875
17	B5	7	61.3213	1.68746	0.127058
17	B5	8	61.5175	1.68449	0.127338
17	B5	9	61.7137	1.67228	0.127692
17	B5	10	61.9098	1.65855	0.128355
17	B5	11	62.106	1.65847	0.129712
17	B5	12	62.3022	1.6547	0.131963
17	B5	13	62.4984	1.64585	0.134858
17	B5	14	62.6945	1.63191	0.137719
17	B5	15	62.8907	1.62978	0.139797
17	B5	16	63.0869	1.61461	0.140668
17	B5	17	63.283	1.60663	0.140403
17	B5	18	63.4792	1.59928	0.139439
17	B5	19	63.6754	1.59646	0.138286
17	B5	20	63.8716	1.58319	0.137318
17	B5	21	64.0677	1.57504	0.136732
17	B5	22	64.2639	1.56746	0.136605
17	B5	23	64.4601	1.56097	0.136958
17	B5	24	64.6562	1.55454	0.137759
17	B5	25	64.8524	1.54504	0.138915
17	B5	26	65.0486	1.53251	0.140277
17	B5	27	65.2448	1.53035	0.141675
17	B5	28	65.4409	1.5218	0.142956
17	B5	29	65.6371	1.50951	0.144025
17	B5	30	65.8333	1.50315	0.14487
17	B5	31	66.0294	1.49101	0.145544
17	B5	32	66.2256	1.48863	0.146096
17	B5	33	66.4218	1.47693	0.14648
17	B5	34	66.618	1.46646	0.14656
17	B5	35	66.8141	1.46073	0.14619
17	B5	36	67.0103	1.44873	0.145336
17	B5	37	67.2065	1.44229	0.144163
17	B5	38	67.4026	1.43159	0.142971
17	B5	39	67.5988	1.42282	0.142027
17	B5	40	67.795	1.42137	0.141419
17	B5	41	67.9911	1.40703	0.141012
17	B5	42	68.1873	1.40296	0.140604
17	B5	43	68.3835	1.38864	0.14013
17	B5	44	68.5797	1.38131	0.139742
17	B5	45	68.7758	1.37663	0.139677
17	B5	46	68.972	1.36975	0.140015
17	B5	47	69.1682	1.36122	0.140578
17	B5	48	69.3643	1.3503	0.141032
17	B5	49	69.5605	1.33887	0.141136
17	B5	50	69.7567	1.33461	0.140901
17	B5	51	69.9529	1.32535	0.140548
17	B5	52	70.149	1.32001	0.140351
17	B5	53	70.3452	1.30531	0.140501
17	B5	54	70.5414	1.30292	0.141073
17	B5	55	70.7375	1.29302	0.142061
17	B5	56	70.9337	1.28216	0.143373
17	B5	57	71.1299	1.27714	0.144823
17	B5	58	71.3261	1.2686	0.14612
17	B5	59	71.5222	1.25737	0.146969
17	B5	60	71.7184	1.25004	0.147209
17	B5	61	71.9146	1.23652	0.146904
17	B5	62	72.1107	1.23184	0.146299
17	B5	63	72.3069	1.22506	0.145673
17	B5	64	72.5031	1.2174	0.145228
17	B5	65	72.6993	1.20365	0.145096
17	B5	66	72.8954	1.19574	0.145414
17	B5	67	73.0916	1.19082	0.146351
17	B5	68	73.2878	1.18143	0.148029
17	B5	69	73.4839	1.17406	0.15043
17	B5	70	73.6801	1.16315	0.153376
17	B5	71	73.8763	1.15192	0.156605
17	B5	72	74.0725	1.14583	0.159869
17	B5	73	74.2686	1.13662	0.162975
17	B5	74	74.4648	1.12504	0.165785
17	B5	75	74.661	1.11342	0.168207
17	B5	76	74.8571	1.10802	0.170243
17	B5	77	75.0533	1.09467	0.172031
17	B5	78	75.2495	1.08454	0.17386
17	B5	79	75.4457	1.07438	0.176135
17	B5	80	75.6418	1.06653	0.179273
17	B5	81	75.838	1.05609	0.183587
17	B5	82	76.0342	1.03967	0.189182
17	B5	83	76.2303	1.0369	0.195916
17	B5	84	76.4265	1.02273	0.203447
17	B5	85	76.6227	1.00797	0.211371
17	B5	86	76.8189	0.994288	0.219387
17	B5	87	77.015	0.983565	0.227409
17	B5	88	77.2112	0.967841	0.235522
17	B5	89	77.4074	0.95251	0.243826
17	B5	90	77.6035	0.94048	0.252242
17	B5	91	77.7997	0.924834	0.260422
17	B5	92	77.9959	0.905741	0.267806
17	B5	93	78.1921	0.888425	0.273773
17	B5	94	78.3882	0.872568	0.277777
17	B5	95	78.5844	0.855368	0.279408
17	B5	96	78.7806	0.836754	0.278368
17	B5	97	78.9767	0.82026	0.274474
17	B5	98	79.1729	0.801465	0.267701
17	B5	99	79.3691	0.787402	0.258256
17	B5	100	79.5653	0.770345	0.246611
17	B5	101	79.7614	0.758562	0.233441
17	B5	102	79.9576	0.745186	0.2195
17	B5	103	80.1538	0.733906	0.205488
17	B5	104	80.3499	0.722442	0.19199
17	B5	105	80.5461	0.712575	0.179479
17	B5	106	80.7423	0.704551	0.16835
17	B5	107	80.9385	0.691697	0.15893
17	B5	108	81.1346	0.687529	0.151423
17	B5	109	81.3308	0.680422	0.145837
17	B5	110	81.527	0.670404	0.141972
17	B5	111	81.7231	0.661197	0.139536
17	B5	112	81.9193	0.656095	0.13833
17	B5	113	82.1155	0.644212	0.138404
17	B5	114	82.3117	0.638369	0.140053
17	B5	115	82.5078	0.6331	0.143658
17	B5	116	82.704	0.624967	0.149496
17	B5	117	82.9002	0.613897	0.157647
17	B5	118	83.0963	0.605929	0.168067
17	B5	119	83.2925	0.594264	0.180752
17	B5	120	83.4887	0.584962	0.195858
17	B5	121	83.6849	0.570231	0.213692
17	B5	122	83.881	0.561047	0.234578
17	B5	123	84.0772	0.544244	0.258702
17	B5	124	84.2734	0.531436	0.286059
17	B5	125	84.4695	0.509529	0.316577
17	B5	126	84.6657	0.490159	0.350358
17	B5	127	84.8619	0.469002	0.387903
17	B5	128	85.058	0.442476	0.430079
17	B5	129	85.2542	0.41738	0.477642
17	B5	130	85.4504	0.387002	0.530301
17	B5	131	85.6466	0.360882	0.585584
17	B5	132	85.8427	0.324169	0.63812
17	B5	133	86.0389	0.277643	0.679965
17	B5	134	86.2351	0.224341	0.702248
17	B5	135	86.4312	0.166241	0.697741
17	B5	136	86.6274	0.110777	0.663337
17	B5	137	86.8236	0.0690829	0.601345
17	B5	138	87.0198	0.0387768	0.519002
17	B5	139	87.2159	0.0174563	0.426446
17	B5	140	87.4121	0.00654628	0.334059
17	B5	141	87.6083	-0.00270926	0.250209
17	B5	142	87.8044	-0.00887209	0.180033
17	B5	143	88.0006	-0.00812313	0.125349
17	B5	144	88.1968	-0.0107189	0.0853544
17	B5	145	88.393	-0.0130584	0.0576525
17	B5	146	88.5891	-0.014267	0.0392578
17	B5	147	88.7853	-0.0144714	0.0273501
17	B5	148	88.9815	-0.0166332	0.0197062
17	B5	149	89.1776	-0.0161992	0.0148197
17	B5	150	89.3738	-0.0188868	0.0117867
17	B5	151	89.57	-0.0141122	0.010075
17	B5	152	89.7662	-0.0185161	0.00930163
17	B5	153	89.9623	-0.0188664	0.00910871
17	B5	154	90.1585	-0.0188064	0.00915643
17	B5	155	90.3547	-0.018894	0.00918091
17	B5	156	90.5508	-0.0213405	0.00904097
17	B5	157	90.747	-0.0196537	0.00871465
17	B5	158	90.9432	-0.0210687	0.00825981
17	B5	159	91.1394	-0.0219708	0.0077713
17	B5	160	91.3355	-0.0224752	0.00734476
17	B5	161	91.5317	-0.0214079	0.0070348
17	B5	162	91.7279	-0.0222576	0.00680852
17	B5	163	91.924	-0.0223338	0.00653016
17	B5	164	92.1202	-0.02465	0.00601779
17	B5	165	92.3164	-0.024638	0.00516385
17	B5	166	92.5126	-0.0235412	0.0040468
17	B5	167	92.7087	-0.0253005	0.00294546
17	B5	168	92.9049	-0.0230136	0.00222513
17	B5	169	93.1011	-0.0225978	0.0021503
17	B5	170	93.2972	-0.025271	0.00273004
17	B5	171	93.4934	-0.0217123	0.00368599
17	B5	172	93.6896	-0.0263225	0.0045663
[truncated: 9,618 more rows]
