# Supplementary material for: Genome-wide identification, evolution, and expression of the SNARE gene family in wheat resistance to powdery mildew
Source: PeerJ. 2021 Jan 22;9:e10788. doi: 10.7717/peerj.10788 (PMC7831368; doi:10.7717/peerj.10788)
Supplement: Supplemental Information 5 [file peerj-09-10788-s005.gz › rawdata/2018-02-03 222820 SFT1.xls]

## Sheet: Sample Setup
Block Type	96-Well Block (0.2mL)
Calibration Background is expired	Yes
Calibration Background performed on	03-18-2015
Calibration HRM MELTDOCTOR is expired	Yes
Calibration HRM MELTDOCTOR performed on	03-18-2015
Calibration Normalization FAM-ROX is expired	Yes
Calibration Normalization FAM-ROX performed on	03-18-2015
Calibration Normalization VIC-ROX is expired	Yes
Calibration Normalization VIC-ROX performed on	03-18-2015
Calibration Pure Dye CY5 is expired	No
Calibration Pure Dye CY5 performed on	05-27-2017
Calibration Pure Dye FAM is expired	Yes
Calibration Pure Dye FAM performed on	03-18-2015
Calibration Pure Dye MELTDOCTOR is expired	Yes
Calibration Pure Dye MELTDOCTOR performed on	03-18-2015
Calibration Pure Dye NED is expired	Yes
Calibration Pure Dye NED performed on	03-18-2015
Calibration Pure Dye ROX is expired	Yes
Calibration Pure Dye ROX performed on	03-18-2015
Calibration Pure Dye SYBR is expired	Yes
Calibration Pure Dye SYBR performed on	03-18-2015
Calibration Pure Dye TAMRA is expired	Yes
Calibration Pure Dye TAMRA performed on	03-18-2015
Calibration Pure Dye VIC is expired	Yes
Calibration Pure Dye VIC performed on	03-18-2015
Calibration ROI is expired	Yes
Calibration ROI performed on	03-18-2015
Calibration Uniformity is expired	Yes
Calibration Uniformity performed on	03-18-2015
Chemistry	SYBR_GREEN
Date Created	2018-02-03 22:28:22 PM CST
Date Modified	2018-02-03 17:05:12 PM CST
Experiment Barcode
Experiment Comment
Experiment File Name	G:\wgh\小麦SYP基因家族鉴定与分析\定量结果\Q7\2018-02-03 222820 SNARE12.eds
Experiment Name	2018-02-03 222820
Experiment Run Start Time	2018-02-04 06:48:58 AM CST
Experiment Run Stop Time	2018-02-04 07:57:44 AM CST
Experiment Type	Comparative Cт (ΔΔCт)
Instrument Name	278870447
Instrument Serial Number	278870447
Instrument Type	QuantStudio(TM) 7 Flex System
Passive Reference	ROX
Quantification Cycle Method	Ct
Signal Smoothing On	true
Stage/ Cycle where Analysis is performed	Stage 2, Step 2
User Name
Well	Well Position	Sample Name	Sample Color	Biogroup Name	Biogroup Color	Target Name	Target Color	Task	Reporter	Quencher	Quantity	Comments
1	A1	Sample 1	RGB(176,23,31)			Target 1	RGB(176,23,31)	UNKNOWN	SYBR	None
2	A2	Sample 3	RGB(0,139,69)			Target 1	RGB(176,23,31)	UNKNOWN	SYBR	None
3	A3	Sample 5	RGB(139,137,112)			Target 1	RGB(176,23,31)	UNKNOWN	SYBR	None
4	A4	Sample 7	RGB(142,56,142)			Target 1	RGB(176,23,31)	UNKNOWN	SYBR	None
5	A5	Sample 9	RGB(0,245,255)			Target 1	RGB(176,23,31)	UNKNOWN	SYBR	None
6	A6	Sample 11	RGB(238,238,0)			Target 1	RGB(176,23,31)	UNKNOWN	SYBR	None
7	A7	Sample 13	RGB(238,44,44)			Target 1	RGB(176,23,31)	UNKNOWN	SYBR	None
8	A8	Sample 15	RGB(238,18,137)			Target 1	RGB(176,23,31)	UNKNOWN	SYBR	None
9	A9	Sample 17	RGB(0,0,255)			Target 1	RGB(176,23,31)	UNKNOWN	SYBR	None
10	A10	Sample 19	RGB(255,127,0)			Target 1	RGB(176,23,31)	UNKNOWN	SYBR	None
11	A11
12	A12
13	B1	Sample 1	RGB(176,23,31)			Target 1	RGB(176,23,31)	UNKNOWN	SYBR	None
14	B2	Sample 3	RGB(0,139,69)			Target 1	RGB(176,23,31)	UNKNOWN	SYBR	None
15	B3	Sample 5	RGB(139,137,112)			Target 1	RGB(176,23,31)	UNKNOWN	SYBR	None
16	B4	Sample 7	RGB(142,56,142)			Target 1	RGB(176,23,31)	UNKNOWN	SYBR	None
17	B5	Sample 9	RGB(0,245,255)			Target 1	RGB(176,23,31)	UNKNOWN	SYBR	None
18	B6	Sample 11	RGB(238,238,0)			Target 1	RGB(176,23,31)	UNKNOWN	SYBR	None
19	B7	Sample 13	RGB(238,44,44)			Target 1	RGB(176,23,31)	UNKNOWN	SYBR	None
20	B8	Sample 15	RGB(238,18,137)			Target 1	RGB(176,23,31)	UNKNOWN	SYBR	None
21	B9	Sample 17	RGB(0,0,255)			Target 1	RGB(176,23,31)	UNKNOWN	SYBR	None
22	B10	Sample 19	RGB(255,127,0)			Target 1	RGB(176,23,31)	UNKNOWN	SYBR	None
23	B11
24	B12
25	C1	Sample 1	RGB(176,23,31)			Target 1	RGB(176,23,31)	UNKNOWN	SYBR	None
26	C2	Sample 3	RGB(0,139,69)			Target 1	RGB(176,23,31)	UNKNOWN	SYBR	None
27	C3	Sample 5	RGB(139,137,112)			Target 1	RGB(176,23,31)	UNKNOWN	SYBR	None
28	C4	Sample 7	RGB(142,56,142)			Target 1	RGB(176,23,31)	UNKNOWN	SYBR	None
29	C5	Sample 9	RGB(0,245,255)			Target 1	RGB(176,23,31)	UNKNOWN	SYBR	None
30	C6	Sample 11	RGB(238,238,0)			Target 1	RGB(176,23,31)	UNKNOWN	SYBR	None
31	C7	Sample 13	RGB(238,44,44)			Target 1	RGB(176,23,31)	UNKNOWN	SYBR	None
32	C8	Sample 15	RGB(238,18,137)			Target 1	RGB(176,23,31)	UNKNOWN	SYBR	None
33	C9	Sample 17	RGB(0,0,255)			Target 1	RGB(176,23,31)	UNKNOWN	SYBR	None
34	C10	Sample 19	RGB(255,127,0)			Target 1	RGB(176,23,31)	UNKNOWN	SYBR	None
35	C11
36	C12
37	D1	Sample 1	RGB(176,23,31)			Target 1	RGB(176,23,31)	UNKNOWN	SYBR	None
38	D2	Sample 3	RGB(0,139,69)			Target 1	RGB(176,23,31)	UNKNOWN	SYBR	None
39	D3	Sample 5	RGB(139,137,112)			Target 1	RGB(176,23,31)	UNKNOWN	SYBR	None
40	D4	Sample 7	RGB(142,56,142)			Target 1	RGB(176,23,31)	UNKNOWN	SYBR	None
41	D5	Sample 9	RGB(0,245,255)			Target 1	RGB(176,23,31)	UNKNOWN	SYBR	None
42	D6	Sample 11	RGB(238,238,0)			Target 1	RGB(176,23,31)	UNKNOWN	SYBR	None
43	D7	Sample 13	RGB(238,44,44)			Target 1	RGB(176,23,31)	UNKNOWN	SYBR	None
44	D8	Sample 15	RGB(238,18,137)			Target 1	RGB(176,23,31)	UNKNOWN	SYBR	None
45	D9	Sample 17	RGB(0,0,255)			Target 1	RGB(176,23,31)	UNKNOWN	SYBR	None
46	D10	Sample 19	RGB(255,127,0)			Target 1	RGB(176,23,31)	UNKNOWN	SYBR	None
47	D11
48	D12
49	E1	Sample 2	RGB(0,0,255)			Target 1	RGB(176,23,31)	UNKNOWN	SYBR	None
50	E2	Sample 4	RGB(255,127,0)			Target 1	RGB(176,23,31)	UNKNOWN	SYBR	None
51	E3	Sample 6	RGB(238,121,66)			Target 1	RGB(176,23,31)	UNKNOWN	SYBR	None
52	E4	Sample 8	RGB(198,113,113)			Target 1	RGB(176,23,31)	UNKNOWN	SYBR	None
53	E5	Sample 10	RGB(238,220,130)			Target 1	RGB(176,23,31)	UNKNOWN	SYBR	None
54	E6	Sample 12	RGB(142,142,56)			Target 1	RGB(176,23,31)	UNKNOWN	SYBR	None
55	E7	Sample 14	RGB(51,161,201)			Target 1	RGB(176,23,31)	UNKNOWN	SYBR	None
56	E8	Sample 16	RGB(176,23,31)			Target 1	RGB(176,23,31)	UNKNOWN	SYBR	None
57	E9	Sample 18	RGB(0,139,69)			Target 1	RGB(176,23,31)	UNKNOWN	SYBR	None
58	E10	Sample 20	RGB(139,137,112)			Target 1	RGB(176,23,31)	UNKNOWN	SYBR	None
59	E11
60	E12
61	F1	Sample 2	RGB(0,0,255)			Target 1	RGB(176,23,31)	UNKNOWN	SYBR	None
62	F2	Sample 4	RGB(255,127,0)			Target 1	RGB(176,23,31)	UNKNOWN	SYBR	None
63	F3	Sample 6	RGB(238,121,66)			Target 1	RGB(176,23,31)	UNKNOWN	SYBR	None
64	F4	Sample 8	RGB(198,113,113)			Target 1	RGB(176,23,31)	UNKNOWN	SYBR	None
65	F5	Sample 10	RGB(238,220,130)			Target 1	RGB(176,23,31)	UNKNOWN	SYBR	None
66	F6	Sample 12	RGB(142,142,56)			Target 1	RGB(176,23,31)	UNKNOWN	SYBR	None
67	F7	Sample 14	RGB(51,161,201)			Target 1	RGB(176,23,31)	UNKNOWN	SYBR	None
68	F8	Sample 16	RGB(176,23,31)			Target 1	RGB(176,23,31)	UNKNOWN	SYBR	None
69	F9	Sample 18	RGB(0,139,69)			Target 1	RGB(176,23,31)	UNKNOWN	SYBR	None
70	F10	Sample 20	RGB(139,137,112)			Target 1	RGB(176,23,31)	UNKNOWN	SYBR	None
71	F11
72	F12
73	G1	Sample 2	RGB(0,0,255)			Target 1	RGB(176,23,31)	UNKNOWN	SYBR	None
74	G2	Sample 4	RGB(255,127,0)			Target 1	RGB(176,23,31)	UNKNOWN	SYBR	None
75	G3	Sample 6	RGB(238,121,66)			Target 1	RGB(176,23,31)	UNKNOWN	SYBR	None
76	G4	Sample 8	RGB(198,113,113)			Target 1	RGB(176,23,31)	UNKNOWN	SYBR	None
77	G5	Sample 10	RGB(238,220,130)			Target 1	RGB(176,23,31)	UNKNOWN	SYBR	None
78	G6	Sample 12	RGB(142,142,56)			Target 1	RGB(176,23,31)	UNKNOWN	SYBR	None
79	G7	Sample 14	RGB(51,161,201)			Target 1	RGB(176,23,31)	UNKNOWN	SYBR	None
80	G8	Sample 16	RGB(176,23,31)			Target 1	RGB(176,23,31)	UNKNOWN	SYBR	None
81	G9	Sample 18	RGB(0,139,69)			Target 1	RGB(176,23,31)	UNKNOWN	SYBR	None
82	G10	Sample 20	RGB(139,137,112)			Target 1	RGB(176,23,31)	UNKNOWN	SYBR	None
83	G11
84	G12
85	H1	Sample 2	RGB(0,0,255)			Target 1	RGB(176,23,31)	UNKNOWN	SYBR	None
86	H2	Sample 4	RGB(255,127,0)			Target 1	RGB(176,23,31)	UNKNOWN	SYBR	None
87	H3	Sample 6	RGB(238,121,66)			Target 1	RGB(176,23,31)	UNKNOWN	SYBR	None
88	H4	Sample 8	RGB(198,113,113)			Target 1	RGB(176,23,31)	UNKNOWN	SYBR	None
89	H5	Sample 10	RGB(238,220,130)			Target 1	RGB(176,23,31)	UNKNOWN	SYBR	None
90	H6	Sample 12	RGB(142,142,56)			Target 1	RGB(176,23,31)	UNKNOWN	SYBR	None
91	H7	Sample 14	RGB(51,161,201)			Target 1	RGB(176,23,31)	UNKNOWN	SYBR	None
92	H8	Sample 16	RGB(176,23,31)			Target 1	RGB(176,23,31)	UNKNOWN	SYBR	None
93	H9	Sample 18	RGB(0,139,69)			Target 1	RGB(176,23,31)	UNKNOWN	SYBR	None
94	H10	Sample 20	RGB(139,137,112)			Target 1	RGB(176,23,31)	UNKNOWN	SYBR	None
95	H11
96	H12

## Sheet: Amplification Data
Block Type	96-Well Block (0.2mL)
Calibration Background is expired	Yes
Calibration Background performed on	03-18-2015
Calibration HRM MELTDOCTOR is expired	Yes
Calibration HRM MELTDOCTOR performed on	03-18-2015
Calibration Normalization FAM-ROX is expired	Yes
Calibration Normalization FAM-ROX performed on	03-18-2015
Calibration Normalization VIC-ROX is expired	Yes
Calibration Normalization VIC-ROX performed on	03-18-2015
Calibration Pure Dye CY5 is expired	No
Calibration Pure Dye CY5 performed on	05-27-2017
Calibration Pure Dye FAM is expired	Yes
Calibration Pure Dye FAM performed on	03-18-2015
Calibration Pure Dye MELTDOCTOR is expired	Yes
Calibration Pure Dye MELTDOCTOR performed on	03-18-2015
Calibration Pure Dye NED is expired	Yes
Calibration Pure Dye NED performed on	03-18-2015
Calibration Pure Dye ROX is expired	Yes
Calibration Pure Dye ROX performed on	03-18-2015
Calibration Pure Dye SYBR is expired	Yes
Calibration Pure Dye SYBR performed on	03-18-2015
Calibration Pure Dye TAMRA is expired	Yes
Calibration Pure Dye TAMRA performed on	03-18-2015
Calibration Pure Dye VIC is expired	Yes
Calibration Pure Dye VIC performed on	03-18-2015
Calibration ROI is expired	Yes
Calibration ROI performed on	03-18-2015
Calibration Uniformity is expired	Yes
Calibration Uniformity performed on	03-18-2015
Chemistry	SYBR_GREEN
Date Created	2018-02-03 22:28:22 PM CST
Date Modified	2018-02-03 17:05:12 PM CST
Experiment Barcode
Experiment Comment
Experiment File Name	G:\wgh\小麦SYP基因家族鉴定与分析\定量结果\Q7\2018-02-03 222820 SNARE12.eds
Experiment Name	2018-02-03 222820
Experiment Run Start Time	2018-02-04 06:48:58 AM CST
Experiment Run Stop Time	2018-02-04 07:57:44 AM CST
Experiment Type	Comparative Cт (ΔΔCт)
Instrument Name	278870447
Instrument Serial Number	278870447
Instrument Type	QuantStudio(TM) 7 Flex System
Passive Reference	ROX
Quantification Cycle Method	Ct
Signal Smoothing On	true
Stage/ Cycle where Analysis is performed	Stage 2, Step 2
User Name
Well	Cycle	Target Name	Rn	Delta Rn
1	1	Target 1	0.149424	-0.00947323
1	2	Target 1	0.154486	-0.00554976
1	3	Target 1	0.159663	-0.00151142
1	4	Target 1	0.161782	-0.000532137
1	5	Target 1	0.164235	0.000782263
1	6	Target 1	0.16726	0.00266832
1	7	Target 1	0.167341	0.00161094
1	8	Target 1	0.167476	0.000606945
1	9	Target 1	0.168571	0.000562896
1	10	Target 1	0.170169	0.00102267
1	11	Target 1	0.172281	0.00199537
1	12	Target 1	0.171522	9.74527e-05
1	13	Target 1	0.167812	-0.00475091
1	14	Target 1	0.167897	-0.0058052
1	15	Target 1	0.173275	-0.00156588
1	16	Target 1	0.174963	-0.00101621
1	17	Target 1	0.176855	-0.000262926
1	18	Target 1	0.178519	0.000261742
1	19	Target 1	0.181379	0.00198303
1	20	Target 1	0.184388	0.00385305
1	21	Target 1	0.187739	0.00606534
1	22	Target 1	0.200399	0.0175863
1	23	Target 1	0.224713	0.0407617
1	24	Target 1	0.268698	0.0836078
1	25	Target 1	0.339934	0.153705
1	26	Target 1	0.44176	0.254392
1	27	Target 1	0.573497	0.384991
1	28	Target 1	0.708817	0.519171
1	29	Target 1	0.816264	0.62548
1	30	Target 1	0.890477	0.698554
1	31	Target 1	0.942238	0.749176
1	32	Target 1	0.972057	0.777857
1	33	Target 1	0.992151	0.796812
1	34	Target 1	1.00573	0.809256
1	35	Target 1	1.01483	0.81721
1	36	Target 1	1.02521	0.826451
1	37	Target 1	1.03138	0.83149
1	38	Target 1	1.03685	0.835814
1	39	Target 1	1.04321	0.841041
1	40	Target 1	1.04616	0.842845
2	1	Target 1	0.191401	-0.010407
2	2	Target 1	0.196026	-0.00674197
2	3	Target 1	0.201209	-0.00251852
2	4	Target 1	0.202642	-0.00204529
2	5	Target 1	0.205752	0.000104679
2	6	Target 1	0.207867	0.00126019
2	7	Target 1	0.209471	0.00190384
2	8	Target 1	0.21014	0.00161314
2	9	Target 1	0.210492	0.00100582
2	10	Target 1	0.211714	0.00126774
2	11	Target 1	0.211642	0.000236285
2	12	Target 1	0.211684	-0.000682009
2	13	Target 1	0.213084	-0.000241839
2	14	Target 1	0.214474	0.000188184
2	15	Target 1	0.215324	7.87694e-05
2	16	Target 1	0.215857	-0.000348651
2	17	Target 1	0.216236	-0.000929568
2	18	Target 1	0.216668	-0.00145654
2	19	Target 1	0.218158	-0.000926563
2	20	Target 1	0.221535	0.00149034
2	21	Target 1	0.22825	0.00724553
2	22	Target 1	0.23995	0.0179853
2	23	Target 1	0.263614	0.04069
2	24	Target 1	0.305889	0.0820046
2	25	Target 1	0.377663	0.152819
2	26	Target 1	0.486017	0.260213
2	27	Target 1	0.628577	0.401813
2	28	Target 1	0.780521	0.552797
2	29	Target 1	0.912234	0.683551
2	30	Target 1	1.01111	0.781469
2	31	Target 1	1.07266	0.842054
2	32	Target 1	1.11398	0.882421
2	33	Target 1	1.14199	0.909464
2	34	Target 1	1.15929	0.925809
2	35	Target 1	1.17337	0.938924
2	36	Target 1	1.18488	0.949476
2	37	Target 1	1.19091	0.95455
2	38	Target 1	1.19388	0.95656
2	39	Target 1	1.19979	0.961511
2	40	Target 1	1.20517	0.965933
3	1	Target 1	0.202555	-0.0122824
3	2	Target 1	0.207235	-0.0087014
3	3	Target 1	0.214041	-0.00299346
3	4	Target 1	0.217702	-0.00043046
3	5	Target 1	0.219072	-0.00015947
3	6	Target 1	0.220098	-0.000231744
3	7	Target 1	0.221036	-0.000391875
3	8	Target 1	0.223819	0.00129273
3	9	Target 1	0.225457	0.00183164
3	10	Target 1	0.226397	0.001674
3	11	Target 1	0.227821	0.00199884
3	12	Target 1	0.22887	0.00194957
3	13	Target 1	0.228085	6.66301e-05
3	14	Target 1	0.227935	-0.00118205
3	15	Target 1	0.229954	-0.000260948
3	16	Target 1	0.230643	-0.000670465
3	17	Target 1	0.230796	-0.00161581
3	18	Target 1	0.232718	-0.000792393
3	19	Target 1	0.234174	-0.000435245
3	20	Target 1	0.236058	0.000350505
3	21	Target 1	0.241353	0.00454738
3	22	Target 1	0.251073	0.0131685
3	23	Target 1	0.270284	0.031282
3	24	Target 1	0.305657	0.0655565
3	25	Target 1	0.366526	0.125327
3	26	Target 1	0.464102	0.221804
3	27	Target 1	0.599887	0.356491
3	28	Target 1	0.757042	0.512548
3	29	Target 1	0.905702	0.660109
3	30	Target 1	1.01908	0.772388
3	31	Target 1	1.09599	0.8482
3	32	Target 1	1.14694	0.898053
3	33	Target 1	1.18295	0.932968
3	34	Target 1	1.20627	0.955186
3	35	Target 1	1.22587	0.973685
3	36	Target 1	1.23808	0.984795
3	37	Target 1	1.24605	0.991673
3	38	Target 1	1.25459	0.999116
3	39	Target 1	1.2626	1.00603
3	40	Target 1	1.26668	1.00901
4	1	Target 1	0.288851	-0.0125946
4	2	Target 1	0.294359	-0.00842082
4	3	Target 1	0.301011	-0.00310251
4	4	Target 1	0.304526	-0.000921831
4	5	Target 1	0.307625	0.000844094
4	6	Target 1	0.309258	0.00114249
4	7	Target 1	0.310154	0.000704864
4	8	Target 1	0.311279	0.000496713
4	9	Target 1	0.311753	-0.00036393
4	10	Target 1	0.314223	0.000773017
4	11	Target 1	0.31664	0.00185557
4	12	Target 1	0.317251	0.00113351
4	13	Target 1	0.317901	0.000449299
4	14	Target 1	0.318953	0.000167447
4	15	Target 1	0.32026	0.000140464
4	16	Target 1	0.32112	-0.000332958
4	17	Target 1	0.321265	-0.00152223
4	18	Target 1	0.322276	-0.00184488
4	19	Target 1	0.324408	-0.00104709
4	20	Target 1	0.328216	0.00142796
4	21	Target 1	0.333027	0.00490474
4	22	Target 1	0.34423	0.0147736
4	23	Target 1	0.36687	0.0360798
4	24	Target 1	0.406092	0.073968
4	25	Target 1	0.474588	0.141131
4	26	Target 1	0.586998	0.252206
4	27	Target 1	0.741983	0.405858
4	28	Target 1	0.920221	0.582762
4	29	Target 1	1.08289	0.744096
4	30	Target 1	1.20724	0.867115
4	31	Target 1	1.28957	0.948105
4	32	Target 1	1.3398	0.997004
4	33	Target 1	1.37574	1.03161
4	34	Target 1	1.3985	1.05303
4	35	Target 1	1.41385	1.06705
4	36	Target 1	1.42635	1.07823
4	37	Target 1	1.43642	1.08696
4	38	Target 1	1.44272	1.09193
4	39	Target 1	1.44875	1.09662
4	40	Target 1	1.45295	1.09948
5	1	Target 1	0.229812	-0.0105652
5	2	Target 1	0.234529	-0.0067895
5	3	Target 1	0.240901	-0.00135937
5	4	Target 1	0.241792	-0.00141023
5	5	Target 1	0.243432	-0.000711891
5	6	Target 1	0.244517	-0.000568068
5	7	Target 1	0.247378	0.00135172
5	8	Target 1	0.248377	0.00140919
5	9	Target 1	0.24881	0.000899763
5	10	Target 1	0.250064	0.00121228
5	11	Target 1	0.251101	0.00130821
5	12	Target 1	0.251175	0.000440814
5	13	Target 1	0.2523	0.000624304
5	14	Target 1	0.253043	0.000424864
5	15	Target 1	0.252937	-0.00062275
5	16	Target 1	0.253467	-0.00103361
5	17	Target 1	0.253698	-0.0017449
5	18	Target 1	0.255663	-0.000721106
5	19	Target 1	0.256832	-0.00049321
5	20	Target 1	0.259261	0.000993983
5	21	Target 1	0.265852	0.00664355
5	22	Target 1	0.276919	0.0167687
5	23	Target 1	0.298235	0.0371435
5	24	Target 1	0.340802	0.0787688
5	25	Target 1	0.412328	0.149353
5	26	Target 1	0.525763	0.261846
5	27	Target 1	0.683465	0.418607
5	28	Target 1	0.861821	0.596022
5	29	Target 1	1.02384	0.757097
5	30	Target 1	1.14906	0.881373
5	31	Target 1	1.2329	0.964277
5	32	Target 1	1.28824	1.01868
5	33	Target 1	1.32619	1.05568
5	34	Target 1	1.35128	1.07983
5	35	Target 1	1.36959	1.0972
5	36	Target 1	1.38404	1.11071
5	37	Target 1	1.39687	1.1226
5	38	Target 1	1.40619	1.13097
5	39	Target 1	1.41302	1.13686
5	40	Target 1	1.41716	1.14006
6	1	Target 1	0.256509	-0.0151911
6	2	Target 1	0.262327	-0.01081
6	3	Target 1	0.27053	-0.00404264
6	4	Target 1	0.274439	-0.00157007
6	5	Target 1	0.27717	-0.00027462
6	6	Target 1	0.28027	0.00138862
6	7	Target 1	0.281692	0.00137517
6	8	Target 1	0.284446	0.00269315
6	9	Target 1	0.285064	0.00187433
6	10	Target 1	0.285154	0.000528516
6	11	Target 1	0.286205	0.000143499
6	12	Target 1	0.28894	0.0014419
6	13	Target 1	0.289568	0.000634072
6	14	Target 1	0.290405	3.51038e-05
6	15	Target 1	0.291223	-0.000583624
6	16	Target 1	0.291863	-0.00137905
6	17	Target 1	0.293763	-0.000915654
6	18	Target 1	0.294525	-0.00158934
6	19	Target 1	0.296862	-0.00068907
6	20	Target 1	0.299916	0.000929702
6	21	Target 1	0.305974	0.0055513
6	22	Target 1	0.321335	0.0194762
6	23	Target 1	0.348807	0.0455116
6	24	Target 1	0.397262	0.0925311
6	25	Target 1	0.483614	0.177447
6	26	Target 1	0.61748	0.309877
6	27	Target 1	0.796496	0.487456
6	28	Target 1	0.995064	0.684588
6	29	Target 1	1.16881	0.856902
6	30	Target 1	1.29741	0.98406
6	31	Target 1	1.38248	1.0677
6	32	Target 1	1.43503	1.11881
6	33	Target 1	1.46904	1.15139
6	34	Target 1	1.49199	1.1729
6	35	Target 1	1.5105	1.18997
6	36	Target 1	1.52475	1.20278
6	37	Target 1	1.53541	1.21201
6	38	Target 1	1.54275	1.21791
6	39	Target 1	1.54847	1.2222
6	40	Target 1	1.55261	1.2249
7	1	Target 1	0.328534	-0.0137402
7	2	Target 1	0.335251	-0.00848278
7	3	Target 1	0.343183	-0.00200987
7	4	Target 1	0.346506	-0.000146661
7	5	Target 1	0.348236	0.000124893
7	6	Target 1	0.349602	3.0862e-05
7	7	Target 1	0.352011	0.000981194
7	8	Target 1	0.352746	0.000256337
7	9	Target 1	0.353406	-0.000542161
7	10	Target 1	0.357522	0.002114
7	11	Target 1	0.359023	0.00215592
7	12	Target 1	0.359218	0.000891258
7	13	Target 1	0.359917	0.000130787
7	14	Target 1	0.360548	-0.000697215
7	15	Target 1	0.361947	-0.00075754
7	16	Target 1	0.362269	-0.00189417
7	17	Target 1	0.363636	-0.00198686
7	18	Target 1	0.365688	-0.00139377
7	19	Target 1	0.368589	4.80588e-05
7	20	Target 1	0.372696	0.00269495
7	21	Target 1	0.381391	0.00993095
7	22	Target 1	0.399085	0.0261662
7	23	Target 1	0.430603	0.0562241
7	24	Target 1	0.488889	0.113051
7	25	Target 1	0.58644	0.209143
7	26	Target 1	0.733081	0.354324
7	27	Target 1	0.915195	0.534979
7	28	Target 1	1.10076	0.719082
7	29	Target 1	1.25586	0.872725
7	30	Target 1	1.36645	0.981859
7	31	Target 1	1.43712	1.05106
7	32	Target 1	1.48157	1.09406
7	33	Target 1	1.51261	1.12364
7	34	Target 1	1.53637	1.14594
7	35	Target 1	1.55033	1.15844
7	36	Target 1	1.56371	1.17036
7	37	Target 1	1.57298	1.17817
7	38	Target 1	1.57652	1.18025
7	39	Target 1	1.58333	1.1856
7	40	Target 1	1.5892	1.19001
8	1	Target 1	0.239064	-0.00989317
8	2	Target 1	0.24339	-0.00641923
8	3	Target 1	0.249426	-0.00123436
8	4	Target 1	0.250438	-0.00107416
8	5	Target 1	0.252198	-0.000165436
8	6	Target 1	0.253022	-0.000192302
8	7	Target 1	0.253501	-0.000565172
8	8	Target 1	0.255601	0.000683025
8	9	Target 1	0.25712	0.00135079
8	10	Target 1	0.257411	0.000790466
8	11	Target 1	0.258991	0.00151855
8	12	Target 1	0.259958	0.0016342
8	13	Target 1	0.259546	0.000371315
8	14	Target 1	0.259702	-0.000324344
8	15	Target 1	0.260729	-0.00014915
8	16	Target 1	0.261324	-0.000405612
8	17	Target 1	0.262575	-5.44e-06
8	18	Target 1	0.261892	-0.00154054
8	19	Target 1	0.262088	-0.00219621
8	20	Target 1	0.26664	0.00150436
8	21	Target 1	0.271251	0.00526421
8	22	Target 1	0.279553	0.0127145
8	23	Target 1	0.295648	0.0279584
8	24	Target 1	0.322815	0.0542736
8	25	Target 1	0.374763	0.105371
8	26	Target 1	0.465029	0.194785
8	27	Target 1	0.607987	0.336891
8	28	Target 1	0.795602	0.523655
8	29	Target 1	1.0004	0.727601
8	30	Target 1	1.17855	0.904898
8	31	Target 1	1.30918	1.03468
8	32	Target 1	1.39444	1.11908
8	33	Target 1	1.4469	1.1707
8	34	Target 1	1.48028	1.20322
8	35	Target 1	1.50433	1.22643
8	36	Target 1	1.52045	1.24169
8	37	Target 1	1.53387	1.25426
8	38	Target 1	1.54779	1.26733
8	39	Target 1	1.55501	1.27369
8	40	Target 1	1.55966	1.2775
9	1	Target 1	0.307681	-0.0129492
9	2	Target 1	0.314365	-0.00785567
9	3	Target 1	0.321576	-0.00223513
9	4	Target 1	0.324454	-0.000948622
9	5	Target 1	0.326363	-0.000630214
9	6	Target 1	0.331394	0.00281028
9	7	Target 1	0.331529	0.00135492
9	8	Target 1	0.331281	-0.000484006
9	9	Target 1	0.332902	-0.000453399
9	10	Target 1	0.334368	-0.000577974
9	11	Target 1	0.339228	0.00269146
9	12	Target 1	0.340055	0.00192783
9	13	Target 1	0.340088	0.000370036
9	14	Target 1	0.340696	-0.000612249
9	15	Target 1	0.342904	4.24147e-06
9	16	Target 1	0.343254	-0.00123589
9	17	Target 1	0.343471	-0.00260948
9	18	Target 1	0.345897	-0.00177415
9	19	Target 1	0.349244	-1.78146e-05
9	20	Target 1	0.353273	0.00242016
9	21	Target 1	0.357378	0.00493441
9	22	Target 1	0.368714	0.0146802
9	23	Target 1	0.39029	0.0346651
9	24	Target 1	0.426963	0.0697475
9	25	Target 1	0.495731	0.136925
9	26	Target 1	0.606713	0.246316
9	27	Target 1	0.763669	0.401682
9	28	Target 1	0.950997	0.587419
9	29	Target 1	1.1284	0.763231
9	30	Target 1	1.26717	0.90041
9	31	Target 1	1.36162	0.993275
9	32	Target 1	1.42133	1.05139
9	33	Target 1	1.45883	1.0873
9	34	Target 1	1.48506	1.11194
9	35	Target 1	1.50329	1.12858
9	36	Target 1	1.517	1.14069
9	37	Target 1	1.52563	1.14773
9	38	Target 1	1.5344	1.15491
9	39	Target 1	1.54109	1.16001
9	40	Target 1	1.54057	1.1579
10	1	Target 1	0.25634	-0.0155284
10	2	Target 1	0.263533	-0.00969436
10	3	Target 1	0.271824	-0.00276287
10	4	Target 1	0.2759	-4.61228e-05
10	5	Target 1	0.278406	0.00110064
10	6	Target 1	0.278764	9.92561e-05
10	7	Target 1	0.279311	-0.000713243
10	8	Target 1	0.28033	-0.0010529
10	9	Target 1	0.283576	0.000833352
10	10	Target 1	0.284401	0.000298819
10	11	Target 1	0.286027	0.000566088
10	12	Target 1	0.28813	0.00130963
10	13	Target 1	0.289623	0.0014427
10	14	Target 1	0.289923	0.000383374
10	15	Target 1	0.292088	0.00118989
10	16	Target 1	0.293236	0.00097847
10	17	Target 1	0.295409	0.00179148
10	18	Target 1	0.294468	-0.000508454
10	19	Target 1	0.293704	-0.00263228
10	20	Target 1	0.295417	-0.00227781
10	21	Target 1	0.299369	0.000314214
10	22	Target 1	0.308953	0.00853954
10	23	Target 1	0.324757	0.0229837
10	24	Target 1	0.353783	0.0506509
10	25	Target 1	0.40445	0.0999588
10	26	Target 1	0.491978	0.186127
10	27	Target 1	0.624121	0.316911
10	28	Target 1	0.793242	0.484672
10	29	Target 1	0.97106	0.661131
10	30	Target 1	1.12418	0.812888
10	31	Target 1	1.23257	0.919919
10	32	Target 1	1.3035	0.989496
10	33	Target 1	1.34586	1.03049
10	34	Target 1	1.37691	1.06018
10	35	Target 1	1.40029	1.0822
10	36	Target 1	1.41304	1.0936
10	37	Target 1	1.42417	1.10337
10	38	Target 1	1.43096	1.10879
10	39	Target 1	1.44171	1.11819
10	40	Target 1	1.44706	1.12218
11	1
11	2
11	3
11	4
11	5
11	6
11	7
11	8
11	9
11	10
11	11
11	12
11	13
11	14
11	15
11	16
11	17
11	18
11	19
11	20
11	21
11	22
11	23
11	24
11	25
11	26
11	27
11	28
11	29
11	30
11	31
11	32
11	33
11	34
11	35
11	36
11	37
11	38
11	39
11	40
12	1
12	2
12	3
12	4
12	5
12	6
12	7
12	8
12	9
12	10
12	11
12	12
12	13
12	14
12	15
12	16
12	17
12	18
12	19
12	20
12	21
12	22
12	23
12	24
12	25
12	26
12	27
12	28
12	29
12	30
12	31
12	32
12	33
12	34
12	35
12	36
12	37
12	38
12	39
12	40
13	1	Target 1	0.210579	-0.0135196
13	2	Target 1	0.217625	-0.00784735
13	3	Target 1	0.225037	-0.00180867
13	4	Target 1	0.227974	-0.000246062
13	5	Target 1	0.229243	-0.000350969
13	6	Target 1	0.231969	0.00100117
13	7	Target 1	0.232842	0.000501134
13	8	Target 1	0.233343	-0.000372092
13	9	Target 1	0.234286	-0.000803126
13	10	Target 1	0.237769	0.00130635
13	11	Target 1	0.239312	0.00147588
13	12	Target 1	0.240411	0.00120051
13	13	Target 1	0.240886	0.000301814
13	14	Target 1	0.24278	0.000821623
13	15	Target 1	0.243238	-9.3624e-05
13	16	Target 1	0.244417	-0.000288728
13	17	Target 1	0.24452	-0.0015599
13	18	Target 1	0.245839	-0.00161401
13	19	Target 1	0.248082	-0.00074501
13	20	Target 1	0.251475	0.00127371
13	21	Target 1	0.259887	0.00831282
13	22	Target 1	0.276097	0.0231483
13	23	Target 1	0.305444	0.0511217
13	24	Target 1	0.358258	0.102562
13	25	Target 1	0.445885	0.188815
13	26	Target 1	0.572703	0.314259
13	27	Target 1	0.72874	0.468923
13	28	Target 1	0.88308	0.621889
13	29	Target 1	1.00807	0.745506
13	30	Target 1	1.09435	0.830406
13	31	Target 1	1.1491	0.883786
13	32	Target 1	1.18653	0.919845
13	33	Target 1	1.20839	0.940327
13	34	Target 1	1.22431	0.954874
13	35	Target 1	1.23628	0.965474
13	36	Target 1	1.24505	0.972864
13	37	Target 1	1.25525	0.981696
13	38	Target 1	1.25956	0.984629
13	39	Target 1	1.26338	0.987078
13	40	Target 1	1.26245	0.984775
14	1	Target 1	0.189153	-0.0111399
14	2	Target 1	0.193706	-0.00778222
14	3	Target 1	0.200023	-0.00266124
14	4	Target 1	0.20394	5.97435e-05
14	5	Target 1	0.204588	-0.000487472
14	6	Target 1	0.205858	-0.000413427
14	7	Target 1	0.207655	0.000187179
14	8	Target 1	0.210671	0.00200798
14	9	Target 1	0.21122	0.00136129
14	10	Target 1	0.212235	0.00118052
14	11	Target 1	0.213441	0.00119046
14	12	Target 1	0.214469	0.00102242
14	13	Target 1	0.215972	0.00132995
14	14	Target 1	0.216652	0.00081446
14	15	Target 1	0.215516	-0.00151736
14	16	Target 1	0.215467	-0.00276191
14	17	Target 1	0.217137	-0.00228804
14	18	Target 1	0.2192	-0.00142125
14	19	Target 1	0.221144	-0.000672123
14	20	Target 1	0.226081	0.00306881
14	21	Target 1	0.232296	0.00808758
14	22	Target 1	0.245203	0.0197988
14	23	Target 1	0.2693	0.0427006
14	24	Target 1	0.313183	0.0853871
14	25	Target 1	0.389162	0.160171
14	26	Target 1	0.504951	0.274764
14	27	Target 1	0.655396	0.424013
14	28	Target 1	0.816226	0.583648
14	29	Target 1	0.957233	0.723459
14	30	Target 1	1.06051	0.825542
14	31	Target 1	1.1308	0.894638
14	32	Target 1	1.1769	0.939537
14	33	Target 1	1.20852	0.96996
14	34	Target 1	1.2334	0.993645
14	35	Target 1	1.24947	1.00852
14	36	Target 1	1.26127	1.01912
14	37	Target 1	1.27056	1.02722
14	38	Target 1	1.27789	1.03335
14	39	Target 1	1.28139	1.03566
14	40	Target 1	1.28676	1.03984
15	1	Target 1	0.227323	-0.0123908
15	2	Target 1	0.233322	-0.00756355
15	3	Target 1	0.240833	-0.00122393
15	4	Target 1	0.242694	-0.000534621
15	5	Target 1	0.244635	0.000235487
15	6	Target 1	0.245641	6.93696e-05
15	7	Target 1	0.247122	0.00037924
15	8	Target 1	0.248293	0.000378586
15	9	Target 1	0.248987	-9.90703e-05
15	10	Target 1	0.250936	0.000678205
15	11	Target 1	0.251592	0.000163147
15	12	Target 1	0.252882	0.000281151
15	13	Target 1	0.25459	0.000817459
15	14	Target 1	0.255516	0.000572023
15	15	Target 1	0.256813	0.000697298
15	16	Target 1	0.2575	0.000213026
15	17	Target 1	0.257276	-0.00118317
15	18	Target 1	0.257999	-0.0016315
15	19	Target 1	0.260096	-0.00070606
15	20	Target 1	0.262867	0.000893358
15	21	Target 1	0.267647	0.00450151
15	22	Target 1	0.27972	0.0154031
15	23	Target 1	0.301915	0.036427
15	24	Target 1	0.341812	0.0751523
15	25	Target 1	0.410296	0.142464
15	26	Target 1	0.520529	0.251526
15	27	Target 1	0.669343	0.399169
15	28	Target 1	0.838566	0.567219
15	29	Target 1	0.992843	0.720326
15	30	Target 1	1.11059	0.836905
15	31	Target 1	1.1881	0.913242
15	32	Target 1	1.23751	0.961477
15	33	Target 1	1.27405	0.996849
15	34	Target 1	1.29809	1.01971
15	35	Target 1	1.31559	1.03605
15	36	Target 1	1.32585	1.04514
15	37	Target 1	1.33762	1.05573
15	38	Target 1	1.34591	1.06285
15	39	Target 1	1.35235	1.06812
15	40	Target 1	1.35661	1.0712
16	1	Target 1	0.273286	-0.0174597
16	2	Target 1	0.27951	-0.0127115
16	3	Target 1	0.288041	-0.00565708
16	4	Target 1	0.293894	-0.0012797
16	5	Target 1	0.296662	1.18227e-05
16	6	Target 1	0.299324	0.00119788
16	7	Target 1	0.302209	0.00260632
16	8	Target 1	0.303326	0.0022473
16	9	Target 1	0.304868	0.00231299
16	10	Target 1	0.305441	0.0014105
16	11	Target 1	0.306322	0.000815093
16	12	Target 1	0.3078	0.000817131
16	13	Target 1	0.308468	9.0222e-06
16	14	Target 1	0.310069	0.000133786
16	15	Target 1	0.310713	-0.000698373
16	16	Target 1	0.311561	-0.00132603
16	17	Target 1	0.313352	-0.00101157
16	18	Target 1	0.31463	-0.00120942
16	19	Target 1	0.316127	-0.00118893
16	20	Target 1	0.319601	0.000809264
16	21	Target 1	0.326604	0.00633588
16	22	Target 1	0.336904	0.0151601
16	23	Target 1	0.359346	0.036126
16	24	Target 1	0.40338	0.0786836
16	25	Target 1	0.479025	0.152853
16	26	Target 1	0.597466	0.269818
16	27	Target 1	0.760206	0.431082
16	28	Target 1	0.944848	0.614248
16	29	Target 1	1.11157	0.779492
16	30	Target 1	1.23573	0.902177
16	31	Target 1	1.31793	0.982903
16	32	Target 1	1.37417	1.03767
16	33	Target 1	1.40959	1.07161
16	34	Target 1	1.43516	1.09571
16	35	Target 1	1.45389	1.11296
16	36	Target 1	1.46766	1.12525
16	37	Target 1	1.47975	1.13586
16	38	Target 1	1.48725	1.14189
16	39	Target 1	1.49318	1.14634
16	40	Target 1	1.50044	1.15212
17	1	Target 1	0.240104	-0.0147073
17	2	Target 1	0.245475	-0.00964533
17	3	Target 1	0.252139	-0.00329068
17	4	Target 1	0.255353	-0.000385592
17	5	Target 1	0.257835	0.00178758
17	6	Target 1	0.258002	0.00164556
17	7	Target 1	0.25762	0.000954788
17	8	Target 1	0.25763	0.00065565
17	9	Target 1	0.258281	0.000997112
17	10	Target 1	0.258248	0.000654939
17	11	Target 1	0.257146	-0.000756274
17	12	Target 1	0.256935	-0.00127583
17	13	Target 1	0.258438	-8.20518e-05
17	14	Target 1	0.259002	0.000172477
17	15	Target 1	0.258849	-0.000289055
17	16	Target 1	0.258517	-0.000930503
17	17	Target 1	0.258721	-0.00103545
17	18	Target 1	0.259524	-0.000540863
17	19	Target 1	0.260744	0.000369793
17	20	Target 1	0.262032	0.0013484
17	21	Target 1	0.269267	0.00827477
17	22	Target 1	0.2823	0.0209987
17	23	Target 1	0.304103	0.0424921
17	24	Target 1	0.345453	0.0835335
17	25	Target 1	0.417077	0.154848
17	26	Target 1	0.531359	0.268822
17	27	Target 1	0.688768	0.425921
17	28	Target 1	0.864984	0.601828
17	29	Target 1	1.02634	0.762877
17	30	Target 1	1.14644	0.882662
17	31	Target 1	1.22674	0.962654
17	32	Target 1	1.27872	1.01433
17	33	Target 1	1.31467	1.04997
17	34	Target 1	1.34082	1.07581
17	35	Target 1	1.35914	1.09382
17	36	Target 1	1.37221	1.10659
17	37	Target 1	1.38347	1.11754
17	38	Target 1	1.39461	1.12836
17	39	Target 1	1.40189	1.13533
17	40	Target 1	1.40636	1.13949
18	1	Target 1	0.274936	-0.0165374
18	2	Target 1	0.280481	-0.0124295
18	3	Target 1	0.288669	-0.00567899
18	4	Target 1	0.294285	-0.00150011
18	5	Target 1	0.297409	0.000186975
18	6	Target 1	0.299188	0.00052914
18	7	Target 1	0.301393	0.00129715
18	8	Target 1	0.30445	0.00291712
18	9	Target 1	0.305793	0.00282274
18	10	Target 1	0.30638	0.00197296
18	11	Target 1	0.307682	0.00183713
18	12	Target 1	0.308447	0.00116509
18	13	Target 1	0.3095	0.000781744
18	14	Target 1	0.310299	0.000143264
18	15	Target 1	0.310505	-0.00108772
18	16	Target 1	0.31117	-0.00185977
18	17	Target 1	0.312789	-0.00167759
18	18	Target 1	0.313259	-0.0026452
18	19	Target 1	0.316039	-0.00130186
18	20	Target 1	0.320876	0.00209793
18	21	Target 1	0.328689	0.00847388
18	22	Target 1	0.341283	0.0196309
18	23	Target 1	0.367525	0.0444359
18	24	Target 1	0.41744	0.092914
18	25	Target 1	0.505414	0.179451
18	26	Target 1	0.639801	0.3124
18	27	Target 1	0.82233	0.493493
18	28	Target 1	1.02687	0.696593
18	29	Target 1	1.21172	0.880007
18	30	Target 1	1.34761	1.01446
18	31	Target 1	1.43655	1.10196
18	32	Target 1	1.49403	1.15801
18	33	Target 1	1.53329	1.19583
18	34	Target 1	1.56297	1.22407
18	35	Target 1	1.58052	1.24019
18	36	Target 1	1.59056	1.24879
18	37	Target 1	1.60005	1.25684
18	38	Target 1	1.60989	1.26525
18	39	Target 1	1.61674	1.27065
18	40	Target 1	1.61925	1.27173
19	1	Target 1	0.294469	-0.0215581
19	2	Target 1	0.303487	-0.0141216
19	3	Target 1	0.313933	-0.00525639
19	4	Target 1	0.319086	-0.00168569
19	5	Target 1	0.322555	0.000202196
19	6	Target 1	0.325219	0.00128509
19	7	Target 1	0.327653	0.00213782
19	8	Target 1	0.329395	0.00229845
19	9	Target 1	0.329897	0.00121886
19	10	Target 1	0.332484	0.0022246
19	11	Target 1	0.333195	0.00135401
19	12	Target 1	0.334748	0.00132492
19	13	Target 1	0.336352	0.00134751
19	14	Target 1	0.336805	0.000219639
19	15	Target 1	0.336851	-0.0013159
19	16	Target 1	0.336896	-0.00285203
19	17	Target 1	0.339225	-0.00210492
19	18	Target 1	0.340645	-0.00226588
19	19	Target 1	0.34407	-0.000422851
19	20	Target 1	0.348365	0.00229056
19	21	Target 1	0.356597	0.00894121
19	22	Target 1	0.375029	0.025792
19	23	Target 1	0.409378	0.0585592
19	24	Target 1	0.470052	0.117652
19	25	Target 1	0.573078	0.219096
19	26	Target 1	0.72441	0.368847
19	27	Target 1	0.910994	0.55385
19	28	Target 1	1.10222	0.743495
19	29	Target 1	1.2628	0.902489
19	30	Target 1	1.37751	1.01562
19	31	Target 1	1.45268	1.08921
19	32	Target 1	1.50268	1.13763
19	33	Target 1	1.53718	1.17055
19	34	Target 1	1.56105	1.19284
19	35	Target 1	1.57777	1.20797
19	36	Target 1	1.59106	1.21968
19	37	Target 1	1.60262	1.22966
19	38	Target 1	1.61016	1.23562
19	39	Target 1	1.6173	1.24117
19	40	Target 1	1.62147	1.24377
20	1	Target 1	0.253106	-0.0110453
20	2	Target 1	0.256758	-0.00864078
20	3	Target 1	0.262543	-0.00410217
20	4	Target 1	0.266832	-0.00106067
20	5	Target 1	0.269827	0.000687047
20	6	Target 1	0.271626	0.00123877
20	7	Target 1	0.272817	0.00118234
20	8	Target 1	0.274196	0.0013143
20	9	Target 1	0.274767	0.000637981
20	10	Target 1	0.276152	0.000775807
20	11	Target 1	0.278	0.00137736
20	12	Target 1	0.279106	0.00123573
20	13	Target 1	0.27959	0.00047209
20	14	Target 1	0.280665	0.000300865
20	15	Target 1	0.281122	-0.000489413
20	16	Target 1	0.282738	-0.000121276
20	17	Target 1	0.282947	-0.00115954
20	18	Target 1	0.283201	-0.00215265
20	19	Target 1	0.284807	-0.00179354
20	20	Target 1	0.287764	-8.39748e-05
20	21	Target 1	0.290836	0.00174096
20	22	Target 1	0.299014	0.00867217
20	23	Target 1	0.314386	0.0227963
20	24	Target 1	0.343809	0.0509722
20	25	Target 1	0.399572	0.105489
20	26	Target 1	0.493463	0.198133
20	27	Target 1	0.6401	0.343522
20	28	Target 1	0.836222	0.538397
20	29	Target 1	1.05283	0.753758
20	30	Target 1	1.24428	0.943959
20	31	Target 1	1.38612	1.08456
20	32	Target 1	1.47765	1.17484
20	33	Target 1	1.53427	1.23021
20	34	Target 1	1.56863	1.26332
20	35	Target 1	1.59417	1.28761
20	36	Target 1	1.61519	1.30739
20	37	Target 1	1.62928	1.32023
20	38	Target 1	1.6382	1.32791
20	39	Target 1	1.64549	1.33394
20	40	Target 1	1.65139	1.3386
21	1	Target 1	0.277199	-0.0204524
21	2	Target 1	0.284664	-0.0144917
21	3	Target 1	0.295034	-0.00562596
21	4	Target 1	0.300541	-0.0016236
21	5	Target 1	0.303685	1.66615e-05
21	6	Target 1	0.306141	0.000967682
21	7	Target 1	0.309683	0.00300524
21	8	Target 1	0.310569	0.00238678
21	9	Target 1	0.311684	0.001998
21	10	Target 1	0.312052	0.000861671
21	11	Target 1	0.314306	0.00161102
21	12	Target 1	0.314599	0.000399733
21	13	Target 1	0.316036	0.000332409
21	14	Target 1	0.318207	0.000999145
21	15	Target 1	0.31849	-0.000222751
21	16	Target 1	0.318872	-0.00134505
21	17	Target 1	0.32018	-0.00154094
21	18	Target 1	0.321298	-0.00192769
21	19	Target 1	0.3232	-0.00152941
21	20	Target 1	0.327471	0.00123705
21	21	Target 1	0.332349	0.00461076
21	22	Target 1	0.342775	0.0135321
21	23	Target 1	0.365914	0.0351667
21	24	Target 1	0.408504	0.0762522
21	25	Target 1	0.481927	0.148171
21	26	Target 1	0.605355	0.270094
21	27	Target 1	0.776798	0.440033
21	28	Target 1	0.980112	0.641843
21	29	Target 1	1.17478	0.835002
21	30	Target 1	1.32684	0.985566
21	31	Target 1	1.42981	1.08703
21	32	Target 1	1.49481	1.15053
21	33	Target 1	1.53687	1.19108
21	34	Target 1	1.56447	1.21718
21	35	Target 1	1.58476	1.23596
21	36	Target 1	1.59836	1.24806
21	37	Target 1	1.60949	1.25768
21	38	Target 1	1.62054	1.26723
21	39	Target 1	1.62566	1.27084
21	40	Target 1	1.63275	1.27643
22	1	Target 1	0.279145	-0.0171016
22	2	Target 1	0.285593	-0.0121382
22	3	Target 1	0.29473	-0.00448683
22	4	Target 1	0.299571	-0.00113023
22	5	Target 1	0.301666	-0.000520432
22	6	Target 1	0.304666	0.000994168
22	7	Target 1	0.306839	0.00168238
22	8	Target 1	0.307959	0.0013172
22	9	Target 1	0.310924	0.0027972
22	10	Target 1	0.311869	0.00225735
22	11	Target 1	0.312121	0.0010248
22	12	Target 1	0.31341	0.000828476
22	13	Target 1	0.314383	0.000316578
22	14	Target 1	0.315054	-0.000497933
22	15	Target 1	0.315958	-0.0010782
22	16	Target 1	0.317391	-0.00112998
22	17	Target 1	0.318796	-0.00121093
22	18	Target 1	0.319727	-0.00176461
22	19	Target 1	0.322768	-0.000208619
22	20	Target 1	0.324701	0.000239684
22	21	Target 1	0.326516	0.00056994
22	22	Target 1	0.337119	0.00968774
22	23	Target 1	0.355496	0.0265793
22	24	Target 1	0.385458	0.0550563
22	25	Target 1	0.440292	0.108406
22	26	Target 1	0.5346	0.201228
22	27	Target 1	0.678117	0.343261
22	28	Target 1	0.864675	0.528333
22	29	Target 1	1.06223	0.724401
22	30	Target 1	1.23093	0.891618
22	31	Target 1	1.35301	1.01221
22	32	Target 1	1.42995	1.08767
22	33	Target 1	1.48052	1.13676
22	34	Target 1	1.51364	1.16839
22	35	Target 1	1.53522	1.18848
22	36	Target 1	1.55516	1.20694
22	37	Target 1	1.56688	1.21718
22	38	Target 1	1.57755	1.22636
22	39	Target 1	1.5842	1.23153
22	40	Target 1	1.5872	1.23304
23	1
23	2
23	3
23	4
23	5
23	6
23	7
23	8
23	9
23	10
23	11
23	12
23	13
23	14
23	15
23	16
23	17
23	18
23	19
23	20
23	21
23	22
23	23
23	24
23	25
23	26
23	27
23	28
23	29
23	30
23	31
23	32
23	33
23	34
23	35
23	36
23	37
23	38
23	39
23	40
24	1
24	2
24	3
24	4
24	5
24	6
24	7
24	8
24	9
24	10
24	11
24	12
24	13
24	14
24	15
24	16
24	17
24	18
24	19
24	20
24	21
24	22
24	23
24	24
24	25
24	26
24	27
24	28
24	29
24	30
24	31
24	32
24	33
24	34
24	35
24	36
24	37
24	38
24	39
24	40
25	1	Target 1	0.213513	-0.0157745
25	2	Target 1	0.219935	-0.0106566
25	3	Target 1	0.22818	-0.00371427
25	4	Target 1	0.232461	-0.000736862
25	5	Target 1	0.2353	0.000798053
25	6	Target 1	0.236959	0.00115402
25	7	Target 1	0.23921	0.0021011
25	8	Target 1	0.240121	0.00170938
25	9	Target 1	0.240587	0.000871777
25	10	Target 1	0.240892	-0.000126595
25	11	Target 1	0.24211	-0.000212658
25	12	Target 1	0.24499	0.00136402
25	13	Target 1	0.245924	0.000994586
25	14	Target 1	0.246	-0.000233264
25	15	Target 1	0.246786	-0.000750403
25	16	Target 1	0.246954	-0.00188563
25	17	Target 1	0.247369	-0.00277433
25	18	Target 1	0.249033	-0.00241362
25	19	Target 1	0.253289	0.000538869
25	20	Target 1	0.25737	0.00331583
25	21	Target 1	0.265621	0.0102639
25	22	Target 1	0.282121	0.0254605
25	23	Target 1	0.310491	0.0525269
25	24	Target 1	0.362548	0.10328
25	25	Target 1	0.451933	0.191362
25	26	Target 1	0.580998	0.319123
25	27	Target 1	0.740268	0.477089
25	28	Target 1	0.900179	0.635697
25	29	Target 1	1.03056	0.764771
25	30	Target 1	1.12099	0.853901
25	31	Target 1	1.18107	0.912673
25	32	Target 1	1.2186	0.9489
25	33	Target 1	1.24253	0.971536
25	34	Target 1	1.2587	0.986402
25	35	Target 1	1.27023	0.99662
25	36	Target 1	1.28131	1.0064
25	37	Target 1	1.28954	1.01333
25	38	Target 1	1.29743	1.01991
25	39	Target 1	1.30385	1.02503
25	40	Target 1	1.30638	1.02625
26	1	Target 1	0.200871	-0.0133191
26	2	Target 1	0.206419	-0.00881345
26	3	Target 1	0.212084	-0.00419112
26	4	Target 1	0.216185	-0.00113207
26	5	Target 1	0.21942	0.00106071
26	6	Target 1	0.220671	0.00126948
26	7	Target 1	0.222052	0.00160896
26	8	Target 1	0.222504	0.0010189
26	9	Target 1	0.223045	0.000518057
26	10	Target 1	0.224542	0.000972487
26	11	Target 1	0.225076	0.000463989
26	12	Target 1	0.227292	0.00163798
26	13	Target 1	0.228199	0.00150273
26	14	Target 1	0.227357	-0.000381208
26	15	Target 1	0.227371	-0.00140922
26	16	Target 1	0.228349	-0.00147331
26	17	Target 1	0.229567	-0.00129742
26	18	Target 1	0.231323	-0.000583625
26	19	Target 1	0.232548	-0.000400739
26	20	Target 1	0.234806	0.000815423
26	21	Target 1	0.242314	0.00728086
26	22	Target 1	0.256546	0.0204715
26	23	Target 1	0.281966	0.0448488
26	24	Target 1	0.327228	0.0890692
26	25	Target 1	0.403958	0.164757
26	26	Target 1	0.524911	0.284668
26	27	Target 1	0.680716	0.439431
26	28	Target 1	0.847749	0.605421
26	29	Target 1	0.99149	0.74812
26	30	Target 1	1.09592	0.851508
26	31	Target 1	1.16637	0.920919
26	32	Target 1	1.21113	0.964635
26	33	Target 1	1.24096	0.993423
26	34	Target 1	1.26345	1.01487
26	35	Target 1	1.27691	1.02729
26	36	Target 1	1.28919	1.03853
26	37	Target 1	1.30015	1.04845
26	38	Target 1	1.30805	1.0553
26	39	Target 1	1.31324	1.05945
26	40	Target 1	1.31617	1.06134
27	1	Target 1	0.228632	-0.0133233
27	2	Target 1	0.23448	-0.00863701
27	3	Target 1	0.241112	-0.00316582
27	4	Target 1	0.244646	-0.000792281
27	5	Target 1	0.246374	-0.000225459
27	6	Target 1	0.247132	-0.000627764
27	7	Target 1	0.250019	0.00109874
27	8	Target 1	0.252905	0.00282374
27	9	Target 1	0.253611	0.00236882
27	10	Target 1	0.253652	0.00124883
27	11	Target 1	0.254399	0.000834799
27	12	Target 1	0.255506	0.000781703
27	13	Target 1	0.25625	0.000364482
27	14	Target 1	0.25643	-0.000616629
27	15	Target 1	0.256355	-0.00185249
27	16	Target 1	0.257794	-0.00157424
27	17	Target 1	0.259352	-0.00117634
27	18	Target 1	0.260918	-0.000771465
27	19	Target 1	0.262816	-3.47695e-05
27	20	Target 1	0.265327	0.00131615
27	21	Target 1	0.272132	0.00696022
27	22	Target 1	0.284324	0.0179912
27	23	Target 1	0.305798	0.0383043
27	24	Target 1	0.346134	0.0774799
27	25	Target 1	0.418646	0.148831
27	26	Target 1	0.533551	0.262575
27	27	Target 1	0.691077	0.41894
27	28	Target 1	0.866654	0.593356
27	29	Target 1	1.02762	0.753166
27	30	Target 1	1.1501	0.874478
27	31	Target 1	1.23276	0.955975
27	32	Target 1	1.28659	1.00865
27	33	Target 1	1.32288	1.04378
27	34	Target 1	1.34716	1.0669
27	35	Target 1	1.3629	1.08147
27	36	Target 1	1.37676	1.09417
27	37	Target 1	1.38671	1.10297
27	38	Target 1	1.39498	1.11008
27	39	Target 1	1.40207	1.11601
27	40	Target 1	1.40593	1.1187
28	1	Target 1	0.272224	-0.0194193
28	2	Target 1	0.279671	-0.0137075
28	3	Target 1	0.289684	-0.00542899
28	4	Target 1	0.294647	-0.00220134
28	5	Target 1	0.297611	-0.000972496
28	6	Target 1	0.30053	0.000211136
28	7	Target 1	0.303659	0.00160496
28	8	Target 1	0.305134	0.00134485
28	9	Target 1	0.30892	0.00339621
28	10	Target 1	0.310524	0.00326458
28	11	Target 1	0.311015	0.00202093
28	12	Target 1	0.312897	0.00216765
28	13	Target 1	0.313699	0.00123457
28	14	Target 1	0.314807	0.000607774
28	15	Target 1	0.315729	-0.000205289
28	16	Target 1	0.316583	-0.00108684
28	17	Target 1	0.317802	-0.00160349
28	18	Target 1	0.319535	-0.00160536
28	19	Target 1	0.320591	-0.00228428
28	20	Target 1	0.324146	-0.000464581
28	21	Target 1	0.330808	0.00446237
28	22	Target 1	0.343547	0.015466
28	23	Target 1	0.367338	0.0375227
28	24	Target 1	0.411241	0.0796898
28	25	Target 1	0.491878	0.158592
28	26	Target 1	0.615033	0.280012
28	27	Target 1	0.784839	0.448083
28	28	Target 1	0.976634	0.638142
28	29	Target 1	1.15327	0.813042
28	30	Target 1	1.28731	0.945348
28	31	Target 1	1.37769	1.034
28	32	Target 1	1.43623	1.0908
28	33	Target 1	1.47526	1.12809
28	34	Target 1	1.50045	1.15155
28	35	Target 1	1.52024	1.1696
28	36	Target 1	1.53452	1.18215
28	37	Target 1	1.54528	1.19117
28	38	Target 1	1.55331	1.19747
28	39	Target 1	1.5597	1.20213
28	40	Target 1	1.56432	1.205
29	1	Target 1	0.268982	-0.0149538
29	2	Target 1	0.273537	-0.011728
29	3	Target 1	0.281529	-0.00506568
29	4	Target 1	0.286737	-0.00118689
29	5	Target 1	0.289482	0.000228232
29	6	Target 1	0.291937	0.00135412
29	7	Target 1	0.29337	0.00145705
29	8	Target 1	0.294997	0.00175482
29	9	Target 1	0.295282	0.000710332
29	10	Target 1	0.295891	-1.02395e-05
29	11	Target 1	0.298798	0.00156763
29	12	Target 1	0.30054	0.00197976
29	13	Target 1	0.300887	0.000997524
29	14	Target 1	0.302268	0.00104827
29	15	Target 1	0.302493	-5.57407e-05
29	16	Target 1	0.303756	-0.000122181
29	17	Target 1	0.30467	-0.000537516
29	18	Target 1	0.304915	-0.00162269
29	19	Target 1	0.305288	-0.00257882
29	20	Target 1	0.309278	8.20127e-05
29	21	Target 1	0.315868	0.00534232
29	22	Target 1	0.330418	0.0185624
29	23	Target 1	0.355793	0.042608
29	24	Target 1	0.402639	0.0881247
29	25	Target 1	0.484285	0.168441
29	26	Target 1	0.61344	0.296266
29	27	Target 1	0.789286	0.470783
29	28	Target 1	0.99001	0.670177
29	29	Target 1	1.17406	0.852895
29	30	Target 1	1.31327	0.990775
29	31	Target 1	1.41022	1.0864
29	32	Target 1	1.47246	1.14731
29	33	Target 1	1.51352	1.18704
29	34	Target 1	1.54178	1.21397
29	35	Target 1	1.56159	1.23245
29	36	Target 1	1.57718	1.24671
29	37	Target 1	1.59002	1.25822
29	38	Target 1	1.59998	1.26685
29	39	Target 1	1.60624	1.27178
29	40	Target 1	1.61381	1.27803
30	1	Target 1	0.293389	-0.0145162
30	2	Target 1	0.298845	-0.0105934
30	3	Target 1	0.305757	-0.00521422
30	4	Target 1	0.309831	-0.00267301
30	5	Target 1	0.312982	-0.00105403
30	6	Target 1	0.31585	0.00028141
30	7	Target 1	0.319893	0.00279136
30	8	Target 1	0.321255	0.00262044
30	9	Target 1	0.323493	0.00332636
30	10	Target 1	0.324364	0.00266496
30	11	Target 1	0.324249	0.00101683
30	12	Target 1	0.324842	7.71549e-05
30	13	Target 1	0.327247	0.000949853
30	14	Target 1	0.328979	0.00114944
30	15	Target 1	0.329807	0.000444786
30	16	Target 1	0.330508	-0.00038697
30	17	Target 1	0.330893	-0.00153508
30	18	Target 1	0.331172	-0.00278854
30	19	Target 1	0.333993	-0.00150001
30	20	Target 1	0.336855	-0.000170738
30	21	Target 1	0.34479	0.00623124
30	22	Target 1	0.358947	0.0188559
30	23	Target 1	0.38684	0.0452158
30	24	Target 1	0.438652	0.0954959
30	25	Target 1	0.526622	0.181933
30	26	Target 1	0.663291	0.31707
30	27	Target 1	0.850296	0.502541
30	28	Target 1	1.05477	0.705482
30	29	Target 1	1.2399	0.889083
30	30	Target 1	1.37523	1.02287
30	31	Target 1	1.46356	1.10967
30	32	Target 1	1.52064	1.16523
30	33	Target 1	1.56153	1.20458
30	34	Target 1	1.58886	1.23038
30	35	Target 1	1.60784	1.24782
30	36	Target 1	1.6206	1.25905
30	37	Target 1	1.62955	1.26647
30	38	Target 1	1.6386	1.27398
30	39	Target 1	1.64428	1.27813
30	40	Target 1	1.64985	1.28217
31	1	Target 1	0.309703	-0.019483
31	2	Target 1	0.317311	-0.0137073
31	3	Target 1	0.328484	-0.00436598
31	4	Target 1	0.331872	-0.00280948
31	5	Target 1	0.336184	-0.000330231
31	6	Target 1	0.338625	0.000279692
31	7	Target 1	0.34123	0.00105216
31	8	Target 1	0.34451	0.00250021
31	9	Target 1	0.346475	0.00263365
31	10	Target 1	0.348107	0.00243319
31	11	Target 1	0.349565	0.0020591
31	12	Target 1	0.350318	0.000980127
31	13	Target 1	0.352204	0.00103436
31	14	Target 1	0.353447	0.000445898
31	15	Target 1	0.354906	7.23446e-05
31	16	Target 1	0.356252	-0.000413504
31	17	Target 1	0.356473	-0.00202403
31	18	Target 1	0.35818	-0.00214856
31	19	Target 1	0.360762	-0.00139895
31	20	Target 1	0.366302	0.00230871
31	21	Target 1	0.374937	0.00911266
31	22	Target 1	0.392589	0.0249327
31	23	Target 1	0.425576	0.0560869
31	24	Target 1	0.487704	0.116383
31	25	Target 1	0.588156	0.215003
31	26	Target 1	0.736269	0.361285
31	27	Target 1	0.924076	0.54726
31	28	Target 1	1.11745	0.7388
31	29	Target 1	1.27854	0.898061
31	30	Target 1	1.39435	1.01204
31	31	Target 1	1.46656	1.08241
31	32	Target 1	1.51236	1.12638
31	33	Target 1	1.54391	1.1561
31	34	Target 1	1.56864	1.179
31	35	Target 1	1.58627	1.1948
31	36	Target 1	1.60089	1.20758
31	37	Target 1	1.61059	1.21545
31	38	Target 1	1.62042	1.22345
31	39	Target 1	1.62536	1.22656
31	40	Target 1	1.62884	1.22821
32	1	Target 1	0.269253	-0.0139236
32	2	Target 1	0.274782	-0.00974202
32	3	Target 1	0.281764	-0.00410828
32	4	Target 1	0.286059	-0.00116031
32	5	Target 1	0.28862	5.24873e-05
32	6	Target 1	0.290803	0.000888611
32	7	Target 1	0.291746	0.000483676
32	8	Target 1	0.294523	0.00191287
32	9	Target 1	0.295264	0.00130677
32	10	Target 1	0.295742	0.000436855
32	11	Target 1	0.298026	0.00137395
32	12	Target 1	0.300566	0.00256639
32	13	Target 1	0.301128	0.00178046
32	14	Target 1	0.30245	0.00175512
32	15	Target 1	0.301573	-0.000470111
32	16	Target 1	0.30107	-0.00232055
32	17	Target 1	0.302718	-0.00201997
32	18	Target 1	0.303248	-0.00283746
32	19	Target 1	0.305109	-0.00232368
32	20	Target 1	0.308457	-0.000323446
32	21	Target 1	0.313135	0.00300662
32	22	Target 1	0.320338	0.00886271
32	23	Target 1	0.338862	0.0260386
32	24	Target 1	0.371745	0.0575748
32	25	Target 1	0.431443	0.115925
32	26	Target 1	0.531322	0.214457
32	27	Target 1	0.688409	0.370196
32	28	Target 1	0.896594	0.577034
32	29	Target 1	1.12373	0.802818
32	30	Target 1	1.31769	0.99543
32	31	Target 1	1.45705	1.13345
32	32	Target 1	1.54922	1.22427
32	33	Target 1	1.60787	1.28157
32	34	Target 1	1.64544	1.31779
32	35	Target 1	1.67485	1.34586
32	36	Target 1	1.69373	1.36339
32	37	Target 1	1.70486	1.37317
32	38	Target 1	1.71633	1.3833
32	39	Target 1	1.72423	1.38985
32	40	Target 1	1.73052	1.39479
33	1	Target 1	0.306367	-0.0194488
33	2	Target 1	0.312811	-0.0143447
33	3	Target 1	0.321789	-0.00670654
33	4	Target 1	0.326362	-0.00347314
33	5	Target 1	0.330915	-0.000259889
33	6	Target 1	0.334795	0.00228117
33	7	Target 1	0.336837	0.0029837
33	8	Target 1	0.339359	0.00416607
33	9	Target 1	0.339676	0.00314352
33	10	Target 1	0.339218	0.00134563
33	11	Target 1	0.339566	0.000353986
33	12	Target 1	0.342547	0.0019954
33	13	Target 1	0.342663	0.000771628
33	14	Target 1	0.342555	-0.000675756
33	15	Target 1	0.344743	0.000172205
33	16	Target 1	0.345378	-0.000532802
33	17	Target 1	0.345132	-0.00211749
33	18	Target 1	0.345174	-0.00341544
33	19	Target 1	0.348614	-0.0013151
33	20	Target 1	0.352552	0.00128283
33	21	Target 1	0.358179	0.00557093
33	22	Target 1	0.368973	0.0150245
33	23	Target 1	0.394429	0.0391411
33	24	Target 1	0.439095	0.0824682
33	25	Target 1	0.514617	0.15665
33	26	Target 1	0.636489	0.277182
33	27	Target 1	0.810202	0.449556
33	28	Target 1	1.01397	0.651983
33	29	Target 1	1.20479	0.84146
33	30	Target 1	1.35128	0.986613
33	31	Target 1	1.45231	1.0863
33	32	Target 1	1.51562	1.14827
33	33	Target 1	1.55538	1.18669
33	34	Target 1	1.58407	1.21405
33	35	Target 1	1.60407	1.23271
33	36	Target 1	1.62192	1.24922
33	37	Target 1	1.63394	1.2599
33	38	Target 1	1.64159	1.26621
33	39	Target 1	1.64852	1.2718
33	40	Target 1	1.65409	1.27603
34	1	Target 1	0.281084	-0.0205918
34	2	Target 1	0.288429	-0.0145955
34	3	Target 1	0.296891	-0.00748319
34	4	Target 1	0.302611	-0.00311135
34	5	Target 1	0.30826	0.00118849
34	6	Target 1	0.309874	0.00145396
34	7	Target 1	0.312174	0.00240491
34	8	Target 1	0.313117	0.00199887
34	9	Target 1	0.31397	0.00150271
34	10	Target 1	0.316279	0.00246323
34	11	Target 1	0.318458	0.00329348
34	12	Target 1	0.318768	0.00225415
34	13	Target 1	0.318911	0.00104896
34	14	Target 1	0.319469	0.000257757
34	15	Target 1	0.321309	0.000748888
34	16	Target 1	0.320334	-0.00157529
34	17	Target 1	0.320305	-0.00295327
34	18	Target 1	0.323707	-0.000899839
34	19	Target 1	0.325009	-0.000947056
34	20	Target 1	0.325659	-0.00164542
34	21	Target 1	0.331256	0.00260297
34	22	Target 1	0.34103	0.0110278
34	23	Target 1	0.358672	0.0273211
34	24	Target 1	0.3878	0.0551004
34	25	Target 1	0.443463	0.109414
34	26	Target 1	0.539778	0.204381
34	27	Target 1	0.686978	0.350231
34	28	Target 1	0.878433	0.540338
34	29	Target 1	1.07704	0.737594
34	30	Target 1	1.24441	0.903612
34	31	Target 1	1.36566	1.02352
34	32	Target 1	1.44637	1.10288
34	33	Target 1	1.49653	1.15169
34	34	Target 1	1.5281	1.18191
34	35	Target 1	1.55488	1.20734
34	36	Target 1	1.57563	1.22675
34	37	Target 1	1.59074	1.24051
34	38	Target 1	1.60269	1.25111
34	39	Target 1	1.60813	1.2552
34	40	Target 1	1.61329	1.25901
35	1
35	2
35	3
35	4
35	5
35	6
35	7
35	8
35	9
35	10
35	11
35	12
35	13
35	14
35	15
35	16
35	17
35	18
35	19
35	20
35	21
35	22
35	23
35	24
35	25
35	26
35	27
35	28
35	29
35	30
35	31
35	32
35	33
35	34
35	35
35	36
35	37
35	38
35	39
35	40
36	1
36	2
36	3
36	4
36	5
36	6
36	7
36	8
36	9
36	10
36	11
36	12
36	13
36	14
36	15
36	16
36	17
36	18
36	19
36	20
36	21
36	22
36	23
36	24
36	25
36	26
36	27
36	28
36	29
36	30
36	31
36	32
36	33
36	34
36	35
36	36
36	37
36	38
36	39
36	40
37	1	Target 1	0.269196	-0.017145
37	2	Target 1	0.276252	-0.0116599
37	3	Target 1	0.284397	-0.00508505
37	4	Target 1	0.289651	-0.00140112
37	5	Target 1	0.292319	-0.000303728
37	6	Target 1	0.293948	-0.000245189
37	7	Target 1	0.29655	0.000787082
37	8	Target 1	0.299868	0.00253443
37	9	Target 1	0.302247	0.00334345
37	10	Target 1	0.302972	0.00249785
37	11	Target 1	0.30437	0.00232524
37	12	Target 1	0.304436	0.000821245
37	13	Target 1	0.305719	0.000534554
37	14	Target 1	0.307772	0.00101641
37	15	Target 1	0.308328	2.50932e-06
37	16	Target 1	0.308027	-0.00186928
37	17	Target 1	0.308729	-0.0027375
37	18	Target 1	0.309993	-0.00304374
37	19	Target 1	0.313484	-0.00112229
37	20	Target 1	0.318122	0.00194512
37	21	Target 1	0.326798	0.00905027
37	22	Target 1	0.342751	0.0234336
37	23	Target 1	0.374243	0.0533555
37	24	Target 1	0.429313	0.106855
37	25	Target 1	0.520978	0.196949
37	26	Target 1	0.657158	0.331559
37	27	Target 1	0.827239	0.50007
37	28	Target 1	0.997028	0.668289
37	29	Target 1	1.1381	0.807792
37	30	Target 1	1.2388	0.90692
37	31	Target 1	1.30288	0.969427
37	32	Target 1	1.34614	1.01112
37	33	Target 1	1.37375	1.03716
37	34	Target 1	1.39318	1.05502
37	35	Target 1	1.40962	1.06989
37	36	Target 1	1.42202	1.08071
37	37	Target 1	1.43131	1.08843
37	38	Target 1	1.43634	1.0919
37	39	Target 1	1.44421	1.0982
37	40	Target 1	1.44981	1.10223
38	1	Target 1	0.300367	-0.0127319
38	2	Target 1	0.305495	-0.00997039
38	3	Target 1	0.313347	-0.0044847
38	4	Target 1	0.318394	-0.00180405
38	5	Target 1	0.321498	-0.00106649
38	6	Target 1	0.326186	0.0012556
38	7	Target 1	0.329169	0.0018725
38	8	Target 1	0.331391	0.00172788
38	9	Target 1	0.333658	0.00162919
38	10	Target 1	0.335932	0.00153622
38	11	Target 1	0.338229	0.00146724
38	12	Target 1	0.340711	0.00158307
38	13	Target 1	0.343136	0.00164218
38	14	Target 1	0.34457	0.000709266
38	15	Target 1	0.345949	-0.000277206
38	16	Target 1	0.346828	-0.00176477
38	17	Target 1	0.349175	-0.00178354
38	18	Target 1	0.352532	-0.00079301
38	19	Target 1	0.354616	-0.00107567
38	20	Target 1	0.357684	-0.000373722
38	21	Target 1	0.365748	0.00532444
38	22	Target 1	0.378305	0.0155148
38	23	Target 1	0.401315	0.0361588
38	24	Target 1	0.445585	0.0780624
38	25	Target 1	0.517363	0.147474
38	26	Target 1	0.626849	0.254594
38	27	Target 1	0.766676	0.392054
38	28	Target 1	0.914352	0.537364
38	29	Target 1	1.04254	0.663186
38	30	Target 1	1.13855	0.756827
38	31	Target 1	1.20097	0.816879
38	32	Target 1	1.24321	0.856753
38	33	Target 1	1.27449	0.885667
38	34	Target 1	1.29789	0.906708
38	35	Target 1	1.31426	0.920712
38	36	Target 1	1.32567	0.92975
38	37	Target 1	1.33497	0.936689
38	38	Target 1	1.3457	0.945053
38	39	Target 1	1.35407	0.951051
38	40	Target 1	1.35835	0.952965
39	1	Target 1	0.24816	-0.0138925
39	2	Target 1	0.253375	-0.00958065
39	3	Target 1	0.259227	-0.00463189
39	4	Target 1	0.263735	-0.00102667
39	5	Target 1	0.266099	0.000434117
39	6	Target 1	0.268098	0.00152989
39	7	Target 1	0.269782	0.00231068
39	8	Target 1	0.269873	0.00149806
39	9	Target 1	0.269771	0.000492588
39	10	Target 1	0.271036	0.000854895
39	11	Target 1	0.272445	0.00136007
39	12	Target 1	0.272582	0.000593945
39	13	Target 1	0.272965	7.37752e-05
39	14	Target 1	0.273964	0.000169947
39	15	Target 1	0.274285	-0.000412152
39	16	Target 1	0.27487	-0.000731067
39	17	Target 1	0.275039	-0.00146474
39	18	Target 1	0.276021	-0.00138642
39	19	Target 1	0.27719	-0.00112052
39	20	Target 1	0.280669	0.0014555
39	21	Target 1	0.286627	0.00650991
39	22	Target 1	0.29666	0.0156398
39	23	Target 1	0.316777	0.0348534
39	24	Target 1	0.357281	0.0744547
39	25	Target 1	0.42471	0.14098
39	26	Target 1	0.532275	0.247643
39	27	Target 1	0.679941	0.394405
39	28	Target 1	0.844909	0.55847
39	29	Target 1	0.995836	0.708494
39	30	Target 1	1.11135	0.823103
39	31	Target 1	1.18933	0.900181
39	32	Target 1	1.24246	0.952408
39	33	Target 1	1.27764	0.98668
39	34	Target 1	1.30268	1.01082
39	35	Target 1	1.32059	1.02783
39	36	Target 1	1.33232	1.03865
39	37	Target 1	1.34325	1.04868
39	38	Target 1	1.3519	1.05643
39	39	Target 1	1.36079	1.06441
39	40	Target 1	1.36508	1.0678
40	1	Target 1	0.290054	-0.0168255
40	2	Target 1	0.296932	-0.011628
40	3	Target 1	0.305762	-0.00447842
40	4	Target 1	0.310401	-0.00151915
40	5	Target 1	0.31354	-6.09589e-05
40	6	Target 1	0.317402	0.00212042
40	7	Target 1	0.318757	0.00179527
40	8	Target 1	0.320474	0.0018312
40	9	Target 1	0.321198	0.000875344
40	10	Target 1	0.323056	0.0010526
40	11	Target 1	0.324353	0.000668801
40	12	Target 1	0.32744	0.00207552
40	13	Target 1	0.327879	0.000834041
40	14	Target 1	0.328287	-0.000438703
40	15	Target 1	0.329788	-0.000618239
40	16	Target 1	0.330638	-0.00144872
40	17	Target 1	0.331659	-0.00210804
40	18	Target 1	0.333729	-0.00171791
40	19	Target 1	0.336145	-0.000982927
40	20	Target 1	0.340928	0.00211988
40	21	Target 1	0.347306	0.00681704
40	22	Target 1	0.360376	0.0182068
40	23	Target 1	0.384376	0.0405268
40	24	Target 1	0.429134	0.0836044
40	25	Target 1	0.507846	0.160636
40	26	Target 1	0.633181	0.28429
40	27	Target 1	0.80559	0.455018
40	28	Target 1	0.998966	0.646714
40	29	Target 1	1.17719	0.823256
40	30	Target 1	1.3104	0.954783
40	31	Target 1	1.39837	1.04108
40	32	Target 1	1.45754	1.09857
40	33	Target 1	1.49486	1.1342
40	34	Target 1	1.5234	1.16107
40	35	Target 1	1.54306	1.17904
40	36	Target 1	1.55665	1.19095
40	37	Target 1	1.56671	1.19933
40	38	Target 1	1.57719	1.20813
40	39	Target 1	1.58296	1.21222
40	40	Target 1	1.58745	1.21503
41	1	Target 1	0.260377	-0.0149097
41	2	Target 1	0.266399	-0.0102778
41	3	Target 1	0.27303	-0.00503747
41	4	Target 1	0.27687	-0.00258787
41	5	Target 1	0.280889	4.08144e-05
41	6	Target 1	0.283462	0.00122331
41	7	Target 1	0.286384	0.00275559
41	8	Target 1	0.288162	0.00314305
41	9	Target 1	0.28918	0.00277016
41	10	Target 1	0.289757	0.00195733
41	11	Target 1	0.290736	0.00154549
41	12	Target 1	0.29	-0.000580876
41	13	Target 1	0.290197	-0.00177372
41	14	Target 1	0.292829	-0.000531826
41	15	Target 1	0.294949	0.000197375
41	16	Target 1	0.296156	1.41187e-05
41	17	Target 1	0.296631	-0.000900695
41	18	Target 1	0.296535	-0.00238765
41	19	Target 1	0.298811	-0.00150154
41	20	Target 1	0.303357	0.0016544
41	21	Target 1	0.308996	0.00590308
41	22	Target 1	0.320758	0.0162749
41	23	Target 1	0.345364	0.0394905
41	24	Target 1	0.391252	0.0839879
41	25	Target 1	0.474244	0.16559
41	26	Target 1	0.600086	0.290041
41	27	Target 1	0.776352	0.464917
41	28	Target 1	0.975277	0.662452
41	29	Target 1	1.1584	0.844184
41	30	Target 1	1.29849	0.982882
41	31	Target 1	1.39025	1.07326
41	32	Target 1	1.44994	1.13155
41	33	Target 1	1.4922	1.17242
41	34	Target 1	1.52032	1.19915
41	35	Target 1	1.53834	1.21578
41	36	Target 1	1.55039	1.22644
41	37	Target 1	1.56174	1.2364
41	38	Target 1	1.5712	1.24447
41	39	Target 1	1.58111	1.253
41	40	Target 1	1.58599	1.25648
42	1	Target 1	0.255735	-0.01473
42	2	Target 1	0.261847	-0.0100247
42	3	Target 1	0.270116	-0.00316269
42	4	Target 1	0.27489	0.000203978
42	5	Target 1	0.277784	0.00169075
42	6	Target 1	0.277823	0.000323256
42	7	Target 1	0.278806	-0.000101348
42	8	Target 1	0.28126	0.000946372
42	9	Target 1	0.281812	9.05287e-05
42	10	Target 1	0.283464	0.000335732
42	11	Target 1	0.287791	0.00325557
42	12	Target 1	0.286827	0.000884968
42	13	Target 1	0.28616	-0.00118884
42	14	Target 1	0.28688	-0.00187588
42	15	Target 1	0.289273	-0.000890387
42	16	Target 1	0.290747	-0.000823461
42	17	Target 1	0.291586	-0.00139153
42	18	Target 1	0.294875	0.000490532
42	19	Target 1	0.296151	0.000359779
42	20	Target 1	0.298051	0.00085267
42	21	Target 1	0.306437	0.0078315
42	22	Target 1	0.321727	0.0217153
42	23	Target 1	0.34799	0.0465713
42	24	Target 1	0.396399	0.0935726
42	25	Target 1	0.481557	0.177324
42	26	Target 1	0.613561	0.307921
42	27	Target 1	0.791209	0.484162
42	28	Target 1	0.987082	0.678628
42	29	Target 1	1.16078	0.850915
42	30	Target 1	1.29006	0.97879
42	31	Target 1	1.37857	1.0659
42	32	Target 1	1.43345	1.11936
42	33	Target 1	1.47016	1.15467
42	34	Target 1	1.49308	1.17618
42	35	Target 1	1.51265	1.19435
42	36	Target 1	1.5291	1.20939
42	37	Target 1	1.5391	1.21799
42	38	Target 1	1.54712	1.22459
42	39	Target 1	1.55198	1.22805
42	40	Target 1	1.55413	1.22879
43	1	Target 1	0.287444	-0.0183592
43	2	Target 1	0.295241	-0.0118095
43	3	Target 1	0.30472	-0.00357816
43	4	Target 1	0.307753	-0.00179131
43	5	Target 1	0.311572	0.00078003
43	6	Target 1	0.313412	0.00137351
43	7	Target 1	0.313462	0.000175985
43	8	Target 1	0.314995	0.000462171
43	9	Target 1	0.31716	0.00138002
43	10	Target 1	0.320953	0.00392626
43	11	Target 1	0.321322	0.00304852
43	12	Target 1	0.321079	0.00155795
43	13	Target 1	0.320803	3.49839e-05
43	14	Target 1	0.320155	-0.00185979
43	15	Target 1	0.320212	-0.00305022
43	16	Target 1	0.32262	-0.00188854
43	17	Target 1	0.323972	-0.00178388
43	18	Target 1	0.324862	-0.00214148
43	19	Target 1	0.327987	-0.000263075
43	20	Target 1	0.333114	0.00361703
43	21	Target 1	0.340667	0.00992308
43	22	Target 1	0.358269	0.0262776
43	23	Target 1	0.390682	0.0574433
43	24	Target 1	0.448239	0.113754
43	25	Target 1	0.545284	0.209552
43	26	Target 1	0.685945	0.348966
43	27	Target 1	0.861593	0.523367
43	28	Target 1	1.04029	0.700813
43	29	Target 1	1.19243	0.851714
43	30	Target 1	1.30221	0.960246
43	31	Target 1	1.37844	1.03523
43	32	Target 1	1.42947	1.08501
43	33	Target 1	1.46777	1.12206
43	34	Target 1	1.49535	1.14839
43	35	Target 1	1.51351	1.16531
43	36	Target 1	1.53246	1.18301
43	37	Target 1	1.54737	1.19667
43	38	Target 1	1.55733	1.20538
43	39	Target 1	1.56685	1.21366
43	40	Target 1	1.57299	1.21855
44	1	Target 1	0.255866	-0.0140278
44	2	Target 1	0.260285	-0.0106117
44	3	Target 1	0.266728	-0.00517151
44	4	Target 1	0.270568	-0.00233527
44	5	Target 1	0.274206	0.000299757
44	6	Target 1	0.276272	0.00136217
44	7	Target 1	0.277165	0.0012518
44	8	Target 1	0.278061	0.00114469
44	9	Target 1	0.278686	0.000766962
44	10	Target 1	0.280412	0.00148927
44	11	Target 1	0.282142	0.00221602
44	12	Target 1	0.283719	0.00279024
44	13	Target 1	0.283787	0.00185501
44	14	Target 1	0.283658	0.000722661
44	15	Target 1	0.283716	-0.000222231
44	16	Target 1	0.28402	-0.000922475
44	17	Target 1	0.285495	-0.000450147
44	18	Target 1	0.285526	-0.00142225
44	19	Target 1	0.285735	-0.00221691
44	20	Target 1	0.287797	-0.0011578
44	21	Target 1	0.292155	0.00219686
44	22	Target 1	0.300539	0.00957707
44	23	Target 1	0.315988	0.0240235
44	24	Target 1	0.345646	0.0526778
44	25	Target 1	0.402686	0.108715
44	26	Target 1	0.498216	0.203241
44	27	Target 1	0.647401	0.351423
44	28	Target 1	0.84514	0.548159
44	29	Target 1	1.0568	0.758816
44	30	Target 1	1.24178	0.942795
44	31	Target 1	1.37625	1.07626
44	32	Target 1	1.46308	1.16209
44	33	Target 1	1.51933	1.21733
44	34	Target 1	1.55632	1.25332
44	35	Target 1	1.58685	1.28284
44	36	Target 1	1.60266	1.29765
44	37	Target 1	1.61558	1.30957
44	38	Target 1	1.62798	1.32097
44	39	Target 1	1.63641	1.32839
44	40	Target 1	1.64237	1.33335
45	1	Target 1	0.284766	-0.0188171
45	2	Target 1	0.292097	-0.0120894
45	3	Target 1	0.299691	-0.00509834
45	4	Target 1	0.30393	-0.00146285
45	5	Target 1	0.305164	-0.000831729
45	6	Target 1	0.308439	0.0018404
45	7	Target 1	0.310162	0.00295977
45	8	Target 1	0.310385	0.00257976
45	9	Target 1	0.30983	0.00142223
45	10	Target 1	0.309435	0.000424234
45	11	Target 1	0.310469	0.000854842
45	12	Target 1	0.312174	0.00195669
45	13	Target 1	0.312252	0.00143195
45	14	Target 1	0.311476	5.28463e-05
45	15	Target 1	0.309689	-0.00233772
45	16	Target 1	0.309576	-0.00305364
45	17	Target 1	0.312633	-0.000600019
45	18	Target 1	0.313831	-4.81229e-06
45	19	Target 1	0.31393	-0.000508358
45	20	Target 1	0.315417	0.00037474
45	21	Target 1	0.320172	0.00452694
45	22	Target 1	0.332768	0.0165198
45	23	Target 1	0.353656	0.0368051
45	24	Target 1	0.391821	0.074367
45	25	Target 1	0.461372	0.143315
45	26	Target 1	0.569692	0.251031
45	27	Target 1	0.725423	0.40616
45	28	Target 1	0.908574	0.588707
45	29	Target 1	1.0784	0.75793
45	30	Target 1	1.20739	0.886315
45	31	Target 1	1.29729	0.975617
45	32	Target 1	1.35689	1.03461
45	33	Target 1	1.39718	1.0743
45	34	Target 1	1.42545	1.10197
45	35	Target 1	1.4491	1.12501
45	36	Target 1	1.46542	1.14072
45	37	Target 1	1.47538	1.15008
45	38	Target 1	1.48688	1.16099
45	39	Target 1	1.49427	1.16777
45	40	Target 1	1.49737	1.17026
46	1	Target 1	0.283497	-0.018999
46	2	Target 1	0.289218	-0.0149835
46	3	Target 1	0.29925	-0.00665793
46	4	Target 1	0.305843	-0.00177137
46	5	Target 1	0.309278	-4.24838e-05
46	6	Target 1	0.312957	0.00193057
46	7	Target 1	0.315799	0.00306695
46	8	Target 1	0.317537	0.00309848
46	9	Target 1	0.318161	0.00201658
46	10	Target 1	0.318977	0.00112653
46	11	Target 1	0.321502	0.00194581
46	12	Target 1	0.323062	0.00179921
46	13	Target 1	0.323081	0.000111999
46	14	Target 1	0.323931	-0.000743515
46	15	Target 1	0.324204	-0.00217693
46	16	Target 1	0.326468	-0.00161954
46	17	Target 1	0.329497	-0.000295792
46	18	Target 1	0.330745	-0.000754161
46	19	Target 1	0.331262	-0.00194352
46	20	Target 1	0.33393	-0.00098163
46	21	Target 1	0.338508	0.00189074
46	22	Target 1	0.346617	0.00829367
46	23	Target 1	0.36412	0.0240903
46	24	Target 1	0.39571	0.0539735
46	25	Target 1	0.448537	0.105095
46	26	Target 1	0.543632	0.198484
46	27	Target 1	0.687649	0.340795
46	28	Target 1	0.877511	0.528951
46	29	Target 1	1.07768	0.727413
46	30	Target 1	1.25048	0.898506
46	31	Target 1	1.37537	1.02169
46	32	Target 1	1.45881	1.10343
46	33	Target 1	1.51078	1.15369
46	34	Target 1	1.54403	1.18523
46	35	Target 1	1.56724	1.20674
46	36	Target 1	1.58744	1.22523
46	37	Target 1	1.60007	1.23615
46	38	Target 1	1.61198	1.24636
46	39	Target 1	1.61944	1.25212
46	40	Target 1	1.62654	1.2575
47	1
47	2
47	3
47	4
47	5
47	6
47	7
47	8
47	9
47	10
47	11
47	12
47	13
47	14
47	15
47	16
47	17
47	18
47	19
47	20
47	21
47	22
47	23
47	24
47	25
47	26
47	27
47	28
47	29
47	30
47	31
47	32
47	33
47	34
47	35
47	36
47	37
47	38
47	39
47	40
48	1
48	2
48	3
48	4
48	5
48	6
48	7
48	8
48	9
48	10
48	11
48	12
48	13
48	14
48	15
48	16
48	17
48	18
48	19
48	20
48	21
48	22
48	23
48	24
48	25
48	26
48	27
48	28
48	29
48	30
48	31
48	32
48	33
48	34
48	35
48	36
48	37
48	38
48	39
48	40
49	1	Target 1	0.166597	-0.00778901
49	2	Target 1	0.170607	-0.00477117
49	3	Target 1	0.173831	-0.0025402
49	4	Target 1	0.176082	-0.00128236
49	5	Target 1	0.178254	-0.000102632
49	6	Target 1	0.17963	0.000280377
49	7	Target 1	0.181108	0.000765668
49	8	Target 1	0.183131	0.00179606
49	9	Target 1	0.183703	0.00137467
49	10	Target 1	0.184693	0.00137271
49	11	Target 1	0.185446	0.00113296
49	12	Target 1	0.186159	0.000852506
49	13	Target 1	0.186494	0.000194654
49	14	Target 1	0.187653	0.00036118
49	15	Target 1	0.187529	-0.000755404
49	16	Target 1	0.187567	-0.00170991
49	17	Target 1	0.188496	-0.00177429
49	18	Target 1	0.189722	-0.00154092
49	19	Target 1	0.191691	-0.000564382
49	20	Target 1	0.195388	0.00213932
49	21	Target 1	0.201617	0.00737614
49	22	Target 1	0.213254	0.0180203
49	23	Target 1	0.235868	0.0396414
49	24	Target 1	0.276755	0.0795358
49	25	Target 1	0.34902	0.150808
49	26	Target 1	0.461195	0.26199
49	27	Target 1	0.613658	0.41346
49	28	Target 1	0.78273	0.581539
49	29	Target 1	0.933808	0.731624
49	30	Target 1	1.04253	0.839352
49	31	Target 1	1.11614	0.911971
49	32	Target 1	1.16286	0.957697
[truncated: 1,888 more rows]

## Sheet: Results
Block Type	96-Well Block (0.2mL)
Calibration Background is expired	Yes
Calibration Background performed on	03-18-2015
Calibration HRM MELTDOCTOR is expired	Yes
Calibration HRM MELTDOCTOR performed on	03-18-2015
Calibration Normalization FAM-ROX is expired	Yes
Calibration Normalization FAM-ROX performed on	03-18-2015
Calibration Normalization VIC-ROX is expired	Yes
Calibration Normalization VIC-ROX performed on	03-18-2015
Calibration Pure Dye CY5 is expired	No
Calibration Pure Dye CY5 performed on	05-27-2017
Calibration Pure Dye FAM is expired	Yes
Calibration Pure Dye FAM performed on	03-18-2015
Calibration Pure Dye MELTDOCTOR is expired	Yes
Calibration Pure Dye MELTDOCTOR performed on	03-18-2015
Calibration Pure Dye NED is expired	Yes
Calibration Pure Dye NED performed on	03-18-2015
Calibration Pure Dye ROX is expired	Yes
Calibration Pure Dye ROX performed on	03-18-2015
Calibration Pure Dye SYBR is expired	Yes
Calibration Pure Dye SYBR performed on	03-18-2015
Calibration Pure Dye TAMRA is expired	Yes
Calibration Pure Dye TAMRA performed on	03-18-2015
Calibration Pure Dye VIC is expired	Yes
Calibration Pure Dye VIC performed on	03-18-2015
Calibration ROI is expired	Yes
Calibration ROI performed on	03-18-2015
Calibration Uniformity is expired	Yes
Calibration Uniformity performed on	03-18-2015
Chemistry	SYBR_GREEN
Date Created	2018-02-03 22:28:22 PM CST
Date Modified	2018-02-03 17:05:12 PM CST
Experiment Barcode
Experiment Comment
Experiment File Name	G:\wgh\小麦SYP基因家族鉴定与分析\定量结果\Q7\2018-02-03 222820 SNARE12.eds
Experiment Name	2018-02-03 222820
Experiment Run Start Time	2018-02-04 06:48:58 AM CST
Experiment Run Stop Time	2018-02-04 07:57:44 AM CST
Experiment Type	Comparative Cт (ΔΔCт)
Instrument Name	278870447
Instrument Serial Number	278870447
Instrument Type	QuantStudio(TM) 7 Flex System
Passive Reference	ROX
Quantification Cycle Method	Ct
Signal Smoothing On	true
Stage/ Cycle where Analysis is performed	Stage 2, Step 2
User Name
Well	Well Position	Omit	Sample Name	Target Name	Task	Reporter	Quencher	Quantity	Quantity Mean	Quantity SD	RQ	RQ Min	RQ Max	CT	Ct Mean	Ct SD	Delta Ct	Delta Ct Mean	Delta Ct SE	Delta Ct SE	Delta Delta Ct	Automatic Ct Threshold	Ct Threshold	Automatic Baseline	Baseline Start	Baseline End	Comments	Tm1	Tm2	Tm3
1	A1	FALSE	Sample 1	Target 1	UNKNOWN	SYBR	None							24.149	23.9065	0.163216						TRUE	0.093644	TRUE	1	40		83.0075
2	A2	FALSE	Sample 3	Target 1	UNKNOWN	SYBR	None							24.1759	24.1439	0.0851067						TRUE	0.093644	TRUE	1	40		83.0075
3	A3	FALSE	Sample 5	Target 1	UNKNOWN	SYBR	None							24.5215	24.3554	0.115872						TRUE	0.093644	TRUE	1	40		83.0075
4	A4	FALSE	Sample 7	Target 1	UNKNOWN	SYBR	None							24.3369	24.2273	0.0813296						TRUE	0.093644	TRUE	1	40		83.1061
5	A5	FALSE	Sample 9	Target 1	UNKNOWN	SYBR	None							24.2514	24.1524	0.0765247						TRUE	0.093644	TRUE	1	40		83.1061
6	A6	FALSE	Sample 11	Target 1	UNKNOWN	SYBR	None							23.9847	23.9788	0.00763064						TRUE	0.093644	TRUE	1	40		83.2047
7	A7	FALSE	Sample 13	Target 1	UNKNOWN	SYBR	None							23.7149	23.6849	0.026035						TRUE	0.093644	TRUE	1	40		83.3033
8	A8	FALSE	Sample 15	Target 1	UNKNOWN	SYBR	None							24.8197	24.7827	0.0629973						TRUE	0.093644	TRUE	1	40		83.2047
9	A9	FALSE	Sample 17	Target 1	UNKNOWN	SYBR	None							24.4023	24.3019	0.0865884						TRUE	0.093644	TRUE	1	40		83.1061
10	A10	FALSE	Sample 19	Target 1	UNKNOWN	SYBR	None							24.891	24.8083	0.0593615						TRUE	0.093644	TRUE	1	40		83.1061
13	B1	FALSE	Sample 1	Target 1	UNKNOWN	SYBR	None							23.85	23.9065	0.163216						TRUE	0.093644	TRUE	1	40		83.1061
14	B2	FALSE	Sample 3	Target 1	UNKNOWN	SYBR	None							24.1048	24.1439	0.0851067						TRUE	0.093644	TRUE	1	40		83.1061
15	B3	FALSE	Sample 5	Target 1	UNKNOWN	SYBR	None							24.3109	24.3554	0.115872						TRUE	0.093644	TRUE	1	40		83.1061
16	B4	FALSE	Sample 7	Target 1	UNKNOWN	SYBR	None							24.2347	24.2273	0.0813296						TRUE	0.093644	TRUE	1	40		83.1061
17	B5	FALSE	Sample 9	Target 1	UNKNOWN	SYBR	None							24.1622	24.1524	0.0765247						TRUE	0.093644	TRUE	1	40		83.1061
18	B6	FALSE	Sample 11	Target 1	UNKNOWN	SYBR	None							23.9861	23.9788	0.00763064						TRUE	0.093644	TRUE	1	40		83.2047
19	B7	FALSE	Sample 13	Target 1	UNKNOWN	SYBR	None							23.6525	23.6849	0.026035						TRUE	0.093644	TRUE	1	40		83.2047
20	B8	FALSE	Sample 15	Target 1	UNKNOWN	SYBR	None							24.831	24.7827	0.0629973						TRUE	0.093644	TRUE	1	40		83.2047
21	B9	FALSE	Sample 17	Target 1	UNKNOWN	SYBR	None							24.2894	24.3019	0.0865884						TRUE	0.093644	TRUE	1	40		83.1061
22	B10	FALSE	Sample 19	Target 1	UNKNOWN	SYBR	None							24.771	24.8083	0.0593615						TRUE	0.093644	TRUE	1	40		83.1061
25	C1	FALSE	Sample 1	Target 1	UNKNOWN	SYBR	None							23.8312	23.9065	0.163216						TRUE	0.093644	TRUE	1	40		83.1061
26	C2	FALSE	Sample 3	Target 1	UNKNOWN	SYBR	None							24.0496	24.1439	0.0851067						TRUE	0.093644	TRUE	1	40		83.1061
27	C3	FALSE	Sample 5	Target 1	UNKNOWN	SYBR	None							24.2539	24.3554	0.115872						TRUE	0.093644	TRUE	1	40		83.1061
28	C4	FALSE	Sample 7	Target 1	UNKNOWN	SYBR	None							24.1907	24.2273	0.0813296						TRUE	0.093644	TRUE	1	40		83.2047
29	C5	FALSE	Sample 9	Target 1	UNKNOWN	SYBR	None							24.0685	24.1524	0.0765247						TRUE	0.093644	TRUE	1	40		83.1061
30	C6	FALSE	Sample 11	Target 1	UNKNOWN	SYBR	None							23.9718	23.9788	0.00763064						TRUE	0.093644	TRUE	1	40		83.2047
31	C7	FALSE	Sample 13	Target 1	UNKNOWN	SYBR	None							23.6797	23.6849	0.026035						TRUE	0.093644	TRUE	1	40		83.2047
32	C8	FALSE	Sample 15	Target 1	UNKNOWN	SYBR	None							24.6922	24.7827	0.0629973						TRUE	0.093644	TRUE	1	40		83.2047
33	C9	FALSE	Sample 17	Target 1	UNKNOWN	SYBR	None							24.1931	24.3019	0.0865884						TRUE	0.093644	TRUE	1	40		83.1061
34	C10	FALSE	Sample 19	Target 1	UNKNOWN	SYBR	None							24.76	24.8083	0.0593615						TRUE	0.093644	TRUE	1	40		83.1061
37	D1	FALSE	Sample 1	Target 1	UNKNOWN	SYBR	None							23.7958	23.9065	0.163216						TRUE	0.093644	TRUE	1	40		83.1061
38	D2	FALSE	Sample 3	Target 1	UNKNOWN	SYBR	None							24.2453	24.1439	0.0851067						TRUE	0.093644	TRUE	1	40		83.1061
39	D3	FALSE	Sample 5	Target 1	UNKNOWN	SYBR	None							24.3355	24.3554	0.115872						TRUE	0.093644	TRUE	1	40		83.2047
40	D4	FALSE	Sample 7	Target 1	UNKNOWN	SYBR	None							24.147	24.2273	0.0813296						TRUE	0.093644	TRUE	1	40		83.3033
41	D5	FALSE	Sample 9	Target 1	UNKNOWN	SYBR	None							24.1273	24.1524	0.0765247						TRUE	0.093644	TRUE	1	40		83.2047
42	D6	FALSE	Sample 11	Target 1	UNKNOWN	SYBR	None							23.9727	23.9788	0.00763064						TRUE	0.093644	TRUE	1	40		83.2047
43	D7	FALSE	Sample 13	Target 1	UNKNOWN	SYBR	None							23.6925	23.6849	0.026035						TRUE	0.093644	TRUE	1	40		83.2047
44	D8	FALSE	Sample 15	Target 1	UNKNOWN	SYBR	None							24.7879	24.7827	0.0629973						TRUE	0.093644	TRUE	1	40		83.2047
45	D9	FALSE	Sample 17	Target 1	UNKNOWN	SYBR	None							24.3228	24.3019	0.0865884						TRUE	0.093644	TRUE	1	40		83.1061
46	D10	FALSE	Sample 19	Target 1	UNKNOWN	SYBR	None							24.8112	24.8083	0.0593615						TRUE	0.093644	TRUE	1	40		83.1061
49	E1	FALSE	Sample 2	Target 1	UNKNOWN	SYBR	None							24.2197	24.1932	0.100695						TRUE	0.093644	TRUE	1	40		83.2047
50	E2	FALSE	Sample 4	Target 1	UNKNOWN	SYBR	None							24.9099	24.9288	0.018449						TRUE	0.093644	TRUE	1	40		83.2047
51	E3	FALSE	Sample 6	Target 1	UNKNOWN	SYBR	None							24.4422	24.4642	0.0218271						TRUE	0.093644	TRUE	1	40		83.3033
52	E4	FALSE	Sample 8	Target 1	UNKNOWN	SYBR	None							24.2269	24.2661	0.176227						TRUE	0.093644	TRUE	1	40		83.2047
53	E5	FALSE	Sample 10	Target 1	UNKNOWN	SYBR	None							24.3191	24.3488	0.0391549						TRUE	0.093644	TRUE	1	40		83.2047
54	E6	FALSE	Sample 12	Target 1	UNKNOWN	SYBR	None							24.2679	24.2367	0.0510449						TRUE	0.093644	TRUE	1	40		83.2047
55	E7	FALSE	Sample 14	Target 1	UNKNOWN	SYBR	None							24.5127	24.5092	0.039372						TRUE	0.093644	TRUE	1	40		83.2047
56	E8	FALSE	Sample 16	Target 1	UNKNOWN	SYBR	None							23.9716	23.9506	0.0216346						TRUE	0.093644	TRUE	1	40		83.2047
57	E9	FALSE	Sample 18	Target 1	UNKNOWN	SYBR	None							23.6157	23.576	0.0277731						TRUE	0.093644	TRUE	1	40		83.2047
58	E10	FALSE	Sample 20	Target 1	UNKNOWN	SYBR	None							23.4728	23.4455	0.0322416						TRUE	0.093644	TRUE	1	40		83.1061
61	F1	FALSE	Sample 2	Target 1	UNKNOWN	SYBR	None							24.2575	24.1932	0.100695						TRUE	0.093644	TRUE	1	40		83.1061
62	F2	FALSE	Sample 4	Target 1	UNKNOWN	SYBR	None							24.9378	24.9288	0.018449						TRUE	0.093644	TRUE	1	40		83.1061
63	F3	FALSE	Sample 6	Target 1	UNKNOWN	SYBR	None							24.4944	24.4642	0.0218271						TRUE	0.093644	TRUE	1	40		83.2047
64	F4	FALSE	Sample 8	Target 1	UNKNOWN	SYBR	None							24.4586	24.2661	0.176227						TRUE	0.093644	TRUE	1	40		83.1061
65	F5	FALSE	Sample 10	Target 1	UNKNOWN	SYBR	None							24.3392	24.3488	0.0391549						TRUE	0.093644	TRUE	1	40		83.2047
66	F6	FALSE	Sample 12	Target 1	UNKNOWN	SYBR	None							24.2489	24.2367	0.0510449						TRUE	0.093644	TRUE	1	40		83.2047
67	F7	FALSE	Sample 14	Target 1	UNKNOWN	SYBR	None							24.541	24.5092	0.039372						TRUE	0.093644	TRUE	1	40		83.1061
68	F8	FALSE	Sample 16	Target 1	UNKNOWN	SYBR	None							23.9658	23.9506	0.0216346						TRUE	0.093644	TRUE	1	40		83.1061
69	F9	FALSE	Sample 18	Target 1	UNKNOWN	SYBR	None							23.5696	23.576	0.0277731						TRUE	0.093644	TRUE	1	40		83.1061
70	F10	FALSE	Sample 20	Target 1	UNKNOWN	SYBR	None							23.4191	23.4455	0.0322416						TRUE	0.093644	TRUE	1	40		83.0075
73	G1	FALSE	Sample 2	Target 1	UNKNOWN	SYBR	None							24.2512	24.1932	0.100695						TRUE	0.093644	TRUE	1	40		83.1061
74	G2	FALSE	Sample 4	Target 1	UNKNOWN	SYBR	None							24.9174	24.9288	0.018449						TRUE	0.093644	TRUE	1	40		83.1061
75	G3	FALSE	Sample 6	Target 1	UNKNOWN	SYBR	None							24.4588	24.4642	0.0218271						TRUE	0.093644	TRUE	1	40		83.1061
76	G4	FALSE	Sample 8	Target 1	UNKNOWN	SYBR	None							24.1127	24.2661	0.176227						TRUE	0.093644	TRUE	1	40		83.2047
77	G5	FALSE	Sample 10	Target 1	UNKNOWN	SYBR	None							24.3306	24.3488	0.0391549						TRUE	0.093644	TRUE	1	40		83.2047
78	G6	FALSE	Sample 12	Target 1	UNKNOWN	SYBR	None							24.1614	24.2367	0.0510449						TRUE	0.093644	TRUE	1	40		83.2047
79	G7	FALSE	Sample 14	Target 1	UNKNOWN	SYBR	None							24.4528	24.5092	0.039372						TRUE	0.093644	TRUE	1	40		83.1061
80	G8	FALSE	Sample 16	Target 1	UNKNOWN	SYBR	None							23.9264	23.9506	0.0216346						TRUE	0.093644	TRUE	1	40		83.1061
81	G9	FALSE	Sample 18	Target 1	UNKNOWN	SYBR	None							23.5675	23.576	0.0277731						TRUE	0.093644	TRUE	1	40		83.1061
82	G10	FALSE	Sample 20	Target 1	UNKNOWN	SYBR	None							23.4161	23.4455	0.0322416						TRUE	0.093644	TRUE	1	40		83.0075
85	H1	FALSE	Sample 2	Target 1	UNKNOWN	SYBR	None							24.0442	24.1932	0.100695						TRUE	0.093644	TRUE	1	40		83.1061
86	H2	FALSE	Sample 4	Target 1	UNKNOWN	SYBR	None							24.9501	24.9288	0.018449						TRUE	0.093644	TRUE	1	40		83.1061
87	H3	FALSE	Sample 6	Target 1	UNKNOWN	SYBR	None							24.4614	24.4642	0.0218271						TRUE	0.093644	TRUE	1	40		83.2047
89	H5	FALSE	Sample 10	Target 1	UNKNOWN	SYBR	None							24.4062	24.3488	0.0391549						TRUE	0.093644	TRUE	1	40		83.2047
90	H6	FALSE	Sample 12	Target 1	UNKNOWN	SYBR	None							24.2686	24.2367	0.0510449						TRUE	0.093644	TRUE	1	40		83.2047
91	H7	FALSE	Sample 14	Target 1	UNKNOWN	SYBR	None							24.5303	24.5092	0.039372						TRUE	0.093644	TRUE	1	40		83.2047
92	H8	FALSE	Sample 16	Target 1	UNKNOWN	SYBR	None							23.9386	23.9506	0.0216346						TRUE	0.093644	TRUE	1	40		83.1061
93	H9	FALSE	Sample 18	Target 1	UNKNOWN	SYBR	None							23.5511	23.576	0.0277731						TRUE	0.093644	TRUE	1	40		83.0075
94	H10	FALSE	Sample 20	Target 1	UNKNOWN	SYBR	None							23.4739	23.4455	0.0322416						TRUE	0.093644	TRUE	1	40		82.9089
Analysis Type	Singleplex
Endogenous Control	Target 1
RQ Min/Max Confidence Level	95.0
Reference Sample	Sample 1

## Sheet: Melt Curve Raw Data
Block Type	96-Well Block (0.2mL)
Calibration Background is expired	Yes
Calibration Background performed on	03-18-2015
Calibration HRM MELTDOCTOR is expired	Yes
Calibration HRM MELTDOCTOR performed on	03-18-2015
Calibration Normalization FAM-ROX is expired	Yes
Calibration Normalization FAM-ROX performed on	03-18-2015
Calibration Normalization VIC-ROX is expired	Yes
Calibration Normalization VIC-ROX performed on	03-18-2015
Calibration Pure Dye CY5 is expired	No
Calibration Pure Dye CY5 performed on	05-27-2017
Calibration Pure Dye FAM is expired	Yes
Calibration Pure Dye FAM performed on	03-18-2015
Calibration Pure Dye MELTDOCTOR is expired	Yes
Calibration Pure Dye MELTDOCTOR performed on	03-18-2015
Calibration Pure Dye NED is expired	Yes
Calibration Pure Dye NED performed on	03-18-2015
Calibration Pure Dye ROX is expired	Yes
Calibration Pure Dye ROX performed on	03-18-2015
Calibration Pure Dye SYBR is expired	Yes
Calibration Pure Dye SYBR performed on	03-18-2015
Calibration Pure Dye TAMRA is expired	Yes
Calibration Pure Dye TAMRA performed on	03-18-2015
Calibration Pure Dye VIC is expired	Yes
Calibration Pure Dye VIC performed on	03-18-2015
Calibration ROI is expired	Yes
Calibration ROI performed on	03-18-2015
Calibration Uniformity is expired	Yes
Calibration Uniformity performed on	03-18-2015
Chemistry	SYBR_GREEN
Date Created	2018-02-03 22:28:22 PM CST
Date Modified	2018-02-03 17:05:12 PM CST
Experiment Barcode
Experiment Comment
Experiment File Name	G:\wgh\小麦SYP基因家族鉴定与分析\定量结果\Q7\2018-02-03 222820 SNARE12.eds
Experiment Name	2018-02-03 222820
Experiment Run Start Time	2018-02-04 06:48:58 AM CST
Experiment Run Stop Time	2018-02-04 07:57:44 AM CST
Experiment Type	Comparative Cт (ΔΔCт)
Instrument Name	278870447
Instrument Serial Number	278870447
Instrument Type	QuantStudio(TM) 7 Flex System
Passive Reference	ROX
Quantification Cycle Method	Ct
Signal Smoothing On	true
Stage/ Cycle where Analysis is performed	Stage 2, Step 2
User Name
Well	Well Position	Reading	Temperature	Fluorescence	Derivative
1	A1	1	60.1342	0.976689	0.0344112
1	A1	2	60.3314	0.981703	0.0327091
1	A1	3	60.5286	0.979952	0.0315859
1	A1	4	60.7258	0.981122	0.0314767
1	A1	5	60.9229	0.973121	0.0325052
1	A1	6	61.1201	0.97187	0.0344364
1	A1	7	61.3173	0.972669	0.0367915
1	A1	8	61.5145	0.962162	0.0390548
1	A1	9	61.7117	0.957282	0.0408554
1	A1	10	61.9089	0.952525	0.0420316
1	A1	11	62.106	0.949706	0.0425756
1	A1	12	62.3032	0.947616	0.0425282
1	A1	13	62.5004	0.938545	0.0419265
1	A1	14	62.6976	0.932628	0.0408393
1	A1	15	62.8948	0.932392	0.0394369
1	A1	16	63.092	0.925743	0.038019
1	A1	17	63.2891	0.917556	0.0369437
1	A1	18	63.4863	0.922041	0.0364934
1	A1	19	63.6835	0.917309	0.0367598
1	A1	20	63.8807	0.911574	0.0376253
1	A1	21	64.0779	0.907055	0.0388498
1	A1	22	64.2751	0.903497	0.0401922
1	A1	23	64.4722	0.897945	0.041488
1	A1	24	64.6694	0.894215	0.0426438
1	A1	25	64.8666	0.889839	0.0435866
1	A1	26	65.0638	0.885985	0.0442375
1	A1	27	65.261	0.877782	0.0445388
1	A1	28	65.4582	0.875185	0.0445107
1	A1	29	65.6553	0.8707	0.0442719
1	A1	30	65.8525	0.858111	0.0439721
1	A1	31	66.0497	0.864847	0.0436738
1	A1	32	66.2469	0.859354	0.0432805
1	A1	33	66.4441	0.846887	0.0425943
1	A1	34	66.6413	0.847964	0.0414816
1	A1	35	66.8384	0.835186	0.0400271
1	A1	36	67.0356	0.838251	0.0385521
1	A1	37	67.2328	0.832936	0.0374694
1	A1	38	67.43	0.8309	0.0370744
1	A1	39	67.6272	0.823692	0.0374013
1	A1	40	67.8244	0.825098	0.0382357
1	A1	41	68.0215	0.81968	0.0392626
1	A1	42	68.2187	0.809686	0.0402481
1	A1	43	68.4159	0.807073	0.0411359
1	A1	44	68.6131	0.803587	0.041987
1	A1	45	68.8103	0.800857	0.0428219
1	A1	46	69.0075	0.799445	0.0435144
1	A1	47	69.2047	0.788742	0.0438447
1	A1	48	69.4018	0.78329	0.0436857
1	A1	49	69.599	0.776281	0.0431596
1	A1	50	69.7962	0.77466	0.0426116
1	A1	51	69.9934	0.772852	0.0424057
1	A1	52	70.1906	0.769478	0.0427019
1	A1	53	70.3877	0.764959	0.0433838
1	A1	54	70.5849	0.754074	0.0441713
1	A1	55	70.7821	0.751036	0.0448023
1	A1	56	70.9793	0.748753	0.0451465
1	A1	57	71.1765	0.744876	0.0452038
1	A1	58	71.3737	0.735524	0.0450402
1	A1	59	71.5708	0.730243	0.0447273
1	A1	60	71.768	0.729928	0.0443168
1	A1	61	71.9652	0.723564	0.043834
1	A1	62	72.1624	0.717746	0.0432882
1	A1	63	72.3596	0.710967	0.0426965
1	A1	64	72.5568	0.710764	0.0421122
1	A1	65	72.754	0.705824	0.0416387
1	A1	66	72.9511	0.695451	0.0414006
1	A1	67	73.1483	0.696001	0.0414804
1	A1	68	73.3455	0.695176	0.0418584
1	A1	69	73.5427	0.687657	0.0424067
1	A1	70	73.7399	0.679353	0.0429577
1	A1	71	73.9371	0.674542	0.0433923
1	A1	72	74.1342	0.674566	0.0436738
1	A1	73	74.3314	0.66745	0.043803
1	A1	74	74.5286	0.664585	0.0437491
1	A1	75	74.7258	0.657953	0.0434369
1	A1	76	74.923	0.649585	0.0428065
1	A1	77	75.1202	0.650722	0.0419031
1	A1	78	75.3173	0.644341	0.0409169
1	A1	79	75.5145	0.637806	0.040146
1	A1	80	75.7117	0.63647	0.0398889
1	A1	81	75.9089	0.632143	0.0403111
1	A1	82	76.1061	0.630885	0.0413453
1	A1	83	76.3033	0.623702	0.0426811
1	A1	84	76.5004	0.619522	0.0438769
1	A1	85	76.6976	0.611805	0.044542
1	A1	86	76.8948	0.607573	0.044502
1	A1	87	77.092	0.600335	0.0438485
1	A1	88	77.2892	0.600574	0.0428499
1	A1	89	77.4864	0.593871	0.0417912
1	A1	90	77.6835	0.587658	0.0408494
1	A1	91	77.8807	0.589646	0.0400734
1	A1	92	78.0779	0.580536	0.0394684
1	A1	93	78.2751	0.572816	0.0390947
1	A1	94	78.4723	0.571572	0.0390909
1	A1	95	78.6695	0.5748	0.0395932
1	A1	96	78.8666	0.563554	0.0406236
1	A1	97	79.0638	0.561698	0.0420427
1	A1	98	79.261	0.554407	0.0436185
1	A1	99	79.4582	0.550956	0.0451517
1	A1	100	79.6554	0.546339	0.0465733
1	A1	101	79.8526	0.53721	0.0479628
1	A1	102	80.0497	0.53798	0.0495145
1	A1	103	80.2469	0.530372	0.0515258
1	A1	104	80.4441	0.523017	0.0544467
1	A1	105	80.6413	0.518205	0.0589972
1	A1	106	80.8385	0.513313	0.0662857
1	A1	107	81.0357	0.507153	0.0778455
1	A1	108	81.2328	0.500075	0.0954939
1	A1	109	81.43	0.489949	0.120954
1	A1	110	81.6272	0.485587	0.155253
1	A1	111	81.8244	0.467876	0.198057
1	A1	112	82.0216	0.447646	0.247198
1	A1	113	82.2188	0.411517	0.298669
1	A1	114	82.4159	0.36341	0.347167
1	A1	115	82.6131	0.310466	0.387042
1	A1	116	82.8103	0.256628	0.41334
1	A1	117	83.0075	0.197155	0.422664
1	A1	118	83.2047	0.14172	0.41369
1	A1	119	83.4019	0.0888345	0.387344
1	A1	120	83.599	0.0466504	0.346639
1	A1	121	83.7962	0.0174723	0.296192
1	A1	122	83.9934	-0.00845877	0.241449
1	A1	123	84.1906	-0.0200867	0.187758
1	A1	124	84.3878	-0.0215544	0.139482
1	A1	125	84.585	-0.029717	0.0994133
1	A1	126	84.7822	-0.0294323	0.0686062
1	A1	127	84.9793	-0.0338798	0.0466425
1	A1	128	85.1765	-0.0304227	0.0321527
1	A1	129	85.3737	-0.0365763	0.0233803
1	A1	130	85.5709	-0.0345781	0.0186106
1	A1	131	85.7681	-0.0394719	0.0163985
1	A1	132	85.9653	-0.0344932	0.0156262
1	A1	133	86.1624	-0.0428987	0.0154746
1	A1	134	86.3596	-0.042819	0.0153772
1	A1	135	86.5568	-0.0457331	0.0149898
1	A1	136	86.754	-0.044029	0.0141753
1	A1	137	86.9512	-0.0486132	0.0129906
1	A1	138	87.1484	-0.0510601	0.0116546
1	A1	139	87.3455	-0.0511969	0.0104686
1	A1	140	87.5427	-0.04994	0.00968368
1	A1	141	87.7399	-0.0452687	0.00936574
1	A1	142	87.9371	-0.0527206	0.0093463
1	A1	143	88.1343	-0.0567892	0.00931418
1	A1	144	88.3315	-0.0553063	0.00899932
1	A1	145	88.5286	-0.0543064	0.00832547
1	A1	146	88.7258	-0.0573276	0.00743422
1	A1	147	88.923	-0.0581559	0.00658126
1	A1	148	89.1202	-0.0548151	0.00598853
1	A1	149	89.3174	-0.0585074	0.0057444
1	A1	150	89.5146	-0.0588199	0.00579212
1	A1	151	89.7117	-0.0605878	0.00598466
1	A1	152	89.9089	-0.0600309	0.00615239
1	A1	153	90.1061	-0.0579348	0.00614589
1	A1	154	90.3033	-0.0642513	0.00585674
1	A1	155	90.5005	-0.0633969	0.00524106
1	A1	156	90.6977	-0.062363	0.00435014
1	A1	157	90.8948	-0.0631751	0.00333966
1	A1	158	91.092	-0.0629018	0.00242817
1	A1	159	91.2892	-0.0618704	0.00181355
1	A1	160	91.4864	-0.0638976	0.00159157
1	A1	161	91.6836	-0.0614272	0.0017212
1	A1	162	91.8808	-0.0632544	0.00205263
1	A1	163	92.0779	-0.0662206	0.00239997
1	A1	164	92.2751	-0.0624546	0.00261726
1	A1	165	92.4723	-0.0668386	0.00263523
1	A1	166	92.6695	-0.0626455	0.00244363
1	A1	167	92.8667	-0.0643412	0.002051
1	A1	168	93.0639	-0.065849	0.00147567
1	A1	169	93.261	-0.0688653	0.000785708
1	A1	170	93.4582	-0.0642001	0.000138384
1	A1	171	93.6554	-0.0624862	-0.000251593
1	A1	172	93.8526	-0.063816	-0.000223595
1	A1	173	94.0498	-0.0651036	0.000216501
1	A1	174	94.247	-0.0646159	0.000878201
1	A1	175	94.4441	-0.0670915	0.00148261
1	A1	176	94.6413	-0.0612788	0.00180314
1	A1	177	94.8385	-0.0707815	0.0017591
2	A2	1	60.1342	1.1704	0.0416431
2	A2	2	60.3314	1.17258	0.04081
2	A2	3	60.5286	1.16905	0.0404795
2	A2	4	60.7258	1.16368	0.040866
2	A2	5	60.9229	1.16618	0.0418838
2	A2	6	61.1201	1.15847	0.043157
2	A2	7	61.3173	1.14923	0.0441985
2	A2	8	61.5145	1.14901	0.0446658
2	A2	9	61.7117	1.13807	0.0445386
2	A2	10	61.9089	1.13331	0.0441002
2	A2	11	62.106	1.13345	0.0437586
2	A2	12	62.3032	1.12832	0.0438243
2	A2	13	62.5004	1.12644	0.0443892
2	A2	14	62.6976	1.11457	0.0453404
2	A2	15	62.8948	1.11363	0.0464641
2	A2	16	63.092	1.10931	0.0475413
2	A2	17	63.2891	1.10416	0.0484038
2	A2	18	63.4863	1.09439	0.0489577
2	A2	19	63.6835	1.09305	0.0491921
2	A2	20	63.8807	1.08443	0.0491761
2	A2	21	64.0779	1.08254	0.0490316
2	A2	22	64.2751	1.07437	0.048892
2	A2	23	64.4722	1.06883	0.0488547
2	A2	24	64.6694	1.06722	0.0489442
2	A2	25	64.8666	1.05884	0.0491094
2	A2	26	65.0638	1.05544	0.049247
2	A2	27	65.261	1.04803	0.0492572
2	A2	28	65.4582	1.04371	0.0491001
2	A2	29	65.6553	1.03812	0.0488234
2	A2	30	65.8525	1.03122	0.0485423
2	A2	31	66.0497	1.02832	0.0483715
2	A2	32	66.2469	1.02087	0.0483457
2	A2	33	66.4441	1.0197	0.0483875
2	A2	34	66.6413	1.01319	0.04836
2	A2	35	66.8384	1.00382	0.0481804
2	A2	36	67.0356	1.00041	0.0479126
2	A2	37	67.2328	0.993448	0.0477557
2	A2	38	67.43	0.992601	0.0479229
2	A2	39	67.6272	0.987145	0.0484856
2	A2	40	67.8244	0.980054	0.0493023
2	A2	41	68.0215	0.976609	0.0500808
2	A2	42	68.2187	0.968679	0.0505286
2	A2	43	68.4159	0.959848	0.0504893
2	A2	44	68.6131	0.95976	0.0499884
2	A2	45	68.8103	0.952137	0.0491849
2	A2	46	69.0075	0.944758	0.0482803
2	A2	47	69.2047	0.943794	0.0474451
2	A2	48	69.4018	0.935536	0.0467929
2	A2	49	69.599	0.933931	0.0463885
2	A2	50	69.7962	0.924432	0.0462622
2	A2	51	69.9934	0.923261	0.0464151
2	A2	52	70.1906	0.918191	0.0468072
2	A2	53	70.3877	0.910555	0.0473495
2	A2	54	70.5849	0.908883	0.0479197
2	A2	55	70.7821	0.90168	0.0484004
2	A2	56	70.9793	0.893938	0.0487179
2	A2	57	71.1765	0.89074	0.0488532
2	A2	58	71.3737	0.88652	0.0488239
2	A2	59	71.5708	0.880097	0.0486585
2	A2	60	71.768	0.873989	0.048399
2	A2	61	71.9652	0.868114	0.0481173
2	A2	62	72.1624	0.864633	0.0479259
2	A2	63	72.3596	0.858561	0.0479416
2	A2	64	72.5568	0.853068	0.0482185
2	A2	65	72.754	0.851089	0.0486964
2	A2	66	72.9511	0.84227	0.0492105
2	A2	67	73.1483	0.838619	0.0495681
2	A2	68	73.3455	0.829117	0.0496485
2	A2	69	73.5427	0.825555	0.0494581
2	A2	70	73.7399	0.822085	0.0491074
2	A2	71	73.9371	0.815934	0.0487426
2	A2	72	74.1342	0.810561	0.0484816
2	A2	73	74.3314	0.804017	0.0483914
2	A2	74	74.5286	0.800064	0.0484892
2	A2	75	74.7258	0.796321	0.0487407
2	A2	76	74.923	0.789352	0.0490507
2	A2	77	75.1202	0.785393	0.0492719
2	A2	78	75.3173	0.778446	0.0492499
2	A2	79	75.5145	0.772151	0.0488915
2	A2	80	75.7117	0.768007	0.0482159
2	A2	81	75.9089	0.762669	0.0473594
2	A2	82	76.1061	0.755397	0.0465299
2	A2	83	76.3033	0.754829	0.0459358
2	A2	84	76.5004	0.748767	0.0457215
2	A2	85	76.6976	0.74224	0.0459264
2	A2	86	76.8948	0.738198	0.0464739
2	A2	87	77.092	0.735788	0.0471912
2	A2	88	77.2892	0.728953	0.0478598
2	A2	89	77.4864	0.720425	0.0482909
2	A2	90	77.6835	0.716497	0.0483907
2	A2	91	77.8807	0.711948	0.0481842
2	A2	92	78.0779	0.706793	0.0477853
2	A2	93	78.2751	0.701312	0.047343
2	A2	94	78.4723	0.695607	0.0469949
2	A2	95	78.6695	0.69236	0.0468508
2	A2	96	78.8666	0.684979	0.046987
2	A2	97	79.0638	0.682475	0.0474381
2	A2	98	79.261	0.676079	0.0481953
2	A2	99	79.4582	0.672715	0.0492283
2	A2	100	79.6554	0.66433	0.0505394
2	A2	101	79.8526	0.658475	0.0522262
2	A2	102	80.0497	0.6548	0.0545042
2	A2	103	80.2469	0.649531	0.0576974
2	A2	104	80.4441	0.642637	0.0622331
2	A2	105	80.6413	0.637753	0.0687132
2	A2	106	80.8385	0.627975	0.0780748
2	A2	107	81.0357	0.619878	0.09175
2	A2	108	81.2328	0.61146	0.111648
2	A2	109	81.43	0.601382	0.139809
2	A2	110	81.6272	0.591922	0.177699
2	A2	111	81.8244	0.5779	0.22535
2	A2	112	82.0216	0.549428	0.280676
2	A2	113	82.2188	0.512731	0.33933
2	A2	114	82.4159	0.458702	0.395225
2	A2	115	82.6131	0.397817	0.44162
2	A2	116	82.8103	0.331243	0.472416
2	A2	117	83.0075	0.265551	0.48332
2	A2	118	83.2047	0.197504	0.472612
2	A2	119	83.4019	0.140152	0.441422
2	A2	120	83.599	0.0915736	0.393499
2	A2	121	83.7962	0.0542664	0.334517
2	A2	122	83.9934	0.0323004	0.271031
2	A2	123	84.1906	0.0198803	0.209302
2	A2	124	84.3878	0.0133417	0.154271
2	A2	125	84.585	0.0069102	0.108948
2	A2	126	84.7822	0.00789238	0.0743305
2	A2	127	84.9793	0.00533978	0.0497837
2	A2	128	85.1765	0.00289142	0.033652
2	A2	129	85.3737	0.00282456	0.0238803
2	A2	130	85.5709	0.00250831	0.0184785
2	A2	131	85.7681	0.000706353	0.0157859
2	A2	132	85.9653	-0.00259233	0.0145716
2	A2	133	86.1624	-0.00476645	0.0140238
2	A2	134	86.3596	-0.00456391	0.0136703
2	A2	135	86.5568	-0.00504916	0.0132699
2	A2	136	86.754	-0.00725327	0.0127233
2	A2	137	86.9512	-0.0111094	0.012036
2	A2	138	87.1484	-0.0117541	0.0113155
2	A2	139	87.3455	-0.011015	0.0107465
2	A2	140	87.5427	-0.0121188	0.0105041
2	A2	141	87.7399	-0.0110161	0.0106324
2	A2	142	87.9371	-0.0143606	0.0109743
2	A2	143	88.1343	-0.0146675	0.0112225
2	A2	144	88.3315	-0.0188978	0.0110746
2	A2	145	88.5286	-0.0221996	0.0103994
2	A2	146	88.7258	-0.018672	0.00930062
2	A2	147	88.923	-0.0207676	0.00804438
2	A2	148	89.1202	-0.021115	0.00690392
2	A2	149	89.3174	-0.0207295	0.00602926
2	A2	150	89.5146	-0.0239243	0.00541252
2	A2	151	89.7117	-0.022283	0.0049447
2	A2	152	89.9089	-0.0231316	0.00450552
2	A2	153	90.1061	-0.024962	0.00402931
2	A2	154	90.3033	-0.0232907	0.003526
2	A2	155	90.5005	-0.0245369	0.00306598
2	A2	156	90.6977	-0.0254943	0.00274136
2	A2	157	90.8948	-0.0238673	0.00261252
2	A2	158	91.092	-0.0231671	0.0026585
2	A2	159	91.2892	-0.0256977	0.00276635
2	A2	160	91.4864	-0.0263651	0.00278535
2	A2	161	91.6836	-0.0285622	0.00262463
2	A2	162	91.8808	-0.0247626	0.00232366
2	A2	163	92.0779	-0.0260373	0.00203205
2	A2	164	92.2751	-0.0252086	0.00190453
2	A2	165	92.4723	-0.0274687	0.0019888
2	A2	166	92.6695	-0.0261768	0.00218972
2	A2	167	92.8667	-0.0279943	0.00233162
2	A2	168	93.0639	-0.0282045	0.00226972
2	A2	169	93.261	-0.0282379	0.00197722
2	A2	170	93.4582	-0.0286105	0.00155958
2	A2	171	93.6554	-0.0272332	0.00119362
2	A2	172	93.8526	-0.0277701	0.00102731
2	A2	173	94.0498	-0.0264937	0.00109603
2	A2	174	94.247	-0.0287374	0.00130336
2	A2	175	94.4441	-0.0298211	0.00147833
2	A2	176	94.6413	-0.0275835	0.00147374
2	A2	177	94.8385	-0.0310225	0.00124354
3	A3	1	60.1342	1.26768	0.0491925
3	A3	2	60.3314	1.26403	0.0487936
3	A3	3	60.5286	1.25739	0.048054
3	A3	4	60.7258	1.25619	0.0470671
3	A3	5	60.9229	1.2462	0.0460659
3	A3	6	61.1201	1.24426	0.0453632
3	A3	7	61.3173	1.23758	0.0452302
3	A3	8	61.5145	1.23878	0.0457802
3	A3	9	61.7117	1.23159	0.0469186
3	A3	10	61.9089	1.22324	0.0483888
3	A3	11	62.106	1.22284	0.0498831
3	A3	12	62.3032	1.21432	0.0511585
3	A3	13	62.5004	1.20741	0.0520965
3	A3	14	62.6976	1.20303	0.0526933
3	A3	15	62.8948	1.19747	0.0530124
3	A3	16	63.092	1.19209	0.053131
3	A3	17	63.2891	1.18445	0.0531068
3	A3	18	63.4863	1.1785	0.0529682
3	A3	19	63.6835	1.17658	0.052715
3	A3	20	63.8807	1.16615	0.0523309
3	A3	21	64.0779	1.16407	0.0518098
3	A3	22	64.2751	1.15605	0.0511955
3	A3	23	64.4722	1.15053	0.0506058
3	A3	24	64.6694	1.14528	0.0502086
3	A3	25	64.8666	1.14127	0.0501576
3	A3	26	65.0638	1.13617	0.0505171
3	A3	27	65.261	1.13173	0.0512299
3	A3	28	65.4582	1.1243	0.0521403
3	A3	29	65.6553	1.11976	0.0530596
3	A3	30	65.8525	1.11166	0.0538245
3	A3	31	66.0497	1.10864	0.0543201
3	A3	32	66.2469	1.1007	0.0544871
3	A3	33	66.4441	1.09452	0.0543257
3	A3	34	66.6413	1.08905	0.053904
3	A3	35	66.8384	1.08209	0.0533525
3	A3	36	67.0356	1.07679	0.0528301
3	A3	37	67.2328	1.07255	0.0524617
3	A3	38	67.43	1.06591	0.0522871
3	A3	39	67.6272	1.06179	0.052259
3	A3	40	67.8244	1.05403	0.0522911
3	A3	41	68.0215	1.04876	0.0523195
3	A3	42	68.2187	1.04249	0.0523362
3	A3	43	68.4159	1.03785	0.0523703
3	A3	44	68.6131	1.03373	0.0524465
3	A3	45	68.8103	1.02641	0.0525607
3	A3	46	69.0075	1.01912	0.0526878
3	A3	47	69.2047	1.01651	0.0528129
3	A3	48	69.4018	1.00889	0.0529383
3	A3	49	69.599	1.00295	0.0530678
3	A3	50	69.7962	0.998943	0.053178
3	A3	51	69.9934	0.994055	0.0532106
3	A3	52	70.1906	0.982754	0.0530981
3	A3	53	70.3877	0.983107	0.0528051
3	A3	54	70.5849	0.972967	0.0523561
3	A3	55	70.7821	0.970002	0.0518397
3	A3	56	70.9793	0.963777	0.0513842
3	A3	57	71.1765	0.956353	0.0511136
3	A3	58	71.3737	0.953755	0.0511027
3	A3	59	71.5708	0.947926	0.0513447
3	A3	60	71.768	0.943823	0.0517556
3	A3	61	71.9652	0.934005	0.0522185
3	A3	62	72.1624	0.930053	0.0526439
3	A3	63	72.3596	0.92519	0.0530026
3	A3	64	72.5568	0.918067	0.0533126
3	A3	65	72.754	0.91283	0.0536014
3	A3	66	72.9511	0.907852	0.0538804
3	A3	67	73.1483	0.900828	0.0541541
3	A3	68	73.3455	0.894415	0.0544382
3	A3	69	73.5427	0.88634	0.0547488
3	A3	70	73.7399	0.886254	0.0550596
3	A3	71	73.9371	0.878837	0.0552689
3	A3	72	74.1342	0.870755	0.055227
3	A3	73	74.3314	0.862448	0.0548302
3	A3	74	74.5286	0.857614	0.0541108
3	A3	75	74.7258	0.854497	0.0532476
3	A3	76	74.923	0.847282	0.052477
3	A3	77	75.1202	0.842807	0.0519751
3	A3	78	75.3173	0.837798	0.0517821
3	A3	79	75.5145	0.830928	0.0518123
3	A3	80	75.7117	0.827185	0.051924
3	A3	81	75.9089	0.818776	0.0519969
3	A3	82	76.1061	0.813919	0.0519677
3	A3	83	76.3033	0.808218	0.051818
3	A3	84	76.5004	0.806258	0.0515395
3	A3	85	76.6976	0.795662	0.051118
3	A3	86	76.8948	0.791731	0.0505599
3	A3	87	77.092	0.787101	0.0499392
3	A3	88	77.2892	0.780842	0.0494197
3	A3	89	77.4864	0.775589	0.0492138
3	A3	90	77.6835	0.770773	0.0494868
3	A3	91	77.8807	0.76806	0.0502523
3	A3	92	78.0779	0.762343	0.0513347
3	A3	93	78.2751	0.755064	0.0524329
3	A3	94	78.4723	0.747143	0.0532595
3	A3	95	78.6695	0.741693	0.0536808
3	A3	96	78.8666	0.737941	0.053776
3	A3	97	79.0638	0.72992	0.0537936
3	A3	98	79.261	0.725359	0.0540431
3	A3	99	79.4582	0.719319	0.0547826
3	A3	100	79.6554	0.715918	0.056161
3	A3	101	79.8526	0.708337	0.0582201
3	A3	102	80.0497	0.700879	0.0609621
3	A3	103	80.2469	0.695516	0.0644537
3	A3	104	80.4441	0.688481	0.0689487
3	A3	105	80.6413	0.679763	0.0750272
3	A3	106	80.8385	0.674414	0.0837363
3	A3	107	81.0357	0.663213	0.0966817
3	A3	108	81.2328	0.653289	0.115965
3	A3	109	81.43	0.645759	0.14384
3	A3	110	81.6272	0.635626	0.182059
3	A3	111	81.8244	0.618006	0.231021
3	A3	112	82.0216	0.592967	0.289031
3	A3	113	82.2188	0.557348	0.351985
3	A3	114	82.4159	0.503954	0.413718
3	A3	115	82.6131	0.439575	0.46697
3	A3	116	82.8103	0.368563	0.504742
3	A3	117	83.0075	0.296337	0.521666
3	A3	118	83.2047	0.225754	0.515059
3	A3	119	83.4019	0.15799	0.485451
3	A3	120	83.599	0.103292	0.436486
3	A3	121	83.7962	0.0636289	0.374199
3	A3	122	83.9934	0.0380699	0.305813
3	A3	123	84.1906	0.0225725	0.238351
3	A3	124	84.3878	0.0146225	0.177422
3	A3	125	84.585	0.00747085	0.126522
3	A3	126	84.7822	0.00511487	0.0869508
3	A3	127	84.9793	0.00360181	0.0582281
3	A3	128	85.1765	0.00290104	0.0387545
3	A3	129	85.3737	0.00186815	0.0264612
3	A3	130	85.5709	0.000101899	0.0192972
3	A3	131	85.7681	-0.000442535	0.0155133
3	A3	132	85.9653	-0.00248019	0.0137713
3	A3	133	86.1624	-0.00383199	0.0131351
3	A3	134	86.3596	-0.00388161	0.0130021
3	A3	135	86.5568	-0.00653102	0.0130239
3	A3	136	86.754	-0.00954121	0.0130405
3	A3	137	86.9512	-0.00929845	0.0130285
3	A3	138	87.1484	-0.00954657	0.0130494
3	A3	139	87.3455	-0.0128461	0.0131899
3	A3	140	87.5427	-0.01395	0.013499
3	A3	141	87.7399	-0.0139054	0.0139386
3	A3	142	87.9371	-0.015225	0.0143691
3	A3	143	88.1343	-0.0189643	0.014584
3	A3	144	88.3315	-0.0199279	0.0143866
3	A3	145	88.5286	-0.0239166	0.013677
3	A3	146	88.7258	-0.0235084	0.0125
3	A3	147	88.923	-0.0249398	0.0110234
3	A3	148	89.1202	-0.0259098	0.00946308
3	A3	149	89.3174	-0.0256166	0.00800284
3	A3	150	89.5146	-0.0277152	0.00675349
3	A3	151	89.7117	-0.0274616	0.00575798
3	A3	152	89.9089	-0.0272173	0.00501554
3	A3	153	90.1061	-0.0281543	0.00449627
3	A3	154	90.3033	-0.0281391	0.00414276
3	A3	155	90.5005	-0.0283675	0.00387585
3	A3	156	90.6977	-0.0310447	0.00361556
3	A3	157	90.8948	-0.0293615	0.00330574
3	A3	158	91.092	-0.0289985	0.00292238
3	A3	159	91.2892	-0.0301958	0.00246356
3	A3	160	91.4864	-0.0315184	0.00194057
3	A3	161	91.6836	-0.0305199	0.00138611
3	A3	162	91.8808	-0.0303373	0.000868485
3	A3	163	92.0779	-0.0307261	0.000484097
3	A3	164	92.2751	-0.0292139	0.000317445
3	A3	165	92.4723	-0.0301165	0.000391963
3	A3	166	92.6695	-0.0302936	0.000650305
3	A3	167	92.8667	-0.0307789	0.000982032
3	A3	168	93.0639	-0.0313099	0.00127961
3	A3	169	93.261	-0.0312294	0.00148379
3	A3	170	93.4582	-0.0301383	0.00159248
3	A3	171	93.6554	-0.0317388	0.00163769
3	A3	172	93.8526	-0.0324368	0.00165398
3	A3	173	94.0498	-0.0312138	0.00165666
3	A3	174	94.247	-0.0311253	0.0016338
3	A3	175	94.4441	-0.0322728	0.00155114
3	A3	176	94.6413	-0.0327919	0.00137138
3	A3	177	94.8385	-0.0337346	0.00108308
4	A4	1	60.1342	1.45876	0.0576737
4	A4	2	60.3314	1.45053	0.0573275
4	A4	3	60.5286	1.44606	0.0566523
4	A4	4	60.7258	1.44094	0.0557476
4	A4	5	60.9229	1.43391	0.0548191
4	A4	6	61.1201	1.43028	0.0541185
4	A4	7	61.3173	1.42194	0.053877
4	A4	8	61.5145	1.4198	0.0542454
4	A4	9	61.7117	1.41272	0.0552497
4	A4	10	61.9089	1.40509	0.0567588
4	A4	11	62.106	1.40431	0.0584865
4	A4	12	62.3032	1.3961	0.0600595
4	A4	13	62.5004	1.38805	0.061154
4	A4	14	62.6976	1.37821	0.0616289
4	A4	15	62.8948	1.37213	0.0615633
4	A4	16	63.092	1.36639	0.0611804
4	A4	17	63.2891	1.36453	0.0607033
4	A4	18	63.4863	1.35264	0.0602585
4	A4	19	63.6835	1.34671	0.0598626
4	A4	20	63.8807	1.34194	0.059477
4	A4	21	64.0779	1.33415	0.0590558
4	A4	22	64.2751	1.32963	0.0585844
4	A4	23	64.4722	1.32331	0.0580982
4	A4	24	64.6694	1.31374	0.0577034
4	A4	25	64.8666	1.30964	0.0575526
4	A4	26	65.0638	1.30286	0.0577712
4	A4	27	65.261	1.30269	0.0583671
4	A4	28	65.4582	1.28901	0.0591837
4	A4	29	65.6553	1.28958	0.0599618
4	A4	30	65.8525	1.27595	0.060468
4	A4	31	66.0497	1.27231	0.0606099
4	A4	32	66.2469	1.26373	0.0604703
4	A4	33	66.4441	1.25882	0.0602288
4	A4	34	66.6413	1.25295	0.0600401
4	A4	35	66.8384	1.24609	0.0599502
4	A4	36	67.0356	1.24211	0.059898
4	A4	37	67.2328	1.23059	0.0597868
4	A4	38	67.43	1.22406	0.0595656
4	A4	39	67.6272	1.2237	0.0592492
4	A4	40	67.8244	1.21114	0.0588913
4	A4	41	68.0215	1.20756	0.0585292
4	A4	42	68.2187	1.20169	0.0581642
4	A4	43	68.4159	1.19485	0.0577715
4	A4	44	68.6131	1.18704	0.057337
4	A4	45	68.8103	1.18366	0.0568819
4	A4	46	69.0075	1.1755	0.0564616
4	A4	47	69.2047	1.17141	0.0561505
4	A4	48	69.4018	1.1627	0.056009
4	A4	49	69.599	1.16078	0.056064
4	A4	50	69.7962	1.15322	0.0563008
4	A4	51	69.9934	1.14447	0.0566698
4	A4	52	70.1906	1.1417	0.0570983
4	A4	53	70.3877	1.1362	0.0575092
4	A4	54	70.5849	1.12638	0.0578392
4	A4	55	70.7821	1.12151	0.0580614
4	A4	56	70.9793	1.11669	0.0582017
4	A4	57	71.1765	1.10973	0.058341
4	A4	58	71.3737	1.10002	0.0585771
4	A4	59	71.5708	1.09789	0.0589602
4	A4	60	71.768	1.09163	0.059438
4	A4	61	71.9652	1.08693	0.05986
4	A4	62	72.1624	1.07368	0.0600522
4	A4	63	72.3596	1.07115	0.0599274
4	A4	64	72.5568	1.06224	0.0595408
4	A4	65	72.754	1.05761	0.0590528
4	A4	66	72.9511	1.05374	0.0586329
4	A4	67	73.1483	1.04334	0.0583796
4	A4	68	73.3455	1.03873	0.0583094
4	A4	69	73.5427	1.03308	0.0583919
4	A4	70	73.7399	1.02625	0.0585984
4	A4	71	73.9371	1.01902	0.0589025
4	A4	72	74.1342	1.01392	0.0592554
4	A4	73	74.3314	1.00939	0.0595578
4	A4	74	74.5286	1.00002	0.0596718
4	A4	75	74.7258	0.993357	0.0594789
4	A4	76	74.923	0.988433	0.0589495
4	A4	77	75.1202	0.98034	0.0581779
4	A4	78	75.3173	0.974225	0.0573457
4	A4	79	75.5145	0.971107	0.056641
4	A4	80	75.7117	0.964477	0.0561719
4	A4	81	75.9089	0.957567	0.0559381
4	A4	82	76.1061	0.951405	0.0558537
4	A4	83	76.3033	0.944918	0.0558026
4	A4	84	76.5004	0.941587	0.055692
4	A4	85	76.6976	0.933421	0.055481
4	A4	86	76.8948	0.927005	0.0552007
4	A4	87	77.092	0.921912	0.054947
4	A4	88	77.2892	0.915542	0.054842
4	A4	89	77.4864	0.911182	0.0549675
4	A4	90	77.6835	0.90524	0.055306
4	A4	91	77.8807	0.900758	0.0557361
4	A4	92	78.0779	0.890089	0.0560919
4	A4	93	78.2751	0.884659	0.0562496
4	A4	94	78.4723	0.882615	0.0561813
4	A4	95	78.6695	0.873609	0.0559575
4	A4	96	78.8666	0.867165	0.0557181
4	A4	97	79.0638	0.861887	0.0556404
4	A4	98	79.261	0.858056	0.0559205
4	A4	99	79.4582	0.849195	0.0567516
4	A4	100	79.6554	0.844076	0.0582863
4	A4	101	79.8526	0.841154	0.0605948
4	A4	102	80.0497	0.832268	0.06365
4	A4	103	80.2469	0.82561	0.0673935
4	A4	104	80.4441	0.818251	0.071899
4	A4	105	80.6413	0.808943	0.0776147
4	A4	106	80.8385	0.800717	0.0856062
4	A4	107	81.0357	0.791099	0.0976839
4	A4	108	81.2328	0.784844	0.116305
4	A4	109	81.43	0.774825	0.144165
4	A4	110	81.6272	0.764272	0.183493
4	A4	111	81.8244	0.747209	0.235157
4	A4	112	82.0216	0.726678	0.297858
4	A4	113	82.2188	0.688998	0.367712
4	A4	114	82.4159	0.633946	0.438486
4	A4	115	82.6131	0.566592	0.502501
4	A4	116	82.8103	0.494524	0.551992
4	A4	117	83.0075	0.409781	0.580544
4	A4	118	83.2047	0.333383	0.584261
4	A4	119	83.4019	0.25753	0.562423
4	A4	120	83.599	0.189952	0.517587
4	A4	121	83.7962	0.137215	0.455096
4	A4	122	83.9934	0.10011	0.382118
4	A4	123	84.1906	0.0764143	0.306353
4	A4	124	84.3878	0.0626573	0.234718
4	A4	125	84.585	0.0541654	0.172308
4	A4	126	84.7822	0.0505948	0.121891
4	A4	127	84.9793	0.0492866	0.0839917
4	A4	128	85.1765	0.0443067	0.0574447
4	A4	129	85.3737	0.0430384	0.0401351
4	A4	130	85.5709	0.0432355	0.0296832
4	A4	131	85.7681	0.0403941	0.0239066
4	A4	132	85.9653	0.0386305	0.0210429
4	A4	133	86.1624	0.0359281	0.0198011
4	A4	134	86.3596	0.0343865	0.0193268
4	A4	135	86.5568	0.0304695	0.019128
4	A4	136	86.754	0.0302333	0.0189806
4	A4	137	86.9512	0.0282231	0.0188276
4	A4	138	87.1484	0.0263763	0.0186911
4	A4	139	87.3455	0.0226282	0.0186145
4	A4	140	87.5427	0.0220791	0.0186268
4	A4	141	87.7399	0.0194675	0.018713
4	A4	142	87.9371	0.0201164	0.0187898
4	A4	143	88.1343	0.0163028	0.0187078
4	A4	144	88.3315	0.0116115	0.0182978
4	A4	145	88.5286	0.0111082	0.0174457
4	A4	146	88.7258	0.00944367	0.0161489
4	A4	147	88.923	0.00734621	0.0145194
4	A4	148	89.1202	0.00545193	0.0127353
4	A4	149	89.3174	0.00557438	0.0109763
4	A4	150	89.5146	0.00493654	0.00937533
4	A4	151	89.7117	0.0036507	0.00799744
4	A4	152	89.9089	0.00400288	0.00684301
4	A4	153	90.1061	0.00207668	0.00586975
4	A4	154	90.3033	0.00309834	0.00502652
4	A4	155	90.5005	0.00123147	0.00428596
4	A4	156	90.6977	0.00160063	0.00365886
4	A4	157	90.8948	0.00240133	0.00318068
4	A4	158	91.092	0.00127679	0.00287849
4	A4	159	91.2892	0.00117101	0.00274137
4	A4	160	91.4864	0.000947164	0.00271524
4	A4	161	91.6836	0.000149448	0.00272529
4	A4	162	91.8808	0.000313649	0.00270925
4	A4	163	92.0779	-0.000662487	0.00263924
4	A4	164	92.2751	-0.000424576	0.0025211
4	A4	165	92.4723	0.000403832	0.00237772
4	A4	166	92.6695	-0.00182595	0.00223182
4	A4	167	92.8667	-0.000934853	0.0020991
4	A4	168	93.0639	-0.00125925	0.00199026
4	A4	169	93.261	-0.000777295	0.00191353
4	A4	170	93.4582	-0.00192035	0.00187309
4	A4	171	93.6554	-0.00217975	0.0018653
4	A4	172	93.8526	-0.00142192	0.00187612
4	A4	173	94.0498	-0.00236122	0.00188011
4	A4	174	94.247	-0.00259984	0.00184179
4	A4	175	94.4441	-0.00207923	0.00172355
4	A4	176	94.6413	-0.00404882	0.00150243
4	A4	177	94.8385	-0.00308148	0.00118788
5	A5	1	60.1342	1.43441	0.0532852
5	A5	2	60.3314	1.42726	0.0534296
5	A5	3	60.5286	1.42403	0.0536849
5	A5	4	60.7258	1.41794	0.0540389
5	A5	5	60.9229	1.41355	0.0544509
5	A5	6	61.1201	1.40548	0.0548527
5	A5	7	61.3173	1.40102	0.0551808
5	A5	8	61.5145	1.39293	0.0553943
5	A5	9	61.7117	1.38589	0.0554737
5	A5	10	61.9089	1.38294	0.0553876
5	A5	11	62.106	1.37745	0.0550835
5	A5	12	62.3032	1.36858	0.0545378
5	A5	13	62.5004	1.36376	0.0538415
5	A5	14	62.6976	1.35384	0.0532332
5	A5	15	62.8948	1.35039	0.0530242
5	A5	16	63.092	1.34852	0.0534215
5	A5	17	63.2891	1.34313	0.0543851
5	A5	18	63.4863	1.33512	0.055634
5	A5	19	63.6835	1.32978	0.0567949
5	A5	20	63.8807	1.31745	0.0575885
5	A5	21	64.0779	1.3165	0.0579218
5	A5	22	64.2751	1.30632	0.0578524
5	A5	23	64.4722	1.30672	0.057504
5	A5	24	64.6694	1.29349	0.0570128
5	A5	25	64.8666	1.28876	0.0565203
5	A5	26	65.0638	1.27898	0.0561639
5	A5	27	65.261	1.28193	0.0560167
5	A5	28	65.4582	1.27193	0.0560341
5	A5	29	65.6553	1.26618	0.0560704
5	A5	30	65.8525	1.25647	0.055972
5	A5	31	66.0497	1.25174	0.0556855
5	A5	32	66.2469	1.24573	0.055295
5	A5	33	66.4441	1.24095	0.0549679
5	A5	34	66.6413	1.23511	0.0548645
5	A5	35	66.8384	1.22562	0.055059
5	A5	36	67.0356	1.2242	0.0555135
5	A5	37	67.2328	1.21681	0.0560994
5	A5	38	67.43	1.20943	0.056659
5	A5	39	67.6272	1.20439	0.0570789
5	A5	40	67.8244	1.19264	0.0573365
5	A5	41	68.0215	1.19149	0.0574834
5	A5	42	68.2187	1.18481	0.0575726
5	A5	43	68.4159	1.17942	0.057603
5	A5	44	68.6131	1.16986	0.0575153
5	A5	45	68.8103	1.1636	0.0572532
5	A5	46	69.0075	1.15914	0.0568311
5	A5	47	69.2047	1.15299	0.0563491
5	A5	48	69.4018	1.14375	0.0559545
5	A5	49	69.599	1.14055	0.05575
5	A5	50	69.7962	1.136	0.0557412
5	A5	51	69.9934	1.12924	0.0558412
5	A5	52	70.1906	1.11999	0.0559445
5	A5	53	70.3877	1.11584	0.0560158
5	A5	54	70.5849	1.10682	0.05612
5	A5	55	70.7821	1.1051	0.0563609
5	A5	56	70.9793	1.09805	0.056781
5	A5	57	71.1765	1.0914	0.0573088
5	A5	58	71.3737	1.08494	0.0577942
5	A5	59	71.5708	1.07641	0.058111
5	A5	60	71.768	1.07073	0.0582365
5	A5	61	71.9652	1.06417	0.0582474
5	A5	62	72.1624	1.05887	0.0582382
5	A5	63	72.3596	1.05375	0.0582281
5	A5	64	72.5568	1.04337	0.0581315
5	A5	65	72.754	1.04058	0.0578058
5	A5	66	72.9511	1.03063	0.0571571
5	A5	67	73.1483	1.02547	0.0562234
5	A5	68	73.3455	1.01627	0.0551898
5	A5	69	73.5427	1.01609	0.0543217
5	A5	70	73.7399	1.0085	0.0538524
5	A5	71	73.9371	1.00116	0.053896
5	A5	72	74.1342	0.997798	0.0544113
5	A5	73	74.3314	0.990849	0.0552348
5	A5	74	74.5286	0.984759	0.0561461
5	A5	75	74.7258	0.977352	0.0569396
5	A5	76	74.923	0.972415	0.057473
5	A5	77	75.1202	0.963477	0.057696
5	A5	78	75.3173	0.960081	0.0576469
5	A5	79	75.5145	0.951408	0.0574356
5	A5	80	75.7117	0.945709	0.0572024
5	A5	81	75.9089	0.940219	0.0570722
5	A5	82	76.1061	0.932755	0.057098
5	A5	83	76.3033	0.929083	0.057226
5	A5	84	76.5004	0.920897	0.0573034
5	A5	85	76.6976	0.916409	0.0571512
5	A5	86	76.8948	0.906014	0.0566747
5	A5	87	77.092	0.899999	0.0559439
5	A5	88	77.2892	0.896616	0.0551886
5	A5	89	77.4864	0.889999	0.0546933
5	A5	90	77.6835	0.883797	0.0546447
5	A5	91	77.8807	0.880009	0.0550246
5	A5	92	78.0779	0.874845	0.0556128
5	A5	93	78.2751	0.863622	0.0561
5	A5	94	78.4723	0.859263	0.0562508
5	A5	95	78.6695	0.852651	0.056027
5	A5	96	78.8666	0.845575	0.0556078
5	A5	97	79.0638	0.840445	0.0553087
5	A5	98	79.261	0.836918	0.0554577
5	A5	99	79.4582	0.829949	0.0562972
5	A5	100	79.6554	0.820902	0.0579493
5	A5	101	79.8526	0.81925	0.0604357
5	A5	102	80.0497	0.811166	0.06373
5	A5	103	80.2469	0.802868	0.0678253
5	A5	104	80.4441	0.79473	0.0728379
5	A5	105	80.6413	0.788952	0.0791682
5	A5	106	80.8385	0.779266	0.0877092
5	A5	107	81.0357	0.766589	0.10004
5	A5	108	81.2328	0.758655	0.118462
5	A5	109	81.43	0.747964	0.145706
5	A5	110	81.6272	0.738208	0.184239
5	A5	111	81.8244	0.724309	0.23527
5	A5	112	82.0216	0.697398	0.297774
5	A5	113	82.2188	0.664932	0.36793
5	A5	114	82.4159	0.606516	0.439304
5	A5	115	82.6131	0.535858	0.503799
5	A5	116	82.8103	0.461355	0.553156
5	A5	117	83.0075	0.374273	0.580568
5	A5	118	83.2047	0.292292	0.582018
5	A5	119	83.4019	0.213127	0.557029
5	A5	120	83.599	0.150692	0.508703
5	A5	121	83.7962	0.0959426	0.443079
5	A5	122	83.9934	0.0602972	0.367934
5	A5	123	84.1906	0.0392971	0.291307
5	A5	124	84.3878	0.0293954	0.220095
5	A5	125	84.585	0.0211719	0.159061
5	A5	126	84.7822	0.0168633	0.110482
5	A5	127	84.9793	0.0147452	0.0744203
5	A5	128	85.1765	0.0130073	0.0494086
5	A5	129	85.3737	0.010915	0.0332337
5	A5	130	85.5709	0.0125384	0.0235639
5	A5	131	85.7681	0.00965753	0.0183234
5	A5	132	85.9653	0.00786151	0.0158459
5	A5	133	86.1624	0.00714309	0.0149004
5	A5	134	86.3596	0.00489975	0.0146641
5	A5	135	86.5568	0.00212574	0.0146694
5	A5	136	86.754	-1.60846e-05	0.0147222
5	A5	137	86.9512	0.00151817	0.0147922
5	A5	138	87.1484	-0.00114916	0.0148974
5	A5	139	87.3455	-0.00458813	0.0150218
5	A5	140	87.5427	-0.00391046	0.0150936
5	A5	141	87.7399	-0.00823918	0.0150143
5	A5	142	87.9371	-0.00824663	0.0147063
5	A5	143	88.1343	-0.0106541	0.0141447
5	A5	144	88.3315	-0.0122686	0.0133585
5	A5	145	88.5286	-0.0130292	0.012409
5	A5	146	88.7258	-0.0147967	0.0113598
5	A5	147	88.923	-0.0162458	0.0102543
5	A5	148	89.1202	-0.0160113	0.0091097
5	A5	149	89.3174	-0.0193368	0.00793163
5	A5	150	89.5146	-0.0180505	0.00673753
5	A5	151	89.7117	-0.0190393	0.00557075
5	A5	152	89.9089	-0.0188315	0.00449309
5	A5	153	90.1061	-0.0190082	0.00356425
5	A5	154	90.3033	-0.0197111	0.00282968
5	A5	155	90.5005	-0.0200852	0.00232729
5	A5	156	90.6977	-0.0201456	0.00209647
5	A5	157	90.8948	-0.0191339	0.00216263
5	A5	158	91.092	-0.0189079	0.00249514
5	A5	159	91.2892	-0.0197397	0.00297486
5	A5	160	91.4864	-0.023066	0.00341508
5	A5	161	91.6836	-0.0216384	0.00364016
5	A5	162	91.8808	-0.0221085	0.00357261
5	A5	163	92.0779	-0.0241789	0.00326464
5	A5	164	92.2751	-0.0211345	0.00285095
5	A5	165	92.4723	-0.0223501	0.00246012
5	A5	166	92.6695	-0.0231323	0.0021508
5	A5	167	92.8667	-0.0237748	0.00191278
5	A5	168	93.0639	-0.0245217	0.00171796
5	A5	169	93.261	-0.0220533	0.00156842
5	A5	170	93.4582	-0.0240098	0.00149918
5	A5	171	93.6554	-0.0237481	0.0015381
5	A5	172	93.8526	-0.0227056	0.00166309
5	A5	173	94.0498	-0.0257731	0.0017962
5	A5	174	94.247	-0.0242492	0.0018411
5	A5	175	94.4441	-0.0251009	0.00173585
5	A5	176	94.6413	-0.0255755	0.001484
5	A5	177	94.8385	-0.0241645	0.00114611
6	A6	1	60.1342	1.58442	0.0615269
6	A6	2	60.3314	1.57534	0.0616532
6	A6	3	60.5286	1.57071	0.0617476
6	A6	4	60.7258	1.56268	0.0618643
6	A6	5	60.9229	1.55766	0.0620736
6	A6	6	61.1201	1.55411	0.0623836
6	A6	7	61.3173	1.54233	0.0627025
6	A6	8	61.5145	1.53962	0.062896
6	A6	9	61.7117	1.53034	0.0628873
6	A6	10	61.9089	1.52014	0.0627206
6	A6	11	62.106	1.51779	0.0625282
6	A6	12	62.3032	1.5114	0.0624261
6	A6	13	62.5004	1.50461	0.062432
6	A6	14	62.6976	1.49844	0.0624702
6	A6	15	62.8948	1.48838	0.0624582
6	A6	16	63.092	1.482	0.0623804
6	A6	17	63.2891	1.47589	0.0622948
6	A6	18	63.4863	1.47161	0.0622569
6	A6	19	63.6835	1.46422	0.0622679
6	A6	20	63.8807	1.45542	0.0622799
6	A6	21	64.0779	1.44945	0.0622629
6	A6	22	64.2751	1.442	0.0622619
6	A6	23	64.4722	1.43511	0.0623895
6	A6	24	64.6694	1.43104	0.0627567
6	A6	25	64.8666	1.42233	0.0633985
6	A6	26	65.0638	1.41792	0.0642474
6	A6	27	65.261	1.40818	0.0651547
6	A6	28	65.4582	1.40103	0.0659438
6	A6	29	65.6553	1.39705	0.0664607
6	A6	30	65.8525	1.38517	0.0666052
6	A6	31	66.0497	1.38079	0.0663649
6	A6	32	66.2469	1.37057	0.0658295
6	A6	33	66.4441	1.3657	0.0651761
6	A6	34	66.6413	1.35676	0.0645981
6	A6	35	66.8384	1.35	0.0642044
6	A6	36	67.0356	1.34895	0.0639658
6	A6	37	67.2328	1.33691	0.0637526
6	A6	38	67.43	1.3307	0.0634646
6	A6	39	67.6272	1.3185	0.0631436
6	A6	40	67.8244	1.31557	0.0629621
6	A6	41	68.0215	1.31281	0.0630917
6	A6	42	68.2187	1.3071	0.063554
6	A6	43	68.4159	1.29439	0.0641804
6	A6	44	68.6131	1.28819	0.0646992
6	A6	45	68.8103	1.28087	0.0648723
6	A6	46	69.0075	1.27797	0.0645923
6	A6	47	69.2047	1.26677	0.0639168
6	A6	48	69.4018	1.25911	0.063053
6	A6	49	69.599	1.25306	0.0623049
6	A6	50	69.7962	1.24759	0.0619682
6	A6	51	69.9934	1.24268	0.062193
6	A6	52	70.1906	1.23609	0.0628931
6	A6	53	70.3877	1.23064	0.0637743
6	A6	54	70.5849	1.21924	0.0644838
6	A6	55	70.7821	1.21205	0.0647904
6	A6	56	70.9793	1.20506	0.0646701
6	A6	57	71.1765	1.19973	0.0642652
6	A6	58	71.3737	1.19347	0.0637582
6	A6	59	71.5708	1.18483	0.0632761
6	A6	60	71.768	1.17908	0.0628749
6	A6	61	71.9652	1.17158	0.0625891
6	A6	62	72.1624	1.16306	0.0624725
6	A6	63	72.3596	1.1597	0.0625799
6	A6	64	72.5568	1.15234	0.0629102
6	A6	65	72.754	1.14503	0.0633641
6	A6	66	72.9511	1.13843	0.0637684
6	A6	67	73.1483	1.12913	0.0639645
6	A6	68	73.3455	1.12287	0.0639045
6	A6	69	73.5427	1.116	0.0636901
6	A6	70	73.7399	1.1088	0.0635321
6	A6	71	73.9371	1.10293	0.0636383
6	A6	72	74.1342	1.09685	0.0640911
6	A6	73	74.3314	1.09058	0.0647785
6	A6	74	74.5286	1.08279	0.0654195
6	A6	75	74.7258	1.07494	0.065686
6	A6	76	74.923	1.066	0.0653597
6	A6	77	75.1202	1.05879	0.0644489
6	A6	78	75.3173	1.05369	0.0632
6	A6	79	75.5145	1.04619	0.0619902
6	A6	80	75.7117	1.03817	0.0611566
6	A6	81	75.9089	1.03879	0.0608473
6	A6	82	76.1061	1.02846	0.0609781
6	A6	83	76.3033	1.01907	0.0613125
6	A6	84	76.5004	1.01441	0.0616121
6	A6	85	76.6976	1.00787	0.0617621
6	A6	86	76.8948	0.999733	0.0617965
6	A6	87	77.092	0.993393	0.0618206
6	A6	88	77.2892	0.99084	0.0619014
6	A6	89	77.4864	0.979994	0.0620067
6	A6	90	77.6835	0.973792	0.0620251
6	A6	91	77.8807	0.966469	0.0618474
6	A6	92	78.0779	0.960944	0.0614449
6	A6	93	78.2751	0.952949	0.060895
6	A6	94	78.4723	0.946394	0.0603503
6	A6	95	78.6695	0.941186	0.059974
6	A6	96	78.8666	0.938287	0.0598966
6	A6	97	79.0638	0.924549	0.0602026
6	A6	98	79.261	0.921169	0.0609436
6	A6	99	79.4582	0.918081	0.0621562
6	A6	100	79.6554	0.908872	0.0638694
6	A6	101	79.8526	0.900685	0.0661062
6	A6	102	80.0497	0.893651	0.0688987
6	A6	103	80.2469	0.887937	0.0723171
6	A6	104	80.4441	0.881619	0.0765377
6	A6	105	80.6413	0.869021	0.081969
6	A6	106	80.8385	0.861233	0.0894428
6	A6	107	81.0357	0.851555	0.100408
6	A6	108	81.2328	0.843577	0.117014
6	A6	109	81.43	0.831201	0.141954
6	A6	110	81.6272	0.820014	0.177957
6	A6	111	81.8244	0.806311	0.226964
6	A6	112	82.0216	0.786897	0.289132
6	A6	113	82.2188	0.752621	0.362009
6	A6	114	82.4159	0.707897	0.440249
6	A6	115	82.6131	0.640086	0.516115
6	A6	116	82.8103	0.558229	0.580743
6	A6	117	83.0075	0.471445	0.625817
6	A6	118	83.2047	0.381576	0.645192
6	A6	119	83.4019	0.295768	0.636045
6	A6	120	83.599	0.214829	0.599339
6	A6	121	83.7962	0.148162	0.539569
6	A6	122	83.9934	0.0960482	0.463877
6	A6	123	84.1906	0.0643444	0.380728
6	A6	124	84.3878	0.0446672	0.298395
6	A6	125	84.585	0.0307563	0.22362
6	A6	126	84.7822	0.025222	0.160755
6	A6	127	84.9793	0.0215506	0.111558
6	A6	128	85.1765	0.0189697	0.0755814
6	A6	129	85.3737	0.0165426	0.0509179
6	A6	130	85.5709	0.0160922	0.0350167
6	A6	131	85.7681	0.0135033	0.0253477
6	A6	132	85.9653	0.0112599	0.0198045
6	A6	133	86.1624	0.0105471	0.0168476
6	A6	134	86.3596	0.0100888	0.0154587
6	A6	135	86.5568	0.00778421	0.0150051
6	A6	136	86.754	0.00689977	0.0150992
6	A6	137	86.9512	0.00354172	0.0154977
6	A6	138	87.1484	0.00221541	0.0160392
6	A6	139	87.3455	0.00234168	0.0166008
6	A6	140	87.5427	-0.000855514	0.0170654
6	A6	141	87.7399	-0.00279154	0.0173142
6	A6	142	87.9371	-0.00595992	0.0172489
6	A6	143	88.1343	-0.00808844	0.0168277
6	A6	144	88.3315	-0.00818604	0.0160811
6	A6	145	88.5286	-0.01098	0.0150939
6	A6	146	88.7258	-0.0116941	0.0139677
6	A6	147	88.923	-0.014633	0.0127905
6	A6	148	89.1202	-0.0154808	0.0116261
6	A6	149	89.3174	-0.0160343	0.0105137
6	A6	150	89.5146	-0.0157208	0.00946708
6	A6	151	89.7117	-0.0187323	0.00847564
6	A6	152	89.9089	-0.0196948	0.00751741
6	A6	153	90.1061	-0.0177387	0.00658004
6	A6	154	90.3033	-0.0203346	0.00567596
6	A6	155	90.5005	-0.0200156	0.00484062
6	A6	156	90.6977	-0.0204998	0.00411882
6	A6	157	90.8948	-0.0198018	0.00355142
6	A6	158	91.092	-0.0225344	0.0031654
6	A6	159	91.2892	-0.0200965	0.00296053
6	A6	160	91.4864	-0.0205772	0.00289136
6	A6	161	91.6836	-0.0219874	0.00286158
6	A6	162	91.8808	-0.0221953	0.00275276
6	A6	163	92.0779	-0.0243271	0.00248501
6	A6	164	92.2751	-0.0229917	0.00207048
6	A6	165	92.4723	-0.0217584	0.00161304
6	A6	166	92.6695	-0.022241	0.0012467
6	A6	167	92.8667	-0.0217698	0.00106032
6	A6	168	93.0639	-0.0244366	0.00106918
6	A6	169	93.261	-0.0224951	0.00124782
6	A6	170	93.4582	-0.0240956	0.00157914
6	A6	171	93.6554	-0.0210855	0.00206298
6	A6	172	93.8526	-0.0243693	0.00267396
6	A6	173	94.0498	-0.0243479	0.00331308
6	A6	174	94.247	-0.0244121	0.0038073
6	A6	175	94.4441	-0.0251415	0.00397188
6	A6	176	94.6413	-0.0274993	0.00370065
6	A6	177	94.8385	-0.0279777	0.00302777
7	A7	1	60.1342	1.62911	0.0650908
7	A7	2	60.3314	1.62479	0.0659028
7	A7	3	60.5286	1.61441	0.0664754
7	A7	4	60.7258	1.60903	0.0666203
7	A7	5	60.9229	1.59903	0.0663329
7	A7	6	61.1201	1.59384	0.0657646
7	A7	7	61.3173	1.58621	0.0651107
7	A7	8	61.5145	1.58331	0.0645005
7	A7	9	61.7117	1.57262	0.0639851
7	A7	10	61.9089	1.56735	0.0636011
7	A7	11	62.106	1.55893	0.0634309
7	A7	12	62.3032	1.54937	0.0635782
7	A7	13	62.5004	1.55268	0.0640638
7	A7	14	62.6976	1.54024	0.0647453
7	A7	15	62.8948	1.53494	0.0653465
7	A7	16	63.092	1.52337	0.0655958
7	A7	17	63.2891	1.51718	0.0653842
7	A7	18	63.4863	1.51279	0.0648357
7	A7	19	63.6835	1.50522	0.0642646
7	A7	20	63.8807	1.49493	0.0640211
7	A7	21	64.0779	1.48899	0.0642977
7	A7	22	64.2751	1.48929	0.064994
7	A7	23	64.4722	1.48318	0.0657354
7	A7	24	64.6694	1.46783	0.0660754
7	A7	25	64.8666	1.46008	0.065775
7	A7	26	65.0638	1.45314	0.0649507
7	A7	27	65.261	1.44801	0.063989
7	A7	28	65.4582	1.44471	0.0632906
7	A7	29	65.6553	1.43854	0.0630447
7	A7	30	65.8525	1.4272	0.0631855
7	A7	31	66.0497	1.42424	0.063519
7	A7	32	66.2469	1.41277	0.0638975
7	A7	33	66.4441	1.40954	0.0642951
7	A7	34	66.6413	1.40119	0.0647673
7	A7	35	66.8384	1.39639	0.0653405
7	A7	36	67.0356	1.38697	0.0659418
7	A7	37	67.2328	1.38123	0.0664145
7	A7	38	67.43	1.37572	0.0666197
7	A7	39	67.6272	1.36175	0.0665443
7	A7	40	67.8244	1.35636	0.0663319
7	A7	41	68.0215	1.35285	0.0661956
7	A7	42	68.2187	1.34675	0.0662708
7	A7	43	68.4159	1.33732	0.066514
7	A7	44	68.6131	1.33229	0.0667284
7	A7	45	68.8103	1.3219	0.0667018
7	A7	46	69.0075	1.31423	0.066345
7	A7	47	69.2047	1.30891	0.0657412
7	A7	48	69.4018	1.30025	0.0650837
7	A7	49	69.599	1.29799	0.0645634
7	A7	50	69.7962	1.28916	0.0643038
7	A7	51	69.9934	1.2792	0.064353
7	A7	52	70.1906	1.27409	0.0646954
7	A7	53	70.3877	1.26863	0.0652424
7	A7	54	70.5849	1.26366	0.0658227
7	A7	55	70.7821	1.25523	0.0662339
7	A7	56	70.9793	1.24534	0.0663615
7	A7	57	71.1765	1.23372	0.0662749
7	A7	58	71.3737	1.23315	0.0661915
7	A7	59	71.5708	1.22694	0.066305
7	A7	60	71.768	1.22147	0.066614
7	A7	61	71.9652	1.21191	0.0668997
7	A7	62	72.1624	1.20125	0.066885
7	A7	63	72.3596	1.19267	0.0664245
7	A7	64	72.5568	1.18937	0.0655881
7	A7	65	72.754	1.18303	0.0645907
7	A7	66	72.9511	1.17822	0.0636734
7	A7	67	73.1483	1.16344	0.0630302
7	A7	68	73.3455	1.16093	0.0628013
7	A7	69	73.5427	1.15733	0.0630619
7	A7	70	73.7399	1.15064	0.0637793
7	A7	71	73.9371	1.14052	0.0647785
7	A7	72	74.1342	1.13696	0.06578
7	A7	73	74.3314	1.12549	0.0665081
7	A7	74	74.5286	1.12012	0.0668025
7	A7	75	74.7258	1.11178	0.0666537
7	A7	76	74.923	1.10513	0.0661482
7	A7	77	75.1202	1.10081	0.0653759
7	A7	78	75.3173	1.09173	0.0643885
7	A7	79	75.5145	1.08489	0.0632315
7	A7	80	75.7117	1.07628	0.0620162
7	A7	81	75.9089	1.07113	0.0609505
7	A7	82	76.1061	1.06642	0.0602838
7	A7	83	76.3033	1.06022	0.0601894
7	A7	84	76.5004	1.05504	0.060672
7	A7	85	76.6976	1.04726	0.061555
7	A7	86	76.8948	1.03965	0.0625622
7	A7	87	77.092	1.03409	0.0634336
7	A7	88	77.2892	1.02697	0.0640195
7	A7	89	77.4864	1.01774	0.0643085
7	A7	90	77.6835	1.01171	0.0643921
7	A7	91	77.8807	1.00539	0.0643766
7	A7	92	78.0779	1.00161	0.0643079
7	A7	93	78.2751	0.990352	0.0641446
7	A7	94	78.4723	0.984322	0.0638085
7	A7	95	78.6695	0.978581	0.0632815
7	A7	96	78.8666	0.970243	0.0626777
7	A7	97	79.0638	0.962467	0.062238
7	A7	98	79.261	0.959077	0.062237
7	A7	99	79.4582	0.954131	0.0628706
7	A7	100	79.6554	0.946914	0.0641995
7	A7	101	79.8526	0.935626	0.066182
7	A7	102	80.0497	0.931555	0.0687761
7	A7	103	80.2469	0.925982	0.072036
7	A7	104	80.4441	0.915371	0.0761837
7	A7	105	80.6413	0.908203	0.0816811
7	A7	106	80.8385	0.901128	0.0893526
7	A7	107	81.0357	0.888671	0.100554
7	A7	108	81.2328	0.880223	0.117298
7	A7	109	81.43	0.870438	0.14218
7	A7	110	81.6272	0.855995	0.177942
7	A7	111	81.8244	0.84364	0.226656
7	A7	112	82.0216	0.824946	0.28868
7	A7	113	82.2188	0.796712	0.361758
7	A7	114	82.4159	0.74426	0.440691
7	A7	115	82.6131	0.677869	0.517808
7	A7	116	82.8103	0.605956	0.584208
7	A7	117	83.0075	0.513863	0.631404
7	A7	118	83.2047	0.424695	0.65295
7	A7	119	83.4019	0.336322	0.645652
7	A7	120	83.599	0.258606	0.610143
7	A7	121	83.7962	0.187168	0.550724
7	A7	122	83.9934	0.137531	0.474537
7	A7	123	84.1906	0.101853	0.390225
7	A7	124	84.3878	0.0823013	0.306372
7	A7	125	84.585	0.0705923	0.230065
7	A7	126	84.7822	0.0633246	0.165944
7	A7	127	84.9793	0.0598056	0.115914
7	A7	128	85.1765	0.0584312	0.0795126
7	A7	129	85.3737	0.0551046	0.0547119
7	A7	130	85.5709	0.0503908	0.0388194
7	A7	131	85.7681	0.050277	0.0292122
7	A7	132	85.9653	0.0496246	0.0237524
7	A7	133	86.1624	0.0461754	0.0208958
7	A7	134	86.3596	0.0461666	0.0196093
7	A7	135	86.5568	0.041811	0.0192272
7	A7	136	86.754	0.0412191	0.0193281
7	A7	137	86.9512	0.0384113	0.0196534
7	A7	138	87.1484	0.0376008	0.0200553
7	A7	139	87.3455	0.0336075	0.0204615
7	A7	140	87.5427	0.0316739	0.0208455
7	A7	141	87.7399	0.0296648	0.0211917
7	A7	142	87.9371	0.0282487	0.0214543
7	A7	143	88.1343	0.0247532	0.0215247
7	A7	144	88.3315	0.0249526	0.0212409
7	A7	145	88.5286	0.017617	0.0204492
7	A7	146	88.7258	0.0158697	0.0190927
7	A7	147	88.923	0.0156802	0.0172683
7	A7	148	89.1202	0.0128404	0.01521
7	A7	149	89.3174	0.0136434	0.0132054
7	A7	150	89.5146	0.0109643	0.011491
7	A7	151	89.7117	0.0120368	0.0101767
7	A7	152	89.9089	0.00997084	0.00922481
7	A7	153	90.1061	0.0107037	0.00849192
7	A7	154	90.3033	0.00778599	0.0078178
7	A7	155	90.5005	0.0045708	0.00712202
7	A7	156	90.6977	0.00834342	0.00644757
7	A7	157	90.8948	0.00808655	0.00591325
7	A7	158	91.092	0.00823178	0.00560541
7	A7	159	91.2892	0.00344412	0.00549466
7	A7	160	91.4864	0.00517069	0.00544429
7	A7	161	91.6836	0.00389263	0.00529693
7	A7	162	91.8808	0.00424142	0.00496552
7	A7	163	92.0779	0.00409132	0.00446864
7	A7	164	92.2751	0.00114662	0.00390636
7	A7	165	92.4723	0.0019479	0.00340566
7	A7	166	92.6695	0.00551351	0.00306082
7	A7	167	92.8667	0.00256354	0.00288831
7	A7	168	93.0639	0.000872269	0.00282111
7	A7	169	93.261	0.00129885	0.00275802
7	A7	170	93.4582	0.0016728	0.00264158
7	A7	171	93.6554	-0.000415068	0.0025023
7	A7	172	93.8526	0.00385102	0.00242516
7	A7	173	94.0498	8.61583e-05	0.00246127
7	A7	174	94.247	0.00155275	0.00256071
7	A7	175	94.4441	-0.00146451	0.00258816
7	A7	176	94.6413	-0.00114198	0.00241211
7	A7	177	94.8385	-0.000632037	0.00199631
8	A8	1	60.1342	1.61316	0.0640328
8	A8	2	60.3314	1.6067	0.0646369
8	A8	3	60.5286	1.60105	0.0649459
8	A8	4	60.7258	1.59417	0.0647854
8	A8	5	60.9229	1.58051	0.0642004
8	A8	6	61.1201	1.57791	0.0634531
8	A8	7	61.3173	1.57346	0.0628827
8	A8	8	61.5145	1.56361	0.062736
8	A8	9	61.7117	1.56254	0.0630555
8	A8	10	61.9089	1.55096	0.0636961
8	A8	11	62.106	1.54312	0.0644279
8	A8	12	62.3032	1.54075	0.0650462
8	A8	13	62.5004	1.52965	0.0654374
8	A8	14	62.6976	1.52264	0.0655943
8	A8	15	62.8948	1.51726	0.065593
8	A8	16	63.092	1.50713	0.0655541
8	A8	17	63.2891	1.50209	0.0655861
8	A8	18	63.4863	1.49638	0.065735
8	A8	19	63.6835	1.48556	0.065952
8	A8	20	63.8807	1.48291	0.0661047
8	A8	21	64.0779	1.47241	0.06604
8	A8	22	64.2751	1.46501	0.0656749
8	A8	23	64.4722	1.46019	0.0650586
8	A8	24	64.6694	1.44625	0.0643736
8	A8	25	64.8666	1.44606	0.063855
8	A8	26	65.0638	1.43905	0.0636821
8	A8	27	65.261	1.43285	0.0639071
8	A8	28	65.4582	1.4228	0.0644586
8	A8	29	65.6553	1.41582	0.0651925
8	A8	30	65.8525	1.41269	0.0659379
8	A8	31	66.0497	1.40127	0.0665188
8	A8	32	66.2469	1.39756	0.0667671
8	A8	33	66.4441	1.38412	0.0665583
8	A8	34	66.6413	1.38188	0.0658686
8	A8	35	66.8384	1.37237	0.0648231
8	A8	36	67.0356	1.36417	0.0636954
8	A8	37	67.2328	1.35673	0.0628354
8	A8	38	67.43	1.35389	0.0625416
8	A8	39	67.6272	1.34759	0.0629293
8	A8	40	67.8244	1.33815	0.063873
8	A8	41	68.0215	1.33405	0.0650512
8	A8	42	68.2187	1.32573	0.0660804
8	A8	43	68.4159	1.31443	0.0666572
8	A8	44	68.6131	1.30884	0.0666422
8	A8	45	68.8103	1.30363	0.0660663
8	A8	46	69.0075	1.29517	0.0650976
8	A8	47	69.2047	1.28571	0.0639942
8	A8	48	69.4018	1.28081	0.0630587
8	A8	49	69.599	1.27346	0.0625543
8	A8	50	69.7962	1.27019	0.0626024
8	A8	51	69.9934	1.26239	0.0631065
8	A8	52	70.1906	1.25515	0.0637723
8	A8	53	70.3877	1.2473	0.0642489
8	A8	54	70.5849	1.24232	0.0643211
8	A8	55	70.7821	1.22693	0.064037
8	A8	56	70.9793	1.22502	0.0636716
8	A8	57	71.1765	1.22135	0.0635414
8	A8	58	71.3737	1.2148	0.0638001
8	A8	59	71.5708	1.20649	0.0643466
8	A8	60	71.768	1.19676	0.0649181
8	A8	61	71.9652	1.19187	0.0652679
8	A8	62	72.1624	1.18028	0.065304
8	A8	63	72.3596	1.17846	0.0650984
8	A8	64	72.5568	1.169	0.0647972
8	A8	65	72.754	1.16208	0.0645093
8	A8	66	72.9511	1.15573	0.0642643
8	A8	67	73.1483	1.14704	0.0640386
8	A8	68	73.3455	1.14111	0.0638156
8	A8	69	73.5427	1.13357	0.0636389
8	A8	70	73.7399	1.12829	0.0636128
8	A8	71	73.9371	1.11745	0.0638515
8	A8	72	74.1342	1.11384	0.0643859
8	A8	73	74.3314	1.11038	0.0650931
8	A8	74	74.5286	1.10094	0.0657139
8	A8	75	74.7258	1.08933	0.0659716
8	A8	76	74.923	1.08135	0.0657249
8	A8	77	75.1202	1.07848	0.065044
8	A8	78	75.3173	1.07092	0.0641562
8	A8	79	75.5145	1.06291	0.0633051
8	A8	80	75.7117	1.05666	0.0626355
8	A8	81	75.9089	1.05444	0.062171
8	A8	82	76.1061	1.03822	0.0618774
8	A8	83	76.3033	1.0364	0.0617254
8	A8	84	76.5004	1.03293	0.0616992
8	A8	85	76.6976	1.02398	0.0617572
8	A8	86	76.8948	1.01513	0.0617951
8	A8	87	77.092	1.01253	0.0616734
8	A8	88	77.2892	1.00157	0.0612942
8	A8	89	77.4864	0.994597	0.0606747
8	A8	90	77.6835	0.99043	0.0599591
8	A8	91	77.8807	0.982976	0.0593558
8	A8	92	78.0779	0.976552	0.0590327
8	A8	93	78.2751	0.972283	0.0590458
8	A8	94	78.4723	0.966887	0.0593475
8	A8	95	78.6695	0.956015	0.0598719
8	A8	96	78.8666	0.950226	0.060634
8	A8	97	79.0638	0.944159	0.0617651
8	A8	98	79.261	0.941323	0.0634462
8	A8	99	79.4582	0.929813	0.0657868
8	A8	100	79.6554	0.92644	0.0687359
8	A8	101	79.8526	0.916551	0.0720914
8	A8	102	80.0497	0.909193	0.075622
8	A8	103	80.2469	0.898807	0.0792568
8	A8	104	80.4441	0.889779	0.083276
8	A8	105	80.6413	0.878909	0.0884546
8	A8	106	80.8385	0.873995	0.0961401
8	A8	107	81.0357	0.8631	0.108274
8	A8	108	81.2328	0.85398	0.127326
8	A8	109	81.43	0.837701	0.156045
8	A8	110	81.6272	0.828455	0.196911
8	A8	111	81.8244	0.815446	0.251272
8	A8	112	82.0216	0.787734	0.318377
8	A8	113	82.2188	0.75043	0.394703
8	A8	114	82.4159	0.692989	0.473935
8	A8	115	82.6131	0.622232	0.547758
8	A8	116	82.8103	0.536829	0.607278
8	A8	117	83.0075	0.446148	0.644668
8	A8	118	83.2047	0.353574	0.654648
8	A8	119	83.4019	0.268641	0.635461
8	A8	120	83.599	0.188749	0.589195
8	A8	121	83.7962	0.123936	0.521395
8	A8	122	83.9934	0.0811924	0.440033
8	A8	123	84.1906	0.049721	0.354014
8	A8	124	84.3878	0.0371191	0.271562
8	A8	125	84.585	0.0279905	0.198904
8	A8	126	84.7822	0.0215632	0.139586
8	A8	127	84.9793	0.0163304	0.0945237
8	A8	128	85.1765	0.017507	0.062607
8	A8	129	85.3737	0.0165801	0.0415335
8	A8	130	85.5709	0.0162328	0.0285798
8	A8	131	85.7681	0.0110747	0.0211602
8	A8	132	85.9653	0.0114439	0.0171525
8	A8	133	86.1624	0.00989877	0.0150273
8	A8	134	86.3596	0.00830615	0.0138333
8	A8	135	86.5568	0.00600627	0.0130882
8	A8	136	86.754	0.00504209	0.012626
8	A8	137	86.9512	0.00508343	0.0124437
8	A8	138	87.1484	0.00336475	0.0125726
8	A8	139	87.3455	0.00188044	0.0129914
8	A8	140	87.5427	0.000722202	0.0135864
8	A8	141	87.7399	-0.000669696	0.0141632
8	A8	142	87.9371	-0.00276395	0.0144952
8	A8	143	88.1343	-0.00659918	0.0143918
8	A8	144	88.3315	-0.0065756	0.0137595
8	A8	145	88.5286	-0.00736372	0.0126384
8	A8	146	88.7258	-0.0119387	0.0111997
8	A8	147	88.923	-0.010579	0.00970299
8	A8	148	89.1202	-0.00989833	0.00841837
8	A8	149	89.3174	-0.0128172	0.00753566
8	A8	150	89.5146	-0.0105556	0.00709725
8	A8	151	89.7117	-0.0135493	0.00698897
8	A8	152	89.9089	-0.0139014	0.00699892
8	A8	153	90.1061	-0.016307	0.00691482
8	A8	154	90.3033	-0.016	0.00660614
8	A8	155	90.5005	-0.0159957	0.00604994
8	A8	156	90.6977	-0.0157679	0.00530265
8	A8	157	90.8948	-0.0184776	0.00445581
8	A8	158	91.092	-0.019268	0.00360947
8	A8	159	91.2892	-0.0155212	0.00286345
8	A8	160	91.4864	-0.0182248	0.00230409
8	A8	161	91.6836	-0.0175655	0.00197883
8	A8	162	91.8808	-0.0184466	0.0018775
8	A8	163	92.0779	-0.0171987	0.0019411
8	A8	164	92.2751	-0.0200141	0.00209202
8	A8	165	92.4723	-0.0183458	0.00225735
8	A8	166	92.6695	-0.0185028	0.002369
8	A8	167	92.8667	-0.0185922	0.00235726
8	A8	168	93.0639	-0.0210336	0.00216904
8	A8	169	93.261	-0.0208909	0.00181474
8	A8	170	93.4582	-0.0208618	0.00140152
8	A8	171	93.6554	-0.0186972	0.00110078
8	A8	172	93.8526	-0.0175771	0.00104913
8	A8	173	94.0498	-0.0207423	0.00125121
8	A8	174	94.247	-0.0216905	0.00156612
8	A8	175	94.4441	-0.0205082	0.00179385
8	A8	176	94.6413	-0.0213861	0.0017953
8	A8	177	94.8385	-0.0211605	0.00155832
9	A9	1	60.1342	1.61834	0.0669366
9	A9	2	60.3314	1.61181	0.0680464
9	A9	3	60.5286	1.60814	0.0687523
9	A9	4	60.7258	1.59596	0.0686916
9	A9	5	60.9229	1.5866	0.067807
9	A9	6	61.1201	1.58025	0.0663985
9	A9	7	61.3173	1.57726	0.0649903
9	A9	8	61.5145	1.56824	0.0640732
9	A9	9	61.7117	1.56301	0.0638825
9	A9	10	61.9089	1.56093	0.0643407
9	A9	11	62.106	1.55138	0.0651685
9	A9	12	62.3032	1.5418	0.0660697
9	A9	13	62.5004	1.53381	0.0668595
9	A9	14	62.6976	1.5322	0.0674714
9	A9	15	62.8948	1.52236	0.0678829
9	A9	16	63.092	1.51578	0.0680602
9	A9	17	63.2891	1.50827	0.0679655
9	A9	18	63.4863	1.49815	0.0676066
9	A9	19	63.6835	1.49398	0.0670572
9	A9	20	63.8807	1.48684	0.0664199
9	A9	21	64.0779	1.48222	0.0657813
9	A9	22	64.2751	1.47121	0.0651955
9	A9	23	64.4722	1.46536	0.0647102
9	A9	24	64.6694	1.46106	0.0643991
9	A9	25	64.8666	1.45221	0.0643632
9	A9	26	65.0638	1.44733	0.0646883
9	A9	27	65.261	1.44083	0.0653866
9	A9	28	65.4582	1.43249	0.0663397
9	A9	29	65.6553	1.42686	0.0672875
9	A9	30	65.8525	1.42312	0.0678906
9	A9	31	66.0497	1.41036	0.0678708
9	A9	32	66.2469	1.40372	0.0671677
9	A9	33	66.4441	1.39207	0.0659973
9	A9	34	66.6413	1.39085	0.0647606
9	A9	35	66.8384	1.38721	0.0638486
9	A9	36	67.0356	1.37815	0.063481
9	A9	37	67.2328	1.37021	0.0636648
9	A9	38	67.43	1.36318	0.064253
9	A9	39	67.6272	1.35907	0.0650347
9	A9	40	67.8244	1.3526	0.0657957
9	A9	41	68.0215	1.34315	0.0663726
9	A9	42	68.2187	1.33817	0.0666956
9	A9	43	68.4159	1.32465	0.0668128
9	A9	44	68.6131	1.32508	0.0668382
9	A9	45	68.8103	1.31618	0.0668468
9	A9	46	69.0075	1.31113	0.0668011
9	A9	47	69.2047	1.30225	0.0665834
9	A9	48	69.4018	1.29409	0.0661088
9	A9	49	69.599	1.28302	0.0654276
9	A9	50	69.7962	1.28502	0.0647274
9	A9	51	69.9934	1.27631	0.0642327
9	A9	52	70.1906	1.26619	0.0640895
9	A9	53	70.3877	1.26167	0.0642913
9	A9	54	70.5849	1.25699	0.0646847
9	A9	55	70.7821	1.24976	0.0650228
9	A9	56	70.9793	1.23993	0.0650602
9	A9	57	71.1765	1.23527	0.0646571
9	A9	58	71.3737	1.22594	0.0638587
9	A9	59	71.5708	1.21968	0.0629009
9	A9	60	71.768	1.21336	0.062127
9	A9	61	71.9652	1.21197	0.0618566
9	A9	62	72.1624	1.2006	0.0622541
9	A9	63	72.3596	1.19531	0.0632611
9	A9	64	72.5568	1.19214	0.0645972
9	A9	65	72.754	1.18249	0.0658445
9	A9	66	72.9511	1.17594	0.0665867
9	A9	67	73.1483	1.16407	0.0665648
9	A9	68	73.3455	1.15905	0.0657806
9	A9	69	73.5427	1.15453	0.0644882
9	A9	70	73.7399	1.14417	0.0630834
9	A9	71	73.9371	1.14149	0.0619415
9	A9	72	74.1342	1.13505	0.0612955
9	A9	73	74.3314	1.12986	0.0611927
9	A9	74	74.5286	1.1204	0.0615424
9	A9	75	74.7258	1.11819	0.0621933
9	A9	76	74.923	1.10674	0.0629932
9	A9	77	75.1202	1.1036	0.0638009
9	A9	78	75.3173	1.09859	0.064473
9	A9	79	75.5145	1.08912	0.064874
9	A9	80	75.7117	1.08136	0.0649147
9	A9	81	75.9089	1.07118	0.064595
9	A9	82	76.1061	1.07382	0.0640032
9	A9	83	76.3033	1.06037	0.063274
9	A9	84	76.5004	1.05541	0.0625406
9	A9	85	76.6976	1.04741	0.0619176
9	A9	86	76.8948	1.04587	0.0615
9	A9	87	77.092	1.03548	0.0613608
9	A9	88	77.2892	1.0301	0.0615289
9	A9	89	77.4864	1.02516	0.0619717
9	A9	90	77.6835	1.02024	0.0626118
9	A9	91	77.8807	1.00862	0.0633813
9	A9	92	78.0779	1.00292	0.0642719
9	A9	93	78.2751	0.998955	0.0653429
9	A9	94	78.4723	0.993124	0.0666662
9	A9	95	78.6695	0.983123	0.0682422
9	A9	96	78.8666	0.976173	0.0699365
9	A9	97	79.0638	0.972423	0.0714734
9	A9	98	79.261	0.959782	0.0724988
9	A9	99	79.4582	0.953942	0.0727069
9	A9	100	79.6554	0.945207	0.0720139
9	A9	101	79.8526	0.934977	0.070729
9	A9	102	80.0497	0.927918	0.0696567
9	A9	103	80.2469	0.925296	0.0700779
9	A9	104	80.4441	0.917846	0.0735971
9	A9	105	80.6413	0.913285	0.081898
9	A9	106	80.8385	0.906709	0.0964875
9	A9	107	81.0357	0.901908	0.118521
9	A9	108	81.2328	0.890172	0.148776
9	A9	109	81.43	0.872753	0.187751
9	A9	110	81.6272	0.848115	0.235757
9	A9	111	81.8244	0.822425	0.292746
9	A9	112	82.0216	0.793478	0.357778
9	A9	113	82.2188	0.755613	0.428239
9	A9	114	82.4159	0.70451	0.499291
9	A9	115	82.6131	0.632242	0.564011
9	A9	116	82.8103	0.54993	0.614439
9	A9	117	83.0075	0.462709	0.643267
9	A9	118	83.2047	0.376721	0.645571
9	A9	119	83.4019	0.29615	0.620009
9	A9	120	83.599	0.227897	0.56913
9	A9	121	83.7962	0.170984	0.498817
9	A9	122	83.9934	0.130701	0.417087
9	A9	123	84.1906	0.105366	0.332569
9	A9	124	84.3878	0.0926848	0.253028
9	A9	125	84.585	0.0858978	0.184202
9	A9	126	84.7822	0.0810361	0.129215
9	A9	127	84.9793	0.0804627	0.0886047
9	A9	128	85.1765	0.0790654	0.0608851
9	A9	129	85.3737	0.0741584	0.0433924
9	A9	130	85.5709	0.0728735	0.0331283
9	A9	131	85.7681	0.0708333	0.0274016
9	A9	132	85.9653	0.0683121	0.0241771
9	A9	133	86.1624	0.0631988	0.0221582
9	A9	134	86.3596	0.0629006	0.0206806
9	A9	135	86.5568	0.0622209	0.0195084
9	A9	136	86.754	0.0603167	0.0186189
9	A9	137	86.9512	0.0580575	0.0180463
9	A9	138	87.1484	0.0559414	0.0178106
9	A9	139	87.3455	0.0546259	0.0179057
9	A9	140	87.5427	0.0504385	0.0182929
9	A9	141	87.7399	0.0545443	0.018869
9	A9	142	87.9371	0.0495125	0.0194396
9	A9	143	88.1343	0.0462994	0.0197482
9	A9	144	88.3315	0.040681	0.0195708
9	A9	145	88.5286	0.0429646	0.0188166
9	A9	146	88.7258	0.0392927	0.0175573
9	A9	147	88.923	0.0373742	0.0159606
9	A9	148	89.1202	0.0368575	0.0141868
9	A9	149	89.3174	0.0361304	0.0123319
9	A9	150	89.5146	0.0303412	0.0104523
9	A9	151	89.7117	0.0354418	0.00863035
9	A9	152	89.9089	0.0323125	0.00700948
9	A9	153	90.1061	0.0354827	0.00576046
9	A9	154	90.3033	0.0299524	0.00500448
9	A9	155	90.5005	0.0340527	0.00474642
9	A9	156	90.6977	0.032065	0.00485699
9	A9	157	90.8948	0.0324764	0.00511112
9	A9	158	91.092	0.0275406	0.00526753
9	A9	159	91.2892	0.0301317	0.00516124
9	A9	160	91.4864	0.0299363	0.00476852
9	A9	161	91.6836	0.0268283	0.00420526
9	A9	162	91.8808	0.0303395	0.00364998
9	A9	163	92.0779	0.029046	0.00323144
9	A9	164	92.2751	0.0296049	0.00295323
9	A9	165	92.4723	0.0262928	0.00271226
9	A9	166	92.6695	0.0263825	0.00240235
9	A9	167	92.8667	0.0265783	0.00202455
9	A9	168	93.0639	0.0286833	0.00171282
9	A9	169	93.261	0.0287777	0.0016487
9	A9	170	93.4582	0.0265398	0.00192999
9	A9	171	93.6554	0.0284149	0.00249401
9	A9	172	93.8526	0.0250487	0.00314613
9	A9	173	94.0498	0.0246139	0.0036595
9	A9	174	94.247	0.0270381	0.00387015
9	A9	175	94.4441	0.0243113	0.00371782
9	A9	176	94.6413	0.0245103	0.00323708
9	A9	177	94.8385	0.0224474	0.00252951
10	A10	1	60.1342	1.49625	0.0654265
10	A10	2	60.3314	1.49986	0.0656436
10	A10	3	60.5286	1.48383	0.0651974
10	A10	4	60.7258	1.47147	0.0641411
10	A10	5	60.9229	1.46987	0.0628956
10	A10	6	61.1201	1.46668	0.0620356
10	A10	7	61.3173	1.45995	0.0619559
10	A10	8	61.5145	1.45755	0.0626569
10	A10	9	61.7117	1.44682	0.063793
10	A10	10	61.9089	1.43815	0.0649153
10	A10	11	62.106	1.43179	0.0657216
10	A10	12	62.3032	1.42681	0.0661628
10	A10	13	62.5004	1.41861	0.06638
10	A10	14	62.6976	1.40973	0.0665532
10	A10	15	62.8948	1.40643	0.0667696
10	A10	16	63.092	1.39918	0.0669656
10	A10	17	63.2891	1.38862	0.0669615
10	A10	18	63.4863	1.38493	0.0665796
10	A10	19	63.6835	1.37583	0.0657737
10	A10	20	63.8807	1.36873	0.064704
10	A10	21	64.0779	1.35593	0.0636781
10	A10	22	64.2751	1.35867	0.062978
10	A10	23	64.4722	1.35323	0.0626804
10	A10	24	64.6694	1.34244	0.0626088
10	A10	25	64.8666	1.33988	0.0624654
10	A10	26	65.0638	1.32219	0.0620549
10	A10	27	65.261	1.32557	0.0614281
10	A10	28	65.4582	1.3151	0.0608538
10	A10	29	65.6553	1.30941	0.0606578
10	A10	30	65.8525	1.30917	0.0610479
10	A10	31	66.0497	1.29377	0.0620228
10	A10	32	66.2469	1.29339	0.0633973
10	A10	33	66.4441	1.28856	0.0648823
10	A10	34	66.6413	1.27372	0.0661867
10	A10	35	66.8384	1.27075	0.0670937
10	A10	36	67.0356	1.26464	0.0675047
10	A10	37	67.2328	1.25472	0.0674435
10	A10	38	67.43	1.24605	0.0670216
10	A10	39	67.6272	1.23935	0.0663777
10	A10	40	67.8244	1.23891	0.0656154
10	A10	41	68.0215	1.226	0.06478
10	A10	42	68.2187	1.21759	0.0638791
10	A10	43	68.4159	1.21446	0.0629295
10	A10	44	68.6131	1.20809	0.0619844
10	A10	45	68.8103	1.20089	0.0611336
10	A10	46	69.0075	1.19171	0.0604756
10	A10	47	69.2047	1.1904	0.0600942
10	A10	48	69.4018	1.18264	0.0600446
10	A10	49	69.599	1.17555	0.06034
10	A10	50	69.7962	1.16792	0.0609407
10	A10	51	69.9934	1.16739	0.0617456
10	A10	52	70.1906	1.15274	0.0625907
10	A10	53	70.3877	1.15411	0.0632823
10	A10	54	70.5849	1.14228	0.0636615
10	A10	55	70.7821	1.13489	0.063676
10	A10	56	70.9793	1.12776	0.0634102
10	A10	57	71.1765	1.12439	0.0630483
10	A10	58	71.3737	1.11589	0.0627852
10	A10	59	71.5708	1.10801	0.0627379
10	A10	60	71.768	1.10538	0.0629147
10	A10	61	71.9652	1.09861	0.0632605
10	A10	62	72.1624	1.08598	0.0637322
10	A10	63	72.3596	1.08163	0.0643281
10	A10	64	72.5568	1.07725	0.0650418
10	A10	65	72.754	1.07261	0.0657844
10	A10	66	72.9511	1.06206	0.0663616
10	A10	67	73.1483	1.05108	0.0665514
10	A10	68	73.3455	1.04637	0.066239
10	A10	69	73.5427	1.04409	0.0655093
10	A10	70	73.7399	1.02718	0.0646327
10	A10	71	73.9371	1.02792	0.0639427
10	A10	72	74.1342	1.02066	0.06368
10	A10	73	74.3314	1.01713	0.0638748
10	A10	74	74.5286	1.0064	0.0643307
10	A10	75	74.7258	0.999771	0.0647109
10	A10	76	74.923	0.990569	0.064683
10	A10	77	75.1202	0.993405	0.0640595
10	A10	78	75.3173	0.972186	0.0628783
10	A10	79	75.5145	0.972568	0.0613925
10	A10	80	75.7117	0.966349	0.0599685
10	A10	81	75.9089	0.96292	0.0589266
10	A10	82	76.1061	0.955117	0.0584088
10	A10	83	76.3033	0.949637	0.0583426
10	A10	84	76.5004	0.941551	0.0585111
10	A10	85	76.6976	0.936825	0.0586756
10	A10	86	76.8948	0.931373	0.0586863
10	A10	87	77.092	0.924756	0.058528
10	A10	88	77.2892	0.913166	0.0583038
10	A10	89	77.4864	0.914065	0.0581624
10	A10	90	77.6835	0.908744	0.0582128
10	A10	91	77.8807	0.896763	0.058466
10	A10	92	78.0779	0.894313	0.0588388
10	A10	93	78.2751	0.88877	0.0592225
10	A10	94	78.4723	0.880508	0.0595703
10	A10	95	78.6695	0.87183	0.0599489
10	A10	96	78.8666	0.870596	0.060531
10	A10	97	79.0638	0.861784	0.0615232
10	A10	98	79.261	0.856338	0.0630798
10	A10	99	79.4582	0.848679	0.0652439
10	A10	100	79.6554	0.843459	0.0679463
10	A10	101	79.8526	0.837021	0.0710701
10	A10	102	80.0497	0.824443	0.0745506
10	A10	103	80.2469	0.818047	0.0784924
10	A10	104	80.4441	0.812569	0.0832897
10	A10	105	80.6413	0.803045	0.0897668
10	A10	106	80.8385	0.79072	0.0993304
10	A10	107	81.0357	0.782297	0.114052
10	A10	108	81.2328	0.771276	0.136541
10	A10	109	81.43	0.76458	0.169474
10	A10	110	81.6272	0.751047	0.21481
10	A10	111	81.8244	0.730106	0.272857
10	A10	112	82.0216	0.699382	0.341501
10	A10	113	82.2188	0.659946	0.415907
10	A10	114	82.4159	0.599337	0.488895
10	A10	115	82.6131	0.526254	0.551998
10	A10	116	82.8103	0.445557	0.597006
10	A10	117	83.0075	0.35752	0.617601
10	A10	118	83.2047	0.273681	0.61065
10	A10	119	83.4019	0.205176	0.576819
10	A10	120	83.599	0.138419	0.520371
10	A10	121	83.7962	0.0908015	0.448256
10	A10	122	83.9934	0.0598532	0.368729
10	A10	123	84.1906	0.03875	0.289849
10	A10	124	84.3878	0.0294372	0.218178
10	A10	125	84.585	0.0230033	0.157972
10	A10	126	84.7822	0.0173363	0.110976
10	A10	127	84.9793	0.0158758	0.0767768
10	A10	128	85.1765	0.0142208	0.0535023
10	A10	129	85.3737	0.0114176	0.0386031
10	A10	130	85.5709	0.0096359	0.0295221
10	A10	131	85.7681	0.00441656	0.0241396
10	A10	132	85.9653	0.00650298	0.0209756
10	A10	133	86.1624	0.00133732	0.0191755
10	A10	134	86.3596	8.63221e-07	0.0183383
10	A10	135	86.5568	0.00203358	0.0182743
10	A10	136	86.754	0.000859508	0.0187987
10	A10	137	86.9512	-0.00596414	0.0196383
10	A10	138	87.1484	-0.0069991	0.0204649
10	A10	139	87.3455	-0.00884888	0.0209922
10	A10	140	87.5427	-0.0116384	0.0210499
10	A10	141	87.7399	-0.0144905	0.020589
10	A10	142	87.9371	-0.0147708	0.0196373
10	A10	143	88.1343	-0.0194829	0.018257
10	A10	144	88.3315	-0.0199336	0.0165342
10	A10	145	88.5286	-0.0204391	0.014595
10	A10	146	88.7258	-0.0255437	0.0126127
10	A10	147	88.923	-0.022486	0.0107837
10	A10	148	89.1202	-0.0236663	0.00927446
10	A10	149	89.3174	-0.0264887	0.0081684
10	A10	150	89.5146	-0.0243622	0.0074464
10	A10	151	89.7117	-0.0262464	0.00700991
10	A10	152	89.9089	-0.0289753	0.00673122
10	A10	153	90.1061	-0.0263609	0.00650213
10	A10	154	90.3033	-0.0282352	0.00626081
10	A10	155	90.5005	-0.0301706	0.00599286
10	A10	156	90.6977	-0.0295266	0.00571156
10	A10	157	90.8948	-0.0306743	0.00542623
10	A10	158	91.092	-0.0279094	0.00511586
10	A10	159	91.2892	-0.0331511	0.00473332
10	A10	160	91.4864	-0.0319684	0.00425047
10	A10	161	91.6836	-0.0342143	0.00371444
10	A10	162	91.8808	-0.0299548	0.00325752
10	A10	163	92.0779	-0.0302258	0.00303089
10	A10	164	92.2751	-0.0344343	0.00310041
10	A10	165	92.4723	-0.0319264	0.0033835
10	A10	166	92.6695	-0.0348144	0.00367768
10	A10	167	92.8667	-0.032481	0.00376676
10	A10	168	93.0639	-0.0356408	0.00354811
10	A10	169	93.261	-0.0360687	0.00311741
10	A10	170	93.4582	-0.037419	0.0027567
10	A10	171	93.6554	-0.031672	0.00279872
10	A10	172	93.8526	-0.0318288	0.00341183
10	A10	173	94.0498	-0.035813	0.0044367
10	A10	174	94.247	-0.0367986	0.00541595
10	A10	175	94.4441	-0.0429395	0.00583534
10	A10	176	94.6413	-0.0394546	0.00542327
10	A10	177	94.8385	-0.0370338	0.00429575
13	B1	1	60.1342	1.21251	0.0441066
13	B1	2	60.3314	1.20812	0.0438127
13	B1	3	60.5286	1.20556	0.0434731
13	B1	4	60.7258	1.1993	0.0431848
13	B1	5	60.9229	1.19585	0.0430403
13	B1	6	61.1201	1.19202	0.0430802
13	B1	7	61.3173	1.188	0.0432897
13	B1	8	61.5145	1.18203	0.0436254
13	B1	9	61.7117	1.17442	0.0440497
13	B1	10	61.9089	1.17338	0.0445283
13	B1	11	62.106	1.16873	0.0450054
13	B1	12	62.3032	1.16488	0.0454058
13	B1	13	62.5004	1.15717	0.0456913
13	B1	14	62.6976	1.15048	0.0459174
13	B1	15	62.8948	1.14666	0.046217
13	B1	16	63.092	1.14194	0.0466946
13	B1	17	63.2891	1.14199	0.0473164
13	B1	18	63.4863	1.13436	0.0479164
13	B1	19	63.6835	1.12484	0.0483268
13	B1	20	63.8807	1.1192	0.0485341
13	B1	21	64.0779	1.11537	0.0487014
13	B1	22	64.2751	1.11223	0.0490366
13	B1	23	64.4722	1.10739	0.0496016
13	B1	24	64.6694	1.10221	0.0502271
13	B1	25	64.8666	1.09415	0.0506037
13	B1	26	65.0638	1.09058	0.0504931
13	B1	27	65.261	1.08077	0.0498951
13	B1	28	65.4582	1.0748	0.0490643
13	B1	29	65.6553	1.07342	0.0483594
13	B1	30	65.8525	1.07031	0.0480451
13	B1	31	66.0497	1.06451	0.0481695
13	B1	32	66.2469	1.05434	0.0485914
13	B1	33	66.4441	1.05379	0.0491005
13	B1	34	66.6413	1.04678	0.0495337
13	B1	35	66.8384	1.03993	0.0498214
13	B1	36	67.0356	1.03608	0.0499666
13	B1	37	67.2328	1.03025	0.0499993
13	B1	38	67.43	1.02406	0.0499483
13	B1	39	67.6272	1.01869	0.0498336
13	B1	40	67.8244	1.01341	0.0496693
13	B1	41	68.0215	1.00798	0.0494695
13	B1	42	68.2187	1.00305	0.0492585
13	B1	43	68.4159	0.99728	0.0490793
13	B1	44	68.6131	0.99102	0.0489954
13	B1	45	68.8103	0.987322	0.0490743
13	B1	46	69.0075	0.98026	0.0493461
13	B1	47	69.2047	0.979761	0.0497694
13	B1	48	69.4018	0.968495	0.0502338
13	B1	49	69.599	0.967323	0.0506122
13	B1	50	69.7962	0.958652	0.0508296
13	B1	51	69.9934	0.952207	0.050901
13	B1	52	70.1906	0.947755	0.0509048
13	B1	53	70.3877	0.946255	0.0509122
13	B1	54	70.5849	0.935941	0.0509277
13	B1	55	70.7821	0.932255	0.0508875
13	B1	56	70.9793	0.925521	0.0507082
13	B1	57	71.1765	0.9221	0.0503513
13	B1	58	71.3737	0.912612	0.049852
13	B1	59	71.5708	0.908216	0.0493069
13	B1	60	71.768	0.908968	0.0488335
13	B1	61	71.9652	0.896401	0.0485396
13	B1	62	72.1624	0.892316	0.0485019
13	B1	63	72.3596	0.890353	0.0487481
13	B1	64	72.5568	0.883309	0.049236
13	B1	65	72.754	0.879898	0.0498419
13	B1	66	72.9511	0.871411	0.0503931
13	B1	67	73.1483	0.864637	0.0507252
13	B1	68	73.3455	0.862339	0.050749
13	B1	69	73.5427	0.854125	0.0504852
13	B1	70	73.7399	0.850376	0.0500609
13	B1	71	73.9371	0.842063	0.049662
13	B1	72	74.1342	0.83852	0.049453
13	B1	73	74.3314	0.835003	0.0494859
13	B1	74	74.5286	0.832613	0.0496547
13	B1	75	74.7258	0.82061	0.0497425
13	B1	76	74.923	0.816839	0.0495487
13	B1	77	75.1202	0.810174	0.0490148
13	B1	78	75.3173	0.807121	0.0482657
13	B1	79	75.5145	0.802227	0.0475423
13	B1	80	75.7117	0.796362	0.0470794
13	B1	81	75.9089	0.791078	0.0470085
13	B1	82	76.1061	0.789775	0.0473225
13	B1	83	76.3033	0.779001	0.0478975
13	B1	84	76.5004	0.778299	0.0485479
13	B1	85	76.6976	0.770999	0.049087
13	B1	86	76.8948	0.765175	0.049381
13	B1	87	77.092	0.758845	0.0493804
13	B1	88	77.2892	0.754705	0.0491219
13	B1	89	77.4864	0.749691	0.0486984
13	B1	90	77.6835	0.742331	0.0482133
13	B1	91	77.8807	0.739571	0.0477411
13	B1	92	78.0779	0.73294	0.0473065
13	B1	93	78.2751	0.729713	0.0468927
13	B1	94	78.4723	0.722363	0.0464776
13	B1	95	78.6695	0.718087	0.0460811
13	B1	96	78.8666	0.713659	0.0458008
13	B1	97	79.0638	0.708186	0.0458154
13	B1	98	79.261	0.702275	0.0463314
13	B1	99	79.4582	0.699902	0.0474993
13	B1	100	79.6554	0.696422	0.0493425
13	B1	101	79.8526	0.688043	0.051764
13	B1	102	80.0497	0.683946	0.0546491
13	B1	103	80.2469	0.673766	0.0580294
13	B1	104	80.4441	0.669791	0.0622353
13	B1	105	80.6413	0.663124	0.0679865
13	B1	106	80.8385	0.659414	0.0764364
13	B1	107	81.0357	0.647616	0.0891823
13	B1	108	81.2328	0.639609	0.108197
13	B1	109	81.43	0.630058	0.135552
13	B1	110	81.6272	0.619567	0.17283
13	B1	111	81.8244	0.608134	0.220321
13	B1	112	82.0216	0.582504	0.276297
13	B1	113	82.2188	0.544064	0.336738
13	B1	114	82.4159	0.493254	0.395732
13	B1	115	82.6131	0.430239	0.446478
13	B1	116	82.8103	0.366552	0.482569
13	B1	117	83.0075	0.294928	0.499193
13	B1	118	83.2047	0.225052	0.493987
13	B1	119	83.4019	0.164148	0.467418
13	B1	120	83.599	0.110807	0.422666
13	B1	121	83.7962	0.0692196	0.365027
13	B1	122	83.9934	0.0410527	0.300953
13	B1	123	84.1906	0.0252714	0.236895
13	B1	124	84.3878	0.0156105	0.178241
13	B1	125	84.585	0.0107031	0.12859
13	B1	126	84.7822	0.00747237	0.0895273
13	B1	127	84.9793	0.00441704	0.0608729
13	B1	128	85.1765	0.00366298	0.0412405
13	B1	129	85.3737	0.00332124	0.0286688
13	B1	130	85.5709	0.000731082	0.021149
13	B1	131	85.7681	0.000166003	0.0169641
13	B1	132	85.9653	-0.00309428	0.0148336
13	B1	133	86.1624	-0.00336378	0.0138964
13	B1	134	86.3596	-0.00510987	0.013594
13	B1	135	86.5568	-0.00280886	0.0135357
13	B1	136	86.754	-0.00738118	0.0134317
13	B1	137	86.9512	-0.0123567	0.0131173
13	B1	138	87.1484	-0.013063	0.0126116
13	B1	139	87.3455	-0.0110422	0.0121085
13	B1	140	87.5427	-0.011465	0.0118569
13	B1	141	87.7399	-0.0132897	0.0119893
13	B1	142	87.9371	-0.0141987	0.0124159
13	B1	143	88.1343	-0.0178835	0.0128564
13	B1	144	88.3315	-0.0185734	0.0129806
13	B1	145	88.5286	-0.0208834	0.0125654
13	B1	146	88.7258	-0.0234576	0.0115825
13	B1	147	88.923	-0.0229454	0.0101903
13	B1	148	89.1202	-0.0245455	0.00865767
13	B1	149	89.3174	-0.0249189	0.00726438
13	B1	150	89.5146	-0.0234677	0.00621395
13	B1	151	89.7117	-0.0259919	0.00558041
13	B1	152	89.9089	-0.0244707	0.00529806
13	B1	153	90.1061	-0.0271075	0.00519628
13	B1	154	90.3033	-0.0279698	0.00506892
13	B1	155	90.5005	-0.0265149	0.00475485
13	B1	156	90.6977	-0.0296847	0.00419985
13	B1	157	90.8948	-0.0291546	0.00347549
13	B1	158	91.092	-0.0275759	0.00274628
13	B1	159	91.2892	-0.0290117	0.00219838
13	B1	160	91.4864	-0.0274583	0.00196276
13	B1	161	91.6836	-0.0287194	0.00206985
13	B1	162	91.8808	-0.0303362	0.002452
13	B1	163	92.0779	-0.0286836	0.00297851
13	B1	164	92.2751	-0.0294316	0.00349279
13	B1	165	92.4723	-0.0304828	0.00383739
13	B1	166	92.6695	-0.03219	0.00387736
13	B1	167	92.8667	-0.0315797	0.00353572
13	B1	168	93.0639	-0.0334917	0.00283139
13	B1	169	93.261	-0.0310216	0.00189015
13	B1	170	93.4582	-0.0325289	0.000908149
13	B1	171	93.6554	-0.0316915	8.00385e-05
13	B1	172	93.8526	-0.0301603	-0.000470276
13	B1	173	94.0498	-0.0320405	-0.000720189
13	B1	174	94.247	-0.0310394	-0.000730151
13	B1	175	94.4441	-0.0323594	-0.000596276
13	B1	176	94.6413	-0.0290584	-0.000405949
13	B1	177	94.8385	-0.0321899	-0.000217617
14	B2	1	60.1342	1.27444	0.0493441
14	B2	2	60.3314	1.27446	0.0497139
14	B2	3	60.5286	1.26416	0.0501042
14	B2	4	60.7258	1.26221	0.0504308
14	B2	5	60.9229	1.25604	0.0506538
[truncated: 12,031 more rows]
