# Supplementary material for: Genome-wide identification, evolution, and expression of the SNARE gene family in wheat resistance to powdery mildew
Source: PeerJ. 2021 Jan 22;9:e10788. doi: 10.7717/peerj.10788 (PMC7831368; doi:10.7717/peerj.10788)
Supplement: Supplemental Information 5 [file peerj-09-10788-s005.gz › rawdata/2018-02-03 210305 SYP5.xls]

## Sheet: Sample Setup
Block Type	96-Well Block (0.2mL)
Calibration Background is expired	Yes
Calibration Background performed on	03-18-2015
Calibration HRM MELTDOCTOR is expired	Yes
Calibration HRM MELTDOCTOR performed on	03-18-2015
Calibration Normalization FAM-ROX is expired	Yes
Calibration Normalization FAM-ROX performed on	03-18-2015
Calibration Normalization VIC-ROX is expired	Yes
Calibration Normalization VIC-ROX performed on	03-18-2015
Calibration Pure Dye CY5 is expired	No
Calibration Pure Dye CY5 performed on	05-27-2017
Calibration Pure Dye FAM is expired	Yes
Calibration Pure Dye FAM performed on	03-18-2015
Calibration Pure Dye MELTDOCTOR is expired	Yes
Calibration Pure Dye MELTDOCTOR performed on	03-18-2015
Calibration Pure Dye NED is expired	Yes
Calibration Pure Dye NED performed on	03-18-2015
Calibration Pure Dye ROX is expired	Yes
Calibration Pure Dye ROX performed on	03-18-2015
Calibration Pure Dye SYBR is expired	Yes
Calibration Pure Dye SYBR performed on	03-18-2015
Calibration Pure Dye TAMRA is expired	Yes
Calibration Pure Dye TAMRA performed on	03-18-2015
Calibration Pure Dye VIC is expired	Yes
Calibration Pure Dye VIC performed on	03-18-2015
Calibration ROI is expired	Yes
Calibration ROI performed on	03-18-2015
Calibration Uniformity is expired	Yes
Calibration Uniformity performed on	03-18-2015
Chemistry	SYBR_GREEN
Date Created	2018-02-03 21:03:07 PM CST
Date Modified	2018-02-03 17:04:54 PM CST
Experiment Barcode
Experiment Comment
Experiment File Name	G:\wgh\小麦SYP基因家族鉴定与分析\定量结果\Q7\2018-02-03 210305 SNARE14.eds
Experiment Name	2018-02-03 210305
Experiment Run Start Time	2018-02-04 05:23:59 AM CST
Experiment Run Stop Time	2018-02-04 06:33:08 AM CST
Experiment Type	Comparative Cт (ΔΔCт)
Instrument Name	278870447
Instrument Serial Number	278870447
Instrument Type	QuantStudio(TM) 7 Flex System
Passive Reference	ROX
Quantification Cycle Method	Ct
Signal Smoothing On	true
Stage/ Cycle where Analysis is performed	Stage 2, Step 2
User Name
Well	Well Position	Sample Name	Sample Color	Biogroup Name	Biogroup Color	Target Name	Target Color	Task	Reporter	Quencher	Quantity	Comments
1	A1	Sample 1	RGB(176,23,31)			Target 1	RGB(176,23,31)	UNKNOWN	SYBR	None
2	A2	Sample 3	RGB(0,139,69)			Target 1	RGB(176,23,31)	UNKNOWN	SYBR	None
3	A3	Sample 5	RGB(139,137,112)			Target 1	RGB(176,23,31)	UNKNOWN	SYBR	None
4	A4	Sample 7	RGB(142,56,142)			Target 1	RGB(176,23,31)	UNKNOWN	SYBR	None
5	A5	Sample 9	RGB(0,245,255)			Target 1	RGB(176,23,31)	UNKNOWN	SYBR	None
6	A6	Sample 11	RGB(238,238,0)			Target 1	RGB(176,23,31)	UNKNOWN	SYBR	None
7	A7	Sample 13	RGB(238,44,44)			Target 1	RGB(176,23,31)	UNKNOWN	SYBR	None
8	A8	Sample 15	RGB(238,18,137)			Target 1	RGB(176,23,31)	UNKNOWN	SYBR	None
9	A9	Sample 17	RGB(0,0,255)			Target 1	RGB(176,23,31)	UNKNOWN	SYBR	None
10	A10	Sample 19	RGB(255,127,0)			Target 1	RGB(176,23,31)	UNKNOWN	SYBR	None
11	A11
12	A12
13	B1	Sample 1	RGB(176,23,31)			Target 1	RGB(176,23,31)	UNKNOWN	SYBR	None
14	B2	Sample 3	RGB(0,139,69)			Target 1	RGB(176,23,31)	UNKNOWN	SYBR	None
15	B3	Sample 5	RGB(139,137,112)			Target 1	RGB(176,23,31)	UNKNOWN	SYBR	None
16	B4	Sample 7	RGB(142,56,142)			Target 1	RGB(176,23,31)	UNKNOWN	SYBR	None
17	B5	Sample 9	RGB(0,245,255)			Target 1	RGB(176,23,31)	UNKNOWN	SYBR	None
18	B6	Sample 11	RGB(238,238,0)			Target 1	RGB(176,23,31)	UNKNOWN	SYBR	None
19	B7	Sample 13	RGB(238,44,44)			Target 1	RGB(176,23,31)	UNKNOWN	SYBR	None
20	B8	Sample 15	RGB(238,18,137)			Target 1	RGB(176,23,31)	UNKNOWN	SYBR	None
21	B9	Sample 17	RGB(0,0,255)			Target 1	RGB(176,23,31)	UNKNOWN	SYBR	None
22	B10	Sample 19	RGB(255,127,0)			Target 1	RGB(176,23,31)	UNKNOWN	SYBR	None
23	B11
24	B12
25	C1	Sample 1	RGB(176,23,31)			Target 1	RGB(176,23,31)	UNKNOWN	SYBR	None
26	C2	Sample 3	RGB(0,139,69)			Target 1	RGB(176,23,31)	UNKNOWN	SYBR	None
27	C3	Sample 5	RGB(139,137,112)			Target 1	RGB(176,23,31)	UNKNOWN	SYBR	None
28	C4	Sample 7	RGB(142,56,142)			Target 1	RGB(176,23,31)	UNKNOWN	SYBR	None
29	C5	Sample 9	RGB(0,245,255)			Target 1	RGB(176,23,31)	UNKNOWN	SYBR	None
30	C6	Sample 11	RGB(238,238,0)			Target 1	RGB(176,23,31)	UNKNOWN	SYBR	None
31	C7	Sample 13	RGB(238,44,44)			Target 1	RGB(176,23,31)	UNKNOWN	SYBR	None
32	C8	Sample 15	RGB(238,18,137)			Target 1	RGB(176,23,31)	UNKNOWN	SYBR	None
33	C9	Sample 17	RGB(0,0,255)			Target 1	RGB(176,23,31)	UNKNOWN	SYBR	None
34	C10	Sample 19	RGB(255,127,0)			Target 1	RGB(176,23,31)	UNKNOWN	SYBR	None
35	C11
36	C12
37	D1	Sample 1	RGB(176,23,31)			Target 1	RGB(176,23,31)	UNKNOWN	SYBR	None
38	D2	Sample 3	RGB(0,139,69)			Target 1	RGB(176,23,31)	UNKNOWN	SYBR	None
39	D3	Sample 5	RGB(139,137,112)			Target 1	RGB(176,23,31)	UNKNOWN	SYBR	None
40	D4	Sample 7	RGB(142,56,142)			Target 1	RGB(176,23,31)	UNKNOWN	SYBR	None
41	D5	Sample 9	RGB(0,245,255)			Target 1	RGB(176,23,31)	UNKNOWN	SYBR	None
42	D6	Sample 11	RGB(238,238,0)			Target 1	RGB(176,23,31)	UNKNOWN	SYBR	None
43	D7	Sample 13	RGB(238,44,44)			Target 1	RGB(176,23,31)	UNKNOWN	SYBR	None
44	D8	Sample 15	RGB(238,18,137)			Target 1	RGB(176,23,31)	UNKNOWN	SYBR	None
45	D9	Sample 17	RGB(0,0,255)			Target 1	RGB(176,23,31)	UNKNOWN	SYBR	None
46	D10	Sample 19	RGB(255,127,0)			Target 1	RGB(176,23,31)	UNKNOWN	SYBR	None
47	D11
48	D12
49	E1	Sample 2	RGB(0,0,255)			Target 1	RGB(176,23,31)	UNKNOWN	SYBR	None
50	E2	Sample 4	RGB(255,127,0)			Target 1	RGB(176,23,31)	UNKNOWN	SYBR	None
51	E3	Sample 6	RGB(238,121,66)			Target 1	RGB(176,23,31)	UNKNOWN	SYBR	None
52	E4	Sample 8	RGB(198,113,113)			Target 1	RGB(176,23,31)	UNKNOWN	SYBR	None
53	E5	Sample 10	RGB(238,220,130)			Target 1	RGB(176,23,31)	UNKNOWN	SYBR	None
54	E6	Sample 12	RGB(142,142,56)			Target 1	RGB(176,23,31)	UNKNOWN	SYBR	None
55	E7	Sample 14	RGB(51,161,201)			Target 1	RGB(176,23,31)	UNKNOWN	SYBR	None
56	E8	Sample 16	RGB(176,23,31)			Target 1	RGB(176,23,31)	UNKNOWN	SYBR	None
57	E9	Sample 18	RGB(0,139,69)			Target 1	RGB(176,23,31)	UNKNOWN	SYBR	None
58	E10	Sample 20	RGB(139,137,112)			Target 1	RGB(176,23,31)	UNKNOWN	SYBR	None
59	E11
60	E12
61	F1	Sample 2	RGB(0,0,255)			Target 1	RGB(176,23,31)	UNKNOWN	SYBR	None
62	F2	Sample 4	RGB(255,127,0)			Target 1	RGB(176,23,31)	UNKNOWN	SYBR	None
63	F3	Sample 6	RGB(238,121,66)			Target 1	RGB(176,23,31)	UNKNOWN	SYBR	None
64	F4	Sample 8	RGB(198,113,113)			Target 1	RGB(176,23,31)	UNKNOWN	SYBR	None
65	F5	Sample 10	RGB(238,220,130)			Target 1	RGB(176,23,31)	UNKNOWN	SYBR	None
66	F6	Sample 12	RGB(142,142,56)			Target 1	RGB(176,23,31)	UNKNOWN	SYBR	None
67	F7	Sample 14	RGB(51,161,201)			Target 1	RGB(176,23,31)	UNKNOWN	SYBR	None
68	F8	Sample 16	RGB(176,23,31)			Target 1	RGB(176,23,31)	UNKNOWN	SYBR	None
69	F9	Sample 18	RGB(0,139,69)			Target 1	RGB(176,23,31)	UNKNOWN	SYBR	None
70	F10	Sample 20	RGB(139,137,112)			Target 1	RGB(176,23,31)	UNKNOWN	SYBR	None
71	F11
72	F12
73	G1	Sample 2	RGB(0,0,255)			Target 1	RGB(176,23,31)	UNKNOWN	SYBR	None
74	G2	Sample 4	RGB(255,127,0)			Target 1	RGB(176,23,31)	UNKNOWN	SYBR	None
75	G3	Sample 6	RGB(238,121,66)			Target 1	RGB(176,23,31)	UNKNOWN	SYBR	None
76	G4	Sample 8	RGB(198,113,113)			Target 1	RGB(176,23,31)	UNKNOWN	SYBR	None
77	G5	Sample 10	RGB(238,220,130)			Target 1	RGB(176,23,31)	UNKNOWN	SYBR	None
78	G6	Sample 12	RGB(142,142,56)			Target 1	RGB(176,23,31)	UNKNOWN	SYBR	None
79	G7	Sample 14	RGB(51,161,201)			Target 1	RGB(176,23,31)	UNKNOWN	SYBR	None
80	G8	Sample 16	RGB(176,23,31)			Target 1	RGB(176,23,31)	UNKNOWN	SYBR	None
81	G9	Sample 18	RGB(0,139,69)			Target 1	RGB(176,23,31)	UNKNOWN	SYBR	None
82	G10	Sample 20	RGB(139,137,112)			Target 1	RGB(176,23,31)	UNKNOWN	SYBR	None
83	G11
84	G12
85	H1	Sample 2	RGB(0,0,255)			Target 1	RGB(176,23,31)	UNKNOWN	SYBR	None
86	H2	Sample 4	RGB(255,127,0)			Target 1	RGB(176,23,31)	UNKNOWN	SYBR	None
87	H3	Sample 6	RGB(238,121,66)			Target 1	RGB(176,23,31)	UNKNOWN	SYBR	None
88	H4	Sample 8	RGB(198,113,113)			Target 1	RGB(176,23,31)	UNKNOWN	SYBR	None
89	H5	Sample 10	RGB(238,220,130)			Target 1	RGB(176,23,31)	UNKNOWN	SYBR	None
90	H6	Sample 12	RGB(142,142,56)			Target 1	RGB(176,23,31)	UNKNOWN	SYBR	None
91	H7	Sample 14	RGB(51,161,201)			Target 1	RGB(176,23,31)	UNKNOWN	SYBR	None
92	H8	Sample 16	RGB(176,23,31)			Target 1	RGB(176,23,31)	UNKNOWN	SYBR	None
93	H9	Sample 18	RGB(0,139,69)			Target 1	RGB(176,23,31)	UNKNOWN	SYBR	None
94	H10	Sample 20	RGB(139,137,112)			Target 1	RGB(176,23,31)	UNKNOWN	SYBR	None
95	H11
96	H12

## Sheet: Amplification Data
Block Type	96-Well Block (0.2mL)
Calibration Background is expired	Yes
Calibration Background performed on	03-18-2015
Calibration HRM MELTDOCTOR is expired	Yes
Calibration HRM MELTDOCTOR performed on	03-18-2015
Calibration Normalization FAM-ROX is expired	Yes
Calibration Normalization FAM-ROX performed on	03-18-2015
Calibration Normalization VIC-ROX is expired	Yes
Calibration Normalization VIC-ROX performed on	03-18-2015
Calibration Pure Dye CY5 is expired	No
Calibration Pure Dye CY5 performed on	05-27-2017
Calibration Pure Dye FAM is expired	Yes
Calibration Pure Dye FAM performed on	03-18-2015
Calibration Pure Dye MELTDOCTOR is expired	Yes
Calibration Pure Dye MELTDOCTOR performed on	03-18-2015
Calibration Pure Dye NED is expired	Yes
Calibration Pure Dye NED performed on	03-18-2015
Calibration Pure Dye ROX is expired	Yes
Calibration Pure Dye ROX performed on	03-18-2015
Calibration Pure Dye SYBR is expired	Yes
Calibration Pure Dye SYBR performed on	03-18-2015
Calibration Pure Dye TAMRA is expired	Yes
Calibration Pure Dye TAMRA performed on	03-18-2015
Calibration Pure Dye VIC is expired	Yes
Calibration Pure Dye VIC performed on	03-18-2015
Calibration ROI is expired	Yes
Calibration ROI performed on	03-18-2015
Calibration Uniformity is expired	Yes
Calibration Uniformity performed on	03-18-2015
Chemistry	SYBR_GREEN
Date Created	2018-02-03 21:03:07 PM CST
Date Modified	2018-02-03 17:04:54 PM CST
Experiment Barcode
Experiment Comment
Experiment File Name	G:\wgh\小麦SYP基因家族鉴定与分析\定量结果\Q7\2018-02-03 210305 SNARE14.eds
Experiment Name	2018-02-03 210305
Experiment Run Start Time	2018-02-04 05:23:59 AM CST
Experiment Run Stop Time	2018-02-04 06:33:08 AM CST
Experiment Type	Comparative Cт (ΔΔCт)
Instrument Name	278870447
Instrument Serial Number	278870447
Instrument Type	QuantStudio(TM) 7 Flex System
Passive Reference	ROX
Quantification Cycle Method	Ct
Signal Smoothing On	true
Stage/ Cycle where Analysis is performed	Stage 2, Step 2
User Name
Well	Cycle	Target Name	Rn	Delta Rn
1	1	Target 1	0.210687	-0.0191779
1	2	Target 1	0.22115	-0.0108801
1	3	Target 1	0.229752	-0.00444396
1	4	Target 1	0.234139	-0.002222
1	5	Target 1	0.239599	0.00107218
1	6	Target 1	0.242656	0.00196417
1	7	Target 1	0.244972	0.00211493
1	8	Target 1	0.245488	0.000465062
1	9	Target 1	0.246627	-0.000561029
1	10	Target 1	0.250277	0.000923532
1	11	Target 1	0.253171	0.00165249
1	12	Target 1	0.256052	0.002368
1	13	Target 1	0.257628	0.00177793
1	14	Target 1	0.260142	0.00212693
1	15	Target 1	0.259908	-0.000272523
1	16	Target 1	0.258944	-0.00340163
1	17	Target 1	0.260195	-0.00431675
1	18	Target 1	0.266199	-0.00047733
1	19	Target 1	0.270072	0.00123
1	20	Target 1	0.280564	0.0095567
1	21	Target 1	0.300139	0.0269663
1	22	Target 1	0.334443	0.059105
1	23	Target 1	0.391379	0.113875
1	24	Target 1	0.486125	0.206456
1	25	Target 1	0.634436	0.352602
1	26	Target 1	0.82651	0.54251
1	27	Target 1	1.03803	0.751867
1	28	Target 1	1.23335	0.94502
1	29	Target 1	1.39087	1.10037
1	30	Target 1	1.49484	1.20218
1	31	Target 1	1.55968	1.26485
1	32	Target 1	1.6099	1.3129
1	33	Target 1	1.64143	1.34227
1	34	Target 1	1.66957	1.36825
1	35	Target 1	1.69301	1.38952
1	36	Target 1	1.71177	1.40611
1	37	Target 1	1.71826	1.41044
1	38	Target 1	1.72742	1.41744
1	39	Target 1	1.74356	1.43141
1	40	Target 1	1.75404	1.43972
2	1	Target 1	0.278981	-0.0211352
2	2	Target 1	0.289486	-0.0127648
2	3	Target 1	0.300938	-0.00344747
2	4	Target 1	0.307234	0.000714269
2	5	Target 1	0.308406	-0.000248054
2	6	Target 1	0.311268	0.000479563
2	7	Target 1	0.312681	-0.000242464
2	8	Target 1	0.31614	0.001082
2	9	Target 1	0.317956	0.000764305
2	10	Target 1	0.320333	0.00100662
2	11	Target 1	0.321205	-0.000256467
2	12	Target 1	0.325422	0.00182605
2	13	Target 1	0.327068	0.0013375
2	14	Target 1	0.327607	-0.000257261
2	15	Target 1	0.331103	0.00110422
2	16	Target 1	0.331967	-0.000167092
2	17	Target 1	0.332568	-0.0017004
2	18	Target 1	0.334407	-0.00199533
2	19	Target 1	0.341694	0.00315677
2	20	Target 1	0.353003	0.0123316
2	21	Target 1	0.367486	0.0246796
2	22	Target 1	0.402569	0.057628
2	23	Target 1	0.467004	0.119928
2	24	Target 1	0.577661	0.228451
2	25	Target 1	0.747541	0.396197
2	26	Target 1	0.966819	0.61334
2	27	Target 1	1.20248	0.84687
2	28	Target 1	1.42301	1.06526
2	29	Target 1	1.60169	1.24181
2	30	Target 1	1.72705	1.36504
2	31	Target 1	1.81331	1.44916
2	32	Target 1	1.87628	1.50999
2	33	Target 1	1.91948	1.55106
2	34	Target 1	1.95181	1.58126
2	35	Target 1	1.97715	1.60446
2	36	Target 1	1.99831	1.62348
2	37	Target 1	2.01268	1.63572
2	38	Target 1	2.02942	1.65033
2	39	Target 1	2.04552	1.66429
2	40	Target 1	2.05547	1.67211
3	1	Target 1	0.31674	-0.0221464
3	2	Target 1	0.326203	-0.0148093
3	3	Target 1	0.339107	-0.00403225
3	4	Target 1	0.344463	-0.000802787
3	5	Target 1	0.346398	-0.000994217
3	6	Target 1	0.350882	0.00136361
3	7	Target 1	0.352923	0.00127876
3	8	Target 1	0.354715	0.000944127
3	9	Target 1	0.356617	0.000720063
3	10	Target 1	0.359598	0.00157428
3	11	Target 1	0.363798	0.00364857
3	12	Target 1	0.365112	0.00283564
3	13	Target 1	0.36435	-5.20947e-05
3	14	Target 1	0.363994	-0.00253479
3	15	Target 1	0.367023	-0.00163191
3	16	Target 1	0.370778	-3.48661e-06
3	17	Target 1	0.371358	-0.00154973
3	18	Target 1	0.374271	-0.000763793
3	19	Target 1	0.380305	0.00314441
3	20	Target 1	0.391362	0.0120749
3	21	Target 1	0.411461	0.0300476
3	22	Target 1	0.447553	0.0640136
3	23	Target 1	0.514918	0.129252
3	24	Target 1	0.631856	0.244063
3	25	Target 1	0.807136	0.417218
3	26	Target 1	1.03453	0.642485
3	27	Target 1	1.28652	0.892344
3	28	Target 1	1.51546	1.11916
3	29	Target 1	1.69495	1.29652
3	30	Target 1	1.81878	1.41823
3	31	Target 1	1.90489	1.50222
3	32	Target 1	1.96717	1.56237
3	33	Target 1	2.01173	1.6048
3	34	Target 1	2.04283	1.63377
3	35	Target 1	2.06529	1.65411
3	36	Target 1	2.08792	1.67461
3	37	Target 1	2.10715	1.69172
3	38	Target 1	2.12455	1.70699
3	39	Target 1	2.137	1.71731
3	40	Target 1	2.14326	1.72144
4	1	Target 1	0.43744	-0.0314289
4	2	Target 1	0.450015	-0.0216271
4	3	Target 1	0.464025	-0.0103914
4	4	Target 1	0.473726	-0.0034646
4	5	Target 1	0.480541	0.000576448
4	6	Target 1	0.485587	0.00284921
4	7	Target 1	0.489265	0.00375303
4	8	Target 1	0.491532	0.00324613
4	9	Target 1	0.493504	0.00244424
4	10	Target 1	0.497935	0.00410144
4	11	Target 1	0.499969	0.00336154
4	12	Target 1	0.501487	0.00210562
4	13	Target 1	0.50406	0.00190386
4	14	Target 1	0.505659	0.00072936
4	15	Target 1	0.506844	-0.000859872
4	16	Target 1	0.507021	-0.0034563
4	17	Target 1	0.508431	-0.00482035
4	18	Target 1	0.513795	-0.00223005
4	19	Target 1	0.518951	0.000151703
4	20	Target 1	0.529855	0.00828154
4	21	Target 1	0.549644	0.0252971
4	22	Target 1	0.584419	0.0572976
4	23	Target 1	0.645742	0.115847
4	24	Target 1	0.756217	0.223549
4	25	Target 1	0.923681	0.388238
4	26	Target 1	1.15445	0.616235
4	27	Target 1	1.41225	0.871258
4	28	Target 1	1.64829	1.10452
4	29	Target 1	1.83956	1.29302
4	30	Target 1	1.98001	1.4307
4	31	Target 1	2.07503	1.52294
4	32	Target 1	2.14255	1.58769
4	33	Target 1	2.19156	1.63393
4	34	Target 1	2.232	1.6716
4	35	Target 1	2.2644	1.70122
4	36	Target 1	2.29144	1.72548
4	37	Target 1	2.31223	1.7435
4	38	Target 1	2.33124	1.75974
4	39	Target 1	2.3471	1.77282
4	40	Target 1	2.36049	1.78344
5	1	Target 1	0.35164	-0.0250359
5	2	Target 1	0.362143	-0.0172914
5	3	Target 1	0.376624	-0.00556852
5	4	Target 1	0.382677	-0.00227417
5	5	Target 1	0.38789	0.00018029
5	6	Target 1	0.390693	0.000224158
5	7	Target 1	0.394409	0.00118188
5	8	Target 1	0.398627	0.00264085
5	9	Target 1	0.401928	0.00318367
5	10	Target 1	0.405013	0.00350935
5	11	Target 1	0.407265	0.00300292
5	12	Target 1	0.407771	0.00075004
5	13	Target 1	0.410549	0.00076944
5	14	Target 1	0.41123	-0.00130814
5	15	Target 1	0.414009	-0.00128704
5	16	Target 1	0.416016	-0.0020392
5	17	Target 1	0.418813	-0.00200051
5	18	Target 1	0.422607	-0.000965033
5	19	Target 1	0.428563	0.00223195
5	20	Target 1	0.441079	0.0119895
5	21	Target 1	0.460769	0.0289207
5	22	Target 1	0.497454	0.0628476
5	23	Target 1	0.565466	0.128101
5	24	Target 1	0.683682	0.243558
5	25	Target 1	0.871079	0.428196
5	26	Target 1	1.12805	0.682411
5	27	Target 1	1.42071	0.97231
5	28	Target 1	1.69587	1.24471
5	29	Target 1	1.91979	1.46587
5	30	Target 1	2.07767	1.621
5	31	Target 1	2.18984	1.7304
5	32	Target 1	2.27001	1.80782
5	33	Target 1	2.32312	1.85817
5	34	Target 1	2.36389	1.89618
5	35	Target 1	2.3975	1.92704
5	36	Target 1	2.42501	1.95178
5	37	Target 1	2.44637	1.97039
5	38	Target 1	2.4655	1.98676
5	39	Target 1	2.4779	1.99639
5	40	Target 1	2.4845	2.00024
6	1	Target 1	0.352921	-0.0245013
6	2	Target 1	0.364196	-0.0161624
6	3	Target 1	0.37832	-0.00497507
6	4	Target 1	0.385726	-0.000505349
6	5	Target 1	0.389255	8.72373e-05
6	6	Target 1	0.390818	-0.00128606
6	7	Target 1	0.395812	0.000771821
6	8	Target 1	0.402218	0.00424206
6	9	Target 1	0.402962	0.00204983
6	10	Target 1	0.404081	0.00023254
6	11	Target 1	0.409301	0.00251614
6	12	Target 1	0.412554	0.00283273
6	13	Target 1	0.41412	0.00146226
6	14	Target 1	0.414662	-0.000931967
6	15	Target 1	0.415946	-0.00258442
6	16	Target 1	0.41875	-0.00271668
6	17	Target 1	0.424176	-0.000226048
6	18	Target 1	0.42637	-0.000969023
6	19	Target 1	0.433385	0.0031105
6	20	Target 1	0.445345	0.0121337
6	21	Target 1	0.465458	0.029311
6	22	Target 1	0.505303	0.0662189
6	23	Target 1	0.57783	0.13581
6	24	Target 1	0.70196	0.257004
6	25	Target 1	0.900402	0.452509
6	26	Target 1	1.16614	0.715308
6	27	Target 1	1.4721	1.01833
6	28	Target 1	1.75645	1.29975
6	29	Target 1	1.98544	1.5258
6	30	Target 1	2.14819	1.68562
6	31	Target 1	2.26184	1.79633
6	32	Target 1	2.33952	1.87107
6	33	Target 1	2.39236	1.92098
6	34	Target 1	2.43424	1.95992
6	35	Target 1	2.47136	1.9941
6	36	Target 1	2.50228	2.02209
6	37	Target 1	2.52213	2.039
6	38	Target 1	2.53237	2.0463
6	39	Target 1	2.54726	2.05826
6	40	Target 1	2.55349	2.06156
7	1	Target 1	0.481996	-0.0295556
7	2	Target 1	0.496301	-0.0180849
7	3	Target 1	0.511984	-0.00523561
7	4	Target 1	0.5193	-0.000752384
7	5	Target 1	0.521521	-0.00136577
7	6	Target 1	0.525527	-0.000192985
7	7	Target 1	0.529215	0.00066193
7	8	Target 1	0.535065	0.00367817
7	9	Target 1	0.539457	0.0052366
7	10	Target 1	0.54092	0.00386552
7	11	Target 1	0.540868	0.000980357
7	12	Target 1	0.543349	0.000627264
7	13	Target 1	0.544787	-0.000767718
7	14	Target 1	0.545277	-0.00311161
7	15	Target 1	0.550093	-0.00112969
7	16	Target 1	0.552944	-0.0011118
7	17	Target 1	0.555183	-0.00170641
7	18	Target 1	0.560047	0.000324145
7	19	Target 1	0.567433	0.00487592
7	20	Target 1	0.583378	0.0179872
7	21	Target 1	0.606973	0.0387492
7	22	Target 1	0.651812	0.0807544
7	23	Target 1	0.734045	0.160154
7	24	Target 1	0.874607	0.297883
7	25	Target 1	1.0853	0.505743
7	26	Target 1	1.3532	0.770809
7	27	Target 1	1.64105	1.05582
7	28	Target 1	1.89323	1.30518
7	29	Target 1	2.08822	1.49733
7	30	Target 1	2.22184	1.62811
7	31	Target 1	2.31837	1.72181
7	32	Target 1	2.38393	1.78454
7	33	Target 1	2.44147	1.83924
7	34	Target 1	2.48145	1.87639
7	35	Target 1	2.50774	1.89985
7	36	Target 1	2.53023	1.9195
7	37	Target 1	2.55537	1.9418
7	38	Target 1	2.57309	1.95669
7	39	Target 1	2.58411	1.96488
7	40	Target 1	2.58549	1.96342
8	1	Target 1	0.32835	-0.0226242
8	2	Target 1	0.336346	-0.0172874
8	3	Target 1	0.348457	-0.00783407
8	4	Target 1	0.357464	-0.00148599
8	5	Target 1	0.361772	0.000163782
8	6	Target 1	0.363242	-0.00102467
8	7	Target 1	0.368497	0.00157192
8	8	Target 1	0.370658	0.00107417
8	9	Target 1	0.376295	0.00405271
8	10	Target 1	0.378333	0.00343226
8	11	Target 1	0.379358	0.00179918
8	12	Target 1	0.38427	0.00405257
8	13	Target 1	0.385619	0.0027436
8	14	Target 1	0.387151	0.00161672
8	15	Target 1	0.389439	0.00124706
8	16	Target 1	0.389258	-0.00159256
8	17	Target 1	0.389947	-0.00356211
8	18	Target 1	0.392341	-0.00382654
8	19	Target 1	0.396398	-0.00242803
8	20	Target 1	0.402565	0.00108093
8	21	Target 1	0.414141	0.00999839
8	22	Target 1	0.436779	0.0299777
8	23	Target 1	0.482991	0.0735314
8	24	Target 1	0.560704	0.148586
8	25	Target 1	0.696658	0.281881
8	26	Target 1	0.903733	0.486298
8	27	Target 1	1.18635	0.766253
8	28	Target 1	1.501	1.07825
8	29	Target 1	1.7953	1.36989
8	30	Target 1	2.02458	1.59651
8	31	Target 1	2.18622	1.75549
8	32	Target 1	2.30127	1.86789
8	33	Target 1	2.38071	1.94466
8	34	Target 1	2.43951	2.00081
8	35	Target 1	2.48655	2.04519
8	36	Target 1	2.52057	2.07655
8	37	Target 1	2.54907	2.10239
8	38	Target 1	2.5757	2.12636
8	39	Target 1	2.59258	2.14059
8	40	Target 1	2.60259	2.14794
9	1	Target 1	0.435517	-0.0183997
9	2	Target 1	0.448555	-0.00857138
9	3	Target 1	0.458219	-0.00211654
9	4	Target 1	0.463958	0.000412315
9	5	Target 1	0.470156	0.00340162
9	6	Target 1	0.469727	-0.000236724
9	7	Target 1	0.471081	-0.00209274
9	8	Target 1	0.476656	0.000273131
9	9	Target 1	0.479295	-0.00029751
9	10	Target 1	0.481218	-0.00158356
9	11	Target 1	0.486723	0.000711504
9	12	Target 1	0.489606	0.000384943
9	13	Target 1	0.495391	0.00296056
9	14	Target 1	0.498575	0.00293524
9	15	Target 1	0.498031	-0.000818048
9	16	Target 1	0.49761	-0.004449
9	17	Target 1	0.503017	-0.00225157
9	18	Target 1	0.511244	0.00276638
9	19	Target 1	0.517811	0.0061235
9	20	Target 1	0.539021	0.0241244
9	21	Target 1	0.580933	0.0628272
9	22	Target 1	0.645497	0.124182
9	23	Target 1	0.76118	0.236655
9	24	Target 1	0.943611	0.415876
9	25	Target 1	1.18998	0.659038
9	26	Target 1	1.47313	0.938972
9	27	Target 1	1.74383	1.20647
9	28	Target 1	1.95801	1.41744
9	29	Target 1	2.11185	1.56807
9	30	Target 1	2.21235	1.66535
9	31	Target 1	2.29107	1.74087
9	32	Target 1	2.34239	1.78898
9	33	Target 1	2.37207	1.81545
9	34	Target 1	2.40497	1.84514
9	35	Target 1	2.43824	1.8752
9	36	Target 1	2.46074	1.89449
9	37	Target 1	2.48326	1.9138
9	38	Target 1	2.50455	1.93188
9	39	Target 1	2.51645	1.94058
9	40	Target 1	2.51935	1.94027
10	1	Target 1	0.27859	-0.0166895
10	2	Target 1	0.287124	-0.00952059
10	3	Target 1	0.297207	-0.000803742
10	4	Target 1	0.298412	-0.000964443
10	5	Target 1	0.299479	-0.00126247
10	6	Target 1	0.301546	-0.00056153
10	7	Target 1	0.30271	-0.000762524
10	8	Target 1	0.30751	0.00267141
10	9	Target 1	0.309116	0.00291194
10	10	Target 1	0.310972	0.00340281
10	11	Target 1	0.310595	0.00165996
10	12	Target 1	0.309671	-0.00062976
10	13	Target 1	0.30978	-0.00188638
10	14	Target 1	0.310997	-0.00203483
10	15	Target 1	0.311312	-0.00308522
10	16	Target 1	0.313788	-0.00197503
10	17	Target 1	0.317017	-0.000111592
10	18	Target 1	0.321925	0.00343142
10	19	Target 1	0.324801	0.00494129
10	20	Target 1	0.337139	0.0159146
10	21	Target 1	0.365614	0.0430234
10	22	Target 1	0.414743	0.0907866
10	23	Target 1	0.504301	0.178979
10	24	Target 1	0.646406	0.319719
10	25	Target 1	0.853161	0.525108
10	26	Target 1	1.10739	0.77797
10	27	Target 1	1.36257	1.03179
10	28	Target 1	1.57452	1.24237
10	29	Target 1	1.72951	1.396
10	30	Target 1	1.83609	1.50121
10	31	Target 1	1.90916	1.57292
10	32	Target 1	1.97352	1.63591
10	33	Target 1	2.0105	1.67152
10	34	Target 1	2.03827	1.69793
10	35	Target 1	2.06904	1.72733
10	36	Target 1	2.09735	1.75428
10	37	Target 1	2.11691	1.77247
10	38	Target 1	2.13134	1.78553
10	39	Target 1	2.14296	1.79579
10	40	Target 1	2.13823	1.7897
11	1
11	2
11	3
11	4
11	5
11	6
11	7
11	8
11	9
11	10
11	11
11	12
11	13
11	14
11	15
11	16
11	17
11	18
11	19
11	20
11	21
11	22
11	23
11	24
11	25
11	26
11	27
11	28
11	29
11	30
11	31
11	32
11	33
11	34
11	35
11	36
11	37
11	38
11	39
11	40
12	1
12	2
12	3
12	4
12	5
12	6
12	7
12	8
12	9
12	10
12	11
12	12
12	13
12	14
12	15
12	16
12	17
12	18
12	19
12	20
12	21
12	22
12	23
12	24
12	25
12	26
12	27
12	28
12	29
12	30
12	31
12	32
12	33
12	34
12	35
12	36
12	37
12	38
12	39
12	40
13	1	Target 1	0.305851	-0.0238032
13	2	Target 1	0.31522	-0.0169853
13	3	Target 1	0.328424	-0.00633295
13	4	Target 1	0.335826	-0.00148264
13	5	Target 1	0.340847	0.000986739
13	6	Target 1	0.345135	0.00272348
13	7	Target 1	0.345742	0.000778244
13	8	Target 1	0.347611	9.53102e-05
13	9	Target 1	0.351676	0.00160943
13	10	Target 1	0.355225	0.00260589
13	11	Target 1	0.356358	0.00118735
13	12	Target 1	0.359277	0.00155503
13	13	Target 1	0.36273	0.00245627
13	14	Target 1	0.363203	0.000377754
13	15	Target 1	0.365096	-0.000281218
13	16	Target 1	0.366381	-0.00154729
13	17	Target 1	0.36838	-0.00209975
13	18	Target 1	0.3704	-0.00263165
13	19	Target 1	0.378316	0.00273246
13	20	Target 1	0.387568	0.00943278
13	21	Target 1	0.405942	0.0252554
13	22	Target 1	0.438334	0.055096
13	23	Target 1	0.496623	0.110833
13	24	Target 1	0.604345	0.216003
13	25	Target 1	0.77121	0.380316
13	26	Target 1	0.989457	0.596011
13	27	Target 1	1.23569	0.839695
13	28	Target 1	1.46118	1.06263
13	29	Target 1	1.64585	1.24475
13	30	Target 1	1.78366	1.38001
13	31	Target 1	1.88274	1.47653
13	32	Target 1	1.94399	1.53524
13	33	Target 1	1.97762	1.56632
13	34	Target 1	2.00722	1.59337
13	35	Target 1	2.03956	1.62315
13	36	Target 1	2.06407	1.64511
13	37	Target 1	2.0783	1.65678
13	38	Target 1	2.08998	1.66591
13	39	Target 1	2.10871	1.68209
13	40	Target 1	2.12258	1.69341
14	1	Target 1	0.285599	-0.0251093
14	2	Target 1	0.296926	-0.0161219
14	3	Target 1	0.309865	-0.00552352
14	4	Target 1	0.315981	-0.00174672
14	5	Target 1	0.319577	-0.000490832
14	6	Target 1	0.323826	0.00141793
14	7	Target 1	0.326353	0.00160574
14	8	Target 1	0.328637	0.00154937
14	9	Target 1	0.33064	0.00121253
14	10	Target 1	0.334897	0.00312973
14	11	Target 1	0.3366	0.00249314
14	12	Target 1	0.339589	0.00314282
14	13	Target 1	0.339783	0.00099641
14	14	Target 1	0.341119	-7.46461e-06
14	15	Target 1	0.34234	-0.00112608
14	16	Target 1	0.342334	-0.00347219
14	17	Target 1	0.345821	-0.00232469
14	18	Target 1	0.348581	-0.0019047
14	19	Target 1	0.353874	0.00104855
14	20	Target 1	0.363641	0.00847623
14	21	Target 1	0.384049	0.0265441
14	22	Target 1	0.422623	0.0627776
14	23	Target 1	0.484143	0.121959
14	24	Target 1	0.592543	0.228019
14	25	Target 1	0.76347	0.396605
14	26	Target 1	0.998238	0.629034
14	27	Target 1	1.26321	0.891671
14	28	Target 1	1.51003	1.13614
14	29	Target 1	1.71092	1.3347
14	30	Target 1	1.8545	1.47594
14	31	Target 1	1.95558	1.57468
14	32	Target 1	2.02424	1.641
14	33	Target 1	2.07376	1.68817
14	34	Target 1	2.11618	1.72825
14	35	Target 1	2.15168	1.76142
14	36	Target 1	2.17554	1.78294
14	37	Target 1	2.19173	1.79679
14	38	Target 1	2.21181	1.81453
14	39	Target 1	2.22505	1.82543
14	40	Target 1	2.23762	1.83566
15	1	Target 1	0.350838	-0.0266127
15	2	Target 1	0.361409	-0.018475
15	3	Target 1	0.375277	-0.00704043
15	4	Target 1	0.382269	-0.00248169
15	5	Target 1	0.387322	0.000138013
15	6	Target 1	0.391401	0.00178387
15	7	Target 1	0.395821	0.0037709
15	8	Target 1	0.397929	0.00344543
15	9	Target 1	0.399206	0.00228966
15	10	Target 1	0.400533	0.00118381
15	11	Target 1	0.403474	0.00169133
15	12	Target 1	0.406909	0.00269307
15	13	Target 1	0.406766	0.000116446
15	14	Target 1	0.407203	-0.00187906
15	15	Target 1	0.41062	-0.000895951
15	16	Target 1	0.412594	-0.00135506
15	17	Target 1	0.413391	-0.00299092
15	18	Target 1	0.416809	-0.00200626
15	19	Target 1	0.422785	0.00153685
15	20	Target 1	0.42984	0.00615799
15	21	Target 1	0.44226	0.0161446
15	22	Target 1	0.468393	0.0398443
15	23	Target 1	0.52054	0.089559
15	24	Target 1	0.610985	0.17757
15	25	Target 1	0.75469	0.318842
15	26	Target 1	0.968021	0.52974
15	27	Target 1	1.23001	0.789296
15	28	Target 1	1.50048	1.05733
15	29	Target 1	1.73017	1.28459
15	30	Target 1	1.90141	1.4534
15	31	Target 1	2.02095	1.57051
15	32	Target 1	2.10763	1.65475
15	33	Target 1	2.16731	1.712
15	34	Target 1	2.21398	1.75623
15	35	Target 1	2.24736	1.78718
15	36	Target 1	2.28202	1.81941
15	37	Target 1	2.30482	1.83977
15	38	Target 1	2.32012	1.85264
15	39	Target 1	2.33529	1.86538
15	40	Target 1	2.34533	1.87298
16	1	Target 1	0.417536	-0.0302397
16	2	Target 1	0.429882	-0.020868
16	3	Target 1	0.446538	-0.00718651
16	4	Target 1	0.453382	-0.00331671
16	5	Target 1	0.458904	-0.000768315
16	6	Target 1	0.464375	0.00172796
16	7	Target 1	0.467645	0.0020236
16	8	Target 1	0.471748	0.00315224
16	9	Target 1	0.47526	0.00368996
16	10	Target 1	0.476309	0.00176488
16	11	Target 1	0.479946	0.00242798
16	12	Target 1	0.484337	0.00384454
16	13	Target 1	0.485508	0.00204153
16	14	Target 1	0.487445	0.00100397
16	15	Target 1	0.488857	-0.000557975
16	16	Target 1	0.489662	-0.00272794
16	17	Target 1	0.490866	-0.00449805
16	18	Target 1	0.495432	-0.00290634
16	19	Target 1	0.501598	0.00028519
16	20	Target 1	0.507082	0.0027949
16	21	Target 1	0.523318	0.0160575
16	22	Target 1	0.553976	0.0437408
16	23	Target 1	0.607186	0.0939767
16	24	Target 1	0.698803	0.18262
16	25	Target 1	0.853597	0.334439
16	26	Target 1	1.07657	0.554434
16	27	Target 1	1.34961	0.824503
16	28	Target 1	1.63	1.10192
16	29	Target 1	1.86848	1.33743
16	30	Target 1	2.04874	1.51471
16	31	Target 1	2.1703	1.63329
16	32	Target 1	2.25977	1.71979
16	33	Target 1	2.32678	1.78383
16	34	Target 1	2.37438	1.82845
16	35	Target 1	2.40827	1.85936
16	36	Target 1	2.43353	1.88165
16	37	Target 1	2.45704	1.90219
16	38	Target 1	2.47451	1.91669
16	39	Target 1	2.49198	1.93118
16	40	Target 1	2.50254	1.93877
17	1	Target 1	0.370776	-0.027221
17	2	Target 1	0.381387	-0.0196179
17	3	Target 1	0.396676	-0.00733627
17	4	Target 1	0.403912	-0.00310839
17	5	Target 1	0.410281	0.000252994
17	6	Target 1	0.415301	0.00226519
17	7	Target 1	0.419352	0.00330879
17	8	Target 1	0.421807	0.00275575
17	9	Target 1	0.423315	0.00125608
17	10	Target 1	0.428069	0.00300292
17	11	Target 1	0.43184	0.00376589
17	12	Target 1	0.43354	0.00245847
17	13	Target 1	0.434047	-4.24451e-05
17	14	Target 1	0.436744	-0.000353486
17	15	Target 1	0.438853	-0.00125133
17	16	Target 1	0.439811	-0.00330191
17	17	Target 1	0.442787	-0.00333322
17	18	Target 1	0.446802	-0.0023259
17	19	Target 1	0.454122	0.00198686
17	20	Target 1	0.461604	0.00646067
17	21	Target 1	0.478146	0.0199947
17	22	Target 1	0.511723	0.0505644
17	23	Target 1	0.574858	0.110692
17	24	Target 1	0.681553	0.214379
17	25	Target 1	0.852913	0.382732
17	26	Target 1	1.10272	0.629526
17	27	Target 1	1.40373	0.92753
17	28	Target 1	1.70661	1.22741
17	29	Target 1	1.96542	1.48321
17	30	Target 1	2.15805	1.67283
17	31	Target 1	2.29007	1.80184
17	32	Target 1	2.38127	1.89003
17	33	Target 1	2.44883	1.95459
17	34	Target 1	2.50013	2.00288
17	35	Target 1	2.54149	2.04123
17	36	Target 1	2.57392	2.07065
17	37	Target 1	2.59793	2.09165
17	38	Target 1	2.61649	2.10721
17	39	Target 1	2.62931	2.11702
17	40	Target 1	2.64328	2.12799
18	1	Target 1	0.377551	-0.026479
18	2	Target 1	0.388507	-0.0185067
18	3	Target 1	0.403752	-0.00624462
18	4	Target 1	0.412411	-0.000568605
18	5	Target 1	0.417088	0.00112519
18	6	Target 1	0.419753	0.000807773
18	7	Target 1	0.423823	0.00189437
18	8	Target 1	0.425851	0.000938831
18	9	Target 1	0.431174	0.00327978
18	10	Target 1	0.433149	0.00227149
18	11	Target 1	0.434969	0.0011084
18	12	Target 1	0.437772	0.000928018
18	13	Target 1	0.439003	-0.000823784
18	14	Target 1	0.442879	6.95201e-05
18	15	Target 1	0.445398	-0.000394374
18	16	Target 1	0.446739	-0.00203683
18	17	Target 1	0.449211	-0.00254805
18	18	Target 1	0.452646	-0.00209576
18	19	Target 1	0.460014	0.00228864
18	20	Target 1	0.467871	0.00716288
18	21	Target 1	0.484767	0.021076
18	22	Target 1	0.516868	0.0501937
18	23	Target 1	0.57439	0.104733
18	24	Target 1	0.678095	0.205454
18	25	Target 1	0.848904	0.373281
18	26	Target 1	1.09377	0.61516
18	27	Target 1	1.39888	0.917293
18	28	Target 1	1.70989	1.22532
18	29	Target 1	1.97874	1.49118
18	30	Target 1	2.18007	1.68953
18	31	Target 1	2.31959	1.82607
18	32	Target 1	2.41708	1.92058
18	33	Target 1	2.49218	1.9927
18	34	Target 1	2.54273	2.04026
18	35	Target 1	2.58093	2.07547
18	36	Target 1	2.61486	2.10642
18	37	Target 1	2.6501	2.13868
18	38	Target 1	2.66989	2.15548
18	39	Target 1	2.68158	2.1642
18	40	Target 1	2.69239	2.17202
19	1	Target 1	0.447516	-0.0346642
19	2	Target 1	0.462459	-0.0230587
19	3	Target 1	0.479914	-0.00894158
19	4	Target 1	0.48844	-0.00375322
19	5	Target 1	0.495417	-0.000113663
19	6	Target 1	0.499159	0.00029005
19	7	Target 1	0.502727	0.000520493
19	8	Target 1	0.510205	0.004661
19	9	Target 1	0.514606	0.00572406
19	10	Target 1	0.517104	0.00488502
19	11	Target 1	0.519092	0.00353463
19	12	Target 1	0.522379	0.00348415
19	13	Target 1	0.524078	0.00184569
19	14	Target 1	0.525172	-0.000397579
19	15	Target 1	0.526793	-0.00211466
19	16	Target 1	0.529928	-0.00231748
19	17	Target 1	0.533372	-0.00221155
19	18	Target 1	0.535464	-0.00345656
19	19	Target 1	0.54062	-0.00163879
19	20	Target 1	0.550847	0.0052514
19	21	Target 1	0.573259	0.0243248
19	22	Target 1	0.606653	0.0543817
19	23	Target 1	0.672285	0.116676
19	24	Target 1	0.783773	0.224826
19	25	Target 1	0.964334	0.402049
19	26	Target 1	1.21733	0.651708
19	27	Target 1	1.51978	0.950822
19	28	Target 1	1.81657	1.24427
19	29	Target 1	2.05968	1.48405
19	30	Target 1	2.24204	1.66307
19	31	Target 1	2.37403	1.79172
19	32	Target 1	2.46462	1.87897
19	33	Target 1	2.53278	1.94379
19	34	Target 1	2.58468	1.99235
19	35	Target 1	2.62048	2.02482
19	36	Target 1	2.65181	2.05281
19	37	Target 1	2.67611	2.07377
19	38	Target 1	2.69091	2.08524
19	39	Target 1	2.70139	2.09238
19	40	Target 1	2.71015	2.0978
20	1	Target 1	0.329172	-0.0204694
20	2	Target 1	0.336533	-0.01547
20	3	Target 1	0.348099	-0.00626613
20	4	Target 1	0.354346	-0.00238123
20	5	Target 1	0.358718	-0.00037119
20	6	Target 1	0.360101	-0.00135035
20	7	Target 1	0.363778	-3.46187e-05
20	8	Target 1	0.366955	0.000780675
20	9	Target 1	0.372723	0.00418671
20	10	Target 1	0.37478	0.00388165
20	11	Target 1	0.377166	0.00390522
20	12	Target 1	0.380016	0.00439397
20	13	Target 1	0.381005	0.00302055
20	14	Target 1	0.382799	0.00245239
20	15	Target 1	0.382034	-0.000674271
20	16	Target 1	0.381358	-0.00371266
20	17	Target 1	0.383956	-0.00347624
20	18	Target 1	0.389427	-0.000367063
20	19	Target 1	0.390692	-0.00146371
20	20	Target 1	0.391994	-0.00252369
20	21	Target 1	0.399033	0.00215264
20	22	Target 1	0.414748	0.015506
20	23	Target 1	0.440023	0.0384188
20	24	Target 1	0.488378	0.0844123
20	25	Target 1	0.576955	0.170627
20	26	Target 1	0.726734	0.318045
20	27	Target 1	0.956142	0.545091
20	28	Target 1	1.26214	0.848731
20	29	Target 1	1.59824	1.18246
20	30	Target 1	1.89989	1.48175
20	31	Target 1	2.13681	1.71631
20	32	Target 1	2.30696	1.8841
20	33	Target 1	2.42802	2.00279
20	34	Target 1	2.5128	2.08522
20	35	Target 1	2.56887	2.13892
20	36	Target 1	2.61697	2.18467
20	37	Target 1	2.65483	2.22016
20	38	Target 1	2.68402	2.24699
20	39	Target 1	2.71101	2.27162
20	40	Target 1	2.73367	2.29191
21	1	Target 1	0.401438	-0.0271022
21	2	Target 1	0.412086	-0.0195447
21	3	Target 1	0.425886	-0.00883458
21	4	Target 1	0.434061	-0.00374946
21	5	Target 1	0.440213	-0.000687849
21	6	Target 1	0.444149	0.000158076
21	7	Target 1	0.448807	0.00172617
21	8	Target 1	0.456382	0.00621108
21	9	Target 1	0.45861	0.00534915
21	10	Target 1	0.460878	0.00452698
21	11	Target 1	0.462155	0.00271433
21	12	Target 1	0.466386	0.00385467
21	13	Target 1	0.467285	0.00166433
21	14	Target 1	0.467317	-0.00139394
21	15	Target 1	0.469271	-0.00253031
21	16	Target 1	0.470778	-0.0041131
21	17	Target 1	0.475523	-0.00245763
21	18	Target 1	0.478633	-0.00243791
21	19	Target 1	0.490154	0.00599256
21	20	Target 1	0.507901	0.02065
21	21	Target 1	0.540825	0.0504835
21	22	Target 1	0.602146	0.108715
21	23	Target 1	0.704191	0.20767
21	24	Target 1	0.871934	0.372322
21	25	Target 1	1.11782	0.615115
21	26	Target 1	1.41665	0.910858
21	27	Target 1	1.72254	1.21365
21	28	Target 1	1.9844	1.47243
21	29	Target 1	2.17948	1.66442
21	30	Target 1	2.31405	1.7959
21	31	Target 1	2.41397	1.89273
21	32	Target 1	2.48103	1.9567
21	33	Target 1	2.52735	1.99993
21	34	Target 1	2.57259	2.04208
21	35	Target 1	2.60758	2.07397
21	36	Target 1	2.63303	2.09634
21	37	Target 1	2.65387	2.11408
21	38	Target 1	2.66649	2.12362
21	39	Target 1	2.67742	2.13146
21	40	Target 1	2.68677	2.13772
22	1	Target 1	0.285274	-0.0248842
22	2	Target 1	0.294227	-0.0187914
22	3	Target 1	0.308464	-0.00741351
22	4	Target 1	0.316924	-0.00181244
22	5	Target 1	0.322876	0.00127991
22	6	Target 1	0.32629	0.0018345
22	7	Target 1	0.330315	0.00299964
22	8	Target 1	0.334138	0.00396357
22	9	Target 1	0.335124	0.00209046
22	10	Target 1	0.337613	0.00171978
22	11	Target 1	0.341591	0.00283799
22	12	Target 1	0.342767	0.00115493
22	13	Target 1	0.342482	-0.00198922
22	14	Target 1	0.343659	-0.00367165
22	15	Target 1	0.348963	-0.00122781
22	16	Target 1	0.350969	-0.00208123
22	17	Target 1	0.354312	-0.00159685
22	18	Target 1	0.360681	0.00191195
22	19	Target 1	0.368551	0.00692327
22	20	Target 1	0.387315	0.0228275
22	21	Target 1	0.418612	0.0512646
22	22	Target 1	0.471834	0.101627
22	23	Target 1	0.571145	0.198079
22	24	Target 1	0.73842	0.362495
22	25	Target 1	0.979711	0.600926
22	26	Target 1	1.28549	0.903849
22	27	Target 1	1.60744	1.22294
22	28	Target 1	1.88668	1.49932
22	29	Target 1	2.09344	1.70322
22	30	Target 1	2.24288	1.8498
22	31	Target 1	2.35044	1.9545
22	32	Target 1	2.41849	2.01969
22	33	Target 1	2.47613	2.07447
22	34	Target 1	2.51998	2.11546
22	35	Target 1	2.55254	2.14516
22	36	Target 1	2.58326	2.17302
22	37	Target 1	2.59887	2.18577
22	38	Target 1	2.61311	2.19716
22	39	Target 1	2.6223	2.20348
22	40	Target 1	2.63307	2.21139
23	1
23	2
23	3
23	4
23	5
23	6
23	7
23	8
23	9
23	10
23	11
23	12
23	13
23	14
23	15
23	16
23	17
23	18
23	19
23	20
23	21
23	22
23	23
23	24
23	25
23	26
23	27
23	28
23	29
23	30
23	31
23	32
23	33
23	34
23	35
23	36
23	37
23	38
23	39
23	40
24	1
24	2
24	3
24	4
24	5
24	6
24	7
24	8
24	9
24	10
24	11
24	12
24	13
24	14
24	15
24	16
24	17
24	18
24	19
24	20
24	21
24	22
24	23
24	24
24	25
24	26
24	27
24	28
24	29
24	30
24	31
24	32
24	33
24	34
24	35
24	36
24	37
24	38
24	39
24	40
25	1
25	2
25	3
25	4
25	5
25	6
25	7
25	8
25	9
25	10
25	11
25	12
25	13
25	14
25	15
25	16
25	17
25	18
25	19
25	20
25	21
25	22
25	23
25	24
25	25
25	26
25	27
25	28
25	29
25	30
25	31
25	32
25	33
25	34
25	35
25	36
25	37
25	38
25	39
25	40
26	1
26	2
26	3
26	4
26	5
26	6
26	7
26	8
26	9
26	10
26	11
26	12
26	13
26	14
26	15
26	16
26	17
26	18
26	19
26	20
26	21
26	22
26	23
26	24
26	25
26	26
26	27
26	28
26	29
26	30
26	31
26	32
26	33
26	34
26	35
26	36
26	37
26	38
26	39
26	40
27	1
27	2
27	3
27	4
27	5
27	6
27	7
27	8
27	9
27	10
27	11
27	12
27	13
27	14
27	15
27	16
27	17
27	18
27	19
27	20
27	21
27	22
27	23
27	24
27	25
27	26
27	27
27	28
27	29
27	30
27	31
27	32
27	33
27	34
27	35
27	36
27	37
27	38
27	39
27	40
28	1
28	2
28	3
28	4
28	5
28	6
28	7
28	8
28	9
28	10
28	11
28	12
28	13
28	14
28	15
28	16
28	17
28	18
28	19
28	20
28	21
28	22
28	23
28	24
28	25
28	26
28	27
28	28
28	29
28	30
28	31
28	32
28	33
28	34
28	35
28	36
28	37
28	38
28	39
28	40
29	1
29	2
29	3
29	4
29	5
29	6
29	7
29	8
29	9
29	10
29	11
29	12
29	13
29	14
29	15
29	16
29	17
29	18
29	19
29	20
29	21
29	22
29	23
29	24
29	25
29	26
29	27
29	28
29	29
29	30
29	31
29	32
29	33
29	34
29	35
29	36
29	37
29	38
29	39
29	40
30	1
30	2
30	3
30	4
30	5
30	6
30	7
30	8
30	9
30	10
30	11
30	12
30	13
30	14
30	15
30	16
30	17
30	18
30	19
30	20
30	21
30	22
30	23
30	24
30	25
30	26
30	27
30	28
30	29
30	30
30	31
30	32
30	33
30	34
30	35
30	36
30	37
30	38
30	39
30	40
31	1
31	2
31	3
31	4
31	5
31	6
31	7
31	8
31	9
31	10
31	11
31	12
31	13
31	14
31	15
31	16
31	17
31	18
31	19
31	20
31	21
31	22
31	23
31	24
31	25
31	26
31	27
31	28
31	29
31	30
31	31
31	32
31	33
31	34
31	35
31	36
31	37
31	38
31	39
31	40
32	1
32	2
32	3
32	4
32	5
32	6
32	7
32	8
32	9
32	10
32	11
32	12
32	13
32	14
32	15
32	16
32	17
32	18
32	19
32	20
32	21
32	22
32	23
32	24
32	25
32	26
32	27
32	28
32	29
32	30
32	31
32	32
32	33
32	34
32	35
32	36
32	37
32	38
32	39
32	40
33	1
33	2
33	3
33	4
33	5
33	6
33	7
33	8
33	9
33	10
33	11
33	12
33	13
33	14
33	15
33	16
33	17
33	18
33	19
33	20
33	21
33	22
33	23
33	24
33	25
33	26
33	27
33	28
33	29
33	30
33	31
33	32
33	33
33	34
33	35
33	36
33	37
33	38
33	39
33	40
34	1
34	2
34	3
34	4
34	5
34	6
34	7
34	8
34	9
34	10
34	11
34	12
34	13
34	14
34	15
34	16
34	17
34	18
34	19
34	20
34	21
34	22
34	23
34	24
34	25
34	26
34	27
34	28
34	29
34	30
34	31
34	32
34	33
34	34
34	35
34	36
34	37
34	38
34	39
34	40
35	1
35	2
35	3
35	4
35	5
35	6
35	7
35	8
35	9
35	10
35	11
35	12
35	13
35	14
35	15
35	16
35	17
35	18
35	19
35	20
35	21
35	22
35	23
35	24
35	25
35	26
35	27
35	28
35	29
35	30
35	31
35	32
35	33
35	34
35	35
35	36
35	37
35	38
35	39
35	40
36	1
36	2
36	3
36	4
36	5
36	6
36	7
36	8
36	9
36	10
36	11
36	12
36	13
36	14
36	15
36	16
36	17
36	18
36	19
36	20
36	21
36	22
36	23
36	24
36	25
36	26
36	27
36	28
36	29
36	30
36	31
36	32
36	33
36	34
36	35
36	36
36	37
36	38
36	39
36	40
37	1
37	2
37	3
37	4
37	5
37	6
37	7
37	8
37	9
37	10
37	11
37	12
37	13
37	14
37	15
37	16
37	17
37	18
37	19
37	20
37	21
37	22
37	23
37	24
37	25
37	26
37	27
37	28
37	29
37	30
37	31
37	32
37	33
37	34
37	35
37	36
37	37
37	38
37	39
37	40
38	1
38	2
38	3
38	4
38	5
38	6
38	7
38	8
38	9
38	10
38	11
38	12
38	13
38	14
38	15
38	16
38	17
38	18
38	19
38	20
38	21
38	22
38	23
38	24
38	25
38	26
38	27
38	28
38	29
38	30
38	31
38	32
38	33
38	34
38	35
38	36
38	37
38	38
38	39
38	40
39	1
39	2
39	3
39	4
39	5
39	6
39	7
39	8
39	9
39	10
39	11
39	12
39	13
39	14
39	15
39	16
39	17
39	18
39	19
39	20
39	21
39	22
39	23
39	24
39	25
39	26
39	27
39	28
39	29
39	30
39	31
39	32
39	33
39	34
39	35
39	36
39	37
39	38
39	39
39	40
40	1
40	2
40	3
40	4
40	5
40	6
40	7
40	8
40	9
40	10
40	11
40	12
40	13
40	14
40	15
40	16
40	17
40	18
40	19
40	20
40	21
40	22
40	23
40	24
40	25
40	26
40	27
40	28
40	29
40	30
40	31
40	32
40	33
40	34
40	35
40	36
40	37
40	38
40	39
40	40
41	1
41	2
41	3
41	4
41	5
41	6
41	7
41	8
41	9
41	10
41	11
41	12
41	13
41	14
41	15
41	16
41	17
41	18
41	19
41	20
41	21
41	22
41	23
41	24
41	25
41	26
41	27
41	28
41	29
41	30
41	31
41	32
41	33
41	34
41	35
41	36
41	37
41	38
41	39
41	40
42	1
42	2
42	3
42	4
42	5
42	6
42	7
42	8
42	9
42	10
42	11
42	12
42	13
42	14
42	15
42	16
42	17
42	18
42	19
42	20
42	21
42	22
42	23
42	24
42	25
42	26
42	27
42	28
42	29
42	30
42	31
42	32
42	33
42	34
42	35
42	36
42	37
42	38
42	39
42	40
43	1
43	2
43	3
43	4
43	5
43	6
43	7
43	8
43	9
43	10
43	11
43	12
43	13
43	14
43	15
43	16
43	17
43	18
43	19
43	20
43	21
43	22
43	23
43	24
43	25
43	26
43	27
43	28
43	29
43	30
43	31
43	32
43	33
43	34
43	35
43	36
43	37
43	38
43	39
43	40
44	1
44	2
44	3
44	4
44	5
44	6
44	7
44	8
44	9
44	10
44	11
44	12
44	13
44	14
44	15
44	16
44	17
44	18
44	19
44	20
44	21
44	22
44	23
44	24
44	25
44	26
44	27
44	28
44	29
44	30
44	31
44	32
44	33
44	34
44	35
44	36
44	37
44	38
44	39
44	40
45	1
45	2
45	3
45	4
45	5
45	6
45	7
45	8
45	9
45	10
45	11
45	12
45	13
45	14
45	15
45	16
45	17
45	18
45	19
45	20
45	21
45	22
45	23
45	24
45	25
45	26
45	27
45	28
45	29
45	30
45	31
45	32
45	33
45	34
45	35
45	36
45	37
45	38
45	39
45	40
46	1
46	2
46	3
46	4
46	5
46	6
46	7
46	8
46	9
46	10
46	11
46	12
46	13
46	14
46	15
46	16
46	17
46	18
46	19
46	20
46	21
46	22
46	23
46	24
46	25
46	26
46	27
46	28
46	29
46	30
46	31
46	32
46	33
46	34
46	35
46	36
46	37
46	38
46	39
46	40
47	1
47	2
47	3
47	4
47	5
47	6
47	7
47	8
47	9
47	10
47	11
47	12
47	13
47	14
47	15
47	16
47	17
47	18
47	19
47	20
47	21
47	22
47	23
47	24
47	25
47	26
47	27
47	28
47	29
47	30
47	31
47	32
47	33
47	34
47	35
47	36
47	37
47	38
47	39
47	40
48	1
48	2
48	3
48	4
48	5
48	6
48	7
48	8
48	9
48	10
48	11
48	12
48	13
48	14
48	15
48	16
48	17
48	18
48	19
48	20
48	21
48	22
48	23
48	24
48	25
48	26
48	27
48	28
48	29
48	30
48	31
48	32
48	33
48	34
48	35
48	36
48	37
48	38
48	39
48	40
49	1
49	2
49	3
49	4
49	5
49	6
49	7
49	8
49	9
49	10
49	11
49	12
49	13
49	14
49	15
49	16
49	17
49	18
49	19
49	20
49	21
49	22
49	23
49	24
49	25
49	26
49	27
49	28
49	29
49	30
49	31
49	32
[truncated: 1,888 more rows]

## Sheet: Results
Block Type	96-Well Block (0.2mL)
Calibration Background is expired	Yes
Calibration Background performed on	03-18-2015
Calibration HRM MELTDOCTOR is expired	Yes
Calibration HRM MELTDOCTOR performed on	03-18-2015
Calibration Normalization FAM-ROX is expired	Yes
Calibration Normalization FAM-ROX performed on	03-18-2015
Calibration Normalization VIC-ROX is expired	Yes
Calibration Normalization VIC-ROX performed on	03-18-2015
Calibration Pure Dye CY5 is expired	No
Calibration Pure Dye CY5 performed on	05-27-2017
Calibration Pure Dye FAM is expired	Yes
Calibration Pure Dye FAM performed on	03-18-2015
Calibration Pure Dye MELTDOCTOR is expired	Yes
Calibration Pure Dye MELTDOCTOR performed on	03-18-2015
Calibration Pure Dye NED is expired	Yes
Calibration Pure Dye NED performed on	03-18-2015
Calibration Pure Dye ROX is expired	Yes
Calibration Pure Dye ROX performed on	03-18-2015
Calibration Pure Dye SYBR is expired	Yes
Calibration Pure Dye SYBR performed on	03-18-2015
Calibration Pure Dye TAMRA is expired	Yes
Calibration Pure Dye TAMRA performed on	03-18-2015
Calibration Pure Dye VIC is expired	Yes
Calibration Pure Dye VIC performed on	03-18-2015
Calibration ROI is expired	Yes
Calibration ROI performed on	03-18-2015
Calibration Uniformity is expired	Yes
Calibration Uniformity performed on	03-18-2015
Chemistry	SYBR_GREEN
Date Created	2018-02-03 21:03:07 PM CST
Date Modified	2018-02-03 17:04:54 PM CST
Experiment Barcode
Experiment Comment
Experiment File Name	G:\wgh\小麦SYP基因家族鉴定与分析\定量结果\Q7\2018-02-03 210305 SNARE14.eds
Experiment Name	2018-02-03 210305
Experiment Run Start Time	2018-02-04 05:23:59 AM CST
Experiment Run Stop Time	2018-02-04 06:33:08 AM CST
Experiment Type	Comparative Cт (ΔΔCт)
Instrument Name	278870447
Instrument Serial Number	278870447
Instrument Type	QuantStudio(TM) 7 Flex System
Passive Reference	ROX
Quantification Cycle Method	Ct
Signal Smoothing On	true
Stage/ Cycle where Analysis is performed	Stage 2, Step 2
User Name
Well	Well Position	Omit	Sample Name	Target Name	Task	Reporter	Quencher	Quantity	Quantity Mean	Quantity SD	RQ	RQ Min	RQ Max	CT	Ct Mean	Ct SD	Delta Ct	Delta Ct Mean	Delta Ct SE	Delta Ct SE	Delta Delta Ct	Automatic Ct Threshold	Ct Threshold	Automatic Baseline	Baseline Start	Baseline End	Comments	Tm1	Tm2	Tm3	HIGHSD
1	A1	FALSE	Sample 1	Target 1	UNKNOWN	SYBR	None							23.6327	23.612	0.029318						TRUE	0.16989	TRUE	1	40		90.0493			N
2	A2	FALSE	Sample 3	Target 1	UNKNOWN	SYBR	None							23.4935	23.4947	0.00167374						TRUE	0.16989	TRUE	1	40		90.0493			N
3	A3	FALSE	Sample 5	Target 1	UNKNOWN	SYBR	None							23.3803	23.6563	0.390257						TRUE	0.16989	TRUE	1	40		90.0493			N
4	A4	FALSE	Sample 7	Target 1	UNKNOWN	SYBR	None							23.5463	23.7082	0.228954						TRUE	0.16989	TRUE	1	40		90.148			N
5	A5	FALSE	Sample 9	Target 1	UNKNOWN	SYBR	None							23.4067	23.5194	0.159395						TRUE	0.16989	TRUE	1	40		90.148			N
6	A6	FALSE	Sample 11	Target 1	UNKNOWN	SYBR	None							23.3167	23.5051	0.266403						TRUE	0.16989	TRUE	1	40		90.2467			N
7	A7	FALSE	Sample 13	Target 1	UNKNOWN	SYBR	None							23.0516	23.2987	0.349412						TRUE	0.16989	TRUE	1	40		90.2467			N
8	A8	FALSE	Sample 15	Target 1	UNKNOWN	SYBR	None							24.1759	24.5833	0.57616						TRUE	0.16989	TRUE	1	40		90.148			Y
9	A9	FALSE	Sample 17	Target 1	UNKNOWN	SYBR	None							22.4438	22.56	0.164307						TRUE	0.16989	TRUE	1	40		90.148			N
10	A10	FALSE	Sample 19	Target 1	UNKNOWN	SYBR	None							22.9138	22.8299	0.118691						TRUE	0.16989	TRUE	1	40		90.0493			N
13	B1	FALSE	Sample 1	Target 1	UNKNOWN	SYBR	None							23.5913	23.612	0.029318						TRUE	0.16989	TRUE	1	40		90.0493			N
14	B2	FALSE	Sample 3	Target 1	UNKNOWN	SYBR	None							23.4958	23.4947	0.00167374						TRUE	0.16989	TRUE	1	40		90.0493			N
15	B3	FALSE	Sample 5	Target 1	UNKNOWN	SYBR	None							23.9322	23.6563	0.390257						TRUE	0.16989	TRUE	1	40		89.9506			N
16	B4	FALSE	Sample 7	Target 1	UNKNOWN	SYBR	None							23.8701	23.7082	0.228954						TRUE	0.16989	TRUE	1	40		89.9506			N
17	B5	FALSE	Sample 9	Target 1	UNKNOWN	SYBR	None							23.6322	23.5194	0.159395						TRUE	0.16989	TRUE	1	40		90.0493			N
18	B6	FALSE	Sample 11	Target 1	UNKNOWN	SYBR	None							23.6935	23.5051	0.266403						TRUE	0.16989	TRUE	1	40		90.0493			N
19	B7	FALSE	Sample 13	Target 1	UNKNOWN	SYBR	None							23.5457	23.2987	0.349412						TRUE	0.16989	TRUE	1	40		90.0493			N
20	B8	FALSE	Sample 15	Target 1	UNKNOWN	SYBR	None							24.9907	24.5833	0.57616						TRUE	0.16989	TRUE	1	40		89.9506			Y
21	B9	FALSE	Sample 17	Target 1	UNKNOWN	SYBR	None							22.6762	22.56	0.164307						TRUE	0.16989	TRUE	1	40		90.148			N
22	B10	FALSE	Sample 19	Target 1	UNKNOWN	SYBR	None							22.746	22.8299	0.118691						TRUE	0.16989	TRUE	1	40		90.148			N
73	G1	FALSE	Sample 2	Target 1	UNKNOWN	SYBR	None							24.9156	24.5158	0.565315						TRUE	0.16989	TRUE	1	40		89.9506			Y
74	G2	FALSE	Sample 4	Target 1	UNKNOWN	SYBR	None							25.0135	24.568	0.630022						TRUE	0.16989	TRUE	1	40		89.9506			Y
75	G3	FALSE	Sample 6	Target 1	UNKNOWN	SYBR	None							24.1469	24.087	0.0847253						TRUE	0.16989	TRUE	1	40		90.0493			N
76	G4	FALSE	Sample 8	Target 1	UNKNOWN	SYBR	None							24.4895	24.2117	0.392836						TRUE	0.16989	TRUE	1	40		90.0493			N
77	G5	FALSE	Sample 10	Target 1	UNKNOWN	SYBR	None							24.4314	24.3825	0.069191						TRUE	0.16989	TRUE	1	40		90.0493			N
78	G6	FALSE	Sample 12	Target 1	UNKNOWN	SYBR	None							24.3785	24.029	0.494231						TRUE	0.16989	TRUE	1	40		89.9506			N
79	G7	FALSE	Sample 14	Target 1	UNKNOWN	SYBR	None							24.594	24.1704	0.599149						TRUE	0.16989	TRUE	1	40		89.9506			Y
80	G8	FALSE	Sample 16	Target 1	UNKNOWN	SYBR	None							23.9565	23.6118	0.487363						TRUE	0.16989	TRUE	1	40		89.8519			N
81	G9	FALSE	Sample 18	Target 1	UNKNOWN	SYBR	None							23.709	23.5752	0.189236						TRUE	0.16989	TRUE	1	40		90.0493			N
82	G10	FALSE	Sample 20	Target 1	UNKNOWN	SYBR	None							23.1772	23.0618	0.163243						TRUE	0.16989	TRUE	1	40		89.9506			N
85	H1	FALSE	Sample 2	Target 1	UNKNOWN	SYBR	None							24.1161	24.5158	0.565315						TRUE	0.16989	TRUE	1	40		90.148			Y
86	H2	FALSE	Sample 4	Target 1	UNKNOWN	SYBR	None							24.1225	24.568	0.630022						TRUE	0.16989	TRUE	1	40		90.148			Y
87	H3	FALSE	Sample 6	Target 1	UNKNOWN	SYBR	None							24.0271	24.087	0.0847253						TRUE	0.16989	TRUE	1	40		90.148			N
88	H4	FALSE	Sample 8	Target 1	UNKNOWN	SYBR	None							23.9339	24.2117	0.392836						TRUE	0.16989	TRUE	1	40		90.2467			N
89	H5	FALSE	Sample 10	Target 1	UNKNOWN	SYBR	None							24.3335	24.3825	0.069191						TRUE	0.16989	TRUE	1	40		90.0493			N
90	H6	FALSE	Sample 12	Target 1	UNKNOWN	SYBR	None							23.6795	24.029	0.494231						TRUE	0.16989	TRUE	1	40		90.2467			N
91	H7	FALSE	Sample 14	Target 1	UNKNOWN	SYBR	None							23.7467	24.1704	0.599149						TRUE	0.16989	TRUE	1	40		90.148			Y
92	H8	FALSE	Sample 16	Target 1	UNKNOWN	SYBR	None							23.2672	23.6118	0.487363						TRUE	0.16989	TRUE	1	40		90.0493			N
93	H9	FALSE	Sample 18	Target 1	UNKNOWN	SYBR	None							23.4414	23.5752	0.189236						TRUE	0.16989	TRUE	1	40		90.0493			N
94	H10	FALSE	Sample 20	Target 1	UNKNOWN	SYBR	None							22.9463	23.0618	0.163243						TRUE	0.16989	TRUE	1	40		89.9506			N
Analysis Type	Singleplex
Endogenous Control	Target 1
RQ Min/Max Confidence Level	95.0
Reference Sample	Sample 1

## Sheet: Melt Curve Raw Data
Block Type	96-Well Block (0.2mL)
Calibration Background is expired	Yes
Calibration Background performed on	03-18-2015
Calibration HRM MELTDOCTOR is expired	Yes
Calibration HRM MELTDOCTOR performed on	03-18-2015
Calibration Normalization FAM-ROX is expired	Yes
Calibration Normalization FAM-ROX performed on	03-18-2015
Calibration Normalization VIC-ROX is expired	Yes
Calibration Normalization VIC-ROX performed on	03-18-2015
Calibration Pure Dye CY5 is expired	No
Calibration Pure Dye CY5 performed on	05-27-2017
Calibration Pure Dye FAM is expired	Yes
Calibration Pure Dye FAM performed on	03-18-2015
Calibration Pure Dye MELTDOCTOR is expired	Yes
Calibration Pure Dye MELTDOCTOR performed on	03-18-2015
Calibration Pure Dye NED is expired	Yes
Calibration Pure Dye NED performed on	03-18-2015
Calibration Pure Dye ROX is expired	Yes
Calibration Pure Dye ROX performed on	03-18-2015
Calibration Pure Dye SYBR is expired	Yes
Calibration Pure Dye SYBR performed on	03-18-2015
Calibration Pure Dye TAMRA is expired	Yes
Calibration Pure Dye TAMRA performed on	03-18-2015
Calibration Pure Dye VIC is expired	Yes
Calibration Pure Dye VIC performed on	03-18-2015
Calibration ROI is expired	Yes
Calibration ROI performed on	03-18-2015
Calibration Uniformity is expired	Yes
Calibration Uniformity performed on	03-18-2015
Chemistry	SYBR_GREEN
Date Created	2018-02-03 21:03:07 PM CST
Date Modified	2018-02-03 17:04:54 PM CST
Experiment Barcode
Experiment Comment
Experiment File Name	G:\wgh\小麦SYP基因家族鉴定与分析\定量结果\Q7\2018-02-03 210305 SNARE14.eds
Experiment Name	2018-02-03 210305
Experiment Run Start Time	2018-02-04 05:23:59 AM CST
Experiment Run Stop Time	2018-02-04 06:33:08 AM CST
Experiment Type	Comparative Cт (ΔΔCт)
Instrument Name	278870447
Instrument Serial Number	278870447
Instrument Type	QuantStudio(TM) 7 Flex System
Passive Reference	ROX
Quantification Cycle Method	Ct
Signal Smoothing On	true
Stage/ Cycle where Analysis is performed	Stage 2, Step 2
User Name
Well	Well Position	Reading	Temperature	Fluorescence	Derivative
1	A1	1	60.1448	1.63344	0.0845448
1	A1	2	60.3422	1.63671	0.0821918
1	A1	3	60.5396	1.63263	0.0804085
1	A1	4	60.737	1.6415	0.0793843
1	A1	5	60.9344	1.62014	0.0789216
1	A1	6	61.1317	1.62116	0.0787518
1	A1	7	61.3291	1.60588	0.0789026
1	A1	8	61.5265	1.60616	0.0797795
1	A1	9	61.7239	1.60621	0.0818543
1	A1	10	61.9213	1.59536	0.0852583
1	A1	11	62.1187	1.59964	0.0896032
1	A1	12	62.3161	1.58225	0.0941727
1	A1	13	62.5135	1.57242	0.0982696
1	A1	14	62.7109	1.5729	0.101459
1	A1	15	62.9082	1.56233	0.103592
1	A1	16	63.1056	1.55635	0.104708
1	A1	17	63.303	1.54429	0.104949
1	A1	18	63.5004	1.53298	0.104511
1	A1	19	63.6978	1.54042	0.103645
1	A1	20	63.8952	1.51968	0.102636
1	A1	21	64.0926	1.51803	0.101788
1	A1	22	64.29	1.50705	0.101341
1	A1	23	64.4874	1.50103	0.101374
1	A1	24	64.6848	1.50166	0.101718
1	A1	25	64.8821	1.48924	0.102037
1	A1	26	65.0795	1.48079	0.102063
1	A1	27	65.2769	1.471	0.10183
1	A1	28	65.4743	1.46203	0.101681
1	A1	29	65.6717	1.46227	0.101991
1	A1	30	65.8691	1.45625	0.102836
1	A1	31	66.0665	1.4442	0.103888
1	A1	32	66.2639	1.44161	0.104649
1	A1	33	66.4613	1.42718	0.104817
1	A1	34	66.6586	1.41596	0.104483
1	A1	35	66.856	1.41771	0.103998
1	A1	36	67.0534	1.40819	0.103642
1	A1	37	67.2508	1.40386	0.103408
1	A1	38	67.4482	1.38974	0.103089
1	A1	39	67.6456	1.38476	0.102561
1	A1	40	67.843	1.37768	0.102021
1	A1	41	68.0404	1.36735	0.101948
1	A1	42	68.2378	1.36277	0.102787
1	A1	43	68.4352	1.36028	0.104595
1	A1	44	68.6325	1.35178	0.1069
1	A1	45	68.8299	1.34465	0.108896
1	A1	46	69.0273	1.32531	0.109829
1	A1	47	69.2247	1.32578	0.109356
1	A1	48	69.4221	1.3197	0.107667
1	A1	49	69.6195	1.30287	0.105382
1	A1	50	69.8169	1.30126	0.103298
1	A1	51	70.0143	1.29406	0.102118
1	A1	52	70.2116	1.29135	0.102249
1	A1	53	70.409	1.27594	0.103672
1	A1	54	70.6064	1.27786	0.105976
1	A1	55	70.8038	1.2624	0.10849
1	A1	56	71.0012	1.26193	0.110543
1	A1	57	71.1986	1.24923	0.111744
1	A1	58	71.396	1.23278	0.112132
1	A1	59	71.5934	1.23182	0.112077
1	A1	60	71.7908	1.22591	0.111979
1	A1	61	71.9882	1.22149	0.111964
1	A1	62	72.1855	1.20516	0.111839
1	A1	63	72.3829	1.20128	0.111318
1	A1	64	72.5803	1.18892	0.110325
1	A1	65	72.7777	1.18077	0.109101
1	A1	66	72.9751	1.17677	0.10805
1	A1	67	73.1725	1.17535	0.10752
1	A1	68	73.3699	1.15894	0.107711
1	A1	69	73.5673	1.1498	0.10874
1	A1	70	73.7647	1.14528	0.11069
1	A1	71	73.962	1.14121	0.113535
1	A1	72	74.1594	1.13085	0.116977
1	A1	73	74.3568	1.12622	0.120472
1	A1	74	74.5542	1.11028	0.123482
1	A1	75	74.7516	1.09661	0.12581
1	A1	76	74.949	1.09377	0.127726
1	A1	77	75.1464	1.08597	0.129731
1	A1	78	75.3438	1.08035	0.132174
1	A1	79	75.5412	1.06509	0.134976
1	A1	80	75.7385	1.05535	0.137661
1	A1	81	75.9359	1.04489	0.139587
1	A1	82	76.1333	1.03595	0.140216
1	A1	83	76.3307	1.02696	0.139281
1	A1	84	76.5281	1.00982	0.136826
1	A1	85	76.7255	1.00097	0.133135
1	A1	86	76.9229	0.997995	0.12862
1	A1	87	77.1203	0.988391	0.123734
1	A1	88	77.3177	0.98043	0.118958
1	A1	89	77.5151	0.955464	0.114821
1	A1	90	77.7124	0.969456	0.111805
1	A1	91	77.9098	0.956423	0.110142
1	A1	92	78.1072	0.950817	0.109644
1	A1	93	78.3046	0.940224	0.109769
1	A1	94	78.502	0.925267	0.109932
1	A1	95	78.6994	0.923598	0.109812
1	A1	96	78.8968	0.916266	0.109455
1	A1	97	79.0942	0.911969	0.109111
1	A1	98	79.2916	0.892796	0.108991
1	A1	99	79.4889	0.894182	0.109094
1	A1	100	79.6863	0.890205	0.109214
1	A1	101	79.8837	0.871754	0.109069
1	A1	102	80.0811	0.872358	0.108515
1	A1	103	80.2785	0.855259	0.107703
1	A1	104	80.4759	0.851886	0.10707
1	A1	105	80.6733	0.851728	0.107153
1	A1	106	80.8707	0.836749	0.108299
1	A1	107	81.0681	0.835543	0.110454
1	A1	108	81.2654	0.819596	0.113136
1	A1	109	81.4628	0.818897	0.115563
1	A1	110	81.6602	0.806651	0.116893
1	A1	111	81.8576	0.796762	0.116497
1	A1	112	82.055	0.788399	0.114219
1	A1	113	82.2524	0.774497	0.110497
1	A1	114	82.4498	0.774335	0.106257
1	A1	115	82.6472	0.764171	0.102559
1	A1	116	82.8446	0.760943	0.100171
1	A1	117	83.0419	0.756131	0.0992839
1	A1	118	83.2393	0.750525	0.099554
1	A1	119	83.4367	0.73019	0.100385
1	A1	120	83.6341	0.7368	0.101244
1	A1	121	83.8315	0.723208	0.101818
1	A1	122	84.0289	0.714888	0.101979
1	A1	123	84.2263	0.713918	0.101717
1	A1	124	84.4237	0.700604	0.101143
1	A1	125	84.6211	0.69078	0.100583
1	A1	126	84.8185	0.69028	0.100595
1	A1	127	85.0158	0.677947	0.101786
1	A1	128	85.2132	0.676322	0.104503
1	A1	129	85.4106	0.674501	0.108588
1	A1	130	85.608	0.654792	0.113444
1	A1	131	85.8054	0.65265	0.118427
1	A1	132	86.0028	0.637383	0.123313
1	A1	133	86.2002	0.631047	0.128524
1	A1	134	86.3976	0.620572	0.134929
1	A1	135	86.595	0.618977	0.143307
1	A1	136	86.7923	0.607876	0.153814
1	A1	137	86.9897	0.588458	0.165772
1	A1	138	87.1871	0.583799	0.177902
1	A1	139	87.3845	0.565988	0.188913
1	A1	140	87.5819	0.545479	0.198193
1	A1	141	87.7793	0.530121	0.206331
1	A1	142	87.9767	0.517374	0.215313
1	A1	143	88.1741	0.50709	0.22832
1	A1	144	88.3715	0.489296	0.249187
1	A1	145	88.5688	0.476129	0.281577
1	A1	146	88.7662	0.455286	0.327878
1	A1	147	88.9636	0.426536	0.388012
1	A1	148	89.161	0.395961	0.458586
1	A1	149	89.3584	0.338547	0.532906
1	A1	150	89.5558	0.279942	0.602058
1	A1	151	89.7532	0.230234	0.656684
1	A1	152	89.9506	0.162519	0.688694
1	A1	153	90.148	0.11142	0.692475
1	A1	154	90.3454	0.0564024	0.665663
1	A1	155	90.5427	-0.00898044	0.609743
1	A1	156	90.7401	-0.0477083	0.530378
1	A1	157	90.9375	-0.0600549	0.436867
1	A1	158	91.1349	-0.0670161	0.340314
1	A1	159	91.3323	-0.0639331	0.250963
1	A1	160	91.5297	-0.0827395	0.175855
1	A1	161	91.7271	-0.0850642	0.11788
1	A1	162	91.9245	-0.0750095	0.0763767
1	A1	163	92.1219	-0.0786149	0.0485665
1	A1	164	92.3192	-0.0860273	0.0309511
1	A1	165	92.5166	-0.0814297	0.0202188
1	A1	166	92.714	-0.0817138	0.0136785
1	A1	167	92.9114	-0.0858891	0.00941764
1	A1	168	93.1088	-0.0821978	0.00631279
1	A1	169	93.3062	-0.087301	0.00392488
1	A1	170	93.5036	-0.0847616	0.002278
1	A1	171	93.701	-0.0791564	0.00155493
1	A1	172	93.8984	-0.0833178	0.00180537
1	A1	173	94.0957	-0.0845064	0.00278922
1	A1	174	94.2931	-0.0855267	0.00401874
1	A1	175	94.4905	-0.0830811	0.00495037
1	A1	176	94.6879	-0.0845406	0.0052005
1	A1	177	94.8853	-0.0912385	0.00467388
2	A2	1	60.1448	1.99212	0.105709
2	A2	2	60.3422	1.99176	0.103479
2	A2	3	60.5396	1.98777	0.10151
2	A2	4	60.737	1.98533	0.100164
2	A2	5	60.9344	1.97433	0.0995717
2	A2	6	61.1317	1.968	0.099715
2	A2	7	61.3291	1.95876	0.100616
2	A2	8	61.5265	1.95699	0.102443
2	A2	9	61.7239	1.94474	0.105393
2	A2	10	61.9213	1.93896	0.10944
2	A2	11	62.1187	1.93884	0.114112
2	A2	12	62.3161	1.92697	0.118524
2	A2	13	62.5135	1.91579	0.121694
2	A2	14	62.7109	1.90381	0.122972
2	A2	15	62.9082	1.89509	0.122358
2	A2	16	63.1056	1.88714	0.120515
2	A2	17	63.303	1.88189	0.118522
2	A2	18	63.5004	1.86689	0.117456
2	A2	19	63.6978	1.86159	0.117977
2	A2	20	63.8952	1.86408	0.120077
2	A2	21	64.0926	1.85183	0.123119
2	A2	22	64.29	1.83531	0.126184
2	A2	23	64.4874	1.83339	0.128537
2	A2	24	64.6848	1.81624	0.129952
2	A2	25	64.8821	1.81257	0.130693
2	A2	26	65.0795	1.7986	0.131229
2	A2	27	65.2769	1.79983	0.131902
2	A2	28	65.4743	1.78295	0.132763
2	A2	29	65.6717	1.77335	0.133641
2	A2	30	65.8691	1.76815	0.134316
2	A2	31	66.0665	1.75197	0.134633
2	A2	32	66.2639	1.75026	0.134519
2	A2	33	66.4613	1.73401	0.133923
2	A2	34	66.6586	1.73132	0.132792
2	A2	35	66.856	1.7145	0.131122
2	A2	36	67.0534	1.70804	0.129052
2	A2	37	67.2508	1.70288	0.126915
2	A2	38	67.4482	1.68605	0.1252
2	A2	39	67.6456	1.68062	0.124381
2	A2	40	67.843	1.67553	0.124704
2	A2	41	68.0404	1.67012	0.126084
2	A2	42	68.2378	1.65788	0.128154
2	A2	43	68.4352	1.64258	0.130448
2	A2	44	68.6325	1.63882	0.132549
2	A2	45	68.8299	1.63276	0.134117
2	A2	46	69.0273	1.61701	0.134858
2	A2	47	69.2247	1.6097	0.13454
2	A2	48	69.4221	1.59882	0.133095
2	A2	49	69.6195	1.58834	0.130761
2	A2	50	69.8169	1.57942	0.128101
2	A2	51	70.0143	1.56957	0.125837
2	A2	52	70.2116	1.56371	0.124588
2	A2	53	70.409	1.55754	0.124598
2	A2	54	70.6064	1.54587	0.125661
2	A2	55	70.8038	1.53895	0.127247
2	A2	56	71.0012	1.52948	0.128796
2	A2	57	71.1986	1.51726	0.129997
2	A2	58	71.396	1.5063	0.130892
2	A2	59	71.5934	1.50131	0.131738
2	A2	60	71.7908	1.49272	0.132753
2	A2	61	71.9882	1.48035	0.133904
2	A2	62	72.1855	1.47778	0.134932
2	A2	63	72.3829	1.4564	0.13554
2	A2	64	72.5803	1.452	0.135634
2	A2	65	72.7777	1.44358	0.135412
2	A2	66	72.9751	1.43249	0.135273
2	A2	67	73.1725	1.42721	0.135627
2	A2	68	73.3699	1.40839	0.136693
2	A2	69	73.5673	1.41039	0.138395
2	A2	70	73.7647	1.39685	0.140385
2	A2	71	73.962	1.3854	0.142208
2	A2	72	74.1594	1.3715	0.143519
2	A2	73	74.3568	1.36366	0.14425
2	A2	74	74.5542	1.35373	0.14463
2	A2	75	74.7516	1.34644	0.145039
2	A2	76	74.949	1.33376	0.145834
2	A2	77	75.1464	1.32069	0.147159
2	A2	78	75.3438	1.31641	0.148832
2	A2	79	75.5412	1.30348	0.150317
2	A2	80	75.7385	1.29508	0.150857
2	A2	81	75.9359	1.28142	0.149809
2	A2	82	76.1333	1.26328	0.14703
2	A2	83	76.3307	1.25331	0.143049
2	A2	84	76.5281	1.25392	0.138875
2	A2	85	76.7255	1.24087	0.135521
2	A2	86	76.9229	1.23328	0.133552
2	A2	87	77.1203	1.22258	0.13294
2	A2	88	77.3177	1.21406	0.13324
2	A2	89	77.5151	1.20338	0.133881
2	A2	90	77.7124	1.19345	0.134373
2	A2	91	77.9098	1.18638	0.134393
2	A2	92	78.1072	1.17627	0.133782
2	A2	93	78.3046	1.1628	0.132555
2	A2	94	78.502	1.15473	0.130921
2	A2	95	78.6994	1.14832	0.129261
2	A2	96	78.8968	1.13982	0.128034
2	A2	97	79.0942	1.12664	0.127632
2	A2	98	79.2916	1.1205	0.128221
2	A2	99	79.4889	1.11825	0.129647
2	A2	100	79.6863	1.09981	0.131451
2	A2	101	79.8837	1.09601	0.133029
2	A2	102	80.0811	1.08291	0.13389
2	A2	103	80.2785	1.07153	0.133883
2	A2	104	80.4759	1.06451	0.13326
2	A2	105	80.6733	1.05563	0.13251
2	A2	106	80.8707	1.04588	0.132052
2	A2	107	81.0681	1.04002	0.131986
2	A2	108	81.2654	1.03165	0.132065
2	A2	109	81.4628	1.0176	0.131898
2	A2	110	81.6602	1.00545	0.131248
2	A2	111	81.8576	1.00101	0.130193
2	A2	112	82.055	0.992033	0.129049
2	A2	113	82.2524	0.982228	0.12815
2	A2	114	82.4498	0.977162	0.127659
2	A2	115	82.6472	0.963897	0.127562
2	A2	116	82.8446	0.955074	0.12778
2	A2	117	83.0419	0.945334	0.128252
2	A2	118	83.2393	0.943775	0.128907
2	A2	119	83.4367	0.926357	0.129558
2	A2	120	83.6341	0.92475	0.129868
2	A2	121	83.8315	0.906635	0.129464
2	A2	122	84.0289	0.903249	0.128177
2	A2	123	84.2263	0.891159	0.126247
2	A2	124	84.4237	0.883229	0.124349
2	A2	125	84.6211	0.867473	0.123346
2	A2	126	84.8185	0.875541	0.123882
2	A2	127	85.0158	0.862372	0.126027
2	A2	128	85.2132	0.850351	0.129277
2	A2	129	85.4106	0.841278	0.132906
2	A2	130	85.608	0.827214	0.136475
2	A2	131	85.8054	0.818214	0.140131
2	A2	132	86.0028	0.814553	0.144516
2	A2	133	86.2002	0.801359	0.150393
2	A2	134	86.3976	0.794007	0.158277
2	A2	135	86.595	0.781063	0.168271
2	A2	136	86.7923	0.763625	0.180099
2	A2	137	86.9897	0.759141	0.193215
2	A2	138	87.1871	0.740901	0.206918
2	A2	139	87.3845	0.72525	0.220522
2	A2	140	87.5819	0.704298	0.233641
2	A2	141	87.7793	0.688927	0.246585
2	A2	142	87.9767	0.670524	0.260739
2	A2	143	88.1741	0.654489	0.278768
2	A2	144	88.3715	0.630863	0.304465
2	A2	145	88.5688	0.61689	0.342048
2	A2	146	88.7662	0.592176	0.394832
2	A2	147	88.9636	0.560068	0.463513
2	A2	148	89.161	0.519127	0.544737
2	A2	149	89.3584	0.461717	0.63077
2	A2	150	89.5558	0.393757	0.710673
2	A2	151	89.7532	0.326766	0.772662
2	A2	152	89.9506	0.25125	0.806703
2	A2	153	90.148	0.187751	0.806491
2	A2	154	90.3454	0.128674	0.770427
2	A2	155	90.5427	0.0667677	0.701748
2	A2	156	90.7401	0.0243177	0.607986
2	A2	157	90.9375	0.000955284	0.499771
2	A2	158	91.1349	-0.00558446	0.388927
2	A2	159	91.3323	-0.0118106	0.286168
2	A2	160	91.5297	-0.0161372	0.199109
2	A2	161	91.7271	-0.0231929	0.131285
2	A2	162	91.9245	-0.0136585	0.0824357
2	A2	163	92.1219	-0.0182877	0.0496995
2	A2	164	92.3192	-0.0179546	0.0290939
2	A2	165	92.5166	-0.0262742	0.0167634
2	A2	166	92.714	-0.0182959	0.00969978
2	A2	167	92.9114	-0.0173367	0.00589913
2	A2	168	93.1088	-0.0197019	0.00411919
2	A2	169	93.3062	-0.0182908	0.0035306
2	A2	170	93.5036	-0.0254081	0.00350413
2	A2	171	93.701	-0.0188073	0.00358107
2	A2	172	93.8984	-0.0200009	0.00350698
2	A2	173	94.0957	-0.0225284	0.00321217
2	A2	174	94.2931	-0.0207244	0.00273608
2	A2	175	94.4905	-0.0243995	0.00215973
2	A2	176	94.6879	-0.0188346	0.00157519
2	A2	177	94.8853	-0.0223647	0.0010684
3	A3	1	60.1448	2.14958	0.114235
3	A3	2	60.3422	2.1432	0.113833
3	A3	3	60.5396	2.13728	0.113589
3	A3	4	60.737	2.13462	0.113615
3	A3	5	60.9344	2.11878	0.113979
3	A3	6	61.1317	2.11273	0.114683
3	A3	7	61.3291	2.11125	0.115661
3	A3	8	61.5265	2.09877	0.116798
3	A3	9	61.7239	2.08366	0.117955
3	A3	10	61.9213	2.08486	0.118975
3	A3	11	62.1187	2.07555	0.119688
3	A3	12	62.3161	2.06308	0.119955
3	A3	13	62.5135	2.05592	0.119778
3	A3	14	62.7109	2.04455	0.119359
3	A3	15	62.9082	2.03739	0.119081
3	A3	16	63.1056	2.03297	0.119356
3	A3	17	63.303	2.01896	0.120437
3	A3	18	63.5004	2.01541	0.122303
3	A3	19	63.6978	2.00705	0.124677
3	A3	20	63.8952	1.99415	0.127165
3	A3	21	64.0926	1.98798	0.129441
3	A3	22	64.29	1.97731	0.131371
3	A3	23	64.4874	1.96769	0.133008
3	A3	24	64.6848	1.95578	0.13445
3	A3	25	64.8821	1.95047	0.135642
3	A3	26	65.0795	1.94293	0.136303
3	A3	27	65.2769	1.93018	0.136047
3	A3	28	65.4743	1.91476	0.134669
3	A3	29	65.6717	1.91169	0.132368
3	A3	30	65.8691	1.89572	0.129746
3	A3	31	66.0665	1.89081	0.127542
3	A3	32	66.2639	1.88375	0.126286
3	A3	33	66.4613	1.87867	0.126117
3	A3	34	66.6586	1.86328	0.126849
3	A3	35	66.856	1.85561	0.128191
3	A3	36	67.0534	1.84713	0.129928
3	A3	37	67.2508	1.83702	0.13195
3	A3	38	67.4482	1.83202	0.134158
3	A3	39	67.6456	1.8156	0.136366
3	A3	40	67.843	1.81062	0.138309
3	A3	41	68.0404	1.79984	0.139715
3	A3	42	68.2378	1.78614	0.140372
3	A3	43	68.4352	1.77893	0.140161
3	A3	44	68.6325	1.76795	0.139069
3	A3	45	68.8299	1.76119	0.137217
3	A3	46	69.0273	1.74213	0.134917
3	A3	47	69.2247	1.74036	0.132661
3	A3	48	69.4221	1.72697	0.130998
3	A3	49	69.6195	1.72083	0.130335
3	A3	50	69.8169	1.71477	0.130756
3	A3	51	70.0143	1.70171	0.132009
3	A3	52	70.2116	1.69318	0.133656
3	A3	53	70.409	1.68096	0.135261
3	A3	54	70.6064	1.67462	0.136528
3	A3	55	70.8038	1.66293	0.137323
3	A3	56	71.0012	1.65299	0.137626
3	A3	57	71.1986	1.64276	0.137498
3	A3	58	71.396	1.63382	0.137063
3	A3	59	71.5934	1.61948	0.136487
3	A3	60	71.7908	1.61724	0.135937
3	A3	61	71.9882	1.60293	0.13556
3	A3	62	72.1855	1.59496	0.135484
3	A3	63	72.3829	1.58161	0.135834
3	A3	64	72.5803	1.57732	0.136732
3	A3	65	72.7777	1.56419	0.13824
3	A3	66	72.9751	1.55812	0.140305
3	A3	67	73.1725	1.54542	0.142751
3	A3	68	73.3699	1.53443	0.145347
3	A3	69	73.5673	1.52629	0.147876
3	A3	70	73.7647	1.50962	0.150175
3	A3	71	73.962	1.50611	0.152102
3	A3	72	74.1594	1.49266	0.153506
3	A3	73	74.3568	1.47831	0.154257
3	A3	74	74.5542	1.46862	0.154329
3	A3	75	74.7516	1.45821	0.153868
3	A3	76	74.949	1.44594	0.153167
3	A3	77	75.1464	1.43686	0.152534
3	A3	78	75.3438	1.42499	0.152132
3	A3	79	75.5412	1.41774	0.151855
3	A3	80	75.7385	1.4026	0.151364
3	A3	81	75.9359	1.39357	0.150238
3	A3	82	76.1333	1.38231	0.148211
3	A3	83	76.3307	1.36763	0.145341
3	A3	84	76.5281	1.35758	0.14201
3	A3	85	76.7255	1.35463	0.13875
3	A3	86	76.9229	1.34385	0.136029
3	A3	87	77.1203	1.32976	0.134134
3	A3	88	77.3177	1.32374	0.13319
3	A3	89	77.5151	1.31451	0.133244
3	A3	90	77.7124	1.30361	0.134288
3	A3	91	77.9098	1.29612	0.13619
3	A3	92	78.1072	1.2873	0.138627
3	A3	93	78.3046	1.27733	0.141139
3	A3	94	78.502	1.26467	0.143331
3	A3	95	78.6994	1.25078	0.145073
3	A3	96	78.8968	1.24171	0.146567
3	A3	97	79.0942	1.2371	0.148195
3	A3	98	79.2916	1.22548	0.150265
3	A3	99	79.4889	1.20857	0.152806
3	A3	100	79.6863	1.20259	0.155541
3	A3	101	79.8837	1.1912	0.157968
3	A3	102	80.0811	1.17849	0.159513
3	A3	103	80.2785	1.16675	0.159682
3	A3	104	80.4759	1.15467	0.158222
3	A3	105	80.6733	1.13786	0.155223
3	A3	106	80.8707	1.13478	0.151134
3	A3	107	81.0681	1.12134	0.146647
3	A3	108	81.2654	1.11115	0.142504
3	A3	109	81.4628	1.10386	0.139323
3	A3	110	81.6602	1.09201	0.13746
3	A3	111	81.8576	1.08678	0.136934
3	A3	112	82.055	1.07297	0.137415
3	A3	113	82.2524	1.06824	0.138315
3	A3	114	82.4498	1.05756	0.138971
3	A3	115	82.6472	1.0384	0.138897
3	A3	116	82.8446	1.03474	0.137948
3	A3	117	83.0419	1.02769	0.136338
3	A3	118	83.2393	1.01382	0.134494
3	A3	119	83.4367	1.00629	0.13286
3	A3	120	83.6341	0.995371	0.131739
3	A3	121	83.8315	0.991196	0.131234
3	A3	122	84.0289	0.978517	0.131283
3	A3	123	84.2263	0.967991	0.131759
3	A3	124	84.4237	0.961238	0.132586
3	A3	125	84.6211	0.948359	0.133809
3	A3	126	84.8185	0.944358	0.135568
3	A3	127	85.0158	0.929042	0.138008
3	A3	128	85.2132	0.924036	0.141154
3	A3	129	85.4106	0.910332	0.144848
3	A3	130	85.608	0.904114	0.148783
3	A3	131	85.8054	0.888587	0.152682
3	A3	132	86.0028	0.879439	0.156547
3	A3	133	86.2002	0.863373	0.160833
3	A3	134	86.3976	0.855856	0.166393
3	A3	135	86.595	0.844796	0.17415
3	A3	136	86.7923	0.836085	0.184633
3	A3	137	86.9897	0.822938	0.197652
3	A3	138	87.1871	0.802377	0.212332
3	A3	139	87.3845	0.791114	0.227524
3	A3	140	87.5819	0.76715	0.242408
3	A3	141	87.7793	0.749563	0.257071
3	A3	142	87.9767	0.731326	0.272873
3	A3	143	88.1741	0.713526	0.292561
3	A3	144	88.3715	0.691817	0.320053
3	A3	145	88.5688	0.670723	0.359752
3	A3	146	88.7662	0.647351	0.415254
3	A3	147	88.9636	0.612357	0.487615
3	A3	148	89.161	0.569858	0.573791
3	A3	149	89.3584	0.510365	0.666147
3	A3	150	89.5558	0.438294	0.753501
3	A3	151	89.7532	0.360984	0.82344
3	A3	152	89.9506	0.282948	0.864966
3	A3	153	90.148	0.218952	0.870542
3	A3	154	90.3454	0.144945	0.837258
3	A3	155	90.5427	0.0750382	0.767286
3	A3	156	90.7401	0.0258667	0.667797
3	A3	157	90.9375	0.000334803	0.55011
3	A3	158	91.1349	-0.00723295	0.427742
3	A3	159	91.3323	-0.0133331	0.313595
3	A3	160	91.5297	-0.0165721	0.217184
3	A3	161	91.7271	-0.0145206	0.143028
3	A3	162	91.9245	-0.0183723	0.0907505
3	A3	163	92.1219	-0.0208902	0.056592
3	A3	164	92.3192	-0.0225055	0.0354496
3	A3	165	92.5166	-0.0215681	0.0225792
3	A3	166	92.714	-0.0214137	0.0145126
3	A3	167	92.9114	-0.0273932	0.00920666
3	A3	168	93.1088	-0.020112	0.00569966
3	A3	169	93.3062	-0.0218417	0.00360346
3	A3	170	93.5036	-0.0207657	0.00267849
3	A3	171	93.701	-0.025096	0.00261867
3	A3	172	93.8984	-0.0223485	0.00303953
3	A3	173	94.0957	-0.0235593	0.00356668
3	A3	174	94.2931	-0.0225879	0.00391357
3	A3	175	94.4905	-0.0244567	0.0039081
3	A3	176	94.6879	-0.0257	0.0034949
3	A3	177	94.8853	-0.0256846	0.00273811
4	A4	1	60.1448	2.38253	0.133637
4	A4	2	60.3422	2.3681	0.133766
4	A4	3	60.5396	2.36042	0.133846
4	A4	4	60.737	2.36004	0.133766
4	A4	5	60.9344	2.34973	0.133394
4	A4	6	61.1317	2.33313	0.132694
4	A4	7	61.3291	2.32382	0.131859
4	A4	8	61.5265	2.31712	0.131291
4	A4	9	61.7239	2.31165	0.131411
4	A4	10	61.9213	2.30223	0.13242
4	A4	11	62.1187	2.29111	0.134185
4	A4	12	62.3161	2.28146	0.136337
4	A4	13	62.5135	2.27642	0.138464
4	A4	14	62.7109	2.25779	0.140279
4	A4	15	62.9082	2.25461	0.141669
4	A4	16	63.1056	2.24081	0.142623
4	A4	17	63.303	2.23394	0.143148
4	A4	18	63.5004	2.22117	0.143247
4	A4	19	63.6978	2.21024	0.142947
4	A4	20	63.8952	2.20457	0.142385
4	A4	21	64.0926	2.18967	0.141846
4	A4	22	64.29	2.18132	0.141712
4	A4	23	64.4874	2.17392	0.142333
4	A4	24	64.6848	2.16171	0.143869
4	A4	25	64.8821	2.15764	0.146199
4	A4	26	65.0795	2.14234	0.148953
4	A4	27	65.2769	2.1322	0.151638
4	A4	28	65.4743	2.12138	0.15381
4	A4	29	65.6717	2.11309	0.155205
4	A4	30	65.8691	2.09904	0.155849
4	A4	31	66.0665	2.0889	0.156035
4	A4	32	66.2639	2.07445	0.156188
4	A4	33	66.4613	2.06536	0.156588
4	A4	34	66.6586	2.06123	0.157132
4	A4	35	66.856	2.05103	0.157326
4	A4	36	67.0534	2.03056	0.156564
4	A4	37	67.2508	2.01758	0.154533
4	A4	38	67.4482	2.01258	0.151444
4	A4	39	67.6456	2.00003	0.147967
4	A4	40	67.843	1.98803	0.144928
4	A4	41	68.0404	1.98425	0.142991
4	A4	42	68.2378	1.96867	0.142473
4	A4	43	68.4352	1.96422	0.143297
4	A4	44	68.6325	1.95354	0.145065
4	A4	45	68.8299	1.94107	0.147172
4	A4	46	69.0273	1.93108	0.148985
4	A4	47	69.2247	1.92372	0.150037
4	A4	48	69.4221	1.90639	0.150226
4	A4	49	69.6195	1.89805	0.149872
4	A4	50	69.8169	1.88796	0.149575
4	A4	51	70.0143	1.87313	0.149863
4	A4	52	70.2116	1.87351	0.150832
4	A4	53	70.409	1.86127	0.152034
4	A4	54	70.6064	1.84662	0.152757
4	A4	55	70.8038	1.8307	0.152522
4	A4	56	71.0012	1.82101	0.151446
4	A4	57	71.1986	1.81234	0.150207
4	A4	58	71.396	1.80542	0.149618
4	A4	59	71.5934	1.79313	0.150131
4	A4	60	71.7908	1.78337	0.151598
4	A4	61	71.9882	1.77674	0.153414
4	A4	62	72.1855	1.75456	0.154893
4	A4	63	72.3829	1.75198	0.155663
4	A4	64	72.5803	1.73716	0.155819
4	A4	65	72.7777	1.72564	0.155843
4	A4	66	72.9751	1.71656	0.156299
4	A4	67	73.1725	1.70683	0.157533
4	A4	68	73.3699	1.69617	0.159498
4	A4	69	73.5673	1.68738	0.161818
4	A4	70	73.7647	1.66969	0.164037
4	A4	71	73.962	1.65641	0.165861
4	A4	72	74.1594	1.64848	0.167265
4	A4	73	74.3568	1.63862	0.1684
4	A4	74	74.5542	1.6273	0.16946
4	A4	75	74.7516	1.60863	0.170603
4	A4	76	74.949	1.59789	0.171946
4	A4	77	75.1464	1.59437	0.17355
4	A4	78	75.3438	1.57387	0.175371
4	A4	79	75.5412	1.56911	0.177227
4	A4	80	75.7385	1.54651	0.178836
4	A4	81	75.9359	1.5408	0.17992
4	A4	82	76.1333	1.52457	0.180257
4	A4	83	76.3307	1.51219	0.179686
4	A4	84	76.5281	1.5012	0.178059
4	A4	85	76.7255	1.48711	0.175266
4	A4	86	76.9229	1.47521	0.171327
4	A4	87	77.1203	1.45971	0.166496
4	A4	88	77.3177	1.45101	0.161274
4	A4	89	77.5151	1.44068	0.15629
4	A4	90	77.7124	1.43262	0.152122
4	A4	91	77.9098	1.41963	0.14917
4	A4	92	78.1072	1.40985	0.147604
4	A4	93	78.3046	1.40034	0.147351
4	A4	94	78.502	1.3909	0.148073
4	A4	95	78.6994	1.38246	0.149177
4	A4	96	78.8968	1.3736	0.149966
4	A4	97	79.0942	1.35348	0.149929
4	A4	98	79.2916	1.3415	0.149009
4	A4	99	79.4889	1.3388	0.147608
4	A4	100	79.6863	1.33033	0.146314
4	A4	101	79.8837	1.31657	0.145531
4	A4	102	80.0811	1.31135	0.145266
4	A4	103	80.2785	1.29107	0.1452
4	A4	104	80.4759	1.29045	0.144906
4	A4	105	80.6733	1.27579	0.144044
4	A4	106	80.8707	1.26835	0.142474
4	A4	107	81.0681	1.25607	0.140333
4	A4	108	81.2654	1.24466	0.138056
4	A4	109	81.4628	1.23601	0.136308
4	A4	110	81.6602	1.22973	0.135769
4	A4	111	81.8576	1.22358	0.136843
4	A4	112	82.055	1.21246	0.139467
4	A4	113	82.2524	1.2	0.143122
4	A4	114	82.4498	1.19047	0.147031
4	A4	115	82.6472	1.18135	0.150384
4	A4	116	82.8446	1.17074	0.152533
4	A4	117	83.0419	1.15774	0.153112
4	A4	118	83.2393	1.14605	0.152154
4	A4	119	83.4367	1.13245	0.150105
4	A4	120	83.6341	1.12759	0.147694
4	A4	121	83.8315	1.11252	0.145645
4	A4	122	84.0289	1.11197	0.144381
4	A4	123	84.2263	1.09731	0.143902
4	A4	124	84.4237	1.08405	0.143928
4	A4	125	84.6211	1.07552	0.144171
4	A4	126	84.8185	1.06505	0.144558
4	A4	127	85.0158	1.05936	0.145274
4	A4	128	85.2132	1.04438	0.146665
4	A4	129	85.4106	1.03494	0.149076
4	A4	130	85.608	1.02597	0.152737
4	A4	131	85.8054	1.01715	0.157718
4	A4	132	86.0028	1.0063	0.163962
4	A4	133	86.2002	0.988533	0.171396
4	A4	134	86.3976	0.981545	0.180037
4	A4	135	86.595	0.965821	0.190036
4	A4	136	86.7923	0.957801	0.201595
4	A4	137	86.9897	0.937421	0.214819
4	A4	138	87.1871	0.92037	0.229538
4	A4	139	87.3845	0.911798	0.245251
4	A4	140	87.5819	0.888855	0.261251
4	A4	141	87.7793	0.869141	0.277075
4	A4	142	87.9767	0.844945	0.293216
4	A4	143	88.1741	0.821612	0.311836
4	A4	144	88.3715	0.801072	0.337025
4	A4	145	88.5688	0.783335	0.374174
4	A4	146	88.7662	0.762523	0.428359
4	A4	147	88.9636	0.720658	0.50212
4	A4	148	89.161	0.686037	0.593468
4	A4	149	89.3584	0.626754	0.695068
4	A4	150	89.5558	0.54997	0.795123
4	A4	151	89.7532	0.468088	0.879712
4	A4	152	89.9506	0.391216	0.935693
4	A4	153	90.148	0.309385	0.953248
4	A4	154	90.3454	0.230471	0.927572
4	A4	155	90.5427	0.157016	0.859728
4	A4	156	90.7401	0.10128	0.756708
4	A4	157	90.9375	0.0660214	0.630484
4	A4	158	91.1349	0.0541959	0.495869
4	A4	159	91.3323	0.0491272	0.367453
4	A4	160	91.5297	0.0450819	0.256539
4	A4	161	91.7271	0.0426347	0.169204
4	A4	162	91.9245	0.0470853	0.106123
4	A4	163	92.1219	0.0404434	0.063987
4	A4	164	92.3192	0.0383184	0.0376577
4	A4	165	92.5166	0.0393528	0.0221002
4	A4	166	92.714	0.0413097	0.0134576
4	A4	167	92.9114	0.0424531	0.00919024
4	A4	168	93.1088	0.040411	0.00764473
4	A4	169	93.3062	0.0409128	0.00756472
4	A4	170	93.5036	0.0382335	0.00788415
4	A4	171	93.701	0.0349363	0.00782329
4	A4	172	93.8984	0.0384959	0.00706648
4	A4	173	94.0957	0.032923	0.00578006
4	A4	174	94.2931	0.0414021	0.00439589
4	A4	175	94.4905	0.0368937	0.00329154
4	A4	176	94.6879	0.0380619	0.00257944
4	A4	177	94.8853	0.0331869	0.00212196
5	A5	1	60.1448	2.51529	0.139039
5	A5	2	60.3422	2.50527	0.136644
5	A5	3	60.5396	2.49923	0.133927
5	A5	4	60.737	2.49494	0.131599
5	A5	5	60.9344	2.48193	0.130486
5	A5	6	61.1317	2.47232	0.131269
5	A5	7	61.3291	2.46769	0.13419
5	A5	8	61.5265	2.4587	0.138858
5	A5	9	61.7239	2.45148	0.144266
5	A5	10	61.9213	2.43964	0.149107
5	A5	11	62.1187	2.42511	0.152276
5	A5	12	62.3161	2.41281	0.153288
5	A5	13	62.5135	2.39801	0.152433
5	A5	14	62.7109	2.39274	0.150539
5	A5	15	62.9082	2.385	0.148599
5	A5	16	63.1056	2.36598	0.147397
5	A5	17	63.303	2.36329	0.147301
5	A5	18	63.5004	2.35045	0.148222
5	A5	19	63.6978	2.34154	0.149691
5	A5	20	63.8952	2.33499	0.151061
5	A5	21	64.0926	2.31797	0.151798
5	A5	22	64.29	2.30312	0.151731
5	A5	23	64.4874	2.29958	0.151105
5	A5	24	64.6848	2.28506	0.150437
5	A5	25	64.8821	2.2772	0.150243
5	A5	26	65.0795	2.27159	0.15085
5	A5	27	65.2769	2.24976	0.152313
5	A5	28	65.4743	2.2476	0.154425
5	A5	29	65.6717	2.23483	0.156749
5	A5	30	65.8691	2.22943	0.158739
5	A5	31	66.0665	2.20741	0.159957
5	A5	32	66.2639	2.20293	0.160311
5	A5	33	66.4613	2.18408	0.160124
5	A5	34	66.6586	2.17583	0.15994
5	A5	35	66.856	2.16996	0.16016
5	A5	36	67.0534	2.15703	0.160759
5	A5	37	67.2508	2.14775	0.161323
5	A5	38	67.4482	2.12725	0.16135
5	A5	39	67.6456	2.12019	0.160591
5	A5	40	67.843	2.1072	0.159221
5	A5	41	68.0404	2.10155	0.15776
5	A5	42	68.2378	2.08445	0.156824
5	A5	43	68.4352	2.07335	0.156847
5	A5	44	68.6325	2.06718	0.157858
5	A5	45	68.8299	2.06098	0.159408
5	A5	46	69.0273	2.0407	0.160734
5	A5	47	69.2247	2.03003	0.16108
5	A5	48	69.4221	2.02055	0.160038
5	A5	49	69.6195	2.00165	0.157715
5	A5	50	69.8169	1.99816	0.154662
5	A5	51	70.0143	1.98886	0.15164
5	A5	52	70.2116	1.96534	0.149374
5	A5	53	70.409	1.97182	0.148372
5	A5	54	70.6064	1.95629	0.148839
5	A5	55	70.8038	1.94285	0.15067
5	A5	56	71.0012	1.93335	0.153482
5	A5	57	71.1986	1.9251	0.156683
5	A5	58	71.396	1.91419	0.159626
5	A5	59	71.5934	1.90166	0.161825
5	A5	60	71.7908	1.87952	0.163156
5	A5	61	71.9882	1.87691	0.163892
5	A5	62	72.1855	1.86731	0.164531
5	A5	63	72.3829	1.85283	0.165484
5	A5	64	72.5803	1.83891	0.166842
5	A5	65	72.7777	1.83484	0.168364
5	A5	66	72.9751	1.81557	0.169657
5	A5	67	73.1725	1.80232	0.170435
5	A5	68	73.3699	1.79467	0.170713
5	A5	69	73.5673	1.77907	0.17082
5	A5	70	73.7647	1.76478	0.171226
5	A5	71	73.962	1.75954	0.172281
5	A5	72	74.1594	1.74656	0.174001
5	A5	73	74.3568	1.73267	0.176052
5	A5	74	74.5542	1.71788	0.177952
5	A5	75	74.7516	1.70869	0.179369
5	A5	76	74.949	1.68903	0.180311
5	A5	77	75.1464	1.68092	0.181079
5	A5	78	75.3438	1.66965	0.181995
5	A5	79	75.5412	1.65734	0.18311
5	A5	80	75.7385	1.6434	0.184082
5	A5	81	75.9359	1.62852	0.184335
5	A5	82	76.1333	1.61265	0.183374
5	A5	83	76.3307	1.60349	0.181083
5	A5	84	76.5281	1.58589	0.177835
5	A5	85	76.7255	1.57594	0.174324
5	A5	86	76.9229	1.56429	0.171251
5	A5	87	77.1203	1.55806	0.169007
5	A5	88	77.3177	1.54158	0.167552
5	A5	89	77.5151	1.53023	0.166543
5	A5	90	77.7124	1.51701	0.16564
5	A5	91	77.9098	1.50669	0.16478
5	A5	92	78.1072	1.49384	0.164239
5	A5	93	78.3046	1.48197	0.164448
5	A5	94	78.502	1.47296	0.1657
5	A5	95	78.6994	1.47006	0.167941
5	A5	96	78.8968	1.44426	0.170812
5	A5	97	79.0942	1.4326	0.173863
5	A5	98	79.2916	1.42594	0.176735
5	A5	99	79.4889	1.41294	0.179198
5	A5	100	79.6863	1.40016	0.181056
5	A5	101	79.8837	1.38256	0.18206
5	A5	102	80.0811	1.3724	0.181932
5	A5	103	80.2785	1.35793	0.180458
5	A5	104	80.4759	1.34669	0.177601
5	A5	105	80.6733	1.33655	0.173577
5	A5	106	80.8707	1.31503	0.168895
5	A5	107	81.0681	1.30975	0.164281
5	A5	108	81.2654	1.30042	0.160481
5	A5	109	81.4628	1.29091	0.157997
5	A5	110	81.6602	1.28143	0.156925
5	A5	111	81.8576	1.26488	0.156985
5	A5	112	82.055	1.25616	0.157717
5	A5	113	82.2524	1.24528	0.158666
5	A5	114	82.4498	1.23683	0.159469
5	A5	115	82.6472	1.22313	0.159843
5	A5	116	82.8446	1.20913	0.159582
5	A5	117	83.0419	1.2013	0.1586
5	A5	118	83.2393	1.19015	0.156987
5	A5	119	83.4367	1.1748	0.155008
5	A5	120	83.6341	1.16611	0.153028
5	A5	121	83.8315	1.16146	0.151407
5	A5	122	84.0289	1.1441	0.150422
5	A5	123	84.2263	1.13501	0.150242
5	A5	124	84.4237	1.12635	0.150915
5	A5	125	84.6211	1.11549	0.152361
5	A5	126	84.8185	1.10546	0.154354
5	A5	127	85.0158	1.09715	0.156578
5	A5	128	85.2132	1.07658	0.158766
5	A5	129	85.4106	1.07064	0.160856
5	A5	130	85.608	1.06137	0.163087
5	A5	131	85.8054	1.04676	0.165996
5	A5	132	86.0028	1.03382	0.170317
5	A5	133	86.2002	1.02456	0.176833
5	A5	134	86.3976	1.01509	0.186182
5	A5	135	86.595	0.999202	0.198653
5	A5	136	86.7923	0.98776	0.214026
5	A5	137	86.9897	0.97009	0.231528
5	A5	138	87.1871	0.952361	0.249946
5	A5	139	87.3845	0.933875	0.267923
5	A5	140	87.5819	0.911465	0.284389
5	A5	141	87.7793	0.885351	0.299099
5	A5	142	87.9767	0.864876	0.313145
5	A5	143	88.1741	0.843287	0.329357
5	A5	144	88.3715	0.821863	0.352335
5	A5	145	88.5688	0.79311	0.387864
5	A5	146	88.7662	0.774127	0.441485
5	A5	147	88.9636	0.740173	0.516368
5	A5	148	89.161	0.696156	0.611145
5	A5	149	89.3584	0.640504	0.718734
5	A5	150	89.5558	0.564659	0.826951
5	A5	151	89.7532	0.473594	0.920892
5	A5	152	89.9506	0.383197	0.986171
5	A5	153	90.148	0.303272	1.01185
5	A5	154	90.3454	0.221608	0.992311
5	A5	155	90.5427	0.139545	0.928044
5	A5	156	90.7401	0.0731827	0.82555
5	A5	157	90.9375	0.0346653	0.696458
5	A5	158	91.1349	0.0142473	0.555654
5	A5	159	91.3323	0.0062798	0.418448
5	A5	160	91.5297	0.00473241	0.297449
5	A5	161	91.7271	0.00241278	0.200218
5	A5	162	91.9245	0.00148031	0.128589
5	A5	163	92.1219	-0.000799591	0.0797445
5	A5	164	92.3192	-0.00423842	0.0483898
5	A5	165	92.5166	-0.00577784	0.0289741
5	A5	166	92.714	-0.00514126	0.0171482
5	A5	167	92.9114	-0.0031394	0.0101633
5	A5	168	93.1088	0.000599426	0.00646821
5	A5	169	93.3062	-0.003209	0.00505461
5	A5	170	93.5036	-0.00589428	0.00502722
5	A5	171	93.701	-0.00365414	0.00555199
5	A5	172	93.8984	-0.00811138	0.00601064
5	A5	173	94.0957	-0.00441267	0.00609909
5	A5	174	94.2931	-0.00308081	0.00575915
5	A5	175	94.4905	-0.00918873	0.00503416
5	A5	176	94.6879	-0.00743204	0.00399101
5	A5	177	94.8853	-0.0081536	0.00274054
6	A6	1	60.1448	2.62067	0.150271
6	A6	2	60.3422	2.6118	0.148239
6	A6	3	60.5396	2.59518	0.145687
6	A6	4	60.737	2.5957	0.143381
6	A6	5	60.9344	2.5788	0.142102
6	A6	6	61.1317	2.57919	0.142242
6	A6	7	61.3291	2.5638	0.143632
6	A6	8	61.5265	2.5569	0.145717
6	A6	9	61.7239	2.54296	0.148004
6	A6	10	61.9213	2.52901	0.15037
6	A6	11	62.1187	2.51928	0.153035
6	A6	12	62.3161	2.51424	0.156195
6	A6	13	62.5135	2.50254	0.159658
6	A6	14	62.7109	2.49034	0.162776
6	A6	15	62.9082	2.4795	0.164803
6	A6	16	63.1056	2.45813	0.165372
6	A6	17	63.303	2.44638	0.164731
6	A6	18	63.5004	2.43992	0.163575
6	A6	19	63.6978	2.43215	0.162585
6	A6	20	63.8952	2.41869	0.162075
6	A6	21	64.0926	2.40115	0.161923
6	A6	22	64.29	2.39767	0.161781
6	A6	23	64.4874	2.38148	0.161348
6	A6	24	64.6848	2.3689	0.160536
6	A6	25	64.8821	2.36179	0.159485
6	A6	26	65.0795	2.34595	0.15847
6	A6	27	65.2769	2.33446	0.157762
6	A6	28	65.4743	2.33068	0.157514
6	A6	29	65.6717	2.31446	0.15773
6	A6	30	65.8691	2.30001	0.158297
6	A6	31	66.0665	2.29753	0.159091
6	A6	32	66.2639	2.28011	0.160069
6	A6	33	66.4613	2.26582	0.161267
6	A6	34	66.6586	2.26036	0.16271
6	A6	35	66.856	2.24943	0.164289
6	A6	36	67.0534	2.23508	0.165708
6	A6	37	67.2508	2.22005	0.166548
6	A6	38	67.4482	2.21171	0.16645
6	A6	39	67.6456	2.2003	0.16534
6	A6	40	67.843	2.18445	0.163546
6	A6	41	68.0404	2.16538	0.161733
6	A6	42	68.2378	2.16744	0.160611
6	A6	43	68.4352	2.15401	0.16062
6	A6	44	68.6325	2.14489	0.161755
6	A6	45	68.8299	2.12674	0.163668
6	A6	46	69.0273	2.11641	0.165886
6	A6	47	69.2247	2.10255	0.167983
6	A6	48	69.4221	2.1012	0.169631
6	A6	49	69.6195	2.08048	0.170596
6	A6	50	69.8169	2.05928	0.170744
6	A6	51	70.0143	2.05926	0.170071
6	A6	52	70.2116	2.04633	0.168719
6	A6	53	70.409	2.02819	0.166951
6	A6	54	70.6064	2.01891	0.165133
6	A6	55	70.8038	2.00402	0.163655
6	A6	56	71.0012	1.99739	0.162814
6	A6	57	71.1986	1.98974	0.16269
6	A6	58	71.396	1.96836	0.163126
6	A6	59	71.5934	1.96183	0.163863
6	A6	60	71.7908	1.95263	0.16473
6	A6	61	71.9882	1.93119	0.165766
6	A6	62	72.1855	1.92661	0.167132
6	A6	63	72.3829	1.91352	0.168909
6	A6	64	72.5803	1.90612	0.170903
6	A6	65	72.7777	1.88702	0.172661
6	A6	66	72.9751	1.87432	0.173677
6	A6	67	73.1725	1.86643	0.173707
6	A6	68	73.3699	1.84566	0.172975
6	A6	69	73.5673	1.83576	0.172151
6	A6	70	73.7647	1.83008	0.172082
6	A6	71	73.962	1.81036	0.173385
6	A6	72	74.1594	1.80378	0.176124
6	A6	73	74.3568	1.79569	0.179736
6	A6	74	74.5542	1.77635	0.183292
6	A6	75	74.7516	1.75886	0.185942
6	A6	76	74.949	1.74327	0.187271
6	A6	77	75.1464	1.73955	0.187395
6	A6	78	75.3438	1.72128	0.186765
6	A6	79	75.5412	1.70759	0.185877
6	A6	80	75.7385	1.69112	0.185033
6	A6	81	75.9359	1.68471	0.184241
6	A6	82	76.1333	1.6693	0.183271
6	A6	83	76.3307	1.65664	0.181821
6	A6	84	76.5281	1.6357	0.179737
6	A6	85	76.7255	1.62987	0.177176
6	A6	86	76.9229	1.61779	0.174571
6	A6	87	77.1203	1.60013	0.172414
6	A6	88	77.3177	1.59832	0.170987
6	A6	89	77.5151	1.57922	0.170209
6	A6	90	77.7124	1.56928	0.169717
6	A6	91	77.9098	1.55616	0.169101
6	A6	92	78.1072	1.53954	0.168124
6	A6	93	78.3046	1.53244	0.166798
6	A6	94	78.502	1.5231	0.165304
6	A6	95	78.6994	1.50652	0.163853
6	A6	96	78.8968	1.49483	0.16261
6	A6	97	79.0942	1.48627	0.161682
6	A6	98	79.2916	1.47269	0.161162
6	A6	99	79.4889	1.46423	0.161156
6	A6	100	79.6863	1.45033	0.161804
6	A6	101	79.8837	1.43632	0.163239
6	A6	102	80.0811	1.43159	0.165494
6	A6	103	80.2785	1.41433	0.168356
6	A6	104	80.4759	1.41159	0.171282
6	A6	105	80.6733	1.38763	0.173493
6	A6	106	80.8707	1.37733	0.174228
6	A6	107	81.0681	1.36761	0.173071
6	A6	108	81.2654	1.35055	0.17018
6	A6	109	81.4628	1.33743	0.166286
6	A6	110	81.6602	1.33055	0.162437
6	A6	111	81.8576	1.31618	0.159597
6	A6	112	82.055	1.31275	0.158266
6	A6	113	82.2524	1.29873	0.158325
6	A6	114	82.4498	1.28665	0.159195
6	A6	115	82.6472	1.27389	0.160193
6	A6	116	82.8446	1.26057	0.160894
6	A6	117	83.0419	1.25219	0.161236
6	A6	118	83.2393	1.23947	0.161388
6	A6	119	83.4367	1.23051	0.161472
6	A6	120	83.6341	1.21811	0.161401
6	A6	121	83.8315	1.20446	0.160919
6	A6	122	84.0289	1.19297	0.159816
6	A6	123	84.2263	1.18102	0.158165
6	A6	124	84.4237	1.17025	0.156403
6	A6	125	84.6211	1.15807	0.155205
6	A6	126	84.8185	1.14969	0.155193
6	A6	127	85.0158	1.14286	0.156672
6	A6	128	85.2132	1.12825	0.159537
6	A6	129	85.4106	1.11626	0.163418
6	A6	130	85.608	1.10299	0.167969
6	A6	131	85.8054	1.0907	0.173081
6	A6	132	86.0028	1.07924	0.178918
6	A6	133	86.2002	1.06982	0.185806
6	A6	134	86.3976	1.05374	0.194084
6	A6	135	86.595	1.0358	0.204021
6	A6	136	86.7923	1.0269	0.21578
6	A6	137	86.9897	1.00723	0.229376
6	A6	138	87.1871	0.99567	0.244599
6	A6	139	87.3845	0.971181	0.260965
6	A6	140	87.5819	0.952495	0.277798
6	A6	141	87.7793	0.93367	0.294522
6	A6	142	87.9767	0.909792	0.311191
6	A6	143	88.1741	0.882898	0.329208
6	A6	144	88.3715	0.859619	0.351939
6	A6	145	88.5688	0.831807	0.38475
6	A6	146	88.7662	0.808513	0.43395
6	A6	147	88.9636	0.777553	0.504555
6	A6	148	89.161	0.742753	0.597541
6	A6	149	89.3584	0.688732	0.707819
6	A6	150	89.5558	0.608174	0.824078
6	A6	151	89.7532	0.524292	0.930818
6	A6	152	89.9506	0.42478	1.01183
6	A6	153	90.148	0.330056	1.05376
6	A6	154	90.3454	0.245914	1.0487
6	A6	155	90.5427	0.162578	0.995379
6	A6	156	90.7401	0.0858046	0.899156
6	A6	157	90.9375	0.0339043	0.771062
6	A6	158	91.1349	0.0060512	0.625984
6	A6	159	91.3323	-0.00284419	0.479982
6	A6	160	91.5297	-0.00974951	0.347179
6	A6	161	91.7271	-0.00612636	0.237132
6	A6	162	91.9245	-0.0128293	0.153622
6	A6	163	92.1219	-0.0155359	0.0952345
6	A6	164	92.3192	-0.0117143	0.0572483
6	A6	165	92.5166	-0.0159334	0.0338766
6	A6	166	92.714	-0.0181419	0.019979
6	A6	167	92.9114	-0.0155355	0.0118449
6	A6	168	93.1088	-0.0149459	0.00716472
6	A6	169	93.3062	-0.0134487	0.00458797
6	A6	170	93.5036	-0.0167487	0.00327219
6	A6	171	93.701	-0.0183962	0.00263987
6	A6	172	93.8984	-0.0160654	0.00232146
6	A6	173	94.0957	-0.0158288	0.00213763
6	A6	174	94.2931	-0.015594	0.0020221
6	A6	175	94.4905	-0.0164597	0.00191676
6	A6	176	94.6879	-0.018402	0.00173077
6	A6	177	94.8853	-0.0180657	0.00139032
7	A7	1	60.1448	2.67949	0.144213
7	A7	2	60.3422	2.66802	0.14316
7	A7	3	60.5396	2.66196	0.142845
7	A7	4	60.737	2.65892	0.143687
7	A7	5	60.9344	2.64025	0.145704
7	A7	6	61.1317	2.64616	0.14839
7	A7	7	61.3291	2.61984	0.150898
7	A7	8	61.5265	2.61056	0.152408
7	A7	9	61.7239	2.60636	0.152477
7	A7	10	61.9213	2.58778	0.151211
7	A7	11	62.1187	2.57713	0.14924
7	A7	12	62.3161	2.57545	0.147521
7	A7	13	62.5135	2.55224	0.147005
7	A7	14	62.7109	2.54991	0.14827
7	A7	15	62.9082	2.54338	0.151218
7	A7	16	63.1056	2.53804	0.155079
7	A7	17	63.303	2.51199	0.158736
7	A7	18	63.5004	2.50601	0.161244
7	A7	19	63.6978	2.4919	0.162213
7	A7	20	63.8952	2.48447	0.161877
7	A7	21	64.0926	2.46851	0.160859
7	A7	22	64.29	2.45551	0.159814
7	A7	23	64.4874	2.45524	0.15922
7	A7	24	64.6848	2.43911	0.159314
7	A7	25	64.8821	2.42053	0.16016
7	A7	26	65.0795	2.41822	0.161651
7	A7	27	65.2769	2.40065	0.163435
7	A7	28	65.4743	2.40367	0.164869
7	A7	29	65.6717	2.37608	0.165196
7	A7	30	65.8691	2.36999	0.163906
7	A7	31	66.0665	2.35067	0.161114
7	A7	32	66.2639	2.34549	0.157589
7	A7	33	66.4613	2.33001	0.154449
7	A7	34	66.6586	2.32719	0.152672
7	A7	35	66.856	2.31534	0.152714
7	A7	36	67.0534	2.30531	0.154456
7	A7	37	67.2508	2.2891	0.157381
7	A7	38	67.4482	2.28341	0.160829
7	A7	39	67.6456	2.27294	0.164176
7	A7	40	67.843	2.24944	0.166928
7	A7	41	68.0404	2.25492	0.168787
7	A7	42	68.2378	2.23154	0.169713
7	A7	43	68.4352	2.21194	0.169917
7	A7	44	68.6325	2.21364	0.169743
7	A7	45	68.8299	2.19971	0.169471
7	A7	46	69.0273	2.18267	0.169192
7	A7	47	69.2247	2.17069	0.168805
7	A7	48	69.4221	2.16326	0.168144
7	A7	49	69.6195	2.14767	0.167112
7	A7	50	69.8169	2.1341	0.165775
7	A7	51	70.0143	2.12597	0.164366
7	A7	52	70.2116	2.11381	0.163234
7	A7	53	70.409	2.09658	0.162707
7	A7	54	70.6064	2.09472	0.162956
7	A7	55	70.8038	2.0792	0.163874
7	A7	56	71.0012	2.06903	0.165073
7	A7	57	71.1986	2.05239	0.166028
7	A7	58	71.396	2.04685	0.166309
7	A7	59	71.5934	2.02781	0.165774
7	A7	60	71.7908	2.01898	0.164631
7	A7	61	71.9882	2.0034	0.163326
7	A7	62	72.1855	2.00041	0.162344
7	A7	63	72.3829	1.983	0.162061
7	A7	64	72.5803	1.97565	0.162726
7	A7	65	72.7777	1.9608	0.164504
7	A7	66	72.9751	1.94643	0.167466
7	A7	67	73.1725	1.9398	0.171424
7	A7	68	73.3699	1.93464	0.175783
7	A7	69	73.5673	1.91514	0.179635
7	A7	70	73.7647	1.89389	0.182147
7	A7	71	73.962	1.88335	0.183018
7	A7	72	74.1594	1.8741	0.18266
7	A7	73	74.3568	1.85579	0.18195
7	A7	74	74.5542	1.84976	0.181716
7	A7	75	74.7516	1.83973	0.18233
7	A7	76	74.949	1.82131	0.183635
7	A7	77	75.1464	1.80701	0.185213
7	A7	78	75.3438	1.79665	0.186698
7	A7	79	75.5412	1.7799	0.187942
7	A7	80	75.7385	1.77049	0.188972
7	A7	81	75.9359	1.75799	0.189808
7	A7	82	76.1333	1.73701	0.190341
7	A7	83	76.3307	1.72865	0.190333
7	A7	84	76.5281	1.71583	0.189494
7	A7	85	76.7255	1.70317	0.187645
7	A7	86	76.9229	1.68059	0.184845
7	A7	87	77.1203	1.67355	0.181428
7	A7	88	77.3177	1.66343	0.177903
7	A7	89	77.5151	1.65026	0.174769
7	A7	90	77.7124	1.63282	0.172354
7	A7	91	77.9098	1.63284	0.170796
7	A7	92	78.1072	1.60929	0.170137
7	A7	93	78.3046	1.59752	0.170427
7	A7	94	78.502	1.59482	0.171735
7	A7	95	78.6994	1.58067	0.174064
7	A7	96	78.8968	1.56243	0.177249
7	A7	97	79.0942	1.5511	0.180898
7	A7	98	79.2916	1.54399	0.184429
7	A7	99	79.4889	1.52713	0.187179
7	A7	100	79.6863	1.51168	0.1886
7	A7	101	79.8837	1.49446	0.188434
7	A7	102	80.0811	1.48244	0.18679
7	A7	103	80.2785	1.47371	0.184039
7	A7	104	80.4759	1.46083	0.180633
7	A7	105	80.6733	1.44663	0.177002
7	A7	106	80.8707	1.43024	0.173574
7	A7	107	81.0681	1.41859	0.17081
7	A7	108	81.2654	1.4173	0.169121
7	A7	109	81.4628	1.40135	0.168666
7	A7	110	81.6602	1.38511	0.169213
7	A7	111	81.8576	1.37814	0.170202
7	A7	112	82.055	1.36779	0.171017
7	A7	113	82.2524	1.34713	0.171263
7	A7	114	82.4498	1.33212	0.170877
7	A7	115	82.6472	1.33559	0.169982
7	A7	116	82.8446	1.315	0.168645
7	A7	117	83.0419	1.30656	0.166772
7	A7	118	83.2393	1.28722	0.164221
7	A7	119	83.4367	1.27922	0.161036
7	A7	120	83.6341	1.26786	0.157579
7	A7	121	83.8315	1.25958	0.154429
7	A7	122	84.0289	1.24707	0.152148
7	A7	123	84.2263	1.23734	0.151069
7	A7	124	84.4237	1.22813	0.151262
7	A7	125	84.6211	1.22035	0.152649
7	A7	126	84.8185	1.20143	0.15514
7	A7	127	85.0158	1.19325	0.158677
7	A7	128	85.2132	1.1894	0.163166
7	A7	129	85.4106	1.17243	0.168372
7	A7	130	85.608	1.15918	0.173933
7	A7	131	85.8054	1.14435	0.179481
7	A7	132	86.0028	1.13443	0.184866
7	A7	133	86.2002	1.12318	0.190294
7	A7	134	86.3976	1.10195	0.196339
7	A7	135	86.595	1.0922	0.203815
7	A7	136	86.7923	1.07916	0.21351
7	A7	137	86.9897	1.06686	0.225885
7	A7	138	87.1871	1.04689	0.240835
7	A7	139	87.3845	1.02924	0.257633
7	A7	140	87.5819	1.01163	0.275143
7	A7	141	87.7793	0.992518	0.292318
7	A7	142	87.9767	0.958941	0.308951
7	A7	143	88.1741	0.944965	0.326492
7	A7	144	88.3715	0.914606	0.348594
7	A7	145	88.5688	0.890158	0.380922
7	A7	146	88.7662	0.868796	0.429856
7	A7	147	88.9636	0.841156	0.50023
7	A7	148	89.161	0.798871	0.592831
7	A7	149	89.3584	0.742305	0.702738
7	A7	150	89.5558	0.679036	0.819378
7	A7	151	89.7532	0.589184	0.928378
7	A7	152	89.9506	0.488236	1.01452
7	A7	153	90.148	0.404512	1.06477
7	A7	154	90.3454	0.313933	1.0705
7	A7	155	90.5427	0.226594	1.02883
7	A7	156	90.7401	0.146024	0.942974
7	A7	157	90.9375	0.0861157	0.821946
7	A7	158	91.1349	0.0563546	0.679326
7	A7	159	91.3323	0.0371009	0.530947
7	A7	160	91.5297	0.0311637	0.39182
7	A7	161	91.7271	0.0306734	0.273174
7	A7	162	91.9245	0.0309638	0.180682
7	A7	163	92.1219	0.0239423	0.114458
7	A7	164	92.3192	0.026092	0.0706093
7	A7	165	92.5166	0.0240946	0.0434718
7	A7	166	92.714	0.0185948	0.0275621
7	A7	167	92.9114	0.0248325	0.0186387
7	A7	168	93.1088	0.0240787	0.0138592
7	A7	169	93.3062	0.0223966	0.0114365
7	A7	170	93.5036	0.0190582	0.0102587
7	A7	171	93.701	0.0166094	0.00968515
7	A7	172	93.8984	0.0212153	0.00943429
7	A7	173	94.0957	0.0179895	0.00940253
7	A7	174	94.2931	0.0250852	0.00942346
7	A7	175	94.4905	0.0138553	0.00915275
7	A7	176	94.6879	0.0117911	0.00820995
7	A7	177	94.8853	0.0142782	0.00646426
8	A8	1	60.1448	2.71177	0.161243
8	A8	2	60.3422	2.69742	0.161782
8	A8	3	60.5396	2.67829	0.161089
8	A8	4	60.737	2.67658	0.159233
8	A8	5	60.9344	2.66702	0.156797
8	A8	6	61.1317	2.64392	0.154575
8	A8	7	61.3291	2.64694	0.153149
8	A8	8	61.5265	2.63919	0.152635
8	A8	9	61.7239	2.62293	0.152759
8	A8	10	61.9213	2.60393	0.1532
8	A8	11	62.1187	2.60915	0.153933
8	A8	12	62.3161	2.58731	0.155318
8	A8	13	62.5135	2.57963	0.157883
8	A8	14	62.7109	2.56695	0.161912
8	A8	15	62.9082	2.56834	0.167145
8	A8	16	63.1056	2.54802	0.172762
8	A8	17	63.303	2.53038	0.177711
8	A8	18	63.5004	2.52569	0.181158
8	A8	19	63.6978	2.50604	0.182791
8	A8	20	63.8952	2.49171	0.182829
8	A8	21	64.0926	2.48308	0.181776
8	A8	22	64.29	2.47512	0.180166
8	A8	23	64.4874	2.45301	0.178445
8	A8	24	64.6848	2.44878	0.177013
8	A8	25	64.8821	2.42923	0.176292
8	A8	26	65.0795	2.42408	0.176665
8	A8	27	65.2769	2.41077	0.178286
8	A8	28	65.4743	2.39795	0.180862
8	A8	29	65.6717	2.38948	0.183627
8	A8	30	65.8691	2.37202	0.185571
8	A8	31	66.0665	2.36374	0.185887
8	A8	32	66.2639	2.34091	0.184393
8	A8	33	66.4613	2.32953	0.181647
8	A8	34	66.6586	2.31597	0.178672
8	A8	35	66.856	2.31376	0.17644
8	A8	36	67.0534	2.30063	0.175434
8	A8	37	67.2508	2.28008	0.175536
8	A8	38	67.4482	2.27421	0.17619
8	A8	39	67.6456	2.26029	0.176748
8	A8	40	67.843	2.24835	0.176758
8	A8	41	68.0404	2.2381	0.176164
8	A8	42	68.2378	2.21473	0.175358
8	A8	43	68.4352	2.21292	0.174997
8	A8	44	68.6325	2.19975	0.175636
8	A8	45	68.8299	2.18786	0.177324
8	A8	46	69.0273	2.17809	0.179449
8	A8	47	69.2247	2.16451	0.180971
8	A8	48	69.4221	2.14951	0.180968
8	A8	49	69.6195	2.13329	0.179186
8	A8	50	69.8169	2.11504	0.176204
8	A8	51	70.0143	2.11084	0.173138
8	A8	52	70.2116	2.10469	0.171062
8	A8	53	70.409	2.09099	0.170563
8	A8	54	70.6064	2.07307	0.171624
8	A8	55	70.8038	2.06248	0.173768
8	A8	56	71.0012	2.05691	0.176316
8	A8	57	71.1986	2.04436	0.178573
8	A8	58	71.396	2.02247	0.17999
8	A8	59	71.5934	2.01239	0.180307
8	A8	60	71.7908	2.00059	0.17961
8	A8	61	71.9882	1.99184	0.178305
8	A8	62	72.1855	1.97301	0.176996
8	A8	63	72.3829	1.96386	0.176321
8	A8	64	72.5803	1.95123	0.176808
8	A8	65	72.7777	1.9442	0.178725
8	A8	66	72.9751	1.92979	0.18198
8	A8	67	73.1725	1.91081	0.186089
8	A8	68	73.3699	1.90899	0.190252
8	A8	69	73.5673	1.88913	0.193568
8	A8	70	73.7647	1.86991	0.195312
8	A8	71	73.962	1.86187	0.195194
8	A8	72	74.1594	1.84234	0.193511
8	A8	73	74.3568	1.83243	0.191096
8	A8	74	74.5542	1.82094	0.189083
8	A8	75	74.7516	1.80286	0.188532
8	A8	76	74.949	1.79725	0.190001
8	A8	77	75.1464	1.78483	0.193259
8	A8	78	75.3438	1.77477	0.197279
8	A8	79	75.5412	1.75262	0.200627
8	A8	80	75.7385	1.73957	0.202091
8	A8	81	75.9359	1.71949	0.201221
8	A8	82	76.1333	1.70679	0.198468
8	A8	83	76.3307	1.69592	0.194829
8	A8	84	76.5281	1.68985	0.191269
8	A8	85	76.7255	1.66799	0.188289
8	A8	86	76.9229	1.65924	0.185871
8	A8	87	77.1203	1.64419	0.183714
8	A8	88	77.3177	1.63233	0.181555
8	A8	89	77.5151	1.6201	0.179336
8	A8	90	77.7124	1.60599	0.177205
8	A8	91	77.9098	1.59895	0.175439
8	A8	92	78.1072	1.58024	0.174339
8	A8	93	78.3046	1.57308	0.174126
8	A8	94	78.502	1.55894	0.174843
8	A8	95	78.6994	1.55299	0.176281
8	A8	96	78.8968	1.53693	0.178009
8	A8	97	79.0942	1.5181	0.179528
8	A8	98	79.2916	1.50993	0.180461
8	A8	99	79.4889	1.50332	0.180661
8	A8	100	79.6863	1.47844	0.180194
8	A8	101	79.8837	1.47506	0.179232
8	A8	102	80.0811	1.45863	0.177936
8	A8	103	80.2785	1.4497	0.176426
8	A8	104	80.4759	1.43715	0.1748
8	A8	105	80.6733	1.41977	0.173208
8	A8	106	80.8707	1.41352	0.171858
8	A8	107	81.0681	1.4009	0.170937
8	A8	108	81.2654	1.38928	0.170478
8	A8	109	81.4628	1.38188	0.170297
8	A8	110	81.6602	1.36483	0.170061
8	A8	111	81.8576	1.34945	0.169475
8	A8	112	82.055	1.34228	0.168447
8	A8	113	82.2524	1.33565	0.167106
8	A8	114	82.4498	1.31314	0.165747
8	A8	115	82.6472	1.31084	0.164736
8	A8	116	82.8446	1.29728	0.16444
8	A8	117	83.0419	1.28479	0.165147
8	A8	118	83.2393	1.27678	0.16693
8	A8	119	83.4367	1.26234	0.169496
8	A8	120	83.6341	1.25484	0.17214
8	A8	121	83.8315	1.24425	0.173944
8	A8	122	84.0289	1.22142	0.174193
8	A8	123	84.2263	1.20937	0.172814
8	A8	124	84.4237	1.20062	0.170519
8	A8	125	84.6211	1.19092	0.168539
8	A8	126	84.8185	1.1808	0.168031
8	A8	127	85.0158	1.16907	0.169541
8	A8	128	85.2132	1.16195	0.172798
8	A8	129	85.4106	1.14267	0.17695
8	A8	130	85.608	1.13257	0.181098
8	A8	131	85.8054	1.11927	0.184857
8	A8	132	86.0028	1.10036	0.188653
8	A8	133	86.2002	1.08967	0.193631
8	A8	134	86.3976	1.08729	0.201191
8	A8	135	86.595	1.06539	0.212392
8	A8	136	86.7923	1.05185	0.227501
8	A8	137	86.9897	1.04476	0.24587
8	A8	138	87.1871	1.01483	0.266171
8	A8	139	87.3845	0.99643	0.286839
8	A8	140	87.5819	0.975403	0.306576
8	A8	141	87.7793	0.955883	0.324815
8	A8	142	87.9767	0.923571	0.342176
8	A8	143	88.1741	0.901821	0.360916
8	A8	144	88.3715	0.877055	0.3852
8	A8	145	88.5688	0.851661	0.420843
8	A8	146	88.7662	0.821486	0.474079
8	A8	147	88.9636	0.787358	0.549342
8	A8	148	89.161	0.751824	0.64662
8	A8	149	89.3584	0.691392	0.759627
8	A8	150	89.5558	0.612771	0.875891
8	A8	151	89.7532	0.522855	0.979132
8	A8	152	89.9506	0.415711	1.05305
8	A8	153	90.148	0.333679	1.08504
8	A8	154	90.3454	0.250587	1.06861
8	A8	155	90.5427	0.169478	1.00419
8	A8	156	90.7401	0.0920652	0.898665
8	A8	157	90.9375	0.0484692	0.764123
8	A8	158	91.1349	0.0263114	0.615882
8	A8	159	91.3323	0.0135848	0.46973
8	A8	160	91.5297	0.0142289	0.338902
8	A8	161	91.7271	0.00840917	0.231724
8	A8	162	91.9245	0.00143929	0.150855
8	A8	163	92.1219	0.0066103	0.0942451
8	A8	164	92.3192	0.00161221	0.0571423
8	A8	165	92.5166	0.00260799	0.0341259
8	A8	166	92.714	0.0029038	0.0204655
8	A8	167	92.9114	0.00126813	0.0126589
8	A8	168	93.1088	0.00225035	0.0083828
8	A8	169	93.3062	-0.00016888	0.00617444
8	A8	170	93.5036	0.00430681	0.00508431
8	A8	171	93.701	-5.78592e-05	0.00443335
8	A8	172	93.8984	0.000597324	0.00373142
8	A8	173	94.0957	-0.00194297	0.00272413
8	A8	174	94.2931	-0.000392126	0.00145385
8	A8	175	94.4905	0.000615427	0.000211438
8	A8	176	94.6879	0.00213986	-0.000648653
8	A8	177	94.8853	0.00249313	-0.000927798
9	A9	1	60.1448	2.64561	0.160925
9	A9	2	60.3422	2.64416	0.165959
9	A9	3	60.5396	2.62901	0.170836
9	A9	4	60.737	2.62015	0.174305
9	A9	5	60.9344	2.58745	0.175807
9	A9	6	61.1317	2.58468	0.17551
9	A9	7	61.3291	2.57958	0.173763
9	A9	8	61.5265	2.57552	0.170548
9	A9	9	61.7239	2.55478	0.165523
9	A9	10	61.9213	2.53482	0.158704
9	A9	11	62.1187	2.52681	0.151177
9	A9	12	62.3161	2.50817	0.145031
9	A9	13	62.5135	2.51812	0.142383
9	A9	14	62.7109	2.50709	0.144115
9	A9	15	62.9082	2.50178	0.149233
9	A9	16	63.1056	2.49045	0.155396
9	A9	17	63.303	2.47237	0.160242
9	A9	18	63.5004	2.45354	0.162672
9	A9	19	63.6978	2.44089	0.163229
9	A9	20	63.8952	2.43732	0.163414
9	A9	21	64.0926	2.4341	0.164484
9	A9	22	64.29	2.42242	0.166599
9	A9	23	64.4874	2.40214	0.168792
9	A9	24	64.6848	2.39652	0.169677
9	A9	25	64.8821	2.37651	0.168317
9	A9	26	65.0795	2.37127	0.164768
9	A9	27	65.2769	2.35046	0.160056
9	A9	28	65.4743	2.34556	0.155723
9	A9	29	65.6717	2.33988	0.153209
9	A9	30	65.8691	2.32868	0.153331
9	A9	31	66.0665	2.31618	0.156028
9	A9	32	66.2639	2.31021	0.160406
9	A9	33	66.4613	2.30025	0.165093
9	A9	34	66.6586	2.28885	0.168723
9	A9	35	66.856	2.26599	0.170396
9	A9	36	67.0534	2.25612	0.169902
9	A9	37	67.2508	2.24951	0.167665
9	A9	38	67.4482	2.23958	0.164529
9	A9	39	67.6456	2.22194	0.161534
9	A9	40	67.843	2.20611	0.159721
9	A9	41	68.0404	2.20969	0.159882
9	A9	42	68.2378	2.19262	0.162257
9	A9	43	68.4352	2.18719	0.166365
9	A9	44	68.6325	2.17744	0.171106
9	A9	45	68.8299	2.15122	0.175181
9	A9	46	69.0273	2.15325	0.177562
9	A9	47	69.2247	2.12655	0.177832
9	A9	48	69.4221	2.12405	0.176232
9	A9	49	69.6195	2.10779	0.173508
9	A9	50	69.8169	2.09149	0.170626
9	A9	51	70.0143	2.08665	0.168399
9	A9	52	70.2116	2.07199	0.167172
9	A9	53	70.409	2.07137	0.166705
9	A9	54	70.6064	2.05051	0.166371
9	A9	55	70.8038	2.03865	0.165605
9	A9	56	71.0012	2.02167	0.164315
9	A9	57	71.1986	2.01976	0.162966
9	A9	58	71.396	2.005	0.162302
9	A9	59	71.5934	1.99603	0.162882
9	A9	60	71.7908	1.98333	0.16475
9	A9	61	71.9882	1.97489	0.167403
9	A9	62	72.1855	1.96699	0.170096
9	A9	63	72.3829	1.94403	0.172265
9	A9	64	72.5803	1.93206	0.173811
9	A9	65	72.7777	1.92563	0.175041
9	A9	66	72.9751	1.91445	0.176337
9	A9	67	73.1725	1.90242	0.177823
9	A9	68	73.3699	1.892	0.179317
9	A9	69	73.5673	1.87218	0.180553
9	A9	70	73.7647	1.85631	0.181456
9	A9	71	73.962	1.85257	0.18216
9	A9	72	74.1594	1.84439	0.182802
9	A9	73	74.3568	1.8238	0.183321
9	A9	74	74.5542	1.80772	0.183486
9	A9	75	74.7516	1.80532	0.183147
9	A9	76	74.949	1.78275	0.18247
9	A9	77	75.1464	1.77301	0.181966
9	A9	78	75.3438	1.76685	0.182254
9	A9	79	75.5412	1.74654	0.183697
9	A9	80	75.7385	1.74135	0.186129
9	A9	81	75.9359	1.73124	0.188853
9	A9	82	76.1333	1.70914	0.190927
9	A9	83	76.3307	1.69069	0.19161
9	A9	84	76.5281	1.69041	0.190686
9	A9	85	76.7255	1.66556	0.188479
9	A9	86	76.9229	1.65872	0.185581
9	A9	87	77.1203	1.64589	0.182487
9	A9	88	77.3177	1.63632	0.179395
9	A9	89	77.5151	1.62284	0.176303
9	A9	90	77.7124	1.60463	0.173286
9	A9	91	77.9098	1.59838	0.170701
9	A9	92	78.1072	1.58	0.169063
9	A9	93	78.3046	1.57967	0.168638
9	A9	94	78.502	1.57267	0.169101
9	A9	95	78.6994	1.55615	0.16963
9	A9	96	78.8968	1.52996	0.16945
9	A9	97	79.0942	1.52402	0.168413
9	A9	98	79.2916	1.51527	0.167108
9	A9	99	79.4889	1.51504	0.166411
9	A9	100	79.6863	1.49442	0.166884
9	A9	101	79.8837	1.48427	0.168484
9	A9	102	80.0811	1.4698	0.17074
9	A9	103	80.2785	1.45868	0.173091
9	A9	104	80.4759	1.45358	0.175076
9	A9	105	80.6733	1.43201	0.176326
9	A9	106	80.8707	1.4283	0.176533
9	A9	107	81.0681	1.41151	0.175569
9	A9	108	81.2654	1.39499	0.17365
9	A9	109	81.4628	1.38195	0.171338
9	A9	110	81.6602	1.38128	0.169266
9	A9	111	81.8576	1.37249	0.167741
9	A9	112	82.055	1.34735	0.166524
9	A9	113	82.2524	1.34485	0.164998
9	A9	114	82.4498	1.32939	0.162622
9	A9	115	82.6472	1.32341	0.159388
9	A9	116	82.8446	1.30238	0.155988
9	A9	117	83.0419	1.29352	0.153568
9	A9	118	83.2393	1.30085	0.153151
9	A9	119	83.4367	1.27716	0.155058
9	A9	120	83.6341	1.27462	0.158642
9	A9	121	83.8315	1.2587	0.162507
9	A9	122	84.0289	1.24653	0.165145
9	A9	123	84.2263	1.23573	0.165647
9	A9	124	84.4237	1.21069	0.164098
9	A9	125	84.6211	1.21325	0.16151
9	A9	126	84.8185	1.20435	0.159324
9	A9	127	85.0158	1.19001	0.15882
9	A9	128	85.2132	1.17993	0.16071
9	A9	129	85.4106	1.17027	0.165027
9	A9	130	85.608	1.16057	0.171279
9	A9	131	85.8054	1.14725	0.178733
9	A9	132	86.0028	1.13548	0.186749
9	A9	133	86.2002	1.11616	0.195081
9	A9	134	86.3976	1.10553	0.20398
9	A9	135	86.595	1.09085	0.214041
9	A9	136	86.7923	1.08189	0.225816
9	A9	137	86.9897	1.06282	0.239447
9	A9	138	87.1871	1.04324	0.254562
9	A9	139	87.3845	1.03034	0.270489
9	A9	140	87.5819	0.997841	0.286682
9	A9	141	87.7793	0.991247	0.30318
9	A9	142	87.9767	0.959421	0.320984
9	A9	143	88.1741	0.942017	0.342391
9	A9	144	88.3715	0.91864	0.371149
9	A9	145	88.5688	0.889106	0.412148
9	A9	146	88.7662	0.862358	0.470269
9	A9	147	88.9636	0.831523	0.548382
9	A9	148	89.161	0.786618	0.645187
9	A9	149	89.3584	0.727833	0.75403
9	A9	150	89.5558	0.644408	0.863497
9	A9	151	89.7532	0.562334	0.959632
9	A9	152	89.9506	0.477894	1.02875
9	A9	153	90.148	0.394656	1.05984
9	A9	154	90.3454	0.310055	1.04619
9	A9	155	90.5427	0.216931	0.986571
9	A9	156	90.7401	0.148558	0.88599
9	A9	157	90.9375	0.107659	0.755535
9	A9	158	91.1349	0.0873749	0.610605
9	A9	159	91.3323	0.0805303	0.46757
9	A9	160	91.5297	0.0713201	0.340001
9	A9	161	91.7271	0.0636129	0.236038
9	A9	162	91.9245	0.0620356	0.157855
9	A9	163	92.1219	0.0669742	0.103022
9	A9	164	92.3192	0.0546149	0.0667326
9	A9	165	92.5166	0.0560637	0.0438016
9	A9	166	92.714	0.0601939	0.0298358
9	A9	167	92.9114	0.0585034	0.0215636
9	A9	168	93.1088	0.0556309	0.0166834
9	A9	169	93.3062	0.0545314	0.0136237
9	A9	170	93.5036	0.0518881	0.0114046
9	A9	171	93.701	0.0530894	0.00955125
9	A9	172	93.8984	0.0558397	0.00793611
9	A9	173	94.0957	0.0551674	0.00655003
9	A9	174	94.2931	0.0501483	0.00533418
9	A9	175	94.4905	0.0506706	0.00417558
9	A9	176	94.6879	0.0533589	0.00301461
9	A9	177	94.8853	0.0530902	0.00191504
10	A10	1	60.1448	2.22779	0.128986
10	A10	2	60.3422	2.23165	0.126436
10	A10	3	60.5396	2.20586	0.123462
10	A10	4	60.737	2.21769	0.120944
10	A10	5	60.9344	2.19349	0.119889
10	A10	6	61.1317	2.20196	0.121
10	A10	7	61.3291	2.18126	0.124308
10	A10	8	61.5265	2.18484	0.129078
10	A10	9	61.7239	2.17404	0.134061
10	A10	10	61.9213	2.15642	0.137995
10	A10	11	62.1187	2.14713	0.140087
10	A10	12	62.3161	2.13992	0.140231
10	A10	13	62.5135	2.12294	0.138879
10	A10	14	62.7109	2.12252	0.136711
10	A10	15	62.9082	2.10802	0.134304
10	A10	16	63.1056	2.09856	0.132023
10	A10	17	63.303	2.09156	0.130115
10	A10	18	63.5004	2.08207	0.128888
10	A10	19	63.6978	2.07042	0.128743
10	A10	20	63.8952	2.06352	0.130011
10	A10	21	64.0926	2.05442	0.132649
10	A10	22	64.29	2.05526	0.136092
10	A10	23	64.4874	2.04158	0.1394
10	A10	24	64.6848	2.02105	0.141677
10	A10	25	64.8821	2.01423	0.142451
10	A10	26	65.0795	2.00272	0.141753
10	A10	27	65.2769	2.0054	0.139931
10	A10	28	65.4743	1.98115	0.137433
10	A10	29	65.6717	1.9769	0.134759
10	A10	30	65.8691	1.96874	0.13254
10	A10	31	66.0665	1.95486	0.131534
10	A10	32	66.2639	1.9517	0.132391
10	A10	33	66.4613	1.93779	0.13529
10	A10	34	66.6586	1.94716	0.139701
10	A10	35	66.856	1.91692	0.144462
10	A10	36	67.0534	1.91249	0.148171
10	A10	37	67.2508	1.90395	0.149696
10	A10	38	67.4482	1.88536	0.148599
10	A10	39	67.6456	1.88134	0.145282
10	A10	40	67.843	1.85976	0.140821
10	A10	41	68.0404	1.85745	0.136533
10	A10	42	68.2378	1.85324	0.13347
10	A10	43	68.4352	1.84305	0.132068
10	A10	44	68.6325	1.83139	0.132193
10	A10	45	68.8299	1.82711	0.13347
10	A10	46	69.0273	1.81281	0.135653
10	A10	47	69.2247	1.79347	0.138656
10	A10	48	69.4221	1.80431	0.14224
10	A10	49	69.6195	1.78554	0.145652
10	A10	50	69.8169	1.77881	0.147625
10	A10	51	70.0143	1.76313	0.14693
10	A10	52	70.2116	1.74378	0.143153
10	A10	53	70.409	1.73786	0.137129
10	A10	54	70.6064	1.72356	0.130667
10	A10	55	70.8038	1.72889	0.125725
10	A10	56	71.0012	1.71782	0.123521
10	A10	57	71.1986	1.71018	0.124145
10	A10	58	71.396	1.69895	0.126777
10	A10	59	71.5934	1.68928	0.130283
10	A10	60	71.7908	1.68217	0.133772
10	A10	61	71.9882	1.66838	0.136866
10	A10	62	72.1855	1.66263	0.139653
10	A10	63	72.3829	1.6485	0.142457
10	A10	64	72.5803	1.64141	0.145542
10	A10	65	72.7777	1.63392	0.1489
10	A10	66	72.9751	1.61817	0.152194
10	A10	67	73.1725	1.61407	0.154904
10	A10	68	73.3699	1.59295	0.156596
10	A10	69	73.5673	1.58693	0.157161
10	A10	70	73.7647	1.57014	0.156882
10	A10	71	73.962	1.56818	0.156281
10	A10	72	74.1594	1.55238	0.15586
10	A10	73	74.3568	1.53978	0.155889
10	A10	74	74.5542	1.53437	0.156351
10	A10	75	74.7516	1.5208	0.157051
10	A10	76	74.949	1.5134	0.157832
10	A10	77	75.1464	1.48857	0.158739
10	A10	78	75.3438	1.4933	0.160031
10	A10	79	75.5412	1.47461	0.162011
10	A10	80	75.7385	1.46583	0.164786
10	A10	81	75.9359	1.45925	0.168131
10	A10	82	76.1333	1.43669	0.171532
10	A10	83	76.3307	1.42721	0.174341
10	A10	84	76.5281	1.41819	0.1759
10	A10	85	76.7255	1.4061	0.175657
10	A10	86	76.9229	1.38912	0.173318
10	A10	87	77.1203	1.37656	0.169074
10	A10	88	77.3177	1.3613	0.163783
10	A10	89	77.5151	1.35435	0.158836
10	A10	90	77.7124	1.3417	0.155689
10	A10	91	77.9098	1.34497	0.155225
10	A10	92	78.1072	1.32674	0.157337
10	A10	93	78.3046	1.3111	0.160972
10	A10	94	78.502	1.30692	0.164591
10	A10	95	78.6994	1.2887	0.166794
10	A10	96	78.8968	1.27404	0.166805
10	A10	97	79.0942	1.266	0.164669
10	A10	98	79.2916	1.25014	0.161129
10	A10	99	79.4889	1.24288	0.157284
10	A10	100	79.6863	1.22991	0.154131
10	A10	101	79.8837	1.22744	0.152201
10	A10	102	80.0811	1.21459	0.15143
10	A10	103	80.2785	1.19877	0.151325
10	A10	104	80.4759	1.19275	0.151305
10	A10	105	80.6733	1.17567	0.15101
10	A10	106	80.8707	1.17394	0.150387
10	A10	107	81.0681	1.15825	0.14959
10	A10	108	81.2654	1.15003	0.148803
10	A10	109	81.4628	1.13854	0.148112
10	A10	110	81.6602	1.13044	0.14747
10	A10	111	81.8576	1.11426	0.146713
10	A10	112	82.055	1.11365	0.145617
10	A10	113	82.2524	1.09779	0.143998
10	A10	114	82.4498	1.08438	0.141837
10	A10	115	82.6472	1.07644	0.139392
10	A10	116	82.8446	1.07539	0.137162
10	A10	117	83.0419	1.051	0.135718
10	A10	118	83.2393	1.0557	0.135433
10	A10	119	83.4367	1.04527	0.136291
10	A10	120	83.6341	1.03287	0.137898
10	A10	121	83.8315	1.01987	0.139694
10	A10	122	84.0289	1.01225	0.141256
10	A10	123	84.2263	1.00584	0.142471
10	A10	124	84.4237	0.983581	0.143514
10	A10	125	84.6211	0.988069	0.14466
10	A10	126	84.8185	0.975114	0.146095
10	A10	127	85.0158	0.962326	0.147885
10	A10	128	85.2132	0.945723	0.150069
10	A10	129	85.4106	0.942082	0.152772
10	A10	130	85.608	0.935807	0.156203
10	A10	131	85.8054	0.913934	0.160589
10	A10	132	86.0028	0.912665	0.166131
10	A10	133	86.2002	0.895013	0.173039
10	A10	134	86.3976	0.882456	0.181574
10	A10	135	86.595	0.872891	0.191973
10	A10	136	86.7923	0.859814	0.20425
10	A10	137	86.9897	0.842026	0.21801
10	A10	138	87.1871	0.834052	0.23248
10	A10	139	87.3845	0.807447	0.246827
10	A10	140	87.5819	0.78225	0.260633
10	A10	141	87.7793	0.772373	0.274299
10	A10	142	87.9767	0.750772	0.289259
10	A10	143	88.1741	0.737323	0.308077
10	A10	144	88.3715	0.7047	0.334439
10	A10	145	88.5688	0.683569	0.372818
10	A10	146	88.7662	0.662945	0.427377
10	A10	147	88.9636	0.628576	0.500054
10	A10	148	89.161	0.593413	0.5885
10	A10	149	89.3584	0.527426	0.685071
10	A10	150	89.5558	0.45354	0.777757
10	A10	151	89.7532	0.373998	0.852822
10	A10	152	89.9506	0.298001	0.89801
10	A10	153	90.148	0.225071	0.905059
10	A10	154	90.3454	0.154	0.871031
10	A10	155	90.5427	0.0818594	0.798618
10	A10	156	90.7401	0.034486	0.69575
10	A10	157	90.9375	0.010386	0.574449
10	A10	158	91.1349	-0.00755804	0.448753
10	A10	159	91.3323	-0.00925544	0.331896
10	A10	160	91.5297	-0.00915584	0.233546
10	A10	161	91.7271	-0.0112975	0.158153
10	A10	162	91.9245	-0.0155519	0.105004
10	A10	163	92.1219	-0.0212674	0.0698304
10	A10	164	92.3192	-0.0239745	0.0471008
10	A10	165	92.5166	-0.0230959	0.0319814
10	A10	166	92.714	-0.0249712	0.0213199
10	A10	167	92.9114	-0.0259714	0.0135988
10	A10	168	93.1088	-0.014803	0.00828867
10	A10	169	93.3062	-0.0285641	0.00516104
10	A10	170	93.5036	-0.0236911	0.0039048
10	A10	171	93.701	-0.02076	0.00406325
10	A10	172	93.8984	-0.0261841	0.00510426
10	A10	173	94.0957	-0.0195689	0.00646652
10	A10	174	94.2931	-0.0286536	0.00757976
10	A10	175	94.4905	-0.0242248	0.00794375
10	A10	176	94.6879	-0.02982	0.0072862
10	A10	177	94.8853	-0.0301988	0.00569707
13	B1	1	60.1448	2.00624	0.109127
13	B1	2	60.3422	2.01059	0.106407
13	B1	3	60.5396	1.99116	0.10338
13	B1	4	60.737	1.9946	0.100661
13	B1	5	60.9344	1.99558	0.0986895
13	B1	6	61.1317	1.97769	0.097635
13	B1	7	61.3291	1.96993	0.0974936
13	B1	8	61.5265	1.9672	0.0982831
13	B1	9	61.7239	1.96278	0.100122
13	B1	10	61.9213	1.95166	0.10317
13	B1	11	62.1187	1.94562	0.107473
13	B1	12	62.3161	1.94214	0.112822
13	B1	13	62.5135	1.92993	0.118696
13	B1	14	62.7109	1.92232	0.124291
13	B1	15	62.9082	1.914	0.128662
13	B1	16	63.1056	1.90427	0.130956
13	B1	17	63.303	1.88771	0.130701
13	B1	18	63.5004	1.88177	0.128031
13	B1	19	63.6978	1.8707	0.123727
13	B1	20	63.8952	1.86059	0.119027
13	B1	21	64.0926	1.85368	0.115229
13	B1	22	64.29	1.85055	0.113277
13	B1	23	64.4874	1.84345	0.113469
13	B1	24	64.6848	1.83255	0.115444
13	B1	25	64.8821	1.82773	0.118424
13	B1	26	65.0795	1.81704	0.121609
13	B1	27	65.2769	1.80967	0.124495
13	B1	28	65.4743	1.79185	0.126979
13	B1	29	65.6717	1.79224	0.129178
13	B1	30	65.8691	1.77942	0.13114
13	B1	31	66.0665	1.77696	0.132633
13	B1	32	66.2639	1.75909	0.133198
13	B1	33	66.4613	1.7483	0.132424
13	B1	34	66.6586	1.74279	0.130214
13	B1	35	66.856	1.72933	0.126909
13	B1	36	67.0534	1.72036	0.123184
13	B1	37	67.2508	1.71606	0.119829
13	B1	38	67.4482	1.70395	0.117493
13	B1	39	67.6456	1.69373	0.116496
13	B1	40	67.843	1.69639	0.116776
13	B1	41	68.0404	1.6836	0.117977
13	B1	42	68.2378	1.66972	0.119669
13	B1	43	68.4352	1.66345	0.12154
13	B1	44	68.6325	1.65863	0.123458
13	B1	45	68.8299	1.64409	0.125348
13	B1	46	69.0273	1.63886	0.127027
13	B1	47	69.2247	1.63072	0.128154
13	B1	48	69.4221	1.61804	0.1284
13	B1	49	69.6195	1.61072	0.127712
13	B1	50	69.8169	1.59449	0.126496
13	B1	51	70.0143	1.58662	0.125505
13	B1	52	70.2116	1.5864	0.125442
13	B1	53	70.409	1.57627	0.126527
13	B1	54	70.6064	1.56391	0.128332
13	B1	55	70.8038	1.5593	0.129994
13	B1	56	71.0012	1.54228	0.13071
13	B1	57	71.1986	1.53321	0.130178
13	B1	58	71.396	1.52474	0.128757
13	B1	59	71.5934	1.51461	0.127279
13	B1	60	71.7908	1.50989	0.126689
13	B1	61	71.9882	1.49828	0.127648
13	B1	62	72.1855	1.49157	0.130302
13	B1	63	72.3829	1.48229	0.134206
13	B1	64	72.5803	1.47117	0.138452
13	B1	65	72.7777	1.46926	0.141968
13	B1	66	72.9751	1.44141	0.1439
13	B1	67	73.1725	1.43749	0.143961
13	B1	68	73.3699	1.43085	0.142546
13	B1	69	73.5673	1.41198	0.140562
13	B1	70	73.7647	1.40649	0.139017
13	B1	71	73.962	1.40466	0.138594
13	B1	72	74.1594	1.38882	0.13942
13	B1	73	74.3568	1.37934	0.141132
13	B1	74	74.5542	1.36886	0.143163
13	B1	75	74.7516	1.35712	0.145045
13	B1	76	74.949	1.34615	0.146562
13	B1	77	75.1464	1.33999	0.147719
13	B1	78	75.3438	1.3263	0.148592
13	B1	79	75.5412	1.31229	0.149204
13	B1	80	75.7385	1.30743	0.149462
13	B1	81	75.9359	1.29513	0.149185
13	B1	82	76.1333	1.28041	0.148203
13	B1	83	76.3307	1.27139	0.146453
13	B1	84	76.5281	1.25991	0.144033
13	B1	85	76.7255	1.25311	0.141167
13	B1	86	76.9229	1.23986	0.138128
13	B1	87	77.1203	1.23186	0.135184
13	B1	88	77.3177	1.2247	0.132601
13	B1	89	77.5151	1.20749	0.130672
13	B1	90	77.7124	1.20687	0.129687
13	B1	91	77.9098	1.19591	0.129811
13	B1	92	78.1072	1.18599	0.130933
13	B1	93	78.3046	1.17684	0.132594
13	B1	94	78.502	1.17218	0.134079
13	B1	95	78.6994	1.15306	0.134702
13	B1	96	78.8968	1.14516	0.134116
13	B1	97	79.0942	1.13717	0.132495
13	B1	98	79.2916	1.12297	0.130451
13	B1	99	79.4889	1.11993	0.128708
13	B1	100	79.6863	1.11255	0.127727
13	B1	101	79.8837	1.10297	0.127516
13	B1	102	80.0811	1.09126	0.127719
13	B1	103	80.2785	1.08054	0.127884
13	B1	104	80.4759	1.07093	0.127725
13	B1	105	80.6733	1.06786	0.127209
13	B1	106	80.8707	1.05661	0.126502
13	B1	107	81.0681	1.04208	0.12586
13	B1	108	81.2654	1.037	0.125541
13	B1	109	81.4628	1.03275	0.125729
13	B1	110	81.6602	1.01926	0.126467
13	B1	111	81.8576	1.00953	0.127598
13	B1	112	82.055	1.00442	0.128783
13	B1	113	82.2524	0.991473	0.129597
13	B1	114	82.4498	0.983944	0.129692
13	B1	115	82.6472	0.973999	0.128957
13	B1	116	82.8446	0.958059	0.127589
13	B1	117	83.0419	0.958625	0.126039
13	B1	118	83.2393	0.947786	0.124817
13	B1	119	83.4367	0.93485	0.12428
13	B1	120	83.6341	0.934222	0.124491
13	B1	121	83.8315	0.919519	0.125209
13	B1	122	84.0289	0.909201	0.12599
13	B1	123	84.2263	0.90466	0.126363
13	B1	124	84.4237	0.896595	0.126018
13	B1	125	84.6211	0.876534	0.124961
13	B1	126	84.8185	0.873172	0.12356
13	B1	127	85.0158	0.86952	0.122428
13	B1	128	85.2132	0.856944	0.1222
13	B1	129	85.4106	0.849684	0.123328
13	B1	130	85.608	0.841494	0.126002
13	B1	131	85.8054	0.832103	0.130224
13	B1	132	86.0028	0.823785	0.135961
13	B1	133	86.2002	0.811398	0.143249
13	B1	134	86.3976	0.802622	0.15218
13	B1	135	86.595	0.792915	0.162784
13	B1	136	86.7923	0.78089	0.174887
13	B1	137	86.9897	0.766956	0.188063
13	B1	138	87.1871	0.752652	0.201743
13	B1	139	87.3845	0.733361	0.215467
13	B1	140	87.5819	0.719942	0.229161
13	B1	141	87.7793	0.701092	0.243373
13	B1	142	87.9767	0.681153	0.25943
13	B1	143	88.1741	0.66815	0.279577
13	B1	144	88.3715	0.64738	0.30701
13	B1	145	88.5688	0.621103	0.345554
13	B1	146	88.7662	0.596021	0.398632
13	B1	147	88.9636	0.568934	0.467524
13	B1	148	89.161	0.531067	0.549535
13	B1	149	89.3584	0.469439	0.637153
13	B1	150	89.5558	0.398505	0.719025
13	B1	151	89.7532	0.321443	0.78256
13	B1	152	89.9506	0.251385	0.817044
13	B1	153	90.148	0.179885	0.815979
13	B1	154	90.3454	0.126058	0.778043
13	B1	155	90.5427	0.0623661	0.706919
13	B1	156	90.7401	0.0116642	0.610506
13	B1	157	90.9375	-0.00541072	0.499692
13	B1	158	91.1349	-0.0168316	0.386576
13	B1	159	91.3323	-0.0179427	0.28222
13	B1	160	91.5297	-0.0224289	0.194529
13	B1	161	91.7271	-0.0245607	0.127081
13	B1	162	91.9245	-0.0235046	0.0793495
13	B1	163	92.1219	-0.0261827	0.0480427
13	B1	164	92.3192	-0.0254228	0.0288127
13	B1	165	92.5166	-0.0280977	0.0176316
13	B1	166	92.714	-0.0268759	0.0114838
13	B1	167	92.9114	-0.0257617	0.00842488
13	B1	168	93.1088	-0.0279572	0.0072702
13	B1	169	93.3062	-0.0263718	0.00721459
13	B1	170	93.5036	-0.026886	0.00760188
13	B1	171	93.701	-0.0314922	0.00790837
13	B1	172	93.8984	-0.0322643	0.00784285
13	B1	173	94.0957	-0.0299767	0.00739146
13	B1	174	94.2931	-0.0293214	0.00670915
13	B1	175	94.4905	-0.0292604	0.00592618
13	B1	176	94.6879	-0.0323564	0.0050364
13	B1	177	94.8853	-0.0370439	0.00395924
14	B2	1	60.1448	2.2241	0.128087
14	B2	2	60.3422	2.2194	0.12675
14	B2	3	60.5396	2.21347	0.124962
14	B2	4	60.737	2.20536	0.123018
14	B2	5	60.9344	2.19262	0.121364
[truncated: 5,128 more rows]
