# Supplementary material for: Genome-wide identification, evolution, and expression of the SNARE gene family in wheat resistance to powdery mildew
Source: PeerJ. 2021 Jan 22;9:e10788. doi: 10.7717/peerj.10788 (PMC7831368; doi:10.7717/peerj.10788)
Supplement: Supplemental Information 5 [file peerj-09-10788-s005.gz › rawdata/2018-02-03 101018 SYP7.xls]

## Sheet: Sample Setup
Block Type	96-Well Block (0.2mL)
Calibration Background is expired	Yes
Calibration Background performed on	03-18-2015
Calibration HRM MELTDOCTOR is expired	Yes
Calibration HRM MELTDOCTOR performed on	03-18-2015
Calibration Normalization FAM-ROX is expired	Yes
Calibration Normalization FAM-ROX performed on	03-18-2015
Calibration Normalization VIC-ROX is expired	Yes
Calibration Normalization VIC-ROX performed on	03-18-2015
Calibration Pure Dye CY5 is expired	No
Calibration Pure Dye CY5 performed on	05-27-2017
Calibration Pure Dye FAM is expired	Yes
Calibration Pure Dye FAM performed on	03-18-2015
Calibration Pure Dye MELTDOCTOR is expired	Yes
Calibration Pure Dye MELTDOCTOR performed on	03-18-2015
Calibration Pure Dye NED is expired	Yes
Calibration Pure Dye NED performed on	03-18-2015
Calibration Pure Dye ROX is expired	Yes
Calibration Pure Dye ROX performed on	03-18-2015
Calibration Pure Dye SYBR is expired	Yes
Calibration Pure Dye SYBR performed on	03-18-2015
Calibration Pure Dye TAMRA is expired	Yes
Calibration Pure Dye TAMRA performed on	03-18-2015
Calibration Pure Dye VIC is expired	Yes
Calibration Pure Dye VIC performed on	03-18-2015
Calibration ROI is expired	Yes
Calibration ROI performed on	03-18-2015
Calibration Uniformity is expired	Yes
Calibration Uniformity performed on	03-18-2015
Chemistry	SYBR_GREEN
Date Created	2018-02-03 10:10:19 AM CST
Date Modified	2018-02-04 21:43:40 PM CST
Experiment Barcode
Experiment Comment
Experiment File Name	G:\wgh\小麦SYP基因家族鉴定与分析\定量结果\Q7\2018-02-03 101018 snare16.eds
Experiment Name	2018-02-03 101018
Experiment Run Start Time	2018-02-03 22:39:26 PM CST
Experiment Run Stop Time	2018-02-03 23:48:32 PM CST
Experiment Type	Comparative Cт (ΔΔCт)
Instrument Name	278870447
Instrument Serial Number	278870447
Instrument Type	QuantStudio(TM) 7 Flex System
Passive Reference	ROX
Quantification Cycle Method	Ct
Signal Smoothing On	true
Stage/ Cycle where Analysis is performed	Stage 2, Step 2
User Name
Well	Well Position	Sample Name	Sample Color	Biogroup Name	Biogroup Color	Target Name	Target Color	Task	Reporter	Quencher	Quantity	Comments
1	A1	Sample 1	RGB(176,23,31)			Target 1	RGB(176,23,31)	UNKNOWN	SYBR	None
2	A2	Sample 3	RGB(0,139,69)			Target 1	RGB(176,23,31)	UNKNOWN	SYBR	None
3	A3	Sample 5	RGB(139,137,112)			Target 1	RGB(176,23,31)	UNKNOWN	SYBR	None
4	A4	Sample 7	RGB(142,56,142)			Target 1	RGB(176,23,31)	UNKNOWN	SYBR	None
5	A5	Sample 9	RGB(0,245,255)			Target 1	RGB(176,23,31)	UNKNOWN	SYBR	None
6	A6	Sample 11	RGB(238,238,0)			Target 1	RGB(176,23,31)	UNKNOWN	SYBR	None
7	A7	Sample 13	RGB(238,44,44)			Target 1	RGB(176,23,31)	UNKNOWN	SYBR	None
8	A8	Sample 15	RGB(238,18,137)			Target 1	RGB(176,23,31)	UNKNOWN	SYBR	None
9	A9	Sample 17	RGB(0,0,255)			Target 1	RGB(176,23,31)	UNKNOWN	SYBR	None
10	A10	Sample 19	RGB(255,127,0)			Target 1	RGB(176,23,31)	UNKNOWN	SYBR	None
11	A11	Sample 1	RGB(176,23,31)			Target 2	RGB(0,0,255)	UNKNOWN	SYBR	None
12	A12	Sample 1	RGB(176,23,31)			Target 6	RGB(238,121,66)	UNKNOWN	SYBR	None
13	B1	Sample 1	RGB(176,23,31)			Target 1	RGB(176,23,31)	UNKNOWN	SYBR	None
14	B2	Sample 3	RGB(0,139,69)			Target 1	RGB(176,23,31)	UNKNOWN	SYBR	None
15	B3	Sample 5	RGB(139,137,112)			Target 1	RGB(176,23,31)	UNKNOWN	SYBR	None
16	B4	Sample 7	RGB(142,56,142)			Target 1	RGB(176,23,31)	UNKNOWN	SYBR	None
17	B5	Sample 9	RGB(0,245,255)			Target 1	RGB(176,23,31)	UNKNOWN	SYBR	None
18	B6	Sample 11	RGB(238,238,0)			Target 1	RGB(176,23,31)	UNKNOWN	SYBR	None
19	B7	Sample 13	RGB(238,44,44)			Target 1	RGB(176,23,31)	UNKNOWN	SYBR	None
20	B8	Sample 15	RGB(238,18,137)			Target 1	RGB(176,23,31)	UNKNOWN	SYBR	None
21	B9	Sample 17	RGB(0,0,255)			Target 1	RGB(176,23,31)	UNKNOWN	SYBR	None
22	B10	Sample 19	RGB(255,127,0)			Target 1	RGB(176,23,31)	UNKNOWN	SYBR	None
23	B11	Sample 1	RGB(176,23,31)			Target 2	RGB(0,0,255)	UNKNOWN	SYBR	None
24	B12	Sample 1	RGB(176,23,31)			Target 6	RGB(238,121,66)	UNKNOWN	SYBR	None
25	C1	Sample 1	RGB(176,23,31)			Target 1	RGB(176,23,31)	UNKNOWN	SYBR	None
26	C2	Sample 3	RGB(0,139,69)			Target 1	RGB(176,23,31)	UNKNOWN	SYBR	None
27	C3	Sample 5	RGB(139,137,112)			Target 1	RGB(176,23,31)	UNKNOWN	SYBR	None
28	C4	Sample 7	RGB(142,56,142)			Target 1	RGB(176,23,31)	UNKNOWN	SYBR	None
29	C5	Sample 9	RGB(0,245,255)			Target 1	RGB(176,23,31)	UNKNOWN	SYBR	None
30	C6	Sample 11	RGB(238,238,0)			Target 1	RGB(176,23,31)	UNKNOWN	SYBR	None
31	C7	Sample 13	RGB(238,44,44)			Target 1	RGB(176,23,31)	UNKNOWN	SYBR	None
32	C8	Sample 15	RGB(238,18,137)			Target 1	RGB(176,23,31)	UNKNOWN	SYBR	None
33	C9	Sample 17	RGB(0,0,255)			Target 1	RGB(176,23,31)	UNKNOWN	SYBR	None
34	C10	Sample 19	RGB(255,127,0)			Target 1	RGB(176,23,31)	UNKNOWN	SYBR	None
35	C11	Sample 1	RGB(176,23,31)			Target 3	RGB(0,139,69)	UNKNOWN	SYBR	None
36	C12	Sample 1	RGB(176,23,31)			Target 7	RGB(142,56,142)	UNKNOWN	SYBR	None
37	D1	Sample 1	RGB(176,23,31)			Target 1	RGB(176,23,31)	UNKNOWN	SYBR	None
38	D2	Sample 3	RGB(0,139,69)			Target 1	RGB(176,23,31)	UNKNOWN	SYBR	None
39	D3	Sample 5	RGB(139,137,112)			Target 1	RGB(176,23,31)	UNKNOWN	SYBR	None
40	D4	Sample 7	RGB(142,56,142)			Target 1	RGB(176,23,31)	UNKNOWN	SYBR	None
41	D5	Sample 9	RGB(0,245,255)			Target 1	RGB(176,23,31)	UNKNOWN	SYBR	None
42	D6	Sample 11	RGB(238,238,0)			Target 1	RGB(176,23,31)	UNKNOWN	SYBR	None
43	D7	Sample 13	RGB(238,44,44)			Target 1	RGB(176,23,31)	UNKNOWN	SYBR	None
44	D8	Sample 15	RGB(238,18,137)			Target 1	RGB(176,23,31)	UNKNOWN	SYBR	None
45	D9	Sample 17	RGB(0,0,255)			Target 1	RGB(176,23,31)	UNKNOWN	SYBR	None
46	D10	Sample 19	RGB(255,127,0)			Target 1	RGB(176,23,31)	UNKNOWN	SYBR	None
47	D11	Sample 1	RGB(176,23,31)			Target 3	RGB(0,139,69)	UNKNOWN	SYBR	None
48	D12	Sample 1	RGB(176,23,31)			Target 7	RGB(142,56,142)	UNKNOWN	SYBR	None
49	E1	Sample 2	RGB(0,0,255)			Target 1	RGB(176,23,31)	UNKNOWN	SYBR	None
50	E2	Sample 4	RGB(255,127,0)			Target 1	RGB(176,23,31)	UNKNOWN	SYBR	None
51	E3	Sample 6	RGB(238,121,66)			Target 1	RGB(176,23,31)	UNKNOWN	SYBR	None
52	E4	Sample 8	RGB(198,113,113)			Target 1	RGB(176,23,31)	UNKNOWN	SYBR	None
53	E5	Sample 10	RGB(238,220,130)			Target 1	RGB(176,23,31)	UNKNOWN	SYBR	None
54	E6	Sample 12	RGB(142,142,56)			Target 1	RGB(176,23,31)	UNKNOWN	SYBR	None
55	E7	Sample 14	RGB(51,161,201)			Target 1	RGB(176,23,31)	UNKNOWN	SYBR	None
56	E8	Sample 16	RGB(176,23,31)			Target 1	RGB(176,23,31)	UNKNOWN	SYBR	None
57	E9	Sample 18	RGB(0,139,69)			Target 1	RGB(176,23,31)	UNKNOWN	SYBR	None
58	E10	Sample 20	RGB(139,137,112)			Target 1	RGB(176,23,31)	UNKNOWN	SYBR	None
59	E11	Sample 1	RGB(176,23,31)			Target 4	RGB(238,238,0)	UNKNOWN	SYBR	None
60	E12
61	F1	Sample 2	RGB(0,0,255)			Target 1	RGB(176,23,31)	UNKNOWN	SYBR	None
62	F2	Sample 4	RGB(255,127,0)			Target 1	RGB(176,23,31)	UNKNOWN	SYBR	None
63	F3	Sample 6	RGB(238,121,66)			Target 1	RGB(176,23,31)	UNKNOWN	SYBR	None
64	F4	Sample 8	RGB(198,113,113)			Target 1	RGB(176,23,31)	UNKNOWN	SYBR	None
65	F5	Sample 10	RGB(238,220,130)			Target 1	RGB(176,23,31)	UNKNOWN	SYBR	None
66	F6	Sample 12	RGB(142,142,56)			Target 1	RGB(176,23,31)	UNKNOWN	SYBR	None
67	F7	Sample 14	RGB(51,161,201)			Target 1	RGB(176,23,31)	UNKNOWN	SYBR	None
68	F8	Sample 16	RGB(176,23,31)			Target 1	RGB(176,23,31)	UNKNOWN	SYBR	None
69	F9	Sample 18	RGB(0,139,69)			Target 1	RGB(176,23,31)	UNKNOWN	SYBR	None
70	F10	Sample 20	RGB(139,137,112)			Target 1	RGB(176,23,31)	UNKNOWN	SYBR	None
71	F11	Sample 1	RGB(176,23,31)			Target 4	RGB(238,238,0)	UNKNOWN	SYBR	None
72	F12
73	G1	Sample 2	RGB(0,0,255)			Target 1	RGB(176,23,31)	UNKNOWN	SYBR	None
74	G2	Sample 4	RGB(255,127,0)			Target 1	RGB(176,23,31)	UNKNOWN	SYBR	None
75	G3	Sample 6	RGB(238,121,66)			Target 1	RGB(176,23,31)	UNKNOWN	SYBR	None
76	G4	Sample 8	RGB(198,113,113)			Target 1	RGB(176,23,31)	UNKNOWN	SYBR	None
77	G5	Sample 10	RGB(238,220,130)			Target 1	RGB(176,23,31)	UNKNOWN	SYBR	None
78	G6	Sample 12	RGB(142,142,56)			Target 1	RGB(176,23,31)	UNKNOWN	SYBR	None
79	G7	Sample 14	RGB(51,161,201)			Target 1	RGB(176,23,31)	UNKNOWN	SYBR	None
80	G8	Sample 16	RGB(176,23,31)			Target 1	RGB(176,23,31)	UNKNOWN	SYBR	None
81	G9	Sample 18	RGB(0,139,69)			Target 1	RGB(176,23,31)	UNKNOWN	SYBR	None
82	G10	Sample 20	RGB(139,137,112)			Target 1	RGB(176,23,31)	UNKNOWN	SYBR	None
83	G11	Sample 1	RGB(176,23,31)			Target 5	RGB(139,137,112)	UNKNOWN	SYBR	None
84	G12
85	H1	Sample 2	RGB(0,0,255)			Target 1	RGB(176,23,31)	UNKNOWN	SYBR	None
86	H2	Sample 4	RGB(255,127,0)			Target 1	RGB(176,23,31)	UNKNOWN	SYBR	None
87	H3	Sample 6	RGB(238,121,66)			Target 1	RGB(176,23,31)	UNKNOWN	SYBR	None
88	H4	Sample 8	RGB(198,113,113)			Target 1	RGB(176,23,31)	UNKNOWN	SYBR	None
89	H5	Sample 10	RGB(238,220,130)			Target 1	RGB(176,23,31)	UNKNOWN	SYBR	None
90	H6	Sample 12	RGB(142,142,56)			Target 1	RGB(176,23,31)	UNKNOWN	SYBR	None
91	H7	Sample 14	RGB(51,161,201)			Target 1	RGB(176,23,31)	UNKNOWN	SYBR	None
92	H8	Sample 16	RGB(176,23,31)			Target 1	RGB(176,23,31)	UNKNOWN	SYBR	None
93	H9	Sample 18	RGB(0,139,69)			Target 1	RGB(176,23,31)	UNKNOWN	SYBR	None
94	H10	Sample 20	RGB(139,137,112)			Target 1	RGB(176,23,31)	UNKNOWN	SYBR	None
95	H11	Sample 1	RGB(176,23,31)			Target 5	RGB(139,137,112)	UNKNOWN	SYBR	None
96	H12

## Sheet: Amplification Data
Block Type	96-Well Block (0.2mL)
Calibration Background is expired	Yes
Calibration Background performed on	03-18-2015
Calibration HRM MELTDOCTOR is expired	Yes
Calibration HRM MELTDOCTOR performed on	03-18-2015
Calibration Normalization FAM-ROX is expired	Yes
Calibration Normalization FAM-ROX performed on	03-18-2015
Calibration Normalization VIC-ROX is expired	Yes
Calibration Normalization VIC-ROX performed on	03-18-2015
Calibration Pure Dye CY5 is expired	No
Calibration Pure Dye CY5 performed on	05-27-2017
Calibration Pure Dye FAM is expired	Yes
Calibration Pure Dye FAM performed on	03-18-2015
Calibration Pure Dye MELTDOCTOR is expired	Yes
Calibration Pure Dye MELTDOCTOR performed on	03-18-2015
Calibration Pure Dye NED is expired	Yes
Calibration Pure Dye NED performed on	03-18-2015
Calibration Pure Dye ROX is expired	Yes
Calibration Pure Dye ROX performed on	03-18-2015
Calibration Pure Dye SYBR is expired	Yes
Calibration Pure Dye SYBR performed on	03-18-2015
Calibration Pure Dye TAMRA is expired	Yes
Calibration Pure Dye TAMRA performed on	03-18-2015
Calibration Pure Dye VIC is expired	Yes
Calibration Pure Dye VIC performed on	03-18-2015
Calibration ROI is expired	Yes
Calibration ROI performed on	03-18-2015
Calibration Uniformity is expired	Yes
Calibration Uniformity performed on	03-18-2015
Chemistry	SYBR_GREEN
Date Created	2018-02-03 10:10:19 AM CST
Date Modified	2018-02-04 21:43:40 PM CST
Experiment Barcode
Experiment Comment
Experiment File Name	G:\wgh\小麦SYP基因家族鉴定与分析\定量结果\Q7\2018-02-03 101018 snare16.eds
Experiment Name	2018-02-03 101018
Experiment Run Start Time	2018-02-03 22:39:26 PM CST
Experiment Run Stop Time	2018-02-03 23:48:32 PM CST
Experiment Type	Comparative Cт (ΔΔCт)
Instrument Name	278870447
Instrument Serial Number	278870447
Instrument Type	QuantStudio(TM) 7 Flex System
Passive Reference	ROX
Quantification Cycle Method	Ct
Signal Smoothing On	true
Stage/ Cycle where Analysis is performed	Stage 2, Step 2
User Name
Well	Cycle	Target Name	Rn	Delta Rn
1	1	Target 1	0.0768311	-0.0063791
1	2	Target 1	0.0813596	-0.00291211
1	3	Target 1	0.0848605	-0.000472795
1	4	Target 1	0.0862831	-0.000111756
1	5	Target 1	0.0879232	0.000466855
1	6	Target 1	0.0886815	0.000163585
1	7	Target 1	0.0915689	0.00198944
1	8	Target 1	0.093034	0.00239307
1	9	Target 1	0.0921417	0.000439208
1	10	Target 1	0.0917475	-0.00101655
1	11	Target 1	0.0928116	-0.00101403
1	12	Target 1	0.0933641	-0.00152303
1	13	Target 1	0.0933962	-0.00255241
1	14	Target 1	0.0944303	-0.00257987
1	15	Target 1	0.0960835	-0.00198825
1	16	Target 1	0.100609	0.00147616
1	17	Target 1	0.101515	0.00131974
1	18	Target 1	0.104267	0.00301064
1	19	Target 1	0.111693	0.00937535
1	20	Target 1	0.123674	0.0202942
1	21	Target 1	0.147643	0.0432023
1	22	Target 1	0.18975	0.0842479
1	23	Target 1	0.264054	0.15749
1	24	Target 1	0.373947	0.266321
1	25	Target 1	0.522788	0.414101
1	26	Target 1	0.68333	0.573581
1	27	Target 1	0.811597	0.700787
1	28	Target 1	0.894701	0.78283
1	29	Target 1	0.953235	0.840302
1	30	Target 1	0.99474	0.880745
1	31	Target 1	1.0254	0.910341
1	32	Target 1	1.05254	0.936417
1	33	Target 1	1.07184	0.954661
1	34	Target 1	1.08764	0.969396
1	35	Target 1	1.10027	0.980966
1	36	Target 1	1.10811	0.987741
1	37	Target 1	1.11358	0.992153
1	38	Target 1	1.12303	1.00054
1	39	Target 1	1.13161	1.00806
1	40	Target 1	1.13755	1.01294
2	1	Target 1	0.140611	-0.0127307
2	2	Target 1	0.144959	-0.00973515
2	3	Target 1	0.153872	-0.00217378
2	4	Target 1	0.155868	-0.00153051
2	5	Target 1	0.158765	1.40361e-05
2	6	Target 1	0.160459	0.000355475
2	7	Target 1	0.163658	0.00220235
2	8	Target 1	0.165365	0.00255702
2	9	Target 1	0.166034	0.0018738
2	10	Target 1	0.165559	4.61175e-05
2	11	Target 1	0.165789	-0.00107596
2	12	Target 1	0.169109	0.000891642
2	13	Target 1	0.16948	-8.98292e-05
2	14	Target 1	0.168991	-0.00193065
2	15	Target 1	0.170131	-0.00214374
2	16	Target 1	0.173132	-0.000494682
2	17	Target 1	0.17531	0.000330791
2	18	Target 1	0.177499	0.00116793
2	19	Target 1	0.185122	0.00743847
2	20	Target 1	0.193874	0.0148384
2	21	Target 1	0.211131	0.0307423
2	22	Target 1	0.243748	0.0620075
2	23	Target 1	0.304354	0.121261
2	24	Target 1	0.405108	0.220663
2	25	Target 1	0.553642	0.367845
2	26	Target 1	0.733478	0.546328
2	27	Target 1	0.911965	0.723463
2	28	Target 1	1.04542	0.855565
2	29	Target 1	1.13331	0.942107
2	30	Target 1	1.19069	0.99813
2	31	Target 1	1.2348	1.04089
2	32	Target 1	1.26902	1.07376
2	33	Target 1	1.29399	1.09738
2	34	Target 1	1.31462	1.11665
2	35	Target 1	1.33213	1.13281
2	36	Target 1	1.34763	1.14696
2	37	Target 1	1.3545	1.15247
2	38	Target 1	1.3639	1.16052
2	39	Target 1	1.37341	1.16868
2	40	Target 1	1.37702	1.17094
3	1	Target 1	0.174848	-0.0141763
3	2	Target 1	0.181152	-0.00930012
3	3	Target 1	0.188361	-0.00351908
3	4	Target 1	0.191907	-0.00140152
3	5	Target 1	0.194761	2.48955e-05
3	6	Target 1	0.196493	0.000328151
3	7	Target 1	0.19921	0.00161783
3	8	Target 1	0.200094	0.00107344
3	9	Target 1	0.20274	0.00229159
3	10	Target 1	0.204256	0.00237948
3	11	Target 1	0.204738	0.00143325
3	12	Target 1	0.204881	0.000148204
3	13	Target 1	0.207178	0.00101693
3	14	Target 1	0.207397	-0.000191165
3	15	Target 1	0.207453	-0.00156396
3	16	Target 1	0.207754	-0.00269025
3	17	Target 1	0.209185	-0.00268749
3	18	Target 1	0.212514	-0.000787098
3	19	Target 1	0.217255	0.00252679
3	20	Target 1	0.224308	0.00815119
3	21	Target 1	0.244259	0.0266742
3	22	Target 1	0.276749	0.0577358
3	23	Target 1	0.332889	0.112448
3	24	Target 1	0.427174	0.205305
3	25	Target 1	0.569535	0.346238
3	26	Target 1	0.752056	0.527332
3	27	Target 1	0.936373	0.71022
3	28	Target 1	1.08327	0.855688
3	29	Target 1	1.18253	0.953523
3	30	Target 1	1.25206	1.02162
3	31	Target 1	1.30345	1.07159
3	32	Target 1	1.34263	1.10933
3	33	Target 1	1.37087	1.13615
3	34	Target 1	1.38996	1.15381
3	35	Target 1	1.40798	1.1704
3	36	Target 1	1.42449	1.18549
3	37	Target 1	1.43589	1.19546
3	38	Target 1	1.44336	1.2015
3	39	Target 1	1.45248	1.20919
3	40	Target 1	1.45949	1.21477
4	1	Target 1	0.252562	-0.0159986
4	2	Target 1	0.259464	-0.0106619
4	3	Target 1	0.268609	-0.00308169
4	4	Target 1	0.272282	-0.000973788
4	5	Target 1	0.27453	-0.00029136
4	6	Target 1	0.277701	0.00131458
4	7	Target 1	0.279613	0.00166117
4	8	Target 1	0.281188	0.00167161
4	9	Target 1	0.2826	0.0015179
4	10	Target 1	0.283284	0.000637468
4	11	Target 1	0.284371	0.000159155
4	12	Target 1	0.286438	0.000661249
4	13	Target 1	0.286977	-0.000364712
4	14	Target 1	0.288069	-0.000838019
4	15	Target 1	0.289541	-0.000931555
4	16	Target 1	0.291158	-0.000879416
4	17	Target 1	0.292371	-0.00123119
4	18	Target 1	0.296136	0.000968594
4	19	Target 1	0.301485	0.00475225
4	20	Target 1	0.311593	0.0132948
4	21	Target 1	0.32978	0.0299169
4	22	Target 1	0.361831	0.060403
4	23	Target 1	0.42297	0.119977
4	24	Target 1	0.524934	0.220375
4	25	Target 1	0.682065	0.375942
4	26	Target 1	0.882647	0.574958
4	27	Target 1	1.08826	0.779004
4	28	Target 1	1.25299	0.942169
4	29	Target 1	1.36237	1.04999
4	30	Target 1	1.43315	1.1192
4	31	Target 1	1.48405	1.16854
4	32	Target 1	1.52464	1.20756
4	33	Target 1	1.55622	1.23758
4	34	Target 1	1.57687	1.25666
4	35	Target 1	1.59228	1.27051
4	36	Target 1	1.60821	1.28487
4	37	Target 1	1.62189	1.29699
4	38	Target 1	1.63227	1.3058
4	39	Target 1	1.63967	1.31164
4	40	Target 1	1.64741	1.31781
5	1	Target 1	0.152332	-0.00664817
5	2	Target 1	0.155413	-0.00495017
5	3	Target 1	0.158885	-0.0028607
5	4	Target 1	0.164103	0.000974665
5	5	Target 1	0.165946	0.00143399
5	6	Target 1	0.16735	0.00145521
5	7	Target 1	0.168639	0.00136197
5	8	Target 1	0.16873	7.01471e-05
5	9	Target 1	0.169895	-0.00014753
5	10	Target 1	0.171629	0.000203019
5	11	Target 1	0.172044	-0.000764439
5	12	Target 1	0.172554	-0.00163765
5	13	Target 1	0.174944	-0.000629853
5	14	Target 1	0.175771	-0.00118644
5	15	Target 1	0.17845	0.000110271
5	16	Target 1	0.179774	5.1068e-05
5	17	Target 1	0.180926	-0.000179796
5	18	Target 1	0.184235	0.00174606
5	19	Target 1	0.191865	0.00799322
5	20	Target 1	0.206761	0.0215069
5	21	Target 1	0.235237	0.0486003
5	22	Target 1	0.285413	0.0973933
5	23	Target 1	0.373159	0.183756
5	24	Target 1	0.514825	0.32404
5	25	Target 1	0.715002	0.522834
5	26	Target 1	0.950459	0.756907
5	27	Target 1	1.16351	0.96858
5	28	Target 1	1.31436	1.11805
5	29	Target 1	1.41132	1.21362
5	30	Target 1	1.4764	1.27732
5	31	Target 1	1.52221	1.32175
5	32	Target 1	1.55589	1.35404
5	33	Target 1	1.58636	1.38313
5	34	Target 1	1.60965	1.40503
5	35	Target 1	1.62447	1.41847
5	36	Target 1	1.6385	1.43112
5	37	Target 1	1.65052	1.44176
5	38	Target 1	1.66	1.44986
5	39	Target 1	1.66888	1.45735
5	40	Target 1	1.67171	1.4588
6	1	Target 1	0.201515	-0.0133259
6	2	Target 1	0.207397	-0.0090988
6	3	Target 1	0.214917	-0.0032337
6	4	Target 1	0.219642	-0.000162898
6	5	Target 1	0.221953	0.000493643
6	6	Target 1	0.223358	0.000243732
6	7	Target 1	0.225217	0.000448143
6	8	Target 1	0.227201	0.000777783
6	9	Target 1	0.229005	0.00092767
6	10	Target 1	0.231631	0.00189943
6	11	Target 1	0.232823	0.00143628
6	12	Target 1	0.234336	0.0012952
6	13	Target 1	0.234686	-9.28566e-06
6	14	Target 1	0.234816	-0.00153395
6	15	Target 1	0.236882	-0.00112287
6	16	Target 1	0.238036	-0.00162315
6	17	Target 1	0.241478	0.00016397
6	18	Target 1	0.246381	0.00341282
6	19	Target 1	0.255706	0.0110834
6	20	Target 1	0.270953	0.0246763
6	21	Target 1	0.2998	0.0518686
6	22	Target 1	0.352389	0.102803
6	23	Target 1	0.445343	0.194102
6	24	Target 1	0.593432	0.340537
6	25	Target 1	0.801389	0.546839
6	26	Target 1	1.04012	0.783919
6	27	Target 1	1.25812	1.00026
6	28	Target 1	1.41383	1.15431
6	29	Target 1	1.50809	1.24692
6	30	Target 1	1.5725	1.30967
6	31	Target 1	1.61758	1.35311
6	32	Target 1	1.65294	1.3868
6	33	Target 1	1.67895	1.41117
6	34	Target 1	1.70153	1.43209
6	35	Target 1	1.72048	1.44939
6	36	Target 1	1.73142	1.45867
6	37	Target 1	1.74443	1.47003
6	38	Target 1	1.7538	1.47774
6	39	Target 1	1.7619	1.48419
6	40	Target 1	1.76614	1.48677
7	1	Target 1	0.269139	-0.0107602
7	2	Target 1	0.275903	-0.00535378
7	3	Target 1	0.281054	-0.00156058
7	4	Target 1	0.283862	-0.000110235
7	5	Target 1	0.285497	0.000166763
7	6	Target 1	0.287273	0.000585591
7	7	Target 1	0.289356	0.00131055
7	8	Target 1	0.28968	0.00027672
7	9	Target 1	0.290532	-0.000229456
7	10	Target 1	0.293583	0.00146461
7	11	Target 1	0.293829	0.000352882
7	12	Target 1	0.295002	0.000168004
7	13	Target 1	0.295195	-0.000996983
7	14	Target 1	0.296509	-0.0010409
7	15	Target 1	0.298012	-0.000895833
7	16	Target 1	0.299163	-0.0011022
7	17	Target 1	0.301107	-0.000515822
7	18	Target 1	0.305108	0.00212688
7	19	Target 1	0.310071	0.00573283
7	20	Target 1	0.319856	0.0141603
7	21	Target 1	0.342459	0.0354045
7	22	Target 1	0.38131	0.0728987
7	23	Target 1	0.450529	0.14076
7	24	Target 1	0.568053	0.256926
7	25	Target 1	0.745609	0.433124
7	26	Target 1	0.973224	0.659381
7	27	Target 1	1.20564	0.890437
7	28	Target 1	1.39444	1.07789
7	29	Target 1	1.52171	1.20379
7	30	Target 1	1.60535	1.28607
7	31	Target 1	1.66493	1.34429
7	32	Target 1	1.71194	1.38995
7	33	Target 1	1.75032	1.42697
7	34	Target 1	1.77491	1.4502
7	35	Target 1	1.7992	1.47314
7	36	Target 1	1.82114	1.49372
7	37	Target 1	1.83502	1.50625
7	38	Target 1	1.84339	1.51326
7	39	Target 1	1.85317	1.52168
7	40	Target 1	1.86075	1.5279
8	1	Target 1	0.167783	-0.00874476
8	2	Target 1	0.170833	-0.00669431
8	3	Target 1	0.175061	-0.0034647
8	4	Target 1	0.178873	-0.000651339
8	5	Target 1	0.181962	0.00143867
8	6	Target 1	0.183434	0.0019122
8	7	Target 1	0.185061	0.00254012
8	8	Target 1	0.185317	0.00179711
8	9	Target 1	0.18585	0.00133153
8	10	Target 1	0.18515	-0.00036721
8	11	Target 1	0.185052	-0.00146399
8	12	Target 1	0.18746	-5.478e-05
8	13	Target 1	0.187206	-0.0013076
8	14	Target 1	0.186907	-0.00260561
8	15	Target 1	0.188597	-0.00191511
8	16	Target 1	0.191443	-6.70482e-05
8	17	Target 1	0.192806	0.000297053
8	18	Target 1	0.19369	0.000181724
8	19	Target 1	0.196906	0.00239898
8	20	Target 1	0.204262	0.00875569
8	21	Target 1	0.216185	0.0196806
8	22	Target 1	0.238608	0.041104
8	23	Target 1	0.279205	0.0807022
8	24	Target 1	0.355131	0.15563
8	25	Target 1	0.486743	0.286243
8	26	Target 1	0.677532	0.476034
8	27	Target 1	0.915473	0.712976
8	28	Target 1	1.15109	0.947589
8	29	Target 1	1.33697	1.13248
8	30	Target 1	1.45538	1.24989
8	31	Target 1	1.53221	1.32572
8	32	Target 1	1.58903	1.38153
8	33	Target 1	1.62972	1.42123
8	34	Target 1	1.66293	1.45344
8	35	Target 1	1.68966	1.47917
8	36	Target 1	1.70465	1.49316
8	37	Target 1	1.71968	1.5072
8	38	Target 1	1.73415	1.52066
8	39	Target 1	1.74469	1.5302
8	40	Target 1	1.75362	1.53814
9	1	Target 1	0.22237	-0.00595777
9	2	Target 1	0.224775	-0.00493619
9	3	Target 1	0.230573	-0.000521205
9	4	Target 1	0.232169	-0.000309169
9	5	Target 1	0.232622	-0.00123964
9	6	Target 1	0.235742	0.000496744
9	7	Target 1	0.238888	0.00225947
9	8	Target 1	0.238863	0.000851198
9	9	Target 1	0.238912	-0.000484058
9	10	Target 1	0.241492	0.000712244
9	11	Target 1	0.242282	0.0001192
9	12	Target 1	0.242715	-0.000831442
9	13	Target 1	0.243428	-0.00150147
9	14	Target 1	0.247392	0.00107886
9	15	Target 1	0.247155	-0.000542264
9	16	Target 1	0.247171	-0.00190981
9	17	Target 1	0.25085	0.00038578
9	18	Target 1	0.253283	0.00143556
9	19	Target 1	0.259905	0.00667447
9	20	Target 1	0.273602	0.0189874
9	21	Target 1	0.295209	0.0392113
9	22	Target 1	0.339237	0.0818552
9	23	Target 1	0.416435	0.15767
9	24	Target 1	0.543835	0.283686
9	25	Target 1	0.729741	0.468209
9	26	Target 1	0.958817	0.695901
9	27	Target 1	1.18288	0.918583
9	28	Target 1	1.35448	1.08879
9	29	Target 1	1.46339	1.19633
9	30	Target 1	1.5365	1.26805
9	31	Target 1	1.5884	1.31856
9	32	Target 1	1.63028	1.35907
9	33	Target 1	1.66074	1.38814
9	34	Target 1	1.68639	1.41241
9	35	Target 1	1.70429	1.42893
9	36	Target 1	1.71498	1.43823
9	37	Target 1	1.73041	1.45228
9	38	Target 1	1.7427	1.46319
9	39	Target 1	1.74847	1.46757
9	40	Target 1	1.75406	1.47178
10	1	Target 1	0.148594	-0.0075514
10	2	Target 1	0.151725	-0.00561923
10	3	Target 1	0.156822	-0.00172025
10	4	Target 1	0.158495	-0.00124611
10	5	Target 1	0.159565	-0.00137454
10	6	Target 1	0.164566	0.00242761
10	7	Target 1	0.16554	0.00220264
10	8	Target 1	0.164973	0.000436632
10	9	Target 1	0.165534	-0.000201078
10	10	Target 1	0.166488	-0.000445219
10	11	Target 1	0.169676	0.00154431
10	12	Target 1	0.170462	0.00113106
10	13	Target 1	0.171224	0.000694928
10	14	Target 1	0.170644	-0.00108405
10	15	Target 1	0.170403	-0.00252414
10	16	Target 1	0.173568	-0.000557605
10	17	Target 1	0.17604	0.000715818
10	18	Target 1	0.181484	0.004961
10	19	Target 1	0.190099	0.012378
10	20	Target 1	0.202913	0.0239928
10	21	Target 1	0.230856	0.0507372
10	22	Target 1	0.279065	0.0977478
10	23	Target 1	0.369039	0.186523
10	24	Target 1	0.515958	0.332243
10	25	Target 1	0.714713	0.529799
10	26	Target 1	0.947276	0.761164
10	27	Target 1	1.15973	0.972419
10	28	Target 1	1.30887	1.12036
10	29	Target 1	1.40165	1.21194
10	30	Target 1	1.46696	1.27605
10	31	Target 1	1.51103	1.31892
10	32	Target 1	1.54997	1.35666
10	33	Target 1	1.58064	1.38614
10	34	Target 1	1.60413	1.40843
10	35	Target 1	1.62229	1.42539
10	36	Target 1	1.63061	1.43251
10	37	Target 1	1.64267	1.44338
10	38	Target 1	1.65089	1.45039
10	39	Target 1	1.65901	1.45732
10	40	Target 1	1.66579	1.4629
11	1
11	2
11	3
11	4
11	5
11	6
11	7
11	8
11	9
11	10
11	11
11	12
11	13
11	14
11	15
11	16
11	17
11	18
11	19
11	20
11	21
11	22
11	23
11	24
11	25
11	26
11	27
11	28
11	29
11	30
11	31
11	32
11	33
11	34
11	35
11	36
11	37
11	38
11	39
11	40
12	1
12	2
12	3
12	4
12	5
12	6
12	7
12	8
12	9
12	10
12	11
12	12
12	13
12	14
12	15
12	16
12	17
12	18
12	19
12	20
12	21
12	22
12	23
12	24
12	25
12	26
12	27
12	28
12	29
12	30
12	31
12	32
12	33
12	34
12	35
12	36
12	37
12	38
12	39
12	40
13	1	Target 1	0.136504	-0.011148
13	2	Target 1	0.141747	-0.00717633
13	3	Target 1	0.148025	-0.00216916
13	4	Target 1	0.15105	-0.000415452
13	5	Target 1	0.15208	-0.000656368
13	6	Target 1	0.154202	0.000194136
13	7	Target 1	0.155297	1.82924e-05
13	8	Target 1	0.158002	0.00145197
13	9	Target 1	0.159969	0.00214787
13	10	Target 1	0.161025	0.00193254
13	11	Target 1	0.160915	0.000551999
13	12	Target 1	0.16093	-0.000703731
13	13	Target 1	0.163053	0.000147801
13	14	Target 1	0.163646	-0.000530957
13	15	Target 1	0.165067	-0.000381045
13	16	Target 1	0.166238	-0.000480952
13	17	Target 1	0.166883	-0.00110694
13	18	Target 1	0.172319	0.00305808
13	19	Target 1	0.180638	0.0101061
13	20	Target 1	0.195508	0.0237045
13	21	Target 1	0.224377	0.051303
13	22	Target 1	0.277957	0.103612
13	23	Target 1	0.367359	0.191742
13	24	Target 1	0.504793	0.327906
13	25	Target 1	0.682101	0.503942
13	26	Target 1	0.865764	0.686334
13	27	Target 1	1.0183	0.837603
13	28	Target 1	1.12129	0.939321
13	29	Target 1	1.19018	1.00694
13	30	Target 1	1.23661	1.0521
13	31	Target 1	1.27238	1.08659
13	32	Target 1	1.29956	1.1125
13	33	Target 1	1.32189	1.13356
13	34	Target 1	1.33941	1.14981
13	35	Target 1	1.35247	1.1616
13	36	Target 1	1.36415	1.17201
13	37	Target 1	1.37391	1.1805
13	38	Target 1	1.38006	1.18538
13	39	Target 1	1.39008	1.19412
13	40	Target 1	1.39465	1.19742
14	1	Target 1	0.150621	-0.0153868
14	2	Target 1	0.156047	-0.0113902
14	3	Target 1	0.165909	-0.00295795
14	4	Target 1	0.169518	-0.000777939
14	5	Target 1	0.172253	0.000526624
14	6	Target 1	0.173748	0.000592812
14	7	Target 1	0.175195	0.000609528
14	8	Target 1	0.177333	0.00131836
14	9	Target 1	0.179143	0.00169853
14	10	Target 1	0.180222	0.00134783
14	11	Target 1	0.181335	0.00103126
14	12	Target 1	0.182076	0.000343332
14	13	Target 1	0.183014	-0.000148559
14	14	Target 1	0.183544	-0.0010487
14	15	Target 1	0.183931	-0.00209048
14	16	Target 1	0.186545	-0.00090677
14	17	Target 1	0.187968	-0.000913508
14	18	Target 1	0.191686	0.00137563
14	19	Target 1	0.197047	0.00530663
14	20	Target 1	0.208252	0.0150822
14	21	Target 1	0.230698	0.0360984
14	22	Target 1	0.269571	0.0735413
14	23	Target 1	0.3375	0.140041
14	24	Target 1	0.451786	0.252897
14	25	Target 1	0.619152	0.418834
14	26	Target 1	0.823028	0.621281
14	27	Target 1	1.01943	0.816256
14	28	Target 1	1.1723	0.967689
14	29	Target 1	1.27145	1.06541
14	30	Target 1	1.33839	1.13092
14	31	Target 1	1.38253	1.17363
14	32	Target 1	1.41759	1.20727
14	33	Target 1	1.4446	1.23285
14	34	Target 1	1.46617	1.25299
14	35	Target 1	1.48429	1.26967
14	36	Target 1	1.50081	1.28476
14	37	Target 1	1.51101	1.29354
14	38	Target 1	1.51852	1.29962
14	39	Target 1	1.52559	1.30526
14	40	Target 1	1.53349	1.31173
15	1	Target 1	0.199398	-0.0149001
15	2	Target 1	0.20506	-0.0108468
15	3	Target 1	0.213649	-0.00386651
15	4	Target 1	0.217002	-0.0021223
15	5	Target 1	0.221503	0.00076989
15	6	Target 1	0.224285	0.00194328
15	7	Target 1	0.226459	0.00250803
15	8	Target 1	0.226857	0.00129751
15	9	Target 1	0.227861	0.000692891
15	10	Target 1	0.229808	0.00103141
15	11	Target 1	0.23218	0.00179479
15	12	Target 1	0.232383	0.000388386
15	13	Target 1	0.233057	-0.000545818
15	14	Target 1	0.234856	-0.000355967
15	15	Target 1	0.235538	-0.00128238
15	16	Target 1	0.236428	-0.00200108
15	17	Target 1	0.238341	-0.00169661
15	18	Target 1	0.241227	-0.000419332
15	19	Target 1	0.245119	0.0018638
15	20	Target 1	0.254074	0.00921037
15	21	Target 1	0.272516	0.0260431
15	22	Target 1	0.306773	0.058692
15	23	Target 1	0.367009	0.117319
15	24	Target 1	0.468737	0.217439
15	25	Target 1	0.624047	0.37114
15	26	Target 1	0.818361	0.563845
15	27	Target 1	1.01514	0.759016
15	28	Target 1	1.17192	0.91419
15	29	Target 1	1.27775	1.0184
15	30	Target 1	1.352	1.09104
15	31	Target 1	1.40543	1.14287
15	32	Target 1	1.4463	1.18213
15	33	Target 1	1.47674	1.21096
15	34	Target 1	1.49828	1.2309
15	35	Target 1	1.51941	1.25042
15	36	Target 1	1.53581	1.26521
15	37	Target 1	1.54873	1.27652
15	38	Target 1	1.5573	1.28348
15	39	Target 1	1.56396	1.28853
15	40	Target 1	1.56879	1.29175
16	1	Target 1	0.231318	-0.0195304
16	2	Target 1	0.238966	-0.0137714
16	3	Target 1	0.24981	-0.00481722
16	4	Target 1	0.255599	-0.000918439
16	5	Target 1	0.259252	0.000845522
16	6	Target 1	0.260882	0.000585042
16	7	Target 1	0.264187	0.00200041
16	8	Target 1	0.265461	0.0013854
16	9	Target 1	0.266962	0.000996409
16	10	Target 1	0.269166	0.00131102
16	11	Target 1	0.271636	0.00189133
16	12	Target 1	0.272571	0.000936274
16	13	Target 1	0.273016	-0.000508551
16	14	Target 1	0.276365	0.000950861
16	15	Target 1	0.276539	-0.00076442
16	16	Target 1	0.276696	-0.00249761
16	17	Target 1	0.280044	-0.00103933
16	18	Target 1	0.282616	-0.000356689
16	19	Target 1	0.289034	0.00417147
16	20	Target 1	0.299547	0.012795
16	21	Target 1	0.317726	0.0290846
16	22	Target 1	0.353508	0.0629767
16	23	Target 1	0.419092	0.12667
16	24	Target 1	0.529869	0.235559
16	25	Target 1	0.695232	0.399032
16	26	Target 1	0.91098	0.61289
16	27	Target 1	1.13019	0.830206
16	28	Target 1	1.30579	1.00392
16	29	Target 1	1.42292	1.11916
16	30	Target 1	1.49783	1.19218
16	31	Target 1	1.55366	1.24612
16	32	Target 1	1.59438	1.28495
16	33	Target 1	1.62498	1.31367
16	34	Target 1	1.65203	1.33882
16	35	Target 1	1.67047	1.35537
16	36	Target 1	1.68799	1.371
16	37	Target 1	1.69963	1.38075
16	38	Target 1	1.71052	1.38976
16	39	Target 1	1.71898	1.39633
16	40	Target 1	1.72141	1.39687
17	1	Target 1	0.163693	-0.00982606
17	2	Target 1	0.167886	-0.00708823
17	3	Target 1	0.173942	-0.00248628
17	4	Target 1	0.176609	-0.001274
17	5	Target 1	0.179113	-0.00022447
17	6	Target 1	0.180122	-0.000670719
17	7	Target 1	0.183374	0.00112707
17	8	Target 1	0.184986	0.00128498
17	9	Target 1	0.186951	0.00179537
17	10	Target 1	0.189622	0.00301166
17	11	Target 1	0.18976	0.00169497
17	12	Target 1	0.189591	7.14567e-05
17	13	Target 1	0.191088	0.000114219
17	14	Target 1	0.191703	-0.000725658
17	15	Target 1	0.191788	-0.0020953
17	16	Target 1	0.193883	-0.00145502
17	17	Target 1	0.196624	-0.000168276
17	18	Target 1	0.202669	0.00442253
17	19	Target 1	0.211779	0.0120783
17	20	Target 1	0.227776	0.0266206
17	21	Target 1	0.257169	0.0545586
17	22	Target 1	0.312574	0.108509
17	23	Target 1	0.410877	0.205358
17	24	Target 1	0.569006	0.362032
17	25	Target 1	0.790173	0.581745
17	26	Target 1	1.04568	0.835793
17	27	Target 1	1.27534	1.064
17	28	Target 1	1.4385	1.22571
17	29	Target 1	1.54319	1.32894
17	30	Target 1	1.61348	1.39778
17	31	Target 1	1.66454	1.44739
17	32	Target 1	1.70146	1.48285
17	33	Target 1	1.72877	1.50871
17	34	Target 1	1.7504	1.52888
17	35	Target 1	1.77017	1.54719
17	36	Target 1	1.78528	1.56085
17	37	Target 1	1.796	1.57012
17	38	Target 1	1.80489	1.57755
17	39	Target 1	1.81589	1.5871
17	40	Target 1	1.82317	1.59292
18	1	Target 1	0.205123	-0.0131719
18	2	Target 1	0.210593	-0.00943794
18	3	Target 1	0.218063	-0.00370345
18	4	Target 1	0.222531	-0.000971021
18	5	Target 1	0.226682	0.0014451
18	6	Target 1	0.228377	0.00140422
18	7	Target 1	0.230207	0.0014985
18	8	Target 1	0.231444	0.00100039
18	9	Target 1	0.232644	0.00046416
18	10	Target 1	0.233876	-3.92274e-05
18	11	Target 1	0.236929	0.00127864
18	12	Target 1	0.238819	0.00143319
18	13	Target 1	0.239338	0.000216637
18	14	Target 1	0.240066	-0.000791199
18	15	Target 1	0.240335	-0.00225739
18	16	Target 1	0.241955	-0.00237296
18	17	Target 1	0.245272	-0.000791798
18	18	Target 1	0.249986	0.00218622
18	19	Target 1	0.25774	0.00820456
18	20	Target 1	0.275175	0.023904
18	21	Target 1	0.304075	0.0510691
18	22	Target 1	0.356556	0.101814
18	23	Target 1	0.455337	0.198859
18	24	Target 1	0.609489	0.351276
18	25	Target 1	0.820522	0.560574
18	26	Target 1	1.06216	0.800475
18	27	Target 1	1.27885	1.01543
18	28	Target 1	1.43183	1.16667
18	29	Target 1	1.52791	1.26102
18	30	Target 1	1.59524	1.32661
18	31	Target 1	1.64605	1.37569
18	32	Target 1	1.68444	1.41234
18	33	Target 1	1.71102	1.43718
18	34	Target 1	1.73262	1.45705
18	35	Target 1	1.75173	1.47442
18	36	Target 1	1.76523	1.48619
18	37	Target 1	1.78031	1.49954
18	38	Target 1	1.79078	1.50827
18	39	Target 1	1.80019	1.51594
18	40	Target 1	1.80529	1.5193
19	1	Target 1	0.193128	-0.0148526
19	2	Target 1	0.198594	-0.0110304
19	3	Target 1	0.207634	-0.00363253
19	4	Target 1	0.210993	-0.00191717
19	5	Target 1	0.212184	-0.00236894
19	6	Target 1	0.21716	0.0009646
19	7	Target 1	0.220899	0.00306029
19	8	Target 1	0.222072	0.00259059
19	9	Target 1	0.2239	0.00277505
19	10	Target 1	0.22444	0.00167246
19	11	Target 1	0.226622	0.00221185
19	12	Target 1	0.227292	0.00123893
19	13	Target 1	0.226878	-0.00081794
19	14	Target 1	0.227687	-0.00165184
19	15	Target 1	0.229813	-0.00116874
19	16	Target 1	0.230331	-0.00229389
19	17	Target 1	0.232768	-0.00150017
19	18	Target 1	0.236748	0.000837468
19	19	Target 1	0.241954	0.0044007
19	20	Target 1	0.252373	0.0131765
19	21	Target 1	0.274457	0.0336171
19	22	Target 1	0.313884	0.0714013
19	23	Target 1	0.386861	0.142736
19	24	Target 1	0.508671	0.262902
19	25	Target 1	0.690665	0.443254
19	26	Target 1	0.92355	0.674495
19	27	Target 1	1.16392	0.91322
19	28	Target 1	1.35618	1.10384
19	29	Target 1	1.48617	1.23219
19	30	Target 1	1.57509	1.31947
19	31	Target 1	1.64317	1.3859
19	32	Target 1	1.69397	1.43506
19	33	Target 1	1.73016	1.4696
19	34	Target 1	1.7562	1.494
19	35	Target 1	1.77802	1.51418
19	36	Target 1	1.7968	1.53132
19	37	Target 1	1.81288	1.54576
19	38	Target 1	1.82678	1.55801
19	39	Target 1	1.83576	1.56534
19	40	Target 1	1.84445	1.57239
20	1	Target 1	0.181546	-0.0101145
20	2	Target 1	0.184661	-0.00788008
20	3	Target 1	0.191314	-0.00210768
20	4	Target 1	0.194003	-0.000298254
20	5	Target 1	0.195361	0.000179116
20	6	Target 1	0.197261	0.00119889
20	7	Target 1	0.19778	0.000836818
20	8	Target 1	0.198073	0.000249977
20	9	Target 1	0.198518	-0.000185006
20	10	Target 1	0.19882	-0.000763993
20	11	Target 1	0.200464	-6.84577e-07
20	12	Target 1	0.202947	0.00160227
20	13	Target 1	0.204197	0.00197216
20	14	Target 1	0.204291	0.00118586
20	15	Target 1	0.203743	-0.000242617
20	16	Target 1	0.203065	-0.00180136
20	17	Target 1	0.203218	-0.00252851
20	18	Target 1	0.205124	-0.00150315
20	19	Target 1	0.209713	0.00220615
20	20	Target 1	0.21614	0.00775224
20	21	Target 1	0.227448	0.0181803
20	22	Target 1	0.249889	0.0397404
20	23	Target 1	0.293579	0.08255
20	24	Target 1	0.370774	0.158865
20	25	Target 1	0.496669	0.283879
20	26	Target 1	0.683099	0.469429
20	27	Target 1	0.910737	0.696186
20	28	Target 1	1.12906	0.913631
20	29	Target 1	1.29545	1.07914
20	30	Target 1	1.40621	1.18901
20	31	Target 1	1.47855	1.26048
20	32	Target 1	1.53033	1.31137
20	33	Target 1	1.57073	1.35089
20	34	Target 1	1.59937	1.37866
20	35	Target 1	1.62111	1.39952
20	36	Target 1	1.64207	1.41959
20	37	Target 1	1.66214	1.43879
20	38	Target 1	1.67261	1.44837
20	39	Target 1	1.67946	1.45434
20	40	Target 1	1.68955	1.46355
21	1	Target 1	0.180055	-0.0069452
21	2	Target 1	0.184286	-0.00402319
21	3	Target 1	0.18906	-0.000558667
21	4	Target 1	0.18947	-0.0014582
21	5	Target 1	0.190646	-0.0015922
21	6	Target 1	0.193286	-0.000261297
21	7	Target 1	0.196182	0.00132574
21	8	Target 1	0.198285	0.00211865
21	9	Target 1	0.19875	0.00127457
21	10	Target 1	0.200019	0.00123443
21	11	Target 1	0.200267	0.000173354
21	12	Target 1	0.201932	0.000528678
21	13	Target 1	0.203067	0.000353759
21	14	Target 1	0.203127	-0.000895266
21	15	Target 1	0.204277	-0.00105502
21	16	Target 1	0.20549	-0.00115123
21	17	Target 1	0.206357	-0.00159304
21	18	Target 1	0.210816	0.00155573
21	19	Target 1	0.218805	0.0082353
21	20	Target 1	0.232729	0.0208503
21	21	Target 1	0.257857	0.0446693
21	22	Target 1	0.303214	0.0887166
21	23	Target 1	0.385986	0.170179
21	24	Target 1	0.524184	0.307068
21	25	Target 1	0.725967	0.507541
21	26	Target 1	0.978038	0.758304
21	27	Target 1	1.22318	1.00214
21	28	Target 1	1.40951	1.18715
21	29	Target 1	1.53226	1.3086
21	30	Target 1	1.61258	1.3876
21	31	Target 1	1.67193	1.44565
21	32	Target 1	1.71454	1.48695
21	33	Target 1	1.74455	1.51565
21	34	Target 1	1.76876	1.53855
21	35	Target 1	1.78994	1.55843
21	36	Target 1	1.81049	1.57766
21	37	Target 1	1.83002	1.59588
21	38	Target 1	1.8372	1.60175
21	39	Target 1	1.84532	1.60857
21	40	Target 1	1.85037	1.61231
22	1	Target 1	0.152607	-0.0111576
22	2	Target 1	0.157016	-0.00824516
22	3	Target 1	0.164118	-0.00263982
22	4	Target 1	0.168382	0.000127079
22	5	Target 1	0.170461	0.000709242
22	6	Target 1	0.170956	-0.000292588
22	7	Target 1	0.173503	0.000756891
22	8	Target 1	0.17516	0.000917426
22	9	Target 1	0.176968	0.0012286
22	10	Target 1	0.178563	0.00132679
22	11	Target 1	0.178831	9.74597e-05
22	12	Target 1	0.180616	0.000385593
22	13	Target 1	0.181061	-0.000665679
22	14	Target 1	0.182178	-0.00104626
22	15	Target 1	0.184684	-3.71528e-05
22	16	Target 1	0.185624	-0.00059396
22	17	Target 1	0.186469	-0.00124561
22	18	Target 1	0.190183	0.000971998
22	19	Target 1	0.198952	0.00824374
22	20	Target 1	0.216273	0.0240683
22	21	Target 1	0.246854	0.0531516
22	22	Target 1	0.304549	0.109351
22	23	Target 1	0.402444	0.205748
22	24	Target 1	0.564639	0.366446
22	25	Target 1	0.786913	0.587223
22	26	Target 1	1.04253	0.841345
22	27	Target 1	1.27295	1.07026
22	28	Target 1	1.43523	1.23105
22	29	Target 1	1.54178	1.33611
22	30	Target 1	1.61294	1.40577
22	31	Target 1	1.66648	1.45781
22	32	Target 1	1.70463	1.49447
22	33	Target 1	1.73601	1.52435
22	34	Target 1	1.76361	1.55045
22	35	Target 1	1.78188	1.56722
22	36	Target 1	1.79151	1.57535
22	37	Target 1	1.81047	1.59282
22	38	Target 1	1.82592	1.60677
22	39	Target 1	1.8308	1.61016
22	40	Target 1	1.8383	1.61616
23	1
23	2
23	3
23	4
23	5
23	6
23	7
23	8
23	9
23	10
23	11
23	12
23	13
23	14
23	15
23	16
23	17
23	18
23	19
23	20
23	21
23	22
23	23
23	24
23	25
23	26
23	27
23	28
23	29
23	30
23	31
23	32
23	33
23	34
23	35
23	36
23	37
23	38
23	39
23	40
24	1
24	2
24	3
24	4
24	5
24	6
24	7
24	8
24	9
24	10
24	11
24	12
24	13
24	14
24	15
24	16
24	17
24	18
24	19
24	20
24	21
24	22
24	23
24	24
24	25
24	26
24	27
24	28
24	29
24	30
24	31
24	32
24	33
24	34
24	35
24	36
24	37
24	38
24	39
24	40
25	1	Target 1	0.12532	-0.0112262
25	2	Target 1	0.128114	-0.00921187
25	3	Target 1	0.134938	-0.00316815
25	4	Target 1	0.138769	-0.000117266
25	5	Target 1	0.140607	0.000941382
25	6	Target 1	0.141483	0.00103774
25	7	Target 1	0.142979	0.00175344
25	8	Target 1	0.143249	0.00124364
25	9	Target 1	0.144235	0.00145
25	10	Target 1	0.144906	0.00134162
25	11	Target 1	0.144605	0.000260206
25	12	Target 1	0.144576	-0.000548768
25	13	Target 1	0.144474	-0.0014303
25	14	Target 1	0.14383	-0.00285433
25	15	Target 1	0.144352	-0.00311214
25	16	Target 1	0.147311	-0.000932835
25	17	Target 1	0.149231	0.000208023
25	18	Target 1	0.153731	0.00392774
25	19	Target 1	0.159767	0.00918345
25	20	Target 1	0.172358	0.0209952
25	21	Target 1	0.197313	0.04517
25	22	Target 1	0.245925	0.0930025
25	23	Target 1	0.323594	0.169892
25	24	Target 1	0.443304	0.288822
25	25	Target 1	0.600829	0.445567
25	26	Target 1	0.766991	0.610949
25	27	Target 1	0.905308	0.748487
25	28	Target 1	1.00288	0.845279
25	29	Target 1	1.0708	0.91242
25	30	Target 1	1.12562	0.96646
25	31	Target 1	1.17014	1.0102
25	32	Target 1	1.20106	1.04034
25	33	Target 1	1.22404	1.06254
25	34	Target 1	1.24343	1.08115
25	35	Target 1	1.2602	1.09714
25	36	Target 1	1.27636	1.11252
25	37	Target 1	1.28998	1.12537
25	38	Target 1	1.30343	1.13803
25	39	Target 1	1.31366	1.14748
25	40	Target 1	1.31938	1.15242
26	1	Target 1	0.155206	-0.0138607
26	2	Target 1	0.160438	-0.00990337
26	3	Target 1	0.167891	-0.00372447
26	4	Target 1	0.172414	-0.000476383
26	5	Target 1	0.173931	-0.000234275
26	6	Target 1	0.175906	0.000465657
26	7	Target 1	0.178521	0.00180594
26	8	Target 1	0.179254	0.0012638
26	9	Target 1	0.181084	0.00181892
26	10	Target 1	0.181589	0.00104882
26	11	Target 1	0.183428	0.00161291
26	12	Target 1	0.183648	0.000557979
26	13	Target 1	0.184408	4.38237e-05
26	14	Target 1	0.184435	-0.00120429
26	15	Target 1	0.1853	-0.00161408
26	16	Target 1	0.187114	-0.00107538
26	17	Target 1	0.189147	-0.000317195
26	18	Target 1	0.190767	2.82227e-05
26	19	Target 1	0.196459	0.0044455
26	20	Target 1	0.205492	0.0122033
26	21	Target 1	0.224359	0.0297957
26	22	Target 1	0.262444	0.0666064
26	23	Target 1	0.326237	0.129125
26	24	Target 1	0.432518	0.234131
26	25	Target 1	0.58981	0.390148
26	26	Target 1	0.785213	0.584275
26	27	Target 1	0.975545	0.773332
26	28	Target 1	1.12703	0.923541
26	29	Target 1	1.22961	1.02484
26	30	Target 1	1.30114	1.0951
26	31	Target 1	1.35377	1.14646
26	32	Target 1	1.39488	1.18629
26	33	Target 1	1.42843	1.21857
26	34	Target 1	1.4514	1.24026
26	35	Target 1	1.4704	1.25799
26	36	Target 1	1.48676	1.27307
26	37	Target 1	1.49972	1.28476
26	38	Target 1	1.50893	1.2927
26	39	Target 1	1.51809	1.30058
26	40	Target 1	1.5256	1.30682
27	1	Target 1	0.198656	-0.0210314
27	2	Target 1	0.206107	-0.0151654
27	3	Target 1	0.217798	-0.00506026
27	4	Target 1	0.22228	-0.00216405
27	5	Target 1	0.226425	0.000396147
27	6	Target 1	0.228984	0.00136927
27	7	Target 1	0.230674	0.00147365
27	8	Target 1	0.232939	0.00215375
27	9	Target 1	0.233996	0.00162525
27	10	Target 1	0.236616	0.00265959
27	11	Target 1	0.238283	0.00274087
27	12	Target 1	0.238096	0.000968675
27	13	Target 1	0.238764	5.0778e-05
27	14	Target 1	0.23995	-0.000348782
27	15	Target 1	0.239863	-0.00202038
27	16	Target 1	0.24062	-0.00284929
27	17	Target 1	0.243925	-0.00112937
27	18	Target 1	0.246774	0.000134147
27	19	Target 1	0.252196	0.00397006
27	20	Target 1	0.263575	0.0137637
27	21	Target 1	0.284412	0.0330158
27	22	Target 1	0.320647	0.0676652
27	23	Target 1	0.387585	0.133017
27	24	Target 1	0.497288	0.241135
27	25	Target 1	0.663236	0.405497
27	26	Target 1	0.872275	0.612951
27	27	Target 1	1.08453	0.82362
27	28	Target 1	1.24794	0.985447
27	29	Target 1	1.35651	1.09243
27	30	Target 1	1.42706	1.16139
27	31	Target 1	1.47838	1.21113
27	32	Target 1	1.51896	1.25012
27	33	Target 1	1.55106	1.28064
27	34	Target 1	1.57391	1.3019
27	35	Target 1	1.59112	1.31752
27	36	Target 1	1.60658	1.33141
27	37	Target 1	1.61928	1.34252
27	38	Target 1	1.63223	1.35388
27	39	Target 1	1.63858	1.35864
27	40	Target 1	1.64117	1.35965
28	1	Target 1	0.229469	-0.0232217
28	2	Target 1	0.237432	-0.0172488
28	3	Target 1	0.25	-0.00667029
28	4	Target 1	0.25687	-0.00179098
28	5	Target 1	0.261309	0.000657933
28	6	Target 1	0.264803	0.00216169
28	7	Target 1	0.267014	0.00238341
28	8	Target 1	0.269168	0.00254705
28	9	Target 1	0.270713	0.00210194
28	10	Target 1	0.27351	0.0029091
28	11	Target 1	0.274529	0.00193796
28	12	Target 1	0.275804	0.00122249
28	13	Target 1	0.276062	-0.000509156
28	14	Target 1	0.276045	-0.00251608
28	15	Target 1	0.27864	-0.0019114
28	16	Target 1	0.280568	-0.0019734
28	17	Target 1	0.282678	-0.00185321
28	18	Target 1	0.287825	0.00130294
28	19	Target 1	0.294486	0.00597444
28	20	Target 1	0.304272	0.0137699
28	21	Target 1	0.323403	0.0309116
28	22	Target 1	0.361073	0.0665912
28	23	Target 1	0.432376	0.135904
28	24	Target 1	0.547216	0.248754
28	25	Target 1	0.722352	0.4219
28	26	Target 1	0.946426	0.643984
28	27	Target 1	1.17598	0.871546
28	28	Target 1	1.35544	1.04901
28	29	Target 1	1.4728	1.16438
28	30	Target 1	1.54995	1.23955
28	31	Target 1	1.60582	1.29343
28	32	Target 1	1.64609	1.33171
28	33	Target 1	1.6807	1.36433
28	34	Target 1	1.70411	1.38575
28	35	Target 1	1.72276	1.40241
28	36	Target 1	1.73942	1.41708
28	37	Target 1	1.75146	1.42713
28	38	Target 1	1.76047	1.43414
28	39	Target 1	1.76982	1.44151
28	40	Target 1	1.77524	1.44494
29	1	Target 1	0.178298	-0.00808992
29	2	Target 1	0.182606	-0.00425695
29	3	Target 1	0.186803	-0.000534545
29	4	Target 1	0.187187	-0.000625884
29	5	Target 1	0.187794	-0.000493973
29	6	Target 1	0.188341	-0.000421458
29	7	Target 1	0.190912	0.00167438
29	8	Target 1	0.191619	0.00190646
29	9	Target 1	0.192286	0.00209914
29	10	Target 1	0.192126	0.00146373
29	11	Target 1	0.190306	-0.000830241
29	12	Target 1	0.189884	-0.00172788
29	13	Target 1	0.190382	-0.001704
29	14	Target 1	0.190398	-0.00216328
29	15	Target 1	0.191084	-0.00195202
29	16	Target 1	0.192532	-0.000978448
29	17	Target 1	0.195326	0.00133994
29	18	Target 1	0.197409	0.00294809
29	19	Target 1	0.205125	0.0101894
29	20	Target 1	0.219782	0.0243713
29	21	Target 1	0.244405	0.0485198
29	22	Target 1	0.292992	0.0966318
29	23	Target 1	0.37956	0.182726
29	24	Target 1	0.517927	0.320617
29	25	Target 1	0.710918	0.513134
29	26	Target 1	0.926909	0.72865
29	27	Target 1	1.11763	0.918892
29	28	Target 1	1.25619	1.05699
29	29	Target 1	1.34458	1.1449
29	30	Target 1	1.40785	1.20769
29	31	Target 1	1.4561	1.25547
29	32	Target 1	1.49138	1.29027
29	33	Target 1	1.52168	1.3201
29	34	Target 1	1.54569	1.34363
29	35	Target 1	1.5653	1.36277
29	36	Target 1	1.58259	1.37959
29	37	Target 1	1.59573	1.39225
29	38	Target 1	1.60608	1.40212
29	39	Target 1	1.61697	1.41254
29	40	Target 1	1.62598	1.42107
30	1	Target 1	0.276895	-0.0140254
30	2	Target 1	0.285545	-0.00764511
30	3	Target 1	0.295568	0.000108728
30	4	Target 1	0.298237	0.000507562
30	5	Target 1	0.301784	0.00178491
30	6	Target 1	0.30367	0.0014012
30	7	Target 1	0.304739	0.000201404
30	8	Target 1	0.305055	-0.00175304
30	9	Target 1	0.307278	-0.00179916
30	10	Target 1	0.309647	-0.00170019
30	11	Target 1	0.31287	-0.000746469
30	12	Target 1	0.315564	-0.000322391
30	13	Target 1	0.318262	0.000106842
30	14	Target 1	0.31994	-0.000485459
30	15	Target 1	0.323309	0.000614296
30	16	Target 1	0.325961	0.000996561
30	17	Target 1	0.328319	0.00108521
30	18	Target 1	0.33544	0.00593645
30	19	Target 1	0.344826	0.0130526
30	20	Target 1	0.36339	0.0293474
30	21	Target 1	0.39451	0.0581983
30	22	Target 1	0.452911	0.11433
30	23	Target 1	0.557995	0.217144
30	24	Target 1	0.72052	0.377399
30	25	Target 1	0.942576	0.597185
30	26	Target 1	1.19329	0.845634
30	27	Target 1	1.41996	1.07003
30	28	Target 1	1.57527	1.22307
30	29	Target 1	1.67107	1.3166
30	30	Target 1	1.73626	1.37952
30	31	Target 1	1.78391	1.4249
30	32	Target 1	1.81616	1.45488
30	33	Target 1	1.84414	1.48059
30	34	Target 1	1.87338	1.50756
30	35	Target 1	1.89323	1.52514
30	36	Target 1	1.91039	1.54003
30	37	Target 1	1.9268	1.55417
30	38	Target 1	1.93666	1.56177
30	39	Target 1	1.94176	1.56459
30	40	Target 1	1.94646	1.56703
31	1	Target 1	0.223728	-0.0143042
31	2	Target 1	0.229429	-0.00990919
31	3	Target 1	0.236317	-0.00432687
31	4	Target 1	0.240034	-0.00191524
31	5	Target 1	0.242065	-0.0011897
31	6	Target 1	0.246161	0.00160071
31	7	Target 1	0.24989	0.00402418
31	8	Target 1	0.250118	0.00294587
31	9	Target 1	0.2498	0.00132282
31	10	Target 1	0.251129	0.0013462
31	11	Target 1	0.252485	0.00139612
31	12	Target 1	0.252452	5.77603e-05
31	13	Target 1	0.252986	-0.000714
31	14	Target 1	0.253687	-0.00131767
31	15	Target 1	0.25443	-0.00188112
31	16	Target 1	0.256062	-0.00155412
31	17	Target 1	0.257969	-0.000952831
31	18	Target 1	0.261385	0.00115789
31	19	Target 1	0.267608	0.00607474
31	20	Target 1	0.279065	0.0162263
31	21	Target 1	0.300839	0.0366951
31	22	Target 1	0.341509	0.076059
31	23	Target 1	0.414646	0.147891
31	24	Target 1	0.538446	0.270385
31	25	Target 1	0.721579	0.452212
31	26	Target 1	0.9496	0.678928
31	27	Target 1	1.18303	0.911055
31	28	Target 1	1.3666	1.09331
31	29	Target 1	1.49235	1.21776
31	30	Target 1	1.57655	1.30066
31	31	Target 1	1.64083	1.36363
31	32	Target 1	1.68767	1.40917
31	33	Target 1	1.72054	1.44073
31	34	Target 1	1.749	1.46788
31	35	Target 1	1.77433	1.49191
31	36	Target 1	1.79298	1.50925
31	37	Target 1	1.80454	1.5195
31	38	Target 1	1.81359	1.52725
31	39	Target 1	1.82742	1.53977
31	40	Target 1	1.83636	1.54741
32	1	Target 1	0.203614	-0.0112746
32	2	Target 1	0.208682	-0.00729986
32	3	Target 1	0.213085	-0.0039895
32	4	Target 1	0.215805	-0.00236254
32	5	Target 1	0.22008	0.00082002
32	6	Target 1	0.222344	0.0019914
32	7	Target 1	0.222653	0.00120801
32	8	Target 1	0.223358	0.000820079
32	9	Target 1	0.225177	0.00154641
32	10	Target 1	0.226465	0.00174167
32	11	Target 1	0.227857	0.00204023
32	12	Target 1	0.228593	0.00168402
32	13	Target 1	0.228375	0.000373007
32	14	Target 1	0.227896	-0.00119928
32	15	Target 1	0.228399	-0.00178846
32	16	Target 1	0.229244	-0.00203671
32	17	Target 1	0.230842	-0.00153087
32	18	Target 1	0.232686	-0.000780349
32	19	Target 1	0.236022	0.00146286
32	20	Target 1	0.242698	0.00704678
32	21	Target 1	0.254454	0.0177097
32	22	Target 1	0.278519	0.0406819
32	23	Target 1	0.323699	0.0847693
32	24	Target 1	0.406923	0.1669
32	25	Target 1	0.543928	0.302813
32	26	Target 1	0.746332	0.504124
32	27	Target 1	0.997187	0.753886
32	28	Target 1	1.24687	1.00248
32	29	Target 1	1.44617	1.20068
32	30	Target 1	1.58044	1.33386
32	31	Target 1	1.66927	1.4216
32	32	Target 1	1.73343	1.48466
32	33	Target 1	1.78392	1.53406
32	34	Target 1	1.82624	1.57529
32	35	Target 1	1.85525	1.60321
32	36	Target 1	1.87774	1.62461
32	37	Target 1	1.89529	1.64106
32	38	Target 1	1.91258	1.65726
32	39	Target 1	1.92456	1.66814
32	40	Target 1	1.93032	1.67281
33	1	Target 1	0.208181	-0.00981982
33	2	Target 1	0.212798	-0.00678528
33	3	Target 1	0.220056	-0.00110916
33	4	Target 1	0.223549	0.000801486
33	5	Target 1	0.225773	0.00144299
33	6	Target 1	0.226777	0.000864324
33	7	Target 1	0.228061	0.00056604
33	8	Target 1	0.228413	-0.000664788
33	9	Target 1	0.230611	-4.91244e-05
33	10	Target 1	0.231696	-0.000546801
33	11	Target 1	0.234044	0.000218664
33	12	Target 1	0.235006	-0.000401276
33	13	Target 1	0.236303	-0.000687133
33	14	Target 1	0.23704	-0.00153195
33	15	Target 1	0.237977	-0.00217755
33	16	Target 1	0.241033	-0.000704396
33	17	Target 1	0.243225	-9.42453e-05
33	18	Target 1	0.248975	0.00407292
33	19	Target 1	0.254854	0.00836915
33	20	Target 1	0.269297	0.0212302
33	21	Target 1	0.294996	0.0453463
33	22	Target 1	0.342492	0.0912598
33	23	Target 1	0.429891	0.177077
33	24	Target 1	0.575311	0.320914
33	25	Target 1	0.783921	0.527942
33	26	Target 1	1.04193	0.784365
33	27	Target 1	1.28531	1.02617
33	28	Target 1	1.46798	1.20725
33	29	Target 1	1.58521	1.3229
33	30	Target 1	1.66252	1.39863
33	31	Target 1	1.71769	1.45222
33	32	Target 1	1.76053	1.49347
33	33	Target 1	1.79093	1.52229
33	34	Target 1	1.81521	1.54499
33	35	Target 1	1.83677	1.56497
33	36	Target 1	1.85345	1.58006
33	37	Target 1	1.86691	1.59194
33	38	Target 1	1.8796	1.60305
33	39	Target 1	1.88366	1.60553
33	40	Target 1	1.89175	1.61204
34	1	Target 1	0.156542	-0.00977104
34	2	Target 1	0.160268	-0.00738501
34	3	Target 1	0.166802	-0.00218991
34	4	Target 1	0.168878	-0.00145297
34	5	Target 1	0.172273	0.000602408
34	6	Target 1	0.173122	0.000112127
34	7	Target 1	0.174663	0.000313632
34	8	Target 1	0.176489	0.000800882
34	9	Target 1	0.177536	0.000508876
34	10	Target 1	0.17931	0.000943495
34	11	Target 1	0.18231	0.00260435
34	12	Target 1	0.182599	0.00155341
34	13	Target 1	0.182887	0.000502724
34	14	Target 1	0.183188	-0.000536039
34	15	Target 1	0.184002	-0.00106131
34	16	Target 1	0.184795	-0.00160796
34	17	Target 1	0.186648	-0.00109371
34	18	Target 1	0.191842	0.0027609
34	19	Target 1	0.201836	0.011416
34	20	Target 1	0.217931	0.0261711
34	21	Target 1	0.249108	0.056009
34	22	Target 1	0.305652	0.111213
34	23	Target 1	0.408117	0.21234
34	24	Target 1	0.571299	0.374182
34	25	Target 1	0.796705	0.598248
34	26	Target 1	1.0593	0.8595
34	27	Target 1	1.29191	1.09077
34	28	Target 1	1.45766	1.25519
34	29	Target 1	1.56574	1.36193
34	30	Target 1	1.64463	1.43948
34	31	Target 1	1.69482	1.48833
34	32	Target 1	1.73426	1.52643
34	33	Target 1	1.76784	1.55867
34	34	Target 1	1.79352	1.58301
34	35	Target 1	1.81402	1.60217
34	36	Target 1	1.82863	1.61544
34	37	Target 1	1.84073	1.62621
34	38	Target 1	1.84726	1.63139
34	39	Target 1	1.85549	1.63828
34	40	Target 1	1.86172	1.64317
35	1
35	2
35	3
35	4
35	5
35	6
35	7
35	8
35	9
35	10
35	11
35	12
35	13
35	14
35	15
35	16
35	17
35	18
35	19
35	20
35	21
35	22
35	23
35	24
35	25
35	26
35	27
35	28
35	29
35	30
35	31
35	32
35	33
35	34
35	35
35	36
35	37
35	38
35	39
35	40
36	1
36	2
36	3
36	4
36	5
36	6
36	7
36	8
36	9
36	10
36	11
36	12
36	13
36	14
36	15
36	16
36	17
36	18
36	19
36	20
36	21
36	22
36	23
36	24
36	25
36	26
36	27
36	28
36	29
36	30
36	31
36	32
36	33
36	34
36	35
36	36
36	37
36	38
36	39
36	40
37	1	Target 1	0.195746	-0.0137209
37	2	Target 1	0.201662	-0.00925002
37	3	Target 1	0.209983	-0.00237475
37	4	Target 1	0.213305	-0.00049779
37	5	Target 1	0.215127	-0.000121528
37	6	Target 1	0.218092	0.0013977
37	7	Target 1	0.219536	0.00139626
37	8	Target 1	0.221452	0.00186645
37	9	Target 1	0.222723	0.00169253
37	10	Target 1	0.22287	0.000393171
37	11	Target 1	0.223486	-0.000435966
37	12	Target 1	0.223818	-0.0015493
37	13	Target 1	0.225732	-0.00108124
37	14	Target 1	0.227136	-0.00112256
37	15	Target 1	0.228448	-0.00125576
37	16	Target 1	0.230465	-0.00068522
37	17	Target 1	0.234973	0.00237801
37	18	Target 1	0.240642	0.00660157
37	19	Target 1	0.24901	0.0135239
37	20	Target 1	0.266239	0.0293067
37	21	Target 1	0.299396	0.0610181
37	22	Target 1	0.358708	0.118885
37	23	Target 1	0.459435	0.218166
37	24	Target 1	0.615597	0.372883
37	25	Target 1	0.816189	0.572029
37	26	Target 1	1.02494	0.779338
37	27	Target 1	1.19719	0.950137
37	28	Target 1	1.3124	1.06391
37	29	Target 1	1.389	1.13905
37	30	Target 1	1.44361	1.19222
37	31	Target 1	1.48579	1.23296
37	32	Target 1	1.51659	1.26231
37	33	Target 1	1.53659	1.28086
37	34	Target 1	1.55364	1.29647
37	35	Target 1	1.56939	1.31078
37	36	Target 1	1.58181	1.32175
37	37	Target 1	1.59144	1.32993
37	38	Target 1	1.60433	1.34138
37	39	Target 1	1.60869	1.34429
37	40	Target 1	1.61166	1.34582
38	1	Target 1	0.33323	-0.00847149
38	2	Target 1	0.33782	-0.00525285
38	3	Target 1	0.343373	-0.00107189
38	4	Target 1	0.345492	-0.000325119
38	5	Target 1	0.347655	0.000466239
38	6	Target 1	0.348883	0.000322699
38	7	Target 1	0.349774	-0.000158264
38	8	Target 1	0.352274	0.000969473
38	9	Target 1	0.353369	0.000692448
38	10	Target 1	0.354327	0.00027872
38	11	Target 1	0.355905	0.000484671
38	12	Target 1	0.35705	0.000257833
38	13	Target 1	0.357819	-0.000345141
38	14	Target 1	0.358547	-0.000988973
38	15	Target 1	0.360132	-0.000776137
38	16	Target 1	0.361396	-0.000884064
38	17	Target 1	0.362771	-0.00088062
38	18	Target 1	0.366982	0.00195813
38	19	Target 1	0.373786	0.00738983
38	20	Target 1	0.385526	0.017758
38	21	Target 1	0.404564	0.0354245
38	22	Target 1	0.440626	0.0701141
38	23	Target 1	0.506451	0.134567
38	24	Target 1	0.618735	0.24548
38	25	Target 1	0.781421	0.406794
38	26	Target 1	0.976795	0.600795
38	27	Target 1	1.16735	0.789982
38	28	Target 1	1.31153	0.932786
38	29	Target 1	1.40563	1.02552
38	30	Target 1	1.46692	1.08543
38	31	Target 1	1.5099	1.12704
38	32	Target 1	1.54375	1.15952
38	33	Target 1	1.57258	1.18698
38	34	Target 1	1.59098	1.204
38	35	Target 1	1.60599	1.21764
38	36	Target 1	1.62207	1.23235
38	37	Target 1	1.63125	1.24016
38	38	Target 1	1.64019	1.24773
38	39	Target 1	1.64704	1.2532
38	40	Target 1	1.65131	1.2561
39	1	Target 1	0.194011	-0.0181157
39	2	Target 1	0.201819	-0.0120978
39	3	Target 1	0.210699	-0.00500924
39	4	Target 1	0.215406	-0.00209216
39	5	Target 1	0.219783	0.000493902
39	6	Target 1	0.223555	0.00247471
39	7	Target 1	0.2244	0.00152935
39	8	Target 1	0.225917	0.00125556
39	9	Target 1	0.228886	0.002434
39	10	Target 1	0.230373	0.00213006
39	11	Target 1	0.230767	0.000734386
39	12	Target 1	0.231943	0.000118788
39	13	Target 1	0.233869	0.000254402
39	14	Target 1	0.235634	0.000229218
39	15	Target 1	0.23599	-0.00120623
39	16	Target 1	0.237298	-0.0016888
39	17	Target 1	0.239718	-0.00105923
39	18	Target 1	0.241969	-0.000598709
39	19	Target 1	0.246611	0.00225297
39	20	Target 1	0.257694	0.0115449
39	21	Target 1	0.277411	0.0294712
39	22	Target 1	0.314902	0.0651713
39	23	Target 1	0.379823	0.128302
39	24	Target 1	0.490486	0.237174
39	25	Target 1	0.654513	0.399411
39	26	Target 1	0.860707	0.603814
39	27	Target 1	1.06713	0.808451
39	28	Target 1	1.2326	0.972128
39	29	Target 1	1.34309	1.08083
39	30	Target 1	1.41779	1.15374
39	31	Target 1	1.47277	1.20693
39	32	Target 1	1.51729	1.24965
39	33	Target 1	1.54875	1.27932
39	34	Target 1	1.57382	1.3026
39	35	Target 1	1.59351	1.3205
39	36	Target 1	1.60938	1.33458
39	37	Target 1	1.62518	1.34859
39	38	Target 1	1.63726	1.35888
39	39	Target 1	1.64593	1.36576
39	40	Target 1	1.65461	1.37265
40	1	Target 1	0.258226	-0.0165321
40	2	Target 1	0.265572	-0.0111881
40	3	Target 1	0.273783	-0.00497959
40	4	Target 1	0.279772	-0.000993499
40	5	Target 1	0.283288	0.000520312
40	6	Target 1	0.285657	0.000887688
40	7	Target 1	0.28794	0.00116825
40	8	Target 1	0.289805	0.00103119
40	9	Target 1	0.292106	0.00132943
40	10	Target 1	0.294328	0.00154883
40	11	Target 1	0.297398	0.00261683
40	12	Target 1	0.298648	0.00186469
40	13	Target 1	0.299917	0.00113152
40	14	Target 1	0.300546	-0.000242065
40	15	Target 1	0.301607	-0.00118331
40	16	Target 1	0.302248	-0.00254444
40	17	Target 1	0.304907	-0.00188813
40	18	Target 1	0.308529	-0.000267713
40	19	Target 1	0.313996	0.00319627
40	20	Target 1	0.32589	0.0130887
40	21	Target 1	0.347367	0.0325632
40	22	Target 1	0.384932	0.0681255
40	23	Target 1	0.454351	0.135543
40	24	Target 1	0.572503	0.251692
40	25	Target 1	0.748453	0.42564
40	26	Target 1	0.969506	0.64469
40	27	Target 1	1.19619	0.869368
40	28	Target 1	1.37212	1.0433
40	29	Target 1	1.48645	1.15563
40	30	Target 1	1.56276	1.22993
40	31	Target 1	1.61762	1.28279
40	32	Target 1	1.66044	1.32361
40	33	Target 1	1.69113	1.3523
40	34	Target 1	1.71419	1.37336
40	35	Target 1	1.73083	1.38799
40	36	Target 1	1.74561	1.40078
40	37	Target 1	1.75849	1.41164
40	38	Target 1	1.76904	1.42019
40	39	Target 1	1.77533	1.42448
40	40	Target 1	1.78121	1.42837
41	1	Target 1	0.167162	-0.00798974
41	2	Target 1	0.17111	-0.00553745
41	3	Target 1	0.175816	-0.00232705
41	4	Target 1	0.178674	-0.000965648
41	5	Target 1	0.180502	-0.000632639
41	6	Target 1	0.183986	0.00135503
41	7	Target 1	0.186916	0.00278922
41	8	Target 1	0.187323	0.00170074
41	9	Target 1	0.187852	0.000733821
41	10	Target 1	0.190327	0.00171342
41	11	Target 1	0.18999	-0.000119438
41	12	Target 1	0.190171	-0.00143423
41	13	Target 1	0.192708	-0.000392863
41	14	Target 1	0.193287	-0.00131018
41	15	Target 1	0.193573	-0.00251949
41	16	Target 1	0.195889	-0.00169964
41	17	Target 1	0.199077	-7.58598e-06
41	18	Target 1	0.203697	0.00311653
41	19	Target 1	0.212051	0.00997559
41	20	Target 1	0.227656	0.0240846
41	21	Target 1	0.258183	0.0531153
41	22	Target 1	0.31422	0.107657
41	23	Target 1	0.411386	0.203326
41	24	Target 1	0.56794	0.358385
41	25	Target 1	0.786426	0.575376
41	26	Target 1	1.0384	0.825852
41	27	Target 1	1.26247	1.04843
41	28	Target 1	1.42552	1.20998
41	29	Target 1	1.53379	1.31676
41	30	Target 1	1.60322	1.38469
41	31	Target 1	1.65617	1.43614
41	32	Target 1	1.69577	1.47425
41	33	Target 1	1.72795	1.50493
41	34	Target 1	1.75263	1.52811
41	35	Target 1	1.76984	1.54383
41	36	Target 1	1.78229	1.55479
41	37	Target 1	1.79556	1.56656
41	38	Target 1	1.80772	1.57722
41	39	Target 1	1.81486	1.58287
41	40	Target 1	1.81973	1.58624
42	1	Target 1	0.207101	-0.0168397
42	2	Target 1	0.212556	-0.0134582
42	3	Target 1	0.223872	-0.00421572
42	4	Target 1	0.227998	-0.00216412
42	5	Target 1	0.231467	-0.000768678
42	6	Target 1	0.235798	0.00148866
42	7	Target 1	0.239458	0.00307559
42	8	Target 1	0.241555	0.00309857
42	9	Target 1	0.24227	0.00173975
42	10	Target 1	0.244905	0.0023018
42	11	Target 1	0.245103	0.000425751
42	12	Target 1	0.245624	-0.0011267
42	13	Target 1	0.249578	0.000753402
42	14	Target 1	0.250402	-0.000496126
42	15	Target 1	0.250621	-0.00235054
42	16	Target 1	0.253738	-0.00130786
42	17	Target 1	0.255557	-0.00156216
42	18	Target 1	0.260301	0.00110838
42	19	Target 1	0.27009	0.00882361
42	20	Target 1	0.286233	0.0228926
42	21	Target 1	0.316815	0.0514017
42	22	Target 1	0.374119	0.106632
42	23	Target 1	0.471019	0.201458
42	24	Target 1	0.624983	0.353348
42	25	Target 1	0.838799	0.565091
42	26	Target 1	1.07726	0.801483
42	27	Target 1	1.28367	1.00582
42	28	Target 1	1.43089	1.15096
42	29	Target 1	1.52481	1.24281
42	30	Target 1	1.5846	1.30052
42	31	Target 1	1.63302	1.34687
42	32	Target 1	1.6678	1.37958
42	33	Target 1	1.69713	1.40684
42	34	Target 1	1.71854	1.42617
42	35	Target 1	1.73793	1.44349
42	36	Target 1	1.75454	1.45802
42	37	Target 1	1.76681	1.46822
42	38	Target 1	1.77616	1.47549
42	39	Target 1	1.78532	1.48258
42	40	Target 1	1.79066	1.48585
43	1	Target 1	0.222014	-0.0152465
43	2	Target 1	0.227904	-0.0110131
43	3	Target 1	0.236686	-0.00388884
43	4	Target 1	0.242243	1.05489e-05
43	5	Target 1	0.243553	-0.000336837
43	6	Target 1	0.246338	0.000789741
43	7	Target 1	0.246829	-0.00037627
43	8	Target 1	0.248626	-0.000236984
43	9	Target 1	0.2529	0.0023792
43	10	Target 1	0.254165	0.00198738
43	11	Target 1	0.255948	0.00211221
43	12	Target 1	0.256504	0.00101086
43	13	Target 1	0.257748	0.000596985
43	14	Target 1	0.259807	0.000999217
43	15	Target 1	0.260085	-0.000381207
43	16	Target 1	0.261022	-0.00110151
43	17	Target 1	0.261579	-0.00220203
43	18	Target 1	0.264076	-0.00136248
43	19	Target 1	0.27147	0.0043736
43	20	Target 1	0.284369	0.0156158
43	21	Target 1	0.305658	0.0352472
43	22	Target 1	0.346706	0.0746369
43	23	Target 1	0.422485	0.148759
43	24	Target 1	0.549592	0.274209
43	25	Target 1	0.737471	0.46043
43	26	Target 1	0.976339	0.69764
43	27	Target 1	1.21162	0.931262
43	28	Target 1	1.39596	1.11395
43	29	Target 1	1.51994	1.23627
43	30	Target 1	1.60346	1.31813
43	31	Target 1	1.66321	1.37622
43	32	Target 1	1.71005	1.4214
43	33	Target 1	1.74495	1.45464
43	34	Target 1	1.77	1.47804
43	35	Target 1	1.79439	1.50078
43	36	Target 1	1.8111	1.51582
43	37	Target 1	1.82639	1.52945
43	38	Target 1	1.83875	1.54016
43	39	Target 1	1.84634	1.54609
43	40	Target 1	1.84996	1.54805
44	1	Target 1	0.186994	-0.00793129
44	2	Target 1	0.190393	-0.00577532
44	3	Target 1	0.194424	-0.00298819
44	4	Target 1	0.197332	-0.00132352
44	5	Target 1	0.201173	0.00127385
44	6	Target 1	0.202316	0.00117336
44	7	Target 1	0.202992	0.000605951
44	8	Target 1	0.205077	0.00144783
44	9	Target 1	0.206711	0.00183847
44	10	Target 1	0.207218	0.00110189
44	11	Target 1	0.207815	0.000455292
44	12	Target 1	0.209406	0.000802677
44	13	Target 1	0.209068	-0.00077867
44	14	Target 1	0.209146	-0.00194372
44	15	Target 1	0.210695	-0.00163824
44	16	Target 1	0.211787	-0.0017901
44	17	Target 1	0.214607	-0.000213
44	18	Target 1	0.21662	0.000555804
44	19	Target 1	0.218728	0.00142032
44	20	Target 1	0.226798	0.00824719
44	21	Target 1	0.240744	0.0209496
44	22	Target 1	0.263015	0.0419777
44	23	Target 1	0.30832	0.0860391
44	24	Target 1	0.390231	0.166707
44	25	Target 1	0.523516	0.298749
44	26	Target 1	0.722269	0.496258
44	27	Target 1	0.96206	0.734805
44	28	Target 1	1.19577	0.967273
44	29	Target 1	1.37208	1.14234
44	30	Target 1	1.4877	1.25672
44	31	Target 1	1.56699	1.33476
44	32	Target 1	1.62488	1.39141
44	33	Target 1	1.66644	1.43173
44	34	Target 1	1.6955	1.45954
44	35	Target 1	1.72054	1.48334
44	36	Target 1	1.73947	1.50102
44	37	Target 1	1.7544	1.51471
44	38	Target 1	1.77385	1.53292
44	39	Target 1	1.7813	1.53912
44	40	Target 1	1.78468	1.54126
45	1	Target 1	0.242091	-0.00788265
45	2	Target 1	0.246676	-0.00464401
45	3	Target 1	0.252403	-0.000264157
45	4	Target 1	0.253967	-4.67992e-05
45	5	Target 1	0.255002	-0.00035873
45	6	Target 1	0.256338	-0.00036933
45	7	Target 1	0.259762	0.00170775
45	8	Target 1	0.261856	0.00245464
45	9	Target 1	0.261988	0.00123961
45	10	Target 1	0.262043	-5.14493e-05
45	11	Target 1	0.262303	-0.0011383
45	12	Target 1	0.263083	-0.00170561
45	13	Target 1	0.265601	-0.000533711
45	14	Target 1	0.265211	-0.00227118
45	15	Target 1	0.265497	-0.00333147
45	16	Target 1	0.269555	-0.000620615
45	17	Target 1	0.272349	0.000827132
45	18	Target 1	0.277331	0.00446222
45	19	Target 1	0.282907	0.00869172
45	20	Target 1	0.295057	0.0194942
45	21	Target 1	0.320077	0.0431672
45	22	Target 1	0.368035	0.0897794
45	23	Target 1	0.455642	0.176039
45	24	Target 1	0.594838	0.313888
45	25	Target 1	0.800148	0.517851
45	26	Target 1	1.04816	0.76452
45	27	Target 1	1.28337	0.99838
45	28	Target 1	1.46282	1.17648
45	29	Target 1	1.57854	1.29085
45	30	Target 1	1.65356	1.36453
45	31	Target 1	1.7048	1.41442
45	32	Target 1	1.74829	1.45656
45	33	Target 1	1.78215	1.48907
45	34	Target 1	1.8086	1.51418
45	35	Target 1	1.82663	1.53087
45	36	Target 1	1.83951	1.5424
45	37	Target 1	1.85252	1.55406
45	38	Target 1	1.86856	1.56876
45	39	Target 1	1.87342	1.57227
45	40	Target 1	1.87291	1.57041
46	1	Target 1	0.163724	-0.00970926
46	2	Target 1	0.167842	-0.00710471
46	3	Target 1	0.174508	-0.00195159
46	4	Target 1	0.178536	0.000563011
46	5	Target 1	0.179339	-0.000147712
46	6	Target 1	0.180892	-0.000107596
46	7	Target 1	0.18214	-0.000373073
46	8	Target 1	0.183363	-0.000662645
46	9	Target 1	0.187419	0.00187935
46	10	Target 1	0.189181	0.00212878
46	11	Target 1	0.18929	0.000724183
46	12	Target 1	0.190798	0.000718895
46	13	Target 1	0.191564	-2.86047e-05
46	14	Target 1	0.192083	-0.00102212
46	15	Target 1	0.19393	-0.000688439
46	16	Target 1	0.195468	-0.000664356
46	17	Target 1	0.197277	-0.000368074
46	18	Target 1	0.201806	0.00264737
46	19	Target 1	0.211674	0.0110018
46	20	Target 1	0.228268	0.0260827
46	21	Target 1	0.262511	0.0588128
46	22	Target 1	0.321928	0.116717
46	23	Target 1	0.427854	0.221129
46	24	Target 1	0.595282	0.387044
46	25	Target 1	0.824993	0.615241
46	26	Target 1	1.08689	0.875629
46	27	Target 1	1.31944	1.10666
46	28	Target 1	1.48651	1.27221
46	29	Target 1	1.59368	1.37788
46	30	Target 1	1.66832	1.451
46	31	Target 1	1.72183	1.503
46	32	Target 1	1.76268	1.54234
46	33	Target 1	1.79235	1.57049
46	34	Target 1	1.81674	1.59336
46	35	Target 1	1.83796	1.61307
46	36	Target 1	1.85542	1.62902
46	37	Target 1	1.86703	1.63912
46	38	Target 1	1.87663	1.64721
46	39	Target 1	1.88626	1.65532
46	40	Target 1	1.89423	1.66178
47	1
47	2
47	3
47	4
47	5
47	6
47	7
47	8
47	9
47	10
47	11
47	12
47	13
47	14
47	15
47	16
47	17
47	18
47	19
47	20
47	21
47	22
47	23
47	24
47	25
47	26
47	27
47	28
47	29
47	30
47	31
47	32
47	33
47	34
47	35
47	36
47	37
47	38
47	39
47	40
48	1
48	2
48	3
48	4
48	5
48	6
48	7
48	8
48	9
48	10
48	11
48	12
48	13
48	14
48	15
48	16
48	17
48	18
48	19
48	20
48	21
48	22
48	23
48	24
48	25
48	26
48	27
48	28
48	29
48	30
48	31
48	32
48	33
48	34
48	35
48	36
48	37
48	38
48	39
48	40
49	1	Target 1	0.0897334	-0.0025495
49	2	Target 1	0.0918546	0.000540752
49	3	Target 1	0.092589	0.00224425
49	4	Target 1	0.091343	0.00196729
49	5	Target 1	0.0901727	0.00176614
49	6	Target 1	0.0892983	0.00186082
49	7	Target 1	0.0872555	0.000787018
49	8	Target 1	0.0846663	-0.000833094
49	9	Target 1	0.0835145	-0.00101574
49	10	Target 1	0.0812191	-0.00234206
49	11	Target 1	0.0797998	-0.00279232
49	12	Target 1	0.0782967	-0.00332632
49	13	Target 1	0.0777405	-0.00291339
49	14	Target 1	0.0769873	-0.00269755
49	15	Target 1	0.0763821	-0.00233364
49	16	Target 1	0.0766072	-0.00113947
49	17	Target 1	0.0780185	0.00124086
49	18	Target 1	0.0792924	0.00348386
49	19	Target 1	0.0808828	0.00604334
49	20	Target 1	0.0864206	0.0125503
49	21	Target 1	0.100436	0.0275351
49	22	Target 1	0.124383	0.0524512
49	23	Target 1	0.165404	0.0944406
49	24	Target 1	0.230938	0.160944
49	25	Target 1	0.316829	0.247804
49	26	Target 1	0.407582	0.339526
49	27	Target 1	0.484415	0.417328
49	28	Target 1	0.538024	0.471906
49	29	Target 1	0.577871	0.512722
49	30	Target 1	0.610673	0.546494
49	31	Target 1	0.635218	0.572007
49	32	Target 1	0.652705	0.590464
[truncated: 1,888 more rows]

## Sheet: Results
Block Type	96-Well Block (0.2mL)
Calibration Background is expired	Yes
Calibration Background performed on	03-18-2015
Calibration HRM MELTDOCTOR is expired	Yes
Calibration HRM MELTDOCTOR performed on	03-18-2015
Calibration Normalization FAM-ROX is expired	Yes
Calibration Normalization FAM-ROX performed on	03-18-2015
Calibration Normalization VIC-ROX is expired	Yes
Calibration Normalization VIC-ROX performed on	03-18-2015
Calibration Pure Dye CY5 is expired	No
Calibration Pure Dye CY5 performed on	05-27-2017
Calibration Pure Dye FAM is expired	Yes
Calibration Pure Dye FAM performed on	03-18-2015
Calibration Pure Dye MELTDOCTOR is expired	Yes
Calibration Pure Dye MELTDOCTOR performed on	03-18-2015
Calibration Pure Dye NED is expired	Yes
Calibration Pure Dye NED performed on	03-18-2015
Calibration Pure Dye ROX is expired	Yes
Calibration Pure Dye ROX performed on	03-18-2015
Calibration Pure Dye SYBR is expired	Yes
Calibration Pure Dye SYBR performed on	03-18-2015
Calibration Pure Dye TAMRA is expired	Yes
Calibration Pure Dye TAMRA performed on	03-18-2015
Calibration Pure Dye VIC is expired	Yes
Calibration Pure Dye VIC performed on	03-18-2015
Calibration ROI is expired	Yes
Calibration ROI performed on	03-18-2015
Calibration Uniformity is expired	Yes
Calibration Uniformity performed on	03-18-2015
Chemistry	SYBR_GREEN
Date Created	2018-02-03 10:10:19 AM CST
Date Modified	2018-02-04 21:43:40 PM CST
Experiment Barcode
Experiment Comment
Experiment File Name	G:\wgh\小麦SYP基因家族鉴定与分析\定量结果\Q7\2018-02-03 101018 snare16.eds
Experiment Name	2018-02-03 101018
Experiment Run Start Time	2018-02-03 22:39:26 PM CST
Experiment Run Stop Time	2018-02-03 23:48:32 PM CST
Experiment Type	Comparative Cт (ΔΔCт)
Instrument Name	278870447
Instrument Serial Number	278870447
Instrument Type	QuantStudio(TM) 7 Flex System
Passive Reference	ROX
Quantification Cycle Method	Ct
Signal Smoothing On	true
Stage/ Cycle where Analysis is performed	Stage 2, Step 2
User Name
Well	Well Position	Omit	Sample Name	Target Name	Task	Reporter	Quencher	Quantity	Quantity Mean	Quantity SD	RQ	RQ Min	RQ Max	CT	Ct Mean	Ct SD	Delta Ct	Delta Ct Mean	Delta Ct SE	Delta Ct SE	Delta Delta Ct	Automatic Ct Threshold	Ct Threshold	Automatic Baseline	Baseline Start	Baseline End	Comments	Tm1	Tm2	Tm3
1	A1	FALSE	Sample 1	Target 1	UNKNOWN	SYBR	None							21.4901	21.2752	0.215105						TRUE	0.0603314	TRUE	1	40		82.3949
2	A2	FALSE	Sample 3	Target 1	UNKNOWN	SYBR	None							21.9614	21.8456	0.0985925						TRUE	0.0603314	TRUE	1	40		82.3949
3	A3	FALSE	Sample 5	Target 1	UNKNOWN	SYBR	None							22.0935	21.9781	0.121549						TRUE	0.0603314	TRUE	1	40		82.3949
4	A4	FALSE	Sample 7	Target 1	UNKNOWN	SYBR	None							21.9898	21.9109	0.0694033						TRUE	0.0603314	TRUE	1	40		82.4934
5	A5	FALSE	Sample 9	Target 1	UNKNOWN	SYBR	None							21.3394	21.2635	0.0823308						TRUE	0.0603314	TRUE	1	40		82.5919
6	A6	FALSE	Sample 11	Target 1	UNKNOWN	SYBR	None							21.2475	21.208	0.0856021						TRUE	0.0603314	TRUE	1	40		82.6905
7	A7	FALSE	Sample 13	Target 1	UNKNOWN	SYBR	None							21.7571	21.7407	0.0372546						TRUE	0.0603314	TRUE	1	40		82.5919
8	A8	FALSE	Sample 15	Target 1	UNKNOWN	SYBR	None							22.6072	22.562	0.0404835						TRUE	0.0603314	TRUE	1	40		82.5919
9	A9	FALSE	Sample 17	Target 1	UNKNOWN	SYBR	None							21.591	21.4925	0.0667438						TRUE	0.0603314	TRUE	1	40		82.4934
10	A10	FALSE	Sample 19	Target 1	UNKNOWN	SYBR	None							21.3153	21.1891	0.0971116						TRUE	0.0603314	TRUE	1	40		82.4934
13	B1	FALSE	Sample 1	Target 1	UNKNOWN	SYBR	None							21.2307	21.2752	0.215105						TRUE	0.0603314	TRUE	1	40		82.3949
14	B2	FALSE	Sample 3	Target 1	UNKNOWN	SYBR	None							21.7388	21.8456	0.0985925						TRUE	0.0603314	TRUE	1	40		82.4934
15	B3	FALSE	Sample 5	Target 1	UNKNOWN	SYBR	None							22.0655	21.9781	0.121549						TRUE	0.0603314	TRUE	1	40		82.4934
16	B4	FALSE	Sample 7	Target 1	UNKNOWN	SYBR	None							21.9479	21.9109	0.0694033						TRUE	0.0603314	TRUE	1	40		82.5919
17	B5	FALSE	Sample 9	Target 1	UNKNOWN	SYBR	None							21.1771	21.2635	0.0823308						TRUE	0.0603314	TRUE	1	40		82.5919
18	B6	FALSE	Sample 11	Target 1	UNKNOWN	SYBR	None							21.2721	21.208	0.0856021						TRUE	0.0603314	TRUE	1	40		82.5919
19	B7	FALSE	Sample 13	Target 1	UNKNOWN	SYBR	None							21.7834	21.7407	0.0372546						TRUE	0.0603314	TRUE	1	40		82.5919
20	B8	FALSE	Sample 15	Target 1	UNKNOWN	SYBR	None							22.5773	22.562	0.0404835						TRUE	0.0603314	TRUE	1	40		82.4934
21	B9	FALSE	Sample 17	Target 1	UNKNOWN	SYBR	None							21.4713	21.4925	0.0667438						TRUE	0.0603314	TRUE	1	40		82.4934
22	B10	FALSE	Sample 19	Target 1	UNKNOWN	SYBR	None							21.2058	21.1891	0.0971116						TRUE	0.0603314	TRUE	1	40		82.4934
25	C1	FALSE	Sample 1	Target 1	UNKNOWN	SYBR	None							21.3851	21.2752	0.215105						TRUE	0.0603314	TRUE	1	40		82.3949
26	C2	FALSE	Sample 3	Target 1	UNKNOWN	SYBR	None							21.8874	21.8456	0.0985925						TRUE	0.0603314	TRUE	1	40		82.4934
27	C3	FALSE	Sample 5	Target 1	UNKNOWN	SYBR	None							21.8394	21.9781	0.121549						TRUE	0.0603314	TRUE	1	40		82.5919
28	C4	FALSE	Sample 7	Target 1	UNKNOWN	SYBR	None							21.8619	21.9109	0.0694033						TRUE	0.0603314	TRUE	1	40		82.5919
29	C5	FALSE	Sample 9	Target 1	UNKNOWN	SYBR	None							21.3282	21.2635	0.0823308						TRUE	0.0603314	TRUE	1	40		82.4934
30	C6	FALSE	Sample 11	Target 1	UNKNOWN	SYBR	None							21.0822	21.208	0.0856021						TRUE	0.0603314	TRUE	1	40		82.5919
31	C7	FALSE	Sample 13	Target 1	UNKNOWN	SYBR	None							21.6984	21.7407	0.0372546						TRUE	0.0603314	TRUE	1	40		82.4934
32	C8	FALSE	Sample 15	Target 1	UNKNOWN	SYBR	None							22.552	22.562	0.0404835						TRUE	0.0603314	TRUE	1	40		82.5919
33	C9	FALSE	Sample 17	Target 1	UNKNOWN	SYBR	None							21.4431	21.4925	0.0667438						TRUE	0.0603314	TRUE	1	40		82.5919
34	C10	FALSE	Sample 19	Target 1	UNKNOWN	SYBR	None							21.1481	21.1891	0.0971116						TRUE	0.0603314	TRUE	1	40		82.4934
37	D1	FALSE	Sample 1	Target 1	UNKNOWN	SYBR	None							20.9949	21.2752	0.215105						TRUE	0.0603314	TRUE	1	40		82.5919
38	D2	FALSE	Sample 3	Target 1	UNKNOWN	SYBR	None							21.7948	21.8456	0.0985925						TRUE	0.0603314	TRUE	1	40		82.5919
39	D3	FALSE	Sample 5	Target 1	UNKNOWN	SYBR	None							21.9139	21.9781	0.121549						TRUE	0.0603314	TRUE	1	40		82.5919
40	D4	FALSE	Sample 7	Target 1	UNKNOWN	SYBR	None							21.8441	21.9109	0.0694033						TRUE	0.0603314	TRUE	1	40		82.6905
41	D5	FALSE	Sample 9	Target 1	UNKNOWN	SYBR	None							21.2094	21.2635	0.0823308						TRUE	0.0603314	TRUE	1	40		82.6905
42	D6	FALSE	Sample 11	Target 1	UNKNOWN	SYBR	None							21.23	21.208	0.0856021						TRUE	0.0603314	TRUE	1	40		82.5919
43	D7	FALSE	Sample 13	Target 1	UNKNOWN	SYBR	None							21.7238	21.7407	0.0372546						TRUE	0.0603314	TRUE	1	40		82.5919
44	D8	FALSE	Sample 15	Target 1	UNKNOWN	SYBR	None							22.5116	22.562	0.0404835						TRUE	0.0603314	TRUE	1	40		82.5919
45	D9	FALSE	Sample 17	Target 1	UNKNOWN	SYBR	None							21.4648	21.4925	0.0667438						TRUE	0.0603314	TRUE	1	40		82.5919
46	D10	FALSE	Sample 19	Target 1	UNKNOWN	SYBR	None							21.0871	21.1891	0.0971116						TRUE	0.0603314	TRUE	1	40		82.5919
49	E1	FALSE	Sample 2	Target 1	UNKNOWN	SYBR	None							22.2081	21.7244	0.335677						TRUE	0.0603314	TRUE	1	40		82.4934
50	E2	FALSE	Sample 4	Target 1	UNKNOWN	SYBR	None							22.4165	22.3449	0.0560628						TRUE	0.0603314	TRUE	1	40		82.5919
51	E3	FALSE	Sample 6	Target 1	UNKNOWN	SYBR	None							22.2652	22.199	0.0784906						TRUE	0.0603314	TRUE	1	40		82.5919
52	E4	FALSE	Sample 8	Target 1	UNKNOWN	SYBR	None							21.797	21.7469	0.0813682						TRUE	0.0603314	TRUE	1	40		82.6905
53	E5	FALSE	Sample 10	Target 1	UNKNOWN	SYBR	None							22.64	22.5533	0.0632785						TRUE	0.0603314	TRUE	1	40		82.6905
54	E6	FALSE	Sample 12	Target 1	UNKNOWN	SYBR	None							21.4959	21.4894	0.0249187						TRUE	0.0603314	TRUE	1	40		82.6905
55	E7	FALSE	Sample 14	Target 1	UNKNOWN	SYBR	None							22.584	22.558	0.0758061						TRUE	0.0603314	TRUE	1	40		82.5919
56	E8	FALSE	Sample 16	Target 1	UNKNOWN	SYBR	None							20.8941	20.8413	0.0557517						TRUE	0.0603314	TRUE	1	40		82.4934
57	E9	FALSE	Sample 18	Target 1	UNKNOWN	SYBR	None							22.1218	22.1403	0.0369442						TRUE	0.0603314	TRUE	1	40		82.5919
58	E10	FALSE	Sample 20	Target 1	UNKNOWN	SYBR	None							21.2439	21.312	0.0725711						TRUE	0.0603314	TRUE	1	40		82.4934
61	F1	FALSE	Sample 2	Target 1	UNKNOWN	SYBR	None							21.6342	21.7244	0.335677						TRUE	0.0603314	TRUE	1	40		82.4934
62	F2	FALSE	Sample 4	Target 1	UNKNOWN	SYBR	None							22.3576	22.3449	0.0560628						TRUE	0.0603314	TRUE	1	40		82.5919
63	F3	FALSE	Sample 6	Target 1	UNKNOWN	SYBR	None							22.1624	22.199	0.0784906						TRUE	0.0603314	TRUE	1	40		82.5919
64	F4	FALSE	Sample 8	Target 1	UNKNOWN	SYBR	None							21.8201	21.7469	0.0813682						TRUE	0.0603314	TRUE	1	40		82.6905
65	F5	FALSE	Sample 10	Target 1	UNKNOWN	SYBR	None							22.5124	22.5533	0.0632785						TRUE	0.0603314	TRUE	1	40		82.6905
66	F6	FALSE	Sample 12	Target 1	UNKNOWN	SYBR	None							21.4595	21.4894	0.0249187						TRUE	0.0603314	TRUE	1	40		82.6905
67	F7	FALSE	Sample 14	Target 1	UNKNOWN	SYBR	None							22.5287	22.558	0.0758061						TRUE	0.0603314	TRUE	1	40		82.4934
68	F8	FALSE	Sample 16	Target 1	UNKNOWN	SYBR	None							20.7773	20.8413	0.0557517						TRUE	0.0603314	TRUE	1	40		82.4934
69	F9	FALSE	Sample 18	Target 1	UNKNOWN	SYBR	None							22.1033	22.1403	0.0369442						TRUE	0.0603314	TRUE	1	40		82.4934
70	F10	FALSE	Sample 20	Target 1	UNKNOWN	SYBR	None							21.2956	21.312	0.0725711						TRUE	0.0603314	TRUE	1	40		82.3949
73	G1	FALSE	Sample 2	Target 1	UNKNOWN	SYBR	None							21.6235	21.7244	0.335677						TRUE	0.0603314	TRUE	1	40		82.4934
74	G2	FALSE	Sample 4	Target 1	UNKNOWN	SYBR	None							22.32	22.3449	0.0560628						TRUE	0.0603314	TRUE	1	40		82.5919
75	G3	FALSE	Sample 6	Target 1	UNKNOWN	SYBR	None							22.1057	22.199	0.0784906						TRUE	0.0603314	TRUE	1	40		82.5919
76	G4	FALSE	Sample 8	Target 1	UNKNOWN	SYBR	None							21.6384	21.7469	0.0813682						TRUE	0.0603314	TRUE	1	40		82.5919
77	G5	FALSE	Sample 10	Target 1	UNKNOWN	SYBR	None							22.5006	22.5533	0.0632785						TRUE	0.0603314	TRUE	1	40		82.5919
78	G6	FALSE	Sample 12	Target 1	UNKNOWN	SYBR	None							21.483	21.4894	0.0249187						TRUE	0.0603314	TRUE	1	40		82.6905
79	G7	FALSE	Sample 14	Target 1	UNKNOWN	SYBR	None							22.6483	22.558	0.0758061						TRUE	0.0603314	TRUE	1	40		82.4934
80	G8	FALSE	Sample 16	Target 1	UNKNOWN	SYBR	None							20.8124	20.8413	0.0557517						TRUE	0.0603314	TRUE	1	40		82.4934
81	G9	FALSE	Sample 18	Target 1	UNKNOWN	SYBR	None							22.1886	22.1403	0.0369442						TRUE	0.0603314	TRUE	1	40		82.3949
82	G10	FALSE	Sample 20	Target 1	UNKNOWN	SYBR	None							21.2936	21.312	0.0725711						TRUE	0.0603314	TRUE	1	40		82.3949
85	H1	FALSE	Sample 2	Target 1	UNKNOWN	SYBR	None							21.4317	21.7244	0.335677						TRUE	0.0603314	TRUE	1	40		82.4934
86	H2	FALSE	Sample 4	Target 1	UNKNOWN	SYBR	None							22.2856	22.3449	0.0560628						TRUE	0.0603314	TRUE	1	40		82.4934
87	H3	FALSE	Sample 6	Target 1	UNKNOWN	SYBR	None							22.2627	22.199	0.0784906						TRUE	0.0603314	TRUE	1	40		82.4934
88	H4	FALSE	Sample 8	Target 1	UNKNOWN	SYBR	None							21.7321	21.7469	0.0813682						TRUE	0.0603314	TRUE	1	40		82.5919
89	H5	FALSE	Sample 10	Target 1	UNKNOWN	SYBR	None							22.5602	22.5533	0.0632785						TRUE	0.0603314	TRUE	1	40		82.6905
90	H6	FALSE	Sample 12	Target 1	UNKNOWN	SYBR	None							21.5192	21.4894	0.0249187						TRUE	0.0603314	TRUE	1	40		82.789
91	H7	FALSE	Sample 14	Target 1	UNKNOWN	SYBR	None							22.471	22.558	0.0758061						TRUE	0.0603314	TRUE	1	40		82.5919
92	H8	FALSE	Sample 16	Target 1	UNKNOWN	SYBR	None							20.8814	20.8413	0.0557517						TRUE	0.0603314	TRUE	1	40		82.4934
93	H9	FALSE	Sample 18	Target 1	UNKNOWN	SYBR	None							22.1477	22.1403	0.0369442						TRUE	0.0603314	TRUE	1	40		82.3949
94	H10	FALSE	Sample 20	Target 1	UNKNOWN	SYBR	None							21.4147	21.312	0.0725711						TRUE	0.0603314	TRUE	1	40		82.2964
Analysis Type	Singleplex
Endogenous Control	Target 1
RQ Min/Max Confidence Level	95.0
Reference Sample	Sample 1

## Sheet: Melt Curve Raw Data
Block Type	96-Well Block (0.2mL)
Calibration Background is expired	Yes
Calibration Background performed on	03-18-2015
Calibration HRM MELTDOCTOR is expired	Yes
Calibration HRM MELTDOCTOR performed on	03-18-2015
Calibration Normalization FAM-ROX is expired	Yes
Calibration Normalization FAM-ROX performed on	03-18-2015
Calibration Normalization VIC-ROX is expired	Yes
Calibration Normalization VIC-ROX performed on	03-18-2015
Calibration Pure Dye CY5 is expired	No
Calibration Pure Dye CY5 performed on	05-27-2017
Calibration Pure Dye FAM is expired	Yes
Calibration Pure Dye FAM performed on	03-18-2015
Calibration Pure Dye MELTDOCTOR is expired	Yes
Calibration Pure Dye MELTDOCTOR performed on	03-18-2015
Calibration Pure Dye NED is expired	Yes
Calibration Pure Dye NED performed on	03-18-2015
Calibration Pure Dye ROX is expired	Yes
Calibration Pure Dye ROX performed on	03-18-2015
Calibration Pure Dye SYBR is expired	Yes
Calibration Pure Dye SYBR performed on	03-18-2015
Calibration Pure Dye TAMRA is expired	Yes
Calibration Pure Dye TAMRA performed on	03-18-2015
Calibration Pure Dye VIC is expired	Yes
Calibration Pure Dye VIC performed on	03-18-2015
Calibration ROI is expired	Yes
Calibration ROI performed on	03-18-2015
Calibration Uniformity is expired	Yes
Calibration Uniformity performed on	03-18-2015
Chemistry	SYBR_GREEN
Date Created	2018-02-03 10:10:19 AM CST
Date Modified	2018-02-04 21:43:40 PM CST
Experiment Barcode
Experiment Comment
Experiment File Name	G:\wgh\小麦SYP基因家族鉴定与分析\定量结果\Q7\2018-02-03 101018 snare16.eds
Experiment Name	2018-02-03 101018
Experiment Run Start Time	2018-02-03 22:39:26 PM CST
Experiment Run Stop Time	2018-02-03 23:48:32 PM CST
Experiment Type	Comparative Cт (ΔΔCт)
Instrument Name	278870447
Instrument Serial Number	278870447
Instrument Type	QuantStudio(TM) 7 Flex System
Passive Reference	ROX
Quantification Cycle Method	Ct
Signal Smoothing On	true
Stage/ Cycle where Analysis is performed	Stage 2, Step 2
User Name
Well	Well Position	Reading	Temperature	Fluorescence	Derivative
1	A1	1	60.1287	1.06705	0.0344706
1	A1	2	60.3257	1.06307	0.0336637
1	A1	3	60.5228	1.061	0.0330846
1	A1	4	60.7198	1.06269	0.0329733
1	A1	5	60.9169	1.05477	0.0333797
1	A1	6	61.1139	1.05269	0.0341241
1	A1	7	61.311	1.05414	0.034893
1	A1	8	61.508	1.0392	0.0354226
1	A1	9	61.7051	1.03709	0.035645
1	A1	10	61.9021	1.03698	0.0357025
1	A1	11	62.0992	1.02966	0.0358361
1	A1	12	62.2962	1.03215	0.0362465
1	A1	13	62.4933	1.02146	0.0370132
1	A1	14	62.6903	1.01925	0.038099
1	A1	15	62.8873	1.01602	0.0393978
1	A1	16	63.0844	1.01115	0.0407838
1	A1	17	63.2814	1.00649	0.0421476
1	A1	18	63.4785	1.00142	0.0434067
1	A1	19	63.6755	0.99101	0.0444844
1	A1	20	63.8726	0.993973	0.045268
1	A1	21	64.0696	0.98578	0.0455852
1	A1	22	64.2667	0.979235	0.0452536
1	A1	23	64.4637	0.975176	0.044197
1	A1	24	64.6608	0.963298	0.0425488
1	A1	25	64.8578	0.962866	0.0406584
1	A1	26	65.0548	0.959925	0.0389704
1	A1	27	65.2519	0.954181	0.0378513
1	A1	28	65.4489	0.953547	0.0374627
1	A1	29	65.646	0.94521	0.0377414
1	A1	30	65.843	0.945251	0.0384739
1	A1	31	66.0401	0.938196	0.039401
1	A1	32	66.2371	0.93276	0.0403085
1	A1	33	66.4342	0.931677	0.041067
1	A1	34	66.6312	0.920904	0.041636
1	A1	35	66.8283	0.921084	0.042037
1	A1	36	67.0253	0.915891	0.0423201
1	A1	37	67.2224	0.905738	0.042528
1	A1	38	67.4194	0.907686	0.0426761
1	A1	39	67.6164	0.897865	0.0427518
1	A1	40	67.8135	0.896659	0.042745
1	A1	41	68.0105	0.887313	0.0426925
1	A1	42	68.2076	0.886407	0.0426943
1	A1	43	68.4046	0.876055	0.0428727
1	A1	44	68.6017	0.875961	0.0432829
1	A1	45	68.7987	0.873239	0.0438466
1	A1	46	68.9958	0.866324	0.0443684
1	A1	47	69.1928	0.856893	0.0446464
1	A1	48	69.3899	0.853558	0.0445908
1	A1	49	69.5869	0.847223	0.0442672
1	A1	50	69.784	0.845693	0.0438412
1	A1	51	69.981	0.837094	0.0434759
1	A1	52	70.178	0.835007	0.043262
1	A1	53	70.3751	0.82815	0.0432096
1	A1	54	70.5721	0.823723	0.0432812
1	A1	55	70.7692	0.818801	0.0434333
1	A1	56	70.9662	0.814398	0.0436446
1	A1	57	71.1633	0.808133	0.0439296
1	A1	58	71.3603	0.805194	0.0443349
1	A1	59	71.5574	0.794111	0.0449081
1	A1	60	71.7544	0.797974	0.0456535
1	A1	61	71.9515	0.788747	0.0464913
1	A1	62	72.1485	0.780848	0.0472566
1	A1	63	72.3456	0.777367	0.0477469
1	A1	64	72.5426	0.77321	0.0478051
1	A1	65	72.7396	0.764759	0.047389
1	A1	66	72.9367	0.756753	0.0465984
1	A1	67	73.1337	0.754336	0.045634
1	A1	68	73.3308	0.751246	0.0447133
1	A1	69	73.5278	0.744662	0.0439967
1	A1	70	73.7249	0.738336	0.0435595
1	A1	71	73.9219	0.735158	0.0434166
1	A1	72	74.119	0.729671	0.0435594
1	A1	73	74.316	0.723643	0.0439766
1	A1	74	74.5131	0.721789	0.044658
1	A1	75	74.7101	0.713816	0.0455915
1	A1	76	74.9071	0.71011	0.0467621
1	A1	77	75.1042	0.701642	0.0481262
1	A1	78	75.3012	0.699827	0.0495615
1	A1	79	75.4983	0.693591	0.0508339
1	A1	80	75.6953	0.689679	0.0516373
1	A1	81	75.8924	0.678191	0.051724
1	A1	82	76.0894	0.670338	0.0510522
1	A1	83	76.2865	0.665155	0.0498394
1	A1	84	76.4835	0.663756	0.0484683
1	A1	85	76.6806	0.656498	0.0473025
1	A1	86	76.8776	0.651819	0.0465423
1	A1	87	77.0746	0.647707	0.0461988
1	A1	88	77.2717	0.640972	0.046177
1	A1	89	77.4687	0.633655	0.0463761
1	A1	90	77.6658	0.630756	0.0467314
1	A1	91	77.8628	0.627311	0.0471869
1	A1	92	78.0599	0.617193	0.0476549
1	A1	93	78.2569	0.616693	0.0480191
1	A1	94	78.454	0.607136	0.0482031
1	A1	95	78.651	0.600851	0.0482527
1	A1	96	78.8481	0.595869	0.0483762
1	A1	97	79.0451	0.591627	0.048913
1	A1	98	79.2422	0.585981	0.0502515
1	A1	99	79.4392	0.581253	0.0527627
1	A1	100	79.6362	0.574855	0.0567893
1	A1	101	79.8333	0.568369	0.0626952
1	A1	102	80.0303	0.561971	0.0709457
1	A1	103	80.2274	0.553699	0.082186
1	A1	104	80.4244	0.546497	0.0973042
1	A1	105	80.6215	0.536318	0.117448
1	A1	106	80.8185	0.519354	0.143938
1	A1	107	81.0156	0.508292	0.177976
1	A1	108	81.2126	0.491228	0.220089
1	A1	109	81.4097	0.462047	0.269398
1	A1	110	81.6067	0.438808	0.322978
1	A1	111	81.8037	0.39315	0.375694
1	A1	112	82.0008	0.333704	0.420785
1	A1	113	82.1978	0.260889	0.451178
1	A1	114	82.3949	0.192567	0.461182
1	A1	115	82.5919	0.12494	0.447991
1	A1	116	82.789	0.0558792	0.412512
1	A1	117	82.986	0.00869115	0.359249
1	A1	118	83.1831	-0.0287117	0.295282
1	A1	119	83.3801	-0.0476901	0.228643
1	A1	120	83.5772	-0.0520888	0.166557
1	A1	121	83.7742	-0.0557408	0.114087
1	A1	122	83.9713	-0.0541516	0.0735591
1	A1	123	84.1683	-0.0569955	0.0448356
1	A1	124	84.3653	-0.0604805	0.0261636
1	A1	125	84.5624	-0.0573984	0.0151384
1	A1	126	84.7594	-0.0568824	0.00941162
1	A1	127	84.9565	-0.0570343	0.00702469
1	A1	128	85.1535	-0.0551349	0.00647943
1	A1	129	85.3506	-0.0619731	0.00671952
1	A1	130	85.5476	-0.0630627	0.00710335
1	A1	131	85.7447	-0.0617507	0.0073456
1	A1	132	85.9417	-0.0612645	0.00739484
1	A1	133	86.1388	-0.0621598	0.00728351
1	A1	134	86.3358	-0.0634283	0.00703109
1	A1	135	86.5329	-0.0683185	0.00664092
1	A1	136	86.7299	-0.0651395	0.00614776
1	A1	137	86.9269	-0.0668681	0.00563944
1	A1	138	87.124	-0.0663911	0.00522077
1	A1	139	87.321	-0.0670983	0.00495797
1	A1	140	87.5181	-0.0670115	0.00486172
1	A1	141	87.7151	-0.0688852	0.004921
1	A1	142	87.9122	-0.0724384	0.00514189
1	A1	143	88.1092	-0.0668602	0.00553908
1	A1	144	88.3063	-0.0702773	0.00608006
1	A1	145	88.5033	-0.0669832	0.00663827
1	A1	146	88.7004	-0.0758389	0.00701045
1	A1	147	88.8974	-0.0739895	0.00699708
1	A1	148	89.0945	-0.0724119	0.00649334
1	A1	149	89.2915	-0.0780509	0.00554
1	A1	150	89.4885	-0.0739388	0.00432245
1	A1	151	89.6856	-0.0786861	0.00312836
1	A1	152	89.8826	-0.0744086	0.00227011
1	A1	153	90.0797	-0.0725383	0.00197868
1	A1	154	90.2767	-0.0752942	0.00230369
1	A1	155	90.4738	-0.0767206	0.00307618
1	A1	156	90.6708	-0.076059	0.00396758
1	A1	157	90.8679	-0.0766973	0.00461771
1	A1	158	91.0649	-0.0818352	0.00476065
1	A1	159	91.262	-0.0782857	0.0042888
1	A1	160	91.459	-0.0781264	0.00324833
1	A1	161	91.656	-0.080442	0.00180539
1	A1	162	91.8531	-0.0815585	0.00021953
1	A1	163	92.0501	-0.0787363	-0.00118271
1	A1	164	92.2472	-0.0777653	-0.00207286
1	A1	165	92.4442	-0.0737939	-0.00223602
1	A1	166	92.6413	-0.078026	-0.00168118
1	A1	167	92.8383	-0.076074	-0.000657908
1	A1	168	93.0354	-0.0794017	0.000456644
1	A1	169	93.2324	-0.0780775	0.00133789
1	A1	170	93.4295	-0.080637	0.00184546
1	A1	171	93.6265	-0.0759053	0.0020311
1	A1	172	93.8235	-0.0798854	0.00204189
1	A1	173	94.0206	-0.0789785	0.00200261
1	A1	174	94.2176	-0.0807466	0.00195305
1	A1	175	94.4147	-0.0766292	0.00185915
1	A1	176	94.6117	-0.0828169	0.00166739
1	A1	177	94.8088	-0.0804525	0.00135786
2	A2	1	60.1287	1.3433	0.0477945
2	A2	2	60.3257	1.33641	0.046735
2	A2	3	60.5228	1.33609	0.0458
2	A2	4	60.7198	1.33341	0.0453243
2	A2	5	60.9169	1.32544	0.0455275
2	A2	6	61.1139	1.32345	0.0464083
2	A2	7	61.311	1.31836	0.0477385
2	A2	8	61.508	1.31327	0.0491644
2	A2	9	61.7051	1.30574	0.0503595
2	A2	10	61.9021	1.2974	0.0511427
2	A2	11	62.0992	1.29586	0.051513
2	A2	12	62.2962	1.28716	0.0516044
2	A2	13	62.4933	1.28491	0.0516006
2	A2	14	62.6903	1.27587	0.0516497
2	A2	15	62.8873	1.26865	0.0518115
2	A2	16	63.0844	1.26925	0.0520441
2	A2	17	63.2814	1.26156	0.0522387
2	A2	18	63.4785	1.25201	0.0522943
2	A2	19	63.6755	1.24429	0.052186
2	A2	20	63.8726	1.24531	0.0519956
2	A2	21	64.0696	1.23544	0.0518732
2	A2	22	64.2667	1.22984	0.0519675
2	A2	23	64.4637	1.22389	0.0523575
2	A2	24	64.6608	1.22109	0.0530207
2	A2	25	64.8578	1.21349	0.0538478
2	A2	26	65.0548	1.2081	0.054692
2	A2	27	65.2519	1.19989	0.055433
2	A2	28	65.4489	1.19441	0.0559938
2	A2	29	65.646	1.18635	0.0563173
2	A2	30	65.843	1.18485	0.0563312
2	A2	31	66.0401	1.17655	0.0559544
2	A2	32	66.2371	1.16669	0.0551756
2	A2	33	66.4342	1.1622	0.0541319
2	A2	34	66.6312	1.15494	0.0531217
2	A2	35	66.8283	1.15203	0.052501
2	A2	36	67.0253	1.14388	0.0525157
2	A2	37	67.2224	1.14184	0.0531742
2	A2	38	67.4194	1.13888	0.0542436
2	A2	39	67.6164	1.1235	0.0553598
2	A2	40	67.8135	1.12319	0.0561898
2	A2	41	68.0105	1.11484	0.0565375
2	A2	42	68.2076	1.10602	0.0563652
2	A2	43	68.4046	1.10355	0.0557487
2	A2	44	68.6017	1.09556	0.0548409
2	A2	45	68.7987	1.08727	0.0538494
2	A2	46	68.9958	1.08389	0.0530263
2	A2	47	69.1928	1.07585	0.0526143
2	A2	48	69.3899	1.07275	0.0527595
2	A2	49	69.5869	1.06721	0.0534306
2	A2	50	69.784	1.06246	0.0544123
2	A2	51	69.981	1.05375	0.0553931
2	A2	52	70.178	1.04729	0.0560953
2	A2	53	70.3751	1.03766	0.0563713
2	A2	54	70.5721	1.03751	0.0562201
2	A2	55	70.7692	1.0268	0.0557425
2	A2	56	70.9662	1.023	0.0550876
2	A2	57	71.1633	1.0124	0.0544188
2	A2	58	71.3603	1.00987	0.0538959
2	A2	59	71.5574	1.00674	0.0536574
2	A2	60	71.7544	0.996271	0.0537943
2	A2	61	71.9515	0.991061	0.0543203
2	A2	62	72.1485	0.986106	0.0551433
2	A2	63	72.3456	0.982474	0.0560644
2	A2	64	72.5426	0.975706	0.0568297
2	A2	65	72.7396	0.963226	0.0572251
2	A2	66	72.9367	0.958901	0.0571688
2	A2	67	73.1337	0.954417	0.0567424
2	A2	68	73.3308	0.9471	0.0561525
2	A2	69	73.5278	0.942031	0.0556556
2	A2	70	73.7249	0.932183	0.0554798
2	A2	71	73.9219	0.928664	0.0557665
2	A2	72	74.119	0.925662	0.0565221
2	A2	73	74.316	0.916941	0.0576084
2	A2	74	74.5131	0.909438	0.0587852
2	A2	75	74.7101	0.903237	0.0598042
2	A2	76	74.9071	0.896356	0.0605028
2	A2	77	75.1042	0.887906	0.0608542
2	A2	78	75.3012	0.88234	0.0609545
2	A2	79	75.4983	0.876374	0.0609677
2	A2	80	75.6953	0.868518	0.061058
2	A2	81	75.8924	0.861062	0.0613329
2	A2	82	76.0894	0.856364	0.0618053
2	A2	83	76.2865	0.848877	0.0623827
2	A2	84	76.4835	0.842136	0.0628889
2	A2	85	76.6806	0.833947	0.0631223
2	A2	86	76.8776	0.824666	0.0629199
2	A2	87	77.0746	0.821575	0.0622058
2	A2	88	77.2717	0.810939	0.061009
2	A2	89	77.4687	0.80511	0.0594564
2	A2	90	77.6658	0.798831	0.0577571
2	A2	91	77.8628	0.790704	0.056173
2	A2	92	78.0599	0.788057	0.0549764
2	A2	93	78.2569	0.779563	0.054392
2	A2	94	78.454	0.775733	0.0545481
2	A2	95	78.651	0.769442	0.0554618
2	A2	96	78.8481	0.76604	0.0570836
2	A2	97	79.0451	0.753126	0.0593788
2	A2	98	79.2422	0.750337	0.0624241
2	A2	99	79.4392	0.744176	0.066462
2	A2	100	79.6362	0.734178	0.0719096
2	A2	101	79.8333	0.727734	0.0793183
2	A2	102	80.0303	0.719788	0.089338
2	A2	103	80.2274	0.711732	0.102717
2	A2	104	80.4244	0.699612	0.120369
2	A2	105	80.6215	0.685467	0.143476
2	A2	106	80.8185	0.672521	0.173505
2	A2	107	81.0156	0.649225	0.211976
2	A2	108	81.2126	0.63408	0.25986
2	A2	109	81.4097	0.604441	0.316678
2	A2	110	81.6067	0.573282	0.379618
2	A2	111	81.8037	0.526078	0.443133
2	A2	112	82.0008	0.458594	0.499415
2	A2	113	82.1978	0.379966	0.53981
2	A2	114	82.3949	0.294981	0.55682
2	A2	115	82.5919	0.214498	0.54607
2	A2	116	82.789	0.13648	0.5076
2	A2	117	82.986	0.0714664	0.446049
2	A2	118	83.1831	0.0231773	0.369648
2	A2	119	83.3801	0.00504641	0.288308
2	A2	120	83.5772	-0.00440959	0.211373
2	A2	121	83.7742	-0.00824462	0.14575
2	A2	122	83.9713	-0.00980588	0.094944
2	A2	123	84.1683	-0.0086179	0.0591623
2	A2	124	84.3653	-0.00791621	0.0362385
2	A2	125	84.5624	-0.0107754	0.0228795
2	A2	126	84.7594	-0.013069	0.0157754
2	A2	127	84.9565	-0.0156016	0.012292
2	A2	128	85.1535	-0.0125344	0.0106998
2	A2	129	85.3506	-0.016707	0.0100554
2	A2	130	85.5476	-0.0171783	0.00991976
2	A2	131	85.7447	-0.0174416	0.0100779
2	A2	132	85.9417	-0.016532	0.0103579
2	A2	133	86.1388	-0.0219096	0.0105756
2	A2	134	86.3358	-0.0200456	0.0105757
2	A2	135	86.5329	-0.0244837	0.0103052
2	A2	136	86.7299	-0.024995	0.00984882
2	A2	137	86.9269	-0.0251814	0.00939026
2	A2	138	87.124	-0.0246617	0.00911209
2	A2	139	87.321	-0.025406	0.00909853
2	A2	140	87.5181	-0.0288744	0.00930095
2	A2	141	87.7151	-0.0280271	0.00958165
2	A2	142	87.9122	-0.0294165	0.00979602
2	A2	143	88.1092	-0.0333934	0.0098519
2	A2	144	88.3063	-0.032427	0.00971166
2	A2	145	88.5033	-0.0313382	0.00935343
2	A2	146	88.7004	-0.0340906	0.00874106
2	A2	147	88.8974	-0.0387296	0.00784059
2	A2	148	89.0945	-0.0351144	0.00667503
2	A2	149	89.2915	-0.0385229	0.00536848
2	A2	150	89.4885	-0.0387014	0.0041307
2	A2	151	89.6856	-0.0359076	0.00317451
2	A2	152	89.8826	-0.0356116	0.0026112
2	A2	153	90.0797	-0.0391944	0.00239383
2	A2	154	90.2767	-0.0375203	0.0023541
2	A2	155	90.4738	-0.0391328	0.0023151
2	A2	156	90.6708	-0.0410086	0.00220539
2	A2	157	90.8679	-0.0364885	0.00209538
2	A2	158	91.0649	-0.0396336	0.00213289
2	A2	159	91.262	-0.0388279	0.00242773
2	A2	160	91.459	-0.037657	0.00296659
2	A2	161	91.656	-0.0413719	0.00361064
2	A2	162	91.8531	-0.0408708	0.00416692
2	A2	163	92.0501	-0.0417645	0.00447895
2	A2	164	92.2472	-0.0408116	0.00448021
2	A2	165	92.4442	-0.0450684	0.00418809
2	A2	166	92.6413	-0.0411469	0.00365885
2	A2	167	92.8383	-0.0421849	0.00294825
2	A2	168	93.0354	-0.0450678	0.00211249
2	A2	169	93.2324	-0.0443386	0.00124457
2	A2	170	93.4295	-0.0434825	0.000499826
2	A2	171	93.6265	-0.0424197	6.20928e-05
2	A2	172	93.8235	-0.0397022	5.1771e-05
2	A2	173	94.0206	-0.0441883	0.000438603
2	A2	174	94.2176	-0.0434457	0.00103251
2	A2	175	94.4147	-0.0426237	0.00156949
2	A2	176	94.6117	-0.0447156	0.00183768
2	A2	177	94.8088	-0.0455361	0.00176409
3	A3	1	60.1287	1.44829	0.0564852
3	A3	2	60.3257	1.44574	0.0564442
3	A3	3	60.5228	1.43947	0.0561928
3	A3	4	60.7198	1.43114	0.0557186
3	A3	5	60.9169	1.42822	0.0551207
3	A3	6	61.1139	1.42137	0.0545955
3	A3	7	61.311	1.41447	0.0543669
3	A3	8	61.508	1.41033	0.0545969
3	A3	9	61.7051	1.40413	0.0553073
3	A3	10	61.9021	1.4033	0.0563617
3	A3	11	62.0992	1.39066	0.0575175
3	A3	12	62.2962	1.387	0.0585303
3	A3	13	62.4933	1.37962	0.0592512
3	A3	14	62.6903	1.37467	0.0596659
3	A3	15	62.8873	1.36538	0.0598604
3	A3	16	63.0844	1.35947	0.0599437
3	A3	17	63.2814	1.35624	0.0599698
3	A3	18	63.4785	1.34722	0.0599222
3	A3	19	63.6755	1.34174	0.0597615
3	A3	20	63.8726	1.33409	0.0594965
3	A3	21	64.0696	1.3261	0.0592212
3	A3	22	64.2667	1.32053	0.0590767
3	A3	23	64.4637	1.3195	0.0591703
3	A3	24	64.6608	1.30875	0.0595178
3	A3	25	64.8578	1.30154	0.0600512
3	A3	26	65.0548	1.29795	0.0606698
3	A3	27	65.2519	1.29136	0.0612854
3	A3	28	65.4489	1.27843	0.0618322
3	A3	29	65.646	1.28073	0.0622409
3	A3	30	65.843	1.2716	0.0624365
3	A3	31	66.0401	1.26048	0.0623665
3	A3	32	66.2371	1.25467	0.0620414
3	A3	33	66.4342	1.25096	0.0615561
3	A3	34	66.6312	1.24339	0.0610602
3	A3	35	66.8283	1.23364	0.0607057
3	A3	36	67.0253	1.23311	0.0605917
3	A3	37	67.2224	1.22167	0.0607295
3	A3	38	67.4194	1.21761	0.0610376
3	A3	39	67.6164	1.21275	0.0613687
3	A3	40	67.8135	1.20193	0.0615624
3	A3	41	68.0105	1.19663	0.0615145
3	A3	42	68.2076	1.19047	0.061236
3	A3	43	68.4046	1.1847	0.0608698
3	A3	44	68.6017	1.17238	0.0606421
3	A3	45	68.7987	1.17175	0.0607557
3	A3	46	68.9958	1.16563	0.0612778
3	A3	47	69.1928	1.16016	0.0620835
3	A3	48	69.3899	1.15008	0.0629074
3	A3	49	69.5869	1.1416	0.063457
3	A3	50	69.784	1.13901	0.0635325
3	A3	51	69.981	1.12822	0.0630848
3	A3	52	70.178	1.12058	0.0622068
3	A3	53	70.3751	1.11618	0.061095
3	A3	54	70.5721	1.11095	0.0599995
3	A3	55	70.7692	1.09958	0.0591653
3	A3	56	70.9662	1.09683	0.0587753
3	A3	57	71.1633	1.09311	0.0588857
3	A3	58	71.3603	1.08469	0.0594033
3	A3	59	71.5574	1.07853	0.0601213
3	A3	60	71.7544	1.07145	0.0608047
3	A3	61	71.9515	1.06295	0.0612797
3	A3	62	72.1485	1.06046	0.0614852
3	A3	63	72.3456	1.04947	0.0614667
3	A3	64	72.5426	1.04288	0.0613359
3	A3	65	72.7396	1.04047	0.0612148
3	A3	66	72.9367	1.03077	0.0612023
3	A3	67	73.1337	1.02349	0.061366
3	A3	68	73.3308	1.02092	0.0617528
3	A3	69	73.5278	1.01008	0.062403
3	A3	70	73.7249	1.00396	0.0633329
3	A3	71	73.9219	0.999651	0.0645001
3	A3	72	74.119	0.992442	0.0657789
3	A3	73	74.316	0.984541	0.0669802
3	A3	74	74.5131	0.974418	0.0679223
3	A3	75	74.7101	0.968743	0.0685095
3	A3	76	74.9071	0.962253	0.0687739
3	A3	77	75.1042	0.951314	0.0688533
3	A3	78	75.3012	0.947591	0.0689263
3	A3	79	75.4983	0.940247	0.0691386
3	A3	80	75.6953	0.930723	0.0695463
3	A3	81	75.8924	0.924107	0.0700905
3	A3	82	76.0894	0.918633	0.070612
3	A3	83	76.2865	0.909387	0.0709122
3	A3	84	76.4835	0.900398	0.0708311
3	A3	85	76.6806	0.891248	0.0703142
3	A3	86	76.8776	0.885324	0.0694189
3	A3	87	77.0746	0.878007	0.0682758
3	A3	88	77.2717	0.873137	0.0670443
3	A3	89	77.4687	0.863143	0.0659078
3	A3	90	77.6658	0.852564	0.0650756
3	A3	91	77.8628	0.850156	0.0647447
3	A3	92	78.0599	0.84532	0.0650088
3	A3	93	78.2569	0.839466	0.06579
3	A3	94	78.454	0.827743	0.066879
3	A3	95	78.651	0.822866	0.0680901
3	A3	96	78.8481	0.809832	0.06943
3	A3	97	79.0451	0.807729	0.0711641
3	A3	98	79.2422	0.79948	0.0737461
3	A3	99	79.4392	0.79218	0.0776805
3	A3	100	79.6362	0.783617	0.0834336
3	A3	101	79.8333	0.772757	0.0914487
3	A3	102	80.0303	0.769998	0.10225
3	A3	103	80.2274	0.752073	0.116573
3	A3	104	80.4244	0.741455	0.135458
3	A3	105	80.6215	0.728904	0.160238
3	A3	106	80.8185	0.717156	0.192414
3	A3	107	81.0156	0.692684	0.233355
3	A3	108	81.2126	0.668446	0.283801
3	A3	109	81.4097	0.641303	0.343161
3	A3	110	81.6067	0.604263	0.408752
3	A3	111	81.8037	0.55767	0.47531
3	A3	112	82.0008	0.493971	0.535196
3	A3	113	82.1978	0.415278	0.579534
3	A3	114	82.3949	0.324266	0.600155
3	A3	115	82.5919	0.240766	0.59177
3	A3	116	82.789	0.15783	0.553621
3	A3	117	82.986	0.0890863	0.48999
3	A3	118	83.1831	0.038204	0.409322
3	A3	119	83.3801	0.0123101	0.322207
3	A3	120	83.5772	0.00534743	0.23887
3	A3	121	83.7742	0.000556344	0.167008
3	A3	122	83.9713	-0.001986	0.110634
3	A3	123	84.1683	-0.00196739	0.0701747
3	A3	124	84.3653	-0.00624003	0.0434991
3	A3	125	84.5624	-0.00573909	0.0272966
3	A3	126	84.7594	-0.00543828	0.0182361
3	A3	127	84.9565	-0.00861927	0.0136278
3	A3	128	85.1535	-0.00681459	0.0116076
3	A3	129	85.3506	-0.0115408	0.0110231
3	A3	130	85.5476	-0.010463	0.0112066
3	A3	131	85.7447	-0.0107767	0.0117605
3	A3	132	85.9417	-0.0114201	0.0124199
3	A3	133	86.1388	-0.0167109	0.013006
3	A3	134	86.3358	-0.0171433	0.0134377
3	A3	135	86.5329	-0.0174154	0.0137433
3	A3	136	86.7299	-0.0198362	0.01403
3	A3	137	86.9269	-0.0198155	0.0144132
3	A3	138	87.124	-0.0228358	0.0149466
3	A3	139	87.321	-0.0234962	0.0155876
3	A3	140	87.5181	-0.0251326	0.0162057
3	A3	141	87.7151	-0.0307713	0.0166151
3	A3	142	87.9122	-0.0264929	0.0166193
3	A3	143	88.1092	-0.0320765	0.0160703
3	A3	144	88.3063	-0.0363162	0.0149328
3	A3	145	88.5033	-0.0360594	0.0133233
3	A3	146	88.7004	-0.0382851	0.0114818
3	A3	147	88.8974	-0.0355728	0.00967422
3	A3	148	89.0945	-0.0382937	0.00808195
3	A3	149	89.2915	-0.0403337	0.00675422
3	A3	150	89.4885	-0.0396786	0.00564786
3	A3	151	89.6856	-0.0401287	0.00471063
3	A3	152	89.8826	-0.0381735	0.00394144
3	A3	153	90.0797	-0.0426552	0.00339426
3	A3	154	90.2767	-0.0408701	0.00313752
3	A3	155	90.4738	-0.0390462	0.003199
3	A3	156	90.6708	-0.0402784	0.00352422
3	A3	157	90.8679	-0.0420978	0.00397263
3	A3	158	91.0649	-0.0435527	0.00436326
3	A3	159	91.262	-0.0419946	0.00455097
3	A3	160	91.459	-0.0451496	0.00448546
3	A3	161	91.656	-0.0433649	0.00421203
3	A3	162	91.8531	-0.0433531	0.00381757
3	A3	163	92.0501	-0.0456377	0.00336863
3	A3	164	92.2472	-0.0442144	0.00289119
3	A3	165	92.4442	-0.0459553	0.00240196
3	A3	166	92.6413	-0.0459014	0.00195376
3	A3	167	92.8383	-0.0453306	0.00164261
3	A3	168	93.0354	-0.0441069	0.0015562
3	A3	169	93.2324	-0.044217	0.0016971
3	A3	170	93.4295	-0.0467314	0.00194518
3	A3	171	93.6265	-0.0459932	0.00210098
3	A3	172	93.8235	-0.0474737	0.00199055
3	A3	173	94.0206	-0.0480498	0.00156399
3	A3	174	94.2176	-0.044881	0.000922878
3	A3	175	94.4147	-0.0483876	0.000262568
3	A3	176	94.6117	-0.0450671	-0.000229528
3	A3	177	94.8088	-0.0451947	-0.000457695
4	A4	1	60.1287	1.6514	0.0600015
4	A4	2	60.3257	1.64159	0.0597709
4	A4	3	60.5228	1.63603	0.059705
4	A4	4	60.7198	1.63637	0.0599261
4	A4	5	60.9169	1.63048	0.0604646
4	A4	6	61.1139	1.61662	0.0612224
4	A4	7	61.311	1.61364	0.0619891
4	A4	8	61.508	1.6077	0.0625113
4	A4	9	61.7051	1.60266	0.0625833
4	A4	10	61.9021	1.59025	0.062148
4	A4	11	62.0992	1.58489	0.0613648
4	A4	12	62.2962	1.5781	0.0605873
4	A4	13	62.4933	1.57097	0.0602336
4	A4	14	62.6903	1.57109	0.0605995
4	A4	15	62.8873	1.56004	0.0617266
4	A4	16	63.0844	1.555	0.0633774
4	A4	17	63.2814	1.54833	0.0651363
4	A4	18	63.4785	1.5398	0.0665671
4	A4	19	63.6755	1.53292	0.0673619
4	A4	20	63.8726	1.52227	0.067433
4	A4	21	64.0696	1.51747	0.0669147
4	A4	22	64.2667	1.5074	0.0660785
4	A4	23	64.4637	1.50145	0.0652012
4	A4	24	64.6608	1.49663	0.0644535
4	A4	25	64.8578	1.49121	0.0638791
4	A4	26	65.0548	1.48102	0.0634629
4	A4	27	65.2519	1.47175	0.0632209
4	A4	28	65.4489	1.46796	0.0632213
4	A4	29	65.646	1.46086	0.0635246
4	A4	30	65.843	1.45928	0.0641121
4	A4	31	66.0401	1.4464	0.0648734
4	A4	32	66.2371	1.43786	0.0656694
4	A4	33	66.4342	1.43479	0.0664136
4	A4	34	66.6312	1.4276	0.0670986
4	A4	35	66.8283	1.41589	0.0677578
4	A4	36	67.0253	1.41234	0.0684032
4	A4	37	67.2224	1.40532	0.0689852
4	A4	38	67.4194	1.39495	0.0694141
4	A4	39	67.6164	1.39048	0.0696012
4	A4	40	67.8135	1.37762	0.069509
4	A4	41	68.0105	1.37188	0.0691603
4	A4	42	68.2076	1.36869	0.0686221
4	A4	43	68.4046	1.35626	0.0679736
4	A4	44	68.6017	1.34895	0.0672906
4	A4	45	68.7987	1.34235	0.0666326
4	A4	46	68.9958	1.33816	0.0660358
4	A4	47	69.1928	1.32849	0.0655181
4	A4	48	69.3899	1.31885	0.0651038
4	A4	49	69.5869	1.31646	0.0648594
4	A4	50	69.784	1.30813	0.0649002
4	A4	51	69.981	1.29545	0.0653457
4	A4	52	70.178	1.29644	0.0662258
4	A4	53	70.3751	1.28812	0.0674061
4	A4	54	70.5721	1.2795	0.068585
4	A4	55	70.7692	1.27106	0.0693912
4	A4	56	70.9662	1.26157	0.0695354
4	A4	57	71.1633	1.25417	0.0689306
4	A4	58	71.3603	1.24953	0.067732
4	A4	59	71.5574	1.23517	0.0662805
4	A4	60	71.7544	1.23374	0.0649792
4	A4	61	71.9515	1.22734	0.0641582
4	A4	62	72.1485	1.21867	0.0639786
4	A4	63	72.3456	1.21534	0.0644023
4	A4	64	72.5426	1.20483	0.065238
4	A4	65	72.7396	1.19863	0.0662252
4	A4	66	72.9367	1.19281	0.067129
4	A4	67	73.1337	1.18368	0.0678049
4	A4	68	73.3308	1.17469	0.0682251
4	A4	69	73.5278	1.16811	0.0684691
4	A4	70	73.7249	1.16196	0.0686801
4	A4	71	73.9219	1.15529	0.0690093
4	A4	72	74.119	1.14301	0.0695501
4	A4	73	74.316	1.13885	0.0702915
4	A4	74	74.5131	1.13366	0.0711099
4	A4	75	74.7101	1.12521	0.0718261
4	A4	76	74.9071	1.11118	0.0723235
4	A4	77	75.1042	1.10611	0.0726465
4	A4	78	75.3012	1.09953	0.0730125
4	A4	79	75.4983	1.08996	0.0736874
4	A4	80	75.6953	1.08574	0.0748134
4	A4	81	75.8924	1.07739	0.0762896
4	A4	82	76.0894	1.06712	0.077795
4	A4	83	76.2865	1.05857	0.0789291
4	A4	84	76.4835	1.04717	0.0793819
4	A4	85	76.6806	1.03961	0.0790467
4	A4	86	76.8776	1.03313	0.0780271
4	A4	87	77.0746	1.01956	0.0765729
4	A4	88	77.2717	1.01343	0.0749722
4	A4	89	77.4687	1.00904	0.0734621
4	A4	90	77.6658	0.998372	0.0721819
4	A4	91	77.8628	0.989645	0.0711734
4	A4	92	78.0599	0.983049	0.0704264
4	A4	93	78.2569	0.97649	0.0699307
4	A4	94	78.454	0.969541	0.0697229
4	A4	95	78.651	0.95738	0.0699066
4	A4	96	78.8481	0.95347	0.070646
4	A4	97	79.0451	0.947895	0.0721439
4	A4	98	79.2422	0.935823	0.0746203
4	A4	99	79.4392	0.930731	0.0783242
4	A4	100	79.6362	0.922142	0.083589
4	A4	101	79.8333	0.911807	0.0909008
4	A4	102	80.0303	0.90198	0.100945
4	A4	103	80.2274	0.894138	0.114604
4	A4	104	80.4244	0.880418	0.132941
4	A4	105	80.6215	0.871548	0.157194
4	A4	106	80.8185	0.850271	0.188795
4	A4	107	81.0156	0.832762	0.229304
4	A4	108	81.2126	0.806339	0.280057
4	A4	109	81.4097	0.778071	0.341436
4	A4	110	81.6067	0.748119	0.41186
4	A4	111	81.8037	0.701567	0.486917
4	A4	112	82.0008	0.635843	0.55918
4	A4	113	82.1978	0.555752	0.619066
4	A4	114	82.3949	0.461449	0.656705
4	A4	115	82.5919	0.364586	0.664328
4	A4	116	82.789	0.269364	0.638434
4	A4	117	82.986	0.182108	0.581019
4	A4	118	83.1831	0.10863	0.499395
4	A4	119	83.3801	0.0722211	0.404534
4	A4	120	83.5772	0.0575428	0.308429
4	A4	121	83.7742	0.0488939	0.221334
4	A4	122	83.9713	0.044509	0.149843
4	A4	123	84.1683	0.0440388	0.0963288
4	A4	124	84.3653	0.0443403	0.0596759
4	A4	125	84.5624	0.0404929	0.0367136
4	A4	126	84.7594	0.0405837	0.0236595
4	A4	127	84.9565	0.0404353	0.0171056
4	A4	128	85.1535	0.0384333	0.0144406
4	A4	129	85.3506	0.0398775	0.0138614
4	A4	130	85.5476	0.034078	0.0142088
4	A4	131	85.7447	0.0346118	0.0147938
4	A4	132	85.9417	0.0302699	0.015272
4	A4	133	86.1388	0.0319631	0.0155501
4	A4	134	86.3358	0.0278081	0.0156955
4	A4	135	86.5329	0.0256108	0.0158432
4	A4	136	86.7299	0.027009	0.0161135
4	A4	137	86.9269	0.0232168	0.016559
4	A4	138	87.124	0.0213384	0.017152
4	A4	139	87.321	0.0215663	0.0178059
4	A4	140	87.5181	0.0154733	0.0184072
4	A4	141	87.7151	0.0144709	0.0188365
4	A4	142	87.9122	0.0159245	0.0189723
4	A4	143	88.1092	0.011257	0.0187006
4	A4	144	88.3063	0.00639011	0.0179484
4	A4	145	88.5033	0.00571841	0.0167309
4	A4	146	88.7004	0.00511203	0.0151734
4	A4	147	88.8974	0.00295022	0.0134816
4	A4	148	89.0945	0.00122081	0.0118734
4	A4	149	89.2915	0.00198713	0.0105143
4	A4	150	89.4885	-0.000731785	0.00948324
4	A4	151	89.6856	-0.000810279	0.0087654
4	A4	152	89.8826	0.000161722	0.00825778
4	A4	153	90.0797	-0.00234441	0.00779182
4	A4	154	90.2767	-0.00428292	0.00718858
4	A4	155	90.4738	-0.00536656	0.00634263
4	A4	156	90.6708	-0.00452119	0.00529103
4	A4	157	90.8679	-0.00504532	0.00421284
4	A4	158	91.0649	-0.00432303	0.00334326
4	A4	159	91.262	-0.00365954	0.00284868
4	A4	160	91.459	-0.00498607	0.00273964
4	A4	161	91.656	-0.00576456	0.00287221
4	A4	162	91.8531	-0.00655747	0.00302772
4	A4	163	92.0501	-0.00603365	0.00301648
4	A4	164	92.2472	-0.00762635	0.00275072
4	A4	165	92.4442	-0.00674618	0.00226447
4	A4	166	92.6413	-0.00756491	0.00168831
4	A4	167	92.8383	-0.00791202	0.00119551
4	A4	168	93.0354	-0.00535396	0.000933693
4	A4	169	93.2324	-0.00662568	0.000959924
4	A4	170	93.4295	-0.00728263	0.00120838
4	A4	171	93.6265	-0.00688179	0.00151548
4	A4	172	93.8235	-0.00875577	0.00169807
4	A4	173	94.0206	-0.0090788	0.00164309
4	A4	174	94.2176	-0.00732336	0.00135586
4	A4	175	94.4147	-0.00870421	0.000941076
4	A4	176	94.6117	-0.00794038	0.000535512
4	A4	177	94.8088	-0.00751539	0.000238698
5	A5	1	60.1287	1.68862	0.0616558
5	A5	2	60.3257	1.68364	0.0616632
5	A5	3	60.5228	1.67312	0.0614707
5	A5	4	60.7198	1.66503	0.0611523
5	A5	5	60.9169	1.66418	0.0608673
5	A5	6	61.1139	1.65954	0.0607761
5	A5	7	61.311	1.64546	0.0609739
5	A5	8	61.508	1.64257	0.0614566
5	A5	9	61.7051	1.63236	0.0621227
5	A5	10	61.9021	1.63436	0.0627819
5	A5	11	62.0992	1.62165	0.0632165
5	A5	12	62.2962	1.6125	0.063279
5	A5	13	62.4933	1.60525	0.0629925
5	A5	14	62.6903	1.60008	0.0625565
5	A5	15	62.8873	1.58958	0.0622481
5	A5	16	63.0844	1.59041	0.0622612
5	A5	17	63.2814	1.57855	0.0626164
5	A5	18	63.4785	1.57371	0.0631842
5	A5	19	63.6755	1.56356	0.0637873
5	A5	20	63.8726	1.55681	0.064307
5	A5	21	64.0696	1.55262	0.0647176
5	A5	22	64.2667	1.54045	0.0650548
5	A5	23	64.4637	1.53848	0.0653576
5	A5	24	64.6608	1.52676	0.0656199
5	A5	25	64.8578	1.52108	0.0657863
5	A5	26	65.0548	1.51453	0.0657926
5	A5	27	65.2519	1.50822	0.0656226
5	A5	28	65.4489	1.49605	0.0653507
5	A5	29	65.646	1.48645	0.0651188
5	A5	30	65.843	1.48864	0.0650566
5	A5	31	66.0401	1.48045	0.0652199
5	A5	32	66.2371	1.46761	0.0655853
5	A5	33	66.4342	1.45961	0.0661003
5	A5	34	66.6312	1.45756	0.0667301
5	A5	35	66.8283	1.4469	0.0674483
5	A5	36	67.0253	1.44273	0.0682079
5	A5	37	67.2224	1.43056	0.0689364
5	A5	38	67.4194	1.42462	0.069557
5	A5	39	67.6164	1.41613	0.070021
5	A5	40	67.8135	1.40864	0.0703074
5	A5	41	68.0105	1.40022	0.070398
5	A5	42	68.2076	1.39281	0.0702589
5	A5	43	68.4046	1.38423	0.0698549
5	A5	44	68.6017	1.37584	0.0691929
5	A5	45	68.7987	1.36818	0.0683677
5	A5	46	68.9958	1.36097	0.0675723
5	A5	47	69.1928	1.35072	0.0670384
5	A5	48	69.3899	1.34585	0.0669342
5	A5	49	69.5869	1.34175	0.0672608
5	A5	50	69.784	1.33137	0.0678248
5	A5	51	69.981	1.32257	0.0683118
5	A5	52	70.178	1.31577	0.0684232
5	A5	53	70.3751	1.30515	0.0680038
5	A5	54	70.5721	1.29925	0.067096
5	A5	55	70.7692	1.29306	0.0659225
5	A5	56	70.9662	1.2818	0.0648009
5	A5	57	71.1633	1.27563	0.064029
5	A5	58	71.3603	1.27274	0.0637788
5	A5	59	71.5574	1.26676	0.0640329
5	A5	60	71.7544	1.25382	0.0646034
5	A5	61	71.9515	1.2491	0.0652317
5	A5	62	72.1485	1.24395	0.0657032
5	A5	63	72.3456	1.23204	0.0659363
5	A5	64	72.5426	1.22503	0.0660064
5	A5	65	72.7396	1.21993	0.0660959
5	A5	66	72.9367	1.21245	0.0664001
5	A5	67	73.1337	1.20115	0.0670257
5	A5	68	73.3308	1.20228	0.0679219
5	A5	69	73.5278	1.18716	0.0688918
5	A5	70	73.7249	1.18253	0.069687
5	A5	71	73.9219	1.1729	0.070142
5	A5	72	74.119	1.16329	0.0702732
5	A5	73	74.316	1.15472	0.0702755
5	A5	74	74.5131	1.15071	0.0704141
5	A5	75	74.7101	1.14141	0.070867
5	A5	76	74.9071	1.13405	0.0716304
5	A5	77	75.1042	1.12787	0.0725382
5	A5	78	75.3012	1.11676	0.0733771
5	A5	79	75.4983	1.10669	0.0740121
5	A5	80	75.6953	1.09976	0.0744306
5	A5	81	75.8924	1.0926	0.0746865
5	A5	82	76.0894	1.08531	0.0748049
5	A5	83	76.2865	1.07379	0.0747265
5	A5	84	76.4835	1.06711	0.0743403
5	A5	85	76.6806	1.0563	0.0735716
5	A5	86	76.8776	1.04984	0.0724528
5	A5	87	77.0746	1.04131	0.0711298
5	A5	88	77.2717	1.03023	0.0697987
5	A5	89	77.4687	1.02928	0.0686213
5	A5	90	77.6658	1.01766	0.0676728
5	A5	91	77.8628	1.01146	0.0669533
5	A5	92	78.0599	1.00138	0.0664491
5	A5	93	78.2569	0.99531	0.0661907
5	A5	94	78.454	0.990206	0.0662729
5	A5	95	78.651	0.980978	0.0668391
5	A5	96	78.8481	0.972955	0.0680535
5	A5	97	79.0451	0.966003	0.0700879
5	A5	98	79.2422	0.960624	0.0731272
5	A5	99	79.4392	0.949203	0.0773791
5	A5	100	79.6362	0.940661	0.083097
5	A5	101	79.8333	0.934162	0.0906108
5	A5	102	80.0303	0.924128	0.100384
5	A5	103	80.2274	0.910659	0.113104
5	A5	104	80.4244	0.896403	0.129769
5	A5	105	80.6215	0.8873	0.151753
5	A5	106	80.8185	0.873297	0.180799
5	A5	107	81.0156	0.847354	0.21885
5	A5	108	81.2126	0.828785	0.267656
5	A5	109	81.4097	0.801151	0.328055
5	A5	110	81.6067	0.766754	0.399027
5	A5	111	81.8037	0.722379	0.476807
5	A5	112	82.0008	0.663737	0.554514
5	A5	113	82.1978	0.579646	0.622722
5	A5	114	82.3949	0.484246	0.671068
5	A5	115	82.5919	0.383003	0.690564
5	A5	116	82.789	0.275423	0.675961
5	A5	117	82.986	0.175794	0.627376
5	A5	118	83.1831	0.0991325	0.550592
5	A5	119	83.3801	0.0429068	0.455838
5	A5	120	83.5772	0.0153912	0.355369
5	A5	121	83.7742	0.00727815	0.260628
5	A5	122	83.9713	0.00214852	0.179931
5	A5	123	84.1683	0.000345841	0.11736
5	A5	124	84.3653	-0.000582482	0.0730139
5	A5	125	84.5624	-0.000778293	0.0442272
5	A5	126	84.7594	-0.00242978	0.0271051
5	A5	127	84.9565	-0.00309078	0.0178005
5	A5	128	85.1535	-0.00609436	0.0132472
5	A5	129	85.3506	-0.0055069	0.0113537
5	A5	130	85.5476	-0.00568512	0.0108411
5	A5	131	85.7447	-0.00812352	0.0109534
5	A5	132	85.9417	-0.00748644	0.0112191
5	A5	133	86.1388	-0.0106219	0.0113404
5	A5	134	86.3358	-0.015148	0.0111819
5	A5	135	86.5329	-0.0130007	0.0107737
5	A5	136	86.7299	-0.0148634	0.0102642
5	A5	137	86.9269	-0.0149447	0.00982441
5	A5	138	87.124	-0.0153619	0.00955857
5	A5	139	87.321	-0.018826	0.00947535
5	A5	140	87.5181	-0.0179259	0.00951927
5	A5	141	87.7151	-0.0203902	0.00961988
5	A5	142	87.9122	-0.0215172	0.00971506
5	A5	143	88.1092	-0.0197973	0.00974327
5	A5	144	88.3063	-0.0242911	0.00963376
5	A5	145	88.5033	-0.0234614	0.00932074
5	A5	146	88.7004	-0.027342	0.00877547
5	A5	147	88.8974	-0.026853	0.00802567
5	A5	148	89.0945	-0.0255164	0.00714211
5	A5	149	89.2915	-0.0304949	0.0062034
5	A5	150	89.4885	-0.0280919	0.00526774
5	A5	151	89.6856	-0.0283878	0.00436958
5	A5	152	89.8826	-0.0303769	0.00353629
5	A5	153	90.0797	-0.0286983	0.00280789
5	A5	154	90.2767	-0.0305545	0.00224556
5	A5	155	90.4738	-0.0297158	0.00191924
5	A5	156	90.6708	-0.0287648	0.00187207
5	A5	157	90.8679	-0.0301719	0.0020748
5	A5	158	91.0649	-0.0288957	0.00240071
5	A5	159	91.262	-0.0314761	0.00265119
5	A5	160	91.459	-0.0320887	0.00263279
5	A5	161	91.656	-0.0329963	0.00224781
5	A5	162	91.8531	-0.0307935	0.00154622
5	A5	163	92.0501	-0.0318877	0.000711043
5	A5	164	92.2472	-0.0323278	-1.01104e-05
5	A5	165	92.4442	-0.0309938	-0.000391245
5	A5	166	92.6413	-0.0292102	-0.000300224
5	A5	167	92.8383	-0.0310847	0.00026057
5	A5	168	93.0354	-0.0306152	0.00115321
5	A5	169	93.2324	-0.0322291	0.00214387
5	A5	170	93.4295	-0.0314945	0.00297288
5	A5	171	93.6265	-0.0332182	0.00343425
5	A5	172	93.8235	-0.0339718	0.00343945
5	A5	173	94.0206	-0.0350034	0.00304209
5	A5	174	94.2176	-0.0341429	0.00240888
5	A5	175	94.4147	-0.0323677	0.00174329
5	A5	176	94.6117	-0.0327196	0.00119789
5	A5	177	94.8088	-0.0357621	0.000824867
6	A6	1	60.1287	1.80428	0.0681349
6	A6	2	60.3257	1.79729	0.0687457
6	A6	3	60.5228	1.78624	0.0688088
6	A6	4	60.7198	1.77808	0.0682029
6	A6	5	60.9169	1.77192	0.0671125
6	A6	6	61.1139	1.76235	0.0659608
6	A6	7	61.311	1.76166	0.0652131
6	A6	8	61.508	1.74842	0.0651794
6	A6	9	61.7051	1.74596	0.0658978
6	A6	10	61.9021	1.74255	0.0671482
6	A6	11	62.0992	1.72608	0.0685447
6	A6	12	62.2962	1.7233	0.0696773
6	A6	13	62.4933	1.71718	0.0702383
6	A6	14	62.6903	1.70649	0.0701402
6	A6	15	62.8873	1.69549	0.0695573
6	A6	16	63.0844	1.68873	0.0688651
6	A6	17	63.2814	1.68252	0.0684708
6	A6	18	63.4785	1.67798	0.0686126
6	A6	19	63.6755	1.67127	0.0692487
6	A6	20	63.8726	1.66167	0.0701051
6	A6	21	64.0696	1.65102	0.070834
6	A6	22	64.2667	1.64392	0.0711892
6	A6	23	64.4637	1.64017	0.071106
6	A6	24	64.6608	1.62586	0.07069
6	A6	25	64.8578	1.6205	0.070152
6	A6	26	65.0548	1.61484	0.0697196
6	A6	27	65.2519	1.60316	0.069569
6	A6	28	65.4489	1.60232	0.0697809
6	A6	29	65.646	1.58841	0.0703252
6	A6	30	65.843	1.58514	0.0710783
6	A6	31	66.0401	1.57117	0.0718548
6	A6	32	66.2371	1.57297	0.0724597
6	A6	33	66.4342	1.55881	0.0727519
6	A6	34	66.6312	1.54525	0.072699
6	A6	35	66.8283	1.54548	0.0723919
6	A6	36	67.0253	1.53385	0.0720056
6	A6	37	67.2224	1.52619	0.0717283
6	A6	38	67.4194	1.52032	0.0717048
6	A6	39	67.6164	1.508	0.0719954
6	A6	40	67.8135	1.50613	0.0725731
6	A6	41	68.0105	1.49351	0.073316
6	A6	42	68.2076	1.48718	0.0740323
6	A6	43	68.4046	1.48112	0.0745164
6	A6	44	68.6017	1.46804	0.0746345
6	A6	45	68.7987	1.46035	0.0743861
6	A6	46	68.9958	1.45066	0.0738961
6	A6	47	69.1928	1.4471	0.0733388
6	A6	48	69.3899	1.43635	0.0728464
6	A6	49	69.5869	1.42953	0.0724659
6	A6	50	69.784	1.41868	0.0721763
6	A6	51	69.981	1.41212	0.0719375
6	A6	52	70.178	1.40702	0.0717217
6	A6	53	70.3751	1.39366	0.0715121
6	A6	54	70.5721	1.38914	0.071285
6	A6	55	70.7692	1.38149	0.0709956
6	A6	56	70.9662	1.37245	0.0705955
6	A6	57	71.1633	1.365	0.0700823
6	A6	58	71.3603	1.35705	0.0695469
6	A6	59	71.5574	1.3472	0.0691714
6	A6	60	71.7544	1.34072	0.0691567
6	A6	61	71.9515	1.33656	0.0696064
6	A6	62	72.1485	1.33017	0.0704572
6	A6	63	72.3456	1.31669	0.0715037
6	A6	64	72.5426	1.313	0.0725099
6	A6	65	72.7396	1.29928	0.0733179
6	A6	66	72.9367	1.29462	0.0738764
6	A6	67	73.1337	1.28864	0.0741978
6	A6	68	73.3308	1.27722	0.0743071
6	A6	69	73.5278	1.26877	0.0742341
6	A6	70	73.7249	1.2613	0.0740481
6	A6	71	73.9219	1.24997	0.0738668
6	A6	72	74.119	1.24746	0.0738272
6	A6	73	74.316	1.2355	0.0740402
6	A6	74	74.5131	1.23024	0.0745715
6	A6	75	74.7101	1.21963	0.0754478
6	A6	76	74.9071	1.20875	0.0766708
6	A6	77	75.1042	1.20602	0.0781899
6	A6	78	75.3012	1.1978	0.0798626
6	A6	79	75.4983	1.18522	0.0814544
6	A6	80	75.6953	1.17746	0.0826883
6	A6	81	75.8924	1.16438	0.0833233
6	A6	82	76.0894	1.15718	0.0832053
6	A6	83	76.2865	1.15117	0.0822857
6	A6	84	76.4835	1.13713	0.0806441
6	A6	85	76.6806	1.12638	0.0785157
6	A6	86	76.8776	1.12104	0.0762843
6	A6	87	77.0746	1.11072	0.0743932
6	A6	88	77.2717	1.1078	0.0731838
6	A6	89	77.4687	1.09818	0.072753
6	A6	90	77.6658	1.09056	0.0729238
6	A6	91	77.8628	1.08289	0.0733614
6	A6	92	78.0599	1.07103	0.0737559
6	A6	93	78.2569	1.06374	0.0739733
6	A6	94	78.454	1.05716	0.0740981
6	A6	95	78.651	1.04736	0.0743669
6	A6	96	78.8481	1.04042	0.0750611
6	A6	97	79.0451	1.03146	0.0764212
6	A6	98	79.2422	1.02412	0.0786417
6	A6	99	79.4392	1.01692	0.0819384
6	A6	100	79.6362	1.00356	0.0866516
6	A6	101	79.8333	0.993857	0.0933084
6	A6	102	80.0303	0.988526	0.102603
6	A6	103	80.2274	0.978585	0.115335
6	A6	104	80.4244	0.963695	0.132392
6	A6	105	80.6215	0.95244	0.154865
6	A6	106	80.8185	0.933399	0.184231
6	A6	107	81.0156	0.909972	0.222397
6	A6	108	81.2126	0.892343	0.271384
6	A6	109	81.4097	0.865911	0.33253
6	A6	110	81.6067	0.831797	0.405387
6	A6	111	81.8037	0.787894	0.486699
6	A6	112	82.0008	0.728567	0.569948
6	A6	113	82.1978	0.6447	0.645825
6	A6	114	82.3949	0.551475	0.703677
6	A6	115	82.5919	0.447203	0.733661
6	A6	116	82.789	0.334903	0.729078
6	A6	117	82.986	0.23088	0.688249
6	A6	118	83.1831	0.137306	0.615304
6	A6	119	83.3801	0.069295	0.519532
6	A6	120	83.5772	0.0345744	0.413325
6	A6	121	83.7742	0.0184723	0.3093
6	A6	122	83.9713	0.0130032	0.217576
6	A6	123	84.1683	0.0119165	0.144078
6	A6	124	84.3653	0.00970158	0.0903063
6	A6	125	84.5624	0.00911326	0.0543548
6	A6	126	84.7594	0.00774135	0.0324897
6	A6	127	84.9565	0.00828206	0.020606
6	A6	128	85.1535	0.0062092	0.0151401
6	A6	129	85.3506	0.00897392	0.0134018
6	A6	130	85.5476	0.00308107	0.0135316
6	A6	131	85.7447	0.00278743	0.0143222
6	A6	132	85.9417	0.0013401	0.0150553
6	A6	133	86.1388	-0.00381846	0.0153841
6	A6	134	86.3358	-0.00266117	0.0152384
6	A6	135	86.5329	-0.0050549	0.0147279
6	A6	136	86.7299	-0.0072344	0.0140442
6	A6	137	86.9269	-0.00770466	0.0133782
6	A6	138	87.124	-0.0105184	0.0128625
6	A6	139	87.321	-0.00908039	0.0125433
6	A6	140	87.5181	-0.0114005	0.0123846
6	A6	141	87.7151	-0.01481	0.012301
6	A6	142	87.9122	-0.0138943	0.0122052
6	A6	143	88.1092	-0.0167988	0.012044
6	A6	144	88.3063	-0.0179283	0.0118
6	A6	145	88.5033	-0.0188626	0.0114683
6	A6	146	88.7004	-0.0176838	0.011036
6	A6	147	88.8974	-0.0240323	0.0104937
6	A6	148	89.0945	-0.0233852	0.00986346
6	A6	149	89.2915	-0.0245064	0.00920634
6	A6	150	89.4885	-0.0230319	0.00858251
6	A6	151	89.6856	-0.0240204	0.00799678
6	A6	152	89.8826	-0.027873	0.00739075
6	A6	153	90.0797	-0.0300103	0.00670228
6	A6	154	90.2767	-0.0279518	0.00593716
6	A6	155	90.4738	-0.0254279	0.00517703
6	A6	156	90.6708	-0.0277659	0.00451419
6	A6	157	90.8679	-0.0299686	0.0039843
6	A6	158	91.0649	-0.0315848	0.00356503
6	A6	159	91.262	-0.0281658	0.00322877
6	A6	160	91.459	-0.0286885	0.00297792
6	A6	161	91.656	-0.0311881	0.00282146
6	A6	162	91.8531	-0.0294959	0.00272673
6	A6	163	92.0501	-0.0298327	0.00261198
6	A6	164	92.2472	-0.033711	0.00239895
6	A6	165	92.4442	-0.032211	0.00207823
6	A6	166	92.6413	-0.0287806	0.00172239
6	A6	167	92.8383	-0.0326789	0.00143038
6	A6	168	93.0354	-0.0299475	0.00125204
6	A6	169	93.2324	-0.0316169	0.00115933
6	A6	170	93.4295	-0.034996	0.00108445
6	A6	171	93.6265	-0.0300082	0.000982688
6	A6	172	93.8235	-0.0312854	0.000861154
6	A6	173	94.0206	-0.0325987	0.000756203
6	A6	174	94.2176	-0.0325849	0.000691922
6	A6	175	94.4147	-0.0318485	0.000659812
6	A6	176	94.6117	-0.0311665	0.000629631
6	A6	177	94.8088	-0.0336439	0.000573081
7	A7	1	60.1287	1.91198	0.067394
7	A7	2	60.3257	1.90673	0.0674304
7	A7	3	60.5228	1.90157	0.0676658
7	A7	4	60.7198	1.89653	0.0680822
7	A7	5	60.9169	1.88783	0.0686027
7	A7	6	61.1139	1.87804	0.0691114
7	A7	7	61.311	1.87453	0.0695021
7	A7	8	61.508	1.86632	0.0697256
7	A7	9	61.7051	1.85498	0.0698033
7	A7	10	61.9021	1.84639	0.0697996
7	A7	11	62.0992	1.84982	0.0697783
7	A7	12	62.2962	1.83573	0.069784
7	A7	13	62.4933	1.82335	0.0698487
7	A7	14	62.6903	1.82241	0.0700218
7	A7	15	62.8873	1.81359	0.0703618
7	A7	16	63.0844	1.80737	0.070906
7	A7	17	63.2814	1.79641	0.0716385
7	A7	18	63.4785	1.78973	0.0724863
7	A7	19	63.6755	1.78639	0.07335
7	A7	20	63.8726	1.77409	0.0741447
7	A7	21	64.0696	1.76407	0.0748114
7	A7	22	64.2667	1.75788	0.0752997
7	A7	23	64.4637	1.75366	0.0755468
7	A7	24	64.6608	1.7436	0.0755011
7	A7	25	64.8578	1.73212	0.075185
7	A7	26	65.0548	1.7226	0.0747603
7	A7	27	65.2519	1.71895	0.0745102
7	A7	28	65.4489	1.71019	0.0747356
7	A7	29	65.646	1.70394	0.0756232
7	A7	30	65.843	1.69696	0.0771407
7	A7	31	66.0401	1.68106	0.0789903
7	A7	32	66.2371	1.68297	0.0806453
7	A7	33	66.4342	1.67099	0.0814966
7	A7	34	66.6312	1.66384	0.0811021
7	A7	35	66.8283	1.64186	0.0794411
7	A7	36	67.0253	1.63972	0.0769916
7	A7	37	67.2224	1.62934	0.0745421
7	A7	38	67.4194	1.63036	0.0728174
7	A7	39	67.6164	1.62103	0.072173
7	A7	40	67.8135	1.61219	0.0725244
7	A7	41	68.0105	1.60045	0.0735183
7	A7	42	68.2076	1.59885	0.0747727
7	A7	43	68.4046	1.58794	0.0760344
7	A7	44	68.6017	1.57571	0.0771933
7	A7	45	68.7987	1.57293	0.0782091
7	A7	46	68.9958	1.56471	0.0790363
7	A7	47	69.1928	1.55114	0.0796105
7	A7	48	69.3899	1.54507	0.0798805
7	A7	49	69.5869	1.53716	0.0798568
7	A7	50	69.784	1.52512	0.0796184
7	A7	51	69.981	1.51807	0.0792697
7	A7	52	70.178	1.50963	0.078879
7	A7	53	70.3751	1.50604	0.0784562
7	A7	54	70.5721	1.49037	0.0779797
7	A7	55	70.7692	1.48432	0.0774561
7	A7	56	70.9662	1.47513	0.0769412
7	A7	57	71.1633	1.46942	0.0765041
7	A7	58	71.3603	1.46117	0.076167
7	A7	59	71.5574	1.45245	0.0758941
7	A7	60	71.7544	1.44419	0.0756422
7	A7	61	71.9515	1.43337	0.0754274
7	A7	62	72.1485	1.42539	0.075331
7	A7	63	72.3456	1.42546	0.0754482
7	A7	64	72.5426	1.40879	0.0758149
7	A7	65	72.7396	1.40404	0.0763974
7	A7	66	72.9367	1.39801	0.0771393
7	A7	67	73.1337	1.38377	0.0780249
7	A7	68	73.3308	1.37941	0.0790873
7	A7	69	73.5278	1.36982	0.0803602
7	A7	70	73.7249	1.36476	0.0818304
7	A7	71	73.9219	1.35159	0.0834179
7	A7	72	74.119	1.34336	0.0850151
7	A7	73	74.316	1.33341	0.0865236
7	A7	74	74.5131	1.32368	0.0878579
7	A7	75	74.7101	1.31813	0.0889306
7	A7	76	74.9071	1.30517	0.0896606
7	A7	77	75.1042	1.29421	0.0900211
7	A7	78	75.3012	1.284	0.0900865
7	A7	79	75.4983	1.27634	0.0900196
7	A7	80	75.6953	1.26744	0.0899759
7	A7	81	75.8924	1.25689	0.0899932
7	A7	82	76.0894	1.24873	0.089953
7	A7	83	76.2865	1.2365	0.0896444
7	A7	84	76.4835	1.23025	0.0889048
7	A7	85	76.6806	1.21283	0.0877289
7	A7	86	76.8776	1.20738	0.0862841
7	A7	87	77.0746	1.20231	0.0848153
7	A7	88	77.2717	1.19077	0.0835377
7	A7	89	77.4687	1.18101	0.0825776
7	A7	90	77.6658	1.17383	0.0820021
7	A7	91	77.8628	1.16251	0.0818586
7	A7	92	78.0599	1.15527	0.0821636
7	A7	93	78.2569	1.14783	0.0828562
7	A7	94	78.454	1.1427	0.0837887
7	A7	95	78.651	1.12779	0.0848145
7	A7	96	78.8481	1.11611	0.0859439
7	A7	97	79.0451	1.10787	0.087435
7	A7	98	79.2422	1.10202	0.0897544
7	A7	99	79.4392	1.09589	0.0934465
7	A7	100	79.6362	1.07995	0.0990357
7	A7	101	79.8333	1.07013	0.107047
7	A7	102	80.0303	1.06135	0.118108
7	A7	103	80.2274	1.04988	0.133057
7	A7	104	80.4244	1.03489	0.152995
7	A7	105	80.6215	1.02054	0.179298
7	A7	106	80.8185	1.00189	0.213586
7	A7	107	81.0156	0.979822	0.257586
7	A7	108	81.2126	0.956461	0.312777
7	A7	109	81.4097	0.919724	0.379727
7	A7	110	81.6067	0.882466	0.457166
7	A7	111	81.8037	0.83426	0.541067
7	A7	112	82.0008	0.769959	0.624198
7	A7	113	82.1978	0.682251	0.696611
7	A7	114	82.3949	0.582981	0.747246
7	A7	115	82.5919	0.476051	0.766414
7	A7	116	82.789	0.35819	0.748425
7	A7	117	82.986	0.256937	0.693465
7	A7	118	83.1831	0.176357	0.607974
7	A7	119	83.3801	0.117096	0.503275
7	A7	120	83.5772	0.0904692	0.392838
7	A7	121	83.7742	0.0783054	0.289111
7	A7	122	83.9713	0.076146	0.200986
7	A7	123	84.1683	0.0719682	0.132662
7	A7	124	84.3653	0.0686826	0.0840289
7	A7	125	84.5624	0.0692737	0.052088
7	A7	126	84.7594	0.0654368	0.0326525
7	A7	127	84.9565	0.0664484	0.0216896
7	A7	128	85.1535	0.064073	0.0160284
7	A7	129	85.3506	0.0641563	0.0134993
7	A7	130	85.5476	0.063194	0.0127475
7	A7	131	85.7447	0.0598306	0.0129527
7	A7	132	85.9417	0.062123	0.0136051
7	A7	133	86.1388	0.0581728	0.0143791
7	A7	134	86.3358	0.0550493	0.0150822
7	A7	135	86.5329	0.0540538	0.0156296
7	A7	136	86.7299	0.0540014	0.0160094
7	A7	137	86.9269	0.0515486	0.0162383
7	A7	138	87.124	0.0487273	0.0163341
7	A7	139	87.321	0.0468669	0.0163151
7	A7	140	87.5181	0.0447795	0.0162148
7	A7	141	87.7151	0.0452002	0.0160818
7	A7	142	87.9122	0.0416392	0.0159606
7	A7	143	88.1092	0.0410842	0.0158683
7	A7	144	88.3063	0.0381524	0.015788
7	A7	145	88.5033	0.037888	0.0156779
7	A7	146	88.7004	0.0340328	0.0154802
7	A7	147	88.8974	0.0336812	0.0151213
7	A7	148	89.0945	0.031319	0.0145194
7	A7	149	89.2915	0.0284155	0.0136131
7	A7	150	89.4885	0.0269404	0.0124052
7	A7	151	89.6856	0.0278363	0.0109866
7	A7	152	89.8826	0.0263966	0.00951027
7	A7	153	90.0797	0.026149	0.00812635
7	A7	154	90.2767	0.0252055	0.0069215
7	A7	155	90.4738	0.0240132	0.00590613
7	A7	156	90.6708	0.0245297	0.00505227
7	A7	157	90.8679	0.0241605	0.00435029
7	A7	158	91.0649	0.0225325	0.0038433
7	A7	159	91.262	0.0232381	0.00361463
7	A7	160	91.459	0.0240481	0.00373146
7	A7	161	91.656	0.0244729	0.00417787
7	A7	162	91.8531	0.020854	0.00482508
7	A7	163	92.0501	0.0219366	0.00546973
7	A7	164	92.2472	0.0188431	0.00592174
7	A7	165	92.4442	0.0196164	0.00608135
7	A7	166	92.6413	0.0193464	0.00595137
7	A7	167	92.8383	0.0195545	0.00558636
7	A7	168	93.0354	0.0171552	0.005034
7	A7	169	93.2324	0.0165392	0.00432324
7	A7	170	93.4295	0.017172	0.00350116
7	A7	171	93.6265	0.0166039	0.00266834
7	A7	172	93.8235	0.016539	0.00196146
7	A7	173	94.0206	0.018997	0.00148361
7	A7	174	94.2176	0.0171613	0.00123667
7	A7	175	94.4147	0.0162711	0.00111658
7	A7	176	94.6117	0.0151849	0.000982158
7	A7	177	94.8088	0.0160623	0.000746698
8	A8	1	60.1287	1.81884	0.0697698
8	A8	2	60.3257	1.80558	0.0687307
8	A8	3	60.5228	1.80094	0.0674541
8	A8	4	60.7198	1.79282	0.0663331
8	A8	5	60.9169	1.79162	0.0657742
8	A8	6	61.1139	1.78638	0.0660159
8	A8	7	61.311	1.77075	0.0670495
8	A8	8	61.508	1.76898	0.0686537
8	A8	9	61.7051	1.76207	0.0704999
8	A8	10	61.9021	1.75276	0.0722442
8	A8	11	62.0992	1.74229	0.0735894
8	A8	12	62.2962	1.73723	0.074318
8	A8	13	62.4933	1.72569	0.0743165
8	A8	14	62.6903	1.71793	0.0735888
8	A8	15	62.8873	1.71008	0.0722541
8	A8	16	63.0844	1.70054	0.0705317
8	A8	17	63.2814	1.69087	0.0686979
8	A8	18	63.4785	1.68893	0.0670342
8	A8	19	63.6755	1.67757	0.0657607
8	A8	20	63.8726	1.67042	0.0649982
8	A8	21	64.0696	1.66606	0.0647528
8	A8	22	64.2667	1.6596	0.064954
8	A8	23	64.4637	1.65005	0.0655115
8	A8	24	64.6608	1.64254	0.0663654
8	A8	25	64.8578	1.63511	0.0674798
8	A8	26	65.0548	1.62846	0.0687948
8	A8	27	65.2519	1.62541	0.0701729
8	A8	28	65.4489	1.60909	0.0714145
8	A8	29	65.646	1.60702	0.0723416
8	A8	30	65.843	1.59595	0.0728984
8	A8	31	66.0401	1.58548	0.0731848
8	A8	32	66.2371	1.57923	0.0733881
8	A8	33	66.4342	1.57219	0.0736596
8	A8	34	66.6312	1.56568	0.0740215
8	A8	35	66.8283	1.55563	0.074379
8	A8	36	67.0253	1.54674	0.0746177
8	A8	37	67.2224	1.53667	0.0746989
8	A8	38	67.4194	1.52769	0.0746771
8	A8	39	67.6164	1.52331	0.0746212
8	A8	40	67.8135	1.51513	0.0745267
8	A8	41	68.0105	1.5038	0.0742825
8	A8	42	68.2076	1.49352	0.0737398
8	A8	43	68.4046	1.49045	0.0728356
8	A8	44	68.6017	1.48002	0.0716932
8	A8	45	68.7987	1.4662	0.0706283
8	A8	46	68.9958	1.462	0.0700255
8	A8	47	69.1928	1.45801	0.0701362
8	A8	48	69.3899	1.45314	0.0709181
8	A8	49	69.5869	1.44073	0.0720151
8	A8	50	69.784	1.43046	0.0729151
8	A8	51	69.981	1.42291	0.0731836
8	A8	52	70.178	1.41816	0.0726634
8	A8	53	70.3751	1.40218	0.0715444
8	A8	54	70.5721	1.39608	0.0702793
8	A8	55	70.7692	1.39114	0.06938
8	A8	56	70.9662	1.3843	0.0691841
8	A8	57	71.1633	1.37841	0.0697086
8	A8	58	71.3603	1.37253	0.0706784
8	A8	59	71.5574	1.35627	0.071704
8	A8	60	71.7544	1.35273	0.0724999
8	A8	61	71.9515	1.34254	0.0729911
8	A8	62	72.1485	1.33504	0.0732788
8	A8	63	72.3456	1.32869	0.0735039
8	A8	64	72.5426	1.31765	0.0737323
8	A8	65	72.7396	1.31358	0.0739204
8	A8	66	72.9367	1.29931	0.0739714
8	A8	67	73.1337	1.29617	0.0738213
8	A8	68	73.3308	1.28272	0.0735151
8	A8	69	73.5278	1.27849	0.0732106
8	A8	70	73.7249	1.26852	0.0731097
8	A8	71	73.9219	1.25854	0.0733484
8	A8	72	74.119	1.25687	0.0739136
8	A8	73	74.316	1.24663	0.0746503
8	A8	74	74.5131	1.23462	0.0753733
8	A8	75	74.7101	1.22456	0.0760057
8	A8	76	74.9071	1.21942	0.0766312
8	A8	77	75.1042	1.2088	0.0774123
8	A8	78	75.3012	1.20549	0.0784344
8	A8	79	75.4983	1.19454	0.0795913
8	A8	80	75.6953	1.18348	0.0806039
8	A8	81	75.8924	1.17429	0.0811454
8	A8	82	76.0894	1.16511	0.0809902
8	A8	83	76.2865	1.15491	0.0801029
8	A8	84	76.4835	1.14648	0.07865
8	A8	85	76.6806	1.13602	0.0769403
8	A8	86	76.8776	1.13145	0.0753309
8	A8	87	77.0746	1.11766	0.0741054
8	A8	88	77.2717	1.11614	0.0733802
8	A8	89	77.4687	1.10775	0.0730748
8	A8	90	77.6658	1.09768	0.0729955
8	A8	91	77.8628	1.08733	0.0729878
8	A8	92	78.0599	1.07826	0.0730556
8	A8	93	78.2569	1.07219	0.0733603
8	A8	94	78.454	1.06677	0.0740981
8	A8	95	78.651	1.05612	0.0753666
8	A8	96	78.8481	1.05035	0.0771434
8	A8	97	79.0451	1.03878	0.0794139
8	A8	98	79.2422	1.02706	0.0823449
8	A8	99	79.4392	1.01758	0.0863653
8	A8	100	79.6362	1.01346	0.0920863
8	A8	101	79.8333	1.00536	0.100134
8	A8	102	80.0303	0.990759	0.11106
8	A8	103	80.2274	0.979009	0.125424
8	A8	104	80.4244	0.962465	0.144021
8	A8	105	80.6215	0.952579	0.168131
8	A8	106	80.8185	0.930849	0.199593
8	A8	107	81.0156	0.906653	0.240613
8	A8	108	81.2126	0.890254	0.293203
8	A8	109	81.4097	0.858827	0.35829
8	A8	110	81.6067	0.815602	0.434653
8	A8	111	81.8037	0.771367	0.518012
8	A8	112	82.0008	0.708683	0.600734
8	A8	113	82.1978	0.615313	0.67254
8	A8	114	82.3949	0.51152	0.722285
8	A8	115	82.5919	0.406158	0.740476
8	A8	116	82.789	0.287653	0.721795
8	A8	117	82.986	0.186333	0.666804
8	A8	118	83.1831	0.100374	0.582168
8	A8	119	83.3801	0.0484942	0.479218
8	A8	120	83.5772	0.0194299	0.37125
8	A8	121	83.7742	0.0111259	0.270447
8	A8	122	83.9713	0.00746988	0.185435
8	A8	123	84.1683	0.00440844	0.120198
8	A8	124	84.3653	0.00618575	0.0744527
8	A8	125	84.5624	0.0037651	0.0450391
8	A8	126	84.7594	0.00314222	0.0276042
8	A8	127	84.9565	-0.00118286	0.0179774
8	A8	128	85.1535	-0.00129828	0.0129325
8	A8	129	85.3506	0.000909979	0.010361
8	A8	130	85.5476	-0.00233273	0.00907756
8	A8	131	85.7447	-0.00285152	0.00850399
8	A8	132	85.9417	-0.00489884	0.00839072
8	A8	133	86.1388	-0.00435355	0.00862287
8	A8	134	86.3358	-0.00386019	0.00910112
8	A8	135	86.5329	-0.00572415	0.00968826
8	A8	136	86.7299	-0.00786248	0.0102222
8	A8	137	86.9269	-0.010274	0.0105772
8	A8	138	87.124	-0.0113435	0.0107233
8	A8	139	87.321	-0.0106219	0.0107315
8	A8	140	87.5181	-0.0139621	0.0107136
8	A8	141	87.7151	-0.0129583	0.0107382
8	A8	142	87.9122	-0.0144626	0.0107842
8	A8	143	88.1092	-0.0161753	0.0107654
8	A8	144	88.3063	-0.0185872	0.0106039
8	A8	145	88.5033	-0.0217222	0.0102915
8	A8	146	88.7004	-0.0180029	0.00988453
8	A8	147	88.8974	-0.0219014	0.00943453
8	A8	148	89.0945	-0.0221522	0.00891264
8	A8	149	89.2915	-0.022982	0.0082016
8	A8	150	89.4885	-0.027561	0.00717489
8	A8	151	89.6856	-0.025803	0.00580901
8	A8	152	89.8826	-0.025215	0.00424452
8	A8	153	90.0797	-0.0249348	0.00275025
8	A8	154	90.2767	-0.0254691	0.00161647
8	A8	155	90.4738	-0.0255159	0.00104297
8	A8	156	90.6708	-0.0241036	0.00107492
8	A8	157	90.8679	-0.0241482	0.0016014
8	A8	158	91.0649	-0.0254598	0.00240486
8	A8	159	91.262	-0.027619	0.003239
8	A8	160	91.459	-0.0271118	0.00390368
8	A8	161	91.656	-0.0266373	0.00428262
8	A8	162	91.8531	-0.0284566	0.00433054
8	A8	163	92.0501	-0.0285078	0.00403448
8	A8	164	92.2472	-0.0295341	0.00339539
8	A8	165	92.4442	-0.0292876	0.00245485
8	A8	166	92.6413	-0.0311274	0.00134221
8	A8	167	92.8383	-0.0296652	0.000286266
8	A8	168	93.0354	-0.0272251	-0.000446923
8	A8	169	93.2324	-0.0265163	-0.00066886
8	A8	170	93.4295	-0.0286813	-0.000364521
8	A8	171	93.6265	-0.0282017	0.00029752
8	A8	172	93.8235	-0.0296837	0.00104744
8	A8	173	94.0206	-0.0282751	0.00163277
8	A8	174	94.2176	-0.0302798	0.00190441
8	A8	175	94.4147	-0.0293981	0.00183946
8	A8	176	94.6117	-0.0316741	0.00151453
8	A8	177	94.8088	-0.0291622	0.00105815
9	A9	1	60.1287	1.8468	0.0724186
9	A9	2	60.3257	1.83738	0.0730281
9	A9	3	60.5228	1.82571	0.0734589
9	A9	4	60.7198	1.82189	0.0736205
9	A9	5	60.9169	1.81646	0.0735224
9	A9	6	61.1139	1.80261	0.0732409
9	A9	7	61.311	1.80168	0.0728757
9	A9	8	61.508	1.7854	0.0725165
9	A9	9	61.7051	1.78275	0.0722255
9	A9	10	61.9021	1.77636	0.0720329
9	A9	11	62.0992	1.76788	0.0719413
9	A9	12	62.2962	1.75807	0.0719498
9	A9	13	62.4933	1.74989	0.0720716
9	A9	14	62.6903	1.74477	0.0723248
9	A9	15	62.8873	1.73765	0.0727136
9	A9	16	63.0844	1.72932	0.0732028
9	A9	17	63.2814	1.71441	0.0737233
9	A9	18	63.4785	1.71881	0.0741877
9	A9	19	63.6755	1.70026	0.0745114
9	A9	20	63.8726	1.69583	0.0746242
9	A9	21	64.0696	1.68831	0.0744803
9	A9	22	64.2667	1.67868	0.074067
9	A9	23	64.4637	1.67057	0.073422
9	A9	24	64.6608	1.66403	0.0726466
9	A9	25	64.8578	1.6554	0.0719109
9	A9	26	65.0548	1.6455	0.0714288
9	A9	27	65.2519	1.6387	0.0713942
9	A9	28	65.4489	1.6388	0.0719045
9	A9	29	65.646	1.62118	0.0729092
9	A9	30	65.843	1.61741	0.0742074
9	A9	31	66.0401	1.6115	0.0755042
9	A9	32	66.2371	1.6024	0.076502
9	A9	33	66.4342	1.58995	0.0770005
9	A9	34	66.6312	1.58454	0.076941
9	A9	35	66.8283	1.57134	0.076379
9	A9	36	67.0253	1.5686	0.0754214
9	A9	37	67.2224	1.56148	0.0741749
9	A9	38	67.4194	1.54877	0.0727596
9	A9	39	67.6164	1.53763	0.0713447
9	A9	40	67.8135	1.5374	0.0701443
9	A9	41	68.0105	1.52728	0.069341
9	A9	42	68.2076	1.51912	0.0690058
9	A9	43	68.4046	1.51752	0.0690788
9	A9	44	68.6017	1.50247	0.0694266
9	A9	45	68.7987	1.49606	0.0699152
9	A9	46	68.9958	1.48989	0.0704374
9	A9	47	69.1928	1.4863	0.0709057
9	A9	48	69.3899	1.47439	0.071255
9	A9	49	69.5869	1.46251	0.0714918
9	A9	50	69.784	1.45949	0.0717395
9	A9	51	69.981	1.45214	0.0722172
9	A9	52	70.178	1.44194	0.073122
9	A9	53	70.3751	1.43211	0.0744738
9	A9	54	70.5721	1.43355	0.0760263
9	A9	55	70.7692	1.42178	0.0773352
9	A9	56	70.9662	1.40746	0.0779677
9	A9	57	71.1633	1.3991	0.0777143
9	A9	58	71.3603	1.38623	0.0766681
9	A9	59	71.5574	1.38862	0.0751236
9	A9	60	71.7544	1.37633	0.0734076
9	A9	61	71.9515	1.36871	0.0717854
9	A9	62	72.1485	1.35551	0.0704769
9	A9	63	72.3456	1.35144	0.0696929
9	A9	64	72.5426	1.34977	0.0696106
9	A9	65	72.7396	1.33894	0.0702861
9	A9	66	72.9367	1.33077	0.0715823
9	A9	67	73.1337	1.3225	0.073176
9	A9	68	73.3308	1.31717	0.0746508
9	A9	69	73.5278	1.30878	0.0756367
9	A9	70	73.7249	1.29434	0.0759554
9	A9	71	73.9219	1.28835	0.0757033
9	A9	72	74.119	1.28051	0.0752259
9	A9	73	74.316	1.27158	0.0749685
9	A9	74	74.5131	1.26318	0.0752668
9	A9	75	74.7101	1.26391	0.0762106
9	A9	76	74.9071	1.25027	0.0776629
9	A9	77	75.1042	1.23597	0.0794107
9	A9	78	75.3012	1.23121	0.08131
9	A9	79	75.4983	1.22448	0.0832994
9	A9	80	75.6953	1.21456	0.0852833
9	A9	81	75.8924	1.20485	0.087012
9	A9	82	76.0894	1.19797	0.0880932
9	A9	83	76.2865	1.1821	0.0881694
9	A9	84	76.4835	1.17329	0.0871359
9	A9	85	76.6806	1.15801	0.085235
9	A9	86	76.8776	1.15656	0.0829517
9	A9	87	77.0746	1.15085	0.0807846
9	A9	88	77.2717	1.13523	0.0790432
9	A9	89	77.4687	1.13208	0.0777925
9	A9	90	77.6658	1.11981	0.0769343
9	A9	91	77.8628	1.11415	0.0763369
9	A9	92	78.0599	1.10432	0.0759281
9	A9	93	78.2569	1.09847	0.0757261
9	A9	94	78.454	1.08636	0.0758273
9	A9	95	78.651	1.07972	0.0763664
9	A9	96	78.8481	1.07644	0.0774934
9	A9	97	79.0451	1.06083	0.0793689
9	A9	98	79.2422	1.05618	0.082207
9	A9	99	79.4392	1.0469	0.0863328
9	A9	100	79.6362	1.03664	0.0922268
9	A9	101	79.8333	1.0266	0.100521
9	A9	102	80.0303	1.01825	0.111967
9	A9	103	80.2274	1.00964	0.127439
9	A9	104	80.4244	0.992815	0.14802
9	A9	105	80.6215	0.974995	0.175139
9	A9	106	80.8185	0.961299	0.210631
9	A9	107	81.0156	0.937235	0.256503
9	A9	108	81.2126	0.913594	0.314309
9	A9	109	81.4097	0.882967	0.384176
9	A9	110	81.6067	0.844696	0.46376
9	A9	111	81.8037	0.786977	0.54757
9	A9	112	82.0008	0.7176	0.627066
9	A9	113	82.1978	0.624194	0.691752
9	A9	114	82.3949	0.524631	0.731149
9	A9	115	82.5919	0.414849	0.737205
9	A9	116	82.789	0.313346	0.706489
9	A9	117	82.986	0.21311	0.641432
9	A9	118	83.1831	0.135509	0.550121
9	A9	119	83.3801	0.0982054	0.444541
9	A9	120	83.5772	0.0787494	0.337756
9	A9	121	83.7742	0.0700662	0.240979
9	A9	122	83.9713	0.063097	0.161508
9	A9	123	84.1683	0.066166	0.102082
9	A9	124	84.3653	0.0689792	0.0615697
9	A9	125	84.5624	0.0652806	0.0364353
9	A9	126	84.7594	0.0629954	0.0223067
9	A9	127	84.9565	0.0644597	0.0151673
9	A9	128	85.1535	0.0610211	0.0119775
9	A9	129	85.3506	0.060114	0.0107815
9	A9	130	85.5476	0.0607338	0.0104912
9	A9	131	85.7447	0.0601774	0.0105667
9	A9	132	85.9417	0.0556899	0.0107516
9	A9	133	86.1388	0.0574712	0.010926
9	A9	134	86.3358	0.0543479	0.0110542
9	A9	135	86.5329	0.0548479	0.011167
9	A9	136	86.7299	0.0494556	0.011333
9	A9	137	86.9269	0.0545214	0.0116096
9	A9	138	87.124	0.0514422	0.0120026
9	A9	139	87.321	0.0469132	0.0124631
9	A9	140	87.5181	0.0466268	0.0129172
9	A9	141	87.7151	0.0477171	0.0132953
9	A9	142	87.9122	0.0424487	0.0135259
9	A9	143	88.1092	0.043644	0.0135053
9	A9	144	88.3063	0.0433995	0.0130849
9	A9	145	88.5033	0.0370523	0.0121178
9	A9	146	88.7004	0.0365491	0.0105538
9	A9	147	88.8974	0.0367593	0.00852416
9	A9	148	89.0945	0.0342426	0.00634836
9	A9	149	89.2915	0.0372052	0.00443828
9	A9	150	89.4885	0.0377189	0.00313723
9	A9	151	89.6856	0.0372389	0.00257824
9	A9	152	89.8826	0.0372616	0.00264263
9	A9	153	90.0797	0.0343661	0.00304501
9	A9	154	90.2767	0.0342895	0.00349116
9	A9	155	90.4738	0.0345319	0.00381101
9	A9	156	90.6708	0.0350165	0.00399233
9	A9	157	90.8679	0.0340531	0.00411655
9	A9	158	91.0649	0.0333034	0.00426053
9	A9	159	91.262	0.0325528	0.00443109
9	A9	160	91.459	0.0330313	0.00455615
9	A9	161	91.656	0.0308973	0.00451778
9	A9	162	91.8531	0.0323927	0.00420667
9	A9	163	92.0501	0.0286244	0.00358842
9	A9	164	92.2472	0.0309678	0.00276183
9	A9	165	92.4442	0.0275813	0.00196389
9	A9	166	92.6413	0.0322377	0.00147997
9	A9	167	92.8383	0.0341055	0.00148119
9	A9	168	93.0354	0.0318773	0.00189548
9	A9	169	93.2324	0.028068	0.0024299
9	A9	170	93.4295	0.0265551	0.00275512
9	A9	171	93.6265	0.0276307	0.00271824
9	A9	172	93.8235	0.0309361	0.00241245
9	A9	173	94.0206	0.0306333	0.0020549
9	A9	174	94.2176	0.029129	0.00179319
9	A9	175	94.4147	0.0262482	0.00161116
9	A9	176	94.6117	0.0276251	0.00139335
9	A9	177	94.8088	0.0280763	0.00105935
10	A10	1	60.1287	1.73047	0.0665961
10	A10	2	60.3257	1.71329	0.0681233
10	A10	3	60.5228	1.71914	0.0696534
10	A10	4	60.7198	1.70309	0.0707111
10	A10	5	60.9169	1.69872	0.0709562
10	A10	6	61.1139	1.6826	0.0703537
10	A10	7	61.311	1.67745	0.0692026
10	A10	8	61.508	1.6752	0.0679803
10	A10	9	61.7051	1.66111	0.0670913
10	A10	10	61.9021	1.66176	0.0666644
10	A10	11	62.0992	1.65076	0.0665238
10	A10	12	62.2962	1.64636	0.0663654
10	A10	13	62.4933	1.63584	0.0660113
10	A10	14	62.6903	1.62285	0.0655807
10	A10	15	62.8873	1.6211	0.0654279
10	A10	16	63.0844	1.61228	0.0658827
10	A10	17	63.2814	1.61335	0.0669831
10	A10	18	63.4785	1.60157	0.0683969
10	A10	19	63.6755	1.59107	0.0696219
10	A10	20	63.8726	1.58517	0.0703068
10	A10	21	64.0696	1.57151	0.0704555
10	A10	22	64.2667	1.562	0.0703669
10	A10	23	64.4637	1.56474	0.0703653
10	A10	24	64.6608	1.55572	0.0705481
10	A10	25	64.8578	1.54514	0.0707424
10	A10	26	65.0548	1.53416	0.07067
10	A10	27	65.2519	1.5265	0.0701765
10	A10	28	65.4489	1.51961	0.0693428
10	A10	29	65.646	1.51341	0.0684281
10	A10	30	65.843	1.50394	0.0677328
10	A10	31	66.0401	1.49767	0.0674687
10	A10	32	66.2371	1.49184	0.0677078
10	A10	33	66.4342	1.48307	0.0683783
10	A10	34	66.6312	1.4753	0.0692892
10	A10	35	66.8283	1.46752	0.0701684
10	A10	36	67.0253	1.46303	0.0707451
10	A10	37	67.2224	1.45249	0.070854
10	A10	38	67.4194	1.43783	0.0705227
10	A10	39	67.6164	1.43566	0.069968
10	A10	40	67.8135	1.42716	0.0694878
10	A10	41	68.0105	1.42122	0.0693201
10	A10	42	68.2076	1.41602	0.0695662
10	A10	43	68.4046	1.40038	0.0702085
10	A10	44	68.6017	1.39683	0.0711637
10	A10	45	68.7987	1.39069	0.0723054
10	A10	46	68.9958	1.38219	0.0734488
10	A10	47	69.1928	1.37161	0.0743463
10	A10	48	69.3899	1.36507	0.0747263
10	A10	49	69.5869	1.35048	0.0743787
10	A10	50	69.784	1.34995	0.0732571
10	A10	51	69.981	1.33716	0.0715445
10	A10	52	70.178	1.32449	0.0696484
10	A10	53	70.3751	1.3219	0.0680842
10	A10	54	70.5721	1.31238	0.067276
10	A10	55	70.7692	1.31651	0.0673669
10	A10	56	70.9662	1.29878	0.0681653
10	A10	57	71.1633	1.29266	0.0692626
10	A10	58	71.3603	1.28628	0.0702346
10	A10	59	71.5574	1.27363	0.0708029
10	A10	60	71.7544	1.27	0.0708834
10	A10	61	71.9515	1.2643	0.0705481
10	A10	62	72.1485	1.24541	0.0699546
10	A10	63	72.3456	1.24737	0.0692724
10	A10	64	72.5426	1.23726	0.0686268
10	A10	65	72.7396	1.23107	0.0680618
10	A10	66	72.9367	1.22149	0.0675671
10	A10	67	73.1337	1.21377	0.0671561
10	A10	68	73.3308	1.20723	0.0669404
10	A10	69	73.5278	1.1981	0.0671325
10	A10	70	73.7249	1.19119	0.0679424
10	A10	71	73.9219	1.18774	0.0694309
10	A10	72	74.119	1.18084	0.0714072
10	A10	73	74.316	1.16593	0.0734648
10	A10	74	74.5131	1.16316	0.0751447
10	A10	75	74.7101	1.1531	0.0761473
10	A10	76	74.9071	1.13636	0.0764651
10	A10	77	75.1042	1.13484	0.0763476
10	A10	78	75.3012	1.12293	0.0761197
10	A10	79	75.4983	1.12371	0.075972
10	A10	80	75.6953	1.10861	0.0758647
10	A10	81	75.8924	1.09926	0.0755946
10	A10	82	76.0894	1.08925	0.0749656
10	A10	83	76.2865	1.08333	0.0739208
10	A10	84	76.4835	1.07656	0.0725645
10	A10	85	76.6806	1.06267	0.0710967
10	A10	86	76.8776	1.06093	0.0697349
10	A10	87	77.0746	1.05353	0.0686657
10	A10	88	77.2717	1.04115	0.0680297
10	A10	89	77.4687	1.03462	0.0679024
10	A10	90	77.6658	1.03354	0.0682599
10	A10	91	77.8628	1.0226	0.0689661
10	A10	92	78.0599	1.01233	0.0698057
10	A10	93	78.2569	1.00381	0.0705712
10	A10	94	78.454	1.00021	0.071168
10	A10	95	78.651	0.990417	0.0716876
10	A10	96	78.8481	0.97669	0.0724209
10	A10	97	79.0451	0.972462	0.0738048
10	A10	98	79.2422	0.968929	0.0763253
10	A10	99	79.4392	0.959125	0.0804407
10	A10	100	79.6362	0.945569	0.0865631
10	A10	101	79.8333	0.938857	0.0951126
10	A10	102	80.0303	0.931985	0.106624
10	A10	103	80.2274	0.91872	0.121881
10	A10	104	80.4244	0.903819	0.142054
10	A10	105	80.6215	0.887086	0.168795
10	A10	106	80.8185	0.875284	0.204154
10	A10	107	81.0156	0.848608	0.25019
10	A10	108	81.2126	0.827884	0.308236
10	A10	109	81.4097	0.799869	0.377934
10	A10	110	81.6067	0.75486	0.456362
10	A10	111	81.8037	0.694263	0.5376
10	A10	112	82.0008	0.623742	0.613048
10	A10	113	82.1978	0.530584	0.672588
10	A10	114	82.3949	0.433087	0.70648
10	A10	115	82.5919	0.322518	0.707605
10	A10	116	82.789	0.216945	0.673445
10	A10	117	82.986	0.128228	0.607142
10	A10	118	83.1831	0.0563938	0.517136
10	A10	119	83.3801	0.012771	0.415314
10	A10	120	83.5772	0.00145687	0.314185
10	A10	121	83.7742	-0.00247995	0.224057
10	A10	122	83.9713	-0.0101837	0.151167
10	A10	123	84.1683	-0.0143212	0.0972838
10	A10	124	84.3653	-0.00821335	0.0606433
10	A10	125	84.5624	-0.0168372	0.0375529
10	A10	126	84.7594	-0.0131761	0.0239467
10	A10	127	84.9565	-0.0220757	0.0164043
10	A10	128	85.1535	-0.0167673	0.0125169
10	A10	129	85.3506	-0.0160049	0.0107656
10	A10	130	85.5476	-0.0191675	0.0101998
10	A10	131	85.7447	-0.0199431	0.0101658
10	A10	132	85.9417	-0.0229844	0.0101946
10	A10	133	86.1388	-0.024405	0.0100063
10	A10	134	86.3358	-0.0254975	0.00952825
10	A10	135	86.5329	-0.0240117	0.00886162
10	A10	136	86.7299	-0.026389	0.00819923
10	A10	137	86.9269	-0.0290697	0.00773444
10	A10	138	87.124	-0.0273128	0.00758399
10	A10	139	87.321	-0.0270644	0.00773494
10	A10	140	87.5181	-0.0288113	0.00803687
10	A10	141	87.7151	-0.0284158	0.00826603
10	A10	142	87.9122	-0.0327126	0.00824832
10	A10	143	88.1092	-0.0387034	0.00796614
10	A10	144	88.3063	-0.0315297	0.00756377
10	A10	145	88.5033	-0.029028	0.00724091
10	A10	146	88.7004	-0.0366855	0.00711876
10	A10	147	88.8974	-0.0370869	0.0071801
10	A10	148	89.0945	-0.035333	0.007308
10	A10	149	89.2915	-0.039478	0.0073661
10	A10	150	89.4885	-0.0361384	0.00725635
10	A10	151	89.6856	-0.0408449	0.00694124
10	A10	152	89.8826	-0.0427592	0.00645074
10	A10	153	90.0797	-0.0388811	0.00587679
10	A10	154	90.2767	-0.0414554	0.00533609
10	A10	155	90.4738	-0.041153	0.00490167
10	A10	156	90.6708	-0.041015	0.00454764
10	A10	157	90.8679	-0.0437053	0.00415986
10	A10	158	91.0649	-0.0443136	0.00361701
10	A10	159	91.262	-0.0443243	0.00288479
10	A10	160	91.459	-0.0426679	0.00205367
10	A10	161	91.656	-0.0430437	0.0012988
10	A10	162	91.8531	-0.0440018	0.000801034
10	A10	163	92.0501	-0.0436506	0.000685061
10	A10	164	92.2472	-0.041098	0.000997751
10	A10	165	92.4442	-0.0454119	0.00170748
10	A10	166	92.6413	-0.0426223	0.00269778
10	A10	167	92.8383	-0.044012	0.00375946
10	A10	168	93.0354	-0.0424357	0.00461752
10	A10	169	93.2324	-0.0505939	0.00501956
10	A10	170	93.4295	-0.048845	0.00485495
10	A10	171	93.6265	-0.0466222	0.00422109
10	A10	172	93.8235	-0.0460684	0.00336999
10	A10	173	94.0206	-0.0475251	0.00256087
10	A10	174	94.2176	-0.0464202	0.00192688
10	A10	175	94.4147	-0.0494413	0.00145157
10	A10	176	94.6117	-0.0500978	0.00105174
10	A10	177	94.8088	-0.0455516	0.00067719
13	B1	1	60.1287	1.32018	0.0429888
13	B1	2	60.3257	1.32237	0.0421508
13	B1	3	60.5228	1.31698	0.041874
13	B1	4	60.7198	1.32082	0.0423047
13	B1	5	60.9169	1.31201	0.0433045
13	B1	6	61.1139	1.30706	0.0445383
13	B1	7	61.311	1.29961	0.0456714
13	B1	8	61.508	1.29393	0.0465314
13	B1	9	61.7051	1.28922	0.0471252
13	B1	10	61.9021	1.28865	0.0475382
13	B1	11	62.0992	1.2793	0.0478238
13	B1	12	62.2962	1.27337	0.0479708
13	B1	13	62.4933	1.27306	0.047964
13	B1	14	62.6903	1.25828	0.047845
13	B1	15	62.8873	1.26109	0.0477362
13	B1	16	63.0844	1.25261	0.0477984
13	B1	17	63.2814	1.25032	0.0481637
13	B1	18	63.4785	1.23959	0.0488816
13	B1	19	63.6755	1.23936	0.049892
13	B1	20	63.8726	1.23328	0.051033
13	B1	21	64.0696	1.22839	0.0520788
13	B1	22	64.2667	1.21724	0.052807
13	B1	23	64.4637	1.21419	0.0530715
13	B1	24	64.6608	1.20972	0.0528573
13	B1	25	64.8578	1.20112	0.0523052
13	B1	26	65.0548	1.19566	0.0516765
13	B1	27	65.2519	1.18736	0.0512644
13	B1	28	65.4489	1.18568	0.051274
13	B1	29	65.646	1.1857	0.0517273
13	B1	30	65.843	1.17227	0.0524578
13	B1	31	66.0401	1.16527	0.0531952
13	B1	32	66.2371	1.16612	0.05368
13	B1	33	66.4342	1.15477	0.0537556
13	B1	34	66.6312	1.14772	0.0534026
13	B1	35	66.8283	1.1459	0.0527356
13	B1	36	67.0253	1.13736	0.0519719
13	B1	37	67.2224	1.12909	0.0513664
13	B1	38	67.4194	1.12777	0.0511169
13	B1	39	67.6164	1.12289	0.0512887
13	B1	40	67.8135	1.11589	0.0517881
13	B1	41	68.0105	1.11105	0.0524293
13	B1	42	68.2076	1.1017	0.053047
13	B1	43	68.4046	1.09929	0.0535811
13	B1	44	68.6017	1.091	0.0540735
13	B1	45	68.7987	1.0834	0.0545787
13	B1	46	68.9958	1.08196	0.0550718
13	B1	47	69.1928	1.07599	0.0554292
13	B1	48	69.3899	1.06733	0.0555234
13	B1	49	69.5869	1.05658	0.0553474
13	B1	50	69.784	1.05354	0.0550553
13	B1	51	69.981	1.04721	0.054855
13	B1	52	70.178	1.04588	0.0548374
13	B1	53	70.3751	1.03671	0.0548863
13	B1	54	70.5721	1.03237	0.0547612
13	B1	55	70.7692	1.01954	0.0542924
13	B1	56	70.9662	1.01627	0.0535313
13	B1	57	71.1633	1.01186	0.052734
13	B1	58	71.3603	1.0043	0.0521882
13	B1	59	71.5574	1.00343	0.0520328
13	B1	60	71.7544	0.99579	0.0521998
13	B1	61	71.9515	0.989492	0.0525119
13	B1	62	72.1485	0.979802	0.0528463
13	B1	63	72.3456	0.975777	0.0532257
13	B1	64	72.5426	0.973347	0.0537715
13	B1	65	72.7396	0.965172	0.0545746
13	B1	66	72.9367	0.958725	0.0555882
13	B1	67	73.1337	0.956231	0.0566274
13	B1	68	73.3308	0.945943	0.0574751
13	B1	69	73.5278	0.936416	0.0580085
13	B1	70	73.7249	0.935055	0.0582591
13	B1	71	73.9219	0.924638	0.0583752
13	B1	72	74.119	0.921488	0.0585247
13	B1	73	74.316	0.913388	0.0588031
13	B1	74	74.5131	0.908119	0.0592036
13	B1	75	74.7101	0.89893	0.0596447
13	B1	76	74.9071	0.893744	0.0600285
13	B1	77	75.1042	0.88827	0.0603
13	B1	78	75.3012	0.881174	0.060485
13	B1	79	75.4983	0.870125	0.0606855
13	B1	80	75.6953	0.866856	0.0610185
13	B1	81	75.8924	0.861296	0.0615179
13	B1	82	76.0894	0.856328	0.0620663
13	B1	83	76.2865	0.845801	0.0624212
13	B1	84	76.4835	0.837942	0.0623371
13	B1	85	76.6806	0.830662	0.0617095
13	B1	86	76.8776	0.823694	0.0606345
13	B1	87	77.0746	0.81892	0.0593585
13	B1	88	77.2717	0.810487	0.05815
13	B1	89	77.4687	0.806287	0.0571896
13	B1	90	77.6658	0.801027	0.0565296
13	B1	91	77.8628	0.790787	0.0561348
13	B1	92	78.0599	0.787362	0.0559533
13	B1	93	78.2569	0.781579	0.0559744
13	B1	94	78.454	0.772587	0.0562467
13	B1	95	78.651	0.769657	0.0568613
13	B1	96	78.8481	0.761665	0.057936
13	B1	97	79.0451	0.755134	0.0596183
13	B1	98	79.2422	0.750663	0.0621176
13	B1	99	79.4392	0.74001	0.0657447
13	B1	100	79.6362	0.735649	0.0709305
13	B1	101	79.8333	0.72717	0.0782101
13	B1	102	80.0303	0.720119	0.0882017
13	B1	103	80.2274	0.713165	0.101633
13	B1	104	80.4244	0.699212	0.119442
13	B1	105	80.6215	0.684399	0.142892
13	B1	106	80.8185	0.672267	0.17354
13	B1	107	81.0156	0.654684	0.212905
13	B1	108	81.2126	0.634193	0.261782
13	B1	109	81.4097	0.606824	0.319345
13	B1	110	81.6067	0.573252	0.382364
13	B1	111	81.8037	0.523621	0.444947
13	B1	112	82.0008	0.456135	0.499112
13	B1	113	82.1978	0.38214	0.536239
13	B1	114	82.3949	0.295938	0.549103
13	B1	115	82.5919	0.213345	0.533892
13	B1	116	82.789	0.140063	0.4915
13	B1	117	82.986	0.0741539	0.427582
13	B1	118	83.1831	0.0410594	0.351249
13	B1	119	83.3801	0.024196	0.272799
13	B1	120	83.5772	0.0176808	0.201276
13	B1	121	83.7742	0.0116241	0.142676
13	B1	122	83.9713	0.00890017	0.0992966
13	B1	123	84.1683	0.00866318	0.0702196
13	B1	124	84.3653	0.00448754	0.0524822
13	B1	125	84.5624	-0.00200558	0.0423944
13	B1	126	84.7594	-0.00457503	0.0365812
13	B1	127	84.9565	-0.0122796	0.032568
13	B1	128	85.1535	-0.0133461	0.0289323
13	B1	129	85.3506	-0.018308	0.0251475
13	B1	130	85.5476	-0.0181224	0.0212785
13	B1	131	85.7447	-0.0217634	0.0176605
13	B1	132	85.9417	-0.0205688	0.0146424
13	B1	133	86.1388	-0.0219324	0.0124282
13	B1	134	86.3358	-0.0228719	0.0110164
13	B1	135	86.5329	-0.0229619	0.010228
13	B1	136	86.7299	-0.0246103	0.00979666
13	B1	137	86.9269	-0.0275511	0.00948253
13	B1	138	87.124	-0.0280605	0.00915844
13	B1	139	87.321	-0.0279273	0.00882939
13	B1	140	87.5181	-0.0293325	0.00857961
13	B1	141	87.7151	-0.0306928	0.00848252
13	B1	142	87.9122	-0.0284376	0.00852673
13	B1	143	88.1092	-0.0329232	0.0085982
13	B1	144	88.3063	-0.0332082	0.00852413
13	B1	145	88.5033	-0.0337755	0.00815223
13	B1	146	88.7004	-0.035383	0.007423
13	B1	147	88.8974	-0.0378408	0.00639843
13	B1	148	89.0945	-0.0360315	0.00523306
13	B1	149	89.2915	-0.0359829	0.00410561
13	B1	150	89.4885	-0.0373126	0.00315345
13	B1	151	89.6856	-0.0373186	0.00244746
13	B1	152	89.8826	-0.0378893	0.00200921
13	B1	153	90.0797	-0.0381001	0.00183764
13	B1	154	90.2767	-0.0346616	0.00191273
13	B1	155	90.4738	-0.0384474	0.0021788
13	B1	156	90.6708	-0.0387048	0.00253818
13	B1	157	90.8679	-0.0394856	0.002875
13	B1	158	91.0649	-0.0369469	0.00309615
13	B1	159	91.262	-0.0402407	0.00316105
13	B1	160	91.459	-0.0404772	0.00308516
13	B1	161	91.656	-0.0407928	0.0029221
13	B1	162	91.8531	-0.0385566	0.00273724
13	B1	163	92.0501	-0.0399083	0.00258526
13	B1	164	92.2472	-0.0437385	0.00250011
13	B1	165	92.4442	-0.0402154	0.00249635
13	B1	166	92.6413	-0.0398117	0.00257065
13	B1	167	92.8383	-0.0412025	0.00269573
13	B1	168	93.0354	-0.0444691	0.00281488
13	B1	169	93.2324	-0.0406733	0.00285143
13	B1	170	93.4295	-0.0420939	0.00273527
13	B1	171	93.6265	-0.0451487	0.00243098
13	B1	172	93.8235	-0.0428094	0.00195184
13	B1	173	94.0206	-0.0425221	0.00135603
13	B1	174	94.2176	-0.0443992	0.000731605
13	B1	175	94.4147	-0.0431183	0.000176203
13	B1	176	94.6117	-0.0442083	-0.000226468
13	B1	177	94.8088	-0.0405503	-0.000431001
14	B2	1	60.1287	1.52167	0.0576603
14	B2	2	60.3257	1.51262	0.0581417
14	B2	3	60.5228	1.50676	0.0584798
14	B2	4	60.7198	1.50313	0.0585631
14	B2	5	60.9169	1.49516	0.0583621
[truncated: 12,208 more rows]
