# Supplementary material for: Genome-wide identification, evolution, and expression of the SNARE gene family in wheat resistance to powdery mildew
Source: PeerJ. 2021 Jan 22;9:e10788. doi: 10.7717/peerj.10788 (PMC7831368; doi:10.7717/peerj.10788)
Supplement: Supplemental Information 5 [file peerj-09-10788-s005.gz › rawdata/2018-02-03 100636 VTI1.xls]

## Sheet: Sample Setup
Block Type	96-Well Block (0.2mL)
Calibration Background is expired	Yes
Calibration Background performed on	03-18-2015
Calibration HRM MELTDOCTOR is expired	Yes
Calibration HRM MELTDOCTOR performed on	03-18-2015
Calibration Normalization FAM-ROX is expired	Yes
Calibration Normalization FAM-ROX performed on	03-18-2015
Calibration Normalization VIC-ROX is expired	Yes
Calibration Normalization VIC-ROX performed on	03-18-2015
Calibration Pure Dye CY5 is expired	No
Calibration Pure Dye CY5 performed on	05-27-2017
Calibration Pure Dye FAM is expired	Yes
Calibration Pure Dye FAM performed on	03-18-2015
Calibration Pure Dye MELTDOCTOR is expired	Yes
Calibration Pure Dye MELTDOCTOR performed on	03-18-2015
Calibration Pure Dye NED is expired	Yes
Calibration Pure Dye NED performed on	03-18-2015
Calibration Pure Dye ROX is expired	Yes
Calibration Pure Dye ROX performed on	03-18-2015
Calibration Pure Dye SYBR is expired	Yes
Calibration Pure Dye SYBR performed on	03-18-2015
Calibration Pure Dye TAMRA is expired	Yes
Calibration Pure Dye TAMRA performed on	03-18-2015
Calibration Pure Dye VIC is expired	Yes
Calibration Pure Dye VIC performed on	03-18-2015
Calibration ROI is expired	Yes
Calibration ROI performed on	03-18-2015
Calibration Uniformity is expired	Yes
Calibration Uniformity performed on	03-18-2015
Chemistry	SYBR_GREEN
Date Created	2018-02-03 10:06:42 AM CST
Date Modified	2018-02-03 17:03:42 PM CST
Experiment Barcode
Experiment Comment
Experiment File Name	G:\wgh\小麦SYP基因家族鉴定与分析\定量结果\Q7\2018-02-03 100636 SNARE8.eds
Experiment Name	2018-02-03 100636
Experiment Run Start Time	2018-02-03 18:28:51 PM CST
Experiment Run Stop Time	2018-02-03 19:38:11 PM CST
Experiment Type	Comparative Cт (ΔΔCт)
Instrument Name	278870447
Instrument Serial Number	278870447
Instrument Type	QuantStudio(TM) 7 Flex System
Passive Reference	ROX
Quantification Cycle Method	Ct
Signal Smoothing On	true
Stage/ Cycle where Analysis is performed	Stage 2, Step 2
User Name
Well	Well Position	Sample Name	Sample Color	Biogroup Name	Biogroup Color	Target Name	Target Color	Task	Reporter	Quencher	Quantity	Comments
1	A1	Sample 1	RGB(176,23,31)			Target 1	RGB(176,23,31)	UNKNOWN	SYBR	None
2	A2	Sample 3	RGB(0,139,69)			Target 1	RGB(176,23,31)	UNKNOWN	SYBR	None
3	A3	Sample 5	RGB(139,137,112)			Target 1	RGB(176,23,31)	UNKNOWN	SYBR	None
4	A4	Sample 7	RGB(142,56,142)			Target 1	RGB(176,23,31)	UNKNOWN	SYBR	None
5	A5	Sample 9	RGB(0,245,255)			Target 1	RGB(176,23,31)	UNKNOWN	SYBR	None
6	A6	Sample 11	RGB(238,238,0)			Target 1	RGB(176,23,31)	UNKNOWN	SYBR	None
7	A7	Sample 13	RGB(238,44,44)			Target 1	RGB(176,23,31)	UNKNOWN	SYBR	None
8	A8	Sample 15	RGB(238,18,137)			Target 1	RGB(176,23,31)	UNKNOWN	SYBR	None
9	A9	Sample 17	RGB(0,0,255)			Target 1	RGB(176,23,31)	UNKNOWN	SYBR	None
10	A10	Sample 19	RGB(255,127,0)			Target 1	RGB(176,23,31)	UNKNOWN	SYBR	None
11	A11
12	A12
13	B1	Sample 1	RGB(176,23,31)			Target 1	RGB(176,23,31)	UNKNOWN	SYBR	None
14	B2	Sample 3	RGB(0,139,69)			Target 1	RGB(176,23,31)	UNKNOWN	SYBR	None
15	B3	Sample 5	RGB(139,137,112)			Target 1	RGB(176,23,31)	UNKNOWN	SYBR	None
16	B4	Sample 7	RGB(142,56,142)			Target 1	RGB(176,23,31)	UNKNOWN	SYBR	None
17	B5	Sample 9	RGB(0,245,255)			Target 1	RGB(176,23,31)	UNKNOWN	SYBR	None
18	B6	Sample 11	RGB(238,238,0)			Target 1	RGB(176,23,31)	UNKNOWN	SYBR	None
19	B7	Sample 13	RGB(238,44,44)			Target 1	RGB(176,23,31)	UNKNOWN	SYBR	None
20	B8	Sample 15	RGB(238,18,137)			Target 1	RGB(176,23,31)	UNKNOWN	SYBR	None
21	B9	Sample 17	RGB(0,0,255)			Target 1	RGB(176,23,31)	UNKNOWN	SYBR	None
22	B10	Sample 19	RGB(255,127,0)			Target 1	RGB(176,23,31)	UNKNOWN	SYBR	None
23	B11
24	B12
25	C1	Sample 1	RGB(176,23,31)			Target 1	RGB(176,23,31)	UNKNOWN	SYBR	None
26	C2	Sample 3	RGB(0,139,69)			Target 1	RGB(176,23,31)	UNKNOWN	SYBR	None
27	C3	Sample 5	RGB(139,137,112)			Target 1	RGB(176,23,31)	UNKNOWN	SYBR	None
28	C4	Sample 7	RGB(142,56,142)			Target 1	RGB(176,23,31)	UNKNOWN	SYBR	None
29	C5	Sample 9	RGB(0,245,255)			Target 1	RGB(176,23,31)	UNKNOWN	SYBR	None
30	C6	Sample 11	RGB(238,238,0)			Target 1	RGB(176,23,31)	UNKNOWN	SYBR	None
31	C7	Sample 13	RGB(238,44,44)			Target 1	RGB(176,23,31)	UNKNOWN	SYBR	None
32	C8	Sample 15	RGB(238,18,137)			Target 1	RGB(176,23,31)	UNKNOWN	SYBR	None
33	C9	Sample 17	RGB(0,0,255)			Target 1	RGB(176,23,31)	UNKNOWN	SYBR	None
34	C10	Sample 19	RGB(255,127,0)			Target 1	RGB(176,23,31)	UNKNOWN	SYBR	None
35	C11
36	C12
37	D1	Sample 1	RGB(176,23,31)			Target 1	RGB(176,23,31)	UNKNOWN	SYBR	None
38	D2	Sample 3	RGB(0,139,69)			Target 1	RGB(176,23,31)	UNKNOWN	SYBR	None
39	D3	Sample 5	RGB(139,137,112)			Target 1	RGB(176,23,31)	UNKNOWN	SYBR	None
40	D4	Sample 7	RGB(142,56,142)			Target 1	RGB(176,23,31)	UNKNOWN	SYBR	None
41	D5	Sample 9	RGB(0,245,255)			Target 1	RGB(176,23,31)	UNKNOWN	SYBR	None
42	D6	Sample 11	RGB(238,238,0)			Target 1	RGB(176,23,31)	UNKNOWN	SYBR	None
43	D7	Sample 13	RGB(238,44,44)			Target 1	RGB(176,23,31)	UNKNOWN	SYBR	None
44	D8	Sample 15	RGB(238,18,137)			Target 1	RGB(176,23,31)	UNKNOWN	SYBR	None
45	D9	Sample 17	RGB(0,0,255)			Target 1	RGB(176,23,31)	UNKNOWN	SYBR	None
46	D10	Sample 19	RGB(255,127,0)			Target 1	RGB(176,23,31)	UNKNOWN	SYBR	None
47	D11
48	D12
49	E1	Sample 2	RGB(0,0,255)			Target 1	RGB(176,23,31)	UNKNOWN	SYBR	None
50	E2	Sample 4	RGB(255,127,0)			Target 1	RGB(176,23,31)	UNKNOWN	SYBR	None
51	E3	Sample 6	RGB(238,121,66)			Target 1	RGB(176,23,31)	UNKNOWN	SYBR	None
52	E4	Sample 8	RGB(198,113,113)			Target 1	RGB(176,23,31)	UNKNOWN	SYBR	None
53	E5	Sample 10	RGB(238,220,130)			Target 1	RGB(176,23,31)	UNKNOWN	SYBR	None
54	E6	Sample 12	RGB(142,142,56)			Target 1	RGB(176,23,31)	UNKNOWN	SYBR	None
55	E7	Sample 14	RGB(51,161,201)			Target 1	RGB(176,23,31)	UNKNOWN	SYBR	None
56	E8	Sample 16	RGB(176,23,31)			Target 1	RGB(176,23,31)	UNKNOWN	SYBR	None
57	E9	Sample 18	RGB(0,139,69)			Target 1	RGB(176,23,31)	UNKNOWN	SYBR	None
58	E10	Sample 20	RGB(139,137,112)			Target 1	RGB(176,23,31)	UNKNOWN	SYBR	None
59	E11
60	E12
61	F1	Sample 2	RGB(0,0,255)			Target 1	RGB(176,23,31)	UNKNOWN	SYBR	None
62	F2	Sample 4	RGB(255,127,0)			Target 1	RGB(176,23,31)	UNKNOWN	SYBR	None
63	F3	Sample 6	RGB(238,121,66)			Target 1	RGB(176,23,31)	UNKNOWN	SYBR	None
64	F4	Sample 8	RGB(198,113,113)			Target 1	RGB(176,23,31)	UNKNOWN	SYBR	None
65	F5	Sample 10	RGB(238,220,130)			Target 1	RGB(176,23,31)	UNKNOWN	SYBR	None
66	F6	Sample 12	RGB(142,142,56)			Target 1	RGB(176,23,31)	UNKNOWN	SYBR	None
67	F7	Sample 14	RGB(51,161,201)			Target 1	RGB(176,23,31)	UNKNOWN	SYBR	None
68	F8	Sample 16	RGB(176,23,31)			Target 1	RGB(176,23,31)	UNKNOWN	SYBR	None
69	F9	Sample 18	RGB(0,139,69)			Target 1	RGB(176,23,31)	UNKNOWN	SYBR	None
70	F10	Sample 20	RGB(139,137,112)			Target 1	RGB(176,23,31)	UNKNOWN	SYBR	None
71	F11
72	F12
73	G1	Sample 2	RGB(0,0,255)			Target 1	RGB(176,23,31)	UNKNOWN	SYBR	None
74	G2	Sample 4	RGB(255,127,0)			Target 1	RGB(176,23,31)	UNKNOWN	SYBR	None
75	G3	Sample 6	RGB(238,121,66)			Target 1	RGB(176,23,31)	UNKNOWN	SYBR	None
76	G4	Sample 8	RGB(198,113,113)			Target 1	RGB(176,23,31)	UNKNOWN	SYBR	None
77	G5	Sample 10	RGB(238,220,130)			Target 1	RGB(176,23,31)	UNKNOWN	SYBR	None
78	G6	Sample 12	RGB(142,142,56)			Target 1	RGB(176,23,31)	UNKNOWN	SYBR	None
79	G7	Sample 14	RGB(51,161,201)			Target 1	RGB(176,23,31)	UNKNOWN	SYBR	None
80	G8	Sample 16	RGB(176,23,31)			Target 1	RGB(176,23,31)	UNKNOWN	SYBR	None
81	G9	Sample 18	RGB(0,139,69)			Target 1	RGB(176,23,31)	UNKNOWN	SYBR	None
82	G10	Sample 20	RGB(139,137,112)			Target 1	RGB(176,23,31)	UNKNOWN	SYBR	None
83	G11
84	G12
85	H1	Sample 2	RGB(0,0,255)			Target 1	RGB(176,23,31)	UNKNOWN	SYBR	None
86	H2	Sample 4	RGB(255,127,0)			Target 1	RGB(176,23,31)	UNKNOWN	SYBR	None
87	H3	Sample 6	RGB(238,121,66)			Target 1	RGB(176,23,31)	UNKNOWN	SYBR	None
88	H4	Sample 8	RGB(198,113,113)			Target 1	RGB(176,23,31)	UNKNOWN	SYBR	None
89	H5	Sample 10	RGB(238,220,130)			Target 1	RGB(176,23,31)	UNKNOWN	SYBR	None
90	H6	Sample 12	RGB(142,142,56)			Target 1	RGB(176,23,31)	UNKNOWN	SYBR	None
91	H7	Sample 14	RGB(51,161,201)			Target 1	RGB(176,23,31)	UNKNOWN	SYBR	None
92	H8	Sample 16	RGB(176,23,31)			Target 1	RGB(176,23,31)	UNKNOWN	SYBR	None
93	H9	Sample 18	RGB(0,139,69)			Target 1	RGB(176,23,31)	UNKNOWN	SYBR	None
94	H10	Sample 20	RGB(139,137,112)			Target 1	RGB(176,23,31)	UNKNOWN	SYBR	None
95	H11
96	H12

## Sheet: Amplification Data
Block Type	96-Well Block (0.2mL)
Calibration Background is expired	Yes
Calibration Background performed on	03-18-2015
Calibration HRM MELTDOCTOR is expired	Yes
Calibration HRM MELTDOCTOR performed on	03-18-2015
Calibration Normalization FAM-ROX is expired	Yes
Calibration Normalization FAM-ROX performed on	03-18-2015
Calibration Normalization VIC-ROX is expired	Yes
Calibration Normalization VIC-ROX performed on	03-18-2015
Calibration Pure Dye CY5 is expired	No
Calibration Pure Dye CY5 performed on	05-27-2017
Calibration Pure Dye FAM is expired	Yes
Calibration Pure Dye FAM performed on	03-18-2015
Calibration Pure Dye MELTDOCTOR is expired	Yes
Calibration Pure Dye MELTDOCTOR performed on	03-18-2015
Calibration Pure Dye NED is expired	Yes
Calibration Pure Dye NED performed on	03-18-2015
Calibration Pure Dye ROX is expired	Yes
Calibration Pure Dye ROX performed on	03-18-2015
Calibration Pure Dye SYBR is expired	Yes
Calibration Pure Dye SYBR performed on	03-18-2015
Calibration Pure Dye TAMRA is expired	Yes
Calibration Pure Dye TAMRA performed on	03-18-2015
Calibration Pure Dye VIC is expired	Yes
Calibration Pure Dye VIC performed on	03-18-2015
Calibration ROI is expired	Yes
Calibration ROI performed on	03-18-2015
Calibration Uniformity is expired	Yes
Calibration Uniformity performed on	03-18-2015
Chemistry	SYBR_GREEN
Date Created	2018-02-03 10:06:42 AM CST
Date Modified	2018-02-03 17:03:42 PM CST
Experiment Barcode
Experiment Comment
Experiment File Name	G:\wgh\小麦SYP基因家族鉴定与分析\定量结果\Q7\2018-02-03 100636 SNARE8.eds
Experiment Name	2018-02-03 100636
Experiment Run Start Time	2018-02-03 18:28:51 PM CST
Experiment Run Stop Time	2018-02-03 19:38:11 PM CST
Experiment Type	Comparative Cт (ΔΔCт)
Instrument Name	278870447
Instrument Serial Number	278870447
Instrument Type	QuantStudio(TM) 7 Flex System
Passive Reference	ROX
Quantification Cycle Method	Ct
Signal Smoothing On	true
Stage/ Cycle where Analysis is performed	Stage 2, Step 2
User Name
Well	Cycle	Target Name	Rn	Delta Rn
1	1	Target 1	0.179169	-0.00605732
1	2	Target 1	0.183704	-0.00249239
1	3	Target 1	0.186436	-0.000729983
1	4	Target 1	0.190805	0.00266877
1	5	Target 1	0.189648	0.000542672
1	6	Target 1	0.188602	-0.00147362
1	7	Target 1	0.189092	-0.00195312
1	8	Target 1	0.190241	-0.00177372
1	9	Target 1	0.19084	-0.00214477
1	10	Target 1	0.195608	0.0016539
1	11	Target 1	0.197981	0.00305705
1	12	Target 1	0.19777	0.00187593
1	13	Target 1	0.197592	0.000728471
1	14	Target 1	0.197308	-0.000526114
1	15	Target 1	0.197961	-0.000842477
1	16	Target 1	0.199362	-0.000411175
1	17	Target 1	0.199409	-0.00133421
1	18	Target 1	0.202375	0.000662386
1	19	Target 1	0.207656	0.00497282
1	20	Target 1	0.216239	0.0125864
1	21	Target 1	0.230486	0.0258635
1	22	Target 1	0.264586	0.0589936
1	23	Target 1	0.32098	0.114418
1	24	Target 1	0.41017	0.202638
1	25	Target 1	0.545919	0.337418
1	26	Target 1	0.71658	0.507109
1	27	Target 1	0.884744	0.674302
1	28	Target 1	1.02618	0.814772
1	29	Target 1	1.12432	0.911935
1	30	Target 1	1.18603	0.972683
1	31	Target 1	1.23144	1.01712
1	32	Target 1	1.26734	1.05205
1	33	Target 1	1.29814	1.08188
1	34	Target 1	1.32596	1.10873
1	35	Target 1	1.33686	1.11866
1	36	Target 1	1.35521	1.13604
1	37	Target 1	1.37045	1.15031
1	38	Target 1	1.37675	1.15564
1	39	Target 1	1.37831	1.15623
1	40	Target 1	1.38149	1.15844
2	1	Target 1	0.247229	-0.0128585
2	2	Target 1	0.252084	-0.00933527
2	3	Target 1	0.258796	-0.00395424
2	4	Target 1	0.263027	-0.00105471
2	5	Target 1	0.265412	-1.64044e-06
2	6	Target 1	0.266758	1.28785e-05
2	7	Target 1	0.269236	0.00115902
2	8	Target 1	0.270931	0.00152259
2	9	Target 1	0.273473	0.0027331
2	10	Target 1	0.274022	0.00195056
2	11	Target 1	0.275548	0.00214538
2	12	Target 1	0.275495	0.000760829
2	13	Target 1	0.275434	-0.000632365
2	14	Target 1	0.277078	-0.000319376
2	15	Target 1	0.277638	-0.0010911
2	16	Target 1	0.277985	-0.00207553
2	17	Target 1	0.28058	-0.00081241
2	18	Target 1	0.281243	-0.00148057
2	19	Target 1	0.285193	0.0011376
2	20	Target 1	0.293808	0.00842156
2	21	Target 1	0.303885	0.0171669
2	22	Target 1	0.327879	0.0398295
2	23	Target 1	0.368836	0.0794547
2	24	Target 1	0.441372	0.150659
2	25	Target 1	0.558851	0.266806
2	26	Target 1	0.723332	0.429956
2	27	Target 1	0.910127	0.61542
2	28	Target 1	1.08556	0.789523
2	29	Target 1	1.22156	0.924193
2	30	Target 1	1.31962	1.02092
2	31	Target 1	1.38649	1.08645
2	32	Target 1	1.44006	1.1387
2	33	Target 1	1.48344	1.18074
2	34	Target 1	1.51682	1.21279
2	35	Target 1	1.54109	1.23573
2	36	Target 1	1.56467	1.25798
2	37	Target 1	1.58245	1.27442
2	38	Target 1	1.59474	1.28539
2	39	Target 1	1.60165	1.29096
2	40	Target 1	1.60769	1.29567
3	1	Target 1	0.296202	-0.00903284
3	2	Target 1	0.302094	-0.00393007
3	3	Target 1	0.307248	0.000434824
3	4	Target 1	0.308177	0.000574761
3	5	Target 1	0.308262	-0.000129094
3	6	Target 1	0.308582	-0.000597601
3	7	Target 1	0.311593	0.00162361
3	8	Target 1	0.312093	0.0013349
3	9	Target 1	0.312146	0.000598144
3	10	Target 1	0.311478	-0.000858757
3	11	Target 1	0.312405	-0.000720161
3	12	Target 1	0.311795	-0.00212017
3	13	Target 1	0.312036	-0.00266837
3	14	Target 1	0.315395	-9.78421e-05
3	15	Target 1	0.315792	-0.000490532
3	16	Target 1	0.317143	7.12871e-05
3	17	Target 1	0.317362	-0.00049819
3	18	Target 1	0.320074	0.00142419
3	19	Target 1	0.321558	0.00211899
3	20	Target 1	0.327035	0.00680703
3	21	Target 1	0.335062	0.0140455
3	22	Target 1	0.351264	0.0294579
3	23	Target 1	0.384985	0.0623899
3	24	Target 1	0.443819	0.120434
3	25	Target 1	0.545106	0.220933
3	26	Target 1	0.693789	0.368826
3	27	Target 1	0.881722	0.555971
3	28	Target 1	1.07941	0.752869
3	29	Target 1	1.24908	0.921751
3	30	Target 1	1.37319	1.04507
3	31	Target 1	1.45882	1.12991
3	32	Target 1	1.52012	1.19042
3	33	Target 1	1.56905	1.23856
3	34	Target 1	1.60625	1.27498
3	35	Target 1	1.63256	1.3005
3	36	Target 1	1.65742	1.32456
3	37	Target 1	1.68063	1.34699
3	38	Target 1	1.69915	1.36472
3	39	Target 1	1.71435	1.37913
3	40	Target 1	1.72345	1.38744
4	1	Target 1	0.371295	-0.0199935
4	2	Target 1	0.377889	-0.0152656
4	3	Target 1	0.387452	-0.0075687
4	4	Target 1	0.394749	-0.00213745
4	5	Target 1	0.396862	-0.00189098
4	6	Target 1	0.400844	0.000225114
4	7	Target 1	0.406196	0.00371095
4	8	Target 1	0.408412	0.0040609
4	9	Target 1	0.408311	0.00209285
4	10	Target 1	0.410418	0.00233429
4	11	Target 1	0.41312	0.00317025
4	12	Target 1	0.414413	0.00259683
4	13	Target 1	0.415104	0.00142117
4	14	Target 1	0.416337	0.000788565
4	15	Target 1	0.417935	0.000520681
4	16	Target 1	0.41788	-0.00140064
4	17	Target 1	0.418317	-0.00282965
4	18	Target 1	0.420352	-0.00266147
4	19	Target 1	0.422447	-0.00243272
4	20	Target 1	0.431751	0.0050052
4	21	Target 1	0.444161	0.0155493
4	22	Target 1	0.466401	0.0359227
4	23	Target 1	0.507844	0.0754995
4	24	Target 1	0.583197	0.148986
4	25	Target 1	0.705662	0.269585
4	26	Target 1	0.879982	0.442039
4	27	Target 1	1.09011	0.650303
4	28	Target 1	1.29712	0.85544
4	29	Target 1	1.46281	1.01927
4	30	Target 1	1.58199	1.13659
4	31	Target 1	1.66739	1.22011
4	32	Target 1	1.73161	1.28247
4	33	Target 1	1.78022	1.32922
4	34	Target 1	1.81465	1.36178
4	35	Target 1	1.84694	1.3922
4	36	Target 1	1.87084	1.41424
4	37	Target 1	1.89057	1.4321
4	38	Target 1	1.91027	1.44993
4	39	Target 1	1.92559	1.46339
4	40	Target 1	1.9299	1.46583
5	1	Target 1	0.298069	-0.0142566
5	2	Target 1	0.300445	-0.0126139
5	3	Target 1	0.30644	-0.00735363
5	4	Target 1	0.315374	0.000846376
5	5	Target 1	0.317681	0.00242023
5	6	Target 1	0.316974	0.00097838
5	7	Target 1	0.31779	0.00106089
5	8	Target 1	0.318093	0.000629852
5	9	Target 1	0.320116	0.00191858
5	10	Target 1	0.320163	0.00123226
5	11	Target 1	0.320483	0.000817548
5	12	Target 1	0.322292	0.00189257
5	13	Target 1	0.32202	0.000886342
5	14	Target 1	0.321367	-0.00050037
5	15	Target 1	0.321049	-0.00155225
5	16	Target 1	0.322387	-0.000948468
5	17	Target 1	0.322385	-0.00168403
5	18	Target 1	0.323046	-0.00175693
5	19	Target 1	0.32665	0.00111266
5	20	Target 1	0.330981	0.00470997
5	21	Target 1	0.34003	0.0130244
5	22	Target 1	0.35855	0.0308104
5	23	Target 1	0.397021	0.0685479
5	24	Target 1	0.470706	0.141498
5	25	Target 1	0.588381	0.25844
5	26	Target 1	0.766173	0.435497
5	27	Target 1	0.989617	0.658208
5	28	Target 1	1.22381	0.891669
5	29	Target 1	1.41935	1.08647
5	30	Target 1	1.5607	1.22708
5	31	Target 1	1.66128	1.32693
5	32	Target 1	1.73314	1.39806
5	33	Target 1	1.78646	1.45065
5	34	Target 1	1.82865	1.4921
5	35	Target 1	1.86421	1.52692
5	36	Target 1	1.89124	1.55322
5	37	Target 1	1.90716	1.56841
5	38	Target 1	1.92215	1.58267
5	39	Target 1	1.93792	1.5977
5	40	Target 1	1.94638	1.60543
6	1	Target 1	0.335945	-0.0113592
6	2	Target 1	0.34108	-0.00786212
6	3	Target 1	0.347201	-0.00337775
6	4	Target 1	0.350613	-0.00160325
6	5	Target 1	0.354158	0.000304761
6	6	Target 1	0.356002	0.000511064
6	7	Target 1	0.357567	0.000439162
6	8	Target 1	0.361212	0.00244755
6	9	Target 1	0.361933	0.00153141
6	10	Target 1	0.36272	0.000680593
6	11	Target 1	0.366193	0.00251679
6	12	Target 1	0.368037	0.00272374
6	13	Target 1	0.367788	0.000837685
6	14	Target 1	0.366682	-0.00190543
6	15	Target 1	0.36734	-0.00288553
6	16	Target 1	0.369043	-0.00281891
6	17	Target 1	0.372782	-0.000717565
6	18	Target 1	0.375421	0.000284489
6	19	Target 1	0.377805	0.0010312
6	20	Target 1	0.382954	0.00454347
6	21	Target 1	0.396434	0.0163854
6	22	Target 1	0.418048	0.0363626
6	23	Target 1	0.461006	0.0776832
6	24	Target 1	0.539368	0.154408
6	25	Target 1	0.66766	0.281063
6	26	Target 1	0.859308	0.471073
6	27	Target 1	1.09811	0.708243
6	28	Target 1	1.34268	0.95117
6	29	Target 1	1.54734	1.15419
6	30	Target 1	1.69088	1.29609
6	31	Target 1	1.78735	1.39093
6	32	Target 1	1.85888	1.46082
6	33	Target 1	1.91567	1.51597
6	34	Target 1	1.95971	1.55838
6	35	Target 1	1.99422	1.59125
6	36	Target 1	2.01752	1.61292
6	37	Target 1	2.04254	1.63629
6	38	Target 1	2.06328	1.6554
6	39	Target 1	2.07671	1.6672
6	40	Target 1	2.08893	1.67778
7	1	Target 1	0.420398	-0.0126621
7	2	Target 1	0.426737	-0.00790218
7	3	Target 1	0.43337	-0.00284813
7	4	Target 1	0.435982	-0.00181544
7	5	Target 1	0.439005	-0.000371521
7	6	Target 1	0.44239	0.00143411
7	7	Target 1	0.444754	0.00221908
7	8	Target 1	0.446312	0.00219735
7	9	Target 1	0.448996	0.00330228
7	10	Target 1	0.45116	0.00388762
7	11	Target 1	0.44916	0.000308426
7	12	Target 1	0.448799	-0.00163191
7	13	Target 1	0.449356	-0.00265383
7	14	Target 1	0.45034	-0.00324961
7	15	Target 1	0.451701	-0.00346755
7	16	Target 1	0.455492	-0.00125565
7	17	Target 1	0.457403	-0.000924013
7	18	Target 1	0.461067	0.00116051
7	19	Target 1	0.465194	0.00370828
7	20	Target 1	0.470486	0.00742159
7	21	Target 1	0.487825	0.0231811
7	22	Target 1	0.520953	0.0547298
7	23	Target 1	0.579638	0.111836
7	24	Target 1	0.678067	0.208686
7	25	Target 1	0.833142	0.362181
7	26	Target 1	1.04823	0.575693
7	27	Target 1	1.29613	0.822015
7	28	Target 1	1.53518	1.05948
7	29	Target 1	1.722	1.24472
7	30	Target 1	1.84206	1.3632
7	31	Target 1	1.93195	1.45151
7	32	Target 1	2.00146	1.51944
7	33	Target 1	2.05242	1.56883
7	34	Target 1	2.08626	1.60109
7	35	Target 1	2.11268	1.62593
7	36	Target 1	2.14024	1.6519
7	37	Target 1	2.16688	1.67697
7	38	Target 1	2.18372	1.69223
7	39	Target 1	2.19691	1.70384
7	40	Target 1	2.21234	1.71769
8	1	Target 1	0.325501	-0.0209399
8	2	Target 1	0.3268	-0.0222699
8	3	Target 1	0.333939	-0.0177612
8	4	Target 1	0.336851	-0.0174784
8	5	Target 1	0.339042	-0.0179175
8	6	Target 1	0.353309	-0.0062807
8	7	Target 1	0.37775	0.0155312
8	8	Target 1	0.383934	0.0190857
8	9	Target 1	0.384477	0.0169986
8	10	Target 1	0.386477	0.0163685
8	11	Target 1	0.385725	0.0129869
8	12	Target 1	0.385252	0.00988458
8	13	Target 1	0.383832	0.00583481
8	14	Target 1	0.381359	0.000731743
8	15	Target 1	0.380124	-0.00313262
8	16	Target 1	0.380189	-0.00569799
8	17	Target 1	0.38066	-0.00785614
8	18	Target 1	0.384114	-0.0070326
8	19	Target 1	0.385354	-0.0084223
8	20	Target 1	0.390563	-0.00584269
8	21	Target 1	0.39629	-0.00274544
8	22	Target 1	0.415023	0.0133574
8	23	Target 1	0.446466	0.0421709
8	24	Target 1	0.504053	0.0971282
8	25	Target 1	0.605154	0.1956
8	26	Target 1	0.765375	0.353191
8	27	Target 1	0.988786	0.573972
8	28	Target 1	1.24865	0.831209
8	29	Target 1	1.49304	1.07296
8	30	Target 1	1.67761	1.2549
8	31	Target 1	1.80256	1.37723
8	32	Target 1	1.89346	1.46549
8	33	Target 1	1.95966	1.52906
8	34	Target 1	2.01309	1.57987
8	35	Target 1	2.05314	1.61728
8	36	Target 1	2.08219	1.64371
8	37	Target 1	2.11288	1.67177
8	38	Target 1	2.13448	1.69074
8	39	Target 1	2.14762	1.70125
8	40	Target 1	2.15556	1.70656
9	1	Target 1	0.324345	0.00230261
9	2	Target 1	0.325638	0.000539469
9	3	Target 1	0.328077	-7.68187e-05
9	4	Target 1	0.332876	0.00166599
9	5	Target 1	0.335332	0.0010654
9	6	Target 1	0.336959	-0.000363384
9	7	Target 1	0.33999	-0.000388781
9	8	Target 1	0.342377	-0.00105761
9	9	Target 1	0.345173	-0.00131719
9	10	Target 1	0.348576	-0.000970926
9	11	Target 1	0.353116	0.000513194
9	12	Target 1	0.355802	0.000143551
9	13	Target 1	0.358857	0.000141876
9	14	Target 1	0.362616	0.00084461
9	15	Target 1	0.364722	-0.000105017
9	16	Target 1	0.36617	-0.00171298
9	17	Target 1	0.370137	-0.000802104
9	18	Target 1	0.375231	0.00123551
9	19	Target 1	0.378236	0.00118469
9	20	Target 1	0.387388	0.00728051
9	21	Target 1	0.397849	0.0146849
9	22	Target 1	0.425802	0.0395822
9	23	Target 1	0.474043	0.0847672
9	24	Target 1	0.55891	0.166578
9	25	Target 1	0.699987	0.304599
9	26	Target 1	0.90104	0.502596
9	27	Target 1	1.13911	0.737608
9	28	Target 1	1.36324	0.958679
9	29	Target 1	1.54753	1.13992
9	30	Target 1	1.67559	1.26492
9	31	Target 1	1.76037	1.34665
9	32	Target 1	1.8191	1.40232
9	33	Target 1	1.87121	1.45137
9	34	Target 1	1.90752	1.48463
9	35	Target 1	1.93845	1.5125
9	36	Target 1	1.96635	1.53734
9	37	Target 1	1.98771	1.55565
9	38	Target 1	2.00631	1.57119
9	39	Target 1	2.02375	1.58558
9	40	Target 1	2.02983	1.5886
10	1	Target 1	0.275277	-0.00812943
10	2	Target 1	0.278211	-0.00642578
10	3	Target 1	0.286158	0.000292145
10	4	Target 1	0.289135	0.00203996
10	5	Target 1	0.289735	0.00141024
10	6	Target 1	0.289968	0.000413535
10	7	Target 1	0.291303	0.000519186
10	8	Target 1	0.291458	-0.000555305
10	9	Target 1	0.291699	-0.001544
10	10	Target 1	0.295007	0.00053454
10	11	Target 1	0.295663	-3.86466e-05
10	12	Target 1	0.295059	-0.00187247
10	13	Target 1	0.294971	-0.00318934
10	14	Target 1	0.297173	-0.0022174
10	15	Target 1	0.29909	-0.00152947
10	16	Target 1	0.301511	-0.000337943
10	17	Target 1	0.302698	-0.000380618
10	18	Target 1	0.305955	0.00164657
10	19	Target 1	0.310347	0.00480901
10	20	Target 1	0.319021	0.0122536
10	21	Target 1	0.332549	0.0245521
10	22	Target 1	0.35965	0.0504239
10	23	Target 1	0.41411	0.103654
10	24	Target 1	0.50616	0.194475
10	25	Target 1	0.650891	0.337976
10	26	Target 1	0.85418	0.540035
10	27	Target 1	1.08798	0.772605
10	28	Target 1	1.30462	0.988021
10	29	Target 1	1.46885	1.15102
10	30	Target 1	1.57947	1.26041
10	31	Target 1	1.65436	1.33407
10	32	Target 1	1.71707	1.39555
10	33	Target 1	1.76807	1.44532
10	34	Target 1	1.80312	1.47914
10	35	Target 1	1.83378	1.50857
10	36	Target 1	1.85869	1.53225
10	37	Target 1	1.87161	1.54394
10	38	Target 1	1.88674	1.55784
10	39	Target 1	1.89985	1.56973
10	40	Target 1	1.91083	1.57947
11	1
11	2
11	3
11	4
11	5
11	6
11	7
11	8
11	9
11	10
11	11
11	12
11	13
11	14
11	15
11	16
11	17
11	18
11	19
11	20
11	21
11	22
11	23
11	24
11	25
11	26
11	27
11	28
11	29
11	30
11	31
11	32
11	33
11	34
11	35
11	36
11	37
11	38
11	39
11	40
12	1
12	2
12	3
12	4
12	5
12	6
12	7
12	8
12	9
12	10
12	11
12	12
12	13
12	14
12	15
12	16
12	17
12	18
12	19
12	20
12	21
12	22
12	23
12	24
12	25
12	26
12	27
12	28
12	29
12	30
12	31
12	32
12	33
12	34
12	35
12	36
12	37
12	38
12	39
12	40
13	1	Target 1	0.24404	-0.00555434
13	2	Target 1	0.247875	-0.00287993
13	3	Target 1	0.253008	0.00109295
13	4	Target 1	0.254897	0.00182218
13	5	Target 1	0.254234	-2.38199e-07
13	6	Target 1	0.254551	-0.000844153
13	7	Target 1	0.257198	0.000643308
13	8	Target 1	0.256573	-0.00114209
13	9	Target 1	0.256603	-0.00227145
13	10	Target 1	0.259759	-0.000276041
13	11	Target 1	0.261825	0.000629649
13	12	Target 1	0.262453	9.77052e-05
13	13	Target 1	0.263094	-0.000421424
13	14	Target 1	0.263593	-0.00108152
13	15	Target 1	0.264649	-0.00118625
13	16	Target 1	0.266341	-0.000654008
13	17	Target 1	0.269685	0.00153038
13	18	Target 1	0.271376	0.00206101
13	19	Target 1	0.277733	0.0072577
13	20	Target 1	0.288221	0.016586
13	21	Target 1	0.307565	0.0347694
13	22	Target 1	0.345634	0.0716791
13	23	Target 1	0.407856	0.132741
13	24	Target 1	0.514241	0.237966
13	25	Target 1	0.670302	0.392866
13	26	Target 1	0.862231	0.583636
13	27	Target 1	1.05626	0.776502
13	28	Target 1	1.21194	0.931026
13	29	Target 1	1.32321	1.04113
13	30	Target 1	1.39773	1.11449
13	31	Target 1	1.45384	1.16944
13	32	Target 1	1.49777	1.21221
13	33	Target 1	1.53255	1.24583
13	34	Target 1	1.55754	1.26967
13	35	Target 1	1.57885	1.28981
13	36	Target 1	1.59653	1.30634
13	37	Target 1	1.6138	1.32245
13	38	Target 1	1.6254	1.33288
13	39	Target 1	1.63562	1.34194
13	40	Target 1	1.64591	1.35107
14	1	Target 1	0.261102	-0.0102702
14	2	Target 1	0.265911	-0.00674872
14	3	Target 1	0.272383	-0.0015638
14	4	Target 1	0.274762	-0.000471717
14	5	Target 1	0.275514	-0.00100598
14	6	Target 1	0.277755	-5.2359e-05
14	7	Target 1	0.279399	0.000304469
14	8	Target 1	0.280749	0.000367744
14	9	Target 1	0.283791	0.00212263
14	10	Target 1	0.284227	0.00127145
14	11	Target 1	0.284256	1.33479e-05
14	12	Target 1	0.286837	0.00130749
14	13	Target 1	0.288272	0.00145555
14	14	Target 1	0.288322	0.000218431
14	15	Target 1	0.287958	-0.00143252
14	16	Target 1	0.289434	-0.0012433
14	17	Target 1	0.290978	-0.000986046
14	18	Target 1	0.292091	-0.00115982
14	19	Target 1	0.295393	0.000854435
14	20	Target 1	0.30199	0.00616524
14	21	Target 1	0.312996	0.0158837
14	22	Target 1	0.336567	0.0381678
14	23	Target 1	0.381824	0.0821384
14	24	Target 1	0.458876	0.157903
14	25	Target 1	0.581154	0.278894
14	26	Target 1	0.755007	0.45146
14	27	Target 1	0.95588	0.651046
14	28	Target 1	1.14859	0.842466
14	29	Target 1	1.30414	0.996728
14	30	Target 1	1.41197	1.10327
14	31	Target 1	1.4887	1.17871
14	32	Target 1	1.54581	1.23454
14	33	Target 1	1.59182	1.27927
14	34	Target 1	1.6279	1.31406
14	35	Target 1	1.65746	1.34233
14	36	Target 1	1.68053	1.36412
14	37	Target 1	1.70205	1.38434
14	38	Target 1	1.71818	1.39919
14	39	Target 1	1.73364	1.41336
14	40	Target 1	1.74275	1.42118
15	1	Target 1	0.326793	-0.0160881
15	2	Target 1	0.333982	-0.0107236
15	3	Target 1	0.341833	-0.00469665
15	4	Target 1	0.347003	-0.00135163
15	5	Target 1	0.349814	-0.00036492
15	6	Target 1	0.352866	0.000862321
15	7	Target 1	0.354576	0.000748398
15	8	Target 1	0.356582	0.000929161
15	9	Target 1	0.359342	0.00186493
15	10	Target 1	0.360611	0.00130937
15	11	Target 1	0.362141	0.00101494
15	12	Target 1	0.36451	0.00155905
15	13	Target 1	0.366678	0.00190256
15	14	Target 1	0.369342	0.00274219
15	15	Target 1	0.369731	0.00130701
15	16	Target 1	0.369848	-0.00040038
15	17	Target 1	0.369757	-0.00231588
15	18	Target 1	0.370028	-0.00387003
15	19	Target 1	0.374482	-0.00124044
15	20	Target 1	0.380452	0.0029054
15	21	Target 1	0.390999	0.0116279
15	22	Target 1	0.412737	0.0315411
15	23	Target 1	0.448486	0.065466
15	24	Target 1	0.513492	0.128647
15	25	Target 1	0.623925	0.237256
15	26	Target 1	0.788693	0.400199
15	27	Target 1	0.997275	0.606957
15	28	Target 1	1.20927	0.817129
15	29	Target 1	1.38894	0.994974
15	30	Target 1	1.52165	1.12586
15	31	Target 1	1.6088	1.21119
15	32	Target 1	1.67102	1.27158
15	33	Target 1	1.72045	1.31919
15	34	Target 1	1.76023	1.35714
15	35	Target 1	1.79097	1.38606
15	36	Target 1	1.81459	1.40785
15	37	Target 1	1.83245	1.42389
15	38	Target 1	1.84801	1.43762
15	39	Target 1	1.85862	1.4464
15	40	Target 1	1.86654	1.4525
16	1	Target 1	0.390179	-0.016709
16	2	Target 1	0.395194	-0.0133154
16	3	Target 1	0.403385	-0.00674524
16	4	Target 1	0.408055	-0.00369608
16	5	Target 1	0.412786	-0.000587074
16	6	Target 1	0.415262	0.00026849
16	7	Target 1	0.41719	0.000575243
16	8	Target 1	0.419654	0.00141814
16	9	Target 1	0.42295	0.00309213
16	10	Target 1	0.424075	0.00259661
16	11	Target 1	0.427553	0.00445332
16	12	Target 1	0.428267	0.00354602
16	13	Target 1	0.430493	0.00415056
16	14	Target 1	0.431092	0.00312866
16	15	Target 1	0.431421	0.00183631
16	16	Target 1	0.429864	-0.00134199
16	17	Target 1	0.428831	-0.00399663
16	18	Target 1	0.429428	-0.00502094
16	19	Target 1	0.432392	-0.00367754
16	20	Target 1	0.438074	0.000382815
16	21	Target 1	0.450647	0.0113348
16	22	Target 1	0.476408	0.0354746
16	23	Target 1	0.522723	0.080169
16	24	Target 1	0.604576	0.1604
16	25	Target 1	0.738569	0.292772
16	26	Target 1	0.931618	0.4842
16	27	Target 1	1.1584	0.709357
16	28	Target 1	1.37622	0.925559
16	29	Target 1	1.55347	1.10119
16	30	Target 1	1.67886	1.22496
16	31	Target 1	1.7664	1.31088
16	32	Target 1	1.82902	1.37188
16	33	Target 1	1.87806	1.4193
16	34	Target 1	1.9139	1.45351
16	35	Target 1	1.94671	1.48471
16	36	Target 1	1.97625	1.51262
16	37	Target 1	1.99533	1.53008
16	38	Target 1	2.01127	1.5444
16	39	Target 1	2.0243	1.5558
16	40	Target 1	2.03385	1.56374
17	1	Target 1	0.323325	-0.0112924
17	2	Target 1	0.326196	-0.00927817
17	3	Target 1	0.330886	-0.00544558
17	4	Target 1	0.334639	-0.00255016
17	5	Target 1	0.338597	0.000550743
17	6	Target 1	0.341712	0.00280824
17	7	Target 1	0.342206	0.00244475
17	8	Target 1	0.343238	0.00261948
17	9	Target 1	0.343692	0.0022168
17	10	Target 1	0.343687	0.00135367
17	11	Target 1	0.343875	0.000684491
17	12	Target 1	0.34479	0.000742788
17	13	Target 1	0.344531	-0.000373334
17	14	Target 1	0.344166	-0.00159639
17	15	Target 1	0.345456	-0.00116344
17	16	Target 1	0.346518	-0.000958401
17	17	Target 1	0.346411	-0.00192307
17	18	Target 1	0.348775	-0.000416497
17	19	Target 1	0.351054	0.00100591
17	20	Target 1	0.356028	0.00512221
17	21	Target 1	0.366041	0.0142781
17	22	Target 1	0.387252	0.0346312
17	23	Target 1	0.430573	0.0770956
17	24	Target 1	0.506053	0.151718
17	25	Target 1	0.632348	0.277156
17	26	Target 1	0.825984	0.469934
17	27	Target 1	1.06778	0.71087
17	28	Target 1	1.32187	0.964109
17	29	Target 1	1.53749	1.17887
17	30	Target 1	1.68951	1.33003
17	31	Target 1	1.79241	1.43207
17	32	Target 1	1.86866	1.50746
17	33	Target 1	1.92788	1.56583
17	34	Target 1	1.97124	1.60833
17	35	Target 1	2.00457	1.64081
17	36	Target 1	2.03067	1.66605
17	37	Target 1	2.05377	1.68829
17	38	Target 1	2.07644	1.71011
17	39	Target 1	2.0939	1.7267
17	40	Target 1	2.103	1.73495
18	1	Target 1	0.358519	-0.00983042
18	2	Target 1	0.366306	-0.00332492
18	3	Target 1	0.371806	0.000893785
18	4	Target 1	0.372952	0.000757297
18	5	Target 1	0.372752	-0.000724497
18	6	Target 1	0.373101	-0.00165689
18	7	Target 1	0.377277	0.00123705
18	8	Target 1	0.37968	0.00235804
18	9	Target 1	0.379003	0.000399197
18	10	Target 1	0.378799	-0.0010868
18	11	Target 1	0.380045	-0.00112208
18	12	Target 1	0.381018	-0.00143109
18	13	Target 1	0.382832	-0.000898786
18	14	Target 1	0.385557	0.000543534
18	15	Target 1	0.385568	-0.000727289
18	16	Target 1	0.38671	-0.000866906
18	17	Target 1	0.388143	-0.000715742
18	18	Target 1	0.38978	-0.000360611
18	19	Target 1	0.394824	0.00340179
18	20	Target 1	0.400144	0.00744016
18	21	Target 1	0.411242	0.0172565
18	22	Target 1	0.43489	0.039622
18	23	Target 1	0.477519	0.0809698
18	24	Target 1	0.555874	0.158042
18	25	Target 1	0.685914	0.2868
18	26	Target 1	0.879094	0.478698
18	27	Target 1	1.12647	0.724797
18	28	Target 1	1.38111	0.97815
18	29	Target 1	1.58623	1.18199
18	30	Target 1	1.74248	1.33695
18	31	Target 1	1.8467	1.4399
18	32	Target 1	1.91806	1.50997
18	33	Target 1	1.97423	1.56487
18	34	Target 1	2.01737	1.60672
18	35	Target 1	2.05381	1.64188
18	36	Target 1	2.08266	1.66945
18	37	Target 1	2.10446	1.68997
18	38	Target 1	2.12319	1.70741
18	39	Target 1	2.14002	1.72296
18	40	Target 1	2.14871	1.73037
19	1	Target 1	0.35807	-0.0141203
19	2	Target 1	0.361982	-0.0116198
19	3	Target 1	0.368699	-0.00631465
19	4	Target 1	0.376151	-0.000273887
19	5	Target 1	0.380467	0.00263095
19	6	Target 1	0.38151	0.00226237
19	7	Target 1	0.381524	0.000865871
19	8	Target 1	0.382952	0.000881705
19	9	Target 1	0.384512	0.00103079
19	10	Target 1	0.385527	0.000634662
19	11	Target 1	0.3863	-3.51584e-06
19	12	Target 1	0.387266	-0.000449647
19	13	Target 1	0.390566	0.00143941
19	14	Target 1	0.391216	0.000678478
19	15	Target 1	0.391963	1.33887e-05
19	16	Target 1	0.392871	-0.000489308
19	17	Target 1	0.393029	-0.00174272
19	18	Target 1	0.395019	-0.00116389
19	19	Target 1	0.400231	0.00263609
19	20	Target 1	0.409855	0.0108492
19	21	Target 1	0.426556	0.0261386
19	22	Target 1	0.455881	0.0540525
19	23	Target 1	0.513579	0.110339
19	24	Target 1	0.614083	0.209432
19	25	Target 1	0.778022	0.37196
19	26	Target 1	1.00329	0.595816
19	27	Target 1	1.26129	0.852404
19	28	Target 1	1.50624	1.09594
19	29	Target 1	1.69494	1.28323
19	30	Target 1	1.82182	1.40871
19	31	Target 1	1.91133	1.49679
19	32	Target 1	1.98003	1.56409
19	33	Target 1	2.03387	1.61652
19	34	Target 1	2.07597	1.65721
19	35	Target 1	2.10929	1.68911
19	36	Target 1	2.1331	1.71151
19	37	Target 1	2.15336	1.73036
19	38	Target 1	2.16799	1.74358
19	39	Target 1	2.18435	1.75852
19	40	Target 1	2.19423	1.767
20	1	Target 1	0.321883	-0.00263029
20	2	Target 1	0.323347	-0.00250858
20	3	Target 1	0.326562	-0.000637373
20	4	Target 1	0.330487	0.00194509
20	5	Target 1	0.331375	0.00149037
20	6	Target 1	0.332304	0.0010761
20	7	Target 1	0.334395	0.00182456
20	8	Target 1	0.333939	2.52789e-05
20	9	Target 1	0.335106	-0.000150698
20	10	Target 1	0.336702	0.000102359
20	11	Target 1	0.336626	-0.00131691
20	12	Target 1	0.334791	-0.00449449
20	13	Target 1	0.336225	-0.0044032
20	14	Target 1	0.339987	-0.00198441
20	15	Target 1	0.343757	0.000442847
20	16	Target 1	0.344658	3.18038e-07
20	17	Target 1	0.346171	0.000170972
20	18	Target 1	0.348147	0.00080371
20	19	Target 1	0.353792	0.00510547
20	20	Target 1	0.360143	0.0101142
20	21	Target 1	0.370426	0.0190537
20	22	Target 1	0.388251	0.0355363
20	23	Target 1	0.422627	0.0685692
20	24	Target 1	0.479829	0.124428
20	25	Target 1	0.584261	0.227517
20	26	Target 1	0.74689	0.388803
20	27	Target 1	0.97594	0.616511
20	28	Target 1	1.23819	0.877419
20	29	Target 1	1.484	1.12188
20	30	Target 1	1.67683	1.31337
20	31	Target 1	1.81411	1.44931
20	32	Target 1	1.90472	1.53857
20	33	Target 1	1.97093	1.60345
20	34	Target 1	2.02415	1.65532
20	35	Target 1	2.06331	1.69314
20	36	Target 1	2.09374	1.72222
20	37	Target 1	2.12308	1.75022
20	38	Target 1	2.14517	1.77097
20	39	Target 1	2.16158	1.78603
20	40	Target 1	2.17408	1.79719
21	1	Target 1	0.311648	-0.0104465
21	2	Target 1	0.31473	-0.00905442
21	3	Target 1	0.322697	-0.00277728
21	4	Target 1	0.328106	0.00094211
21	5	Target 1	0.330244	0.00138971
21	6	Target 1	0.330336	-0.000207872
21	7	Target 1	0.33155	-0.000683188
21	8	Target 1	0.335182	0.00125846
21	9	Target 1	0.336545	0.000931681
21	10	Target 1	0.337253	-4.99176e-05
21	11	Target 1	0.33913	0.000137152
21	12	Target 1	0.340165	-0.000517098
21	13	Target 1	0.342707	0.000334444
21	14	Target 1	0.345468	0.00140623
21	15	Target 1	0.345481	-0.000271108
21	16	Target 1	0.346094	-0.00134766
21	17	Target 1	0.348621	-0.00051045
21	18	Target 1	0.349493	-0.0013282
21	19	Target 1	0.353804	0.00129298
21	20	Target 1	0.36237	0.00816969
21	21	Target 1	0.377665	0.0217749
21	22	Target 1	0.40497	0.0473897
21	23	Target 1	0.457036	0.097766
21	24	Target 1	0.552994	0.192034
21	25	Target 1	0.709254	0.346605
21	26	Target 1	0.926057	0.561717
21	27	Target 1	1.18344	0.817415
21	28	Target 1	1.4294	1.06168
21	29	Target 1	1.62693	1.25752
21	30	Target 1	1.7651	1.394
21	31	Target 1	1.86745	1.49466
21	32	Target 1	1.93446	1.55998
21	33	Target 1	1.98757	1.6114
21	34	Target 1	2.03561	1.65775
21	35	Target 1	2.07013	1.69058
21	36	Target 1	2.09278	1.71155
21	37	Target 1	2.11403	1.73111
21	38	Target 1	2.13339	1.74877
21	39	Target 1	2.14976	1.76345
21	40	Target 1	2.15933	1.77133
22	1	Target 1	0.299798	-0.00718224
22	2	Target 1	0.302989	-0.00549199
22	3	Target 1	0.309109	-0.000873334
22	4	Target 1	0.311283	-0.000200329
22	5	Target 1	0.313852	0.000867944
22	6	Target 1	0.314179	-0.000306318
22	7	Target 1	0.31459	-0.00139567
22	8	Target 1	0.317709	0.000222006
22	9	Target 1	0.319127	0.000139194
22	10	Target 1	0.322169	0.00168022
22	11	Target 1	0.322859	0.000869339
22	12	Target 1	0.324397	0.000905737
22	13	Target 1	0.326072	0.00107994
22	14	Target 1	0.327368	0.000875356
22	15	Target 1	0.327364	-0.000629563
22	16	Target 1	0.32653	-0.00296445
22	17	Target 1	0.32756	-0.00343573
22	18	Target 1	0.33323	0.000733056
22	19	Target 1	0.33643	0.0024326
22	20	Target 1	0.344644	0.00914499
22	21	Target 1	0.361618	0.0246185
22	22	Target 1	0.393179	0.0546781
22	23	Target 1	0.451743	0.111741
22	24	Target 1	0.556068	0.214565
22	25	Target 1	0.716715	0.373712
22	26	Target 1	0.939382	0.594878
22	27	Target 1	1.19618	0.850177
22	28	Target 1	1.43828	1.09077
22	29	Target 1	1.62473	1.27572
22	30	Target 1	1.74873	1.39822
22	31	Target 1	1.83034	1.47834
22	32	Target 1	1.89311	1.5396
22	33	Target 1	1.94202	1.58701
22	34	Target 1	1.98306	1.62655
22	35	Target 1	2.01772	1.6597
22	36	Target 1	2.04636	1.68684
22	37	Target 1	2.06217	1.70115
22	38	Target 1	2.0754	1.71288
22	39	Target 1	2.09487	1.73085
22	40	Target 1	2.1062	1.74068
23	1
23	2
23	3
23	4
23	5
23	6
23	7
23	8
23	9
23	10
23	11
23	12
23	13
23	14
23	15
23	16
23	17
23	18
23	19
23	20
23	21
23	22
23	23
23	24
23	25
23	26
23	27
23	28
23	29
23	30
23	31
23	32
23	33
23	34
23	35
23	36
23	37
23	38
23	39
23	40
24	1
24	2
24	3
24	4
24	5
24	6
24	7
24	8
24	9
24	10
24	11
24	12
24	13
24	14
24	15
24	16
24	17
24	18
24	19
24	20
24	21
24	22
24	23
24	24
24	25
24	26
24	27
24	28
24	29
24	30
24	31
24	32
24	33
24	34
24	35
24	36
24	37
24	38
24	39
24	40
25	1	Target 1	0.248093	-0.00184788
25	2	Target 1	0.249439	-0.000787726
25	3	Target 1	0.250497	-1.58778e-05
25	4	Target 1	0.251775	0.000975658
25	5	Target 1	0.252071	0.000986221
25	6	Target 1	0.251311	-6.02748e-05
25	7	Target 1	0.251373	-0.000284405
25	8	Target 1	0.252989	0.0010453
25	9	Target 1	0.253598	0.00136828
25	10	Target 1	0.253211	0.000695116
25	11	Target 1	0.24979	-0.00301186
25	12	Target 1	0.249709	-0.00337928
25	13	Target 1	0.252488	-0.000886395
25	14	Target 1	0.253467	-0.000193926
25	15	Target 1	0.253171	-0.000775177
25	16	Target 1	0.253091	-0.00114149
25	17	Target 1	0.254975	0.000456369
25	18	Target 1	0.259027	0.00422176
25	19	Target 1	0.262854	0.00776321
25	20	Target 1	0.272503	0.0171259
25	21	Target 1	0.29422	0.0385567
25	22	Target 1	0.331558	0.0756087
25	23	Target 1	0.395039	0.138804
25	24	Target 1	0.502664	0.246142
25	25	Target 1	0.658748	0.40194
25	26	Target 1	0.845967	0.588873
25	27	Target 1	1.03751	0.78013
25	28	Target 1	1.19319	0.935526
25	29	Target 1	1.30525	1.0473
25	30	Target 1	1.38411	1.12587
25	31	Target 1	1.44402	1.1855
25	32	Target 1	1.489	1.23019
25	33	Target 1	1.52228	1.26318
25	34	Target 1	1.55008	1.2907
25	35	Target 1	1.57628	1.31661
25	36	Target 1	1.60147	1.34152
25	37	Target 1	1.61537	1.35513
25	38	Target 1	1.62427	1.36375
25	39	Target 1	1.63479	1.37398
25	40	Target 1	1.64453	1.38343
26	1	Target 1	0.287756	-0.011203
26	2	Target 1	0.292472	-0.00763006
26	3	Target 1	0.298383	-0.00286251
26	4	Target 1	0.300231	-0.00215771
26	5	Target 1	0.303997	0.000464996
26	6	Target 1	0.306073	0.00139785
26	7	Target 1	0.307324	0.00150568
26	8	Target 1	0.309674	0.00271263
26	9	Target 1	0.309758	0.00165352
26	10	Target 1	0.30946	0.000212706
26	11	Target 1	0.310557	0.000166372
26	12	Target 1	0.311625	9.05644e-05
26	13	Target 1	0.313963	0.00128574
26	14	Target 1	0.313361	-0.0004593
26	15	Target 1	0.312353	-0.00261072
26	16	Target 1	0.313296	-0.00281063
26	17	Target 1	0.316599	-0.000650931
26	18	Target 1	0.318314	-7.90152e-05
26	19	Target 1	0.321677	0.00214076
26	20	Target 1	0.329245	0.00856481
26	21	Target 1	0.341133	0.0193101
26	22	Target 1	0.365555	0.0425885
26	23	Target 1	0.410252	0.0861427
26	24	Target 1	0.490529	0.165276
26	25	Target 1	0.616647	0.290251
26	26	Target 1	0.790049	0.46251
26	27	Target 1	0.993886	0.665204
26	28	Target 1	1.18692	0.85709
26	29	Target 1	1.3413	1.01033
26	30	Target 1	1.44905	1.11694
26	31	Target 1	1.52693	1.19368
26	32	Target 1	1.58294	1.24854
26	33	Target 1	1.6229	1.28736
26	34	Target 1	1.65863	1.32194
26	35	Target 1	1.69167	1.35384
26	36	Target 1	1.71637	1.37739
26	37	Target 1	1.73289	1.39278
26	38	Target 1	1.7491	1.40784
26	39	Target 1	1.76496	1.42255
26	40	Target 1	1.77482	1.43127
27	1	Target 1	0.325621	-0.017592
27	2	Target 1	0.331625	-0.0130774
27	3	Target 1	0.339616	-0.00657669
27	4	Target 1	0.344361	-0.00332115
27	5	Target 1	0.350257	0.00108499
27	6	Target 1	0.353862	0.00320034
27	7	Target 1	0.354038	0.00188679
27	8	Target 1	0.354365	0.000723747
27	9	Target 1	0.357931	0.00280021
27	10	Target 1	0.358523	0.00190211
27	11	Target 1	0.359489	0.00137844
27	12	Target 1	0.360473	0.000872738
27	13	Target 1	0.36231	0.00122052
27	14	Target 1	0.36375	0.0011708
27	15	Target 1	0.364447	0.00037825
27	16	Target 1	0.364495	-0.00106402
27	17	Target 1	0.364826	-0.00222212
27	18	Target 1	0.366874	-0.00166429
27	19	Target 1	0.368257	-0.00177067
27	20	Target 1	0.373788	0.00227001
27	21	Target 1	0.38457	0.0115627
27	22	Target 1	0.404667	0.0301699
27	23	Target 1	0.441226	0.065239
27	24	Target 1	0.506943	0.129466
27	25	Target 1	0.617267	0.238301
27	26	Target 1	0.782683	0.402227
27	27	Target 1	0.991127	0.609181
27	28	Target 1	1.21059	0.827156
27	29	Target 1	1.39819	1.01327
27	30	Target 1	1.53293	1.14651
27	31	Target 1	1.62685	1.23894
27	32	Target 1	1.69679	1.3074
27	33	Target 1	1.75184	1.36096
27	34	Target 1	1.79556	1.40318
27	35	Target 1	1.82557	1.4317
27	36	Target 1	1.85312	1.45777
27	37	Target 1	1.87712	1.48028
27	38	Target 1	1.89263	1.4943
27	39	Target 1	1.90755	1.50773
27	40	Target 1	1.91835	1.51704
28	1	Target 1	0.399638	-0.0208772
28	2	Target 1	0.4064	-0.0157949
28	3	Target 1	0.416835	-0.00704049
28	4	Target 1	0.422531	-0.00302436
28	5	Target 1	0.427382	0.000146485
28	6	Target 1	0.432198	0.00328225
28	7	Target 1	0.435826	0.00523028
28	8	Target 1	0.435521	0.003245
28	9	Target 1	0.435462	0.00150528
28	10	Target 1	0.435936	0.000298823
28	11	Target 1	0.439313	0.00199577
28	12	Target 1	0.440169	0.00117164
28	13	Target 1	0.440271	-0.000406932
28	14	Target 1	0.440295	-0.0020629
28	15	Target 1	0.44198	-0.00205802
28	16	Target 1	0.445312	-0.000406194
28	17	Target 1	0.44549	-0.00190847
28	18	Target 1	0.448027	-0.0010513
28	19	Target 1	0.451842	0.00108314
28	20	Target 1	0.459611	0.00717151
28	21	Target 1	0.472738	0.0186189
28	22	Target 1	0.49845	0.0426508
28	23	Target 1	0.547817	0.0903377
28	24	Target 1	0.633891	0.174731
28	25	Target 1	0.774574	0.313734
28	26	Target 1	0.974937	0.512417
28	27	Target 1	1.21524	0.751044
28	28	Target 1	1.44802	0.982138
28	29	Target 1	1.63366	1.1661
28	30	Target 1	1.76092	1.29168
28	31	Target 1	1.84829	1.37737
28	32	Target 1	1.91339	1.44079
28	33	Target 1	1.96553	1.49125
28	34	Target 1	2.00474	1.52878
28	35	Target 1	2.03499	1.55735
28	36	Target 1	2.06047	1.58115
28	37	Target 1	2.07736	1.59636
28	38	Target 1	2.0907	1.60802
28	39	Target 1	2.10223	1.61787
28	40	Target 1	2.11197	1.62593
29	1	Target 1	0.367579	-0.0102361
29	2	Target 1	0.369869	-0.00917574
29	3	Target 1	0.375512	-0.00476172
29	4	Target 1	0.381408	-9.55673e-05
29	5	Target 1	0.383974	0.00124161
29	6	Target 1	0.38507	0.00110836
29	7	Target 1	0.386785	0.00159319
29	8	Target 1	0.389371	0.00295077
29	9	Target 1	0.391003	0.00335284
29	10	Target 1	0.390916	0.00203626
29	11	Target 1	0.38901	-0.00109891
29	12	Target 1	0.388772	-0.00256593
29	13	Target 1	0.390675	-0.00189269
29	14	Target 1	0.392199	-0.00159806
29	15	Target 1	0.393138	-0.00188875
29	16	Target 1	0.394721	-0.00153467
29	17	Target 1	0.396976	-0.000508694
29	18	Target 1	0.400388	0.001674
29	19	Target 1	0.401932	0.00198797
29	20	Target 1	0.40997	0.00879691
29	21	Target 1	0.425533	0.0231305
29	22	Target 1	0.450828	0.0471958
29	23	Target 1	0.492019	0.0871574
29	24	Target 1	0.570892	0.164801
29	25	Target 1	0.703681	0.296361
29	26	Target 1	0.899597	0.491047
29	27	Target 1	1.14783	0.738049
29	28	Target 1	1.40405	0.993037
29	29	Target 1	1.62117	1.20893
29	30	Target 1	1.77605	1.36259
29	31	Target 1	1.88084	1.46614
29	32	Target 1	1.95753	1.5416
29	33	Target 1	2.01719	1.60003
29	34	Target 1	2.06174	1.64336
29	35	Target 1	2.09446	1.67485
29	36	Target 1	2.12632	1.70548
29	37	Target 1	2.15083	1.72876
29	38	Target 1	2.16587	1.74256
29	39	Target 1	2.18237	1.75784
29	40	Target 1	2.19134	1.76558
30	1	Target 1	0.35007	-0.00842944
30	2	Target 1	0.354963	-0.00688502
30	3	Target 1	0.362534	-0.0026625
30	4	Target 1	0.367636	-0.000908691
30	5	Target 1	0.372887	0.000993896
30	6	Target 1	0.37594	0.000698263
30	7	Target 1	0.377214	-0.00137603
30	8	Target 1	0.379331	-0.00260791
30	9	Target 1	0.382664	-0.0026234
30	10	Target 1	0.388044	-0.000591021
30	11	Target 1	0.395481	0.00349748
30	12	Target 1	0.400039	0.0047071
30	13	Target 1	0.404559	0.00587801
30	14	Target 1	0.406248	0.00421829
30	15	Target 1	0.406354	0.000976134
30	16	Target 1	0.408179	-0.000547414
30	17	Target 1	0.409162	-0.00291234
30	18	Target 1	0.411687	-0.00373565
30	19	Target 1	0.415767	-0.00300421
30	20	Target 1	0.421582	-0.000538419
30	21	Target 1	0.43428	0.00881135
30	22	Target 1	0.457439	0.0286224
30	23	Target 1	0.501616	0.0694506
30	24	Target 1	0.578645	0.143131
30	25	Target 1	0.710829	0.271966
30	26	Target 1	0.905132	0.462921
30	27	Target 1	1.14422	0.698664
30	28	Target 1	1.38874	0.939837
30	29	Target 1	1.59578	1.14352
30	30	Target 1	1.74701	1.2914
30	31	Target 1	1.85174	1.39279
30	32	Target 1	1.92712	1.46482
30	33	Target 1	1.9852	1.51955
30	34	Target 1	2.03424	1.56524
30	35	Target 1	2.06923	1.59688
30	36	Target 1	2.09924	1.62355
30	37	Target 1	2.12326	1.64422
30	38	Target 1	2.14273	1.66033
30	39	Target 1	2.16348	1.67774
30	40	Target 1	2.17801	1.68892
31	1	Target 1	0.35944	-0.0119321
31	2	Target 1	0.365597	-0.00739377
31	3	Target 1	0.370758	-0.00385059
31	4	Target 1	0.374847	-0.00137923
31	5	Target 1	0.378538	0.000693717
31	6	Target 1	0.379721	0.000258972
31	7	Target 1	0.383031	0.0019505
31	8	Target 1	0.385841	0.00314258
31	9	Target 1	0.387697	0.00338056
31	10	Target 1	0.386541	0.000606512
31	11	Target 1	0.387172	-0.000380619
31	12	Target 1	0.389859	0.000688759
31	13	Target 1	0.390693	-9.5508e-05
31	14	Target 1	0.391368	-0.00103889
31	15	Target 1	0.391508	-0.00251672
31	16	Target 1	0.3918	-0.00384231
31	17	Target 1	0.395678	-0.00158224
31	18	Target 1	0.399609	0.000730043
31	19	Target 1	0.403731	0.00323446
31	20	Target 1	0.411419	0.0093047
31	21	Target 1	0.426616	0.0228835
31	22	Target 1	0.456122	0.0507708
31	23	Target 1	0.513621	0.106652
31	24	Target 1	0.61291	0.204323
31	25	Target 1	0.768407	0.358202
31	26	Target 1	0.983405	0.571582
31	27	Target 1	1.2305	0.817057
31	28	Target 1	1.46258	1.04752
31	29	Target 1	1.64881	1.23213
31	30	Target 1	1.77757	1.35928
31	31	Target 1	1.86941	1.4495
31	32	Target 1	1.94098	1.51945
31	33	Target 1	1.99426	1.57111
31	34	Target 1	2.03472	1.60995
31	35	Target 1	2.0692	1.64281
31	36	Target 1	2.09466	1.66666
31	37	Target 1	2.11657	1.68695
31	38	Target 1	2.13427	1.70303
31	39	Target 1	2.15082	1.71796
31	40	Target 1	2.1625	1.72803
32	1	Target 1	0.34134	-0.00840885
32	2	Target 1	0.345072	-0.00600839
32	3	Target 1	0.349105	-0.00330762
32	4	Target 1	0.354026	0.000282133
32	5	Target 1	0.355304	0.000228609
32	6	Target 1	0.356711	0.000303115
32	7	Target 1	0.358521	0.000781801
32	8	Target 1	0.362437	0.00336557
32	9	Target 1	0.362812	0.00240922
32	10	Target 1	0.362637	0.000903009
32	11	Target 1	0.363534	0.000468343
32	12	Target 1	0.364501	0.000102789
32	13	Target 1	0.365555	-0.000174313
32	14	Target 1	0.365335	-0.00172582
32	15	Target 1	0.365082	-0.0033113
32	16	Target 1	0.366358	-0.00336635
32	17	Target 1	0.368672	-0.00238421
32	18	Target 1	0.372331	-5.66792e-05
32	19	Target 1	0.375506	0.00178645
32	20	Target 1	0.378747	0.00369526
32	21	Target 1	0.386223	0.00984008
32	22	Target 1	0.407532	0.0298167
32	23	Target 1	0.441789	0.0627421
32	24	Target 1	0.50697	0.126591
32	25	Target 1	0.617459	0.235749
32	26	Target 1	0.786233	0.403191
32	27	Target 1	1.02169	0.637315
32	28	Target 1	1.29714	0.911431
32	29	Target 1	1.55349	1.16646
32	30	Target 1	1.7511	1.36273
32	31	Target 1	1.88917	1.49947
32	32	Target 1	1.98318	1.59215
32	33	Target 1	2.05457	1.66221
32	34	Target 1	2.11471	1.72101
32	35	Target 1	2.15899	1.76396
32	36	Target 1	2.18794	1.79158
32	37	Target 1	2.22158	1.82389
32	38	Target 1	2.24856	1.84954
32	39	Target 1	2.26483	1.86448
32	40	Target 1	2.27772	1.87603
33	1	Target 1	0.374666	-0.00305328
33	2	Target 1	0.377672	-0.00144485
33	3	Target 1	0.380911	0.000396267
33	4	Target 1	0.380702	-0.00121089
33	5	Target 1	0.381329	-0.00198132
33	6	Target 1	0.385328	0.000619645
33	7	Target 1	0.387818	0.00171237
33	8	Target 1	0.389151	0.00164787
33	9	Target 1	0.389941	0.00103981
33	10	Target 1	0.391368	0.00106933
33	11	Target 1	0.391494	-0.000202577
33	12	Target 1	0.392512	-0.00058152
33	13	Target 1	0.393945	-0.000546689
33	14	Target 1	0.394755	-0.00113458
33	15	Target 1	0.396356	-0.000930676
33	16	Target 1	0.397403	-0.00128181
33	17	Target 1	0.398221	-0.0018613
33	18	Target 1	0.400224	-0.00125596
33	19	Target 1	0.407379	0.00450202
33	20	Target 1	0.412727	0.00845169
33	21	Target 1	0.428426	0.0227532
33	22	Target 1	0.454585	0.0475152
33	23	Target 1	0.506948	0.0984802
33	24	Target 1	0.599235	0.18937
33	25	Target 1	0.750574	0.33931
33	26	Target 1	0.965229	0.552568
33	27	Target 1	1.21958	0.80552
33	28	Target 1	1.46773	1.05227
33	29	Target 1	1.66843	1.25158
33	30	Target 1	1.80588	1.38763
33	31	Target 1	1.90009	1.48045
33	32	Target 1	1.97256	1.55151
33	33	Target 1	2.02619	1.60374
33	34	Target 1	2.07096	1.64712
33	35	Target 1	2.10597	1.68074
33	36	Target 1	2.13329	1.70665
33	37	Target 1	2.15954	1.7315
33	38	Target 1	2.17722	1.74778
33	39	Target 1	2.19436	1.76353
33	40	Target 1	2.20323	1.771
34	1	Target 1	0.292136	-0.00719163
34	2	Target 1	0.29704	-0.00380955
34	3	Target 1	0.300286	-0.00208586
34	4	Target 1	0.302747	-0.00114697
34	5	Target 1	0.30593	0.000513601
34	6	Target 1	0.308541	0.00160269
34	7	Target 1	0.310705	0.00224483
34	8	Target 1	0.311052	0.00106908
34	9	Target 1	0.311642	0.000137156
34	10	Target 1	0.313759	0.000732059
34	11	Target 1	0.31556	0.00101097
34	12	Target 1	0.316188	0.000117097
34	13	Target 1	0.317821	0.000227921
34	14	Target 1	0.316919	-0.00219633
34	15	Target 1	0.316944	-0.00369379
34	16	Target 1	0.319629	-0.00253109
34	17	Target 1	0.322215	-0.00146704
34	18	Target 1	0.327108	0.00190422
34	19	Target 1	0.330288	0.00356146
34	20	Target 1	0.336569	0.00832025
34	21	Target 1	0.354209	0.0244387
34	22	Target 1	0.387684	0.0563909
34	23	Target 1	0.444054	0.111239
34	24	Target 1	0.544535	0.210198
34	25	Target 1	0.707487	0.371628
34	26	Target 1	0.931351	0.59397
34	27	Target 1	1.18771	0.848805
34	28	Target 1	1.42911	1.08869
34	29	Target 1	1.61185	1.2699
34	30	Target 1	1.74084	1.39737
34	31	Target 1	1.83328	1.48829
34	32	Target 1	1.89689	1.55037
34	33	Target 1	1.94986	1.60183
34	34	Target 1	1.99087	1.64131
34	35	Target 1	2.01888	1.6678
34	36	Target 1	2.04488	1.69227
34	37	Target 1	2.07131	1.71718
34	38	Target 1	2.09378	1.73814
34	39	Target 1	2.10832	1.75115
34	40	Target 1	2.11611	1.75741
35	1
35	2
35	3
35	4
35	5
35	6
35	7
35	8
35	9
35	10
35	11
35	12
35	13
35	14
35	15
35	16
35	17
35	18
35	19
35	20
35	21
35	22
35	23
35	24
35	25
35	26
35	27
35	28
35	29
35	30
35	31
35	32
35	33
35	34
35	35
35	36
35	37
35	38
35	39
35	40
36	1
36	2
36	3
36	4
36	5
36	6
36	7
36	8
36	9
36	10
36	11
36	12
36	13
36	14
36	15
36	16
36	17
36	18
36	19
36	20
36	21
36	22
36	23
36	24
36	25
36	26
36	27
36	28
36	29
36	30
36	31
36	32
36	33
36	34
36	35
36	36
36	37
36	38
36	39
36	40
37	1	Target 1	0.322807	-0.0113256
37	2	Target 1	0.328314	-0.00693263
37	3	Target 1	0.334832	-0.00152933
37	4	Target 1	0.337834	0.000357273
37	5	Target 1	0.338497	-9.39696e-05
37	6	Target 1	0.340163	0.000457516
37	7	Target 1	0.341409	0.00058882
37	8	Target 1	0.342417	0.000481883
37	9	Target 1	0.343908	0.00085837
37	10	Target 1	0.345112	0.000948188
37	11	Target 1	0.345526	0.000247321
37	12	Target 1	0.346433	4.01293e-05
37	13	Target 1	0.347207	-0.000300845
37	14	Target 1	0.347365	-0.00125706
37	15	Target 1	0.347705	-0.00203195
37	16	Target 1	0.34968	-0.00117187
37	17	Target 1	0.352029	6.28389e-05
37	18	Target 1	0.355424	0.00234268
37	19	Target 1	0.361197	0.00700102
37	20	Target 1	0.373606	0.0182958
37	21	Target 1	0.395498	0.0390733
37	22	Target 1	0.433684	0.0761447
37	23	Target 1	0.507261	0.148607
37	24	Target 1	0.624053	0.264284
37	25	Target 1	0.792661	0.431778
37	26	Target 1	1.00043	0.638435
37	27	Target 1	1.21233	0.849218
37	28	Target 1	1.38812	1.02389
37	29	Target 1	1.50948	1.14414
37	30	Target 1	1.59821	1.23176
37	31	Target 1	1.66305	1.29548
37	32	Target 1	1.71063	1.34195
37	33	Target 1	1.74803	1.37823
37	34	Target 1	1.7815	1.41059
37	35	Target 1	1.80909	1.43706
37	36	Target 1	1.83172	1.45858
37	37	Target 1	1.8462	1.47194
37	38	Target 1	1.85996	1.48459
37	39	Target 1	1.87375	1.49726
37	40	Target 1	1.88194	1.50434
38	1	Target 1	0.512721	-0.00743138
38	2	Target 1	0.517838	-0.00360398
38	3	Target 1	0.521802	-0.000930469
38	4	Target 1	0.523768	-0.000253236
38	5	Target 1	0.525091	-0.000220031
38	6	Target 1	0.527386	0.000784611
38	7	Target 1	0.528622	0.000731509
38	8	Target 1	0.529462	0.00028138
38	9	Target 1	0.530739	0.000269048
38	10	Target 1	0.533905	0.00214541
38	11	Target 1	0.534522	0.00147272
38	12	Target 1	0.534199	-0.000140002
38	13	Target 1	0.534616	-0.00101273
38	14	Target 1	0.535295	-0.00162284
38	15	Target 1	0.535604	-0.0026041
38	16	Target 1	0.537711	-0.00178632
38	17	Target 1	0.539301	-0.00148656
38	18	Target 1	0.541908	-0.000168579
38	19	Target 1	0.547907	0.00454019
38	20	Target 1	0.554133	0.00947707
38	21	Target 1	0.566549	0.020603
38	22	Target 1	0.588324	0.0410888
38	23	Target 1	0.631352	0.0828269
38	24	Target 1	0.706794	0.156979
38	25	Target 1	0.825978	0.274873
38	26	Target 1	0.989202	0.436807
38	27	Target 1	1.18224	0.628555
38	28	Target 1	1.36377	0.808801
38	29	Target 1	1.50484	0.948573
38	30	Target 1	1.60061	1.04305
38	31	Target 1	1.67129	1.11245
38	32	Target 1	1.72509	1.16495
38	33	Target 1	1.76813	1.20671
38	34	Target 1	1.80102	1.23831
38	35	Target 1	1.82763	1.26363
38	36	Target 1	1.85051	1.28522
38	37	Target 1	1.8677	1.30112
38	38	Target 1	1.8791	1.31123
38	39	Target 1	1.89019	1.32103
38	40	Target 1	1.89862	1.32817
39	1	Target 1	0.32496	-0.0197703
39	2	Target 1	0.333288	-0.0129635
39	3	Target 1	0.342497	-0.00527582
39	4	Target 1	0.346857	-0.00243672
39	5	Target 1	0.35021	-0.000604913
39	6	Target 1	0.352641	0.000304812
39	7	Target 1	0.356033	0.00217507
39	8	Target 1	0.359498	0.00411857
39	9	Target 1	0.360161	0.0032606
39	10	Target 1	0.360751	0.00232953
39	11	Target 1	0.36122	0.00127662
39	12	Target 1	0.361438	-2.63255e-05
39	13	Target 1	0.362704	-0.000281633
39	14	Target 1	0.36354	-0.000966868
39	15	Target 1	0.366972	0.000943261
39	16	Target 1	0.367235	-0.000315133
39	17	Target 1	0.36721	-0.001861
39	18	Target 1	0.368475	-0.00211699
39	19	Target 1	0.371591	-0.000523066
39	20	Target 1	0.378161	0.00452584
39	21	Target 1	0.388183	0.0130265
39	22	Target 1	0.406787	0.0301095
39	23	Target 1	0.443748	0.0655489
39	24	Target 1	0.509738	0.130018
39	25	Target 1	0.619946	0.238705
39	26	Target 1	0.780297	0.397534
39	27	Target 1	0.982652	0.598368
39	28	Target 1	1.19387	0.808069
39	29	Target 1	1.37268	0.985355
39	30	Target 1	1.50298	1.11414
39	31	Target 1	1.5957	1.20533
39	32	Target 1	1.66218	1.27029
39	33	Target 1	1.71239	1.31898
39	34	Target 1	1.75716	1.36223
39	35	Target 1	1.78858	1.39212
39	36	Target 1	1.81203	1.41405
39	37	Target 1	1.83738	1.43789
39	38	Target 1	1.85461	1.4536
39	39	Target 1	1.86731	1.46477
39	40	Target 1	1.87378	1.46972
40	1	Target 1	0.386628	-0.0219993
40	2	Target 1	0.392371	-0.0150157
40	3	Target 1	0.398419	-0.00772686
40	4	Target 1	0.398563	-0.0063424
40	5	Target 1	0.400939	-0.00272672
40	6	Target 1	0.403223	0.000798745
40	7	Target 1	0.403268	0.00208349
40	8	Target 1	0.404044	0.00409995
40	9	Target 1	0.403856	0.00515253
40	10	Target 1	0.40318	0.00571762
40	11	Target 1	0.400959	0.00473721
40	12	Target 1	0.399153	0.00417096
40	13	Target 1	0.397421	0.00368
40	14	Target 1	0.393594	0.00109283
40	15	Target 1	0.390091	-0.00116944
40	16	Target 1	0.387616	-0.00240388
40	17	Target 1	0.386222	-0.00255748
40	18	Target 1	0.383376	-0.00416323
40	19	Target 1	0.381855	-0.00444332
40	20	Target 1	0.386137	0.0010789
40	21	Target 1	0.395024	0.011207
40	22	Target 1	0.411222	0.0286447
40	23	Target 1	0.445691	0.064355
40	24	Target 1	0.508059	0.127963
40	25	Target 1	0.61024	0.231384
40	26	Target 1	0.752876	0.375261
40	27	Target 1	0.92373	0.547356
40	28	Target 1	1.09616	0.721031
40	29	Target 1	1.24686	0.872969
40	30	Target 1	1.37315	1.0005
40	31	Target 1	1.47168	1.10026
40	32	Target 1	1.54734	1.17717
40	33	Target 1	1.60912	1.24019
40	34	Target 1	1.66299	1.2953
40	35	Target 1	1.70815	1.3417
40	36	Target 1	1.7447	1.37949
40	37	Target 1	1.77351	1.40954
40	38	Target 1	1.79769	1.43496
40	39	Target 1	1.81742	1.45593
40	40	Target 1	1.83287	1.47262
41	1	Target 1	0.350766	-0.00321112
41	2	Target 1	0.351343	-0.00362858
41	3	Target 1	0.354798	-0.0011688
41	4	Target 1	0.356173	-0.000787885
41	5	Target 1	0.357166	-0.00078975
41	6	Target 1	0.360618	0.00166743
41	7	Target 1	0.361387	0.00144235
41	8	Target 1	0.362016	0.00107684
41	9	Target 1	0.36472	0.0027853
41	10	Target 1	0.363638	0.000708771
41	11	Target 1	0.361866	-0.00205711
41	12	Target 1	0.362199	-0.0027194
41	13	Target 1	0.365193	-0.000719975
41	14	Target 1	0.367082	0.000174643
41	15	Target 1	0.367572	-0.000330226
41	16	Target 1	0.367933	-0.000963752
41	17	Target 1	0.369468	-0.000422738
41	18	Target 1	0.371396	0.000510593
41	19	Target 1	0.373474	0.00159371
41	20	Target 1	0.379361	0.00648604
41	21	Target 1	0.39404	0.0201702
41	22	Target 1	0.414366	0.0395016
41	23	Target 1	0.454931	0.079072
41	24	Target 1	0.535655	0.158802
41	25	Target 1	0.668479	0.290631
41	26	Target 1	0.86306	0.484217
41	27	Target 1	1.10653	0.726693
41	28	Target 1	1.36132	0.980487
41	29	Target 1	1.57984	1.19802
41	30	Target 1	1.73784	1.35502
41	31	Target 1	1.84724	1.46342
41	32	Target 1	1.91994	1.53513
41	33	Target 1	1.97283	1.58703
41	34	Target 1	2.0179	1.6311
41	35	Target 1	2.05441	1.66661
41	36	Target 1	2.08405	1.69526
41	37	Target 1	2.10762	1.71784
41	38	Target 1	2.12193	1.73115
41	39	Target 1	2.13845	1.74668
41	40	Target 1	2.14817	1.7554
42	1	Target 1	0.376745	-0.0182452
42	2	Target 1	0.38227	-0.0147977
42	3	Target 1	0.393104	-0.00604229
42	4	Target 1	0.398822	-0.00240195
42	5	Target 1	0.402204	-0.00109791
42	6	Target 1	0.405382	1.60355e-06
42	7	Target 1	0.410346	0.00288794
42	8	Target 1	0.411496	0.0019594
42	9	Target 1	0.413045	0.00143057
42	10	Target 1	0.417228	0.00353582
42	11	Target 1	0.418408	0.00263792
42	12	Target 1	0.420224	0.00237579
42	13	Target 1	0.422171	0.00224471
42	14	Target 1	0.42494	0.00293515
42	15	Target 1	0.422623	-0.00145931
42	16	Target 1	0.422626	-0.0035341
42	17	Target 1	0.427277	-0.000961702
42	18	Target 1	0.42852	-0.00179621
42	19	Target 1	0.429679	-0.00271545
42	20	Target 1	0.437973	0.00349995
42	21	Target 1	0.451366	0.0148152
42	22	Target 1	0.474713	0.0360839
42	23	Target 1	0.517039	0.0763322
42	24	Target 1	0.596882	0.154097
42	25	Target 1	0.726714	0.281851
42	26	Target 1	0.92121	0.474269
42	27	Target 1	1.15923	0.71021
42	28	Target 1	1.40623	0.955128
42	29	Target 1	1.61349	1.16031
42	30	Target 1	1.75867	1.30342
42	31	Target 1	1.8599	1.40257
42	32	Target 1	1.93096	1.47155
42	33	Target 1	1.98313	1.52164
42	34	Target 1	2.02638	1.56282
42	35	Target 1	2.0606	1.59495
42	36	Target 1	2.09168	1.62396
42	37	Target 1	2.11695	1.64715
42	38	Target 1	2.13638	1.6645
42	39	Target 1	2.1514	1.67745
42	40	Target 1	2.15736	1.68132
43	1	Target 1	0.344359	-0.0161238
43	2	Target 1	0.350533	-0.0114592
43	3	Target 1	0.358939	-0.00456205
43	4	Target 1	0.362864	-0.00214665
43	5	Target 1	0.366671	0.000151236
43	6	Target 1	0.370054	0.00202456
43	7	Target 1	0.371619	0.00208063
43	8	Target 1	0.373693	0.00264468
43	9	Target 1	0.375952	0.00339499
43	10	Target 1	0.375505	0.00143862
43	11	Target 1	0.375648	7.17798e-05
43	12	Target 1	0.377261	0.000175412
43	13	Target 1	0.37762	-0.000974531
43	14	Target 1	0.37815	-0.00195386
43	15	Target 1	0.381015	-0.000598377
43	16	Target 1	0.382341	-0.000781354
43	17	Target 1	0.382606	-0.00202571
43	18	Target 1	0.384544	-0.00159714
43	19	Target 1	0.390308	0.00265777
43	20	Target 1	0.398327	0.00916661
43	21	Target 1	0.413593	0.0229238
43	22	Target 1	0.443304	0.0511251
43	23	Target 1	0.50114	0.107452
43	24	Target 1	0.599857	0.20466
43	25	Target 1	0.753441	0.356734
43	26	Target 1	0.961541	0.563325
43	27	Target 1	1.20325	0.803523
43	28	Target 1	1.43182	1.03058
43	29	Target 1	1.60673	1.20399
43	30	Target 1	1.7287	1.32445
43	31	Target 1	1.81406	1.40829
43	32	Target 1	1.87695	1.46968
43	33	Target 1	1.92613	1.51735
43	34	Target 1	1.96612	1.55583
43	35	Target 1	1.99837	1.58657
43	36	Target 1	2.03241	1.6191
43	37	Target 1	2.05346	1.63865
43	38	Target 1	2.06641	1.65008
43	39	Target 1	2.07966	1.66182
43	40	Target 1	2.09347	1.67412
44	1	Target 1	0.321196	-0.00760217
44	2	Target 1	0.323909	-0.0056997
44	3	Target 1	0.329401	-0.001019
44	4	Target 1	0.331224	-7.88505e-06
44	5	Target 1	0.331816	-0.000226894
44	6	Target 1	0.333491	0.000636816
44	7	Target 1	0.333816	0.00015048
44	8	Target 1	0.334507	2.94315e-05
44	9	Target 1	0.335744	0.000454987
44	10	Target 1	0.335764	-0.00033557
44	11	Target 1	0.336359	-0.000552463
44	12	Target 1	0.339432	0.00170906
44	13	Target 1	0.339737	0.00120306
44	14	Target 1	0.338922	-0.000423394
44	15	Target 1	0.33976	-0.000397249
44	16	Target 1	0.341099	0.000130559
44	17	Target 1	0.340722	-0.00105783
44	18	Target 1	0.34092	-0.00167127
44	19	Target 1	0.344779	0.00137716
44	20	Target 1	0.348747	0.0045335
44	21	Target 1	0.357475	0.0124502
44	22	Target 1	0.373025	0.0271886
44	23	Target 1	0.403187	0.0565388
44	24	Target 1	0.459991	0.112532
44	25	Target 1	0.559803	0.211533
44	26	Target 1	0.714231	0.365149
44	27	Target 1	0.926936	0.577043
44	28	Target 1	1.16699	0.816286
44	29	Target 1	1.39106	1.03954
44	30	Target 1	1.56724	1.21492
44	31	Target 1	1.68719	1.33405
44	32	Target 1	1.77795	1.424
44	33	Target 1	1.84163	1.48687
44	34	Target 1	1.89021	1.53464
44	35	Target 1	1.92631	1.56992
44	36	Target 1	1.95263	1.59544
44	37	Target 1	1.98112	1.62311
44	38	Target 1	2.00286	1.64404
44	39	Target 1	2.02222	1.66259
44	40	Target 1	2.03548	1.67504
45	1	Target 1	0.363405	-0.00731473
45	2	Target 1	0.368088	-0.00382348
45	3	Target 1	0.372159	-0.000944481
45	4	Target 1	0.374069	-0.000226569
45	5	Target 1	0.374942	-0.000545897
45	6	Target 1	0.37528	-0.00139976
45	7	Target 1	0.376802	-0.00106928
45	8	Target 1	0.377745	-0.00131893
45	9	Target 1	0.381218	0.000962502
45	10	Target 1	0.384922	0.00347472
45	11	Target 1	0.386511	0.00387151
45	12	Target 1	0.387613	0.00378152
45	13	Target 1	0.385558	0.000534139
45	14	Target 1	0.384746	-0.0014695
45	15	Target 1	0.384665	-0.0027433
45	16	Target 1	0.385766	-0.00283381
45	17	Target 1	0.388753	-0.00103914
45	18	Target 1	0.390029	-0.000955453
45	19	Target 1	0.394098	0.00192173
45	20	Target 1	0.399518	0.00614985
45	21	Target 1	0.415034	0.0204737
45	22	Target 1	0.44073	0.0449783
45	23	Target 1	0.49105	0.0941056
45	24	Target 1	0.579024	0.180888
45	25	Target 1	0.722642	0.323314
45	26	Target 1	0.92374	0.52322
45	27	Target 1	1.16375	0.762035
45	28	Target 1	1.39681	0.99391
45	29	Target 1	1.57776	1.17366
45	30	Target 1	1.70538	1.30009
45	31	Target 1	1.79483	1.38835
45	32	Target 1	1.86729	1.45962
45	33	Target 1	1.92336	1.5145
45	34	Target 1	1.9685	1.55845
45	35	Target 1	2.00474	1.5935
45	36	Target 1	2.03038	1.61794
45	37	Target 1	2.05566	1.64203
45	38	Target 1	2.07186	1.65704
45	39	Target 1	2.08557	1.66955
45	40	Target 1	2.09978	1.68257
46	1	Target 1	0.307853	-0.0135635
46	2	Target 1	0.313254	-0.00953745
46	3	Target 1	0.32025	-0.00391678
46	4	Target 1	0.323838	-0.00170434
46	5	Target 1	0.327589	0.000671786
46	6	Target 1	0.33001	0.00171732
46	7	Target 1	0.33093	0.00126282
46	8	Target 1	0.331407	0.000364115
46	9	Target 1	0.33285	0.000432465
46	10	Target 1	0.334145	0.00035222
46	11	Target 1	0.336402	0.00123396
46	12	Target 1	0.337612	0.00106816
46	13	Target 1	0.340207	0.00228807
46	14	Target 1	0.340672	0.00137819
46	15	Target 1	0.341227	0.000557562
46	16	Target 1	0.341037	-0.00100675
46	17	Target 1	0.34079	-0.00262974
46	18	Target 1	0.342725	-0.00206906
46	19	Target 1	0.348814	0.00264449
46	20	Target 1	0.359304	0.0117588
46	21	Target 1	0.375896	0.0269757
46	22	Target 1	0.406285	0.0559899
46	23	Target 1	0.463122	0.111451
46	24	Target 1	0.56456	0.211515
46	25	Target 1	0.723835	0.369414
46	26	Target 1	0.941351	0.585555
46	27	Target 1	1.18963	0.832457
46	28	Target 1	1.41828	1.05973
46	29	Target 1	1.59267	1.23275
46	30	Target 1	1.71224	1.35094
46	31	Target 1	1.80105	1.43838
46	32	Target 1	1.86992	1.50588
46	33	Target 1	1.92417	1.55875
46	34	Target 1	1.96426	1.59747
46	35	Target 1	1.9965	1.62833
46	36	Target 1	2.02026	1.65071
46	37	Target 1	2.04611	1.67518
46	38	Target 1	2.0664	1.6941
46	39	Target 1	2.08386	1.71019
46	40	Target 1	2.09388	1.71883
47	1
47	2
47	3
47	4
47	5
47	6
47	7
47	8
47	9
47	10
47	11
47	12
47	13
47	14
47	15
47	16
47	17
47	18
47	19
47	20
47	21
47	22
47	23
47	24
47	25
47	26
47	27
47	28
47	29
47	30
47	31
47	32
47	33
47	34
47	35
47	36
47	37
47	38
47	39
47	40
48	1
48	2
48	3
48	4
48	5
48	6
48	7
48	8
48	9
48	10
48	11
48	12
48	13
48	14
48	15
48	16
48	17
48	18
48	19
48	20
48	21
48	22
48	23
48	24
48	25
48	26
48	27
48	28
48	29
48	30
48	31
48	32
48	33
48	34
48	35
48	36
48	37
48	38
48	39
48	40
49	1	Target 1	0.236714	0.000222904
49	2	Target 1	0.239618	0.00219833
49	3	Target 1	0.242643	0.00429354
49	4	Target 1	0.242975	0.0036973
49	5	Target 1	0.242823	0.00261598
49	6	Target 1	0.241804	0.000667573
49	7	Target 1	0.242448	0.000382481
49	8	Target 1	0.243461	0.000466805
49	9	Target 1	0.2418	-0.00212302
49	10	Target 1	0.241998	-0.00285382
49	11	Target 1	0.240833	-0.00494842
49	12	Target 1	0.240603	-0.00610773
49	13	Target 1	0.241963	-0.00567635
49	14	Target 1	0.244282	-0.00428655
49	15	Target 1	0.248291	-0.00120658
49	16	Target 1	0.251174	0.000747657
49	17	Target 1	0.253308	0.00195219
49	18	Target 1	0.256527	0.00424302
49	19	Target 1	0.261349	0.00813593
49	20	Target 1	0.26816	0.0140173
49	21	Target 1	0.281469	0.0263973
49	22	Target 1	0.305717	0.0497163
49	23	Target 1	0.350975	0.0940452
49	24	Target 1	0.429797	0.171938
49	25	Target 1	0.556397	0.29761
49	26	Target 1	0.732164	0.472447
49	27	Target 1	0.937641	0.676996
49	28	Target 1	1.12929	0.867712
49	29	Target 1	1.27618	1.01368
49	30	Target 1	1.38073	1.1173
49	31	Target 1	1.45408	1.18972
49	32	Target 1	1.50992	1.24463
[truncated: 1,888 more rows]

## Sheet: Results
Block Type	96-Well Block (0.2mL)
Calibration Background is expired	Yes
Calibration Background performed on	03-18-2015
Calibration HRM MELTDOCTOR is expired	Yes
Calibration HRM MELTDOCTOR performed on	03-18-2015
Calibration Normalization FAM-ROX is expired	Yes
Calibration Normalization FAM-ROX performed on	03-18-2015
Calibration Normalization VIC-ROX is expired	Yes
Calibration Normalization VIC-ROX performed on	03-18-2015
Calibration Pure Dye CY5 is expired	No
Calibration Pure Dye CY5 performed on	05-27-2017
Calibration Pure Dye FAM is expired	Yes
Calibration Pure Dye FAM performed on	03-18-2015
Calibration Pure Dye MELTDOCTOR is expired	Yes
Calibration Pure Dye MELTDOCTOR performed on	03-18-2015
Calibration Pure Dye NED is expired	Yes
Calibration Pure Dye NED performed on	03-18-2015
Calibration Pure Dye ROX is expired	Yes
Calibration Pure Dye ROX performed on	03-18-2015
Calibration Pure Dye SYBR is expired	Yes
Calibration Pure Dye SYBR performed on	03-18-2015
Calibration Pure Dye TAMRA is expired	Yes
Calibration Pure Dye TAMRA performed on	03-18-2015
Calibration Pure Dye VIC is expired	Yes
Calibration Pure Dye VIC performed on	03-18-2015
Calibration ROI is expired	Yes
Calibration ROI performed on	03-18-2015
Calibration Uniformity is expired	Yes
Calibration Uniformity performed on	03-18-2015
Chemistry	SYBR_GREEN
Date Created	2018-02-03 10:06:42 AM CST
Date Modified	2018-02-03 17:03:42 PM CST
Experiment Barcode
Experiment Comment
Experiment File Name	G:\wgh\小麦SYP基因家族鉴定与分析\定量结果\Q7\2018-02-03 100636 SNARE8.eds
Experiment Name	2018-02-03 100636
Experiment Run Start Time	2018-02-03 18:28:51 PM CST
Experiment Run Stop Time	2018-02-03 19:38:11 PM CST
Experiment Type	Comparative Cт (ΔΔCт)
Instrument Name	278870447
Instrument Serial Number	278870447
Instrument Type	QuantStudio(TM) 7 Flex System
Passive Reference	ROX
Quantification Cycle Method	Ct
Signal Smoothing On	true
Stage/ Cycle where Analysis is performed	Stage 2, Step 2
User Name
Well	Well Position	Omit	Sample Name	Target Name	Task	Reporter	Quencher	Quantity	Quantity Mean	Quantity SD	RQ	RQ Min	RQ Max	CT	Ct Mean	Ct SD	Delta Ct	Delta Ct Mean	Delta Ct SE	Delta Ct SE	Delta Delta Ct	Automatic Ct Threshold	Ct Threshold	Automatic Baseline	Baseline Start	Baseline End	Comments	Tm1	Tm2	Tm3
1	A1	FALSE	Sample 1	Target 1	UNKNOWN	SYBR	None							23.2556	23.0031	0.177926						TRUE	0.134954	TRUE	1	40		86.2644
2	A2	FALSE	Sample 3	Target 1	UNKNOWN	SYBR	None							23.8044	23.7347	0.0601449						TRUE	0.134954	TRUE	1	40		86.1662
3	A3	FALSE	Sample 5	Target 1	UNKNOWN	SYBR	None							24.1373	24.0547	0.0553074						TRUE	0.134954	TRUE	1	40		86.2644
4	A4	FALSE	Sample 7	Target 1	UNKNOWN	SYBR	None							23.8345	23.7964	0.191453						TRUE	0.134954	TRUE	1	40		86.2644
5	A5	FALSE	Sample 9	Target 1	UNKNOWN	SYBR	None							23.9348	23.7926	0.113582						TRUE	0.134954	TRUE	1	40		86.2644
6	A6	FALSE	Sample 11	Target 1	UNKNOWN	SYBR	None							23.7925	23.8101	0.0639279						TRUE	0.134954	TRUE	1	40		86.2644
7	A7	FALSE	Sample 13	Target 1	UNKNOWN	SYBR	None							23.2802	23.3049	0.0253956						TRUE	0.134954	TRUE	1	40		86.3625
8	A8	FALSE	Sample 15	Target 1	UNKNOWN	SYBR	None							24.4326	24.2206	0.160586						TRUE	0.134954	TRUE	1	40		86.2644
9	A9	FALSE	Sample 17	Target 1	UNKNOWN	SYBR	None							23.6626	23.5207	0.10109						TRUE	0.134954	TRUE	1	40		86.2644
10	A10	FALSE	Sample 19	Target 1	UNKNOWN	SYBR	None							23.3986	23.2972	0.0679968						TRUE	0.134954	TRUE	1	40		86.2644
13	B1	FALSE	Sample 1	Target 1	UNKNOWN	SYBR	None							22.9798	23.0031	0.177926						TRUE	0.134954	TRUE	1	40		86.2644
14	B2	FALSE	Sample 3	Target 1	UNKNOWN	SYBR	None							23.7401	23.7347	0.0601449						TRUE	0.134954	TRUE	1	40		86.2644
15	B3	FALSE	Sample 5	Target 1	UNKNOWN	SYBR	None							24.0326	24.0547	0.0553074						TRUE	0.134954	TRUE	1	40		86.1662
16	B4	FALSE	Sample 7	Target 1	UNKNOWN	SYBR	None							23.7272	23.7964	0.191453						TRUE	0.134954	TRUE	1	40		86.2644
17	B5	FALSE	Sample 9	Target 1	UNKNOWN	SYBR	None							23.8213	23.7926	0.113582						TRUE	0.134954	TRUE	1	40		86.1662
18	B6	FALSE	Sample 11	Target 1	UNKNOWN	SYBR	None							23.7489	23.8101	0.0639279						TRUE	0.134954	TRUE	1	40		86.3625
19	B7	FALSE	Sample 13	Target 1	UNKNOWN	SYBR	None							23.2868	23.3049	0.0253956						TRUE	0.134954	TRUE	1	40		86.2644
20	B8	FALSE	Sample 15	Target 1	UNKNOWN	SYBR	None							24.1089	24.2206	0.160586						TRUE	0.134954	TRUE	1	40		86.3625
21	B9	FALSE	Sample 17	Target 1	UNKNOWN	SYBR	None							23.4401	23.5207	0.10109						TRUE	0.134954	TRUE	1	40		86.3625
22	B10	FALSE	Sample 19	Target 1	UNKNOWN	SYBR	None							23.2549	23.2972	0.0679968						TRUE	0.134954	TRUE	1	40		86.2644
25	C1	FALSE	Sample 1	Target 1	UNKNOWN	SYBR	None							22.9356	23.0031	0.177926						TRUE	0.134954	TRUE	1	40		86.2644
26	C2	FALSE	Sample 3	Target 1	UNKNOWN	SYBR	None							23.6575	23.7347	0.0601449						TRUE	0.134954	TRUE	1	40		86.3625
27	C3	FALSE	Sample 5	Target 1	UNKNOWN	SYBR	None							24.0278	24.0547	0.0553074						TRUE	0.134954	TRUE	1	40		86.3625
28	C4	FALSE	Sample 7	Target 1	UNKNOWN	SYBR	None							23.5846	23.7964	0.191453						TRUE	0.134954	TRUE	1	40		86.2644
29	C5	FALSE	Sample 9	Target 1	UNKNOWN	SYBR	None							23.6681	23.7926	0.113582						TRUE	0.134954	TRUE	1	40		86.1662
30	C6	FALSE	Sample 11	Target 1	UNKNOWN	SYBR	None							23.9	23.8101	0.0639279						TRUE	0.134954	TRUE	1	40		86.3625
31	C7	FALSE	Sample 13	Target 1	UNKNOWN	SYBR	None							23.3325	23.3049	0.0253956						TRUE	0.134954	TRUE	1	40		86.3625
32	C8	FALSE	Sample 15	Target 1	UNKNOWN	SYBR	None							24.0841	24.2206	0.160586						TRUE	0.134954	TRUE	1	40		86.3625
33	C9	FALSE	Sample 17	Target 1	UNKNOWN	SYBR	None							23.4573	23.5207	0.10109						TRUE	0.134954	TRUE	1	40		86.3625
34	C10	FALSE	Sample 19	Target 1	UNKNOWN	SYBR	None							23.2726	23.2972	0.0679968						TRUE	0.134954	TRUE	1	40		86.2644
37	D1	FALSE	Sample 1	Target 1	UNKNOWN	SYBR	None							22.8415	23.0031	0.177926						TRUE	0.134954	TRUE	1	40		86.3625
38	D2	FALSE	Sample 3	Target 1	UNKNOWN	SYBR	None							23.7367	23.7347	0.0601449						TRUE	0.134954	TRUE	1	40		86.4607
39	D3	FALSE	Sample 5	Target 1	UNKNOWN	SYBR	None							24.021	24.0547	0.0553074						TRUE	0.134954	TRUE	1	40		86.4607
40	D4	FALSE	Sample 7	Target 1	UNKNOWN	SYBR	None							24.0391	23.7964	0.191453						TRUE	0.134954	TRUE	1	40		86.6571
41	D5	FALSE	Sample 9	Target 1	UNKNOWN	SYBR	None							23.7463	23.7926	0.113582						TRUE	0.134954	TRUE	1	40		86.2644
42	D6	FALSE	Sample 11	Target 1	UNKNOWN	SYBR	None							23.7989	23.8101	0.0639279						TRUE	0.134954	TRUE	1	40		86.2644
43	D7	FALSE	Sample 13	Target 1	UNKNOWN	SYBR	None							23.3203	23.3049	0.0253956						TRUE	0.134954	TRUE	1	40		86.3625
44	D8	FALSE	Sample 15	Target 1	UNKNOWN	SYBR	None							24.2569	24.2206	0.160586						TRUE	0.134954	TRUE	1	40		86.3625
45	D9	FALSE	Sample 17	Target 1	UNKNOWN	SYBR	None							23.523	23.5207	0.10109						TRUE	0.134954	TRUE	1	40		86.3625
46	D10	FALSE	Sample 19	Target 1	UNKNOWN	SYBR	None							23.2628	23.2972	0.0679968						TRUE	0.134954	TRUE	1	40		86.3625
49	E1	FALSE	Sample 2	Target 1	UNKNOWN	SYBR	None							23.5735	23.5366	0.0723955						TRUE	0.134954	TRUE	1	40		86.4607
50	E2	FALSE	Sample 4	Target 1	UNKNOWN	SYBR	None							24.472	24.4581	0.10246						TRUE	0.134954	TRUE	1	40		86.4607
51	E3	FALSE	Sample 6	Target 1	UNKNOWN	SYBR	None							23.9933	24.0661	0.0510709						TRUE	0.134954	TRUE	1	40		86.4607
52	E4	FALSE	Sample 8	Target 1	UNKNOWN	SYBR	None							23.7395	23.5059	0.21918						TRUE	0.134954	TRUE	1	40		86.5589
53	E5	FALSE	Sample 10	Target 1	UNKNOWN	SYBR	None							24.3899	24.118	0.377876						TRUE	0.134954	TRUE	1	40		86.2644
54	E6	FALSE	Sample 12	Target 1	UNKNOWN	SYBR	None							24.0582	24.0462	0.0277453						TRUE	0.134954	TRUE	1	40		86.2644
55	E7	FALSE	Sample 14	Target 1	UNKNOWN	SYBR	None							24.3003	24.3443	0.116729						TRUE	0.134954	TRUE	1	40		86.3625
56	E8	FALSE	Sample 16	Target 1	UNKNOWN	SYBR	None							23.0303	23.0268	0.0181803						TRUE	0.134954	TRUE	1	40		86.3625
57	E9	FALSE	Sample 18	Target 1	UNKNOWN	SYBR	None							23.9518	23.9543	0.0371729						TRUE	0.134954	TRUE	1	40		86.2644
58	E10	FALSE	Sample 20	Target 1	UNKNOWN	SYBR	None							23.3205	23.3015	0.0223758						TRUE	0.134954	TRUE	1	40		86.2644
61	F1	FALSE	Sample 2	Target 1	UNKNOWN	SYBR	None							23.563	23.5366	0.0723955						TRUE	0.134954	TRUE	1	40		86.3625
62	F2	FALSE	Sample 4	Target 1	UNKNOWN	SYBR	None							24.5698	24.4581	0.10246						TRUE	0.134954	TRUE	1	40		86.4607
63	F3	FALSE	Sample 6	Target 1	UNKNOWN	SYBR	None							24.0849	24.0661	0.0510709						TRUE	0.134954	TRUE	1	40		86.4607
64	F4	FALSE	Sample 8	Target 1	UNKNOWN	SYBR	None							23.5841	23.5059	0.21918						TRUE	0.134954	TRUE	1	40		86.4607
65	F5	FALSE	Sample 10	Target 1	UNKNOWN	SYBR	None							24.3022	24.118	0.377876						TRUE	0.134954	TRUE	1	40		86.3625
66	F6	FALSE	Sample 12	Target 1	UNKNOWN	SYBR	None							24.0795	24.0462	0.0277453						TRUE	0.134954	TRUE	1	40		86.3625
67	F7	FALSE	Sample 14	Target 1	UNKNOWN	SYBR	None							24.2666	24.3443	0.116729						TRUE	0.134954	TRUE	1	40		86.3625
68	F8	FALSE	Sample 16	Target 1	UNKNOWN	SYBR	None							23.0178	23.0268	0.0181803						TRUE	0.134954	TRUE	1	40		86.2644
69	F9	FALSE	Sample 18	Target 1	UNKNOWN	SYBR	None							23.9026	23.9543	0.0371729						TRUE	0.134954	TRUE	1	40		86.2644
70	F10	FALSE	Sample 20	Target 1	UNKNOWN	SYBR	None							23.2808	23.3015	0.0223758						TRUE	0.134954	TRUE	1	40		86.1662
73	G1	FALSE	Sample 2	Target 1	UNKNOWN	SYBR	None							23.5812	23.5366	0.0723955						TRUE	0.134954	TRUE	1	40		86.2644
74	G2	FALSE	Sample 4	Target 1	UNKNOWN	SYBR	None							24.4694	24.4581	0.10246						TRUE	0.134954	TRUE	1	40		86.2644
75	G3	FALSE	Sample 6	Target 1	UNKNOWN	SYBR	None							24.0741	24.0661	0.0510709						TRUE	0.134954	TRUE	1	40		86.3625
76	G4	FALSE	Sample 8	Target 1	UNKNOWN	SYBR	None							23.4819	23.5059	0.21918						TRUE	0.134954	TRUE	1	40		86.2644
77	G5	FALSE	Sample 10	Target 1	UNKNOWN	SYBR	None							24.2189	24.118	0.377876						TRUE	0.134954	TRUE	1	40		86.2644
78	G6	FALSE	Sample 12	Target 1	UNKNOWN	SYBR	None							24.028	24.0462	0.0277453						TRUE	0.134954	TRUE	1	40		86.2644
79	G7	FALSE	Sample 14	Target 1	UNKNOWN	SYBR	None							24.2922	24.3443	0.116729						TRUE	0.134954	TRUE	1	40		86.2644
80	G8	FALSE	Sample 16	Target 1	UNKNOWN	SYBR	None							23.0085	23.0268	0.0181803						TRUE	0.134954	TRUE	1	40		86.2644
81	G9	FALSE	Sample 18	Target 1	UNKNOWN	SYBR	None							23.9823	23.9543	0.0371729						TRUE	0.134954	TRUE	1	40		86.1662
82	G10	FALSE	Sample 20	Target 1	UNKNOWN	SYBR	None							23.3211	23.3015	0.0223758						TRUE	0.134954	TRUE	1	40		86.1662
85	H1	FALSE	Sample 2	Target 1	UNKNOWN	SYBR	None							23.4285	23.5366	0.0723955						TRUE	0.134954	TRUE	1	40		86.3625
86	H2	FALSE	Sample 4	Target 1	UNKNOWN	SYBR	None							24.3214	24.4581	0.10246						TRUE	0.134954	TRUE	1	40		86.3625
87	H3	FALSE	Sample 6	Target 1	UNKNOWN	SYBR	None							24.112	24.0661	0.0510709						TRUE	0.134954	TRUE	1	40		86.3625
88	H4	FALSE	Sample 8	Target 1	UNKNOWN	SYBR	None							23.218	23.5059	0.21918						TRUE	0.134954	TRUE	1	40		86.3625
89	H5	FALSE	Sample 10	Target 1	UNKNOWN	SYBR	None							23.5609	24.118	0.377876						TRUE	0.134954	TRUE	1	40		86.3625
90	H6	FALSE	Sample 12	Target 1	UNKNOWN	SYBR	None							24.0193	24.0462	0.0277453						TRUE	0.134954	TRUE	1	40		86.2644
91	H7	FALSE	Sample 14	Target 1	UNKNOWN	SYBR	None							24.518	24.3443	0.116729						TRUE	0.134954	TRUE	1	40		86.3625
92	H8	FALSE	Sample 16	Target 1	UNKNOWN	SYBR	None							23.0505	23.0268	0.0181803						TRUE	0.134954	TRUE	1	40		86.2644
93	H9	FALSE	Sample 18	Target 1	UNKNOWN	SYBR	None							23.9805	23.9543	0.0371729						TRUE	0.134954	TRUE	1	40		86.1662
94	H10	FALSE	Sample 20	Target 1	UNKNOWN	SYBR	None							23.2835	23.3015	0.0223758						TRUE	0.134954	TRUE	1	40		86.068
Analysis Type	Singleplex
Endogenous Control	Target 1
RQ Min/Max Confidence Level	95.0
Reference Sample	Sample 1

## Sheet: Melt Curve Raw Data
Block Type	96-Well Block (0.2mL)
Calibration Background is expired	Yes
Calibration Background performed on	03-18-2015
Calibration HRM MELTDOCTOR is expired	Yes
Calibration HRM MELTDOCTOR performed on	03-18-2015
Calibration Normalization FAM-ROX is expired	Yes
Calibration Normalization FAM-ROX performed on	03-18-2015
Calibration Normalization VIC-ROX is expired	Yes
Calibration Normalization VIC-ROX performed on	03-18-2015
Calibration Pure Dye CY5 is expired	No
Calibration Pure Dye CY5 performed on	05-27-2017
Calibration Pure Dye FAM is expired	Yes
Calibration Pure Dye FAM performed on	03-18-2015
Calibration Pure Dye MELTDOCTOR is expired	Yes
Calibration Pure Dye MELTDOCTOR performed on	03-18-2015
Calibration Pure Dye NED is expired	Yes
Calibration Pure Dye NED performed on	03-18-2015
Calibration Pure Dye ROX is expired	Yes
Calibration Pure Dye ROX performed on	03-18-2015
Calibration Pure Dye SYBR is expired	Yes
Calibration Pure Dye SYBR performed on	03-18-2015
Calibration Pure Dye TAMRA is expired	Yes
Calibration Pure Dye TAMRA performed on	03-18-2015
Calibration Pure Dye VIC is expired	Yes
Calibration Pure Dye VIC performed on	03-18-2015
Calibration ROI is expired	Yes
Calibration ROI performed on	03-18-2015
Calibration Uniformity is expired	Yes
Calibration Uniformity performed on	03-18-2015
Chemistry	SYBR_GREEN
Date Created	2018-02-03 10:06:42 AM CST
Date Modified	2018-02-03 17:03:42 PM CST
Experiment Barcode
Experiment Comment
Experiment File Name	G:\wgh\小麦SYP基因家族鉴定与分析\定量结果\Q7\2018-02-03 100636 SNARE8.eds
Experiment Name	2018-02-03 100636
Experiment Run Start Time	2018-02-03 18:28:51 PM CST
Experiment Run Stop Time	2018-02-03 19:38:11 PM CST
Experiment Type	Comparative Cт (ΔΔCт)
Instrument Name	278870447
Instrument Serial Number	278870447
Instrument Type	QuantStudio(TM) 7 Flex System
Passive Reference	ROX
Quantification Cycle Method	Ct
Signal Smoothing On	true
Stage/ Cycle where Analysis is performed	Stage 2, Step 2
User Name
Well	Well Position	Reading	Temperature	Fluorescence	Derivative
1	A1	1	60.146	1.29082	0.0483314
1	A1	2	60.3424	1.29258	0.0470699
1	A1	3	60.5388	1.28611	0.0459377
1	A1	4	60.7351	1.29309	0.0450927
1	A1	5	60.9315	1.28062	0.0445649
1	A1	6	61.1279	1.2734	0.0443559
1	A1	7	61.3243	1.27229	0.044555
1	A1	8	61.5206	1.26477	0.0453438
1	A1	9	61.717	1.26387	0.0468542
1	A1	10	61.9134	1.26434	0.0490103
1	A1	11	62.1098	1.2544	0.0514889
1	A1	12	62.3062	1.2448	0.053833
1	A1	13	62.5025	1.24516	0.0556268
1	A1	14	62.6989	1.23143	0.0566272
1	A1	15	62.8953	1.23758	0.0568047
1	A1	16	63.0917	1.2159	0.0563354
1	A1	17	63.2881	1.21808	0.0555649
1	A1	18	63.4844	1.21408	0.0549375
1	A1	19	63.6808	1.20508	0.0548773
1	A1	20	63.8772	1.20097	0.0556198
1	A1	21	64.0736	1.1977	0.0570755
1	A1	22	64.27	1.19367	0.0588031
1	A1	23	64.4663	1.18775	0.0601593
1	A1	24	64.6627	1.17509	0.0605674
1	A1	25	64.8591	1.16746	0.0597817
1	A1	26	65.0555	1.1624	0.0579932
1	A1	27	65.2518	1.16262	0.0557488
1	A1	28	65.4482	1.14883	0.0537343
1	A1	29	65.6446	1.14775	0.0525263
1	A1	30	65.841	1.14366	0.0524006
1	A1	31	66.0374	1.14356	0.0532507
1	A1	32	66.2337	1.13198	0.0546471
1	A1	33	66.4301	1.12943	0.0560265
1	A1	34	66.6265	1.1213	0.0569267
1	A1	35	66.8229	1.11255	0.0571604
1	A1	36	67.0192	1.11055	0.0568395
1	A1	37	67.2156	1.09994	0.0562511
1	A1	38	67.412	1.0992	0.0556674
1	A1	39	67.6084	1.0924	0.0552179
1	A1	40	67.8048	1.08695	0.0548913
1	A1	41	68.0011	1.08267	0.0546586
1	A1	42	68.1975	1.06947	0.0545961
1	A1	43	68.3939	1.06944	0.0549033
1	A1	44	68.5903	1.06598	0.0557848
1	A1	45	68.7867	1.06205	0.0572902
1	A1	46	68.983	1.04928	0.0592358
1	A1	47	69.1794	1.05234	0.061264
1	A1	48	69.3758	1.03685	0.06299
1	A1	49	69.5722	1.03328	0.0641282
1	A1	50	69.7685	1.02518	0.0645514
1	A1	51	69.9649	1.02233	0.0642785
1	A1	52	70.1613	1.01151	0.0634516
1	A1	53	70.3577	1.00241	0.0623099
1	A1	54	70.5541	1.00273	0.0611402
1	A1	55	70.7504	0.991724	0.0601835
1	A1	56	70.9468	0.989719	0.0595371
1	A1	57	71.1432	0.981873	0.0591337
1	A1	58	71.3396	0.980432	0.0588312
1	A1	59	71.536	0.966986	0.0585653
1	A1	60	71.7323	0.960326	0.0584249
1	A1	61	71.9287	0.959138	0.0585647
1	A1	62	72.1251	0.953424	0.0590077
1	A1	63	72.3215	0.952545	0.059521
1	A1	64	72.5179	0.939697	0.0597155
1	A1	65	72.7142	0.932504	0.0593235
1	A1	66	72.9106	0.922712	0.0584284
1	A1	67	73.107	0.91901	0.0574416
1	A1	68	73.3034	0.917662	0.0568179
1	A1	69	73.4997	0.916743	0.0567487
1	A1	70	73.6961	0.905526	0.0570708
1	A1	71	73.8925	0.894922	0.0574544
1	A1	72	74.0889	0.893281	0.0576887
1	A1	73	74.2853	0.886015	0.0578259
1	A1	74	74.4816	0.878788	0.0580852
1	A1	75	74.678	0.876893	0.0586085
1	A1	76	74.8744	0.873017	0.0592883
1	A1	77	75.0708	0.863002	0.0598124
1	A1	78	75.2672	0.859122	0.0598905
1	A1	79	75.4635	0.843739	0.0594816
1	A1	80	75.6599	0.842048	0.0588346
1	A1	81	75.8563	0.841253	0.05831
1	A1	82	76.0527	0.83609	0.0581283
1	A1	83	76.249	0.827656	0.0582409
1	A1	84	76.4454	0.816356	0.0584008
1	A1	85	76.6418	0.816352	0.0583435
1	A1	86	76.8382	0.80958	0.0579493
1	A1	87	77.0346	0.802767	0.0572979
1	A1	88	77.2309	0.793553	0.0566233
1	A1	89	77.4273	0.790382	0.0561909
1	A1	90	77.6237	0.788232	0.056158
1	A1	91	77.8201	0.77981	0.0564787
1	A1	92	78.0164	0.777761	0.056925
1	A1	93	78.2128	0.765506	0.057226
1	A1	94	78.4092	0.761361	0.057241
1	A1	95	78.6056	0.755069	0.057038
1	A1	96	78.802	0.750596	0.0568155
1	A1	97	78.9983	0.743641	0.0567182
1	A1	98	79.1947	0.741899	0.0566925
1	A1	99	79.3911	0.73478	0.0564967
1	A1	100	79.5875	0.726642	0.0558704
1	A1	101	79.7839	0.716472	0.0547401
1	A1	102	79.9802	0.713838	0.0533101
1	A1	103	80.1766	0.713163	0.0519773
1	A1	104	80.373	0.706236	0.0511429
1	A1	105	80.5694	0.700872	0.0510466
1	A1	106	80.7657	0.692921	0.0516971
1	A1	107	80.9621	0.693011	0.0528865
1	A1	108	81.1585	0.688612	0.0542635
1	A1	109	81.3549	0.677566	0.0554369
1	A1	110	81.5513	0.672198	0.0561059
1	A1	111	81.7476	0.665898	0.0561774
1	A1	112	81.944	0.662739	0.0558117
1	A1	113	82.1404	0.652025	0.0553739
1	A1	114	82.3368	0.651669	0.0553078
1	A1	115	82.5332	0.645959	0.0559976
1	A1	116	82.7295	0.638282	0.0576636
1	A1	117	82.9259	0.637562	0.0603342
1	A1	118	83.1223	0.625162	0.0639184
1	A1	119	83.3187	0.628234	0.06836
1	A1	120	83.5151	0.6067	0.0738186
1	A1	121	83.7114	0.607868	0.0807966
1	A1	122	83.9078	0.598872	0.0901463
1	A1	123	84.1042	0.589158	0.102975
1	A1	124	84.3006	0.584007	0.120534
1	A1	125	84.4969	0.568785	0.144171
1	A1	126	84.6933	0.556546	0.17531
1	A1	127	84.8897	0.540359	0.21528
1	A1	128	85.0861	0.513904	0.264803
1	A1	129	85.2825	0.49313	0.3231
1	A1	130	85.4788	0.470219	0.386939
1	A1	131	85.6752	0.425809	0.450201
1	A1	132	85.8716	0.356688	0.50449
1	A1	133	86.068	0.289683	0.540843
1	A1	134	86.2644	0.206864	0.552071
1	A1	135	86.4607	0.131934	0.534844
1	A1	136	86.6571	0.0599355	0.490763
1	A1	137	86.8535	0.00954743	0.426016
1	A1	138	87.0499	-0.0285177	0.349746
1	A1	139	87.2462	-0.0386311	0.271723
1	A1	140	87.4426	-0.049338	0.200113
1	A1	141	87.639	-0.0585586	0.140082
1	A1	142	87.8354	-0.0572435	0.0935219
1	A1	143	88.0318	-0.0610735	0.0597639
1	A1	144	88.2281	-0.0634653	0.0367309
1	A1	145	88.4245	-0.0659887	0.0219785
1	A1	146	88.6209	-0.0632921	0.0132835
1	A1	147	88.8173	-0.0612615	0.00878674
1	A1	148	89.0136	-0.0592377	0.0069339
1	A1	149	89.21	-0.0656317	0.00646154
1	A1	150	89.4064	-0.0715785	0.00648353
1	A1	151	89.6028	-0.0646785	0.00654462
1	A1	152	89.7992	-0.0615262	0.00651153
1	A1	153	89.9955	-0.0687184	0.00634698
1	A1	154	90.1919	-0.0680002	0.00595211
1	A1	155	90.3883	-0.0697768	0.00520688
1	A1	156	90.5847	-0.0684638	0.0041422
1	A1	157	90.7811	-0.0742639	0.00304184
1	A1	158	90.9774	-0.0675801	0.00232775
1	A1	159	91.1738	-0.0655516	0.00228136
1	A1	160	91.3702	-0.0653671	0.00282167
1	A1	161	91.5666	-0.0699754	0.00354477
1	A1	162	91.763	-0.0767933	0.00402217
1	A1	163	91.9593	-0.0691502	0.00412558
1	A1	164	92.1557	-0.0751885	0.00410595
1	A1	165	92.3521	-0.0666159	0.00435683
1	A1	166	92.5485	-0.0681494	0.00505754
1	A1	167	92.7448	-0.0750996	0.00598278
1	A1	168	92.9412	-0.0747728	0.00661862
1	A1	169	93.1376	-0.072211	0.00648887
1	A1	170	93.334	-0.0778001	0.00546336
1	A1	171	93.5304	-0.0818555	0.00385459
1	A1	172	93.7267	-0.0716494	0.00224955
1	A1	173	93.9231	-0.0748793	0.00117995
1	A1	174	94.1195	-0.0733319	0.000832558
1	A1	175	94.3159	-0.0725267	0.000983794
1	A1	176	94.5123	-0.0781788	0.00119481
1	A1	177	94.7086	-0.0804397	0.00111829
1	A1	178	94.905	-0.073376	0.000694161
2	A2	1	60.146	1.57489	0.0627652
2	A2	2	60.3424	1.57476	0.0629208
2	A2	3	60.5388	1.56549	0.0631496
2	A2	4	60.7351	1.55938	0.0634305
2	A2	5	60.9315	1.55604	0.0637328
2	A2	6	61.1279	1.55089	0.0640006
2	A2	7	61.3243	1.53801	0.0641506
2	A2	8	61.5206	1.53801	0.064106
2	A2	9	61.717	1.53247	0.0638526
2	A2	10	61.9134	1.51762	0.0634761
2	A2	11	62.1098	1.51702	0.0631597
2	A2	12	62.3062	1.51405	0.0631225
2	A2	13	62.5025	1.50376	0.0635443
2	A2	14	62.6989	1.49654	0.064485
2	A2	15	62.8953	1.49445	0.0658546
2	A2	16	63.0917	1.48809	0.0674367
2	A2	17	63.2881	1.47989	0.0689682
2	A2	18	63.4844	1.47	0.0702444
2	A2	19	63.6808	1.46371	0.0711817
2	A2	20	63.8772	1.46062	0.071819
2	A2	21	64.0736	1.45052	0.0722611
2	A2	22	64.27	1.44344	0.0726063
2	A2	23	64.4663	1.43848	0.072902
2	A2	24	64.6627	1.42466	0.0731174
2	A2	25	64.8591	1.42976	0.0731574
2	A2	26	65.0555	1.41356	0.0729361
2	A2	27	65.2518	1.40828	0.0724827
2	A2	28	65.4482	1.39924	0.0720042
2	A2	29	65.6446	1.38902	0.0718213
2	A2	30	65.841	1.39481	0.0721893
2	A2	31	66.0374	1.38173	0.0731063
2	A2	32	66.2337	1.37239	0.074253
2	A2	33	66.4301	1.36652	0.0751223
2	A2	34	66.6265	1.36316	0.0752697
2	A2	35	66.8229	1.34829	0.0745568
2	A2	36	67.0192	1.3396	0.0732463
2	A2	37	67.2156	1.33406	0.0718883
2	A2	38	67.412	1.3301	0.0710421
2	A2	39	67.6084	1.32801	0.0710023
2	A2	40	67.8048	1.31463	0.0716997
2	A2	41	68.0011	1.31047	0.0727982
2	A2	42	68.1975	1.29989	0.0739109
2	A2	43	68.3939	1.2944	0.0747712
2	A2	44	68.5903	1.2893	0.0753013
2	A2	45	68.7867	1.27825	0.0755753
2	A2	46	68.983	1.2695	0.0757424
2	A2	47	69.1794	1.26503	0.0759376
2	A2	48	69.3758	1.25966	0.0762042
2	A2	49	69.5722	1.25016	0.0764698
2	A2	50	69.7685	1.2402	0.0765934
2	A2	51	69.9649	1.23582	0.0764569
2	A2	52	70.1613	1.2279	0.0760438
2	A2	53	70.3577	1.21542	0.0754535
2	A2	54	70.5541	1.21371	0.0748431
2	A2	55	70.7504	1.20653	0.0743432
2	A2	56	70.9468	1.19939	0.0740205
2	A2	57	71.1432	1.18764	0.0738823
2	A2	58	71.3396	1.184	0.0739065
2	A2	59	71.536	1.17853	0.0740478
2	A2	60	71.7323	1.16829	0.0742368
2	A2	61	71.9287	1.16447	0.0743844
2	A2	62	72.1251	1.15193	0.0744246
2	A2	63	72.3215	1.14856	0.0743556
2	A2	64	72.5179	1.14062	0.0742534
2	A2	65	72.7142	1.13117	0.0742206
2	A2	66	72.9106	1.12715	0.0743137
2	A2	67	73.107	1.11748	0.0744801
2	A2	68	73.3034	1.1145	0.0745788
2	A2	69	73.4997	1.10295	0.0744644
2	A2	70	73.6961	1.09506	0.0740812
2	A2	71	73.8925	1.08537	0.0734785
2	A2	72	74.0889	1.08326	0.0727318
2	A2	73	74.2853	1.08011	0.0718519
2	A2	74	74.4816	1.06505	0.0707949
2	A2	75	74.678	1.05821	0.0695806
2	A2	76	74.8744	1.0543	0.0684132
2	A2	77	75.0708	1.04514	0.0676743
2	A2	78	75.2672	1.04428	0.0677535
2	A2	79	75.4635	1.03494	0.0688138
2	A2	80	75.6599	1.03011	0.0706579
2	A2	81	75.8563	1.02625	0.0727759
2	A2	82	76.0527	1.01275	0.0745533
2	A2	83	76.249	1.00326	0.075512
2	A2	84	76.4454	0.999371	0.0754572
2	A2	85	76.6418	0.99113	0.0744968
2	A2	86	76.8382	0.982684	0.0729489
2	A2	87	77.0346	0.976233	0.0712311
2	A2	88	77.2309	0.968301	0.069762
2	A2	89	77.4273	0.963062	0.0688744
2	A2	90	77.6237	0.960222	0.068751
2	A2	91	77.8201	0.949148	0.0693844
2	A2	92	78.0164	0.943571	0.0705785
2	A2	93	78.2128	0.938605	0.0719911
2	A2	94	78.4092	0.929959	0.0732113
2	A2	95	78.6056	0.923506	0.0738655
2	A2	96	78.802	0.911987	0.0737317
2	A2	97	78.9983	0.906236	0.0728195
2	A2	98	79.1947	0.898794	0.071367
2	A2	99	79.3911	0.891765	0.0697338
2	A2	100	79.5875	0.887072	0.0682441
2	A2	101	79.7839	0.87976	0.067067
2	A2	102	79.9802	0.876326	0.0661984
2	A2	103	80.1766	0.866093	0.0655504
2	A2	104	80.373	0.859806	0.0650668
2	A2	105	80.5694	0.852228	0.0647768
2	A2	106	80.7657	0.852739	0.0647569
2	A2	107	80.9621	0.841055	0.0650459
2	A2	108	81.1585	0.836185	0.0655943
2	A2	109	81.3549	0.830283	0.0662865
2	A2	110	81.5513	0.823489	0.0670054
2	A2	111	81.7476	0.814366	0.0676797
2	A2	112	81.944	0.80938	0.0682755
2	A2	113	82.1404	0.80475	0.0687678
2	A2	114	82.3368	0.798337	0.0691449
2	A2	115	82.5332	0.785886	0.069487
2	A2	116	82.7295	0.783761	0.0700671
2	A2	117	82.9259	0.774018	0.0713968
2	A2	118	83.1223	0.768872	0.0741627
2	A2	119	83.3187	0.767249	0.0790836
2	A2	120	83.5151	0.752706	0.0867897
2	A2	121	83.7114	0.75238	0.0978101
2	A2	122	83.9078	0.738708	0.112688
2	A2	123	84.1042	0.728301	0.132146
2	A2	124	84.3006	0.713944	0.157209
2	A2	125	84.4969	0.702244	0.189186
2	A2	126	84.6933	0.689939	0.229486
2	A2	127	84.8897	0.658828	0.279224
2	A2	128	85.0861	0.636206	0.338598
2	A2	129	85.2825	0.603228	0.406046
2	A2	130	85.4788	0.567635	0.47744
2	A2	131	85.6752	0.514959	0.545768
2	A2	132	85.8716	0.446278	0.6018
2	A2	133	86.068	0.365484	0.635894
2	A2	134	86.2644	0.276297	0.64052
2	A2	135	86.4607	0.187818	0.612628
2	A2	136	86.6571	0.113024	0.554875
2	A2	137	86.8535	0.0611177	0.475149
2	A2	138	87.0499	0.030749	0.384521
2	A2	139	87.2462	0.01171	0.294392
2	A2	140	87.4426	0.00642798	0.213895
2	A2	141	87.639	0.000999837	0.148379
2	A2	142	87.8354	0.000100305	0.0992718
2	A2	143	88.0318	-0.0054754	0.065031
2	A2	144	88.2281	-0.00647663	0.0425528
2	A2	145	88.4245	-0.00880977	0.0284497
2	A2	146	88.6209	-0.00746257	0.0198513
2	A2	147	88.8173	-0.00926312	0.0146923
2	A2	148	89.0136	-0.014371	0.0116411
2	A2	149	89.21	-0.00753683	0.00987571
2	A2	150	89.4064	-0.0120771	0.00887151
2	A2	151	89.6028	-0.0168706	0.00827754
2	A2	152	89.7992	-0.0139981	0.00786905
2	A2	153	89.9955	-0.0127339	0.00752143
2	A2	154	90.1919	-0.0155987	0.00717122
2	A2	155	90.3883	-0.0173845	0.00677888
2	A2	156	90.5847	-0.0163913	0.00632002
2	A2	157	90.7811	-0.0182536	0.00579729
2	A2	158	90.9774	-0.0183045	0.00523783
2	A2	159	91.1738	-0.016661	0.0046633
2	A2	160	91.3702	-0.0188876	0.00406275
2	A2	161	91.5666	-0.0199342	0.00340753
2	A2	162	91.763	-0.0198919	0.00270652
2	A2	163	91.9593	-0.0193401	0.00205577
2	A2	164	92.1557	-0.0192042	0.0016331
2	A2	165	92.3521	-0.02028	0.00162836
2	A2	166	92.5485	-0.0177441	0.00214484
2	A2	167	92.7448	-0.0192365	0.00312666
2	A2	168	92.9412	-0.0195102	0.00435163
2	A2	169	93.1376	-0.0205722	0.00549298
2	A2	170	93.334	-0.0236306	0.00622014
2	A2	171	93.5304	-0.0214354	0.00629861
2	A2	172	93.7267	-0.0231068	0.00566187
2	A2	173	93.9231	-0.0262443	0.00444184
2	A2	174	94.1195	-0.025053	0.00294171
2	A2	175	94.3159	-0.0245976	0.00153794
2	A2	176	94.5123	-0.0213193	0.000534169
2	A2	177	94.7086	-0.0223065	4.04856e-05
2	A2	178	94.905	-0.025255	-4.37016e-05
3	A3	1	60.146	1.72113	0.0712901
3	A3	2	60.3424	1.7206	0.0704958
3	A3	3	60.5388	1.71543	0.0702209
3	A3	4	60.7351	1.7142	0.0705962
3	A3	5	60.9315	1.70331	0.0715011
3	A3	6	61.1279	1.6957	0.0726306
3	A3	7	61.3243	1.69058	0.0736681
3	A3	8	61.5206	1.67879	0.0744475
3	A3	9	61.717	1.67495	0.075008
3	A3	10	61.9134	1.66608	0.0755106
3	A3	11	62.1098	1.65749	0.0760912
3	A3	12	62.3062	1.65453	0.0767368
3	A3	13	62.5025	1.64591	0.0772869
3	A3	14	62.6989	1.63448	0.0775454
3	A3	15	62.8953	1.62856	0.0774386
3	A3	16	63.0917	1.61694	0.0771031
3	A3	17	63.2881	1.61471	0.0768434
3	A3	18	63.4844	1.6057	0.0769864
3	A3	19	63.6808	1.59901	0.0777221
3	A3	20	63.8772	1.59092	0.0790021
3	A3	21	64.0736	1.58336	0.0805369
3	A3	22	64.27	1.57956	0.0818978
3	A3	23	64.4663	1.56362	0.0827021
3	A3	24	64.6627	1.56148	0.0828054
3	A3	25	64.8591	1.5459	0.08239
3	A3	26	65.0555	1.53863	0.0818762
3	A3	27	65.2518	1.53786	0.0816778
3	A3	28	65.4482	1.52805	0.0819659
3	A3	29	65.6446	1.52219	0.0826
3	A3	30	65.841	1.51097	0.083267
3	A3	31	66.0374	1.49899	0.0837032
3	A3	32	66.2337	1.49374	0.0838305
3	A3	33	66.4301	1.48751	0.0837369
3	A3	34	66.6265	1.47931	0.0835612
3	A3	35	66.8229	1.46816	0.0833963
3	A3	36	67.0192	1.4592	0.0832642
3	A3	37	67.2156	1.45622	0.0831403
3	A3	38	67.412	1.44405	0.0829936
3	A3	39	67.6084	1.43527	0.0828111
3	A3	40	67.8048	1.43018	0.0825995
3	A3	41	68.0011	1.41513	0.0823695
3	A3	42	68.1975	1.41911	0.0821252
3	A3	43	68.3939	1.4017	0.0818782
3	A3	44	68.5903	1.39454	0.0816827
3	A3	45	68.7867	1.3863	0.0816499
3	A3	46	68.983	1.38363	0.0819144
3	A3	47	69.1794	1.37065	0.0825597
3	A3	48	69.3758	1.36569	0.0835346
3	A3	49	69.5722	1.35522	0.0846302
3	A3	50	69.7685	1.34783	0.0855178
3	A3	51	69.9649	1.34257	0.0858537
3	A3	52	70.1613	1.32734	0.0854116
3	A3	53	70.3577	1.31941	0.0841892
3	A3	54	70.5541	1.31222	0.0824362
3	A3	55	70.7504	1.30666	0.0805751
3	A3	56	70.9468	1.29701	0.079063
3	A3	57	71.1432	1.28861	0.0782582
3	A3	58	71.3396	1.2849	0.0783065
3	A3	59	71.536	1.27618	0.0790976
3	A3	60	71.7323	1.26963	0.0802814
3	A3	61	71.9287	1.26049	0.0813655
3	A3	62	72.1251	1.25254	0.0818916
3	A3	63	72.3215	1.24206	0.0816194
3	A3	64	72.5179	1.23482	0.0806444
3	A3	65	72.7142	1.22314	0.0793552
3	A3	66	72.9106	1.21854	0.0782518
3	A3	67	73.107	1.21662	0.0777145
3	A3	68	73.3034	1.20454	0.0778561
3	A3	69	73.4997	1.19777	0.0785341
3	A3	70	73.6961	1.18923	0.0794853
3	A3	71	73.8925	1.18121	0.0804543
3	A3	72	74.0889	1.17333	0.0812589
3	A3	73	74.2853	1.16856	0.0817715
3	A3	74	74.4816	1.15315	0.0818879
3	A3	75	74.678	1.15198	0.0815296
3	A3	76	74.8744	1.13934	0.0806761
3	A3	77	75.0708	1.13207	0.0794056
3	A3	78	75.2672	1.12603	0.0779145
3	A3	79	75.4635	1.11714	0.0764944
3	A3	80	75.6599	1.10933	0.075464
3	A3	81	75.8563	1.10287	0.0750649
3	A3	82	76.0527	1.09827	0.0753603
3	A3	83	76.249	1.09182	0.0761983
3	A3	84	76.4454	1.07913	0.0772591
3	A3	85	76.6418	1.0751	0.0781755
3	A3	86	76.8382	1.0653	0.0786541
3	A3	87	77.0346	1.05879	0.07855
3	A3	88	77.2309	1.04773	0.0778776
3	A3	89	77.4273	1.04271	0.076782
3	A3	90	77.6237	1.03522	0.0754979
3	A3	91	77.8201	1.02527	0.074312
3	A3	92	78.0164	1.021	0.0735114
3	A3	93	78.2128	1.01342	0.0733144
3	A3	94	78.4092	1.00702	0.0737842
3	A3	95	78.6056	0.999811	0.0747659
3	A3	96	78.802	0.99358	0.0759024
3	A3	97	78.9983	0.985561	0.0767598
3	A3	98	79.1947	0.975434	0.0770273
3	A3	99	79.3911	0.966236	0.0766766
3	A3	100	79.5875	0.956887	0.0759721
3	A3	101	79.7839	0.95568	0.0752948
3	A3	102	79.9802	0.949342	0.0748974
3	A3	103	80.1766	0.939807	0.0747593
3	A3	104	80.373	0.932309	0.0746407
3	A3	105	80.5694	0.923734	0.0742934
3	A3	106	80.7657	0.916059	0.0736585
3	A3	107	80.9621	0.908334	0.0729147
3	A3	108	81.1585	0.903202	0.0723512
3	A3	109	81.3549	0.897933	0.0721717
3	A3	110	81.5513	0.890146	0.0723707
3	A3	111	81.7476	0.882391	0.0727569
3	A3	112	81.944	0.874903	0.0730994
3	A3	113	82.1404	0.865553	0.0732861
3	A3	114	82.3368	0.859653	0.0734065
3	A3	115	82.5332	0.855154	0.0737223
3	A3	116	82.7295	0.846505	0.0745888
3	A3	117	82.9259	0.838021	0.0763811
3	A3	118	83.1223	0.832761	0.0794765
3	A3	119	83.3187	0.82676	0.0842999
3	A3	120	83.5151	0.817467	0.0914018
3	A3	121	83.7114	0.80584	0.101531
3	A3	122	83.9078	0.79924	0.115648
3	A3	123	84.1042	0.789915	0.134885
3	A3	124	84.3006	0.778224	0.16048
3	A3	125	84.4969	0.764245	0.193775
3	A3	126	84.6933	0.744447	0.236207
3	A3	127	84.8897	0.718412	0.28911
3	A3	128	85.0861	0.692894	0.353104
3	A3	129	85.2825	0.663136	0.427041
3	A3	130	85.4788	0.625741	0.506872
3	A3	131	85.6752	0.56899	0.585106
3	A3	132	85.8716	0.495204	0.65147
3	A3	133	86.068	0.407532	0.694924
3	A3	134	86.2644	0.309224	0.706519
3	A3	135	86.4607	0.209721	0.682089
3	A3	136	86.6571	0.127712	0.623736
3	A3	137	86.8535	0.0625786	0.539469
3	A3	138	87.0499	0.0241742	0.441112
3	A3	139	87.2462	0.00877269	0.341271
3	A3	140	87.4426	-0.00589345	0.250467
3	A3	141	87.639	-0.0126525	0.175349
3	A3	142	87.8354	-0.0163909	0.118318
3	A3	143	88.0318	-0.0135776	0.0783152
3	A3	144	88.2281	-0.0179182	0.0521835
3	A3	145	88.4245	-0.0200934	0.0360589
3	A3	146	88.6209	-0.0246452	0.0264015
3	A3	147	88.8173	-0.0265364	0.0205321
3	A3	148	89.0136	-0.0247418	0.0167201
3	A3	149	89.21	-0.0291573	0.0139891
3	A3	150	89.4064	-0.0284743	0.0118443
3	A3	151	89.6028	-0.0297245	0.0100575
3	A3	152	89.7992	-0.032115	0.00854254
3	A3	153	89.9955	-0.0296366	0.00728276
3	A3	154	90.1919	-0.0315994	0.0062712
3	A3	155	90.3883	-0.0315486	0.00546405
3	A3	156	90.5847	-0.0329162	0.00476897
3	A3	157	90.7811	-0.0324066	0.00407679
3	A3	158	90.9774	-0.0335655	0.00331534
3	A3	159	91.1738	-0.0344098	0.00248958
3	A3	160	91.3702	-0.0327244	0.00168309
3	A3	161	91.5666	-0.0339024	0.00102058
3	A3	162	91.763	-0.0331629	0.000613015
3	A3	163	91.9593	-0.0326896	0.000513317
3	A3	164	92.1557	-0.0338414	0.00070247
3	A3	165	92.3521	-0.0320339	0.00110677
3	A3	166	92.5485	-0.0350033	0.00162992
3	A3	167	92.7448	-0.033468	0.00217767
3	A3	168	92.9412	-0.0330204	0.00266241
3	A3	169	93.1376	-0.0354999	0.00299449
3	A3	170	93.334	-0.0349679	0.00307943
3	A3	171	93.5304	-0.0347078	0.00283727
3	A3	172	93.7267	-0.0362115	0.00224213
3	A3	173	93.9231	-0.0373783	0.00136035
3	A3	174	94.1195	-0.0349586	0.000357298
3	A3	175	94.3159	-0.0363424	-0.000544788
3	A3	176	94.5123	-0.0350195	-0.00114682
3	A3	177	94.7086	-0.0340337	-0.00135187
3	A3	178	94.905	-0.0343286	-0.00119881
4	A4	1	60.146	1.94365	0.0890601
4	A4	2	60.3424	1.94193	0.0894793
4	A4	3	60.5388	1.93666	0.0901495
4	A4	4	60.7351	1.92097	0.0908766
4	A4	5	60.9315	1.92037	0.0914338
4	A4	6	61.1279	1.91192	0.0916845
4	A4	7	61.3243	1.88996	0.0916593
4	A4	8	61.5206	1.89144	0.0915167
4	A4	9	61.717	1.88527	0.0914023
4	A4	10	61.9134	1.87156	0.0913217
4	A4	11	62.1098	1.86747	0.0911631
4	A4	12	62.3062	1.85627	0.09086
4	A4	13	62.5025	1.84149	0.0905466
4	A4	14	62.6989	1.83746	0.090537
4	A4	15	62.8953	1.82888	0.0911093
4	A4	16	63.0917	1.82967	0.092259
4	A4	17	63.2881	1.81086	0.0936465
4	A4	18	63.4844	1.80452	0.0947833
4	A4	19	63.6808	1.79262	0.095327
4	A4	20	63.8772	1.78275	0.0952481
4	A4	21	64.0736	1.77566	0.0947679
4	A4	22	64.27	1.76923	0.0941618
4	A4	23	64.4663	1.75665	0.0936054
4	A4	24	64.6627	1.75445	0.0931709
4	A4	25	64.8591	1.7356	0.0929406
4	A4	26	65.0555	1.73303	0.0930727
4	A4	27	65.2518	1.72153	0.0937294
4	A4	28	65.4482	1.71785	0.094907
4	A4	29	65.6446	1.71117	0.0963393
4	A4	30	65.841	1.69684	0.0975888
4	A4	31	66.0374	1.68632	0.0982909
4	A4	32	66.2337	1.67471	0.0983716
4	A4	33	66.4301	1.66971	0.0980814
4	A4	34	66.6265	1.65946	0.0978252
4	A4	35	66.8229	1.64948	0.0979042
4	A4	36	67.0192	1.64307	0.0983299
4	A4	37	67.2156	1.63112	0.0988127
4	A4	38	67.412	1.62648	0.0989285
4	A4	39	67.6084	1.60855	0.0983726
4	A4	40	67.8048	1.60177	0.0971654
4	A4	41	68.0011	1.5906	0.0956644
4	A4	42	68.1975	1.58323	0.0943803
4	A4	43	68.3939	1.57851	0.0936847
4	A4	44	68.5903	1.56999	0.0936302
4	A4	45	68.7867	1.55835	0.0939697
4	A4	46	68.983	1.5492	0.0943752
4	A4	47	69.1794	1.53984	0.0946576
4	A4	48	69.3758	1.52811	0.0948552
4	A4	49	69.5722	1.52698	0.0951382
4	A4	50	69.7685	1.51168	0.0956291
4	A4	51	69.9649	1.50439	0.0962728
4	A4	52	70.1613	1.49781	0.0968409
4	A4	53	70.3577	1.48807	0.0970633
4	A4	54	70.5541	1.47425	0.0967915
4	A4	55	70.7504	1.46245	0.0960849
4	A4	56	70.9468	1.46344	0.0951698
4	A4	57	71.1432	1.44843	0.0943247
4	A4	58	71.3396	1.44076	0.0937705
4	A4	59	71.536	1.43238	0.093625
4	A4	60	71.7323	1.42193	0.0939026
4	A4	61	71.9287	1.41685	0.094514
4	A4	62	72.1251	1.40612	0.095264
4	A4	63	72.3215	1.39828	0.0958797
4	A4	64	72.5179	1.38616	0.0960963
4	A4	65	72.7142	1.37856	0.0957758
4	A4	66	72.9106	1.36776	0.09498
4	A4	67	73.107	1.3582	0.0939589
4	A4	68	73.3034	1.35083	0.0930321
4	A4	69	73.4997	1.34245	0.0924396
4	A4	70	73.6961	1.3361	0.0922486
4	A4	71	73.8925	1.32665	0.0923643
4	A4	72	74.0889	1.31385	0.0926225
4	A4	73	74.2853	1.30649	0.0928843
4	A4	74	74.4816	1.30092	0.0930759
4	A4	75	74.678	1.29103	0.0931703
4	A4	76	74.8744	1.27837	0.0931657
4	A4	77	75.0708	1.2732	0.0930756
4	A4	78	75.2672	1.26375	0.0929273
4	A4	79	75.4635	1.2538	0.092741
4	A4	80	75.6599	1.24725	0.0925095
4	A4	81	75.8563	1.23794	0.0921957
4	A4	82	76.0527	1.22652	0.0917598
4	A4	83	76.249	1.22042	0.0911937
4	A4	84	76.4454	1.20944	0.0905343
4	A4	85	76.6418	1.20207	0.0898467
4	A4	86	76.8382	1.19945	0.0892136
4	A4	87	77.0346	1.1795	0.0887344
4	A4	88	77.2309	1.17775	0.0885155
4	A4	89	77.4273	1.17116	0.0886387
4	A4	90	77.6237	1.16141	0.0891087
4	A4	91	77.8201	1.15186	0.089819
4	A4	92	78.0164	1.14397	0.0905751
4	A4	93	78.2128	1.13502	0.091164
4	A4	94	78.4092	1.12778	0.0914324
4	A4	95	78.6056	1.11559	0.0913439
4	A4	96	78.802	1.10878	0.0909788
4	A4	97	78.9983	1.09818	0.0904808
4	A4	98	79.1947	1.09228	0.0899729
4	A4	99	79.3911	1.08523	0.0894949
4	A4	100	79.5875	1.07414	0.089015
4	A4	101	79.7839	1.06485	0.0884907
4	A4	102	79.9802	1.05635	0.0879256
4	A4	103	80.1766	1.05176	0.0873662
4	A4	104	80.373	1.04116	0.0868453
4	A4	105	80.5694	1.03419	0.0863445
4	A4	106	80.7657	1.02455	0.0858136
4	A4	107	80.9621	1.01794	0.0852432
4	A4	108	81.1585	1.00647	0.0847186
4	A4	109	81.3549	1.00257	0.0844048
4	A4	110	81.5513	0.991866	0.0844697
4	A4	111	81.7476	0.9883	0.0849943
4	A4	112	81.944	0.97795	0.085937
4	A4	113	82.1404	0.966847	0.0871587
4	A4	114	82.3368	0.964238	0.0884988
4	A4	115	82.5332	0.951164	0.089861
4	A4	116	82.7295	0.947228	0.0912961
4	A4	117	82.9259	0.930554	0.0930632
4	A4	118	83.1223	0.929359	0.0956689
4	A4	119	83.3187	0.918913	0.0998719
4	A4	120	83.5151	0.907318	0.106643
4	A4	121	83.7114	0.899853	0.117093
4	A4	122	83.9078	0.891768	0.13238
4	A4	123	84.1042	0.87971	0.153659
4	A4	124	84.3006	0.866646	0.182095
4	A4	125	84.4969	0.84979	0.218948
4	A4	126	84.6933	0.829095	0.26563
4	A4	127	84.8897	0.804848	0.323506
4	A4	128	85.0861	0.775036	0.393292
4	A4	129	85.2825	0.73679	0.473978
4	A4	130	85.4788	0.69902	0.561619
4	A4	131	85.6752	0.642305	0.648602
4	A4	132	85.8716	0.568237	0.72408
4	A4	133	86.068	0.471077	0.775903
4	A4	134	86.2644	0.365568	0.793661
4	A4	135	86.4607	0.260469	0.771796
4	A4	136	86.6571	0.166054	0.711572
4	A4	137	86.8535	0.0922167	0.621021
4	A4	138	87.0499	0.0512417	0.512867
4	A4	139	87.2462	0.0252921	0.401205
4	A4	140	87.4426	0.0117756	0.298205
4	A4	141	87.639	0.00446101	0.211901
4	A4	142	87.8354	-0.0012047	0.145565
4	A4	143	88.0318	-0.00218616	0.0984561
4	A4	144	88.2281	-0.00365454	0.067305
4	A4	145	88.4245	-0.00947123	0.047883
4	A4	146	88.6209	-0.0107858	0.0361933
4	A4	147	88.8173	-0.0154952	0.0291152
4	A4	148	89.0136	-0.0164437	0.02455
4	A4	149	89.21	-0.0180504	0.0212448
4	A4	150	89.4064	-0.0208091	0.0185046
4	A4	151	89.6028	-0.021869	0.0159516
4	A4	152	89.7992	-0.023398	0.0133975
4	A4	153	89.9955	-0.0232777	0.0108064
4	A4	154	90.1919	-0.026653	0.00828813
4	A4	155	90.3883	-0.0245462	0.00606848
4	A4	156	90.5847	-0.023854	0.00441736
4	A4	157	90.7811	-0.0253476	0.00354969
4	A4	158	90.9774	-0.0241452	0.00353144
4	A4	159	91.1738	-0.0241401	0.00422467
4	A4	160	91.3702	-0.0254787	0.00529569
4	A4	161	91.5666	-0.0254366	0.00629689
4	A4	162	91.763	-0.0275865	0.00680833
4	A4	163	91.9593	-0.0307571	0.00658883
4	A4	164	92.1557	-0.0306629	0.00566387
4	A4	165	92.3521	-0.0276005	0.00430054
4	A4	166	92.5485	-0.030174	0.00288611
4	A4	167	92.7448	-0.0294765	0.00178219
4	A4	168	92.9412	-0.0291011	0.00122391
4	A4	169	93.1376	-0.0294944	0.00128454
4	A4	170	93.334	-0.0276361	0.00188518
4	A4	171	93.5304	-0.0291118	0.00282728
4	A4	172	93.7267	-0.0310604	0.00384221
4	A4	173	93.9231	-0.0298702	0.00465497
4	A4	174	94.1195	-0.0320782	0.00504981
4	A4	175	94.3159	-0.0311574	0.00492106
4	A4	176	94.5123	-0.0339689	0.00429728
4	A4	177	94.7086	-0.0337007	0.00333062
4	A4	178	94.905	-0.032412	0.00224744
5	A5	1	60.146	1.9636	0.0803954
5	A5	2	60.3424	1.96415	0.0792067
5	A5	3	60.5388	1.95681	0.0785948
5	A5	4	60.7351	1.9528	0.0788429
5	A5	5	60.9315	1.94869	0.0799714
5	A5	6	61.1279	1.93297	0.0817474
5	A5	7	61.3243	1.92939	0.083791
5	A5	8	61.5206	1.91561	0.085693
5	A5	9	61.717	1.91285	0.0870901
5	A5	10	61.9134	1.90535	0.0877371
5	A5	11	62.1098	1.88984	0.0875912
5	A5	12	62.3062	1.8758	0.0868608
5	A5	13	62.5025	1.87732	0.0859284
5	A5	14	62.6989	1.8634	0.0851605
5	A5	15	62.8953	1.86282	0.084702
5	A5	16	63.0917	1.84521	0.0844271
5	A5	17	63.2881	1.84195	0.0840803
5	A5	18	63.4844	1.832	0.0835172
5	A5	19	63.6808	1.82031	0.0828718
5	A5	20	63.8772	1.81481	0.0825377
5	A5	21	64.0736	1.8043	0.0829486
5	A5	22	64.27	1.80237	0.0843012
5	A5	23	64.4663	1.79617	0.0863979
5	A5	24	64.6627	1.78361	0.0887336
5	A5	25	64.8591	1.77241	0.09076
5	A5	26	65.0555	1.76104	0.0921464
5	A5	27	65.2518	1.75423	0.0928697
5	A5	28	65.4482	1.74532	0.0931166
5	A5	29	65.6446	1.74095	0.0931193
5	A5	30	65.841	1.72341	0.0930359
5	A5	31	66.0374	1.71322	0.0929159
5	A5	32	66.2337	1.71487	0.0926997
5	A5	33	66.4301	1.69684	0.0922389
5	A5	34	66.6265	1.68998	0.0913564
5	A5	35	66.8229	1.68014	0.0899524
5	A5	36	67.0192	1.6692	0.0881243
5	A5	37	67.2156	1.66143	0.086202
5	A5	38	67.412	1.65278	0.0846546
5	A5	39	67.6084	1.64357	0.0838792
5	A5	40	67.8048	1.63841	0.0840004
5	A5	41	68.0011	1.63576	0.0848014
5	A5	42	68.1975	1.61971	0.0858709
5	A5	43	68.3939	1.61018	0.0868623
5	A5	44	68.5903	1.6025	0.0876971
5	A5	45	68.7867	1.58937	0.0885411
5	A5	46	68.983	1.5893	0.0895797
5	A5	47	69.1794	1.58047	0.0907905
5	A5	48	69.3758	1.5682	0.0918952
5	A5	49	69.5722	1.55525	0.0925261
5	A5	50	69.7685	1.54709	0.0924633
5	A5	51	69.9649	1.53773	0.0917564
5	A5	52	70.1613	1.53086	0.0906768
5	A5	53	70.3577	1.51916	0.0895626
5	A5	54	70.5541	1.51197	0.088683
5	A5	55	70.7504	1.50522	0.0881841
5	A5	56	70.9468	1.49255	0.0881019
5	A5	57	71.1432	1.48736	0.0883934
5	A5	58	71.3396	1.47726	0.0889538
5	A5	59	71.536	1.46889	0.0896198
5	A5	60	71.7323	1.46037	0.0901955
5	A5	61	71.9287	1.44941	0.090503
5	A5	62	72.1251	1.44224	0.0904569
5	A5	63	72.3215	1.43049	0.0901098
5	A5	64	72.5179	1.42142	0.0896318
5	A5	65	72.7142	1.41442	0.0892145
5	A5	66	72.9106	1.40489	0.0889582
5	A5	67	73.107	1.39885	0.0888054
5	A5	68	73.3034	1.38775	0.088593
5	A5	69	73.4997	1.37564	0.08818
5	A5	70	73.6961	1.36972	0.087559
5	A5	71	73.8925	1.36035	0.0868744
5	A5	72	74.0889	1.35143	0.0863283
5	A5	73	74.2853	1.34378	0.0860554
5	A5	74	74.4816	1.33766	0.0860447
5	A5	75	74.678	1.32641	0.0861696
5	A5	76	74.8744	1.31641	0.0862742
5	A5	77	75.0708	1.30816	0.0862696
5	A5	78	75.2672	1.30214	0.0861593
5	A5	79	75.4635	1.29359	0.0860207
5	A5	80	75.6599	1.28113	0.085953
5	A5	81	75.8563	1.27378	0.0860172
5	A5	82	76.0527	1.27095	0.0861863
5	A5	83	76.249	1.2543	0.086312
5	A5	84	76.4454	1.24981	0.0861569
5	A5	85	76.6418	1.24242	0.0854998
5	A5	86	76.8382	1.23173	0.0842904
5	A5	87	77.0346	1.21674	0.082745
5	A5	88	77.2309	1.21352	0.0812839
5	A5	89	77.4273	1.20956	0.0803224
5	A5	90	77.6237	1.2017	0.0800525
5	A5	91	77.8201	1.19328	0.0803612
5	A5	92	78.0164	1.1813	0.0809492
5	A5	93	78.2128	1.17299	0.0815383
5	A5	94	78.4092	1.16925	0.0820213
5	A5	95	78.6056	1.1587	0.0824644
5	A5	96	78.802	1.14869	0.083002
5	A5	97	78.9983	1.14197	0.0836967
5	A5	98	79.1947	1.13486	0.0844511
5	A5	99	79.3911	1.12758	0.0850188
5	A5	100	79.5875	1.11613	0.0851306
5	A5	101	79.7839	1.10606	0.0846489
5	A5	102	79.9802	1.09421	0.0836569
5	A5	103	80.1766	1.09376	0.0824164
5	A5	104	80.373	1.08316	0.0812234
5	A5	105	80.5694	1.07605	0.0802841
5	A5	106	80.7657	1.06562	0.0796866
5	A5	107	80.9621	1.05796	0.0794497
5	A5	108	81.1585	1.05279	0.0795684
5	A5	109	81.3549	1.04332	0.0800059
5	A5	110	81.5513	1.03732	0.0806671
5	A5	111	81.7476	1.02675	0.0814095
5	A5	112	81.944	1.01942	0.0820993
5	A5	113	82.1404	1.00927	0.0826706
5	A5	114	82.3368	1.00225	0.0831418
5	A5	115	82.5332	0.995585	0.0835935
5	A5	116	82.7295	0.987048	0.0841675
5	A5	117	82.9259	0.979109	0.0851255
5	A5	118	83.1223	0.963729	0.0869324
5	A5	119	83.3187	0.962447	0.0903023
5	A5	120	83.5151	0.955228	0.0961583
5	A5	121	83.7114	0.942741	0.105536
5	A5	122	83.9078	0.934727	0.119497
5	A5	123	84.1042	0.924441	0.13912
5	A5	124	84.3006	0.913492	0.16556
5	A5	125	84.4969	0.895282	0.200167
5	A5	126	84.6933	0.877344	0.244545
5	A5	127	84.8897	0.854547	0.300394
5	A5	128	85.0861	0.819703	0.368895
5	A5	129	85.2825	0.788407	0.449603
5	A5	130	85.4788	0.754502	0.539116
5	A5	131	85.6752	0.695232	0.630196
5	A5	132	85.8716	0.614681	0.712062
5	A5	133	86.068	0.519615	0.77219
5	A5	134	86.2644	0.408634	0.79929
5	A5	135	86.4607	0.295383	0.786474
5	A5	136	86.6571	0.190959	0.733468
5	A5	137	86.8535	0.106125	0.646978
5	A5	138	87.0499	0.0539569	0.539044
5	A5	139	87.2462	0.0249198	0.423968
5	A5	140	87.4426	0.00776921	0.31491
5	A5	141	87.639	-0.000964694	0.221315
5	A5	142	87.8354	-4.68938e-05	0.147825
5	A5	143	88.0318	-0.00445514	0.0946939
5	A5	144	88.2281	-0.00470505	0.0591667
5	A5	145	88.4245	-0.00745416	0.0371123
5	A5	146	88.6209	-0.00795922	0.0243511
5	A5	147	88.8173	-0.00843773	0.0174269
5	A5	148	89.0136	-0.0105302	0.0138566
5	A5	149	89.21	-0.0127632	0.0120404
5	A5	150	89.4064	-0.0120709	0.01103
5	A5	151	89.6028	-0.014188	0.0102949
5	A5	152	89.7992	-0.0136016	0.00955355
5	A5	153	89.9955	-0.0187103	0.00868217
5	A5	154	90.1919	-0.0144567	0.00767429
5	A5	155	90.3883	-0.0187772	0.00660592
5	A5	156	90.5847	-0.0185239	0.00557859
5	A5	157	90.7811	-0.0151866	0.00465318
5	A5	158	90.9774	-0.0180546	0.00381906
5	A5	159	91.1738	-0.0209275	0.00302852
5	A5	160	91.3702	-0.0192143	0.00227264
5	A5	161	91.5666	-0.0169454	0.00163218
5	A5	162	91.763	-0.0211732	0.00125031
5	A5	163	91.9593	-0.0168737	0.00123607
5	A5	164	92.1557	-0.0181132	0.00156561
5	A5	165	92.3521	-0.0183498	0.00205847
5	A5	166	92.5485	-0.0191431	0.00245866
5	A5	167	92.7448	-0.0219809	0.0025769
5	A5	168	92.9412	-0.0218429	0.00240269
5	A5	169	93.1376	-0.0177908	0.00211142
5	A5	170	93.334	-0.020501	0.00196189
5	A5	171	93.5304	-0.0225868	0.0021498
5	A5	172	93.7267	-0.0170539	0.00270107
5	A5	173	93.9231	-0.0211382	0.00345477
5	A5	174	94.1195	-0.0222303	0.00413407
5	A5	175	94.3159	-0.0227965	0.00446576
5	A5	176	94.5123	-0.022049	0.00429348
5	A5	177	94.7086	-0.0252513	0.00363595
5	A5	178	94.905	-0.0239455	0.00266803
6	A6	1	60.146	2.12232	0.0944528
6	A6	2	60.3424	2.11999	0.0939885
6	A6	3	60.5388	2.11414	0.0935898
6	A6	4	60.7351	2.09956	0.0933852
6	A6	5	60.9315	2.09282	0.093539
6	A6	6	61.1279	2.08928	0.0941951
6	A6	7	61.3243	2.07602	0.0954033
6	A6	8	61.5206	2.0629	0.0970362
6	A6	9	61.717	2.06076	0.0987512
6	A6	10	61.9134	2.05273	0.100061
6	A6	11	62.1098	2.03673	0.100525
6	A6	12	62.3062	2.02632	0.100008
6	A6	13	62.5025	2.01164	0.0988017
6	A6	14	62.6989	2.00776	0.0975308
6	A6	15	62.8953	2.00147	0.0968256
6	A6	16	63.0917	1.98721	0.0969876
6	A6	17	63.2881	1.98452	0.0978477
6	A6	18	63.4844	1.97415	0.0989044
6	A6	19	63.6808	1.95801	0.0996346
6	A6	20	63.8772	1.94994	0.0997663
6	A6	21	64.0736	1.93915	0.0993744
6	A6	22	64.27	1.9337	0.0987621
6	A6	23	64.4663	1.92101	0.0982495
6	A6	24	64.6627	1.91659	0.0980251
6	A6	25	64.8591	1.89972	0.098113
6	A6	26	65.0555	1.8967	0.0984358
6	A6	27	65.2518	1.88648	0.0989068
6	A6	28	65.4482	1.87472	0.099499
6	A6	29	65.6446	1.86416	0.100249
6	A6	30	65.841	1.85828	0.101218
6	A6	31	66.0374	1.8471	0.102416
6	A6	32	66.2337	1.83645	0.103735
6	A6	33	66.4301	1.82805	0.104937
6	A6	34	66.6265	1.81774	0.10572
6	A6	35	66.8229	1.80321	0.105842
6	A6	36	67.0192	1.7986	0.105245
6	A6	37	67.2156	1.78049	0.104117
6	A6	38	67.412	1.77099	0.102822
6	A6	39	67.6084	1.76782	0.101751
6	A6	40	67.8048	1.75818	0.101159
6	A6	41	68.0011	1.74087	0.101095
6	A6	42	68.1975	1.73728	0.101419
6	A6	43	68.3939	1.72699	0.101907
6	A6	44	68.5903	1.71753	0.102333
6	A6	45	68.7867	1.70118	0.10254
6	A6	46	68.983	1.69698	0.102462
6	A6	47	69.1794	1.69055	0.102116
6	A6	48	69.3758	1.66819	0.101568
6	A6	49	69.5722	1.66918	0.100891
6	A6	50	69.7685	1.65718	0.100116
6	A6	51	69.9649	1.6451	0.0992319
6	A6	52	70.1613	1.63706	0.0982417
6	A6	53	70.3577	1.62987	0.0972451
6	A6	54	70.5541	1.61174	0.0964748
6	A6	55	70.7504	1.61223	0.0962284
6	A6	56	70.9468	1.59958	0.0967113
6	A6	57	71.1432	1.59204	0.0978988
6	A6	58	71.3396	1.58635	0.0995233
6	A6	59	71.536	1.57118	0.101204
6	A6	60	71.7323	1.55764	0.102608
6	A6	61	71.9287	1.55302	0.103533
6	A6	62	72.1251	1.5425	0.10387
6	A6	63	72.3215	1.53455	0.103558
6	A6	64	72.5179	1.51807	0.102599
6	A6	65	72.7142	1.5094	0.101161
6	A6	66	72.9106	1.50136	0.0996302
6	A6	67	73.107	1.48907	0.0985222
6	A6	68	73.3034	1.48336	0.0982478
6	A6	69	73.4997	1.47385	0.0988653
6	A6	70	73.6961	1.47064	0.100011
6	A6	71	73.8925	1.45385	0.101074
6	A6	72	74.0889	1.44185	0.101502
6	A6	73	74.2853	1.42908	0.101077
6	A6	74	74.4816	1.42573	0.0999675
6	A6	75	74.678	1.41471	0.0985703
6	A6	76	74.8744	1.40379	0.0972916
6	A6	77	75.0708	1.39465	0.0963959
6	A6	78	75.2672	1.38839	0.0959774
6	A6	79	75.4635	1.37829	0.0960279
6	A6	80	75.6599	1.36822	0.0965103
6	A6	81	75.8563	1.35719	0.0973877
6	A6	82	76.0527	1.35074	0.0985892
6	A6	83	76.249	1.33964	0.0999528
6	A6	84	76.4454	1.33512	0.101228
6	A6	85	76.6418	1.31798	0.102152
6	A6	86	76.8382	1.30789	0.102571
6	A6	87	77.0346	1.297	0.102491
6	A6	88	77.2309	1.29429	0.102035
6	A6	89	77.4273	1.27898	0.101326
6	A6	90	77.6237	1.26891	0.100424
6	A6	91	77.8201	1.25979	0.0993328
6	A6	92	78.0164	1.25175	0.0980725
6	A6	93	78.2128	1.23932	0.0967325
6	A6	94	78.4092	1.2327	0.0954658
6	A6	95	78.6056	1.22096	0.0944334
6	A6	96	78.802	1.21569	0.0937334
6	A6	97	78.9983	1.20527	0.0933619
6	A6	98	79.1947	1.19526	0.0932297
6	A6	99	79.3911	1.1875	0.0932332
6	A6	100	79.5875	1.17764	0.0933211
6	A6	101	79.7839	1.16745	0.0935119
6	A6	102	79.9802	1.15984	0.0938351
6	A6	103	80.1766	1.15316	0.094247
6	A6	104	80.373	1.14354	0.0945873
6	A6	105	80.5694	1.13032	0.0946322
6	A6	106	80.7657	1.12304	0.094202
6	A6	107	80.9621	1.11451	0.0932642
6	A6	108	81.1585	1.10361	0.0919531
6	A6	109	81.3549	1.09257	0.0905021
6	A6	110	81.5513	1.0933	0.0891497
6	A6	111	81.7476	1.07489	0.0880749
6	A6	112	81.944	1.07177	0.0874082
6	A6	113	82.1404	1.06251	0.0872688
6	A6	114	82.3368	1.05133	0.0877908
6	A6	115	82.5332	1.05081	0.0891113
6	A6	116	82.7295	1.03642	0.091355
6	A6	117	82.9259	1.03023	0.0946729
6	A6	118	83.1223	1.02072	0.0993294
6	A6	119	83.3187	1.00979	0.105796
6	A6	120	83.5151	0.9992	0.11478
6	A6	121	83.7114	0.992189	0.127189
6	A6	122	83.9078	0.980858	0.144065
6	A6	123	84.1042	0.964829	0.166574
6	A6	124	84.3006	0.950478	0.196072
6	A6	125	84.4969	0.932119	0.234181
6	A6	126	84.6933	0.912848	0.282761
6	A6	127	84.8897	0.88751	0.343623
6	A6	128	85.0861	0.847384	0.417839
6	A6	129	85.2825	0.814391	0.504628
6	A6	130	85.4788	0.772255	0.600081
6	A6	131	85.6752	0.7091	0.696323
6	A6	132	85.8716	0.624981	0.7818
6	A6	133	86.068	0.525379	0.843121
6	A6	134	86.2644	0.410552	0.868202
6	A6	135	86.4607	0.288896	0.849754
6	A6	136	86.6571	0.174822	0.787816
6	A6	137	86.8535	0.0919099	0.690234
6	A6	138	87.0499	0.041498	0.570761
6	A6	139	87.2462	0.0100908	0.445452
6	A6	140	87.4426	0.00122952	0.328707
6	A6	141	87.639	-0.00960957	0.230382
6	A6	142	87.8354	-0.0112575	0.154746
6	A6	143	88.0318	-0.0142961	0.101203
6	A6	144	88.2281	-0.0141752	0.0660511
6	A6	145	88.4245	-0.0204068	0.0444084
6	A6	146	88.6209	-0.0226458	0.0316647
6	A6	147	88.8173	-0.0218668	0.0242385
6	A6	148	89.0136	-0.0261697	0.0197224
6	A6	149	89.21	-0.0270799	0.0166755
6	A6	150	89.4064	-0.0281434	0.0143114
6	A6	151	89.6028	-0.0300974	0.0122371
6	A6	152	89.7992	-0.0305332	0.0102889
6	A6	153	89.9955	-0.0298315	0.00844205
6	A6	154	90.1919	-0.0338291	0.00675949
6	A6	155	90.3883	-0.0309439	0.0053508
6	A6	156	90.5847	-0.0309094	0.00433108
6	A6	157	90.7811	-0.0337912	0.00377811
6	A6	158	90.9774	-0.0314064	0.00369474
6	A6	159	91.1738	-0.0321807	0.00398947
6	A6	160	91.3702	-0.0319594	0.00448849
6	A6	161	91.5666	-0.034651	0.00498062
6	A6	162	91.763	-0.0358516	0.0052773
6	A6	163	91.9593	-0.0334878	0.00526138
6	A6	164	92.1557	-0.0355543	0.0049135
6	A6	165	92.3521	-0.0368204	0.00432099
6	A6	166	92.5485	-0.0370424	0.00366513
6	A6	167	92.7448	-0.0386595	0.00316229
6	A6	168	92.9412	-0.0335663	0.00295243
6	A6	169	93.1376	-0.0348874	0.00299354
6	A6	170	93.334	-0.0368021	0.00305903
6	A6	171	93.5304	-0.0408066	0.00287397
6	A6	172	93.7267	-0.0391792	0.00230199
6	A6	173	93.9231	-0.0388592	0.00143628
6	A6	174	94.1195	-0.0340606	0.000526931
6	A6	175	94.3159	-0.0404146	-0.000183706
6	A6	176	94.5123	-0.0377231	-0.000585281
6	A6	177	94.7086	-0.0358521	-0.000711761
6	A6	178	94.905	-0.0389304	-0.00067131
7	A7	1	60.146	2.27678	0.104565
7	A7	2	60.3424	2.2652	0.104924
7	A7	3	60.5388	2.25438	0.104619
7	A7	4	60.7351	2.24421	0.103729
7	A7	5	60.9315	2.22987	0.102752
7	A7	6	61.1279	2.2276	0.102349
7	A7	7	61.3243	2.21291	0.102935
7	A7	8	61.5206	2.217	0.104383
7	A7	9	61.717	2.19714	0.106064
7	A7	10	61.9134	2.18608	0.107186
7	A7	11	62.1098	2.16989	0.107227
7	A7	12	62.3062	2.16766	0.10618
7	A7	13	62.5025	2.14971	0.104504
7	A7	14	62.6989	2.14387	0.102849
7	A7	15	62.8953	2.13387	0.101748
7	A7	16	63.0917	2.12692	0.101449
7	A7	17	63.2881	2.11708	0.101914
7	A7	18	63.4844	2.10368	0.102939
7	A7	19	63.6808	2.0963	0.104277
7	A7	20	63.8772	2.08165	0.105698
7	A7	21	64.0736	2.08395	0.107006
7	A7	22	64.27	2.06399	0.108058
7	A7	23	64.4663	2.04678	0.108798
7	A7	24	64.6627	2.04731	0.109261
7	A7	25	64.8591	2.03404	0.109506
7	A7	26	65.0555	2.02291	0.109532
7	A7	27	65.2518	2.01225	0.10926
7	A7	28	65.4482	2.00504	0.108622
7	A7	29	65.6446	1.98649	0.107682
7	A7	30	65.841	1.97815	0.106671
7	A7	31	66.0374	1.97576	0.105899
7	A7	32	66.2337	1.95781	0.105596
7	A7	33	66.4301	1.95372	0.105803
7	A7	34	66.6265	1.93984	0.106351
7	A7	35	66.8229	1.9334	0.106953
7	A7	36	67.0192	1.91701	0.107322
7	A7	37	67.2156	1.91207	0.107289
7	A7	38	67.412	1.8966	0.106854
7	A7	39	67.6084	1.88645	0.106181
7	A7	40	67.8048	1.87961	0.105522
7	A7	41	68.0011	1.86807	0.105107
7	A7	42	68.1975	1.855	0.105053
7	A7	43	68.3939	1.85335	0.105332
7	A7	44	68.5903	1.83545	0.105817
7	A7	45	68.7867	1.82846	0.106372
7	A7	46	68.983	1.81572	0.106928
7	A7	47	69.1794	1.80862	0.107479
7	A7	48	69.3758	1.79371	0.108007
7	A7	49	69.5722	1.7883	0.108393
7	A7	50	69.7685	1.78009	0.108412
7	A7	51	69.9649	1.75925	0.107836
7	A7	52	70.1613	1.75476	0.106602
7	A7	53	70.3577	1.74522	0.104936
7	A7	54	70.5541	1.72891	0.103319
7	A7	55	70.7504	1.72579	0.102312
7	A7	56	70.9468	1.71382	0.102304
7	A7	57	71.1432	1.71166	0.103318
7	A7	58	71.3396	1.6948	0.105017
7	A7	59	71.536	1.68674	0.106867
7	A7	60	71.7323	1.67548	0.10837
7	A7	61	71.9287	1.66126	0.109224
7	A7	62	72.1251	1.65308	0.109336
7	A7	63	72.3215	1.64819	0.108737
7	A7	64	72.5179	1.62781	0.107509
7	A7	65	72.7142	1.62095	0.105773
7	A7	66	72.9106	1.61215	0.103712
7	A7	67	73.107	1.60235	0.101605
7	A7	68	73.3034	1.58793	0.09978
7	A7	69	73.4997	1.58295	0.0985348
7	A7	70	73.6961	1.57897	0.098025
7	A7	71	73.8925	1.55812	0.0982107
7	A7	72	74.0889	1.56233	0.0988802
7	A7	73	74.2853	1.54223	0.099743
7	A7	74	74.4816	1.53636	0.100527
7	A7	75	74.678	1.52166	0.101015
7	A7	76	74.8744	1.51996	0.101042
7	A7	77	75.0708	1.50976	0.100512
7	A7	78	75.2672	1.49175	0.0994782
7	A7	79	75.4635	1.48469	0.0982194
7	A7	80	75.6599	1.47592	0.0972127
7	A7	81	75.8563	1.47084	0.0969457
7	A7	82	76.0527	1.46007	0.0976717
7	A7	83	76.249	1.45094	0.0992521
7	A7	84	76.4454	1.44344	0.101218
7	A7	85	76.6418	1.43157	0.102994
7	A7	86	76.8382	1.41843	0.104163
7	A7	87	77.0346	1.40604	0.104588
7	A7	88	77.2309	1.40235	0.104367
7	A7	89	77.4273	1.38815	0.103674
7	A7	90	77.6237	1.38374	0.102639
7	A7	91	77.8201	1.36476	0.101334
7	A7	92	78.0164	1.35887	0.0998395
7	A7	93	78.2128	1.35031	0.0982973
7	A7	94	78.4092	1.3416	0.0968985
7	A7	95	78.6056	1.33371	0.0958319
7	A7	96	78.802	1.3186	0.0952391
7	A7	97	78.9983	1.31436	0.0951717
7	A7	98	79.1947	1.30606	0.0955588
7	A7	99	79.3911	1.29758	0.0961895
7	A7	100	79.5875	1.28446	0.0967705
7	A7	101	79.7839	1.27939	0.0970462
7	A7	102	79.9802	1.26241	0.0969414
7	A7	103	80.1766	1.25904	0.0965955
7	A7	104	80.373	1.24612	0.0962751
7	A7	105	80.5694	1.24285	0.096207
7	A7	106	80.7657	1.23153	0.0964406
7	A7	107	80.9621	1.21832	0.0968155
7	A7	108	81.1585	1.21398	0.097041
7	A7	109	81.3549	1.20342	0.0968261
7	A7	110	81.5513	1.18996	0.0960058
7	A7	111	81.7476	1.18228	0.0946323
7	A7	112	81.944	1.17385	0.0929919
7	A7	113	82.1404	1.16583	0.0915645
7	A7	114	82.3368	1.15416	0.0909036
7	A7	115	82.5332	1.14879	0.0914925
7	A7	116	82.7295	1.14505	0.093613
7	A7	117	82.9259	1.13314	0.0973184
7	A7	118	83.1223	1.12222	0.102522
7	A7	119	83.3187	1.1126	0.109194
7	A7	120	83.5151	1.10667	0.117581
7	A7	121	83.7114	1.08506	0.128359
7	A7	122	83.9078	1.08109	0.142669
7	A7	123	84.1042	1.0659	0.162044
7	A7	124	84.3006	1.0507	0.188281
7	A7	125	84.4969	1.04081	0.223358
7	A7	126	84.6933	1.01383	0.269386
7	A7	127	84.8897	0.995032	0.32849
7	A7	128	85.0861	0.954235	0.402291
7	A7	129	85.2825	0.924155	0.490826
7	A7	130	85.4788	0.884806	0.59105
7	A7	131	85.6752	0.829159	0.695594
7	A7	132	85.8716	0.74922	0.79271
7	A7	133	86.068	0.644226	0.867983
7	A7	134	86.2644	0.522036	0.907622
7	A7	135	86.4607	0.399736	0.902302
7	A7	136	86.6571	0.279556	0.850116
7	A7	137	86.8535	0.183185	0.757483
7	A7	138	87.0499	0.118836	0.637593
7	A7	139	87.2462	0.0832276	0.506966
7	A7	140	87.4426	0.0634217	0.381364
7	A7	141	87.639	0.0572611	0.272479
7	A7	142	87.8354	0.0522808	0.186333
7	A7	143	88.0318	0.0467042	0.123575
7	A7	144	88.2281	0.0461282	0.0810736
7	A7	145	88.4245	0.0421916	0.053961
7	A7	146	88.6209	0.0380555	0.037342
7	A7	147	88.8173	0.038243	0.0273044
7	A7	148	89.0136	0.0335116	0.0212152
7	A7	149	89.21	0.0363839	0.0175289
7	A7	150	89.4064	0.0313618	0.0153871
7	A7	151	89.6028	0.0330693	0.0142385
7	A7	152	89.7992	0.0324097	0.0136106
7	A7	153	89.9955	0.0279134	0.0130622
7	A7	154	90.1919	0.0273732	0.0122674
7	A7	155	90.3883	0.0257548	0.0111238
7	A7	156	90.5847	0.0240591	0.00977858
7	A7	157	90.7811	0.0268383	0.00852716
7	A7	158	90.9774	0.0248451	0.00763579
7	A7	159	91.1738	0.0255391	0.00720057
7	A7	160	91.3702	0.0240539	0.0071303
7	A7	161	91.5666	0.0213223	0.00724562
7	A7	162	91.763	0.0212353	0.00740178
7	A7	163	91.9593	0.0228666	0.00754075
7	A7	164	92.1557	0.0209866	0.00765538
7	A7	165	92.3521	0.0202266	0.00772667
7	A7	166	92.5485	0.0181131	0.00770215
7	A7	167	92.7448	0.0176874	0.00752727
7	A7	168	92.9412	0.0188127	0.0071882
7	A7	169	93.1376	0.0161518	0.00672528
7	A7	170	93.334	0.0155881	0.00621512
7	A7	171	93.5304	0.0167101	0.00574583
7	A7	172	93.7267	0.0161695	0.00540071
7	A7	173	93.9231	0.0131414	0.00523877
7	A7	174	94.1195	0.0146615	0.00525458
7	A7	175	94.3159	0.0153782	0.00533195
7	A7	176	94.5123	0.0165761	0.00524582
7	A7	177	94.7086	0.0105156	0.00475685
7	A7	178	94.905	0.00732085	0.00376402
8	A8	1	60.146	2.24669	0.101635
8	A8	2	60.3424	2.24554	0.103142
8	A8	3	60.5388	2.23177	0.10435
8	A8	4	60.7351	2.21546	0.104959
8	A8	5	60.9315	2.20484	0.104959
8	A8	6	61.1279	2.19974	0.104537
8	A8	7	61.3243	2.19465	0.103861
8	A8	8	61.5206	2.17928	0.102965
8	A8	9	61.717	2.16753	0.101835
8	A8	10	61.9134	2.15518	0.100573
8	A8	11	62.1098	2.14721	0.0994448
8	A8	12	62.3062	2.14367	0.098754
8	A8	13	62.5025	2.12893	0.0986662
8	A8	14	62.6989	2.12593	0.0991333
8	A8	15	62.8953	2.10664	0.0999579
8	A8	16	63.0917	2.09871	0.10091
8	A8	17	63.2881	2.09568	0.101802
8	A8	18	63.4844	2.08387	0.102529
8	A8	19	63.6808	2.06971	0.103094
8	A8	20	63.8772	2.05613	0.103612
8	A8	21	64.0736	2.05299	0.104258
8	A8	22	64.27	2.045	0.105145
8	A8	23	64.4663	2.03094	0.106221
8	A8	24	64.6627	2.02021	0.107253
8	A8	25	64.8591	2.01058	0.107928
8	A8	26	65.0555	2.00126	0.107998
8	A8	27	65.2518	1.98639	0.107394
8	A8	28	65.4482	1.9839	0.10628
8	A8	29	65.6446	1.95898	0.104993
8	A8	30	65.841	1.96092	0.103899
8	A8	31	66.0374	1.95036	0.103219
8	A8	32	66.2337	1.94115	0.102941
8	A8	33	66.4301	1.9289	0.102895
8	A8	34	66.6265	1.91779	0.102905
8	A8	35	66.8229	1.90555	0.102924
8	A8	36	67.0192	1.90111	0.103024
8	A8	37	67.2156	1.89073	0.103293
8	A8	38	67.412	1.8758	0.103713
8	A8	39	67.6084	1.86879	0.104144
8	A8	40	67.8048	1.86165	0.104385
8	A8	41	68.0011	1.84659	0.104306
8	A8	42	68.1975	1.83467	0.10393
8	A8	43	68.3939	1.82648	0.103441
8	A8	44	68.5903	1.81744	0.10308
8	A8	45	68.7867	1.81147	0.103028
8	A8	46	68.983	1.79657	0.103334
8	A8	47	69.1794	1.78385	0.103919
8	A8	48	69.3758	1.78162	0.104609
8	A8	49	69.5722	1.76624	0.105178
8	A8	50	69.7685	1.75885	0.105393
8	A8	51	69.9649	1.74409	0.105095
8	A8	52	70.1613	1.73666	0.104285
8	A8	53	70.3577	1.72417	0.103181
8	A8	54	70.5541	1.7172	0.102166
8	A8	55	70.7504	1.70116	0.101649
8	A8	56	70.9468	1.70205	0.101891
8	A8	57	71.1432	1.69027	0.102879
8	A8	58	71.3396	1.67493	0.104306
8	A8	59	71.536	1.66618	0.105655
8	A8	60	71.7323	1.66084	0.10636
8	A8	61	71.9287	1.64712	0.105998
8	A8	62	72.1251	1.63097	0.104483
8	A8	63	72.3215	1.62516	0.102167
8	A8	64	72.5179	1.60866	0.0997497
8	A8	65	72.7142	1.60915	0.0980122
8	A8	66	72.9106	1.59896	0.0974855
8	A8	67	73.107	1.58783	0.0982404
8	A8	68	73.3034	1.58098	0.0999093
8	A8	69	73.4997	1.57089	0.101905
8	A8	70	73.6961	1.55398	0.103682
8	A8	71	73.8925	1.55031	0.104903
8	A8	72	74.0889	1.53901	0.105454
8	A8	73	74.2853	1.52213	0.105357
8	A8	74	74.4816	1.51944	0.104669
8	A8	75	74.678	1.50869	0.103473
8	A8	76	74.8744	1.49388	0.101929
8	A8	77	75.0708	1.48477	0.10035
8	A8	78	75.2672	1.47542	0.0991746
8	A8	79	75.4635	1.46723	0.0987995
8	A8	80	75.6599	1.46403	0.0993707
8	A8	81	75.8563	1.45133	0.100659
8	A8	82	76.0527	1.43548	0.102137
8	A8	83	76.249	1.43196	0.103198
8	A8	84	76.4454	1.41965	0.103414
8	A8	85	76.6418	1.40451	0.102717
8	A8	86	76.8382	1.39891	0.101427
8	A8	87	77.0346	1.38396	0.100117
8	A8	88	77.2309	1.38234	0.0993545
8	A8	89	77.4273	1.36744	0.0994154
8	A8	90	77.6237	1.36583	0.100113
8	A8	91	77.8201	1.35137	0.100855
8	A8	92	78.0164	1.33981	0.100926
8	A8	93	78.2128	1.32729	0.0998555
8	A8	94	78.4092	1.3203	0.0976847
8	A8	95	78.6056	1.3054	0.0949835
8	A8	96	78.802	1.30069	0.0925994
8	A8	97	78.9983	1.296	0.0912658
8	A8	98	79.1947	1.285	0.0912763
8	A8	99	79.3911	1.28037	0.0923831
8	A8	100	79.5875	1.26767	0.0939677
8	A8	101	79.7839	1.25789	0.0953705
8	A8	102	79.9802	1.24678	0.0961796
8	A8	103	80.1766	1.23496	0.0963378
8	A8	104	80.373	1.23378	0.0960306
8	A8	105	80.5694	1.21764	0.0954865
8	A8	106	80.7657	1.21379	0.0948424
8	A8	107	80.9621	1.20015	0.0941557
8	A8	108	81.1585	1.19324	0.0934951
8	A8	109	81.3549	1.18005	0.0929934
8	A8	110	81.5513	1.17406	0.0927811
8	A8	111	81.7476	1.17121	0.0928705
8	A8	112	81.944	1.15776	0.0931346
8	A8	113	82.1404	1.14625	0.0934355
8	A8	114	82.3368	1.13606	0.0938237
8	A8	115	82.5332	1.12614	0.0946224
8	A8	116	82.7295	1.12488	0.0963171
8	A8	117	82.9259	1.11436	0.0993534
8	A8	118	83.1223	1.10307	0.104021
8	A8	119	83.3187	1.09402	0.110546
8	A8	120	83.5151	1.08022	0.11934
8	A8	121	83.7114	1.07066	0.131219
8	A8	122	83.9078	1.0595	0.147494
8	A8	123	84.1042	1.04521	0.169885
8	A8	124	84.3006	1.0293	0.200341
8	A8	125	84.4969	1.01671	0.240868
8	A8	126	84.6933	0.997378	0.293366
8	A8	127	84.8897	0.960599	0.359367
8	A8	128	85.0861	0.928289	0.439446
8	A8	129	85.2825	0.890777	0.532186
8	A8	130	85.4788	0.841104	0.632927
8	A8	131	85.6752	0.777012	0.732942
8	A8	132	85.8716	0.68891	0.819865
8	A8	133	86.068	0.580317	0.879761
8	A8	134	86.2644	0.455995	0.900522
8	A8	135	86.4607	0.333318	0.875463
8	A8	136	86.6571	0.218703	0.805725
8	A8	137	86.8535	0.135354	0.700424
8	A8	138	87.0499	0.0858177	0.574381
8	A8	139	87.2462	0.0563782	0.444261
8	A8	140	87.4426	0.0458922	0.32455
8	A8	141	87.639	0.0410977	0.224769
8	A8	142	87.8354	0.0376056	0.148639
8	A8	143	88.0318	0.0333679	0.0950153
8	A8	144	88.2281	0.0311422	0.0598082
8	A8	145	88.4245	0.0325098	0.0379609
8	A8	146	88.6209	0.0268602	0.0248748
8	A8	147	88.8173	0.0280697	0.0171013
8	A8	148	89.0136	0.0262412	0.0124384
8	A8	149	89.21	0.0243724	0.00967811
8	A8	150	89.4064	0.0260888	0.00822171
8	A8	151	89.6028	0.0274151	0.00771882
8	A8	152	89.7992	0.0245538	0.00783386
8	A8	153	89.9955	0.0218957	0.00818197
8	A8	154	90.1919	0.0242544	0.00840018
8	A8	155	90.3883	0.0181512	0.00825738
8	A8	156	90.5847	0.0224625	0.0077067
8	A8	157	90.7811	0.0180131	0.00684695
8	A8	158	90.9774	0.0215447	0.00583446
8	A8	159	91.1738	0.0178768	0.00481304
8	A8	160	91.3702	0.0192772	0.00389496
8	A8	161	91.5666	0.0161653	0.00317034
8	A8	162	91.763	0.0205482	0.00270227
8	A8	163	91.9593	0.019214	0.00249862
8	A8	164	92.1557	0.0167146	0.00249525
8	A8	165	92.3521	0.0189341	0.00258716
8	A8	166	92.5485	0.0163541	0.00269831
8	A8	167	92.7448	0.0161017	0.00283666
8	A8	168	92.9412	0.0188157	0.00308847
8	A8	169	93.1376	0.0167536	0.00355469
8	A8	170	93.334	0.0156161	0.0042741
8	A8	171	93.5304	0.0173296	0.00517828
8	A8	172	93.7267	0.0145272	0.00609486
8	A8	173	93.9231	0.0159097	0.00679188
8	A8	174	94.1195	0.0118449	0.0070483
8	A8	175	94.3159	0.0127019	0.00673176
8	A8	176	94.5123	0.0114472	0.00585588
8	A8	177	94.7086	0.00995653	0.00458663
8	A8	178	94.905	0.0118005	0.00318634
9	A9	1	60.146	2.14725	0.085545
9	A9	2	60.3424	2.1569	0.087501
9	A9	3	60.5388	2.14401	0.0893969
9	A9	4	60.7351	2.13201	0.0904403
9	A9	5	60.9315	2.11892	0.0901643
9	A9	6	61.1279	2.11067	0.0887424
9	A9	7	61.3243	2.09952	0.0869306
9	A9	8	61.5206	2.09463	0.0856351
9	A9	9	61.717	2.09061	0.0853844
9	A9	10	61.9134	2.08876	0.0860535
9	A9	11	62.1098	2.06877	0.0870389
9	A9	12	62.3062	2.06511	0.0877335
9	A9	13	62.5025	2.05058	0.0879837
9	A9	14	62.6989	2.03742	0.0882015
9	A9	15	62.8953	2.04333	0.0890943
9	A9	16	63.0917	2.02994	0.0911936
9	A9	17	63.2881	2.01795	0.0945077
9	A9	18	63.4844	2.01796	0.0984496
9	A9	19	63.6808	1.99765	0.102091
9	A9	20	63.8772	1.99664	0.104561
9	A9	21	64.0736	1.97207	0.105411
9	A9	22	64.27	1.96926	0.104777
9	A9	23	64.4663	1.95155	0.103256
9	A9	24	64.6627	1.95112	0.101593
9	A9	25	64.8591	1.94303	0.100342
9	A9	26	65.0555	1.92559	0.0996849
9	A9	27	65.2518	1.92014	0.0994621
9	A9	28	65.4482	1.91487	0.0993698
9	A9	29	65.6446	1.89783	0.0991761
9	A9	30	65.841	1.89097	0.0988708
9	A9	31	66.0374	1.87754	0.0986568
9	A9	32	66.2337	1.87429	0.0988004
9	A9	33	66.4301	1.86336	0.0994344
9	A9	34	66.6265	1.85269	0.100401
9	A9	35	66.8229	1.84464	0.101263
9	A9	36	67.0192	1.83487	0.101474
9	A9	37	67.2156	1.82104	0.100646
9	A9	38	67.412	1.80806	0.0987572
9	A9	39	67.6084	1.80008	0.0962187
9	A9	40	67.8048	1.79542	0.0937325
9	A9	41	68.0011	1.77937	0.0920232
9	A9	42	68.1975	1.77586	0.0915499
9	A9	43	68.3939	1.77398	0.0923453
9	A9	44	68.5903	1.75512	0.0940335
9	A9	45	68.7867	1.75172	0.0960353
9	A9	46	68.983	1.74312	0.0978165
9	A9	47	69.1794	1.72064	0.0990521
9	A9	48	69.3758	1.72294	0.0996304
9	A9	49	69.5722	1.70782	0.099562
9	A9	50	69.7685	1.70821	0.0989255
9	A9	51	69.9649	1.68408	0.0979117
9	A9	52	70.1613	1.67385	0.0968659
9	A9	53	70.3577	1.67221	0.0961975
9	A9	54	70.5541	1.66627	0.096165
9	A9	55	70.7504	1.65595	0.0967051
9	A9	56	70.9468	1.64726	0.0974857
9	A9	57	71.1432	1.62786	0.0981472
9	A9	58	71.3396	1.61926	0.0985332
9	A9	59	71.536	1.62239	0.0987194
9	A9	60	71.7323	1.60438	0.0988755
9	A9	61	71.9287	1.5921	0.0991053
9	A9	62	72.1251	1.59038	0.099387
9	A9	63	72.3215	1.57469	0.0996168
9	A9	64	72.5179	1.56292	0.0996643
9	A9	65	72.7142	1.56025	0.0994148
9	A9	66	72.9106	1.54935	0.0988065
9	A9	67	73.107	1.5311	0.0978773
9	A9	68	73.3034	1.52807	0.0967877
9	A9	69	73.4997	1.51625	0.0957598
9	A9	70	73.6961	1.50899	0.0949632
9	A9	71	73.8925	1.50524	0.0944359
9	A9	72	74.0889	1.48727	0.0941069
9	A9	73	74.2853	1.48098	0.0938889
9	A9	74	74.4816	1.46788	0.0937337
9	A9	75	74.678	1.4668	0.0936126
9	A9	76	74.8744	1.45732	0.0934701
9	A9	77	75.0708	1.44269	0.0932521
9	A9	78	75.2672	1.43651	0.0929805
9	A9	79	75.4635	1.41906	0.09278
9	A9	80	75.6599	1.42193	0.0927728
9	A9	81	75.8563	1.41443	0.0929254
9	A9	82	76.0527	1.39701	0.0930104
9	A9	83	76.249	1.3914	0.0927584
9	A9	84	76.4454	1.37675	0.0920776
9	A9	85	76.6418	1.37196	0.0911579
9	A9	86	76.8382	1.3621	0.0903567
9	A9	87	77.0346	1.35812	0.0899865
9	A9	88	77.2309	1.34717	0.0901578
9	A9	89	77.4273	1.33642	0.0908015
9	A9	90	77.6237	1.33023	0.0917753
9	A9	91	77.8201	1.31366	0.0929425
9	A9	92	78.0164	1.31522	0.0941401
9	A9	93	78.2128	1.30293	0.0951168
9	A9	94	78.4092	1.29307	0.0955647
9	A9	95	78.6056	1.27999	0.0952586
9	A9	96	78.802	1.26678	0.0942012
9	A9	97	78.9983	1.26283	0.0926235
9	A9	98	79.1947	1.25571	0.0908559
9	A9	99	79.3911	1.25165	0.0891865
9	A9	100	79.5875	1.22965	0.0878406
9	A9	101	79.7839	1.22826	0.0870263
9	A9	102	79.9802	1.21713	0.0869157
9	A9	103	80.1766	1.21859	0.0875159
9	A9	104	80.373	1.20768	0.0885319
9	A9	105	80.5694	1.19051	0.0894105
9	A9	106	80.7657	1.19047	0.0895986
9	A9	107	80.9621	1.17274	0.0888596
9	A9	108	81.1585	1.16346	0.0874237
9	A9	109	81.3549	1.15983	0.0858663
9	A9	110	81.5513	1.15394	0.0847968
9	A9	111	81.7476	1.14505	0.0845791
9	A9	112	81.944	1.13661	0.0852339
9	A9	113	82.1404	1.12574	0.0865244
9	A9	114	82.3368	1.11909	0.0881269
9	A9	115	82.5332	1.11403	0.0897645
9	A9	116	82.7295	1.09968	0.0913056
9	A9	117	82.9259	1.09261	0.0928567
9	A9	118	83.1223	1.08481	0.0948719
9	A9	119	83.3187	1.07072	0.0982212
9	A9	120	83.5151	1.06399	0.104135
9	A9	121	83.7114	1.05705	0.114009
9	A9	122	83.9078	1.05231	0.129156
9	A9	123	84.1042	1.03306	0.150675
9	A9	124	84.3006	1.02382	0.17955
9	A9	125	84.4969	1.01253	0.216933
9	A9	126	84.6933	0.976819	0.264409
9	A9	127	84.8897	0.960901	0.323913
9	A9	128	85.0861	0.930661	0.397009
9	A9	129	85.2825	0.889477	0.483538
9	A9	130	85.4788	0.855934	0.580036
9	A9	131	85.6752	0.79767	0.678708
9	A9	132	85.8716	0.712245	0.767744
9	A9	133	86.068	0.606632	0.833321
9	A9	134	86.2644	0.497795	0.862922
9	A9	135	86.4607	0.372745	0.848902
9	A9	136	86.6571	0.260787	0.790985
9	A9	137	86.8535	0.172978	0.696691
9	A9	138	87.0499	0.118862	0.579449
9	A9	139	87.2462	0.0895612	0.455052
9	A9	140	87.4426	0.0760846	0.337815
9	A9	141	87.639	0.0659019	0.237764
9	A9	142	87.8354	0.0594435	0.159611
9	A9	143	88.0318	0.0589751	0.103394
9	A9	144	88.2281	0.0585993	0.0660317
9	A9	145	88.4245	0.0553001	0.0430081
9	A9	146	88.6209	0.0578486	0.0296853
9	A9	147	88.8173	0.0550488	0.0221282
9	A9	148	89.0136	0.0457246	0.0175192
9	A9	149	89.21	0.0483681	0.0142426
9	A9	150	89.4064	0.0472877	0.0116902
9	A9	151	89.6028	0.0479122	0.00986566
9	A9	152	89.7992	0.0489383	0.00893656
9	A9	153	89.9955	0.0463647	0.00890255
9	A9	154	90.1919	0.0464903	0.00947861
9	A9	155	90.3883	0.0442447	0.0101757
9	A9	156	90.5847	0.0429365	0.0104834
9	A9	157	90.7811	0.0409321	0.0100503
9	A9	158	90.9774	0.0398395	0.00879649
9	A9	159	91.1738	0.03863	0.00692929
9	A9	160	91.3702	0.0387862	0.00486214
9	A9	161	91.5666	0.0403046	0.00306479
9	A9	162	91.763	0.0405576	0.00190168
9	A9	163	91.9593	0.0408769	0.00152688
9	A9	164	92.1557	0.0401135	0.00187536
9	A9	165	92.3521	0.039145	0.00273509
9	A9	166	92.5485	0.0391713	0.00384416
9	A9	167	92.7448	0.0425471	0.00496022
9	A9	168	92.9412	0.0320822	0.00588585
9	A9	169	93.1376	0.041612	0.00646874
9	A9	170	93.334	0.0356407	0.00660669
9	A9	171	93.5304	0.0355504	0.00627301
9	A9	172	93.7267	0.0324207	0.00554604
9	A9	173	93.9231	0.0349552	0.00460364
9	A9	174	94.1195	0.0345153	0.00365823
9	A9	175	94.3159	0.036641	0.00286031
9	A9	176	94.5123	0.0317171	0.00223821
9	A9	177	94.7086	0.0357597	0.00172128
9	A9	178	94.905	0.0314232	0.00122468
10	A10	1	60.146	2.00045	0.0843759
10	A10	2	60.3424	1.98117	0.0838082
10	A10	3	60.5388	1.97601	0.0826031
10	A10	4	60.7351	1.96963	0.0810428
10	A10	5	60.9315	1.96417	0.0795552
10	A10	6	61.1279	1.95576	0.0785149
10	A10	7	61.3243	1.9506	0.0781197
10	A10	8	61.5206	1.93848	0.0784062
10	A10	9	61.717	1.93355	0.0793315
10	A10	10	61.9134	1.92219	0.0808299
10	A10	11	62.1098	1.92327	0.0827868
10	A10	12	62.3062	1.90567	0.085001
10	A10	13	62.5025	1.90325	0.087188
10	A10	14	62.6989	1.89119	0.0890446
10	A10	15	62.8953	1.8789	0.0903351
10	A10	16	63.0917	1.87521	0.0909463
10	A10	17	63.2881	1.86324	0.0908987
10	A10	18	63.4844	1.85114	0.0903318
10	A10	19	63.6808	1.84559	0.0894853
10	A10	20	63.8772	1.83749	0.0886712
10	A10	21	64.0736	1.82835	0.0882301
10	A10	22	64.27	1.81195	0.0884428
10	A10	23	64.4663	1.81906	0.0894008
10	A10	24	64.6627	1.80273	0.0909096
10	A10	25	64.8591	1.78853	0.0924955
10	A10	26	65.0555	1.78908	0.0935977
10	A10	27	65.2518	1.78147	0.0938634
10	A10	28	65.4482	1.74981	0.0933961
10	A10	29	65.6446	1.75492	0.0927417
10	A10	30	65.841	1.74756	0.0925759
10	A10	31	66.0374	1.74401	0.0932766
10	A10	32	66.2337	1.72694	0.0946512
10	A10	33	66.4301	1.72184	0.096024
10	A10	34	66.6265	1.71133	0.0966202
10	A10	35	66.8229	1.69892	0.0960114
10	A10	36	67.0192	1.68268	0.0943435
10	A10	37	67.2156	1.67524	0.0922265
10	A10	38	67.412	1.6761	0.0903783
10	A10	39	67.6084	1.664	0.0892653
10	A10	40	67.8048	1.65109	0.0889422
10	A10	41	68.0011	1.64547	0.0891483
10	A10	42	68.1975	1.6382	0.0895507
10	A10	43	68.3939	1.62499	0.0899628
10	A10	44	68.5903	1.6173	0.0904207
10	A10	45	68.7867	1.60782	0.0911129
10	A10	46	68.983	1.59941	0.0922099
10	A10	47	69.1794	1.59535	0.0937103
10	A10	48	69.3758	1.58227	0.0953936
10	A10	49	69.5722	1.56927	0.0968935
10	A10	50	69.7685	1.56428	0.0978434
10	A10	51	69.9649	1.55117	0.0980098
10	A10	52	70.1613	1.54135	0.0973592
10	A10	53	70.3577	1.53061	0.0960532
10	A10	54	70.5541	1.52186	0.0943988
10	A10	55	70.7504	1.5147	0.0927709
10	A10	56	70.9468	1.50369	0.0915321
10	A10	57	71.1432	1.49115	0.090936
10	A10	58	71.3396	1.49607	0.0910431
10	A10	59	71.536	1.47131	0.0916641
10	A10	60	71.7323	1.47457	0.0923873
10	A10	61	71.9287	1.46182	0.0927138
10	A10	62	72.1251	1.44634	0.0922799
10	A10	63	72.3215	1.44301	0.0910682
10	A10	64	72.5179	1.42799	0.0894771
10	A10	65	72.7142	1.41821	0.0881629
10	A10	66	72.9106	1.41844	0.0877038
10	A10	67	73.107	1.40934	0.088272
10	A10	68	73.3034	1.39965	0.089532
10	A10	69	73.4997	1.38982	0.0908421
10	A10	70	73.6961	1.38072	0.0916411
10	A10	71	73.8925	1.36457	0.0917513
10	A10	72	74.0889	1.3557	0.0914138
10	A10	73	74.2853	1.35827	0.0910534
10	A10	74	74.4816	1.34299	0.0909691
10	A10	75	74.678	1.33323	0.0911756
10	A10	76	74.8744	1.3249	0.0914587
10	A10	77	75.0708	1.31546	0.0915582
10	A10	78	75.2672	1.30679	0.0913216
10	A10	79	75.4635	1.29654	0.0907408
10	A10	80	75.6599	1.28695	0.0899059
10	A10	81	75.8563	1.28074	0.0889565
10	A10	82	76.0527	1.27414	0.0880724
10	A10	83	76.249	1.25563	0.0874721
10	A10	84	76.4454	1.25146	0.0873443
10	A10	85	76.6418	1.24896	0.0877187
10	A10	86	76.8382	1.23972	0.0883722
10	A10	87	77.0346	1.23089	0.0888881
10	A10	88	77.2309	1.21177	0.0888785
10	A10	89	77.4273	1.20843	0.0882149
10	A10	90	77.6237	1.20079	0.087102
10	A10	91	77.8201	1.18965	0.0859472
10	A10	92	78.0164	1.18844	0.0851322
10	A10	93	78.2128	1.1715	0.0848336
10	A10	94	78.4092	1.16738	0.084964
10	A10	95	78.6056	1.16038	0.0852477
10	A10	96	78.802	1.15407	0.0853784
10	A10	97	78.9983	1.13638	0.0851943
10	A10	98	79.1947	1.13047	0.0847669
10	A10	99	79.3911	1.12141	0.0843132
10	A10	100	79.5875	1.11997	0.0839921
10	A10	101	79.7839	1.11091	0.0837503
10	A10	102	79.9802	1.10396	0.0833785
10	A10	103	80.1766	1.08421	0.0827379
10	A10	104	80.373	1.07472	0.0819384
10	A10	105	80.5694	1.08069	0.0812963
10	A10	106	80.7657	1.07312	0.0811147
10	A10	107	80.9621	1.06017	0.0815134
10	A10	108	81.1585	1.04598	0.0824295
10	A10	109	81.3549	1.04191	0.0837204
10	A10	110	81.5513	1.03717	0.0852072
10	A10	111	81.7476	1.02981	0.0866421
10	A10	112	81.944	1.01981	0.0877212
10	A10	113	82.1404	1.00345	0.088238
10	A10	114	82.3368	0.998507	0.0882839
10	A10	115	82.5332	0.988503	0.0883029
10	A10	116	82.7295	0.980329	0.0889131
10	A10	117	82.9259	0.98123	0.0906382
10	A10	118	83.1223	0.965158	0.0937872
10	A10	119	83.3187	0.959034	0.0986012
10	A10	120	83.5151	0.939773	0.105554
10	A10	121	83.7114	0.936318	0.115549
10	A10	122	83.9078	0.928316	0.129877
10	A10	123	84.1042	0.915973	0.150016
10	A10	124	84.3006	0.904544	0.177497
10	A10	125	84.4969	0.884948	0.213961
10	A10	126	84.6933	0.863589	0.261253
10	A10	127	84.8897	0.83849	0.321214
10	A10	128	85.0861	0.810278	0.394861
10	A10	129	85.2825	0.775059	0.481021
10	A10	130	85.4788	0.733648	0.574928
10	A10	131	85.6752	0.672787	0.667621
10	A10	132	85.8716	0.580267	0.74683
10	A10	133	86.068	0.481172	0.799437
10	A10	134	86.2644	0.36361	0.814871
10	A10	135	86.4607	0.249719	0.788225
10	A10	136	86.6571	0.151292	0.721894
10	A10	137	86.8535	0.0768924	0.625109
10	A10	138	87.0499	0.0367185	0.511502
10	A10	139	87.2462	0.000678015	0.395639
10	A10	140	87.4426	-0.00215829	0.289737
10	A10	141	87.639	-0.0088143	0.201583
10	A10	142	87.8354	-0.0170504	0.134084
10	A10	143	88.0318	-0.0196039	0.0861639
10	A10	144	88.2281	-0.0169683	0.0543412
10	A10	145	88.4245	-0.0196253	0.034316
10	A10	146	88.6209	-0.0204313	0.0221397
10	A10	147	88.8173	-0.0253283	0.0148323
10	A10	148	89.0136	-0.0262569	0.0104871
10	A10	149	89.21	-0.0207444	0.00801086
10	A10	150	89.4064	-0.0225166	0.00672906
10	A10	151	89.6028	-0.0233923	0.00610704
10	A10	152	89.7992	-0.0291614	0.00571208
10	A10	153	89.9955	-0.0288632	0.00533207
10	A10	154	90.1919	-0.0265972	0.00503954
10	A10	155	90.3883	-0.0239156	0.00507046
10	A10	156	90.5847	-0.0256679	0.00558529
10	A10	157	90.7811	-0.0284705	0.00649088
10	A10	158	90.9774	-0.0308789	0.00743477
10	A10	159	91.1738	-0.0283855	0.00794271
10	A10	160	91.3702	-0.0282212	0.0076051
10	A10	161	91.5666	-0.0360273	0.00624381
10	A10	162	91.763	-0.0341136	0.0040167
10	A10	163	91.9593	-0.0365467	0.00140898
10	A10	164	92.1557	-0.0266666	-0.000920102
10	A10	165	92.3521	-0.030573	-0.00238011
10	A10	166	92.5485	-0.0321989	-0.00265038
10	A10	167	92.7448	-0.027397	-0.00173661
10	A10	168	92.9412	-0.0308362	0.000103973
10	A10	169	93.1376	-0.0291402	0.00247581
10	A10	170	93.334	-0.0294675	0.00492656
10	A10	171	93.5304	-0.0323724	0.00700393
10	A10	172	93.7267	-0.031565	0.00832677
10	A10	173	93.9231	-0.0399652	0.00867366
10	A10	174	94.1195	-0.032004	0.00804484
10	A10	175	94.3159	-0.0376117	0.00665435
10	A10	176	94.5123	-0.037664	0.00485281
10	A10	177	94.7086	-0.0372155	0.00301919
10	A10	178	94.905	-0.0359407	0.00146292
13	B1	1	60.146	1.54911	0.0569145
13	B1	2	60.3424	1.54919	0.0558397
13	B1	3	60.5388	1.54071	0.0548002
13	B1	4	60.7351	1.54094	0.0541098
13	B1	5	60.9315	1.53203	0.0540331
13	B1	6	61.1279	1.52971	0.0546835
13	B1	7	61.3243	1.52192	0.0559645
13	B1	8	61.5206	1.52014	0.0576038
13	B1	9	61.717	1.51321	0.0592489
13	B1	10	61.9134	1.50263	0.0605989
13	B1	11	62.1098	1.49863	0.0615043
13	B1	12	62.3062	1.49455	0.0619878
13	B1	13	62.5025	1.4814	0.0621929
13	B1	14	62.6989	1.48224	0.062305
13	B1	15	62.8953	1.47458	0.0624922
13	B1	16	63.0917	1.46459	0.0628712
13	B1	17	63.2881	1.45983	0.0634867
13	B1	18	63.4844	1.45492	0.0642757
13	B1	19	63.6808	1.45008	0.0650644
13	B1	20	63.8772	1.44246	0.0656285
13	B1	21	64.0736	1.43293	0.0658286
13	B1	22	64.27	1.42419	0.0657282
13	B1	23	64.4663	1.42148	0.0655988
13	B1	24	64.6627	1.41475	0.0657807
13	B1	25	64.8591	1.40778	0.0664687
13	B1	26	65.0555	1.40279	0.067564
13	B1	27	65.2518	1.39695	0.0686987
13	B1	28	65.4482	1.39021	0.0694283
13	B1	29	65.6446	1.3778	0.0694856
13	B1	30	65.841	1.37045	0.0689332
13	B1	31	66.0374	1.36331	0.0681148
13	B1	32	66.2337	1.3634	0.0674329
13	B1	33	66.4301	1.35191	0.0671227
13	B1	34	66.6265	1.34854	0.0671733
13	B1	35	66.8229	1.33838	0.0674439
13	B1	36	67.0192	1.33599	0.0678441
13	B1	37	67.2156	1.31765	0.0684356
13	B1	38	67.412	1.32098	0.0693532
13	B1	39	67.6084	1.31652	0.0706351
13	B1	40	67.8048	1.30424	0.072109
13	B1	41	68.0011	1.29762	0.0734346
13	B1	42	68.1975	1.288	0.0742549
13	B1	43	68.3939	1.28084	0.0743495
13	B1	44	68.5903	1.27403	0.0737047
13	B1	45	68.7867	1.2672	0.0724972
13	B1	46	68.983	1.25697	0.0710321
13	B1	47	69.1794	1.24925	0.0696675
13	B1	48	69.3758	1.2454	0.0687103
13	B1	49	69.5722	1.24069	0.0683253
13	B1	50	69.7685	1.23398	0.0685072
13	B1	51	69.9649	1.22181	0.0691224
13	B1	52	70.1613	1.21855	0.0699935
13	B1	53	70.3577	1.21128	0.0709405
13	B1	54	70.5541	1.20389	0.0717607
13	B1	55	70.7504	1.19705	0.0722073
13	B1	56	70.9468	1.19049	0.0720315
13	B1	57	71.1432	1.17893	0.0711116
13	B1	58	71.3396	1.17247	0.0695859
13	B1	59	71.536	1.16671	0.0678921
13	B1	60	71.7323	1.15673	0.0666298
13	B1	61	71.9287	1.15479	0.0662963
13	B1	62	72.1251	1.15159	0.0670227
13	B1	63	72.3215	1.14342	0.0684813
13	B1	64	72.5179	1.13525	0.0700322
13	B1	65	72.7142	1.12762	0.0710476
13	B1	66	72.9106	1.11662	0.0712357
13	B1	67	73.107	1.10775	0.0707727
13	B1	68	73.3034	1.10592	0.0701776
13	B1	69	73.4997	1.09754	0.0700148
13	B1	70	73.6961	1.09261	0.0705862
13	B1	71	73.8925	1.08386	0.071776
13	B1	72	74.0889	1.08022	0.0731114
13	B1	73	74.2853	1.06999	0.074004
13	B1	74	74.4816	1.05834	0.0740404
13	B1	75	74.678	1.05128	0.0731831
13	B1	76	74.8744	1.04453	0.0717641
13	B1	77	75.0708	1.03714	0.0702961
13	B1	78	75.2672	1.03447	0.0692133
13	B1	79	75.4635	1.02821	0.0686939
13	B1	80	75.6599	1.01631	0.068643
13	B1	81	75.8563	1.01155	0.0687997
13	B1	82	76.0527	1.00615	0.0688714
13	B1	83	76.249	0.996764	0.0686425
13	B1	84	76.4454	0.991981	0.0680335
13	B1	85	76.6418	0.98013	0.0671201
13	B1	86	76.8382	0.975354	0.0661078
13	B1	87	77.0346	0.973666	0.0652625
13	B1	88	77.2309	0.961704	0.0648165
13	B1	89	77.4273	0.9586	0.0649002
13	B1	90	77.6237	0.950509	0.0655208
13	B1	91	77.8201	0.946175	0.0665816
13	B1	92	78.0164	0.938903	0.0679141
13	B1	93	78.2128	0.927967	0.0692944
13	B1	94	78.4092	0.925015	0.0704549
13	B1	95	78.6056	0.919578	0.0711161
13	B1	96	78.802	0.906855	0.071063
13	B1	97	78.9983	0.899061	0.0702454
13	B1	98	79.1947	0.89175	0.0688282
13	B1	99	79.3911	0.889007	0.0671445
13	B1	100	79.5875	0.877742	0.0655759
13	B1	101	79.7839	0.877945	0.0644361
13	B1	102	79.9802	0.866319	0.0639269
13	B1	103	80.1766	0.863022	0.0641538
13	B1	104	80.373	0.852726	0.0651276
13	B1	105	80.5694	0.851989	0.066704
13	B1	106	80.7657	0.842961	0.0685083
13	B1	107	80.9621	0.841434	0.0699491
13	B1	108	81.1585	0.824271	0.070395
13	B1	109	81.3549	0.818186	0.0694515
13	B1	110	81.5513	0.809813	0.0671841
13	B1	111	81.7476	0.805462	0.0641406
13	B1	112	81.944	0.795834	0.0611601
13	B1	113	82.1404	0.796295	0.0590777
13	B1	114	82.3368	0.791911	0.0584781
13	B1	115	82.5332	0.782827	0.0595943
13	B1	116	82.7295	0.776906	0.0623412
13	B1	117	82.9259	0.776691	0.0664397
13	B1	118	83.1223	0.767051	0.0715783
13	B1	119	83.3187	0.755503	0.0775927
13	B1	120	83.5151	0.752101	0.0846354
13	B1	121	83.7114	0.738254	0.0932874
13	B1	122	83.9078	0.731714	0.104573
13	B1	123	84.1042	0.724005	0.119886
13	B1	124	84.3006	0.710935	0.140867
13	B1	125	84.4969	0.69969	0.169279
13	B1	126	84.6933	0.683511	0.206824
13	B1	127	84.8897	0.665889	0.254814
13	B1	128	85.0861	0.638843	0.313576
13	B1	129	85.2825	0.609775	0.381638
13	B1	130	85.4788	0.575907	0.454944
13	B1	131	85.6752	0.521396	0.52656
13	B1	132	85.8716	0.45439	0.587281
13	B1	133	86.068	0.374582	0.627314
13	B1	134	86.2644	0.282269	0.638663
13	B1	135	86.4607	0.191815	0.617461
13	B1	136	86.6571	0.111327	0.565361
13	B1	137	86.8535	0.0522511	0.489366
13	B1	138	87.0499	0.0161874	0.400089
13	B1	139	87.2462	-0.00416311	0.309058
13	B1	140	87.4426	-0.0111337	0.226028
13	B1	141	87.639	-0.0169021	0.157224
13	B1	142	87.8354	-0.0187586	0.104908
13	B1	143	88.0318	-0.0220106	0.0681149
13	B1	144	88.2281	-0.0249778	0.043994
13	B1	145	88.4245	-0.0222135	0.0291222
13	B1	146	88.6209	-0.0281816	0.0204019
13	B1	147	88.8173	-0.0282139	0.0154469
13	B1	148	89.0136	-0.0267174	0.0126004
13	B1	149	89.21	-0.0303886	0.0107971
13	B1	150	89.4064	-0.0318242	0.00942311
13	B1	151	89.6028	-0.0328155	0.00820655
13	B1	152	89.7992	-0.0328295	0.00709998
13	B1	153	89.9955	-0.0311998	0.00613589
13	B1	154	90.1919	-0.0302056	0.00530472
13	B1	155	90.3883	-0.0367097	0.00452778
13	B1	156	90.5847	-0.0356205	0.00373012
13	B1	157	90.7811	-0.0331995	0.00293107
13	B1	158	90.9774	-0.0343576	0.00225852
13	B1	159	91.1738	-0.034149	0.00187076
13	B1	160	91.3702	-0.0346198	0.00185182
13	B1	161	91.5666	-0.0330314	0.00215724
13	B1	162	91.763	-0.0358232	0.00263342
13	B1	163	91.9593	-0.0351505	0.00308067
13	B1	164	92.1557	-0.0360756	0.00332176
13	B1	165	92.3521	-0.0348855	0.00325949
13	B1	166	92.5485	-0.0380349	0.00292027
13	B1	167	92.7448	-0.0385765	0.00246829
13	B1	168	92.9412	-0.0358739	0.00216108
13	B1	169	93.1376	-0.0366487	0.00223817
13	B1	170	93.334	-0.0353119	0.00278876
13	B1	171	93.5304	-0.0366978	0.00368157
13	B1	172	93.7267	-0.0375096	0.00461299
[truncated: 12,288 more rows]
