# Supplementary material for: Genome-wide identification, evolution, and expression of the SNARE gene family in wheat resistance to powdery mildew
Source: PeerJ. 2021 Jan 22;9:e10788. doi: 10.7717/peerj.10788 (PMC7831368; doi:10.7717/peerj.10788)
Supplement: Supplemental Information 5 [file peerj-09-10788-s005.gz › rawdata/2018-02-02_100719 NPSN1.xls]

## Sheet: Sample Setup
Block Type	96-Well 0.2-mL Block
Calibration Background is expired	No
Calibration Background performed on	09-15-2016
Calibration Pure Dye ABY is expired	No
Calibration Pure Dye ABY performed on	09-15-2016
Calibration Pure Dye FAM is expired	No
Calibration Pure Dye FAM performed on	09-15-2016
Calibration Pure Dye JUN is expired	No
Calibration Pure Dye JUN performed on	09-15-2016
Calibration Pure Dye NED is expired	No
Calibration Pure Dye NED performed on	09-15-2016
Calibration Pure Dye ROX is expired	No
Calibration Pure Dye ROX performed on	09-15-2016
Calibration Pure Dye SYBR is expired	No
Calibration Pure Dye SYBR performed on	09-15-2016
Calibration Pure Dye TAMRA is expired	No
Calibration Pure Dye TAMRA performed on	09-15-2016
Calibration Pure Dye VIC is expired	No
Calibration Pure Dye VIC performed on	09-15-2016
Calibration ROI is expired	No
Calibration ROI performed on	09-15-2016
Calibration Uniformity is expired	No
Calibration Uniformity performed on	09-15-2016
Chemistry	SYBR_GREEN
Date Created	2018-02-04 21:07:50 PM CST
Experiment Barcode
Experiment Comment
Experiment File Name	G:\wgh\小麦SYP基因家族鉴定与分析\定量结果\Q3\2018-02-02_100719 SANRE9.eds
Experiment Name	2018-02-02_100719
Experiment Run End Time	2018-02-03 22:16:56 PM CST
Experiment Type	Comparative Cт (ΔΔCт)
Instrument Name	272321075
Instrument Serial Number	272321075
Instrument Type	QuantStudio™ 3 System
Passive Reference	ROX
Post-read Stage/Step
Pre-read Stage/Step
Quantification Cycle Method	Ct
Signal Smoothing On	true
Stage where Melt Analysis is performed	Stage3
Stage/ Cycle where Ct Analysis is performed	Stage2, Step2
User Name
Well	Well Position	Sample Name	Sample Color	Biogroup Name	Biogroup Color	Target Name	Target Color	Task	Reporter	Quencher	Quantity	Comments
1	A1	Sample 1	RGB(176,23,31)			Target 1	RGB(176,23,31)	UNKNOWN	SYBR	None
2	A2	Sample 3	RGB(0,0,255)			Target 1	RGB(176,23,31)	UNKNOWN	SYBR	None
3	A3	Sample 5	RGB(255,127,0)			Target 1	RGB(176,23,31)	UNKNOWN	SYBR	None
4	A4	Sample 7	RGB(238,121,66)			Target 1	RGB(176,23,31)	UNKNOWN	SYBR	None
5	A5	Sample 9	RGB(198,113,113)			Target 1	RGB(176,23,31)	UNKNOWN	SYBR	None
6	A6	Sample 11	RGB(238,220,130)			Target 1	RGB(176,23,31)	UNKNOWN	SYBR	None
7	A7	Sample 13	RGB(142,142,56)			Target 1	RGB(176,23,31)	UNKNOWN	SYBR	None
8	A8	Sample 15	RGB(51,161,201)			Target 1	RGB(176,23,31)	UNKNOWN	SYBR	None
9	A9	Sample 17	RGB(176,23,31)			Target 1	RGB(176,23,31)	UNKNOWN	SYBR	None
10	A10	Sample 20	RGB(255,127,0)			Target 1	RGB(176,23,31)	UNKNOWN	SYBR	None
11	A11
12	A12
13	B1	Sample 1	RGB(176,23,31)			Target 1	RGB(176,23,31)	UNKNOWN	SYBR	None
14	B2	Sample 3	RGB(0,0,255)			Target 1	RGB(176,23,31)	UNKNOWN	SYBR	None
15	B3	Sample 5	RGB(255,127,0)			Target 1	RGB(176,23,31)	UNKNOWN	SYBR	None
16	B4	Sample 7	RGB(238,121,66)			Target 1	RGB(176,23,31)	UNKNOWN	SYBR	None
17	B5	Sample 9	RGB(198,113,113)			Target 1	RGB(176,23,31)	UNKNOWN	SYBR	None
18	B6	Sample 11	RGB(238,220,130)			Target 1	RGB(176,23,31)	UNKNOWN	SYBR	None
19	B7	Sample 13	RGB(142,142,56)			Target 1	RGB(176,23,31)	UNKNOWN	SYBR	None
20	B8	Sample 15	RGB(51,161,201)			Target 1	RGB(176,23,31)	UNKNOWN	SYBR	None
21	B9	Sample 17	RGB(176,23,31)			Target 1	RGB(176,23,31)	UNKNOWN	SYBR	None
22	B10	Sample 20	RGB(255,127,0)			Target 1	RGB(176,23,31)	UNKNOWN	SYBR	None
23	B11
24	B12
25	C1	Sample 1	RGB(176,23,31)			Target 1	RGB(176,23,31)	UNKNOWN	SYBR	None
26	C2	Sample 3	RGB(0,0,255)			Target 1	RGB(176,23,31)	UNKNOWN	SYBR	None
27	C3	Sample 5	RGB(255,127,0)			Target 1	RGB(176,23,31)	UNKNOWN	SYBR	None
28	C4	Sample 7	RGB(238,121,66)			Target 1	RGB(176,23,31)	UNKNOWN	SYBR	None
29	C5	Sample 9	RGB(198,113,113)			Target 1	RGB(176,23,31)	UNKNOWN	SYBR	None
30	C6	Sample 11	RGB(238,220,130)			Target 1	RGB(176,23,31)	UNKNOWN	SYBR	None
31	C7	Sample 13	RGB(142,142,56)			Target 1	RGB(176,23,31)	UNKNOWN	SYBR	None
32	C8	Sample 15	RGB(51,161,201)			Target 1	RGB(176,23,31)	UNKNOWN	SYBR	None
33	C9	Sample 17	RGB(176,23,31)			Target 1	RGB(176,23,31)	UNKNOWN	SYBR	None
34	C10	Sample 20	RGB(255,127,0)			Target 1	RGB(176,23,31)	UNKNOWN	SYBR	None
35	C11
36	C12
37	D1	Sample 1	RGB(176,23,31)			Target 1	RGB(176,23,31)	UNKNOWN	SYBR	None
38	D2	Sample 3	RGB(0,0,255)			Target 1	RGB(176,23,31)	UNKNOWN	SYBR	None
39	D3	Sample 5	RGB(255,127,0)			Target 1	RGB(176,23,31)	UNKNOWN	SYBR	None
40	D4	Sample 7	RGB(238,121,66)			Target 1	RGB(176,23,31)	UNKNOWN	SYBR	None
41	D5	Sample 9	RGB(198,113,113)			Target 1	RGB(176,23,31)	UNKNOWN	SYBR	None
42	D6	Sample 11	RGB(238,220,130)			Target 1	RGB(176,23,31)	UNKNOWN	SYBR	None
43	D7	Sample 13	RGB(142,142,56)			Target 1	RGB(176,23,31)	UNKNOWN	SYBR	None
44	D8	Sample 15	RGB(51,161,201)			Target 1	RGB(176,23,31)	UNKNOWN	SYBR	None
45	D9	Sample 17	RGB(176,23,31)			Target 1	RGB(176,23,31)	UNKNOWN	SYBR	None
46	D10	Sample 20	RGB(255,127,0)			Target 1	RGB(176,23,31)	UNKNOWN	SYBR	None
47	D11
48	D12
49	E1	Sample 2	RGB(176,23,31)			Target 1	RGB(176,23,31)	UNKNOWN	SYBR	None
50	E2	Sample 4	RGB(0,139,69)			Target 1	RGB(176,23,31)	UNKNOWN	SYBR	None
51	E3	Sample 6	RGB(139,137,112)			Target 1	RGB(176,23,31)	UNKNOWN	SYBR	None
52	E4	Sample 8	RGB(142,56,142)			Target 1	RGB(176,23,31)	UNKNOWN	SYBR	None
53	E5	Sample 10	RGB(0,245,255)			Target 1	RGB(176,23,31)	UNKNOWN	SYBR	None
54	E6	Sample 12	RGB(238,238,0)			Target 1	RGB(176,23,31)	UNKNOWN	SYBR	None
55	E7	Sample 14	RGB(238,44,44)			Target 1	RGB(176,23,31)	UNKNOWN	SYBR	None
56	E8	Sample 16	RGB(238,18,137)			Target 1	RGB(176,23,31)	UNKNOWN	SYBR	None
57	E9	Sample 18	RGB(0,0,255)			Target 1	RGB(176,23,31)	UNKNOWN	SYBR	None
58	E10	Sample 19	RGB(0,139,69)			Target 1	RGB(176,23,31)	UNKNOWN	SYBR	None
59	E11
60	E12
61	F1	Sample 2	RGB(176,23,31)			Target 1	RGB(176,23,31)	UNKNOWN	SYBR	None
62	F2	Sample 4	RGB(0,139,69)			Target 1	RGB(176,23,31)	UNKNOWN	SYBR	None
63	F3	Sample 6	RGB(139,137,112)			Target 1	RGB(176,23,31)	UNKNOWN	SYBR	None
64	F4	Sample 8	RGB(142,56,142)			Target 1	RGB(176,23,31)	UNKNOWN	SYBR	None
65	F5	Sample 10	RGB(0,245,255)			Target 1	RGB(176,23,31)	UNKNOWN	SYBR	None
66	F6	Sample 12	RGB(238,238,0)			Target 1	RGB(176,23,31)	UNKNOWN	SYBR	None
67	F7	Sample 14	RGB(238,44,44)			Target 1	RGB(176,23,31)	UNKNOWN	SYBR	None
68	F8	Sample 16	RGB(238,18,137)			Target 1	RGB(176,23,31)	UNKNOWN	SYBR	None
69	F9	Sample 18	RGB(0,0,255)			Target 1	RGB(176,23,31)	UNKNOWN	SYBR	None
70	F10	Sample 19	RGB(0,139,69)			Target 1	RGB(176,23,31)	UNKNOWN	SYBR	None
71	F11
72	F12
73	G1	Sample 2	RGB(176,23,31)			Target 1	RGB(176,23,31)	UNKNOWN	SYBR	None
74	G2	Sample 4	RGB(0,139,69)			Target 1	RGB(176,23,31)	UNKNOWN	SYBR	None
75	G3	Sample 6	RGB(139,137,112)			Target 1	RGB(176,23,31)	UNKNOWN	SYBR	None
76	G4	Sample 8	RGB(142,56,142)			Target 1	RGB(176,23,31)	UNKNOWN	SYBR	None
77	G5	Sample 10	RGB(0,245,255)			Target 1	RGB(176,23,31)	UNKNOWN	SYBR	None
78	G6	Sample 12	RGB(238,238,0)			Target 1	RGB(176,23,31)	UNKNOWN	SYBR	None
79	G7	Sample 14	RGB(238,44,44)			Target 1	RGB(176,23,31)	UNKNOWN	SYBR	None
80	G8	Sample 16	RGB(238,18,137)			Target 1	RGB(176,23,31)	UNKNOWN	SYBR	None
81	G9	Sample 18	RGB(0,0,255)			Target 1	RGB(176,23,31)	UNKNOWN	SYBR	None
82	G10	Sample 19	RGB(0,139,69)			Target 1	RGB(176,23,31)	UNKNOWN	SYBR	None
83	G11
84	G12
85	H1	Sample 2	RGB(176,23,31)			Target 1	RGB(176,23,31)	UNKNOWN	SYBR	None
86	H2	Sample 4	RGB(0,139,69)			Target 1	RGB(176,23,31)	UNKNOWN	SYBR	None
87	H3	Sample 6	RGB(139,137,112)			Target 1	RGB(176,23,31)	UNKNOWN	SYBR	None
88	H4	Sample 8	RGB(142,56,142)			Target 1	RGB(176,23,31)	UNKNOWN	SYBR	None
89	H5	Sample 10	RGB(0,245,255)			Target 1	RGB(176,23,31)	UNKNOWN	SYBR	None
90	H6	Sample 12	RGB(238,238,0)			Target 1	RGB(176,23,31)	UNKNOWN	SYBR	None
91	H7	Sample 14	RGB(238,44,44)			Target 1	RGB(176,23,31)	UNKNOWN	SYBR	None
92	H8	Sample 16	RGB(238,18,137)			Target 1	RGB(176,23,31)	UNKNOWN	SYBR	None
93	H9	Sample 18	RGB(0,0,255)			Target 1	RGB(176,23,31)	UNKNOWN	SYBR	None
94	H10	Sample 19	RGB(0,139,69)			Target 1	RGB(176,23,31)	UNKNOWN	SYBR	None
95	H11
96	H12

## Sheet: Amplification Data
Block Type	96-Well 0.2-mL Block
Calibration Background is expired	No
Calibration Background performed on	09-15-2016
Calibration Pure Dye ABY is expired	No
Calibration Pure Dye ABY performed on	09-15-2016
Calibration Pure Dye FAM is expired	No
Calibration Pure Dye FAM performed on	09-15-2016
Calibration Pure Dye JUN is expired	No
Calibration Pure Dye JUN performed on	09-15-2016
Calibration Pure Dye NED is expired	No
Calibration Pure Dye NED performed on	09-15-2016
Calibration Pure Dye ROX is expired	No
Calibration Pure Dye ROX performed on	09-15-2016
Calibration Pure Dye SYBR is expired	No
Calibration Pure Dye SYBR performed on	09-15-2016
Calibration Pure Dye TAMRA is expired	No
Calibration Pure Dye TAMRA performed on	09-15-2016
Calibration Pure Dye VIC is expired	No
Calibration Pure Dye VIC performed on	09-15-2016
Calibration ROI is expired	No
Calibration ROI performed on	09-15-2016
Calibration Uniformity is expired	No
Calibration Uniformity performed on	09-15-2016
Chemistry	SYBR_GREEN
Date Created	2018-02-04 21:07:50 PM CST
Experiment Barcode
Experiment Comment
Experiment File Name	G:\wgh\小麦SYP基因家族鉴定与分析\定量结果\Q3\2018-02-02_100719 SANRE9.eds
Experiment Name	2018-02-02_100719
Experiment Run End Time	2018-02-03 22:16:56 PM CST
Experiment Type	Comparative Cт (ΔΔCт)
Instrument Name	272321075
Instrument Serial Number	272321075
Instrument Type	QuantStudio™ 3 System
Passive Reference	ROX
Post-read Stage/Step
Pre-read Stage/Step
Quantification Cycle Method	Ct
Signal Smoothing On	true
Stage where Melt Analysis is performed	Stage3
Stage/ Cycle where Ct Analysis is performed	Stage2, Step2
User Name
Well	Well Position	Cycle	Target Name	Rn	Delta Rn
1	A1	1	Target 1	1.3541	-0.0056284
1	A1	2	Target 1	1.35439	-0.00425289
1	A1	3	Target 1	1.35671	-0.000837585
1	A1	4	Target 1	1.363	0.00654739
1	A1	5	Target 1	1.35689	0.0015278
1	A1	6	Target 1	1.3593	0.00503442
1	A1	7	Target 1	1.36078	0.00760572
1	A1	8	Target 1	1.34665	-0.0054264
1	A1	9	Target 1	1.34584	-0.00514618
1	A1	10	Target 1	1.3521	0.00221221
1	A1	11	Target 1	1.34894	0.000145791
1	A1	12	Target 1	1.33618	-0.0115213
1	A1	13	Target 1	1.33989	-0.00671717
1	A1	14	Target 1	1.34041	-0.00511075
1	A1	15	Target 1	1.34074	-0.00367992
1	A1	16	Target 1	1.34227	-0.00106344
1	A1	17	Target 1	1.34274	0.00049935
1	A1	18	Target 1	1.3427	0.00155109
1	A1	19	Target 1	1.34501	0.00496175
1	A1	20	Target 1	1.34544	0.00648126
1	A1	21	Target 1	1.34218	0.00431626
1	A1	22	Target 1	1.33539	-0.00138032
1	A1	23	Target 1	1.33816	0.00248155
1	A1	24	Target 1	1.35626	0.0216781
1	A1	25	Target 1	1.38077	0.0472763
1	A1	26	Target 1	1.41683	0.0844348
1	A1	27	Target 1	1.46044	0.12914
1	A1	28	Target 1	1.52777	0.197556
1	A1	29	Target 1	1.65403	0.324915
1	A1	30	Target 1	1.80756	0.479541
1	A1	31	Target 1	1.95474	0.627806
1	A1	32	Target 1	2.08889	0.763049
1	A1	33	Target 1	2.20536	0.880615
1	A1	34	Target 1	2.2795	0.955852
1	A1	35	Target 1	2.32297	1.00041
1	A1	36	Target 1	2.36332	1.04185
1	A1	37	Target 1	2.39323	1.07287
1	A1	38	Target 1	2.40752	1.08825
1	A1	39	Target 1	2.41569	1.09751
1	A1	40	Target 1	2.42006	1.10297
2	A2	1	Target 1	1.3463	-0.00257578
2	A2	2	Target 1	1.35295	0.0049512
2	A2	3	Target 1	1.3505	0.00337012
2	A2	4	Target 1	1.34587	-0.000384864
2	A2	5	Target 1	1.34557	0.000199729
2	A2	6	Target 1	1.34508	0.000585362
2	A2	7	Target 1	1.33792	-0.00569984
2	A2	8	Target 1	1.33962	-0.00312457
2	A2	9	Target 1	1.34662	0.004748
2	A2	10	Target 1	1.34296	0.00196291
2	A2	11	Target 1	1.33794	-0.00217426
2	A2	12	Target 1	1.33172	-0.00752581
2	A2	13	Target 1	1.33738	-0.00098934
2	A2	14	Target 1	1.34165	0.00416013
2	A2	15	Target 1	1.34213	0.00551589
2	A2	16	Target 1	1.33913	0.00339336
2	A2	17	Target 1	1.33245	-0.00241226
2	A2	18	Target 1	1.33312	-0.000867913
2	A2	19	Target 1	1.33529	0.00218097
2	A2	20	Target 1	1.33408	0.00185099
2	A2	21	Target 1	1.32657	-0.00478862
2	A2	22	Target 1	1.32777	-0.00271522
2	A2	23	Target 1	1.33962	0.0100175
2	A2	24	Target 1	1.35752	0.0287914
2	A2	25	Target 1	1.38649	0.0586382
2	A2	26	Target 1	1.42234	0.0953622
2	A2	27	Target 1	1.46908	0.142976
2	A2	28	Target 1	1.55207	0.226842
2	A2	29	Target 1	1.68997	0.365625
2	A2	30	Target 1	1.84273	0.519261
2	A2	31	Target 1	1.98634	0.663741
2	A2	32	Target 1	2.10747	0.785747
2	A2	33	Target 1	2.19328	0.872433
2	A2	34	Target 1	2.25069	0.930723
2	A2	35	Target 1	2.30049	0.981394
2	A2	36	Target 1	2.33887	1.02066
2	A2	37	Target 1	2.36059	1.04325
2	A2	38	Target 1	2.38017	1.06371
2	A2	39	Target 1	2.39434	1.07875
2	A2	40	Target 1	2.40622	1.09151
3	A3	1	Target 1	1.34037	-0.0180801
3	A3	2	Target 1	1.34901	-0.00822877
3	A3	3	Target 1	1.35301	-0.00301676
3	A3	4	Target 1	1.35003	-0.00478779
3	A3	5	Target 1	1.34945	-0.00414828
3	A3	6	Target 1	1.35004	-0.00234494
3	A3	7	Target 1	1.35081	-0.000365048
3	A3	8	Target 1	1.35072	0.000760352
3	A3	9	Target 1	1.3545	0.00575576
3	A3	10	Target 1	1.35483	0.00728969
3	A3	11	Target 1	1.35047	0.00414347
3	A3	12	Target 1	1.34017	-0.00493974
3	A3	13	Target 1	1.34708	0.00318098
3	A3	14	Target 1	1.34965	0.00696248
3	A3	15	Target 1	1.34535	0.00388218
3	A3	16	Target 1	1.33851	-0.0017523
3	A3	17	Target 1	1.3392	0.000150461
3	A3	18	Target 1	1.33816	0.00032624
3	A3	19	Target 1	1.33481	-0.00180742
3	A3	20	Target 1	1.33336	-0.0020484
3	A3	21	Target 1	1.3292	-0.00499078
3	A3	22	Target 1	1.33008	-0.0029005
3	A3	23	Target 1	1.33242	0.000650335
3	A3	24	Target 1	1.3362	0.00564622
3	A3	25	Target 1	1.34912	0.0197766
3	A3	26	Target 1	1.36931	0.0411782
3	A3	27	Target 1	1.37913	0.0522079
3	A3	28	Target 1	1.40307	0.0773635
3	A3	29	Target 1	1.47232	0.147828
3	A3	30	Target 1	1.57522	0.251935
3	A3	31	Target 1	1.70973	0.387662
3	A3	32	Target 1	1.86856	0.5477
3	A3	33	Target 1	2.0096	0.689962
3	A3	34	Target 1	2.11809	0.799663
3	A3	35	Target 1	2.20085	0.883633
3	A3	36	Target 1	2.25429	0.938289
3	A3	37	Target 1	2.28844	0.973652
3	A3	38	Target 1	2.31691	1.00333
3	A3	39	Target 1	2.34193	1.02957
3	A3	40	Target 1	2.36555	1.0544
4	A4	1	Target 1	1.37712	-0.0147472
4	A4	2	Target 1	1.38325	-0.00785689
4	A4	3	Target 1	1.38505	-0.00529099
4	A4	4	Target 1	1.38772	-0.00186226
4	A4	5	Target 1	1.3906	0.00177878
4	A4	6	Target 1	1.39156	0.00350115
4	A4	7	Target 1	1.39099	0.00368585
4	A4	8	Target 1	1.38461	-0.00193245
4	A4	9	Target 1	1.38673	0.000950421
4	A4	10	Target 1	1.38779	0.00277257
4	A4	11	Target 1	1.38567	0.00140766
4	A4	12	Target 1	1.38026	-0.00324314
4	A4	13	Target 1	1.38536	0.00262343
4	A4	14	Target 1	1.38833	0.00634637
4	A4	15	Target 1	1.37987	-0.00134689
4	A4	16	Target 1	1.37876	-0.00169852
4	A4	17	Target 1	1.38023	0.000532758
4	A4	18	Target 1	1.37234	-0.00659616
4	A4	19	Target 1	1.37063	-0.00755159
4	A4	20	Target 1	1.37429	-0.00312865
4	A4	21	Target 1	1.37449	-0.00217148
4	A4	22	Target 1	1.37804	0.00214429
4	A4	23	Target 1	1.38422	0.00907885
4	A4	24	Target 1	1.38852	0.0141417
4	A4	25	Target 1	1.40232	0.028702
4	A4	26	Target 1	1.42911	0.0562523
4	A4	27	Target 1	1.46304	0.0909485
4	A4	28	Target 1	1.51661	0.145278
4	A4	29	Target 1	1.6262	0.255622
4	A4	30	Target 1	1.76667	0.396859
4	A4	31	Target 1	1.91268	0.543628
4	A4	32	Target 1	2.05187	0.683571
4	A4	33	Target 1	2.16842	0.800889
4	A4	34	Target 1	2.2457	0.878922
4	A4	35	Target 1	2.29792	0.931902
4	A4	36	Target 1	2.33533	0.970079
4	A4	37	Target 1	2.37066	1.00617
4	A4	38	Target 1	2.39395	1.03022
4	A4	39	Target 1	2.40333	1.04036
4	A4	40	Target 1	2.41915	1.05693
5	A5	1	Target 1	1.30632	-0.00945212
5	A5	2	Target 1	1.30932	-0.00522362
5	A5	3	Target 1	1.31097	-0.00233504
5	A5	4	Target 1	1.31	-0.00206739
5	A5	5	Target 1	1.31282	0.00198932
5	A5	6	Target 1	1.31242	0.00282285
5	A5	7	Target 1	1.30402	-0.00433553
5	A5	8	Target 1	1.30282	-0.00430391
5	A5	9	Target 1	1.30636	0.000479976
5	A5	10	Target 1	1.31002	0.00536913
5	A5	11	Target 1	1.30767	0.00426539
5	A5	12	Target 1	1.29417	-0.00800075
5	A5	13	Target 1	1.29927	-0.00166809
5	A5	14	Target 1	1.30215	0.00245383
5	A5	15	Target 1	1.30095	0.00248604
5	A5	16	Target 1	1.30084	0.00361044
5	A5	17	Target 1	1.30382	0.00783309
5	A5	18	Target 1	1.30203	0.00727378
5	A5	19	Target 1	1.29114	-0.00237487
5	A5	20	Target 1	1.28811	-0.00416705
5	A5	21	Target 1	1.28486	-0.00618309
5	A5	22	Target 1	1.28666	-0.00314812
5	A5	23	Target 1	1.29447	0.00590191
5	A5	24	Target 1	1.30257	0.0152406
5	A5	25	Target 1	1.32133	0.0352297
5	A5	26	Target 1	1.3455	0.0606368
5	A5	27	Target 1	1.37071	0.0870851
5	A5	28	Target 1	1.4304	0.148011
5	A5	29	Target 1	1.53875	0.257602
5	A5	30	Target 1	1.67624	0.396325
5	A5	31	Target 1	1.83239	0.553715
5	A5	32	Target 1	1.97749	0.700053
5	A5	33	Target 1	2.08957	0.813366
5	A5	34	Target 1	2.1642	0.889232
5	A5	35	Target 1	2.22287	0.949138
5	A5	36	Target 1	2.26508	0.99259
5	A5	37	Target 1	2.28827	1.01702
5	A5	38	Target 1	2.31716	1.04714
5	A5	39	Target 1	2.3357	1.06692
5	A5	40	Target 1	2.34873	1.08118
6	A6	1	Target 1	1.2829	-0.0219011
6	A6	2	Target 1	1.28796	-0.0163132
6	A6	3	Target 1	1.29313	-0.0106042
6	A6	4	Target 1	1.30437	0.00116741
6	A6	5	Target 1	1.30612	0.00345277
6	A6	6	Target 1	1.30527	0.00313627
6	A6	7	Target 1	1.30185	0.000255456
6	A6	8	Target 1	1.30113	6.73445e-05
6	A6	9	Target 1	1.30486	0.00433075
6	A6	10	Target 1	1.30708	0.00708043
6	A6	11	Target 1	1.30356	0.00409936
6	A6	12	Target 1	1.28894	-0.00999213
6	A6	13	Target 1	1.29294	-0.00545264
6	A6	14	Target 1	1.30115	0.0032947
6	A6	15	Target 1	1.29957	0.00224387
6	A6	16	Target 1	1.29904	0.00224781
6	A6	17	Target 1	1.29854	0.00228691
6	A6	18	Target 1	1.28992	-0.0058049
6	A6	19	Target 1	1.28915	-0.0060395
6	A6	20	Target 1	1.29423	-0.000427367
6	A6	21	Target 1	1.29878	0.00465763
6	A6	22	Target 1	1.30416	0.0105741
6	A6	23	Target 1	1.31405	0.0209942
6	A6	24	Target 1	1.32674	0.0342211
6	A6	25	Target 1	1.35949	0.0675111
6	A6	26	Target 1	1.40998	0.11853
6	A6	27	Target 1	1.4728	0.181881
6	A6	28	Target 1	1.57676	0.286382
6	A6	29	Target 1	1.72939	0.439543
6	A6	30	Target 1	1.88092	0.591609
6	A6	31	Target 1	2.00342	0.714646
6	A6	32	Target 1	2.1224	0.834157
6	A6	33	Target 1	2.20396	0.916246
6	A6	34	Target 1	2.24719	0.960019
6	A6	35	Target 1	2.27779	0.991149
6	A6	36	Target 1	2.30772	1.02161
6	A6	37	Target 1	2.33332	1.04774
6	A6	38	Target 1	2.35079	1.06575
6	A6	39	Target 1	2.36511	1.08061
6	A6	40	Target 1	2.37054	1.08656
7	A7	1	Target 1	1.3385	-0.0194671
7	A7	2	Target 1	1.34241	-0.0148748
7	A7	3	Target 1	1.34874	-0.00787014
7	A7	4	Target 1	1.3573	0.00136622
7	A7	5	Target 1	1.35374	-0.00151063
7	A7	6	Target 1	1.35294	-0.00163029
7	A7	7	Target 1	1.35149	-0.0024019
7	A7	8	Target 1	1.35319	-2.68645e-05
7	A7	9	Target 1	1.35692	0.00438236
7	A7	10	Target 1	1.36057	0.00870623
7	A7	11	Target 1	1.35973	0.0085421
7	A7	12	Target 1	1.34242	-0.00808864
7	A7	13	Target 1	1.34635	-0.0034795
7	A7	14	Target 1	1.35135	0.00219417
7	A7	15	Target 1	1.35233	0.00385789
7	A7	16	Target 1	1.35166	0.00386411
7	A7	17	Target 1	1.35013	0.00301156
7	A7	18	Target 1	1.34671	0.000272988
7	A7	19	Target 1	1.34417	-0.00159249
7	A7	20	Target 1	1.34291	-0.00217098
7	A7	21	Target 1	1.33954	-0.00486962
7	A7	22	Target 1	1.34117	-0.00255657
7	A7	23	Target 1	1.34736	0.00430228
7	A7	24	Target 1	1.35157	0.00919073
7	A7	25	Target 1	1.36419	0.022493
7	A7	26	Target 1	1.38745	0.0464284
7	A7	27	Target 1	1.41759	0.0772442
7	A7	28	Target 1	1.46262	0.12296
7	A7	29	Target 1	1.56179	0.222803
7	A7	30	Target 1	1.68739	0.349078
7	A7	31	Target 1	1.83271	0.495079
7	A7	32	Target 1	1.98845	0.651498
7	A7	33	Target 1	2.10595	0.769674
7	A7	34	Target 1	2.19561	0.860017
7	A7	35	Target 1	2.25658	0.921664
7	A7	36	Target 1	2.30299	0.968751
7	A7	37	Target 1	2.33289	0.999321
7	A7	38	Target 1	2.36201	1.02912
7	A7	39	Target 1	2.37517	1.04297
7	A7	40	Target 1	2.38958	1.05805
8	A8	1	Target 1	1.30398	-0.0124513
8	A8	2	Target 1	1.30736	-0.00841907
8	A8	3	Target 1	1.30886	-0.00625744
8	A8	4	Target 1	1.31525	0.000782831
8	A8	5	Target 1	1.314	0.000199312
8	A8	6	Target 1	1.31506	0.00191165
8	A8	7	Target 1	1.31286	0.000366584
8	A8	8	Target 1	1.31024	-0.00159571
8	A8	9	Target 1	1.3115	0.000324882
8	A8	10	Target 1	1.31522	0.0046957
8	A8	11	Target 1	1.31267	0.00280303
8	A8	12	Target 1	1.30513	-0.00407927
8	A8	13	Target 1	1.31029	0.00173839
8	A8	14	Target 1	1.31299	0.00510094
8	A8	15	Target 1	1.30592	-0.00131144
8	A8	16	Target 1	1.30558	-0.000994451
8	A8	17	Target 1	1.3062	0.000276092
8	A8	18	Target 1	1.3061	0.000837697
8	A8	19	Target 1	1.30349	-0.0011203
8	A8	20	Target 1	1.30201	-0.00194355
8	A8	21	Target 1	1.30156	-0.00173493
8	A8	22	Target 1	1.30483	0.00219327
8	A8	23	Target 1	1.31289	0.0109144
8	A8	24	Target 1	1.31564	0.0143239
8	A8	25	Target 1	1.32376	0.0230922
8	A8	26	Target 1	1.3531	0.0530982
8	A8	27	Target 1	1.38311	0.083758
8	A8	28	Target 1	1.42871	0.130014
8	A8	29	Target 1	1.53227	0.234235
8	A8	30	Target 1	1.66907	0.371688
8	A8	31	Target 1	1.81867	0.521947
8	A8	32	Target 1	1.97228	0.676213
8	A8	33	Target 1	2.08956	0.794152
8	A8	34	Target 1	2.16908	0.874331
8	A8	35	Target 1	2.22567	0.931578
8	A8	36	Target 1	2.26976	0.976326
8	A8	37	Target 1	2.29706	1.00428
8	A8	38	Target 1	2.32125	1.02913
8	A8	39	Target 1	2.33246	1.041
8	A8	40	Target 1	2.33332	1.04251
9	A9	1	Target 1	1.32781	-0.00224326
9	A9	2	Target 1	1.32809	-0.00164408
9	A9	3	Target 1	1.32886	-0.00054457
9	A9	4	Target 1	1.3305	0.00142314
9	A9	5	Target 1	1.32536	-0.00338835
9	A9	6	Target 1	1.32506	-0.00336626
9	A9	7	Target 1	1.33053	0.00242819
9	A9	8	Target 1	1.33027	0.0025013
9	A9	9	Target 1	1.32531	-0.00213221
9	A9	10	Target 1	1.32763	0.000513444
9	A9	11	Target 1	1.33192	0.00513082
9	A9	12	Target 1	1.32163	-0.004836
9	A9	13	Target 1	1.32695	0.000809794
9	A9	14	Target 1	1.32971	0.00390355
9	A9	15	Target 1	1.32863	0.00314256
9	A9	16	Target 1	1.32361	-0.00154984
9	A9	17	Target 1	1.32342	-0.00141032
9	A9	18	Target 1	1.32481	0.000301202
9	A9	19	Target 1	1.32449	0.000317572
9	A9	20	Target 1	1.3221	-0.00175162
9	A9	21	Target 1	1.32077	-0.00275688
9	A9	22	Target 1	1.32263	-0.000566964
9	A9	23	Target 1	1.3247	0.00183145
9	A9	24	Target 1	1.33083	0.00828595
9	A9	25	Target 1	1.35061	0.028393
9	A9	26	Target 1	1.37893	0.0570385
9	A9	27	Target 1	1.40621	0.0846477
9	A9	28	Target 1	1.46604	0.144799
9	A9	29	Target 1	1.57659	0.255677
9	A9	30	Target 1	1.71023	0.389641
9	A9	31	Target 1	1.86306	0.5428
9	A9	32	Target 1	2.01493	0.694995
9	A9	33	Target 1	2.13013	0.810529
9	A9	34	Target 1	2.20668	0.887408
9	A9	35	Target 1	2.25329	0.934338
9	A9	36	Target 1	2.29558	0.976952
9	A9	37	Target 1	2.33528	1.01699
9	A9	38	Target 1	2.35864	1.04067
9	A9	39	Target 1	2.37054	1.05289
9	A9	40	Target 1	2.38126	1.06394
10	A10	1	Target 1	1.28885	-0.00729501
10	A10	2	Target 1	1.29176	-0.00353736
10	A10	3	Target 1	1.29333	-0.00111139
10	A10	4	Target 1	1.2979	0.00431293
10	A10	5	Target 1	1.29559	0.00285267
10	A10	6	Target 1	1.29446	0.00257819
10	A10	7	Target 1	1.29178	0.000751241
10	A10	8	Target 1	1.2904	0.000225465
10	A10	9	Target 1	1.29135	0.0020325
10	A10	10	Target 1	1.28972	0.00125686
10	A10	11	Target 1	1.28602	-0.00158897
10	A10	12	Target 1	1.27512	-0.0116425
10	A10	13	Target 1	1.28117	-0.00473538
10	A10	14	Target 1	1.28632	0.00126674
10	A10	15	Target 1	1.28387	-0.000333588
10	A10	16	Target 1	1.27892	-0.00442813
10	A10	17	Target 1	1.27883	-0.00366144
10	A10	18	Target 1	1.28134	-0.000297655
10	A10	19	Target 1	1.28347	0.00268013
10	A10	20	Target 1	1.28328	0.00334633
10	A10	21	Target 1	1.28045	0.00136632
10	A10	22	Target 1	1.27985	0.0016284
10	A10	23	Target 1	1.28087	0.00350135
10	A10	24	Target 1	1.28525	0.00872826
10	A10	25	Target 1	1.30373	0.0280648
10	A10	26	Target 1	1.32505	0.0502393
10	A10	27	Target 1	1.35351	0.0795521
10	A10	28	Target 1	1.40521	0.132106
10	A10	29	Target 1	1.5047	0.232454
10	A10	30	Target 1	1.63299	0.361589
10	A10	31	Target 1	1.78256	0.512011
10	A10	32	Target 1	1.93815	0.668462
10	A10	33	Target 1	2.05825	0.789412
10	A10	34	Target 1	2.13567	0.86769
10	A10	35	Target 1	2.20187	0.934735
10	A10	36	Target 1	2.25067	0.984396
10	A10	37	Target 1	2.28096	1.01554
10	A10	38	Target 1	2.30787	1.0433
10	A10	39	Target 1	2.32714	1.06343
10	A10	40	Target 1	2.34507	1.0822
11	A11	1
11	A11	2
11	A11	3
11	A11	4
11	A11	5
11	A11	6
11	A11	7
11	A11	8
11	A11	9
11	A11	10
11	A11	11
11	A11	12
11	A11	13
11	A11	14
11	A11	15
11	A11	16
11	A11	17
11	A11	18
11	A11	19
11	A11	20
11	A11	21
11	A11	22
11	A11	23
11	A11	24
11	A11	25
11	A11	26
11	A11	27
11	A11	28
11	A11	29
11	A11	30
11	A11	31
11	A11	32
11	A11	33
11	A11	34
11	A11	35
11	A11	36
11	A11	37
11	A11	38
11	A11	39
11	A11	40
12	A12	1
12	A12	2
12	A12	3
12	A12	4
12	A12	5
12	A12	6
12	A12	7
12	A12	8
12	A12	9
12	A12	10
12	A12	11
12	A12	12
12	A12	13
12	A12	14
12	A12	15
12	A12	16
12	A12	17
12	A12	18
12	A12	19
12	A12	20
12	A12	21
12	A12	22
12	A12	23
12	A12	24
12	A12	25
12	A12	26
12	A12	27
12	A12	28
12	A12	29
12	A12	30
12	A12	31
12	A12	32
12	A12	33
12	A12	34
12	A12	35
12	A12	36
12	A12	37
12	A12	38
12	A12	39
12	A12	40
13	B1	1	Target 1	1.36878	-0.00557813
13	B1	2	Target 1	1.37369	0.00077843
13	B1	3	Target 1	1.37432	0.00285776
13	B1	4	Target 1	1.37181	0.00179068
13	B1	5	Target 1	1.36846	-0.000109201
13	B1	6	Target 1	1.3657	-0.0014246
13	B1	7	Target 1	1.36784	0.00215975
13	B1	8	Target 1	1.3645	0.000271675
13	B1	9	Target 1	1.36221	-0.000571531
13	B1	10	Target 1	1.35799	-0.00334426
13	B1	11	Target 1	1.35685	-0.00304175
13	B1	12	Target 1	1.35746	-0.000981371
13	B1	13	Target 1	1.36102	0.00402347
13	B1	14	Target 1	1.35363	-0.00192082
13	B1	15	Target 1	1.35128	-0.00282065
13	B1	16	Target 1	1.35024	-0.00241752
13	B1	17	Target 1	1.35125	4.58985e-05
13	B1	18	Target 1	1.35159	0.00183006
13	B1	19	Target 1	1.34753	-0.000779942
13	B1	20	Target 1	1.34671	-0.000150437
13	B1	21	Target 1	1.34667	0.00125047
13	B1	22	Target 1	1.3473	0.0033323
13	B1	23	Target 1	1.34944	0.00691534
13	B1	24	Target 1	1.35852	0.0174466
13	B1	25	Target 1	1.38102	0.0413899
13	B1	26	Target 1	1.42184	0.0836567
13	B1	27	Target 1	1.45894	0.122209
13	B1	28	Target 1	1.53183	0.196538
13	B1	29	Target 1	1.65855	0.324705
13	B1	30	Target 1	1.80581	0.473412
13	B1	31	Target 1	1.94918	0.618235
13	B1	32	Target 1	2.08922	0.759722
13	B1	33	Target 1	2.19564	0.867591
13	B1	34	Target 1	2.25818	0.931574
13	B1	35	Target 1	2.30773	0.982577
13	B1	36	Target 1	2.34662	1.02291
13	B1	37	Target 1	2.37816	1.0559
13	B1	38	Target 1	2.40183	1.08101
13	B1	39	Target 1	2.4154	1.09603
13	B1	40	Target 1	2.42528	1.10736
14	B2	1	Target 1	1.31563	-0.0043591
14	B2	2	Target 1	1.31674	-0.0016262
14	B2	3	Target 1	1.31435	-0.00239687
14	B2	4	Target 1	1.31649	0.00135467
14	B2	5	Target 1	1.31584	0.00232768
14	B2	6	Target 1	1.31065	-0.00124381
14	B2	7	Target 1	1.3113	0.00102786
14	B2	8	Target 1	1.30926	0.00061065
14	B2	9	Target 1	1.30384	-0.0031896
14	B2	10	Target 1	1.3076	0.00219153
14	B2	11	Target 1	1.30719	0.00339473
14	B2	12	Target 1	1.29722	-0.00495288
14	B2	13	Target 1	1.29943	-0.00112112
14	B2	14	Target 1	1.3006	0.00166304
14	B2	15	Target 1	1.2955	-0.00181738
14	B2	16	Target 1	1.29365	-0.0020485
14	B2	17	Target 1	1.29362	-0.000455845
14	B2	18	Target 1	1.29501	0.00255481
14	B2	19	Target 1	1.29784	0.00700539
14	B2	20	Target 1	1.29003	0.000815586
14	B2	21	Target 1	1.28368	-0.00391569
14	B2	22	Target 1	1.28417	-0.00180423
14	B2	23	Target 1	1.29036	0.00600423
14	B2	24	Target 1	1.30537	0.0226326
14	B2	25	Target 1	1.3266	0.0454868
14	B2	26	Target 1	1.36779	0.0882949
14	B2	27	Target 1	1.42377	0.145891
14	B2	28	Target 1	1.50473	0.22847
14	B2	29	Target 1	1.64001	0.365371
14	B2	30	Target 1	1.78429	0.511274
14	B2	31	Target 1	1.91853	0.647129
14	B2	32	Target 1	2.04095	0.771173
14	B2	33	Target 1	2.12999	0.861835
14	B2	34	Target 1	2.19103	0.924496
14	B2	35	Target 1	2.22628	0.961356
14	B2	36	Target 1	2.25942	0.996122
14	B2	37	Target 1	2.2801	1.01842
14	B2	38	Target 1	2.29712	1.03705
14	B2	39	Target 1	2.31576	1.05732
14	B2	40	Target 1	2.33234	1.07552
15	B3	1	Target 1	1.33873	-0.0136867
15	B3	2	Target 1	1.34385	-0.00752418
15	B3	3	Target 1	1.34831	-0.00200561
15	B3	4	Target 1	1.34568	-0.00359168
15	B3	5	Target 1	1.35062	0.0024048
15	B3	6	Target 1	1.35137	0.0042007
15	B3	7	Target 1	1.34612	3.46677e-06
15	B3	8	Target 1	1.33957	-0.00550316
15	B3	9	Target 1	1.3399	-0.00412258
15	B3	10	Target 1	1.34654	0.00357489
15	B3	11	Target 1	1.34561	0.00368779
15	B3	12	Target 1	1.33578	-0.00508338
15	B3	13	Target 1	1.33944	-0.000379965
15	B3	14	Target 1	1.34674	0.00797638
15	B3	15	Target 1	1.34144	0.0037261
15	B3	16	Target 1	1.33755	0.000886069
15	B3	17	Target 1	1.33729	0.00167727
15	B3	18	Target 1	1.33487	0.000301011
15	B3	19	Target 1	1.33238	-0.001137
15	B3	20	Target 1	1.33009	-0.00237748
15	B3	21	Target 1	1.32984	-0.0015771
15	B3	22	Target 1	1.32869	-0.00167901
15	B3	23	Target 1	1.32833	-0.000981508
15	B3	24	Target 1	1.33416	0.00589783
15	B3	25	Target 1	1.34629	0.0190768
15	B3	26	Target 1	1.36253	0.0363676
15	B3	27	Target 1	1.3681	0.0429897
15	B3	28	Target 1	1.40058	0.0765203
15	B3	29	Target 1	1.47127	0.148258
15	B3	30	Target 1	1.56753	0.24557
15	B3	31	Target 1	1.69914	0.378228
15	B3	32	Target 1	1.8548	0.534942
15	B3	33	Target 1	1.99556	0.676749
15	B3	34	Target 1	2.10731	0.789549
15	B3	35	Target 1	2.18552	0.868811
15	B3	36	Target 1	2.23657	0.920907
15	B3	37	Target 1	2.28331	0.968696
15	B3	38	Target 1	2.31281	0.999247
15	B3	39	Target 1	2.33576	1.02325
15	B3	40	Target 1	2.35066	1.0392
16	B4	1	Target 1	1.38849	-0.0192727
16	B4	2	Target 1	1.39453	-0.012229
16	B4	3	Target 1	1.39964	-0.00611327
16	B4	4	Target 1	1.40573	0.000979736
16	B4	5	Target 1	1.40245	-0.00129472
16	B4	6	Target 1	1.40195	-0.000782897
16	B4	7	Target 1	1.40339	0.00165928
16	B4	8	Target 1	1.40292	0.00219459
16	B4	9	Target 1	1.40107	0.00135589
16	B4	10	Target 1	1.39964	0.00093323
16	B4	11	Target 1	1.39751	-0.000195744
16	B4	12	Target 1	1.39079	-0.00590414
16	B4	13	Target 1	1.39569	-4.41791e-06
16	B4	14	Target 1	1.39992	0.0052393
16	B4	15	Target 1	1.39957	0.00588952
16	B4	16	Target 1	1.39818	0.00550799
16	B4	17	Target 1	1.39279	0.00112603
16	B4	18	Target 1	1.38977	-0.000889499
16	B4	19	Target 1	1.38815	-0.00150111
16	B4	20	Target 1	1.38869	4.28316e-05
16	B4	21	Target 1	1.38365	-0.00399437
16	B4	22	Target 1	1.38239	-0.00424823
16	B4	23	Target 1	1.38638	0.000751702
16	B4	24	Target 1	1.39506	0.0104336
16	B4	25	Target 1	1.41107	0.0274496
16	B4	26	Target 1	1.4406	0.0579891
16	B4	27	Target 1	1.47423	0.0926238
16	B4	28	Target 1	1.52828	0.147682
16	B4	29	Target 1	1.63693	0.257339
16	B4	30	Target 1	1.77632	0.397736
16	B4	31	Target 1	1.92537	0.547788
16	B4	32	Target 1	2.0771	0.700532
16	B4	33	Target 1	2.18472	0.809152
16	B4	34	Target 1	2.25874	0.884182
16	B4	35	Target 1	2.30966	0.936101
16	B4	36	Target 1	2.35151	0.978962
16	B4	37	Target 1	2.38268	1.01114
16	B4	38	Target 1	2.40553	1.03499
16	B4	39	Target 1	2.42362	1.05409
16	B4	40	Target 1	2.43738	1.06886
17	B5	1	Target 1	1.34311	-0.00934299
17	B5	2	Target 1	1.34607	-0.00567167
17	B5	3	Target 1	1.34739	-0.00363877
17	B5	4	Target 1	1.34961	-0.000708109
17	B5	5	Target 1	1.34956	-5.55335e-05
17	B5	6	Target 1	1.34994	0.00103561
17	B5	7	Target 1	1.35089	0.00270123
17	B5	8	Target 1	1.35027	0.00279149
17	B5	9	Target 1	1.34919	0.00241935
17	B5	10	Target 1	1.34482	-0.00124751
17	B5	11	Target 1	1.34257	-0.00278433
17	B5	12	Target 1	1.33888	-0.00576108
17	B5	13	Target 1	1.3468	0.00286469
17	B5	14	Target 1	1.34892	0.00569605
17	B5	15	Target 1	1.34536	0.00284078
17	B5	16	Target 1	1.34449	0.00268344
17	B5	17	Target 1	1.33998	-0.0011143
17	B5	18	Target 1	1.33519	-0.00519398
17	B5	19	Target 1	1.33637	-0.00330472
17	B5	20	Target 1	1.3362	-0.00276671
17	B5	21	Target 1	1.3362	-0.00205703
17	B5	22	Target 1	1.33807	0.000529238
17	B5	23	Target 1	1.34191	0.00507018
17	B5	24	Target 1	1.34456	0.00843084
17	B5	25	Target 1	1.36037	0.0249493
17	B5	26	Target 1	1.39829	0.0635847
17	B5	27	Target 1	1.43664	0.102639
17	B5	28	Target 1	1.49778	0.16449
17	B5	29	Target 1	1.61327	0.280697
17	B5	30	Target 1	1.76148	0.429613
17	B5	31	Target 1	1.91227	0.581115
17	B5	32	Target 1	2.06373	0.733285
17	B5	33	Target 1	2.17184	0.842106
17	B5	34	Target 1	2.24875	0.91972
17	B5	35	Target 1	2.30428	0.975957
17	B5	36	Target 1	2.3495	1.02189
17	B5	37	Target 1	2.38354	1.05664
17	B5	38	Target 1	2.40828	1.08209
17	B5	39	Target 1	2.42007	1.0946
17	B5	40	Target 1	2.43659	1.11182
18	B6	1	Target 1	1.33059	-0.00569338
18	B6	2	Target 1	1.33314	-0.00268773
18	B6	3	Target 1	1.33702	0.00165962
18	B6	4	Target 1	1.33429	-0.000604025
18	B6	5	Target 1	1.33156	-0.00287851
18	B6	6	Target 1	1.33189	-0.002078
18	B6	7	Target 1	1.33262	-0.000883379
18	B6	8	Target 1	1.33154	-0.00150706
18	B6	9	Target 1	1.33142	-0.001163
18	B6	10	Target 1	1.33106	-0.00106152
18	B6	11	Target 1	1.3305	-0.00115198
18	B6	12	Target 1	1.32921	-0.00197974
18	B6	13	Target 1	1.33593	0.0052018
18	B6	14	Target 1	1.33844	0.00817646
18	B6	15	Target 1	1.33556	0.00575355
18	B6	16	Target 1	1.32899	-0.000351368
18	B6	17	Target 1	1.32863	-0.000249062
18	B6	18	Target 1	1.33129	0.00287234
18	B6	19	Target 1	1.32987	0.00191773
18	B6	20	Target 1	1.32513	-0.00235566
18	B6	21	Target 1	1.32154	-0.00548213
18	B6	22	Target 1	1.32273	-0.00383607
18	B6	23	Target 1	1.33013	0.00402927
18	B6	24	Target 1	1.35078	0.0251447
18	B6	25	Target 1	1.38308	0.0579113
18	B6	26	Target 1	1.4311	0.106394
18	B6	27	Target 1	1.49863	0.174381
18	B6	28	Target 1	1.60357	0.279787
18	B6	29	Target 1	1.74941	0.426085
18	B6	30	Target 1	1.89951	0.576652
18	B6	31	Target 1	2.03094	0.708547
18	B6	32	Target 1	2.14353	0.821602
18	B6	33	Target 1	2.23023	0.90876
18	B6	34	Target 1	2.2803	0.959298
18	B6	35	Target 1	2.31286	0.992319
18	B6	36	Target 1	2.34313	1.02305
18	B6	37	Target 1	2.36654	1.04692
18	B6	38	Target 1	2.37613	1.05697
18	B6	39	Target 1	2.39421	1.07552
18	B6	40	Target 1	2.41068	1.09245
19	B7	1	Target 1	1.33922	-0.0087438
19	B7	2	Target 1	1.34329	-0.00460189
19	B7	3	Target 1	1.34596	-0.00185818
19	B7	4	Target 1	1.34797	0.000223439
19	B7	5	Target 1	1.35078	0.0031034
19	B7	6	Target 1	1.34652	-0.00108241
19	B7	7	Target 1	1.34722	-0.00031197
19	B7	8	Target 1	1.3488	0.00134073
19	B7	9	Target 1	1.34742	3.51405e-05
19	B7	10	Target 1	1.3495	0.0021797
19	B7	11	Target 1	1.34732	7.48106e-05
19	B7	12	Target 1	1.33677	-0.0103993
19	B7	13	Target 1	1.34467	-0.00243469
19	B7	14	Target 1	1.35183	0.00479832
19	B7	15	Target 1	1.34999	0.00303162
19	B7	16	Target 1	1.34955	0.00266778
19	B7	17	Target 1	1.34632	-0.000489964
19	B7	18	Target 1	1.34662	-0.00012615
19	B7	19	Target 1	1.34775	0.00107845
19	B7	20	Target 1	1.34754	0.000937885
19	B7	21	Target 1	1.34688	0.00035017
19	B7	22	Target 1	1.34544	-0.00101789
19	B7	23	Target 1	1.34428	-0.00210092
19	B7	24	Target 1	1.35021	0.00389875
19	B7	25	Target 1	1.36064	0.0144022
19	B7	26	Target 1	1.38562	0.0394487
19	B7	27	Target 1	1.41104	0.0649444
19	B7	28	Target 1	1.4666	0.120577
19	B7	29	Target 1	1.56195	0.215995
19	B7	30	Target 1	1.69057	0.344686
19	B7	31	Target 1	1.83888	0.493068
19	B7	32	Target 1	1.99759	0.651852
19	B7	33	Target 1	2.11625	0.770586
19	B7	34	Target 1	2.1972	0.8516
19	B7	35	Target 1	2.25424	0.908716
19	B7	36	Target 1	2.30182	0.956366
19	B7	37	Target 1	2.33286	0.987477
19	B7	38	Target 1	2.36127	1.01596
19	B7	39	Target 1	2.38094	1.0357
19	B7	40	Target 1	2.39798	1.05281
20	B8	1	Target 1	1.34566	-0.00890871
20	B8	2	Target 1	1.34829	-0.00547101
20	B8	3	Target 1	1.34917	-0.00379736
20	B8	4	Target 1	1.35006	-0.0021031
20	B8	5	Target 1	1.34917	-0.00218767
20	B8	6	Target 1	1.35115	0.000589728
20	B8	7	Target 1	1.35132	0.00156278
20	B8	8	Target 1	1.34953	0.000576026
20	B8	9	Target 1	1.35027	0.00211639
20	B8	10	Target 1	1.35319	0.00583221
20	B8	11	Target 1	1.3512	0.00464173
20	B8	12	Target 1	1.34157	-0.00418065
20	B8	13	Target 1	1.34634	0.0013872
20	B8	14	Target 1	1.34682	0.00266567
20	B8	15	Target 1	1.34084	-0.00251332
20	B8	16	Target 1	1.34181	-0.000745259
20	B8	17	Target 1	1.34209	0.000341993
20	B8	18	Target 1	1.33921	-0.00174363
20	B8	19	Target 1	1.33963	-0.00051726
20	B8	20	Target 1	1.33704	-0.00230474
20	B8	21	Target 1	1.33773	-0.000817303
20	B8	22	Target 1	1.33894	0.00119656
20	B8	23	Target 1	1.34113	0.00418353
20	B8	24	Target 1	1.35001	0.013864
20	B8	25	Target 1	1.36327	0.0279311
20	B8	26	Target 1	1.38709	0.052545
20	B8	27	Target 1	1.41133	0.0775937
20	B8	28	Target 1	1.46378	0.130837
20	B8	29	Target 1	1.56035	0.228211
20	B8	30	Target 1	1.69755	0.366209
20	B8	31	Target 1	1.85177	0.521232
20	B8	32	Target 1	2.01526	0.685525
20	B8	33	Target 1	2.13683	0.807898
20	B8	34	Target 1	2.22463	0.896498
20	B8	35	Target 1	2.28222	0.954883
20	B8	36	Target 1	2.32954	1.00301
20	B8	37	Target 1	2.36193	1.0362
20	B8	38	Target 1	2.38668	1.06175
20	B8	39	Target 1	2.40022	1.07609
20	B8	40	Target 1	2.41897	1.09564
21	B9	1	Target 1	1.31338	-0.0148988
21	B9	2	Target 1	1.31666	-0.00736382
21	B9	3	Target 1	1.31665	-0.00311137
21	B9	4	Target 1	1.31595	0.000445131
21	B9	5	Target 1	1.31595	0.00469901
21	B9	6	Target 1	1.3103	0.00331488
21	B9	7	Target 1	1.30289	0.000158469
21	B9	8	Target 1	1.30011	0.00163966
21	B9	9	Target 1	1.2965	0.00228495
21	B9	10	Target 1	1.28502	-0.00493757
21	B9	11	Target 1	1.27982	-0.00588563
21	B9	12	Target 1	1.27269	-0.00875213
21	B9	13	Target 1	1.27587	-0.00131882
21	B9	14	Target 1	1.27561	0.00268424
21	B9	15	Target 1	1.27207	0.00339355
21	B9	16	Target 1	1.26874	0.00432602
21	B9	17	Target 1	1.26262	0.00246052
21	B9	18	Target 1	1.25741	0.00150924
21	B9	19	Target 1	1.25128	-0.000362688
21	B9	20	Target 1	1.24802	0.000640471
21	B9	21	Target 1	1.23994	-0.00318792
21	B9	22	Target 1	1.24059	0.00171922
21	B9	23	Target 1	1.24519	0.0105751
21	B9	24	Target 1	1.24961	0.019257
21	B9	25	Target 1	1.26227	0.0361777
21	B9	26	Target 1	1.28773	0.0658931
21	B9	27	Target 1	1.30812	0.0905412
21	B9	28	Target 1	1.35968	0.14636
21	B9	29	Target 1	1.4577	0.24863
21	B9	30	Target 1	1.57987	0.375061
21	B9	31	Target 1	1.70946	0.508906
21	B9	32	Target 1	1.84645	0.650158
21	B9	33	Target 1	1.94922	0.757188
21	B9	34	Target 1	2.02091	0.833129
21	B9	35	Target 1	2.07728	0.893761
21	B9	36	Target 1	2.11822	0.938957
21	B9	37	Target 1	2.15382	0.978815
21	B9	38	Target 1	2.17763	1.00688
21	B9	39	Target 1	2.20396	1.03747
21	B9	40	Target 1	2.2212	1.05897
22	B10	1	Target 1	1.30089	-0.006574
22	B10	2	Target 1	1.30063	-0.00564425
22	B10	3	Target 1	1.30354	-0.00153114
22	B10	4	Target 1	1.30333	-0.000544887
22	B10	5	Target 1	1.30291	0.000231796
22	B10	6	Target 1	1.30317	0.00168678
22	B10	7	Target 1	1.29786	-0.00242459
22	B10	8	Target 1	1.29602	-0.00306209
22	B10	9	Target 1	1.2989	0.00101109
22	B10	10	Target 1	1.29869	0.00200497
22	B10	11	Target 1	1.29674	0.00125041
22	B10	12	Target 1	1.29125	-0.00303847
22	B10	13	Target 1	1.29645	0.00335702
22	B10	14	Target 1	1.29902	0.00712586
22	B10	15	Target 1	1.29311	0.00241391
22	B10	16	Target 1	1.28805	-0.00145559
22	B10	17	Target 1	1.28738	-0.000926385
22	B10	18	Target 1	1.28608	-0.00102696
22	B10	19	Target 1	1.28181	-0.00410169
22	B10	20	Target 1	1.28178	-0.00293269
22	B10	21	Target 1	1.28334	-0.000171652
22	B10	22	Target 1	1.28278	0.000467583
22	B10	23	Target 1	1.28278	0.00166674
22	B10	24	Target 1	1.29119	0.0112662
22	B10	25	Target 1	1.30768	0.028957
22	B10	26	Target 1	1.3362	0.0586742
22	B10	27	Target 1	1.3654	0.0890723
22	B10	28	Target 1	1.41799	0.142862
22	B10	29	Target 1	1.52204	0.248112
22	B10	30	Target 1	1.6551	0.382363
22	B10	31	Target 1	1.79782	0.526285
22	B10	32	Target 1	1.95158	0.681237
22	B10	33	Target 1	2.06722	0.798077
22	B10	34	Target 1	2.15093	0.882982
22	B10	35	Target 1	2.20602	0.939278
22	B10	36	Target 1	2.2522	0.986654
22	B10	37	Target 1	2.28768	1.02333
22	B10	38	Target 1	2.31159	1.04844
22	B10	39	Target 1	2.3334	1.07145
22	B10	40	Target 1	2.35022	1.08946
23	B11	1
23	B11	2
23	B11	3
23	B11	4
23	B11	5
23	B11	6
23	B11	7
23	B11	8
23	B11	9
23	B11	10
23	B11	11
23	B11	12
23	B11	13
23	B11	14
23	B11	15
23	B11	16
23	B11	17
23	B11	18
23	B11	19
23	B11	20
23	B11	21
23	B11	22
23	B11	23
23	B11	24
23	B11	25
23	B11	26
23	B11	27
23	B11	28
23	B11	29
23	B11	30
23	B11	31
23	B11	32
23	B11	33
23	B11	34
23	B11	35
23	B11	36
23	B11	37
23	B11	38
23	B11	39
23	B11	40
24	B12	1
24	B12	2
24	B12	3
24	B12	4
24	B12	5
24	B12	6
24	B12	7
24	B12	8
24	B12	9
24	B12	10
24	B12	11
24	B12	12
24	B12	13
24	B12	14
24	B12	15
24	B12	16
24	B12	17
24	B12	18
24	B12	19
24	B12	20
24	B12	21
24	B12	22
24	B12	23
24	B12	24
24	B12	25
24	B12	26
24	B12	27
24	B12	28
24	B12	29
24	B12	30
24	B12	31
24	B12	32
24	B12	33
24	B12	34
24	B12	35
24	B12	36
24	B12	37
24	B12	38
24	B12	39
24	B12	40
25	C1	1	Target 1	1.33839	-0.0043069
25	C1	2	Target 1	1.34177	0.000605458
25	C1	3	Target 1	1.34297	0.0033364
25	C1	4	Target 1	1.33379	-0.00432258
25	C1	5	Target 1	1.33252	-0.0040638
25	C1	6	Target 1	1.3364	0.00134721
25	C1	7	Target 1	1.33339	-0.00013327
25	C1	8	Target 1	1.33206	6.44772e-05
25	C1	9	Target 1	1.33233	0.00186309
25	C1	10	Target 1	1.32922	0.000280203
25	C1	11	Target 1	1.32559	-0.00182493
25	C1	12	Target 1	1.31671	-0.00917433
25	C1	13	Target 1	1.32526	0.000894663
25	C1	14	Target 1	1.32906	0.00623081
25	C1	15	Target 1	1.32958	0.00827451
25	C1	16	Target 1	1.32835	0.00856798
25	C1	17	Target 1	1.31928	0.0010331
25	C1	18	Target 1	1.31384	-0.00287758
25	C1	19	Target 1	1.31586	0.000661243
25	C1	20	Target 1	1.30823	-0.00543431
25	C1	21	Target 1	1.30742	-0.00472289
25	C1	22	Target 1	1.31261	0.00199692
25	C1	23	Target 1	1.32715	0.0180634
25	C1	24	Target 1	1.33641	0.0288503
25	C1	25	Target 1	1.35228	0.04625
25	C1	26	Target 1	1.3879	0.0834022
25	C1	27	Target 1	1.42509	0.122119
25	C1	28	Target 1	1.49434	0.192898
25	C1	29	Target 1	1.61524	0.315323
25	C1	30	Target 1	1.76626	0.467875
25	C1	31	Target 1	1.90198	0.605122
25	C1	32	Target 1	2.04059	0.745253
25	C1	33	Target 1	2.13152	0.837713
25	C1	34	Target 1	2.20478	0.912506
25	C1	35	Target 1	2.2531	0.962355
25	C1	36	Target 1	2.29918	1.00996
25	C1	37	Target 1	2.32675	1.03906
25	C1	38	Target 1	2.34146	1.05529
25	C1	39	Target 1	2.35834	1.0737
25	C1	40	Target 1	2.37279	1.08968
26	C2	1	Target 1	1.3221	-0.0117776
26	C2	2	Target 1	1.31871	-0.013628
26	C2	3	Target 1	1.31795	-0.0128663
26	C2	4	Target 1	1.3223	-0.0069776
26	C2	5	Target 1	1.32866	0.000906384
26	C2	6	Target 1	1.32938	0.00316369
26	C2	7	Target 1	1.32683	0.00214453
26	C2	8	Target 1	1.32701	0.00385217
26	C2	9	Target 1	1.32805	0.00642824
26	C2	10	Target 1	1.31943	-0.000666178
26	C2	11	Target 1	1.31663	-0.0019383
26	C2	12	Target 1	1.31675	-0.000287765
26	C2	13	Target 1	1.32311	0.00760767
26	C2	14	Target 1	1.31748	0.00350409
26	C2	15	Target 1	1.31674	0.00429715
26	C2	16	Target 1	1.32088	0.00997433
26	C2	17	Target 1	1.31716	0.00778251
26	C2	18	Target 1	1.3049	-0.00295077
26	C2	19	Target 1	1.29852	-0.00779548
26	C2	20	Target 1	1.29737	-0.00741655
26	C2	21	Target 1	1.29449	-0.00876186
26	C2	22	Target 1	1.29879	-0.00293591
26	C2	23	Target 1	1.31599	0.0157966
26	C2	24	Target 1	1.32515	0.0264917
26	C2	25	Target 1	1.34403	0.0469011
26	C2	26	Target 1	1.38331	0.0877097
26	C2	27	Target 1	1.43041	0.136337
26	C2	28	Target 1	1.50902	0.216482
26	C2	29	Target 1	1.64487	0.353861
26	C2	30	Target 1	1.80108	0.511601
26	C2	31	Target 1	1.93396	0.646017
26	C2	32	Target 1	2.05623	0.76982
26	C2	33	Target 1	2.14684	0.861957
26	C2	34	Target 1	2.20778	0.924431
26	C2	35	Target 1	2.2502	0.968378
26	C2	36	Target 1	2.29115	1.01086
26	C2	37	Target 1	2.32048	1.04173
26	C2	38	Target 1	2.33801	1.06078
26	C2	39	Target 1	2.34923	1.07353
26	C2	40	Target 1	2.36131	1.08714
27	C3	1	Target 1	1.35967	-0.0169389
27	C3	2	Target 1	1.36765	-0.0072847
27	C3	3	Target 1	1.37197	-0.00127833
27	C3	4	Target 1	1.37206	0.00049122
27	C3	5	Target 1	1.36862	-0.00126234
27	C3	6	Target 1	1.36827	6.75672e-05
27	C3	7	Target 1	1.36927	0.00274978
27	C3	8	Target 1	1.36887	0.0040301
27	C3	9	Target 1	1.36838	0.00521445
27	C3	10	Target 1	1.3632	0.00172044
27	C3	11	Target 1	1.35831	-0.00148748
27	C3	12	Target 1	1.34585	-0.0122709
27	C3	13	Target 1	1.35353	-0.00289985
27	C3	14	Target 1	1.3578	0.00304608
27	C3	15	Target 1	1.35722	0.00414436
27	C3	16	Target 1	1.35218	0.000788152
27	C3	17	Target 1	1.34953	-0.000181607
27	C3	18	Target 1	1.34299	-0.00503223
27	C3	19	Target 1	1.34114	-0.00520173
27	C3	20	Target 1	1.34389	-0.000778344
27	C3	21	Target 1	1.34323	0.000246268
27	C3	22	Target 1	1.34393	0.00263249
27	C3	23	Target 1	1.34488	0.0052619
27	C3	24	Target 1	1.34782	0.00988079
27	C3	25	Target 1	1.35761	0.0213529
27	C3	26	Target 1	1.36998	0.0354016
27	C3	27	Target 1	1.38173	0.0488335
27	C3	28	Target 1	1.41189	0.0806839
27	C3	29	Target 1	1.47954	0.150013
27	C3	30	Target 1	1.57285	0.245004
27	C3	31	Target 1	1.69741	0.371241
27	C3	32	Target 1	1.84847	0.523983
27	C3	33	Target 1	1.98764	0.664838
27	C3	34	Target 1	2.09937	0.778252
27	C3	35	Target 1	2.18956	0.870118
27	C3	36	Target 1	2.25412	0.936359
27	C3	37	Target 1	2.29669	0.980618
27	C3	38	Target 1	2.31971	1.00532
27	C3	39	Target 1	2.34256	1.02985
27	C3	40	Target 1	2.36222	1.05118
28	C4	1	Target 1	1.37396	-0.0162621
28	C4	2	Target 1	1.38047	-0.00973649
28	C4	3	Target 1	1.38574	-0.00445601
28	C4	4	Target 1	1.38587	-0.00432144
28	C4	5	Target 1	1.38934	-0.000835901
28	C4	6	Target 1	1.39264	0.00247488
28	C4	7	Target 1	1.39288	0.00272461
28	C4	8	Target 1	1.38986	-0.000290334
28	C4	9	Target 1	1.39052	0.00037567
28	C4	10	Target 1	1.39508	0.00495353
28	C4	11	Target 1	1.39256	0.00243569
28	C4	12	Target 1	1.37946	-0.0106521
28	C4	13	Target 1	1.38827	-0.0018349
28	C4	14	Target 1	1.39524	0.00514812
28	C4	15	Target 1	1.39517	0.00508791
28	C4	16	Target 1	1.39711	0.00703469
28	C4	17	Target 1	1.39576	0.00569548
28	C4	18	Target 1	1.39178	0.00172078
28	C4	19	Target 1	1.38834	-0.00170877
28	C4	20	Target 1	1.38652	-0.00351647
28	C4	21	Target 1	1.37999	-0.0100355
28	C4	22	Target 1	1.38205	-0.00797005
28	C4	23	Target 1	1.39372	0.00370946
28	C4	24	Target 1	1.4029	0.0129043
28	C4	25	Target 1	1.41922	0.0292373
28	C4	26	Target 1	1.44876	0.0587784
28	C4	27	Target 1	1.4794	0.0894308
28	C4	28	Target 1	1.53317	0.143208
28	C4	29	Target 1	1.64713	0.257185
28	C4	30	Target 1	1.78757	0.397632
28	C4	31	Target 1	1.92846	0.538533
28	C4	32	Target 1	2.07594	0.686021
28	C4	33	Target 1	2.18526	0.795352
28	C4	34	Target 1	2.26121	0.871312
28	C4	35	Target 1	2.32005	0.930155
28	C4	36	Target 1	2.36397	0.974087
28	C4	37	Target 1	2.39156	1.00169
28	C4	38	Target 1	2.40542	1.01556
28	C4	39	Target 1	2.42296	1.03311
28	C4	40	Target 1	2.44285	1.053
29	C5	1	Target 1	1.34646	-0.010979
29	C5	2	Target 1	1.34888	-0.00737071
29	C5	3	Target 1	1.351	-0.00404913
29	C5	4	Target 1	1.35383	-1.83833e-05
29	C5	5	Target 1	1.35512	0.00246288
29	C5	6	Target 1	1.35446	0.00299985
29	C5	7	Target 1	1.35022	-4.66181e-05
29	C5	8	Target 1	1.34981	0.000748077
29	C5	9	Target 1	1.35266	0.00479087
29	C5	10	Target 1	1.34769	0.001014
29	C5	11	Target 1	1.34331	-0.00216717
29	C5	12	Target 1	1.33425	-0.0100317
29	C5	13	Target 1	1.34072	-0.00235889
29	C5	14	Target 1	1.3441	0.00221045
29	C5	15	Target 1	1.34469	0.00400245
29	C5	16	Target 1	1.34441	0.00491946
29	C5	17	Target 1	1.34159	0.00329694
29	C5	18	Target 1	1.33237	-0.00472603
29	C5	19	Target 1	1.33125	-0.00464826
29	C5	20	Target 1	1.33309	-0.00161899
29	C5	21	Target 1	1.33143	-0.00207885
29	C5	22	Target 1	1.33263	0.000323258
29	C5	23	Target 1	1.33609	0.0049758
29	C5	24	Target 1	1.34221	0.0122881
29	C5	25	Target 1	1.36211	0.0333866
29	C5	26	Target 1	1.38829	0.0607634
29	C5	27	Target 1	1.41561	0.0892788
29	C5	28	Target 1	1.47349	0.148358
29	C5	29	Target 1	1.57969	0.255753
29	C5	30	Target 1	1.71739	0.394651
29	C5	31	Target 1	1.86145	0.539908
29	C5	32	Target 1	2.00446	0.684116
29	C5	33	Target 1	2.12182	0.802678
29	C5	34	Target 1	2.20297	0.885016
29	C5	35	Target 1	2.25773	0.940976
29	C5	36	Target 1	2.30649	0.990935
29	C5	37	Target 1	2.34228	1.02792
29	C5	38	Target 1	2.36899	1.05583
29	C5	39	Target 1	2.39084	1.07888
29	C5	40	Target 1	2.4116	1.10083
30	C6	1	Target 1	1.34751	-0.0135097
30	C6	2	Target 1	1.35197	-0.00894549
30	C6	3	Target 1	1.35348	-0.00732718
30	C6	4	Target 1	1.35142	-0.00928813
30	C6	5	Target 1	1.35585	-0.00475587
30	C6	6	Target 1	1.36051	1.34491e-06
30	C6	7	Target 1	1.36365	0.00324996
30	C6	8	Target 1	1.36367	0.00336576
30	C6	9	Target 1	1.36463	0.00442987
30	C6	10	Target 1	1.36883	0.00873396
30	C6	11	Target 1	1.36715	0.0071521
30	C6	12	Target 1	1.358	-0.00189596
30	C6	13	Target 1	1.36648	0.00669491
30	C6	14	Target 1	1.36662	0.00693611
30	C6	15	Target 1	1.3639	0.00431939
30	C6	16	Target 1	1.36087	0.00139047
30	C6	17	Target 1	1.35381	-0.00557167
30	C6	18	Target 1	1.35306	-0.00622286
30	C6	19	Target 1	1.35262	-0.00656006
30	C6	20	Target 1	1.35323	-0.00584774
30	C6	21	Target 1	1.35803	-0.000944617
30	C6	22	Target 1	1.36101	0.00214021
30	C6	23	Target 1	1.36759	0.00882169
30	C6	24	Target 1	1.38317	0.0245038
30	C6	25	Target 1	1.41473	0.0561704
30	C6	26	Target 1	1.46599	0.107528
30	C6	27	Target 1	1.53166	0.173297
30	C6	28	Target 1	1.63729	0.279035
30	C6	29	Target 1	1.78653	0.428371
30	C6	30	Target 1	1.93715	0.579093
30	C6	31	Target 1	2.06327	0.705322
30	C6	32	Target 1	2.17405	0.816203
30	C6	33	Target 1	2.25371	0.895968
30	C6	34	Target 1	2.30706	0.949415
30	C6	35	Target 1	2.34715	0.989607
30	C6	36	Target 1	2.38028	1.02284
30	C6	37	Target 1	2.40164	1.0443
30	C6	38	Target 1	2.42184	1.0646
30	C6	39	Target 1	2.44323	1.0861
30	C6	40	Target 1	2.45326	1.09623
31	C7	1	Target 1	1.33858	-0.0271118
31	C7	2	Target 1	1.34305	-0.021465
31	C7	3	Target 1	1.35335	-0.00999122
31	C7	4	Target 1	1.36029	-0.00186874
31	C7	5	Target 1	1.36007	-0.000910984
31	C7	6	Target 1	1.35817	-0.00163515
31	C7	7	Target 1	1.35831	-0.000310703
31	C7	8	Target 1	1.35998	0.0025339
31	C7	9	Target 1	1.3603	0.00403764
31	C7	10	Target 1	1.35961	0.00452643
31	C7	11	Target 1	1.35732	0.00340947
31	C7	12	Target 1	1.35063	-0.00210274
31	C7	13	Target 1	1.35795	0.00639906
31	C7	14	Target 1	1.36128	0.010912
31	C7	15	Target 1	1.35466	0.00546833
31	C7	16	Target 1	1.3464	-0.00161279
31	C7	17	Target 1	1.34518	-0.00164971
31	C7	18	Target 1	1.3439	-0.0017516
31	C7	19	Target 1	1.33661	-0.00786331
31	C7	20	Target 1	1.33589	-0.00740874
31	C7	21	Target 1	1.33802	-0.00409969
31	C7	22	Target 1	1.34015	-0.000786003
31	C7	23	Target 1	1.34446	0.00470457
31	C7	24	Target 1	1.34998	0.0114025
31	C7	25	Target 1	1.36089	0.0234886
31	C7	26	Target 1	1.38004	0.0438145
31	C7	27	Target 1	1.40141	0.0663681
31	C7	28	Target 1	1.44705	0.113187
31	C7	29	Target 1	1.53904	0.206357
31	C7	30	Target 1	1.66898	0.337468
31	C7	31	Target 1	1.81396	0.483636
31	C7	32	Target 1	1.96688	0.637729
31	C7	33	Target 1	2.09053	0.762557
31	C7	34	Target 1	2.18387	0.857079
31	C7	35	Target 1	2.24084	0.915229
31	C7	36	Target 1	2.2921	0.967666
31	C7	37	Target 1	2.3393	1.01605
31	C7	38	Target 1	2.36958	1.0475
31	C7	39	Target 1	2.38564	1.06474
31	C7	40	Target 1	2.40083	1.08111
32	C8	1	Target 1	1.32832	-0.0238944
32	C8	2	Target 1	1.33695	-0.014148
32	C8	3	Target 1	1.34279	-0.00719825
32	C8	4	Target 1	1.34593	-0.00294056
32	C8	5	Target 1	1.34669	-0.00106241
32	C8	6	Target 1	1.34837	0.0017252
32	C8	7	Target 1	1.34702	0.00149251
32	C8	8	Target 1	1.3453	0.000888135
32	C8	9	Target 1	1.34518	0.00188319
32	C8	10	Target 1	1.34392	0.00173884
32	C8	11	Target 1	1.34184	0.0007636
32	C8	12	Target 1	1.33613	-0.00382809
32	C8	13	Target 1	1.34327	0.00442419
32	C8	14	Target 1	1.34568	0.00795458
32	C8	15	Target 1	1.34399	0.00737559
32	C8	16	Target 1	1.33817	0.00267363
32	C8	17	Target 1	1.33404	-0.000347474
32	C8	18	Target 1	1.32913	-0.00414058
32	C8	19	Target 1	1.32773	-0.00442739
32	C8	20	Target 1	1.32788	-0.00316852
32	C8	21	Target 1	1.32659	-0.00333958
32	C8	22	Target 1	1.32835	-0.000466619
32	C8	23	Target 1	1.33412	0.00641737
32	C8	24	Target 1	1.3411	0.0145113
32	C8	25	Target 1	1.35494	0.0294627
32	C8	26	Target 1	1.37725	0.0528883
32	C8	27	Target 1	1.4062	0.082954
32	C8	28	Target 1	1.45864	0.136503
32	C8	29	Target 1	1.56156	0.240538
32	C8	30	Target 1	1.70158	0.381677
32	C8	31	Target 1	1.85273	0.533942
32	C8	32	Target 1	2.01383	0.696148
32	C8	33	Target 1	2.13607	0.819508
32	C8	34	Target 1	2.21579	0.900344
32	C8	35	Target 1	2.27515	0.960817
32	C8	36	Target 1	2.32699	1.01377
32	C8	37	Target 1	2.35923	1.04712
32	C8	38	Target 1	2.3836	1.07261
32	C8	39	Target 1	2.40612	1.09624
32	C8	40	Target 1	2.42173	1.11297
33	C9	1	Target 1	1.32548	-0.00644024
33	C9	2	Target 1	1.32676	-0.00485964
33	C9	3	Target 1	1.32606	-0.00526529
33	C9	4	Target 1	1.32686	-0.00416879
33	C9	5	Target 1	1.33111	0.000383703
33	C9	6	Target 1	1.33264	0.00220631
33	C9	7	Target 1	1.33093	0.000799648
33	C9	8	Target 1	1.3311	0.00126565
33	C9	9	Target 1	1.33202	0.00248136
33	C9	10	Target 1	1.32976	0.000525504
33	C9	11	Target 1	1.32712	-0.00181873
33	C9	12	Target 1	1.32389	-0.00474913
33	C9	13	Target 1	1.33162	0.00326974
33	C9	14	Target 1	1.33552	0.00746949
33	C9	15	Target 1	1.33488	0.00712892
33	C9	16	Target 1	1.33013	0.00267373
33	C9	17	Target 1	1.32824	0.00109076
33	C9	18	Target 1	1.32443	-0.00242912
33	C9	19	Target 1	1.32349	-0.00307069
33	C9	20	Target 1	1.32344	-0.00281891
33	C9	21	Target 1	1.32242	-0.00354107
33	C9	22	Target 1	1.32423	-0.00143308
33	C9	23	Target 1	1.33034	0.00497217
33	C9	24	Target 1	1.3363	0.0112332
33	C9	25	Target 1	1.35186	0.0270869
33	C9	26	Target 1	1.38084	0.0563664
33	C9	27	Target 1	1.40985	0.0856797
33	C9	28	Target 1	1.46762	0.143744
33	C9	29	Target 1	1.57207	0.248492
33	C9	30	Target 1	1.71419	0.390906
33	C9	31	Target 1	1.85984	0.536862
33	C9	32	Target 1	2.0044	0.681715
33	C9	33	Target 1	2.1245	0.802111
33	C9	34	Target 1	2.20558	0.883491
33	C9	35	Target 1	2.26605	0.944263
33	C9	36	Target 1	2.31116	0.989665
33	C9	37	Target 1	2.33588	1.01469
33	C9	38	Target 1	2.3534	1.0325
33	C9	39	Target 1	2.3766	1.056
33	C9	40	Target 1	2.39749	1.07719
34	C10	1	Target 1	1.28703	-0.0096578
34	C10	2	Target 1	1.29034	-0.00476051
34	C10	3	Target 1	1.2914	-0.00212461
34	C10	4	Target 1	1.2922	0.000259162
34	C10	5	Target 1	1.29255	0.00218398
34	C10	6	Target 1	1.28915	0.000371221
34	C10	7	Target 1	1.28578	-0.00142031
34	C10	8	Target 1	1.28473	-0.000888222
34	C10	9	Target 1	1.28445	0.000405022
34	C10	10	Target 1	1.28218	-0.000287046
34	C10	11	Target 1	1.27929	-0.00159352
34	C10	12	Target 1	1.27249	-0.00680922
34	C10	13	Target 1	1.28041	0.0026886
34	C10	14	Target 1	1.28201	0.00587167
34	C10	15	Target 1	1.28031	0.00574811
34	C10	16	Target 1	1.27421	0.00122859
34	C10	17	Target 1	1.27215	0.000752648
34	C10	18	Target 1	1.27073	0.000907204
34	C10	19	Target 1	1.26504	-0.00319818
34	C10	20	Target 1	1.26435	-0.00230596
34	C10	21	Target 1	1.26329	-0.00178913
34	C10	22	Target 1	1.26543	0.0019342
34	C10	23	Target 1	1.27434	0.0124165
34	C10	24	Target 1	1.27925	0.0189056
34	C10	25	Target 1	1.29129	0.0325302
34	C10	26	Target 1	1.31454	0.0573647
34	C10	27	Target 1	1.34173	0.0861333
34	C10	28	Target 1	1.38624	0.132226
34	C10	29	Target 1	1.47881	0.226369
34	C10	30	Target 1	1.61041	0.359547
34	C10	31	Target 1	1.75527	0.505992
34	C10	32	Target 1	1.90374	0.65604
34	C10	33	Target 1	2.02086	0.774737
34	C10	34	Target 1	2.10336	0.858821
34	C10	35	Target 1	2.16374	0.920785
34	C10	36	Target 1	2.21579	0.97441
34	C10	37	Target 1	2.25405	1.01425
34	C10	38	Target 1	2.28168	1.04347
34	C10	39	Target 1	2.30565	1.06901
34	C10	40	Target 1	2.32879	1.09373
35	C11	1
35	C11	2
35	C11	3
35	C11	4
35	C11	5
35	C11	6
35	C11	7
35	C11	8
35	C11	9
35	C11	10
35	C11	11
35	C11	12
35	C11	13
35	C11	14
35	C11	15
35	C11	16
35	C11	17
35	C11	18
35	C11	19
35	C11	20
35	C11	21
35	C11	22
35	C11	23
35	C11	24
35	C11	25
35	C11	26
35	C11	27
35	C11	28
35	C11	29
35	C11	30
35	C11	31
35	C11	32
35	C11	33
35	C11	34
35	C11	35
35	C11	36
35	C11	37
35	C11	38
35	C11	39
35	C11	40
36	C12	1
36	C12	2
36	C12	3
36	C12	4
36	C12	5
36	C12	6
36	C12	7
36	C12	8
36	C12	9
36	C12	10
36	C12	11
36	C12	12
36	C12	13
36	C12	14
36	C12	15
36	C12	16
36	C12	17
36	C12	18
36	C12	19
36	C12	20
36	C12	21
36	C12	22
36	C12	23
36	C12	24
36	C12	25
36	C12	26
36	C12	27
36	C12	28
36	C12	29
36	C12	30
36	C12	31
36	C12	32
36	C12	33
36	C12	34
36	C12	35
36	C12	36
36	C12	37
36	C12	38
36	C12	39
36	C12	40
37	D1	1	Target 1	1.29707	0.00936809
37	D1	2	Target 1	1.29518	0.008774
37	D1	3	Target 1	1.29469	0.00957693
37	D1	4	Target 1	1.29111	0.00727969
37	D1	5	Target 1	1.28308	0.000548946
37	D1	6	Target 1	1.28085	-0.000393831
37	D1	7	Target 1	1.27274	-0.00721553
37	D1	8	Target 1	1.27417	-0.00448798
37	D1	9	Target 1	1.28514	0.0077743
37	D1	10	Target 1	1.27633	0.000257606
37	D1	11	Target 1	1.26747	-0.00731202
37	D1	12	Target 1	1.26153	-0.0119617
37	D1	13	Target 1	1.26889	-0.00331376
37	D1	14	Target 1	1.2709	-1.11339e-05
37	D1	15	Target 1	1.26552	-0.00410056
37	D1	16	Target 1	1.26876	0.000430635
37	D1	17	Target 1	1.27035	0.00331817
37	D1	18	Target 1	1.26526	-0.000487179
37	D1	19	Target 1	1.26327	-0.00117997
37	D1	20	Target 1	1.26359	0.000431904
37	D1	21	Target 1	1.26311	0.00123745
37	D1	22	Target 1	1.26395	0.00336765
37	D1	23	Target 1	1.26553	0.0062404
37	D1	24	Target 1	1.27134	0.0133425
37	D1	25	Target 1	1.29608	0.0393784
37	D1	26	Target 1	1.3263	0.0708937
37	D1	27	Target 1	1.36609	0.111974
37	D1	28	Target 1	1.4398	0.186975
37	D1	29	Target 1	1.5547	0.303161
37	D1	30	Target 1	1.70169	0.451447
37	D1	31	Target 1	1.84329	0.594333
37	D1	32	Target 1	1.98058	0.73292
37	D1	33	Target 1	2.07035	0.823982
37	D1	34	Target 1	2.13315	0.888071
37	D1	35	Target 1	2.18311	0.939323
37	D1	36	Target 1	2.22697	0.98447
37	D1	37	Target 1	2.25909	1.01789
37	D1	38	Target 1	2.2838	1.04388
37	D1	39	Target 1	2.29273	1.05411
37	D1	40	Target 1	2.31304	1.07571
38	D2	1	Target 1	1.31958	-0.00299046
38	D2	2	Target 1	1.3212	0.000462863
38	D2	3	Target 1	1.32127	0.00235716
38	D2	4	Target 1	1.32393	0.00685416
38	D2	5	Target 1	1.32161	0.00635617
38	D2	6	Target 1	1.3172	0.00378168
38	D2	7	Target 1	1.31208	0.000493473
38	D2	8	Target 1	1.30914	-0.000622022
38	D2	9	Target 1	1.30693	-0.00100211
38	D2	10	Target 1	1.29916	-0.00694237
38	D2	11	Target 1	1.29583	-0.0084385
38	D2	12	Target 1	1.29076	-0.0116802
38	D2	13	Target 1	1.29669	-0.00392248
38	D2	14	Target 1	1.29796	-0.000824758
38	D2	15	Target 1	1.29599	-0.00096214
38	D2	16	Target 1	1.29688	0.00176102
38	D2	17	Target 1	1.294	0.000711214
38	D2	18	Target 1	1.29208	0.000618297
38	D2	19	Target 1	1.28816	-0.00146696
38	D2	20	Target 1	1.28875	0.000950785
38	D2	21	Target 1	1.29105	0.00508408
38	D2	22	Target 1	1.29103	0.0068935
38	D2	23	Target 1	1.29292	0.0106141
38	D2	24	Target 1	1.30253	0.0220491
38	D2	25	Target 1	1.32579	0.0471409
38	D2	26	Target 1	1.36385	0.0870308
38	D2	27	Target 1	1.40896	0.133971
38	D2	28	Target 1	1.49367	0.220513
38	D2	29	Target 1	1.61962	0.348294
38	D2	30	Target 1	1.76132	0.491814
38	D2	31	Target 1	1.90301	0.635336
38	D2	32	Target 1	2.02404	0.758204
38	D2	33	Target 1	2.09692	0.832913
38	D2	34	Target 1	2.15739	0.895207
38	D2	35	Target 1	2.20314	0.942788
38	D2	36	Target 1	2.24012	0.981602
38	D2	37	Target 1	2.26649	1.0098
38	D2	38	Target 1	2.28157	1.02671
38	D2	39	Target 1	2.29242	1.03939
38	D2	40	Target 1	2.30328	1.05208
39	D3	1	Target 1	1.3178	-0.0250136
39	D3	2	Target 1	1.32273	-0.019542
39	D3	3	Target 1	1.33017	-0.0115575
39	D3	4	Target 1	1.3374	-0.00379144
39	D3	5	Target 1	1.34334	0.00269114
39	D3	6	Target 1	1.34242	0.00231191
39	D3	7	Target 1	1.33621	-0.00335723
39	D3	8	Target 1	1.33759	-0.00143488
39	D3	9	Target 1	1.34329	0.00480809
39	D3	10	Target 1	1.34846	0.0105154
39	D3	11	Target 1	1.3459	0.0084934
39	D3	12	Target 1	1.33329	-0.00356905
39	D3	13	Target 1	1.33669	0.000368527
39	D3	14	Target 1	1.33544	-0.000344367
39	D3	15	Target 1	1.33202	-0.00321829
39	D3	16	Target 1	1.33497	0.000275716
39	D3	17	Target 1	1.33951	0.00534817
39	D3	18	Target 1	1.33626	0.00264019
39	D3	19	Target 1	1.33644	0.00336293
39	D3	20	Target 1	1.33476	0.00222899
39	D3	21	Target 1	1.32615	-0.00584996
39	D3	22	Target 1	1.32497	-0.00648954
39	D3	23	Target 1	1.32748	-0.0034322
39	D3	24	Target 1	1.33065	0.000280905
39	D3	25	Target 1	1.33969	0.00985852
39	D3	26	Target 1	1.35746	0.028173
39	D3	27	Target 1	1.37016	0.0414049
39	D3	28	Target 1	1.39503	0.0668236
39	D3	29	Target 1	1.45649	0.128823
39	D3	30	Target 1	1.55212	0.224994
39	D3	31	Target 1	1.68167	0.35508
39	D3	32	Target 1	1.83258	0.506531
39	D3	33	Target 1	1.96982	0.644311
39	D3	34	Target 1	2.07424	0.749276
39	D3	35	Target 1	2.15732	0.832895
39	D3	36	Target 1	2.22195	0.898062
39	D3	37	Target 1	2.26467	0.941326
39	D3	38	Target 1	2.29655	0.97375
39	D3	39	Target 1	2.31979	0.997526
39	D3	40	Target 1	2.33627	1.01454
40	D4	1	Target 1	1.35184	-0.0217664
40	D4	2	Target 1	1.35734	-0.0153084
40	D4	3	Target 1	1.36344	-0.0082521
40	D4	4	Target 1	1.36912	-0.0016153
40	D4	5	Target 1	1.37014	0.000356967
40	D4	6	Target 1	1.37008	0.00125516
40	D4	7	Target 1	1.36937	0.00149853
40	D4	8	Target 1	1.36602	-0.000890835
40	D4	9	Target 1	1.36419	-0.00176457
40	D4	10	Target 1	1.36905	0.0040479
40	D4	11	Target 1	1.36838	0.00433443
40	D4	12	Target 1	1.36246	-0.000621871
40	D4	13	Target 1	1.36722	0.00509202
40	D4	14	Target 1	1.36453	0.00336116
40	D4	15	Target 1	1.36208	0.00186158
40	D4	16	Target 1	1.36201	0.00274773
40	D4	17	Target 1	1.35791	-0.00039659
40	D4	18	Target 1	1.35291	-0.0044376
40	D4	19	Target 1	1.3551	-0.00129303
40	D4	20	Target 1	1.35972	0.00429307
40	D4	21	Target 1	1.34988	-0.00459583
40	D4	22	Target 1	1.34854	-0.00498081
40	D4	23	Target 1	1.35425	0.00168377
40	D4	24	Target 1	1.36378	0.0121777
40	D4	25	Target 1	1.38073	0.0300841
40	D4	26	Target 1	1.41084	0.0611462
40	D4	27	Target 1	1.44196	0.0932278
40	D4	28	Target 1	1.50167	0.153895
40	D4	29	Target 1	1.60771	0.260892
40	D4	30	Target 1	1.74168	0.395815
40	D4	31	Target 1	1.89205	0.54714
40	D4	32	Target 1	2.04025	0.696301
40	D4	33	Target 1	2.14711	0.804109
40	D4	34	Target 1	2.22375	0.88171
40	D4	35	Target 1	2.28012	0.93904
40	D4	36	Target 1	2.32055	0.980424
40	D4	37	Target 1	2.33933	1.00016
40	D4	38	Target 1	2.36483	1.02662
40	D4	39	Target 1	2.39034	1.05308
40	D4	40	Target 1	2.40853	1.07223
41	D5	1	Target 1	1.35773	-0.0160473
41	D5	2	Target 1	1.36367	-0.00967441
41	D5	3	Target 1	1.36772	-0.00518447
41	D5	4	Target 1	1.37142	-0.0010493
41	D5	5	Target 1	1.37447	0.00244036
41	D5	6	Target 1	1.37477	0.00317556
41	D5	7	Target 1	1.37398	0.00281785
41	D5	8	Target 1	1.3712	0.000472571
41	D5	9	Target 1	1.37192	0.00163073
41	D5	10	Target 1	1.37292	0.00306843
41	D5	11	Target 1	1.36965	0.000226525
41	D5	12	Target 1	1.36	-0.00898879
41	D5	13	Target 1	1.36605	-0.0024984
41	D5	14	Target 1	1.37026	0.0021489
41	D5	15	Target 1	1.36995	0.00226743
41	D5	16	Target 1	1.37041	0.0031706
41	D5	17	Target 1	1.36747	0.00066498
41	D5	18	Target 1	1.3653	-0.0010746
41	D5	19	Target 1	1.36307	-0.00286437
41	D5	20	Target 1	1.36274	-0.00275883
41	D5	21	Target 1	1.36204	-0.00302129
41	D5	22	Target 1	1.36408	-0.000550754
41	D5	23	Target 1	1.3701	0.00590685
41	D5	24	Target 1	1.37252	0.00876363
41	D5	25	Target 1	1.38942	0.026094
41	D5	26	Target 1	1.41548	0.0525899
41	D5	27	Target 1	1.45161	0.0891561
41	D5	28	Target 1	1.51731	0.15529
41	D5	29	Target 1	1.62737	0.265788
41	D5	30	Target 1	1.7733	0.412151
41	D5	31	Target 1	1.93224	0.571534
41	D5	32	Target 1	2.08558	0.725309
41	D5	33	Target 1	2.20297	0.843127
41	D5	34	Target 1	2.27905	0.919644
41	D5	35	Target 1	2.33857	0.979604
41	D5	36	Target 1	2.38267	1.02414
41	D5	37	Target 1	2.41856	1.06047
41	D5	38	Target 1	2.44235	1.08469
41	D5	39	Target 1	2.45853	1.10131
41	D5	40	Target 1	2.47469	1.1179
42	D6	1	Target 1	1.3334	-0.0124083
42	D6	2	Target 1	1.33784	-0.00756416
42	D6	3	Target 1	1.33735	-0.00764992
42	D6	4	Target 1	1.33931	-0.00527974
42	D6	5	Target 1	1.34286	-0.00132622
42	D6	6	Target 1	1.34373	-4.78682e-05
42	D6	7	Target 1	1.34566	0.00228584
42	D6	8	Target 1	1.34772	0.00474782
42	D6	9	Target 1	1.34852	0.0059519
42	D6	10	Target 1	1.34836	0.00619241
42	D6	11	Target 1	1.3463	0.0045388
42	D6	12	Target 1	1.33859	-0.00276425
42	D6	13	Target 1	1.34283	0.00187938
42	D6	14	Target 1	1.34411	0.00356792
42	D6	15	Target 1	1.33845	-0.00169009
42	D6	16	Target 1	1.33581	-0.00392175
42	D6	17	Target 1	1.33779	-0.00153821
42	D6	18	Target 1	1.33808	-0.000841245
42	D6	19	Target 1	1.33732	-0.00119738
42	D6	20	Target 1	1.33455	-0.00357053
42	D6	21	Target 1	1.33837	0.000663137
42	D6	22	Target 1	1.34515	0.00783913
42	D6	23	Target 1	1.35062	0.0137126
42	D6	24	Target 1	1.35933	0.0228322
42	D6	25	Target 1	1.39092	0.0548246
42	D6	26	Target 1	1.44068	0.104987
42	D6	27	Target 1	1.50917	0.173883
42	D6	28	Target 1	1.61404	0.279165
42	D6	29	Target 1	1.75716	0.422687
42	D6	30	Target 1	1.90619	0.572118
42	D6	31	Target 1	2.03539	0.701723
42	D6	32	Target 1	2.16145	0.828189
42	D6	33	Target 1	2.24079	0.907938
42	D6	34	Target 1	2.28873	0.956275
42	D6	35	Target 1	2.32665	0.994604
42	D6	36	Target 1	2.37033	1.03869
42	D6	37	Target 1	2.40125	1.07002
42	D6	38	Target 1	2.4112	1.08037
42	D6	39	Target 1	2.41918	1.08875
42	D6	40	Target 1	2.43351	1.10349
43	D7	1	Target 1	1.28919	-0.0254563
43	D7	2	Target 1	1.29162	-0.0235575
43	D7	3	Target 1	1.29552	-0.0201771
43	D7	4	Target 1	1.3105	-0.00573128
43	D7	5	Target 1	1.31872	0.00196288
43	D7	6	Target 1	1.31792	0.000638732
43	D7	7	Target 1	1.3184	0.000583449
43	D7	8	Target 1	1.32143	0.00308675
43	D7	9	Target 1	1.32581	0.00693629
43	D7	10	Target 1	1.32773	0.008335
43	D7	11	Target 1	1.32623	0.00630537
43	D7	12	Target 1	1.32005	-0.000409417
43	D7	13	Target 1	1.32744	0.00645516
43	D7	14	Target 1	1.33179	0.01028
43	D7	15	Target 1	1.3285	0.00646344
43	D7	16	Target 1	1.32577	0.00319833
43	D7	17	Target 1	1.32171	-0.00138357
43	D7	18	Target 1	1.31762	-0.00600814
43	D7	19	Target 1	1.31684	-0.0073162
43	D7	20	Target 1	1.31742	-0.00726145
43	D7	21	Target 1	1.32161	-0.00360193
43	D7	22	Target 1	1.32515	-0.000587339
43	D7	23	Target 1	1.3245	-0.00176903
43	D7	24	Target 1	1.32834	0.00154645
43	D7	25	Target 1	1.34424	0.0169161
43	D7	26	Target 1	1.3667	0.0388534
43	D7	27	Target 1	1.39021	0.0618339
43	D7	28	Target 1	1.44377	0.114866
43	D7	29	Target 1	1.54261	0.213179
43	D7	30	Target 1	1.67066	0.340695
43	D7	31	Target 1	1.81947	0.488982
43	D7	32	Target 1	1.97507	0.644048
43	D7	33	Target 1	2.09472	0.763172
43	D7	34	Target 1	2.18592	0.853841
43	D7	35	Target 1	2.25193	0.919323
43	D7	36	Target 1	2.30564	0.97251
43	D7	37	Target 1	2.34323	1.00957
43	D7	38	Target 1	2.37141	1.03722
43	D7	39	Target 1	2.4011	1.06639
43	D7	40	Target 1	2.42159	1.08635
44	D8	1	Target 1	1.35408	-0.0167999
44	D8	2	Target 1	1.35864	-0.011716
44	D8	3	Target 1	1.35962	-0.0102081
44	D8	4	Target 1	1.36446	-0.0048355
44	D8	5	Target 1	1.36728	-0.00149324
44	D8	6	Target 1	1.36829	4.43152e-05
44	D8	7	Target 1	1.36978	0.00205918
44	D8	8	Target 1	1.37031	0.00312181
44	D8	9	Target 1	1.37197	0.00530953
44	D8	10	Target 1	1.37246	0.00632316
44	D8	11	Target 1	1.37056	0.00494724
44	D8	12	Target 1	1.36357	-0.00151785
44	D8	13	Target 1	1.36919	0.00462774
44	D8	14	Target 1	1.36707	0.00303546
44	D8	15	Target 1	1.36478	0.00127866
44	D8	16	Target 1	1.3678	0.00482573
44	D8	17	Target 1	1.36063	-0.00181638
44	D8	18	Target 1	1.35725	-0.00467765
44	D8	19	Target 1	1.35699	-0.00441027
44	D8	20	Target 1	1.35531	-0.00556208
44	D8	21	Target 1	1.35774	-0.00259997
44	D8	22	Target 1	1.35921	-0.000609063
44	D8	23	Target 1	1.36145	0.0021573
44	D8	24	Target 1	1.36736	0.00860115
44	D8	25	Target 1	1.37908	0.0208451
44	D8	26	Target 1	1.40213	0.0444257
44	D8	27	Target 1	1.42565	0.0684646
44	D8	28	Target 1	1.47466	0.118006
44	D8	29	Target 1	1.57225	0.21612
44	D8	30	Target 1	1.70668	0.351075
44	D8	31	Target 1	1.85749	0.50242
44	D8	32	Target 1	2.0171	0.662552
44	D8	33	Target 1	2.14198	0.787963
44	D8	34	Target 1	2.22662	0.873127
44	D8	35	Target 1	2.28239	0.929424
44	D8	36	Target 1	2.33117	0.978735
44	D8	37	Target 1	2.3626	1.01069
44	D8	38	Target 1	2.3879	1.03652
44	D8	39	Target 1	2.40801	1.05715
44	D8	40	Target 1	2.42368	1.07335
45	D9	1	Target 1	1.30429	-0.0133985
45	D9	2	Target 1	1.31113	-0.00647512
45	D9	3	Target 1	1.31242	-0.00511313
45	D9	4	Target 1	1.31771	0.000258707
45	D9	5	Target 1	1.31986	0.00248592
45	D9	6	Target 1	1.31766	0.000362831
45	D9	7	Target 1	1.31367	-0.00354983
45	D9	8	Target 1	1.3143	-0.00283788
45	D9	9	Target 1	1.31926	0.00219659
45	D9	10	Target 1	1.32182	0.00483865
45	D9	11	Target 1	1.31993	0.00302276
45	D9	12	Target 1	1.31249	-0.00433814
45	D9	13	Target 1	1.31984	0.00309077
45	D9	14	Target 1	1.32014	0.00346511
45	D9	15	Target 1	1.31754	0.000939452
45	D9	16	Target 1	1.31981	0.00328945
45	D9	17	Target 1	1.31847	0.00203015
45	D9	18	Target 1	1.31211	-0.00425108
45	D9	19	Target 1	1.31332	-0.00297062
45	D9	20	Target 1	1.31471	-0.00149538
45	D9	21	Target 1	1.31475	-0.00138091
45	D9	22	Target 1	1.31521	-0.000840869
45	D9	23	Target 1	1.31677	0.000797452
45	D9	24	Target 1	1.32459	0.00869581
45	D9	25	Target 1	1.3378	0.0219837
45	D9	26	Target 1	1.36826	0.0525203
45	D9	27	Target 1	1.39691	0.0812465
45	D9	28	Target 1	1.4506	0.135014
45	D9	29	Target 1	1.55625	0.24074
45	D9	30	Target 1	1.70006	0.384628
45	D9	31	Target 1	1.84479	0.52944
45	D9	32	Target 1	1.99041	0.675131
45	D9	33	Target 1	2.10595	0.790754
45	D9	34	Target 1	2.18854	0.873422
45	D9	35	Target 1	2.24763	0.932581
45	D9	36	Target 1	2.29544	0.980472
45	D9	37	Target 1	2.32285	1.00796
45	D9	38	Target 1	2.34758	1.03277
45	D9	39	Target 1	2.36927	1.05453
45	D9	40	Target 1	2.38271	1.06806
46	D10	1	Target 1	1.26941	-0.0112525
46	D10	2	Target 1	1.2756	-0.00387416
46	D10	3	Target 1	1.27946	0.00117503
46	D10	4	Target 1	1.28237	0.00527459
46	D10	5	Target 1	1.28061	0.00470986
46	D10	6	Target 1	1.27828	0.00356791
46	D10	7	Target 1	1.27488	0.00135105
46	D10	8	Target 1	1.26916	-0.00317024
46	D10	9	Target 1	1.26796	-0.00318864
46	D10	10	Target 1	1.26755	-0.00240846
46	D10	11	Target 1	1.26485	-0.003919
46	D10	12	Target 1	1.25883	-0.00875107
46	D10	13	Target 1	1.26529	-0.0011005
46	D10	14	Target 1	1.2683	0.00309789
46	D10	15	Target 1	1.26163	-0.00237863
46	D10	16	Target 1	1.25845	-0.00437495
46	D10	17	Target 1	1.25978	-0.00185014
46	D10	18	Target 1	1.26053	8.57799e-05
46	D10	19	Target 1	1.26043	0.00118115
46	D10	20	Target 1	1.26048	0.0024166
46	D10	21	Target 1	1.25923	0.00235659
46	D10	22	Target 1	1.25847	0.00278976
46	D10	23	Target 1	1.25763	0.00313542
46	D10	24	Target 1	1.25934	0.00603657
46	D10	25	Target 1	1.27639	0.0242753
46	D10	26	Target 1	1.30123	0.0502982
46	D10	27	Target 1	1.32835	0.078614
46	D10	28	Target 1	1.38174	0.133188
46	D10	29	Target 1	1.47557	0.228208
46	D10	30	Target 1	1.60451	0.358338
46	D10	31	Target 1	1.75329	0.508309
46	D10	32	Target 1	1.90229	0.658495
46	D10	33	Target 1	2.00933	0.766727
46	D10	34	Target 1	2.09199	0.85058
46	D10	35	Target 1	2.15343	0.913205
46	D10	36	Target 1	2.19983	0.960797
46	D10	37	Target 1	2.24144	1.00359
46	D10	38	Target 1	2.2669	1.03025
46	D10	39	Target 1	2.28621	1.05074
46	D10	40	Target 1	2.30476	1.07048
47	D11	1
47	D11	2
47	D11	3
47	D11	4
47	D11	5
47	D11	6
47	D11	7
47	D11	8
47	D11	9
47	D11	10
47	D11	11
47	D11	12
47	D11	13
47	D11	14
47	D11	15
47	D11	16
47	D11	17
47	D11	18
47	D11	19
47	D11	20
47	D11	21
47	D11	22
47	D11	23
47	D11	24
47	D11	25
47	D11	26
47	D11	27
47	D11	28
47	D11	29
47	D11	30
47	D11	31
47	D11	32
47	D11	33
47	D11	34
47	D11	35
47	D11	36
47	D11	37
47	D11	38
47	D11	39
47	D11	40
48	D12	1
48	D12	2
48	D12	3
48	D12	4
48	D12	5
48	D12	6
48	D12	7
48	D12	8
48	D12	9
48	D12	10
48	D12	11
48	D12	12
48	D12	13
48	D12	14
48	D12	15
48	D12	16
48	D12	17
48	D12	18
48	D12	19
48	D12	20
48	D12	21
48	D12	22
48	D12	23
48	D12	24
48	D12	25
48	D12	26
48	D12	27
48	D12	28
48	D12	29
48	D12	30
48	D12	31
48	D12	32
48	D12	33
48	D12	34
48	D12	35
48	D12	36
48	D12	37
48	D12	38
48	D12	39
48	D12	40
49	E1	1	Target 1	1.30733	-0.0158823
49	E1	2	Target 1	1.31152	-0.0101418
49	E1	3	Target 1	1.31798	-0.00213827
49	E1	4	Target 1	1.31821	-0.000362951
49	E1	5	Target 1	1.3177	0.000674345
49	E1	6	Target 1	1.31919	0.00370744
49	E1	7	Target 1	1.32037	0.00643775
49	E1	8	Target 1	1.32054	0.00815263
49	E1	9	Target 1	1.31291	0.00207003
49	E1	10	Target 1	1.30446	-0.00484095
49	E1	11	Target 1	1.30077	-0.00697689
49	E1	12	Target 1	1.29312	-0.0130817
49	E1	13	Target 1	1.29949	-0.00516861
49	E1	14	Target 1	1.30418	0.00107074
49	E1	15	Target 1	1.30398	0.00240868
49	E1	16	Target 1	1.30396	0.00393819
49	E1	17	Target 1	1.30168	0.00319879
49	E1	18	Target 1	1.29524	-0.00168671
49	E1	19	Target 1	1.29197	-0.00340994
49	E1	20	Target 1	1.29396	0.000119899
49	E1	21	Target 1	1.29492	0.0026224
49	E1	22	Target 1	1.29401	0.00326511
49	E1	23	Target 1	1.2969	0.00769772
49	E1	24	Target 1	1.3114	0.0237398
49	E1	25	Target 1	1.3444	0.0582891
49	E1	26	Target 1	1.38832	0.103752
49	E1	27	Target 1	1.44243	0.159413
49	E1	28	Target 1	1.53221	0.250735
49	E1	29	Target 1	1.66615	0.386219
49	E1	30	Target 1	1.82319	0.544814
49	E1	31	Target 1	1.96885	0.692013
49	E1	32	Target 1	2.09263	0.817342
49	E1	33	Target 1	2.18877	0.915032
49	E1	34	Target 1	2.25104	0.978845
49	E1	35	Target 1	2.29463	1.02398
49	E1	36	Target 1	2.33158	1.06247
49	E1	37	Target 1	2.36363	1.09607
[truncated: 1,883 more rows]

## Sheet: Results
Block Type	96-Well 0.2-mL Block
Calibration Background is expired	No
Calibration Background performed on	09-15-2016
Calibration Pure Dye ABY is expired	No
Calibration Pure Dye ABY performed on	09-15-2016
Calibration Pure Dye FAM is expired	No
Calibration Pure Dye FAM performed on	09-15-2016
Calibration Pure Dye JUN is expired	No
Calibration Pure Dye JUN performed on	09-15-2016
Calibration Pure Dye NED is expired	No
Calibration Pure Dye NED performed on	09-15-2016
Calibration Pure Dye ROX is expired	No
Calibration Pure Dye ROX performed on	09-15-2016
Calibration Pure Dye SYBR is expired	No
Calibration Pure Dye SYBR performed on	09-15-2016
Calibration Pure Dye TAMRA is expired	No
Calibration Pure Dye TAMRA performed on	09-15-2016
Calibration Pure Dye VIC is expired	No
Calibration Pure Dye VIC performed on	09-15-2016
Calibration ROI is expired	No
Calibration ROI performed on	09-15-2016
Calibration Uniformity is expired	No
Calibration Uniformity performed on	09-15-2016
Chemistry	SYBR_GREEN
Date Created	2018-02-04 21:07:50 PM CST
Experiment Barcode
Experiment Comment
Experiment File Name	G:\wgh\小麦SYP基因家族鉴定与分析\定量结果\Q3\2018-02-02_100719 SANRE9.eds
Experiment Name	2018-02-02_100719
Experiment Run End Time	2018-02-03 22:16:56 PM CST
Experiment Type	Comparative Cт (ΔΔCт)
Instrument Name	272321075
Instrument Serial Number	272321075
Instrument Type	QuantStudio™ 3 System
Passive Reference	ROX
Post-read Stage/Step
Pre-read Stage/Step
Quantification Cycle Method	Ct
Signal Smoothing On	true
Stage where Melt Analysis is performed	Stage3
Stage/ Cycle where Ct Analysis is performed	Stage2, Step2
User Name
Well	Well Position	Omit	Sample Name	Target Name	Task	Reporter	Quencher	Quantity	Quantity Mean	Quantity SD	RQ	RQ Min	RQ Max	CT	Ct Mean	Ct SD	Delta Ct	Delta Ct Mean	Delta Ct SD	Delta Ct SE	Delta Delta Ct	Automatic Ct Threshold	Ct Threshold	Automatic Baseline	Baseline Start	Baseline End	Amp Status	Comments	Cq Conf	PRFLOW	Tm1	Tm2	Tm3	Tm4
1	A1	FALSE	Sample 1	Target 1	UNKNOWN	SYBR	None							26.1732	26.2949	0.123309						TRUE	0.08546	TRUE	3	22	Amp		0.969154	N	83.5345
2	A2	FALSE	Sample 3	Target 1	UNKNOWN	SYBR	None							25.8257	25.9681	0.102082						TRUE	0.08546	TRUE	3	21	Amp		0.9726	N	83.3796
3	A3	FALSE	Sample 5	Target 1	UNKNOWN	SYBR	None							27.988	28.0782	0.142577						TRUE	0.08546	TRUE	3	23	Amp		0.970615	N	83.5345
4	A4	FALSE	Sample 7	Target 1	UNKNOWN	SYBR	None							26.9388	26.9051	0.0563418						TRUE	0.08546	TRUE	3	23	Amp		0.971084	N	83.2248
5	A5	FALSE	Sample 9	Target 1	UNKNOWN	SYBR	None							26.9255	26.8626	0.101493						TRUE	0.08546	TRUE	3	22	Amp		0.968171	N	83.5345
6	A6	FALSE	Sample 11	Target 1	UNKNOWN	SYBR	None							25.4407	25.6097	0.114353						TRUE	0.08546	TRUE	3	21	Amp		0.950022	N	83.3796
7	A7	FALSE	Sample 13	Target 1	UNKNOWN	SYBR	None							27.236	27.3811	0.101117						TRUE	0.08546	TRUE	3	22	Amp		0.964746	N	83.5345
8	A8	FALSE	Sample 15	Target 1	UNKNOWN	SYBR	None							27.1184	27.1804	0.137784						TRUE	0.08546	TRUE	3	21	Amp		0.975138	N	83.3796
9	A9	FALSE	Sample 17	Target 1	UNKNOWN	SYBR	None							26.9332	26.9676	0.105559						TRUE	0.08546	TRUE	3	23	Amp		0.985773	N	83.5345
10	A10	FALSE	Sample 20	Target 1	UNKNOWN	SYBR	None							27.112	27.0518	0.0846967						TRUE	0.08546	TRUE	3	23	Amp		0.975697	N	83.3796
13	B1	FALSE	Sample 1	Target 1	UNKNOWN	SYBR	None							26.2858	26.2949	0.123309						TRUE	0.08546	TRUE	3	22	Amp		0.987102	N	83.3796
14	B2	FALSE	Sample 3	Target 1	UNKNOWN	SYBR	None							25.9638	25.9681	0.102082						TRUE	0.08546	TRUE	3	22	Amp		0.971528	N	83.2248
15	B3	FALSE	Sample 5	Target 1	UNKNOWN	SYBR	None							28.0583	28.0782	0.142577						TRUE	0.08546	TRUE	3	23	Amp		0.973659	N	83.5345
16	B4	FALSE	Sample 7	Target 1	UNKNOWN	SYBR	None							26.8959	26.9051	0.0563418						TRUE	0.08546	TRUE	3	22	Amp		0.968624	N	83.2248
17	B5	FALSE	Sample 9	Target 1	UNKNOWN	SYBR	None							26.7117	26.8626	0.101493						TRUE	0.08546	TRUE	3	23	Amp		0.983129	N	83.5345
18	B6	FALSE	Sample 11	Target 1	UNKNOWN	SYBR	None							25.6468	25.6097	0.114353						TRUE	0.08546	TRUE	3	22	Amp		0.972707	N	83.3796
19	B7	FALSE	Sample 13	Target 1	UNKNOWN	SYBR	None							27.3877	27.3811	0.101117						TRUE	0.08546	TRUE	3	23	Amp		0.967836	N	83.5345
20	B8	FALSE	Sample 15	Target 1	UNKNOWN	SYBR	None							27.16	27.1804	0.137784						TRUE	0.08546	TRUE	3	22	Amp		0.981056	N	83.2248
21	B9	FALSE	Sample 17	Target 1	UNKNOWN	SYBR	None							26.8511	26.9676	0.105559						TRUE	0.08546	TRUE	3	21	Amp		0.964066	N	83.3796
22	B10	FALSE	Sample 20	Target 1	UNKNOWN	SYBR	None							26.9416	27.0518	0.0846967						TRUE	0.08546	TRUE	3	23	Amp		0.986736	N	83.3796
25	C1	FALSE	Sample 1	Target 1	UNKNOWN	SYBR	None							26.255	26.2949	0.123309						TRUE	0.08546	TRUE	3	21	Amp		0.964258	N	83.3796
26	C2	FALSE	Sample 3	Target 1	UNKNOWN	SYBR	None							26.0318	25.9681	0.102082						TRUE	0.08546	TRUE	3	21	Amp		0.957933	N	83.07
27	C3	FALSE	Sample 5	Target 1	UNKNOWN	SYBR	None							27.981	28.0782	0.142577						TRUE	0.08546	TRUE	3	23	Amp		0.974213	N	83.3796
28	C4	FALSE	Sample 7	Target 1	UNKNOWN	SYBR	None							26.9562	26.9051	0.0563418						TRUE	0.08546	TRUE	3	21	Amp		0.951348	N	83.2248
29	C5	FALSE	Sample 9	Target 1	UNKNOWN	SYBR	None							26.8943	26.8626	0.101493						TRUE	0.08546	TRUE	3	23	Amp		0.980896	N	83.3796
30	C6	FALSE	Sample 11	Target 1	UNKNOWN	SYBR	None							25.659	25.6097	0.114353						TRUE	0.08546	TRUE	3	22	Amp		0.961963	N	83.3796
31	C7	FALSE	Sample 13	Target 1	UNKNOWN	SYBR	None							27.45	27.3811	0.101117						TRUE	0.08546	TRUE	3	23	Amp		0.960092	N	83.5345
32	C8	FALSE	Sample 15	Target 1	UNKNOWN	SYBR	None							27.0647	27.1804	0.137784						TRUE	0.08546	TRUE	3	22	Amp		0.972732	N	83.2248
33	C9	FALSE	Sample 17	Target 1	UNKNOWN	SYBR	None							26.9827	26.9676	0.105559						TRUE	0.08546	TRUE	3	22	Amp		0.982452	N	83.3796
34	C10	FALSE	Sample 20	Target 1	UNKNOWN	SYBR	None							27.0293	27.0518	0.0846967						TRUE	0.08546	TRUE	3	21	Amp		0.972209	N	83.3796
37	D1	FALSE	Sample 1	Target 1	UNKNOWN	SYBR	None							26.4656	26.2949	0.123309						TRUE	0.08546	TRUE	3	23	Amp		0.974737	N	83.2248
38	D2	FALSE	Sample 3	Target 1	UNKNOWN	SYBR	None							26.0512	25.9681	0.102082						TRUE	0.08546	TRUE	3	22	Amp		0.973267	N	83.07
39	D3	FALSE	Sample 5	Target 1	UNKNOWN	SYBR	None							28.2856	28.0782	0.142577						TRUE	0.08546	TRUE	3	23	Amp		0.944017	N	83.3796
40	D4	FALSE	Sample 7	Target 1	UNKNOWN	SYBR	None							26.8297	26.9051	0.0563418						TRUE	0.08546	TRUE	3	22	Amp		0.966855	N	83.2248
41	D5	FALSE	Sample 9	Target 1	UNKNOWN	SYBR	None							26.919	26.8626	0.101493						TRUE	0.08546	TRUE	3	23	Amp		0.972896	N	83.3796
42	D6	FALSE	Sample 11	Target 1	UNKNOWN	SYBR	None							25.6925	25.6097	0.114353						TRUE	0.08546	TRUE	3	21	Amp		0.974106	N	83.2248
43	D7	FALSE	Sample 13	Target 1	UNKNOWN	SYBR	None							27.4507	27.3811	0.101117						TRUE	0.08546	TRUE	3	23	Amp		0.913547	N	83.5345
44	D8	FALSE	Sample 15	Target 1	UNKNOWN	SYBR	None							27.3787	27.1804	0.137784						TRUE	0.08546	TRUE	3	23	Amp		0.971503	N	83.3796
45	D9	FALSE	Sample 17	Target 1	UNKNOWN	SYBR	None							27.1034	26.9676	0.105559						TRUE	0.08546	TRUE	3	23	Amp		0.965707	N	83.3796
46	D10	FALSE	Sample 20	Target 1	UNKNOWN	SYBR	None							27.1242	27.0518	0.0846967						TRUE	0.08546	TRUE	3	23	Amp		0.981669	N	83.2248
49	E1	FALSE	Sample 2	Target 1	UNKNOWN	SYBR	None							25.699	25.7086	0.0208035						TRUE	0.08546	TRUE	3	22	Amp		0.974675	N	83.07
50	E2	FALSE	Sample 4	Target 1	UNKNOWN	SYBR	None							27.8525	27.7008	0.103799						TRUE	0.08546	TRUE	3	22	Amp		0.970038	N	83.2248
51	E3	FALSE	Sample 6	Target 1	UNKNOWN	SYBR	None							28.3481	28.2809	0.0470319						TRUE	0.08546	TRUE	3	23	Amp		0.975183	N	83.3796
52	E4	FALSE	Sample 8	Target 1	UNKNOWN	SYBR	None							29.2527	29.3711	0.130521						TRUE	0.08546	TRUE	3	23	Amp		0.958046	N	83.3796
53	E5	FALSE	Sample 10	Target 1	UNKNOWN	SYBR	None							27.0894	27.0588	0.118186						TRUE	0.08546	TRUE	3	23	Amp		0.980588	N	83.3796
54	E6	FALSE	Sample 12	Target 1	UNKNOWN	SYBR	None							27.1732	26.9818	0.129962						TRUE	0.08546	TRUE	3	23	Amp		0.97566	N	83.3796
55	E7	FALSE	Sample 14	Target 1	UNKNOWN	SYBR	None							27.5844	27.5482	0.0350775						TRUE	0.08546	TRUE	3	23	Amp		0.968234	N	83.3796
56	E8	FALSE	Sample 16	Target 1	UNKNOWN	SYBR	None							26.3343	26.3288	0.17417						TRUE	0.08546	TRUE	3	22	Amp		0.967414	N	83.6893
57	E9	FALSE	Sample 18	Target 1	UNKNOWN	SYBR	None							26.9021	26.6827	0.181156						TRUE	0.08546	TRUE	3	23	Amp		0.955976	N	83.2248
58	E10	FALSE	Sample 19	Target 1	UNKNOWN	SYBR	None							26.41	26.0907	0.294797						TRUE	0.08546	TRUE	3	22	Amp		0.976617	N	83.2248
62	F2	FALSE	Sample 4	Target 1	UNKNOWN	SYBR	None							27.6218	27.7008	0.103799						TRUE	0.08546	TRUE	3	22	Amp		0.9741	N	83.2248
63	F3	FALSE	Sample 6	Target 1	UNKNOWN	SYBR	None							28.2397	28.2809	0.0470319						TRUE	0.08546	TRUE	3	22	Amp		0.957227	N	83.3796
64	F4	FALSE	Sample 8	Target 1	UNKNOWN	SYBR	None							29.3074	29.3711	0.130521						TRUE	0.08546	TRUE	3	24	Amp		0.975201	N	83.3796
65	F5	FALSE	Sample 10	Target 1	UNKNOWN	SYBR	None							26.9283	27.0588	0.118186						TRUE	0.08546	TRUE	3	22	Amp		0.973647	N	83.3796
66	F6	FALSE	Sample 12	Target 1	UNKNOWN	SYBR	None							26.9505	26.9818	0.129962						TRUE	0.08546	TRUE	3	22	Amp		0.974161	N	83.3796
67	F7	FALSE	Sample 14	Target 1	UNKNOWN	SYBR	None							27.5693	27.5482	0.0350775						TRUE	0.08546	TRUE	3	21	Amp		0.970873	N	83.5345
68	F8	FALSE	Sample 16	Target 1	UNKNOWN	SYBR	None							26.1147	26.3288	0.17417						TRUE	0.08546	TRUE	3	21	Amp		0.95984	N	83.5345
69	F9	FALSE	Sample 18	Target 1	UNKNOWN	SYBR	None							26.7577	26.6827	0.181156						TRUE	0.08546	TRUE	3	22	Amp		0.953114	N	83.2248
70	F10	FALSE	Sample 19	Target 1	UNKNOWN	SYBR	None							26.2716	26.0907	0.294797						TRUE	0.08546	TRUE	3	22	Amp		0.981757	N	83.2248
73	G1	FALSE	Sample 2	Target 1	UNKNOWN	SYBR	None							25.7324	25.7086	0.0208035						TRUE	0.08546	TRUE	3	22	Amp		0.975989	N	83.07
74	G2	FALSE	Sample 4	Target 1	UNKNOWN	SYBR	None							27.6499	27.7008	0.103799						TRUE	0.08546	TRUE	3	23	Amp		0.98191	N	83.2248
75	G3	FALSE	Sample 6	Target 1	UNKNOWN	SYBR	None							28.274	28.2809	0.0470319						TRUE	0.08546	TRUE	3	23	Amp		0.967589	N	83.2248
76	G4	FALSE	Sample 8	Target 1	UNKNOWN	SYBR	None							29.5528	29.3711	0.130521						TRUE	0.08546	TRUE	3	27	Amp		0.970572	N	83.3796
77	G5	FALSE	Sample 10	Target 1	UNKNOWN	SYBR	None							27.1587	27.0588	0.118186						TRUE	0.08546	TRUE	3	22	Amp		0.95738	N	83.5345
78	G6	FALSE	Sample 12	Target 1	UNKNOWN	SYBR	None							26.914	26.9818	0.129962						TRUE	0.08546	TRUE	3	23	Amp		0.970146	N	83.5345
79	G7	FALSE	Sample 14	Target 1	UNKNOWN	SYBR	None							27.5321	27.5482	0.0350775						TRUE	0.08546	TRUE	3	23	Amp		0.974197	N	83.5345
80	G8	FALSE	Sample 16	Target 1	UNKNOWN	SYBR	None							26.325	26.3288	0.17417						TRUE	0.08546	TRUE	3	23	Amp		0.954682	N	83.6893
81	G9	FALSE	Sample 18	Target 1	UNKNOWN	SYBR	None							26.5611	26.6827	0.181156						TRUE	0.08546	TRUE	3	21	Amp		0.959124	N	83.3796
82	G10	FALSE	Sample 19	Target 1	UNKNOWN	SYBR	None							25.8622	26.0907	0.294797						TRUE	0.08546	TRUE	3	22	Amp		0.984958	N	83.2248
85	H1	FALSE	Sample 2	Target 1	UNKNOWN	SYBR	None							25.6943	25.7086	0.0208035						TRUE	0.08546	TRUE	3	21	Amp		0.978374	N	83.07
86	H2	FALSE	Sample 4	Target 1	UNKNOWN	SYBR	None							27.6789	27.7008	0.103799						TRUE	0.08546	TRUE	3	22	Amp		0.968121	N	83.2248
87	H3	FALSE	Sample 6	Target 1	UNKNOWN	SYBR	None							28.2618	28.2809	0.0470319						TRUE	0.08546	TRUE	3	24	Amp		0.97745	N	83.3796
88	H4	FALSE	Sample 8	Target 1	UNKNOWN	SYBR	None							29.3716	29.3711	0.130521						TRUE	0.08546	TRUE	3	26	Amp		0.964377	N	83.5345
90	H6	FALSE	Sample 12	Target 1	UNKNOWN	SYBR	None							26.8898	26.9818	0.129962						TRUE	0.08546	TRUE	3	23	Amp		0.985288	N	83.5345
91	H7	FALSE	Sample 14	Target 1	UNKNOWN	SYBR	None							27.5072	27.5482	0.0350775						TRUE	0.08546	TRUE	3	22	Amp		0.972324	N	83.3796
92	H8	FALSE	Sample 16	Target 1	UNKNOWN	SYBR	None							26.5412	26.3288	0.17417						TRUE	0.08546	TRUE	3	21	Amp		0.974887	N	83.3796
93	H9	FALSE	Sample 18	Target 1	UNKNOWN	SYBR	None							26.5098	26.6827	0.181156						TRUE	0.08546	TRUE	3	21	Amp		0.976244	N	83.3796
94	H10	FALSE	Sample 19	Target 1	UNKNOWN	SYBR	None							25.8191	26.0907	0.294797						TRUE	0.08546	TRUE	3	20	Amp		0.969737	N	83.07
Analysis Type	Singleplex
Endogenous Control	Target 1
RQ Min/Max Confidence Level	95.0
Reference Sample	Sample 3

## Sheet: Melt Curve Raw Data
Block Type	96-Well 0.2-mL Block
Calibration Background is expired	No
Calibration Background performed on	09-15-2016
Calibration Pure Dye ABY is expired	No
Calibration Pure Dye ABY performed on	09-15-2016
Calibration Pure Dye FAM is expired	No
Calibration Pure Dye FAM performed on	09-15-2016
Calibration Pure Dye JUN is expired	No
Calibration Pure Dye JUN performed on	09-15-2016
Calibration Pure Dye NED is expired	No
Calibration Pure Dye NED performed on	09-15-2016
Calibration Pure Dye ROX is expired	No
Calibration Pure Dye ROX performed on	09-15-2016
Calibration Pure Dye SYBR is expired	No
Calibration Pure Dye SYBR performed on	09-15-2016
Calibration Pure Dye TAMRA is expired	No
Calibration Pure Dye TAMRA performed on	09-15-2016
Calibration Pure Dye VIC is expired	No
Calibration Pure Dye VIC performed on	09-15-2016
Calibration ROI is expired	No
Calibration ROI performed on	09-15-2016
Calibration Uniformity is expired	No
Calibration Uniformity performed on	09-15-2016
Chemistry	SYBR_GREEN
Date Created	2018-02-04 21:07:50 PM CST
Experiment Barcode
Experiment Comment
Experiment File Name	G:\wgh\小麦SYP基因家族鉴定与分析\定量结果\Q3\2018-02-02_100719 SANRE9.eds
Experiment Name	2018-02-02_100719
Experiment Run End Time	2018-02-03 22:16:56 PM CST
Experiment Type	Comparative Cт (ΔΔCт)
Instrument Name	272321075
Instrument Serial Number	272321075
Instrument Type	QuantStudio™ 3 System
Passive Reference	ROX
Post-read Stage/Step
Pre-read Stage/Step
Quantification Cycle Method	Ct
Signal Smoothing On	true
Stage where Melt Analysis is performed	Stage3
Stage/ Cycle where Ct Analysis is performed	Stage2, Step2
User Name
Well	Well Position	Reading	Temperature	Fluorescence	Derivative	Target Name
1	A1	1	59.9998	458729	8817.35	Target 1
1	A1	2	60.3095	457381	8944.37	Target 1
1	A1	3	60.6191	453357	9133.58	Target 1
1	A1	4	60.9288	449377	9426.6	Target 1
1	A1	5	61.2385	452330	9834.55	Target 1
1	A1	6	61.5481	447596	10324.5	Target 1
1	A1	7	61.8578	440790	10814.8	Target 1
1	A1	8	62.1675	441258	11248.2	Target 1
1	A1	9	62.4771	433034	11568.6	Target 1
1	A1	10	62.7868	431811	11744	Target 1
1	A1	11	63.0965	427745	11765	Target 1
1	A1	12	63.4061	424957	11649.3	Target 1
1	A1	13	63.7158	418211	11447.4	Target 1
1	A1	14	64.0255	413745	11238.8	Target 1
1	A1	15	64.3351	411001	11104.9	Target 1
1	A1	16	64.6448	410970	11089.7	Target 1
1	A1	17	64.9545	406154	11178.6	Target 1
1	A1	18	65.2641	402216	11312.3	Target 1
1	A1	19	65.5738	396967	11427.6	Target 1
1	A1	20	65.8835	391311	11491.5	Target 1
1	A1	21	66.1931	390534	11504.5	Target 1
1	A1	22	66.5028	387736	11480.5	Target 1
1	A1	23	66.8125	382161	11426.6	Target 1
1	A1	24	67.1221	377858	11340.8	Target 1
1	A1	25	67.4318	372731	11222	Target 1
1	A1	26	67.7415	372709	11078.3	Target 1
1	A1	27	68.0511	367658	10926.2	Target 1
1	A1	28	68.3608	363059	10784.4	Target 1
1	A1	29	68.6705	359105	10667.3	Target 1
1	A1	30	68.9801	358525	10582.7	Target 1
1	A1	31	69.2898	354370	10529.6	Target 1
1	A1	32	69.5995	349810	10502	Target 1
1	A1	33	69.9091	346945	10495.2	Target 1
1	A1	34	70.2188	343599	10511.4	Target 1
1	A1	35	70.5285	340040	10559.3	Target 1
1	A1	36	70.8381	337377	10645.9	Target 1
1	A1	37	71.1478	333250	10763.4	Target 1
1	A1	38	71.4575	329908	10882.6	Target 1
1	A1	39	71.7671	328202	10957.7	Target 1
1	A1	40	72.0768	321998	10944.1	Target 1
1	A1	41	72.3865	318908	10819.9	Target 1
1	A1	42	72.6961	314386	10599.6	Target 1
1	A1	43	73.0058	310903	10328.6	Target 1
1	A1	44	73.3155	310401	10054.8	Target 1
1	A1	45	73.6251	304837	9828.98	Target 1
1	A1	46	73.9348	302970	9666.92	Target 1
1	A1	47	74.2445	298864	9560.28	Target 1
1	A1	48	74.5541	297935	9491.53	Target 1
1	A1	49	74.8638	292960	9448.69	Target 1
1	A1	50	75.1735	288957	9430.69	Target 1
1	A1	51	75.4831	288349	9442.55	Target 1
1	A1	52	75.7928	285043	9483.98	Target 1
1	A1	53	76.1025	281251	9540.34	Target 1
1	A1	54	76.4121	277656	9580.92	Target 1
1	A1	55	76.7218	274676	9565.34	Target 1
1	A1	56	77.0315	273242	9456.29	Target 1
1	A1	57	77.3411	269038	9235.05	Target 1
1	A1	58	77.6508	262845	8916.17	Target 1
1	A1	59	77.9605	262349	8553.91	Target 1
1	A1	60	78.2701	262229	8236.68	Target 1
1	A1	61	78.5798	254622	8069.5	Target 1
1	A1	62	78.8895	255892	8149.27	Target 1
1	A1	63	79.1991	253857	8541.5	Target 1
1	A1	64	79.5088	249002	9268.88	Target 1
1	A1	65	79.8185	250276	10326.5	Target 1
1	A1	66	80.1281	244776	11688.2	Target 1
1	A1	67	80.4378	238287	13478.5	Target 1
1	A1	68	80.7475	234127	15911.8	Target 1
1	A1	69	81.0571	230747	19301.7	Target 1
1	A1	70	81.3668	228108	23966.8	Target 1
1	A1	71	81.6765	223864	30089.3	Target 1
1	A1	72	81.9861	213283	37576.2	Target 1
1	A1	73	82.2958	199914	45963.4	Target 1
1	A1	74	82.6055	184322	54391.3	Target 1
1	A1	75	82.9151	165000	61680.8	Target 1
1	A1	76	83.2248	142280	66536.3	Target 1
1	A1	77	83.5345	106817	67869	Target 1
1	A1	78	83.8441	72128.1	65150.6	Target 1
1	A1	79	84.1538	46011.4	58644.7	Target 1
1	A1	80	84.4635	28948	49379.4	Target 1
1	A1	81	84.7731	23848.7	38848.9	Target 1
1	A1	82	85.0828	19168.8	28572.3	Target 1
1	A1	83	85.3925	16174	19704.8	Target 1
1	A1	84	85.7021	16261.1	12841.9	Target 1
1	A1	85	86.0118	16733.9	7972.86	Target 1
1	A1	86	86.3215	16257	4827.9	Target 1
1	A1	87	86.6311	14747	2991.52	Target 1
1	A1	88	86.9408	13752.7	1989.05	Target 1
1	A1	89	87.2505	11799.3	1465.01	Target 1
1	A1	90	87.5601	13425.5	1202.67	Target 1
1	A1	91	87.8698	13608.5	1084.25	Target 1
1	A1	92	88.1795	13270.1	1034.92	Target 1
1	A1	93	88.4891	10091.5	990.443	Target 1
1	A1	94	88.7988	9393.76	899.607	Target 1
1	A1	95	89.1085	10318.2	742.994	Target 1
1	A1	96	89.4181	10465	541.229	Target 1
1	A1	97	89.7278	8521.88	341.393	Target 1
1	A1	98	90.0375	9339.18	190.238	Target 1
1	A1	99	90.3471	9743.9	110.193	Target 1
1	A1	100	90.6568	9324.75	89.3164	Target 1
1	A1	101	90.9665	8178.05	88.5957	Target 1
1	A1	102	91.2761	7479.06	63.1113	Target 1
1	A1	103	91.5858	7561.73	-13.2178	Target 1
1	A1	104	91.8955	7178.48	-133.351	Target 1
1	A1	105	92.2051	7347.24	-263.25	Target 1
1	A1	106	92.5148	8219.04	-365.546	Target 1
1	A1	107	92.8245	7404.39	-424.945	Target 1
1	A1	108	93.1341	8560.34	-456.997	Target 1
1	A1	109	93.4438	4890.21	-493.631	Target 1
1	A1	110	93.7535	5973.09	-557.188	Target 1
1	A1	111	94.0631	8587.3	-644.161	Target 1
1	A1	112	94.3728	7030.62	-731.073	Target 1
1	A1	113	94.6825	6890.59	-795.225	Target 1
2	A2	1	59.9998	519005	9188.36	Target 1
2	A2	2	60.3095	519832	9455.91	Target 1
2	A2	3	60.6191	515015	9746.74	Target 1
2	A2	4	60.9288	510230	10081.8	Target 1
2	A2	5	61.2385	509760	10477.9	Target 1
2	A2	6	61.5481	507533	10933.3	Target 1
2	A2	7	61.8578	500912	11420.5	Target 1
2	A2	8	62.1675	501485	11945.7	Target 1
2	A2	9	62.4771	492322	12433.5	Target 1
2	A2	10	62.7868	489790	12809	Target 1
2	A2	11	63.0965	486338	13050.7	Target 1
2	A2	12	63.4061	483339	13160.1	Target 1
2	A2	13	63.7158	476671	13165.6	Target 1
2	A2	14	64.0255	471004	13120.6	Target 1
2	A2	15	64.3351	466909	13084.3	Target 1
2	A2	16	64.6448	466412	13091.8	Target 1
2	A2	17	64.9545	460941	13134	Target 1
2	A2	18	65.2641	455446	13166.1	Target 1
2	A2	19	65.5738	450488	13140	Target 1
2	A2	20	65.8835	445348	13032.6	Target 1
2	A2	21	66.1931	442635	12853.1	Target 1
2	A2	22	66.5028	438154	12628.9	Target 1
2	A2	23	66.8125	435388	12391.2	Target 1
2	A2	24	67.1221	427751	12170.5	Target 1
2	A2	25	67.4318	424192	11997.5	Target 1
2	A2	26	67.7415	424781	11900.4	Target 1
2	A2	27	68.0511	417070	11896.8	Target 1
2	A2	28	68.3608	414818	11987.1	Target 1
2	A2	29	68.6705	409254	12154.6	Target 1
2	A2	30	68.9801	407171	12365.7	Target 1
2	A2	31	69.2898	403333	12572.6	Target 1
2	A2	32	69.5995	397429	12718.7	Target 1
2	A2	33	69.9091	395867	12758	Target 1
2	A2	34	70.2188	388599	12679.1	Target 1
2	A2	35	70.5285	383208	12520	Target 1
2	A2	36	70.8381	381630	12353.4	Target 1
2	A2	37	71.1478	377999	12246.6	Target 1
2	A2	38	71.4575	375050	12221.4	Target 1
2	A2	39	71.7671	371230	12242	Target 1
2	A2	40	72.0768	364621	12239.5	Target 1
2	A2	41	72.3865	361606	12155.7	Target 1
2	A2	42	72.6961	357357	11975.2	Target 1
2	A2	43	73.0058	352512	11727.2	Target 1
2	A2	44	73.3155	350450	11484.8	Target 1
2	A2	45	73.6251	345577	11283.9	Target 1
2	A2	46	73.9348	343578	11123.1	Target 1
2	A2	47	74.2445	338872	11000.5	Target 1
2	A2	48	74.5541	334827	10906.4	Target 1
2	A2	49	74.8638	331834	10833.4	Target 1
2	A2	50	75.1735	328369	10778	Target 1
2	A2	51	75.4831	326151	10737.6	Target 1
2	A2	52	75.7928	319813	10707.7	Target 1
2	A2	53	76.1025	318538	10681.2	Target 1
2	A2	54	76.4121	314786	10649.4	Target 1
2	A2	55	76.7218	308982	10601.1	Target 1
2	A2	56	77.0315	308408	10523.9	Target 1
2	A2	57	77.3411	307116	10413.6	Target 1
2	A2	58	77.6508	296635	10288.3	Target 1
2	A2	59	77.9605	295340	10198.1	Target 1
2	A2	60	78.2701	296477	10217.8	Target 1
2	A2	61	78.5798	290570	10425.6	Target 1
2	A2	62	78.8895	286766	10882.7	Target 1
2	A2	63	79.1991	285302	11630.8	Target 1
2	A2	64	79.5088	279783	12881.5	Target 1
2	A2	65	79.8185	277280	14563.5	Target 1
2	A2	66	80.1281	272228	16795.1	Target 1
2	A2	67	80.4378	264370	19773.2	Target 1
2	A2	68	80.7475	262570	23753.2	Target 1
2	A2	69	81.0571	254108	28975.4	Target 1
2	A2	70	81.3668	247678	35552.8	Target 1
2	A2	71	81.6765	241222	43361.5	Target 1
2	A2	72	81.9861	227991	51982.2	Target 1
2	A2	73	82.2958	206146	60713.1	Target 1
2	A2	74	82.6055	184313	68635.6	Target 1
2	A2	75	82.9151	163807	74711.6	Target 1
2	A2	76	83.2248	142312	77917.8	Target 1
2	A2	77	83.5345	112208	77445.8	Target 1
2	A2	78	83.8441	78498.3	72955.3	Target 1
2	A2	79	84.1538	50312.5	64782.6	Target 1
2	A2	80	84.4635	34510.9	53965	Target 1
2	A2	81	84.7731	28429.6	42011.8	Target 1
2	A2	82	85.0828	24090.4	30492.5	Target 1
2	A2	83	85.3925	21772.2	20627	Target 1
2	A2	84	85.7021	21927.8	13045.2	Target 1
2	A2	85	86.0118	21656.8	8363.24	Target 1
2	A2	86	86.3215	20137.9	5545.48	Target 1
2	A2	87	86.6311	19094.4	3905.67	Target 1
2	A2	88	86.9408	16325.1	3003.26	Target 1
2	A2	89	87.2505	17135.5	2517.53	Target 1
2	A2	90	87.5601	16722.7	2255.5	Target 1
2	A2	91	87.8698	16210	2109.7	Target 1
2	A2	92	88.1795	15784.7	2011.15	Target 1
2	A2	93	88.4891	12524.1	1907.54	Target 1
2	A2	94	88.7988	12722.7	1766.77	Target 1
2	A2	95	89.1085	11932.3	1584.58	Target 1
2	A2	96	89.4181	13339.6	1378.72	Target 1
2	A2	97	89.7278	11354.9	1171.23	Target 1
2	A2	98	90.0375	10238.7	974.299	Target 1
2	A2	99	90.3471	11376.6	790.588	Target 1
2	A2	100	90.6568	9743.57	623.519	Target 1
2	A2	101	90.9665	9399.25	484.218	Target 1
2	A2	102	91.2761	11606.1	386.635	Target 1
2	A2	103	91.5858	9058.1	335.07	Target 1
2	A2	104	91.8955	10148.2	315.842	Target 1
2	A2	105	92.2051	8660.18	301.075	Target 1
2	A2	106	92.5148	8418.21	261.729	Target 1
2	A2	107	92.8245	8380.58	179.617	Target 1
2	A2	108	93.1341	9816.91	51.0791	Target 1
2	A2	109	93.4438	7388.42	-116.178	Target 1
2	A2	110	93.7535	7849.11	-306.773	Target 1
2	A2	111	94.0631	8417.58	-499.573	Target 1
2	A2	112	94.3728	9077.21	-671.322	Target 1
2	A2	113	94.6825	9625.6	-804.685	Target 1
3	A3	1	59.9998	470037	7859.76	Target 1
3	A3	2	60.3095	467297	8125.27	Target 1
3	A3	3	60.6191	463856	8425.87	Target 1
3	A3	4	60.9288	461574	8801.09	Target 1
3	A3	5	61.2385	462237	9272.24	Target 1
3	A3	6	61.5481	458881	9826.55	Target 1
3	A3	7	61.8578	452158	10419.3	Target 1
3	A3	8	62.1675	452666	11023.6	Target 1
3	A3	9	62.4771	446768	11533.6	Target 1
3	A3	10	62.7868	442853	11899.1	Target 1
3	A3	11	63.0965	439369	12096.2	Target 1
3	A3	12	63.4061	436915	12138.7	Target 1
3	A3	13	63.7158	430201	12082.9	Target 1
3	A3	14	64.0255	425551	12016.2	Target 1
3	A3	15	64.3351	422364	12019.6	Target 1
3	A3	16	64.6448	422097	12124.6	Target 1
3	A3	17	64.9545	417786	12294.7	Target 1
3	A3	18	65.2641	412901	12448.4	Target 1
3	A3	19	65.5738	405547	12508.4	Target 1
3	A3	20	65.8835	401877	12439.8	Target 1
3	A3	21	66.1931	401179	12253.8	Target 1
3	A3	22	66.5028	395535	11986.9	Target 1
3	A3	23	66.8125	392578	11682.5	Target 1
3	A3	24	67.1221	385178	11386.2	Target 1
3	A3	25	67.4318	384225	11146.5	Target 1
3	A3	26	67.7415	382214	11007.3	Target 1
3	A3	27	68.0511	377657	10992.5	Target 1
3	A3	28	68.3608	373888	11093.3	Target 1
3	A3	29	68.6705	370683	11272	Target 1
3	A3	30	68.9801	367869	11476.2	Target 1
3	A3	31	69.2898	363928	11658.4	Target 1
3	A3	32	69.5995	358178	11788.1	Target 1
3	A3	33	69.9091	355907	11856.2	Target 1
3	A3	34	70.2188	352577	11870.8	Target 1
3	A3	35	70.5285	348325	11851.3	Target 1
3	A3	36	70.8381	343627	11819.6	Target 1
3	A3	37	71.1478	339903	11790.2	Target 1
3	A3	38	71.4575	337803	11760	Target 1
3	A3	39	71.7671	334939	11704	Target 1
3	A3	40	72.0768	329424	11587.4	Target 1
3	A3	41	72.3865	325002	11388.4	Target 1
3	A3	42	72.6961	320994	11117.5	Target 1
3	A3	43	73.0058	318176	10817.3	Target 1
3	A3	44	73.3155	316723	10542.5	Target 1
3	A3	45	73.6251	310876	10336.8	Target 1
3	A3	46	73.9348	309708	10209	Target 1
3	A3	47	74.2445	305185	10130.7	Target 1
3	A3	48	74.5541	303177	10068.4	Target 1
3	A3	49	74.8638	299616	9992	Target 1
3	A3	50	75.1735	294996	9888.45	Target 1
3	A3	51	75.4831	292982	9767.28	Target 1
3	A3	52	75.7928	289497	9655.5	Target 1
3	A3	53	76.1025	286558	9583.14	Target 1
3	A3	54	76.4121	284909	9564.86	Target 1
3	A3	55	76.7218	279405	9586.89	Target 1
3	A3	56	77.0315	279371	9607.52	Target 1
3	A3	57	77.3411	276212	9574.09	Target 1
3	A3	58	77.6508	268567	9450.49	Target 1
3	A3	59	77.9605	268878	9242.23	Target 1
3	A3	60	78.2701	264839	9005.15	Target 1
3	A3	61	78.5798	261502	8832.07	Target 1
3	A3	62	78.8895	259959	8823.47	Target 1
3	A3	63	79.1991	258662	9057.8	Target 1
3	A3	64	79.5088	253355	9576.85	Target 1
3	A3	65	79.8185	253819	10397.1	Target 1
3	A3	66	80.1281	248546	11625.7	Target 1
3	A3	67	80.4378	243662	13301.6	Target 1
3	A3	68	80.7475	240620	15623.8	Target 1
3	A3	69	81.0571	236045	18891.7	Target 1
3	A3	70	81.3668	230846	23443	Target 1
3	A3	71	81.6765	229097	29534.8	Target 1
3	A3	72	81.9861	219340	37194.3	Target 1
3	A3	73	82.2958	208328	46073.8	Target 1
3	A3	74	82.6055	195006	55363.1	Target 1
3	A3	75	82.9151	177111	63819.4	Target 1
3	A3	76	83.2248	153550	69968.4	Target 1
3	A3	77	83.5345	120796	72469.6	Target 1
3	A3	78	83.8441	85428.9	70545.8	Target 1
3	A3	79	84.1538	57091.9	64295	Target 1
3	A3	80	84.4635	39382.6	54722.6	Target 1
3	A3	81	84.7731	30503.9	43449.6	Target 1
3	A3	82	85.0828	26150.6	32222.6	Target 1
3	A3	83	85.3925	25307.3	22434.7	Target 1
3	A3	84	85.7021	24683.3	14845.2	Target 1
3	A3	85	86.0118	24275.3	9615.05	Target 1
3	A3	86	86.3215	22358.4	6491.16	Target 1
3	A3	87	86.6311	20292.8	4662.21	Target 1
3	A3	88	86.9408	19428.4	3626.64	Target 1
3	A3	89	87.2505	18102.1	3022.4	Target 1
3	A3	90	87.5601	17442.7	2641.07	Target 1
3	A3	91	87.8698	18145.5	2377.83	Target 1
3	A3	92	88.1795	17120.7	2169.94	Target 1
3	A3	93	88.4891	14531	1962.53	Target 1
3	A3	94	88.7988	13871.6	1710.48	Target 1
3	A3	95	89.1085	13695.4	1397.97	Target 1
3	A3	96	89.4181	13495.1	1049.5	Target 1
3	A3	97	89.7278	12811	718.752	Target 1
3	A3	98	90.0375	12922.8	460.816	Target 1
3	A3	99	90.3471	14681.2	304.823	Target 1
3	A3	100	90.6568	11926.9	242.411	Target 1
3	A3	101	90.9665	12293.1	236.762	Target 1
3	A3	102	91.2761	12408.9	244.751	Target 1
3	A3	103	91.5858	10928.5	238.064	Target 1
3	A3	104	91.8955	11844.5	211.34	Target 1
3	A3	105	92.2051	11416.7	174.654	Target 1
3	A3	106	92.5148	11077.2	137.916	Target 1
3	A3	107	92.8245	11488.8	99.252	Target 1
3	A3	108	93.1341	10510.8	45.7588	Target 1
3	A3	109	93.4438	9064.01	-34.4863	Target 1
3	A3	110	93.7535	10875.6	-139.242	Target 1
3	A3	111	94.0631	10334.6	-249.055	Target 1
3	A3	112	94.3728	10110.9	-337.521	Target 1
3	A3	113	94.6825	11204.6	-387.091	Target 1
4	A4	1	59.9998	408892	7489.93	Target 1
4	A4	2	60.3095	407318	7632.79	Target 1
4	A4	3	60.6191	403693	7775.84	Target 1
4	A4	4	60.9288	400345	7956.15	Target 1
4	A4	5	61.2385	400352	8210.02	Target 1
4	A4	6	61.5481	399506	8550.77	Target 1
4	A4	7	61.8578	392599	8956.82	Target 1
4	A4	8	62.1675	394281	9418.59	Target 1
4	A4	9	62.4771	387432	9850.58	Target 1
4	A4	10	62.7868	384670	10170	Target 1
4	A4	11	63.0965	382152	10340.1	Target 1
4	A4	12	63.4061	380122	10356.7	Target 1
4	A4	13	63.7158	373441	10253.4	Target 1
4	A4	14	64.0255	370232	10095.8	Target 1
4	A4	15	64.3351	367758	9959.7	Target 1
4	A4	16	64.6448	365841	9898.79	Target 1
4	A4	17	64.9545	362999	9923.43	Target 1
4	A4	18	65.2641	358923	10004.4	Target 1
4	A4	19	65.5738	355494	10098.1	Target 1
4	A4	20	65.8835	350310	10169.8	Target 1
4	A4	21	66.1931	349460	10199.8	Target 1
4	A4	22	66.5028	346016	10176	Target 1
4	A4	23	66.8125	342651	10087.5	Target 1
4	A4	24	67.1221	337460	9932.21	Target 1
4	A4	25	67.4318	334176	9729.41	Target 1
4	A4	26	67.7415	332879	9521.88	Target 1
4	A4	27	68.0511	328984	9360.75	Target 1
4	A4	28	68.3608	325974	9282.13	Target 1
4	A4	29	68.6705	323875	9288.08	Target 1
4	A4	30	68.9801	320848	9345.3	Target 1
4	A4	31	69.2898	318279	9401.23	Target 1
4	A4	32	69.5995	313330	9409.43	Target 1
4	A4	33	69.9091	311130	9353.65	Target 1
4	A4	34	70.2188	308077	9256.75	Target 1
4	A4	35	70.5285	304557	9170.35	Target 1
4	A4	36	70.8381	301779	9147.7	Target 1
4	A4	37	71.1478	300321	9213.54	Target 1
4	A4	38	71.4575	297357	9347.79	Target 1
4	A4	39	71.7671	294534	9494.1	Target 1
4	A4	40	72.0768	289528	9588.36	Target 1
4	A4	41	72.3865	286564	9591.15	Target 1
4	A4	42	72.6961	283886	9503.19	Target 1
4	A4	43	73.0058	280195	9358.04	Target 1
4	A4	44	73.3155	278606	9199.58	Target 1
4	A4	45	73.6251	273617	9065.97	Target 1
4	A4	46	73.9348	273823	8970.99	Target 1
4	A4	47	74.2445	268250	8897.73	Target 1
4	A4	48	74.5541	266157	8834.35	Target 1
4	A4	49	74.8638	263509	8767.86	Target 1
4	A4	50	75.1735	261207	8687.23	Target 1
4	A4	51	75.4831	257898	8587.13	Target 1
4	A4	52	75.7928	254623	8474.11	Target 1
4	A4	53	76.1025	251791	8369.45	Target 1
4	A4	54	76.4121	249805	8300.89	Target 1
4	A4	55	76.7218	245772	8283.97	Target 1
4	A4	56	77.0315	246580	8304.71	Target 1
4	A4	57	77.3411	244097	8321.94	Target 1
4	A4	58	77.6508	236465	8294.6	Target 1
4	A4	59	77.9605	235434	8219.1	Target 1
4	A4	60	78.2701	233814	8150.25	Target 1
4	A4	61	78.5798	229712	8189.71	Target 1
4	A4	62	78.8895	228702	8448.48	Target 1
4	A4	63	79.1991	227752	9009.83	Target 1
4	A4	64	79.5088	223274	10041.9	Target 1
4	A4	65	79.8185	221505	11529.4	Target 1
4	A4	66	80.1281	217065	13538.1	Target 1
4	A4	67	80.4378	209697	16221.5	Target 1
4	A4	68	80.7475	209354	19783	Target 1
4	A4	69	81.0571	203624	24390.5	Target 1
4	A4	70	81.3668	199172	30069	Target 1
4	A4	71	81.6765	192683	36625.9	Target 1
4	A4	72	81.9861	176340	43641	Target 1
4	A4	73	82.2958	160529	50502.6	Target 1
4	A4	74	82.6055	145105	56457.1	Target 1
4	A4	75	82.9151	129936	60666.9	Target 1
4	A4	76	83.2248	110386	62321.1	Target 1
4	A4	77	83.5345	83114.3	60832.9	Target 1
4	A4	78	83.8441	56875.4	56079.5	Target 1
4	A4	79	84.1538	38047.1	48555.9	Target 1
4	A4	80	84.4635	30291	39315.9	Target 1
4	A4	81	84.7731	26049.8	29687	Target 1
4	A4	82	85.0828	25051.3	20886.5	Target 1
4	A4	83	85.3925	23634.9	13717.3	Target 1
4	A4	84	85.7021	21889.3	8547.76	Target 1
4	A4	85	86.0118	22159.9	5519.94	Target 1
4	A4	86	86.3215	22009.7	3695.61	Target 1
4	A4	87	86.6311	20106.9	2692.79	Target 1
4	A4	88	86.9408	20068	2189.35	Target 1
4	A4	89	87.2505	17634.6	1963.54	Target 1
4	A4	90	87.5601	19413.6	1883.85	Target 1
4	A4	91	87.8698	17724.4	1873.47	Target 1
4	A4	92	88.1795	17319.4	1875.8	Target 1
4	A4	93	88.4891	16226.1	1839.71	Target 1
4	A4	94	88.7988	13641.1	1726.89	Target 1
4	A4	95	89.1085	14640.4	1527.23	Target 1
4	A4	96	89.4181	13053.2	1263.43	Target 1
4	A4	97	89.7278	14324.2	977.567	Target 1
4	A4	98	90.0375	12725.9	708.788	Target 1
4	A4	99	90.3471	13560.7	478.503	Target 1
4	A4	100	90.6568	11822.9	291.676	Target 1
4	A4	101	90.9665	12692.9	148.69	Target 1
4	A4	102	91.2761	12009.3	54.4004	Target 1
4	A4	103	91.5858	12829.3	15.5293	Target 1
4	A4	104	91.8955	12954.4	29.3887	Target 1
4	A4	105	92.2051	11548.1	74.751	Target 1
4	A4	106	92.5148	10802.1	113.736	Target 1
4	A4	107	92.8245	12101.8	105.046	Target 1
4	A4	108	93.1341	11234.6	21.6055	Target 1
4	A4	109	93.4438	8791.92	-136.099	Target 1
4	A4	110	93.7535	11511.9	-337.763	Target 1
4	A4	111	94.0631	11253.4	-534.864	Target 1
4	A4	112	94.3728	11563	-682.208	Target 1
4	A4	113	94.6825	12046.1	-758.411	Target 1
5	A5	1	59.9998	439055	7025.12	Target 1
5	A5	2	60.3095	437465	7263.11	Target 1
5	A5	3	60.6191	433120	7531.88	Target 1
5	A5	4	60.9288	432815	7872.05	Target 1
5	A5	5	61.2385	431087	8308.83	Target 1
5	A5	6	61.5481	429451	8832.29	Target 1
5	A5	7	61.8578	423811	9394.78	Target 1
5	A5	8	62.1675	425069	9947.79	Target 1
5	A5	9	62.4771	416978	10414.1	Target 1
5	A5	10	62.7868	414089	10735.9	Target 1
5	A5	11	63.0965	412522	10908.7	Target 1
5	A5	12	63.4061	408210	10963.3	Target 1
5	A5	13	63.7158	402876	10955.6	Target 1
5	A5	14	64.0255	399643	10945.7	Target 1
5	A5	15	64.3351	396490	10972.3	Target 1
5	A5	16	64.6448	395302	11032.1	Target 1
5	A5	17	64.9545	390286	11082.4	Target 1
5	A5	18	65.2641	386110	11068.9	Target 1
5	A5	19	65.5738	381079	10962.9	Target 1
5	A5	20	65.8835	377014	10778.9	Target 1
5	A5	21	66.1931	375030	10562.9	Target 1
5	A5	22	66.5028	372200	10361.8	Target 1
5	A5	23	66.8125	369362	10200.6	Target 1
5	A5	24	67.1221	363934	10080.5	Target 1
5	A5	25	67.4318	360289	9993.59	Target 1
5	A5	26	67.7415	359625	9936	Target 1
5	A5	27	68.0511	355023	9911.54	Target 1
5	A5	28	68.3608	352098	9927.63	Target 1
5	A5	29	68.6705	347781	9989.3	Target 1
5	A5	30	68.9801	345977	10094.5	Target 1
5	A5	31	69.2898	343524	10231.1	Target 1
5	A5	32	69.5995	338295	10376	Target 1
5	A5	33	69.9091	336279	10500.6	Target 1
5	A5	34	70.2188	332156	10581.5	Target 1
5	A5	35	70.5285	328793	10610.9	Target 1
5	A5	36	70.8381	323601	10598.6	Target 1
5	A5	37	71.1478	322453	10562.3	Target 1
5	A5	38	71.4575	318849	10512.9	Target 1
5	A5	39	71.7671	315365	10444.7	Target 1
5	A5	40	72.0768	311959	10341	Target 1
5	A5	41	72.3865	307981	10189.6	Target 1
5	A5	42	72.6961	303602	9998.31	Target 1
5	A5	43	73.0058	302125	9797.2	Target 1
5	A5	44	73.3155	299132	9625.97	Target 1
5	A5	45	73.6251	294263	9521.96	Target 1
5	A5	46	73.9348	293727	9481.31	Target 1
5	A5	47	74.2445	289860	9484.24	Target 1
5	A5	48	74.5541	286866	9494.73	Target 1
5	A5	49	74.8638	283531	9476.27	Target 1
5	A5	50	75.1735	279593	9407.56	Target 1
5	A5	51	75.4831	277351	9289.88	Target 1
5	A5	52	75.7928	273338	9142.87	Target 1
5	A5	53	76.1025	272071	8991.5	Target 1
5	A5	54	76.4121	268849	8852.68	Target 1
5	A5	55	76.7218	264520	8728.12	Target 1
5	A5	56	77.0315	263771	8606.48	Target 1
5	A5	57	77.3411	261288	8473.42	Target 1
5	A5	58	77.6508	255440	8324.92	Target 1
5	A5	59	77.9605	254978	8178.69	Target 1
5	A5	60	78.2701	252742	8077.67	Target 1
5	A5	61	78.5798	248640	8081.95	Target 1
5	A5	62	78.8895	246104	8250.36	Target 1
5	A5	63	79.1991	246522	8622.19	Target 1
5	A5	64	79.5088	242325	9213.35	Target 1
5	A5	65	79.8185	240303	10068.6	Target 1
5	A5	66	80.1281	234685	11267.7	Target 1
5	A5	67	80.4378	230458	12941	Target 1
5	A5	68	80.7475	228606	15348.9	Target 1
5	A5	69	81.0571	225347	18807.1	Target 1
5	A5	70	81.3668	219986	23591.3	Target 1
5	A5	71	81.6765	216143	29819.9	Target 1
5	A5	72	81.9861	206884	37346.1	Target 1
5	A5	73	82.2958	194132	45680.4	Target 1
5	A5	74	82.6055	177636	53971.1	Target 1
5	A5	75	82.9151	159809	61073.1	Target 1
5	A5	76	83.2248	136324	65740	Target 1
5	A5	77	83.5345	104213	66930.5	Target 1
5	A5	78	83.8441	71451.8	64144.4	Target 1
5	A5	79	84.1538	46108.8	57646.2	Target 1
5	A5	80	84.4635	30726.8	48445.8	Target 1
5	A5	81	84.7731	22426.9	38018.1	Target 1
5	A5	82	85.0828	19690.9	27872.2	Target 1
5	A5	83	85.3925	19034.2	19158.4	Target 1
5	A5	84	85.7021	17681	12459.2	Target 1
5	A5	85	86.0118	18516.3	7923.46	Target 1
5	A5	86	86.3215	15644.7	5166.76	Target 1
5	A5	87	86.6311	15576.9	3548.99	Target 1
5	A5	88	86.9408	15505.2	2641.42	Target 1
5	A5	89	87.2505	13178.7	2128.53	Target 1
5	A5	90	87.5601	13739.1	1817.73	Target 1
5	A5	91	87.8698	14209.2	1606.69	Target 1
5	A5	92	88.1795	12269.6	1443.21	Target 1
5	A5	93	88.4891	12368.4	1298.81	Target 1
5	A5	94	88.7988	11370.8	1159.14	Target 1
5	A5	95	89.1085	10668.2	1022.03	Target 1
5	A5	96	89.4181	12709.1	893.572	Target 1
5	A5	97	89.7278	10081.1	780.482	Target 1
5	A5	98	90.0375	10452.4	683.886	Target 1
5	A5	99	90.3471	10794.9	599.396	Target 1
5	A5	100	90.6568	10023.2	522.339	Target 1
5	A5	101	90.9665	9145.52	452.675	Target 1
5	A5	102	91.2761	10415.7	395.006	Target 1
5	A5	103	91.5858	9857.52	353.616	Target 1
5	A5	104	91.8955	9341.26	326.902	Target 1
5	A5	105	92.2051	9271.09	306.133	Target 1
5	A5	106	92.5148	8844.44	279.896	Target 1
5	A5	107	92.8245	9024.09	240.864	Target 1
5	A5	108	93.1341	9134.43	189.857	Target 1
5	A5	109	93.4438	8008.21	134.599	Target 1
5	A5	110	93.7535	9520.05	84.6045	Target 1
5	A5	111	94.0631	8447.91	45.8477	Target 1
5	A5	112	94.3728	8680.95	18.2324	Target 1
5	A5	113	94.6825	8477.86	-3.20215	Target 1
6	A6	1	59.9998	466022	7862.66	Target 1
6	A6	2	60.3095	464824	8139.94	Target 1
6	A6	3	60.6191	461111	8425.53	Target 1
6	A6	4	60.9288	458343	8730	Target 1
6	A6	5	61.2385	457078	9064.93	Target 1
6	A6	6	61.5481	455448	9436.39	Target 1
6	A6	7	61.8578	448020	9840.87	Target 1
6	A6	8	62.1675	449343	10262.9	Target 1
6	A6	9	62.4771	443438	10743.1	Target 1
6	A6	10	62.7868	439696	11182.6	Target 1
6	A6	11	63.0965	438267	11508.7	Target 1
6	A6	12	63.4061	433855	11691.6	Target 1
6	A6	13	63.7158	427256	11746.9	Target 1
6	A6	14	64.0255	423376	11736	Target 1
6	A6	15	64.3351	419833	11735.4	Target 1
6	A6	16	64.6448	419679	11789.4	Target 1
6	A6	17	64.9545	414020	11882	Target 1
6	A6	18	65.2641	409815	11951.4	Target 1
6	A6	19	65.5738	405152	11934	Target 1
6	A6	20	65.8835	399913	11806.5	Target 1
6	A6	21	66.1931	397068	11595.6	Target 1
6	A6	22	66.5028	394063	11356.5	Target 1
6	A6	23	66.8125	391271	11142.8	Target 1
6	A6	24	67.1221	385177	10985.9	Target 1
6	A6	25	67.4318	381980	10892.9	Target 1
6	A6	26	67.7415	381223	10853.4	Target 1
6	A6	27	68.0511	375590	10849.3	Target 1
6	A6	28	68.3608	372461	10864.2	Target 1
6	A6	29	68.6705	366828	10888.6	Target 1
6	A6	30	68.9801	366064	10918.4	Target 1
6	A6	31	69.2898	363856	10950.1	Target 1
6	A6	32	69.5995	356168	10975.6	Target 1
6	A6	33	69.9091	355159	10986.3	Target 1
6	A6	34	70.2188	351615	10982.8	Target 1
6	A6	35	70.5285	347018	10979.2	Target 1
6	A6	36	70.8381	342967	10996.9	Target 1
6	A6	37	71.1478	340391	11046.1	Target 1
6	A6	38	71.4575	338653	11110	Target 1
6	A6	39	71.7671	334127	11145.7	Target 1
6	A6	40	72.0768	328855	11107.2	Target 1
6	A6	41	72.3865	325115	10972.4	Target 1
6	A6	42	72.6961	321647	10757.5	Target 1
6	A6	43	73.0058	318212	10503.2	Target 1
6	A6	44	73.3155	316999	10269.6	Target 1
6	A6	45	73.6251	312348	10081.1	Target 1
6	A6	46	73.9348	307486	9917.93	Target 1
6	A6	47	74.2445	305700	9784.72	Target 1
6	A6	48	74.5541	302576	9689.35	Target 1
6	A6	49	74.8638	300284	9636.99	Target 1
6	A6	50	75.1735	296523	9620.62	Target 1
6	A6	51	75.4831	293433	9619.24	Target 1
6	A6	52	75.7928	290523	9609.46	Target 1
6	A6	53	76.1025	287036	9580.48	Target 1
6	A6	54	76.4121	282628	9540.26	Target 1
6	A6	55	76.7218	279940	9505.39	Target 1
6	A6	56	77.0315	278992	9483.88	Target 1
6	A6	57	77.3411	277672	9467.25	Target 1
6	A6	58	77.6508	269324	9443.08	Target 1
6	A6	59	77.9605	266824	9419.69	Target 1
6	A6	60	78.2701	266887	9442.13	Target 1
6	A6	61	78.5798	261212	9583.11	Target 1
6	A6	62	78.8895	259492	9913.59	Target 1
6	A6	63	79.1991	257891	10500.5	Target 1
6	A6	64	79.5088	253518	11480.1	Target 1
6	A6	65	79.8185	250234	12770.1	Target 1
6	A6	66	80.1281	244600	14454.9	Target 1
6	A6	67	80.4378	239517	16735.2	Target 1
6	A6	68	80.7475	234984	19915.3	Target 1
6	A6	69	81.0571	232192	24313.7	Target 1
6	A6	70	81.3668	226953	30129.2	Target 1
6	A6	71	81.6765	221911	37319.7	Target 1
6	A6	72	81.9861	207606	45547	Target 1
6	A6	73	82.2958	192277	54187.1	Target 1
6	A6	74	82.6055	172949	62377.6	Target 1
6	A6	75	82.9151	153827	69083	Target 1
6	A6	76	83.2248	135859	73208.2	Target 1
6	A6	77	83.5345	107152	73807.9	Target 1
6	A6	78	83.8441	72696	70380.4	Target 1
6	A6	79	84.1538	45893	63127.3	Target 1
6	A6	80	84.4635	30411.2	53012.7	Target 1
6	A6	81	84.7731	23080.5	41536.8	Target 1
6	A6	82	85.0828	20006.9	30301.8	Target 1
6	A6	83	85.3925	18343	20571.6	Target 1
6	A6	84	85.7021	17836.6	13016.4	Target 1
6	A6	85	86.0118	16087.9	8188.02	Target 1
6	A6	86	86.3215	15817.5	5405.67	Target 1
6	A6	87	86.6311	15105.2	3770.76	Target 1
6	A6	88	86.9408	14580.3	2873.43	Target 1
6	A6	89	87.2505	13623.1	2394.28	Target 1
6	A6	90	87.5601	11899.8	2122.46	Target 1
6	A6	91	87.8698	11907.1	1938.32	Target 1
6	A6	92	88.1795	12444	1783.74	Target 1
6	A6	93	88.4891	10564.5	1635.04	Target 1
6	A6	94	88.7988	9782.33	1485.58	Target 1
6	A6	95	89.1085	9663.56	1338.12	Target 1
6	A6	96	89.4181	10224.1	1201.82	Target 1
6	A6	97	89.7278	8610.11	1088.6	Target 1
6	A6	98	90.0375	8669.54	1006.91	Target 1
6	A6	99	90.3471	8638.27	955.04	Target 1
6	A6	100	90.6568	8356.35	917.796	Target 1
6	A6	101	90.9665	7886.33	870.113	Target 1
6	A6	102	91.2761	6121.01	788.106	Target 1
6	A6	103	91.5858	6826.67	662.718	Target 1
6	A6	104	91.8955	6885.47	506.974	Target 1
6	A6	105	92.2051	6289.78	350.059	Target 1
6	A6	106	92.5148	7123.48	220.397	Target 1
6	A6	107	92.8245	7157.59	129.016	Target 1
6	A6	108	93.1341	6649.68	65.209	Target 1
6	A6	109	93.4438	5099.24	7.32812	Target 1
6	A6	110	93.7535	6228.57	-60.6416	Target 1
6	A6	111	94.0631	7075.38	-140.126	Target 1
6	A6	112	94.3728	7135.59	-222.351	Target 1
6	A6	113	94.6825	5523.4	-299.607	Target 1
7	A7	1	59.9998	460568	8388.27	Target 1
7	A7	2	60.3095	457866	8606.86	Target 1
7	A7	3	60.6191	454578	8813.88	Target 1
7	A7	4	60.9288	451537	9031.32	Target 1
7	A7	5	61.2385	450088	9289.32	Target 1
7	A7	6	61.5481	448409	9609.24	Target 1
7	A7	7	61.8578	441542	9990.69	Target 1
7	A7	8	62.1675	443017	10428.2	Target 1
7	A7	9	62.4771	437077	10878.9	Target 1
7	A7	10	62.7868	432541	11268.8	Target 1
7	A7	11	63.0965	429884	11553.1	Target 1
7	A7	12	63.4061	426828	11708.6	Target 1
7	A7	13	63.7158	422180	11743.1	Target 1
7	A7	14	64.0255	415597	11695.1	Target 1
7	A7	15	64.3351	412615	11618.8	Target 1
7	A7	16	64.6448	412055	11560.3	Target 1
7	A7	17	64.9545	407002	11540.3	Target 1
7	A7	18	65.2641	401427	11554	Target 1
7	A7	19	65.5738	398674	11583.2	Target 1
7	A7	20	65.8835	393735	11606.3	Target 1
7	A7	21	66.1931	392095	11600.9	Target 1
7	A7	22	66.5028	387418	11542.9	Target 1
7	A7	23	66.8125	382766	11414.1	Target 1
7	A7	24	67.1221	378727	11215.5	Target 1
7	A7	25	67.4318	373478	10974.7	Target 1
7	A7	26	67.7415	373369	10739.5	Target 1
7	A7	27	68.0511	368399	10560.6	Target 1
7	A7	28	68.3608	365250	10474.2	Target 1
7	A7	29	68.6705	360794	10492.1	Target 1
7	A7	30	68.9801	358957	10597.6	Target 1
7	A7	31	69.2898	356725	10748.7	Target 1
7	A7	32	69.5995	351425	10889.4	Target 1
7	A7	33	69.9091	348322	10972.2	Target 1
7	A7	34	70.2188	342929	10981.2	Target 1
7	A7	35	70.5285	340121	10941.4	Target 1
7	A7	36	70.8381	336702	10904.2	Target 1
7	A7	37	71.1478	334065	10916	Target 1
7	A7	38	71.4575	331081	10988.9	Target 1
7	A7	39	71.7671	326735	11090.6	Target 1
7	A7	40	72.0768	323385	11162	Target 1
7	A7	41	72.3865	319082	11146.1	Target 1
7	A7	42	72.6961	315016	11016.3	Target 1
7	A7	43	73.0058	310010	10786.4	Target 1
7	A7	44	73.3155	309123	10500.4	Target 1
7	A7	45	73.6251	304537	10211.4	Target 1
7	A7	46	73.9348	301213	9981.91	Target 1
7	A7	47	74.2445	298562	9803.56	Target 1
7	A7	48	74.5541	296443	9671.72	Target 1
7	A7	49	74.8638	291811	9571.05	Target 1
7	A7	50	75.1735	288671	9485.02	Target 1
7	A7	51	75.4831	286677	9404.22	Target 1
7	A7	52	75.7928	283149	9329.77	Target 1
7	A7	53	76.1025	279426	9271.58	Target 1
7	A7	54	76.4121	277509	9239.89	Target 1
7	A7	55	76.7218	272686	9233.46	Target 1
7	A7	56	77.0315	272718	9230.74	Target 1
7	A7	57	77.3411	270107	9195.12	Target 1
7	A7	58	77.6508	263328	9096.27	Target 1
7	A7	59	77.9605	260419	8936.88	Target 1
7	A7	60	78.2701	259325	8765.48	Target 1
7	A7	61	78.5798	255563	8662.93	Target 1
7	A7	62	78.8895	253483	8709.77	Target 1
7	A7	63	79.1991	252450	8956.57	Target 1
7	A7	64	79.5088	247756	9419.87	Target 1
7	A7	65	79.8185	246848	10110.7	Target 1
7	A7	66	80.1281	240246	11169.1	Target 1
7	A7	67	80.4378	236989	12698.9	Target 1
7	A7	68	80.7475	235575	14950.1	Target 1
7	A7	69	81.0571	229924	18248.3	Target 1
7	A7	70	81.3668	226778	22902.5	Target 1
7	A7	71	81.6765	222745	29092	Target 1
7	A7	72	81.9861	213127	36748	Target 1
7	A7	73	82.2958	203032	45451.9	Target 1
7	A7	74	82.6055	186020	54380.8	Target 1
7	A7	75	82.9151	168516	62348.8	Target 1
7	A7	76	83.2248	145805	67989.1	Target 1
7	A7	77	83.5345	113711	70080.8	Target 1
7	A7	78	83.8441	77659.6	67936.9	Target 1
7	A7	79	84.1538	49783.3	61690.8	Target 1
7	A7	80	84.4635	32335.3	52324.6	Target 1
7	A7	81	84.7731	23770.4	41393.6	Target 1
7	A7	82	85.0828	20139.6	30558	Target 1
7	A7	83	85.3925	19028	21127.1	Target 1
7	A7	84	85.7021	19385.3	13798.8	Target 1
7	A7	85	86.0118	17283.8	8794.34	Target 1
7	A7	86	86.3215	16084.6	5791.35	Target 1
7	A7	87	86.6311	14788.3	4004.12	Target 1
7	A7	88	86.9408	15118.5	2996.16	Target 1
7	A7	89	87.2505	13814.1	2447.79	Target 1
7	A7	90	87.5601	12718.1	2158.74	Target 1
7	A7	91	87.8698	13938.4	2007.5	Target 1
7	A7	92	88.1795	12938.4	1910.86	Target 1
7	A7	93	88.4891	9920.21	1806.28	Target 1
7	A7	94	88.7988	10039	1655.14	Target 1
7	A7	95	89.1085	10022.5	1449.89	Target 1
7	A7	96	89.4181	10186.6	1211.13	Target 1
7	A7	97	89.7278	9061.45	974.084	Target 1
7	A7	98	90.0375	8862.72	773.482	Target 1
7	A7	99	90.3471	9191.26	634.407	Target 1
7	A7	100	90.6568	8707.12	567.948	Target 1
7	A7	101	90.9665	8759.97	567.566	Target 1
7	A7	102	91.2761	9390.41	606.953	Target 1
7	A7	103	91.5858	7712.62	645.485	Target 1
7	A7	104	91.8955	6344.77	644.159	Target 1
7	A7	105	92.2051	6916.86	584.78	Target 1
7	A7	106	92.5148	7333.77	479.021	Target 1
7	A7	107	92.8245	7459.77	359.558	Target 1
7	A7	108	93.1341	6778.17	259.313	Target 1
7	A7	109	93.4438	6927.85	193.728	Target 1
7	A7	110	93.7535	7150.26	157.222	Target 1
7	A7	111	94.0631	5887.27	133.096	Target 1
7	A7	112	94.3728	6240.33	106.93	Target 1
7	A7	113	94.6825	7170.13	73.792	Target 1
8	A8	1	59.9998	409669	7333.26	Target 1
8	A8	2	60.3095	408770	7557.67	Target 1
8	A8	3	60.6191	405727	7775.89	Target 1
8	A8	4	60.9288	402115	7999.3	Target 1
8	A8	5	61.2385	401205	8247.24	Target 1
8	A8	6	61.5481	399667	8536.56	Target 1
8	A8	7	61.8578	394425	8871.16	Target 1
8	A8	8	62.1675	394831	9237.8	Target 1
8	A8	9	62.4771	388780	9674.52	Target 1
8	A8	10	62.7868	386781	10071.2	Target 1
8	A8	11	63.0965	383982	10369.4	Target 1
8	A8	12	63.4061	381749	10531.4	Target 1
8	A8	13	63.7158	375609	10556	Target 1
8	A8	14	64.0255	371941	10488.8	Target 1
8	A8	15	64.3351	367829	10404.3	Target 1
8	A8	16	64.6448	368334	10367.7	Target 1
8	A8	17	64.9545	363382	10400	Target 1
8	A8	18	65.2641	360555	10472.6	Target 1
8	A8	19	65.5738	356655	10533.6	Target 1
8	A8	20	65.8835	351222	10542.1	Target 1
8	A8	21	66.1931	349366	10487.1	Target 1
8	A8	22	66.5028	347148	10383.4	Target 1
8	A8	23	66.8125	343123	10257.3	Target 1
8	A8	24	67.1221	338050	10134.8	Target 1
8	A8	25	67.4318	335621	10035.7	Target 1
8	A8	26	67.7415	334528	9969.68	Target 1
8	A8	27	68.0511	329749	9934.99	Target 1
8	A8	28	68.3608	327036	9924.03	Target 1
8	A8	29	68.6705	322729	9932.83	Target 1
8	A8	30	68.9801	320054	9965.26	Target 1
8	A8	31	69.2898	318287	10024.8	Target 1
8	A8	32	69.5995	313944	10100	Target 1
8	A8	33	69.9091	312333	10158.6	Target 1
8	A8	34	70.2188	307748	10160.5	Target 1
8	A8	35	70.5285	303735	10083.1	Target 1
8	A8	36	70.8381	300279	9938.88	Target 1
8	A8	37	71.1478	297414	9770.2	Target 1
8	A8	38	71.4575	296533	9624.3	Target 1
8	A8	39	71.7671	292102	9526.13	Target 1
8	A8	40	72.0768	289195	9468.95	Target 1
8	A8	41	72.3865	286383	9427.42	Target 1
8	A8	42	72.6961	283175	9380.81	Target 1
8	A8	43	73.0058	278738	9328.55	Target 1
8	A8	44	73.3155	277577	9287.1	Target 1
8	A8	45	73.6251	273266	9271.96	Target 1
8	A8	46	73.9348	273115	9279.66	Target 1
8	A8	47	74.2445	267340	9283.22	Target 1
8	A8	48	74.5541	265881	9249.21	Target 1
8	A8	49	74.8638	261021	9162.99	Target 1
8	A8	50	75.1735	259641	9024.33	Target 1
8	A8	51	75.4831	255827	8859.49	Target 1
8	A8	52	75.7928	253042	8706.62	Target 1
8	A8	53	76.1025	251590	8598.88	Target 1
8	A8	54	76.4121	248378	8549.28	Target 1
8	A8	55	76.7218	244445	8544.21	Target 1
8	A8	56	77.0315	244492	8548.58	Target 1
8	A8	57	77.3411	241124	8523.98	Target 1
8	A8	58	77.6508	235410	8453.19	Target 1
8	A8	59	77.9605	233193	8358.76	Target 1
8	A8	60	78.2701	233067	8304.85	Target 1
8	A8	61	78.5798	228639	8378.61	Target 1
8	A8	62	78.8895	226213	8661.4	Target 1
8	A8	63	79.1991	225457	9205.81	Target 1
8	A8	64	79.5088	221978	10184.6	Target 1
8	A8	65	79.8185	219125	11532.1	Target 1
8	A8	66	80.1281	214253	13295	Target 1
8	A8	67	80.4378	209725	15613.2	Target 1
8	A8	68	80.7475	206381	18702.9	Target 1
8	A8	69	81.0571	200756	22790.1	Target 1
8	A8	70	81.3668	197647	28000.1	Target 1
8	A8	71	81.6765	192546	34253.4	Target 1
8	A8	72	81.9861	179952	41219.8	Target 1
8	A8	73	82.2958	165932	48343.3	Target 1
8	A8	74	82.6055	148891	54910.9	Target 1
8	A8	75	82.9151	131590	60129.6	Target 1
8	A8	76	83.2248	116347	63214.4	Target 1
8	A8	77	83.5345	94778.2	63516.4	Target 1
8	A8	78	83.8441	67567.2	60701.9	Target 1
8	A8	79	84.1538	46237.7	54923	Target 1
8	A8	80	84.4635	31598.5	46870.6	Target 1
8	A8	81	84.7731	24191.5	37636.7	Target 1
8	A8	82	85.0828	19655.6	28419.5	Target 1
8	A8	83	85.3925	17243.6	20203.3	Target 1
8	A8	84	85.7021	15830.5	13555.1	Target 1
8	A8	85	86.0118	13746.9	8712.49	Target 1
8	A8	86	86.3215	13287	5836.23	Target 1
8	A8	87	86.6311	12521	3941.91	Target 1
8	A8	88	86.9408	12354	2746.93	Target 1
8	A8	89	87.2505	11852.8	2022.13	Target 1
8	A8	90	87.5601	10377.7	1601.33	Target 1
8	A8	91	87.8698	11542.6	1365.9	Target 1
8	A8	92	88.1795	10135.2	1226.55	Target 1
8	A8	93	88.4891	9951.86	1114.47	Target 1
8	A8	94	88.7988	8949.23	983.777	Target 1
8	A8	95	89.1085	7269.78	817.818	Target 1
8	A8	96	89.4181	9126.45	628.806	Target 1
8	A8	97	89.7278	8345.77	445.476	Target 1
8	A8	98	90.0375	7724.16	294.352	Target 1
8	A8	99	90.3471	8826.93	186.577	Target 1
8	A8	100	90.6568	6914.18	117.966	Target 1
8	A8	101	90.9665	7533.95	79.0723	Target 1
8	A8	102	91.2761	7580.05	64.5527	Target 1
8	A8	103	91.5858	7157.96	73.6221	Target 1
8	A8	104	91.8955	7932.91	102.532	Target 1
8	A8	105	92.2051	6669.25	137.296	Target 1
8	A8	106	92.5148	6085.15	154.213	Target 1
8	A8	107	92.8245	6811.07	129.06	Target 1
8	A8	108	93.1341	5887.25	49.3105	Target 1
8	A8	109	93.4438	5579.72	-77.8633	Target 1
8	A8	110	93.7535	5981.4	-226.39	Target 1
8	A8	111	94.0631	6316.91	-361.146	Target 1
8	A8	112	94.3728	6566.77	-452.728	Target 1
8	A8	113	94.6825	6955.65	-489.879	Target 1
9	A9	1	59.9998	469456	8923.36	Target 1
9	A9	2	60.3095	467609	9136.02	Target 1
9	A9	3	60.6191	463172	9351.57	Target 1
9	A9	4	60.9288	460192	9593.85	Target 1
9	A9	5	61.2385	460859	9885.69	Target 1
9	A9	6	61.5481	456642	10237.5	Target 1
9	A9	7	61.8578	450493	10647.1	Target 1
9	A9	8	62.1675	451568	11109.4	Target 1
9	A9	9	62.4771	444577	11570.8	Target 1
9	A9	10	62.7868	441267	11986.7	Target 1
9	A9	11	63.0965	439090	12308	Target 1
9	A9	12	63.4061	435722	12497.6	Target 1
9	A9	13	63.7158	427767	12550.6	Target 1
9	A9	14	64.0255	423870	12502.6	Target 1
9	A9	15	64.3351	419503	12413.8	Target 1
9	A9	16	64.6448	419102	12336.3	Target 1
9	A9	17	64.9545	414032	12289.1	Target 1
9	A9	18	65.2641	408631	12257.5	Target 1
9	A9	19	65.5738	403626	12214.3	Target 1
9	A9	20	65.8835	401610	12140	Target 1
9	A9	21	66.1931	396496	12030.4	Target 1
9	A9	22	66.5028	392924	11891.2	Target 1
9	A9	23	66.8125	390018	11732.8	Target 1
9	A9	24	67.1221	384314	11570.1	Target 1
9	A9	25	67.4318	379897	11423.2	Target 1
9	A9	26	67.7415	379092	11313.9	Target 1
9	A9	27	68.0511	374925	11259	Target 1
9	A9	28	68.3608	370231	11264.1	Target 1
9	A9	29	68.6705	366342	11322.8	Target 1
9	A9	30	68.9801	363768	11417.4	Target 1
9	A9	31	69.2898	361338	11518.9	Target 1
9	A9	32	69.5995	355560	11591	Target 1
9	A9	33	69.9091	353051	11602.1	Target 1
9	A9	34	70.2188	347934	11541.9	Target 1
9	A9	35	70.5285	344180	11431.7	Target 1
9	A9	36	70.8381	340026	11316.9	Target 1
9	A9	37	71.1478	337907	11240.4	Target 1
9	A9	38	71.4575	335628	11216.2	Target 1
9	A9	39	71.7671	331456	11219.5	Target 1
9	A9	40	72.0768	326578	11202.6	Target 1
9	A9	41	72.3865	322809	11124.9	Target 1
9	A9	42	72.6961	318983	10976	Target 1
9	A9	43	73.0058	315591	10777.5	Target 1
9	A9	44	73.3155	313101	10567	Target 1
9	A9	45	73.6251	309422	10389	Target 1
9	A9	46	73.9348	305873	10250.5	Target 1
9	A9	47	74.2445	302649	10155	Target 1
9	A9	48	74.5541	299838	10094.6	Target 1
9	A9	49	74.8638	297480	10053.4	Target 1
9	A9	50	75.1735	292752	10011.4	Target 1
9	A9	51	75.4831	290687	9951.16	Target 1
9	A9	52	75.7928	286087	9864.74	Target 1
9	A9	53	76.1025	284547	9758.87	Target 1
9	A9	54	76.4121	279718	9649.91	Target 1
9	A9	55	76.7218	277010	9550.93	Target 1
9	A9	56	77.0315	275981	9459.43	Target 1
9	A9	57	77.3411	273944	9356.62	Target 1
9	A9	58	77.6508	266408	9223.02	Target 1
9	A9	59	77.9605	265138	9061.62	Target 1
9	A9	60	78.2701	263542	8911.99	Target 1
9	A9	61	78.5798	259346	8843.79	Target 1
9	A9	62	78.8895	256931	8932.74	Target 1
9	A9	63	79.1991	256347	9235.11	Target 1
9	A9	64	79.5088	252278	9779.73	Target 1
9	A9	65	79.8185	250543	10590.8	Target 1
9	A9	66	80.1281	245377	11791.5	Target 1
9	A9	67	80.4378	240028	13487.6	Target 1
9	A9	68	80.7475	238596	15929.1	Target 1
9	A9	69	81.0571	233667	19425.6	Target 1
9	A9	70	81.3668	229988	24259.2	Target 1
9	A9	71	81.6765	226571	30570.9	Target 1
9	A9	72	81.9861	212825	38244.6	Target 1
9	A9	73	82.2958	202288	46810.2	Target 1
9	A9	74	82.6055	185183	55395.8	Target 1
9	A9	75	82.9151	168382	62783	Target 1
9	A9	76	83.2248	140658	67617.5	Target 1
9	A9	77	83.5345	104208	68767.2	Target 1
9	A9	78	83.8441	67998.6	65715.5	Target 1
9	A9	79	84.1538	42562.4	58804.5	Target 1
9	A9	80	84.4635	26420	49181	Target 1
9	A9	81	84.7731	20107.7	38446	Target 1
9	A9	82	85.0828	17895.2	28164.5	Target 1
9	A9	83	85.3925	16074	19457.8	Target 1
9	A9	84	85.7021	14771.7	12829.9	Target 1
9	A9	85	86.0118	13855.8	8364.9	Target 1
9	A9	86	86.3215	12842.4	5599.03	Target 1
9	A9	87	86.6311	12264.6	3963.77	Target 1
9	A9	88	86.9408	11830.1	3060.46	Target 1
9	A9	89	87.2505	12079.5	2593.86	Target 1
9	A9	90	87.5601	10476.2	2367.39	Target 1
9	A9	91	87.8698	9393.01	2256.43	Target 1
9	A9	92	88.1795	10291	2184.23	Target 1
9	A9	93	88.4891	8002.89	2107.33	Target 1
9	A9	94	88.7988	8279.35	2007.12	Target 1
9	A9	95	89.1085	7391.22	1883.16	Target 1
9	A9	96	89.4181	6972.81	1745.94	Target 1
9	A9	97	89.7278	7412.69	1609.42	Target 1
9	A9	98	90.0375	5595.36	1484.58	Target 1
9	A9	99	90.3471	6362.51	1375.29	Target 1
9	A9	100	90.6568	6159.92	1276.65	Target 1
9	A9	101	90.9665	5040.79	1176.07	Target 1
9	A9	102	91.2761	5336.52	1057.71	Target 1
9	A9	103	91.5858	5068.27	910.283	Target 1
9	A9	104	91.8955	4370.6	735.677	Target 1
9	A9	105	92.2051	3936.66	552.682	Target 1
9	A9	106	92.5148	5689.23	390.845	Target 1
9	A9	107	92.8245	5900.17	275.79	Target 1
9	A9	108	93.1341	5438.22	214.993	Target 1
9	A9	109	93.4438	4329.36	193.979	Target 1
9	A9	110	93.7535	5023.34	185.111	Target 1
9	A9	111	94.0631	6329.99	161.589	Target 1
9	A9	112	94.3728	4734.81	107.246	Target 1
9	A9	113	94.6825	4513.1	18.6846	Target 1
10	A10	1	59.9998	432262	7666.7	Target 1
10	A10	2	60.3095	430044	7898.59	Target 1
10	A10	3	60.6191	427308	8133.4	Target 1
10	A10	4	60.9288	423559	8394.61	Target 1
10	A10	5	61.2385	423955	8706.12	Target 1
10	A10	6	61.5481	421419	9079.38	Target 1
10	A10	7	61.8578	414830	9505.14	Target 1
10	A10	8	62.1675	416166	9995.09	Target 1
10	A10	9	62.4771	410288	10473.6	Target 1
10	A10	10	62.7868	406830	10873.5	Target 1
10	A10	11	63.0965	404501	11147.3	Target 1
10	A10	12	63.4061	401315	11275.1	Target 1
10	A10	13	63.7158	394616	11278.7	Target 1
10	A10	14	64.0255	391579	11218.9	Target 1
10	A10	15	64.3351	387209	11168.4	Target 1
10	A10	16	64.6448	387596	11174.5	Target 1
10	A10	17	64.9545	382769	11237.5	Target 1
10	A10	18	65.2641	377663	11320.7	Target 1
10	A10	19	65.5738	373835	11379.7	Target 1
10	A10	20	65.8835	369533	11386.6	Target 1
10	A10	21	66.1931	367898	11334.5	Target 1
10	A10	22	66.5028	363189	11227.6	Target 1
10	A10	23	66.8125	359687	11073.9	Target 1
10	A10	24	67.1221	355456	10887.3	Target 1
10	A10	25	67.4318	350675	10692.2	Target 1
10	A10	26	67.7415	350058	10521	Target 1
10	A10	27	68.0511	346192	10404	Target 1
10	A10	28	68.3608	342078	10358.6	Target 1
10	A10	29	68.6705	338444	10383.2	Target 1
10	A10	30	68.9801	335686	10456.9	Target 1
10	A10	31	69.2898	335016	10543.9	Target 1
10	A10	32	69.5995	328399	10605.6	Target 1
10	A10	33	69.9091	325328	10618	Target 1
10	A10	34	70.2188	321655	10585.6	Target 1
10	A10	35	70.5285	318965	10541.4	Target 1
10	A10	36	70.8381	315327	10527.7	Target 1
10	A10	37	71.1478	312209	10568.9	Target 1
10	A10	38	71.4575	310513	10653.3	Target 1
10	A10	39	71.7671	305895	10736.1	Target 1
10	A10	40	72.0768	301558	10761.1	Target 1
10	A10	41	72.3865	298387	10687.3	Target 1
10	A10	42	72.6961	294940	10506.8	Target 1
10	A10	43	73.0058	290842	10245.3	Target 1
10	A10	44	73.3155	288092	9947.32	Target 1
10	A10	45	73.6251	285458	9658.25	Target 1
10	A10	46	73.9348	282270	9430.35	Target 1
10	A10	47	74.2445	279009	9254.51	Target 1
10	A10	48	74.5541	277050	9120.63	Target 1
10	A10	49	74.8638	273210	9015.41	Target 1
10	A10	50	75.1735	270536	8925.5	Target 1
10	A10	51	75.4831	268521	8844.75	Target 1
10	A10	52	75.7928	264307	8777.93	Target 1
10	A10	53	76.1025	261349	8736.57	Target 1
10	A10	54	76.4121	260008	8726.59	Target 1
10	A10	55	76.7218	256571	8734.51	Target 1
10	A10	56	77.0315	254952	8723.7	Target 1
10	A10	57	77.3411	251896	8648.64	Target 1
10	A10	58	77.6508	245734	8482.42	Target 1
10	A10	59	77.9605	244441	8241.49	Target 1
10	A10	60	78.2701	243497	7991.37	Target 1
10	A10	61	78.5798	238981	7829.29	Target 1
10	A10	62	78.8895	236560	7852.94	Target 1
10	A10	63	79.1991	237575	8133.05	Target 1
10	A10	64	79.5088	232983	8706.51	Target 1
10	A10	65	79.8185	231267	9598.91	Target 1
10	A10	66	80.1281	227198	11019.7	Target 1
10	A10	67	80.4378	222338	13018.4	Target 1
10	A10	68	80.7475	220598	15852.4	Target 1
10	A10	69	81.0571	216217	19843.1	Target 1
10	A10	70	81.3668	211037	25276.2	Target 1
10	A10	71	81.6765	208836	32269.8	Target 1
10	A10	72	81.9861	197838	40642.3	Target 1
10	A10	73	82.2958	184502	49816.8	Target 1
10	A10	74	82.6055	168563	58798.1	Target 1
10	A10	75	82.9151	149312	66264.9	Target 1
10	A10	76	83.2248	126905	70815.1	Target 1
10	A10	77	83.5345	92198.5	71340.6	Target 1
10	A10	78	83.8441	57939	67416.6	Target 1
10	A10	79	84.1538	34802.3	59523.7	Target 1
10	A10	80	84.4635	22797.5	48960.4	Target 1
10	A10	81	84.7731	17399.8	37454.4	Target 1
10	A10	82	85.0828	15257.9	26644.6	Target 1
10	A10	83	85.3925	14568.7	17662.9	Target 1
10	A10	84	85.7021	13596.4	10972	Target 1
10	A10	85	86.0118	12814.3	6794.15	Target 1
10	A10	86	86.3215	11930.4	4309.02	Target 1
10	A10	87	86.6311	11319.7	2893.65	Target 1
10	A10	88	86.9408	10474.7	2138.69	Target 1
10	A10	89	87.2505	10096.1	1757.13	Target 1
10	A10	90	87.5601	9868.51	1571.4	Target 1
10	A10	91	87.8698	9052.8	1473.09	Target 1
10	A10	92	88.1795	8421.05	1387.41	Target 1
10	A10	93	88.4891	7555.65	1257.94	Target 1
10	A10	94	88.7988	7262.48	1051.39	Target 1
10	A10	95	89.1085	5203.77	770.259	Target 1
10	A10	96	89.4181	6361.61	457.081	Target 1
10	A10	97	89.7278	6159.95	179.316	Target 1
10	A10	98	90.0375	6598.09	-2.60156	Target 1
10	A10	99	90.3471	8320.08	-67.0986	Target 1
10	A10	100	90.6568	5851.78	-42.4023	Target 1
10	A10	101	90.9665	5119.4	11.793	Target 1
10	A10	102	91.2761	5361.28	39.9365	Target 1
10	A10	103	91.5858	5359.39	19.3652	Target 1
10	A10	104	91.8955	5774.09	-35.2383	Target 1
10	A10	105	92.2051	5079.77	-90.2783	Target 1
10	A10	106	92.5148	5495.75	-118.468	Target 1
10	A10	107	92.8245	5112.09	-114.391	Target 1
10	A10	108	93.1341	5382.64	-93.9951	Target 1
10	A10	109	93.4438	3904.84	-82.0479	Target 1
10	A10	110	93.7535	5163.89	-96.3379	Target 1
10	A10	111	94.0631	3140.77	-137.445	Target 1
10	A10	112	94.3728	4964.07	-189.272	Target 1
10	A10	113	94.6825	5271.13	-229.535	Target 1
13	B1	1	59.9998	497660	8934.48	Target 1
13	B1	2	60.3095	496702	9198.33	Target 1
13	B1	3	60.6191	493725	9493.55	Target 1
13	B1	4	60.9288	489526	9819.45	Target 1
13	B1	5	61.2385	487658	10167.8	Target 1
13	B1	6	61.5481	486755	10523.1	Target 1
13	B1	7	61.8578	476853	10878.1	Target 1
13	B1	8	62.1675	480092	11250.9	Target 1
13	B1	9	62.4771	471374	11583.1	Target 1
13	B1	10	62.7868	467962	11865.6	Target 1
13	B1	11	63.0965	466524	12085.4	Target 1
13	B1	12	63.4061	462902	12229.1	Target 1
13	B1	13	63.7158	454652	12294.3	Target 1
13	B1	14	64.0255	453119	12298.3	Target 1
13	B1	15	64.3351	446046	12269.6	Target 1
13	B1	16	64.6448	446209	12227.6	Target 1
13	B1	17	64.9545	440907	12167.7	Target 1
13	B1	18	65.2641	436302	12069.4	Target 1
13	B1	19	65.5738	430447	11919.2	Target 1
13	B1	20	65.8835	426399	11726.8	Target 1
13	B1	21	66.1931	424241	11521	Target 1
13	B1	22	66.5028	421051	11331.5	Target 1
13	B1	23	66.8125	416109	11176.3	Target 1
13	B1	24	67.1221	412329	11065.2	Target 1
13	B1	25	67.4318	405936	11007.4	Target 1
13	B1	26	67.7415	407287	11011.5	Target 1
13	B1	27	68.0511	401646	11077	Target 1
13	B1	28	68.3608	397479	11187.3	Target 1
13	B1	29	68.6705	393900	11314	Target 1
13	B1	30	68.9801	388500	11427.8	Target 1
13	B1	31	69.2898	388868	11505.6	Target 1
13	B1	32	69.5995	380979	11532.7	Target 1
13	B1	33	69.9091	377978	11501.2	Target 1
13	B1	34	70.2188	375968	11416.5	Target 1
13	B1	35	70.5285	370684	11304.5	Target 1
13	B1	36	70.8381	364807	11212.4	Target 1
13	B1	37	71.1478	363210	11190.8	Target 1
13	B1	38	71.4575	361273	11262.9	Target 1
13	B1	39	71.7671	357164	11400.5	Target 1
13	B1	40	72.0768	354119	11528.4	Target 1
13	B1	41	72.3865	346923	11560.6	Target 1
13	B1	42	72.6961	343423	11444.4	Target 1
13	B1	43	73.0058	339220	11183.9	Target 1
13	B1	44	73.3155	337475	10830.2	Target 1
13	B1	45	73.6251	332042	10502.3	Target 1
13	B1	46	73.9348	330608	10204.4	Target 1
13	B1	47	74.2445	325598	9960.74	Target 1
13	B1	48	74.5541	323008	9781.29	Target 1
13	B1	49	74.8638	320943	9662.15	Target 1
13	B1	50	75.1735	316073	9589.41	Target 1
13	B1	51	75.4831	315571	9543.06	Target 1
13	B1	52	75.7928	308636	9504.64	Target 1
13	B1	53	76.1025	308693	9464.6	Target 1
13	B1	54	76.4121	302878	9423.74	Target 1
13	B1	55	76.7218	301056	9385.47	Target 1
13	B1	56	77.0315	298666	9344.85	Target 1
13	B1	57	77.3411	296432	9284.58	Target 1
13	B1	58	77.6508	290184	9186.31	Target 1
13	B1	59	77.9605	288198	9051.56	Target 1
13	B1	60	78.2701	286085	8919.49	Target 1
13	B1	61	78.5798	281226	8867.46	Target 1
13	B1	62	78.8895	279298	8990.22	Target 1
13	B1	63	79.1991	278066	9368.69	Target 1
13	B1	64	79.5088	274522	10051	Target 1
13	B1	65	79.8185	274221	11110.6	Target 1
13	B1	66	80.1281	266080	12753.4	Target 1
13	B1	67	80.4378	260255	15013.8	Target 1
13	B1	68	80.7475	260053	18177.4	Target 1
13	B1	69	81.0571	253710	22605.2	Target 1
13	B1	70	81.3668	248770	28616	Target 1
13	B1	71	81.6765	244654	36330.6	Target 1
13	B1	72	81.9861	232298	45526.3	Target 1
13	B1	73	82.2958	217119	55538.5	Target 1
13	B1	74	82.6055	197512	65247.8	Target 1
13	B1	75	82.9151	178599	73199.6	Target 1
13	B1	76	83.2248	149449	77887.2	Target 1
13	B1	77	83.5345	109086	78163.7	Target 1
13	B1	78	83.8441	73144	73646.5	Target 1
13	B1	79	84.1538	49685.2	64921	Target 1
13	B1	80	84.4635	34858.6	53410.8	Target 1
13	B1	81	84.7731	27230.3	40950	Target 1
13	B1	82	85.0828	26503.8	29248	Target 1
13	B1	83	85.3925	23415.3	19480.6	Target 1
13	B1	84	85.7021	22246.2	12142.5	Target 1
13	B1	85	86.0118	21820.6	7678.88	Target 1
13	B1	86	86.3215	22489.5	5034.72	Target 1
13	B1	87	86.6311	20678.1	3535.49	Target 1
13	B1	88	86.9408	19769.1	2738.25	Target 1
13	B1	89	87.2505	19034.8	2307.2	Target 1
13	B1	90	87.5601	17169.8	2030.03	Target 1
13	B1	91	87.8698	18189.3	1800.42	Target 1
13	B1	92	88.1795	16574.3	1583.59	Target 1
13	B1	93	88.4891	16909	1380.09	Target 1
13	B1	94	88.7988	16735.1	1199.35	Target 1
13	B1	95	89.1085	15041.8	1047.33	Target 1
13	B1	96	89.4181	15346.4	924.45	Target 1
13	B1	97	89.7278	16165	827.237	Target 1
13	B1	98	90.0375	14913.2	749.974	Target 1
13	B1	99	90.3471	13797.5	686.666	Target 1
13	B1	100	90.6568	14726.2	633.286	Target 1
13	B1	101	90.9665	14050.3	588.341	Target 1
13	B1	102	91.2761	15035.7	550.597	Target 1
13	B1	103	91.5858	12357.4	516.266	Target 1
13	B1	104	91.8955	14003.1	478.729	Target 1
13	B1	105	92.2051	13134.3	430.633	Target 1
13	B1	106	92.5148	13064.7	365.083	Target 1
13	B1	107	92.8245	13115.7	274.868	Target 1
13	B1	108	93.1341	13230.8	152.942	Target 1
13	B1	109	93.4438	11789	-2.57031	Target 1
13	B1	110	93.7535	11996	-181.479	Target 1
13	B1	111	94.0631	14034.2	-360.396	Target 1
13	B1	112	94.3728	13146.6	-511.926	Target 1
13	B1	113	94.6825	14091.8	-619.282	Target 1
14	B2	1	59.9998	411338	7937.03	Target 1
14	B2	2	60.3095	411056	8021.88	Target 1
14	B2	3	60.6191	408857	8149.26	Target 1
14	B2	4	60.9288	404226	8335.03	Target 1
14	B2	5	61.2385	404114	8583.63	Target 1
14	B2	6	61.5481	401387	8897	Target 1
14	B2	7	61.8578	395926	9276.63	Target 1
14	B2	8	62.1675	396062	9635.08	Target 1
14	B2	9	62.4771	390178	9922.69	Target 1
14	B2	10	62.7868	386721	10094.8	Target 1
14	B2	11	63.0965	384213	10121.4	Target 1
14	B2	12	63.4061	382622	10000.3	Target 1
14	B2	13	63.7158	375286	9771.1	Target 1
14	B2	14	64.0255	372169	9513.1	Target 1
14	B2	15	64.3351	369117	9318.57	Target 1
14	B2	16	64.6448	368952	9250.58	Target 1
14	B2	17	64.9545	366337	9313.33	Target 1
14	B2	18	65.2641	360591	9455.83	Target 1
14	B2	19	65.5738	357778	9604.09	Target 1
14	B2	20	65.8835	353525	9696.19	Target 1
14	B2	21	66.1931	352136	9700.1	Target 1
14	B2	22	66.5028	347873	9613.71	Target 1
14	B2	23	66.8125	343650	9458.49	Target 1
14	B2	24	67.1221	341252	9274.12	Target 1
14	B2	25	67.4318	336056	9111.66	Target 1
14	B2	26	67.7415	337108	9020.85	Target 1
14	B2	27	68.0511	331348	9034.78	Target 1
14	B2	28	68.3608	329323	9158.18	Target 1
14	B2	29	68.6705	325908	9364.09	Target 1
14	B2	30	68.9801	322632	9598.71	Target 1
14	B2	31	69.2898	322100	9793.35	Target 1
14	B2	32	69.5995	314575	9884.24	Target 1
14	B2	33	69.9091	312755	9836.13	Target 1
14	B2	34	70.2188	309247	9659.89	Target 1
14	B2	35	70.5285	305212	9412.64	Target 1
14	B2	36	70.8381	302231	9175.44	Target 1
14	B2	37	71.1478	300566	9016.22	Target 1
14	B2	38	71.4575	298067	8957.13	Target 1
14	B2	39	71.7671	294906	8965	Target 1
14	B2	40	72.0768	291724	8971.84	Target 1
14	B2	41	72.3865	287924	8914.67	Target 1
14	B2	42	72.6961	283587	8776.15	Target 1
14	B2	43	73.0058	281293	8604.73	Target 1
14	B2	44	73.3155	279812	8432.5	Target 1
14	B2	45	73.6251	274944	8304.69	Target 1
14	B2	46	73.9348	275624	8238.98	Target 1
14	B2	47	74.2445	270230	8220.95	Target 1
14	B2	48	74.5541	267933	8217.44	Target 1
14	B2	49	74.8638	265615	8196.9	Target 1
14	B2	50	75.1735	261576	8144.42	Target 1
14	B2	51	75.4831	259782	8064.44	Target 1
14	B2	52	75.7928	256246	7973.52	Target 1
14	B2	53	76.1025	255030	7889.5	Target 1
14	B2	54	76.4121	250861	7823.14	Target 1
14	B2	55	76.7218	249174	7775.5	Target 1
14	B2	56	77.0315	246140	7740.65	Target 1
14	B2	57	77.3411	244367	7712.47	Target 1
14	B2	58	77.6508	240111	7694.05	Target 1
14	B2	59	77.9605	238638	7706.93	Target 1
14	B2	60	78.2701	236094	7796.16	Target 1
14	B2	61	78.5798	231822	8025.09	Target 1
14	B2	62	78.8895	230997	8459.6	Target 1
14	B2	63	79.1991	228610	9214.94	Target 1
14	B2	64	79.5088	225665	10381.1	Target 1
14	B2	65	79.8185	223868	11949	Target 1
14	B2	66	80.1281	215567	14034.4	Target 1
14	B2	67	80.4378	211695	16842.7	Target 1
14	B2	68	80.7475	209649	20634.1	Target 1
14	B2	69	81.0571	204748	25619.9	Target 1
14	B2	70	81.3668	199129	31831.3	Target 1
14	B2	71	81.6765	192385	39028.2	Target 1
14	B2	72	81.9861	176469	46688.3	Target 1
14	B2	73	82.2958	158191	54064.5	Target 1
14	B2	74	82.6055	140174	60271.5	Target 1
14	B2	75	82.9151	123058	64388.1	Target 1
14	B2	76	83.2248	103709	65598.7	Target 1
14	B2	77	83.5345	73084.5	63394.9	Target 1
14	B2	78	83.8441	46182.9	57790.9	Target 1
14	B2	79	84.1538	29795.6	49432.3	Target 1
14	B2	80	84.4635	21353.7	39494.1	Target 1
14	B2	81	84.7731	17652.6	29369.8	Target 1
14	B2	82	85.0828	15341.3	20286.3	Target 1
14	B2	83	85.3925	16055.1	13016.4	Target 1
14	B2	84	85.7021	14151.9	7952.28	Target 1
14	B2	85	86.0118	13220.3	5104.85	Target 1
14	B2	86	86.3215	13665.1	3449.03	Target 1
14	B2	87	86.6311	12803	2569.41	Target 1
14	B2	88	86.9408	10970	2112.1	Target 1
14	B2	89	87.2505	9911.22	1834.78	Target 1
14	B2	90	87.5601	7780.37	1611.42	Target 1
14	B2	91	87.8698	9726.82	1404.1	Target 1
14	B2	92	88.1795	9433.7	1217.16	Target 1
14	B2	93	88.4891	7157.6	1055.08	Target 1
14	B2	94	88.7988	8707.54	904.116	Target 1
14	B2	95	89.1085	5485.9	741.461	Target 1
14	B2	96	89.4181	5857.22	555.775	Target 1
14	B2	97	89.7278	6183.42	356.625	Target 1
14	B2	98	90.0375	6837.61	164.095	Target 1
14	B2	99	90.3471	5722.6	-10.0156	Target 1
14	B2	100	90.6568	5659.27	-170.216	Target 1
14	B2	101	90.9665	4591.29	-326.619	Target 1
14	B2	102	91.2761	4969.27	-476.095	Target 1
14	B2	103	91.5858	5984.15	-593.703	Target 1
14	B2	104	91.8955	6065.5	-643.646	Target 1
14	B2	105	92.2051	5956.86	-602.365	Target 1
14	B2	106	92.5148	5545.44	-477.412	Target 1
14	B2	107	92.8245	5755.88	-309.935	Target 1
14	B2	108	93.1341	5225.08	-159.644	Target 1
14	B2	109	93.4438	4027.69	-80.2646	Target 1
14	B2	110	93.7535	3430.75	-97.1699	Target 1
14	B2	111	94.0631	4396.42	-197.807	Target 1
14	B2	112	94.3728	3624.43	-339.942	Target 1
14	B2	113	94.6825	5451.09	-473.46	Target 1
15	B3	1	59.9998	414955	7081.06	Target 1
15	B3	2	60.3095	417057	7321.59	Target 1
15	B3	3	60.6191	413152	7583.88	Target 1
15	B3	4	60.9288	408309	7874.19	Target 1
15	B3	5	61.2385	408301	8199.41	Target 1
15	B3	6	61.5481	407237	8559.74	Target 1
15	B3	7	61.8578	400267	8941.23	Target 1
15	B3	8	62.1675	401906	9315.15	Target 1
15	B3	9	62.4771	394605	9658.78	Target 1
15	B3	10	62.7868	393620	9913.28	Target 1
15	B3	11	63.0965	390113	10058.8	Target 1
15	B3	12	63.4061	385767	10107.7	Target 1
15	B3	13	63.7158	381914	10106.4	Target 1
15	B3	14	64.0255	378328	10117.4	Target 1
15	B3	15	64.3351	375112	10187	Target 1
15	B3	16	64.6448	374609	10315.7	Target 1
15	B3	17	64.9545	370279	10455	Target 1
15	B3	18	65.2641	365222	10536.1	Target 1
15	B3	19	65.5738	360021	10510.9	Target 1
15	B3	20	65.8835	358174	10377.9	Target 1
15	B3	21	66.1931	353504	10176.5	Target 1
15	B3	22	66.5028	351882	9961	Target 1
15	B3	23	66.8125	348492	9772.87	Target 1
15	B3	24	67.1221	343350	9630.02	Target 1
15	B3	25	67.4318	341372	9532	Target 1
15	B3	26	67.7415	339901	9472.06	Target 1
15	B3	27	68.0511	333769	9446.73	Target 1
15	B3	28	68.3608	331666	9457.72	Target 1
15	B3	29	68.6705	329073	9505.83	Target 1
15	B3	30	68.9801	325906	9581.96	Target 1
15	B3	31	69.2898	324541	9662.74	Target 1
15	B3	32	69.5995	317674	9717.84	Target 1
15	B3	33	69.9091	316616	9725.71	Target 1
15	B3	34	70.2188	312550	9689.37	Target 1
15	B3	35	70.5285	309839	9640.07	Target 1
15	B3	36	70.8381	304993	9624.08	Target 1
15	B3	37	71.1478	303479	9677.08	Target 1
15	B3	38	71.4575	301864	9799.41	Target 1
15	B3	39	71.7671	297977	9949.8	Target 1
15	B3	40	72.0768	293954	10062.9	Target 1
15	B3	41	72.3865	289329	10082.1	Target 1
15	B3	42	72.6961	285857	9986.61	Target 1
15	B3	43	73.0058	283347	9796.13	Target 1
15	B3	44	73.3155	280177	9554.16	Target 1
15	B3	45	73.6251	276849	9303.9	Target 1
15	B3	46	73.9348	274306	9084.85	Target 1
15	B3	47	74.2445	270142	8893.84	Target 1
15	B3	48	74.5541	269675	8730.74	Target 1
15	B3	49	74.8638	264705	8593.68	Target 1
15	B3	50	75.1735	261739	8481.71	Target 1
15	B3	51	75.4831	261235	8394.22	Target 1
15	B3	52	75.7928	256464	8329.25	Target 1
15	B3	53	76.1025	254666	8283.24	Target 1
15	B3	54	76.4121	251236	8251.16	Target 1
15	B3	55	76.7218	248315	8225.24	Target 1
15	B3	56	77.0315	247314	8192.89	Target 1
15	B3	57	77.3411	243788	8137.75	Target 1
15	B3	58	77.6508	239827	8047.42	Target 1
15	B3	59	77.9605	237683	7926.13	Target 1
15	B3	60	78.2701	235858	7804.5	Target 1
15	B3	61	78.5798	231526	7737.1	Target 1
15	B3	62	78.8895	229439	7785.8	Target 1
15	B3	63	79.1991	229135	7997.38	Target 1
15	B3	64	79.5088	226113	8391.62	Target 1
15	B3	65	79.8185	222597	8975.73	Target 1
15	B3	66	80.1281	219863	9812.03	Target 1
15	B3	67	80.4378	214512	11021.4	Target 1
15	B3	68	80.7475	212625	12810.4	Target 1
15	B3	69	81.0571	209682	15491.8	Target 1
15	B3	70	81.3668	205635	19393.4	Target 1
15	B3	71	81.6765	203205	24747.6	Target 1
15	B3	72	81.9861	195309	31561.5	Target 1
15	B3	73	82.2958	185991	39498.1	Target 1
15	B3	74	82.6055	173430	47803.8	Target 1
15	B3	75	82.9151	157807	55340.8	Target 1
15	B3	76	83.2248	136686	60776	Target 1
15	B3	77	83.5345	105260	62919.2	Target 1
15	B3	78	83.8441	72794.2	61113.6	Target 1
15	B3	79	84.1538	47654.7	55503.7	Target 1
15	B3	80	84.4635	32706.6	47035.7	Target 1
15	B3	81	84.7731	25647.6	37166.7	Target 1
15	B3	82	85.0828	22262.2	27414.1	Target 1
15	B3	83	85.3925	20885.7	18948.6	Target 1
15	B3	84	85.7021	19598.2	12383.5	Target 1
15	B3	85	86.0118	18069.7	7871.46	Target 1
15	B3	86	86.3215	19791.6	5108.07	Target 1
15	B3	87	86.6311	17616.8	3494.35	Target 1
15	B3	88	86.9408	15912	2605.36	Target 1
15	B3	89	87.2505	14875	2118.92	Target 1
15	B3	90	87.5601	14844.1	1838	Target 1
15	B3	91	87.8698	14846.7	1662.53	Target 1
15	B3	92	88.1795	14188.9	1540.44	Target 1
15	B3	93	88.4891	13613.6	1429.55	Target 1
15	B3	94	88.7988	11676.3	1288.34	Target 1
15	B3	95	89.1085	11173.6	1091.04	Target 1
15	B3	96	89.4181	10522.7	844.73	Target 1
15	B3	97	89.7278	11238.3	588.43	Target 1
15	B3	98	90.0375	11419.4	371.288	Target 1
15	B3	99	90.3471	10764.7	224.972	Target 1
15	B3	100	90.6568	10209.5	148.7	Target 1
15	B3	101	90.9665	10906.8	114.904	Target 1
15	B3	102	91.2761	9065.77	89.2119	Target 1
15	B3	103	91.5858	9785.83	50.6426	Target 1
15	B3	104	91.8955	8656.1	-0.436523	Target 1
15	B3	105	92.2051	10162.1	-50.2705	Target 1
15	B3	106	92.5148	9813.55	-88.7891	Target 1
15	B3	107	92.8245	9099.24	-122.374	Target 1
15	B3	108	93.1341	7895.87	-171.939	Target 1
15	B3	109	93.4438	8899.55	-257.33	Target 1
15	B3	110	93.7535	8364.47	-380.34	Target 1
15	B3	111	94.0631	8005.08	-519.906	Target 1
15	B3	112	94.3728	9742.87	-643.391	Target 1
15	B3	113	94.6825	9504.9	-725.492	Target 1
16	B4	1	59.9998	424291	7137.51	Target 1
16	B4	2	60.3095	421965	7321.44	Target 1
16	B4	3	60.6191	418299	7506.24	Target 1
16	B4	4	60.9288	416288	7728.01	Target 1
16	B4	5	61.2385	415484	8020.63	Target 1
16	B4	6	61.5481	414552	8396.6	Target 1
16	B4	7	61.8578	408465	8839.04	Target 1
16	B4	8	62.1675	407745	9308.01	Target 1
16	B4	9	62.4771	403627	9851.21	Target 1
16	B4	10	62.7868	400089	10295	Target 1
16	B4	11	63.0965	397471	10585	Target 1
16	B4	12	63.4061	394611	10696.4	Target 1
16	B4	13	63.7158	388340	10650.5	Target 1
16	B4	14	64.0255	385105	10515.9	Target 1
16	B4	15	64.3351	380563	10382.3	Target 1
16	B4	16	64.6448	381288	10317.6	Target 1
16	B4	17	64.9545	376835	10337	Target 1
16	B4	18	65.2641	372712	10405.6	Target 1
16	B4	19	65.5738	368983	10469.7	Target 1
16	B4	20	65.8835	363948	10489.9	Target 1
16	B4	21	66.1931	362492	10452.5	Target 1
16	B4	22	66.5028	358968	10359.1	Target 1
16	B4	23	66.8125	355963	10215.2	Target 1
16	B4	24	67.1221	350741	10031	Target 1
16	B4	25	67.4318	346914	9829.15	Target 1
16	B4	26	67.7415	346194	9647.99	Target 1
16	B4	27	68.0511	341466	9529.55	Target 1
16	B4	28	68.3608	339998	9501.93	Target 1
16	B4	29	68.6705	335139	9566.14	Target 1
16	B4	30	68.9801	333209	9695.78	Target 1
16	B4	31	69.2898	331626	9846.98	Target 1
16	B4	32	69.5995	324600	9974.44	Target 1
16	B4	33	69.9091	324074	10047.3	Target 1
16	B4	34	70.2188	320053	10059.5	Target 1
16	B4	35	70.5285	315603	10029.4	Target 1
16	B4	36	70.8381	312534	9986.15	Target 1
16	B4	37	71.1478	310570	9950.09	Target 1
16	B4	38	71.4575	308571	9919.27	Target 1
16	B4	39	71.7671	303019	9872.54	Target 1
16	B4	40	72.0768	300318	9788.3	Target 1
16	B4	41	72.3865	296378	9662.92	Target 1
16	B4	42	72.6961	293927	9514.16	Target 1
16	B4	43	73.0058	290878	9367.67	Target 1
16	B4	44	73.3155	288651	9251.47	Target 1
16	B4	45	73.6251	284590	9160.59	Target 1
16	B4	46	73.9348	281659	9073.41	Target 1
16	B4	47	74.2445	277961	8981.05	Target 1
16	B4	48	74.5541	276815	8880.98	Target 1
16	B4	49	74.8638	273183	8775.85	Target 1
16	B4	50	75.1735	269604	8671.26	Target 1
16	B4	51	75.4831	267959	8575.74	Target 1
16	B4	52	75.7928	263602	8501.96	Target 1
16	B4	53	76.1025	262348	8464.46	Target 1
16	B4	54	76.4121	259212	8471	Target 1
16	B4	55	76.7218	255575	8511.7	Target 1
16	B4	56	77.0315	254743	8555.89	Target 1
16	B4	57	77.3411	252804	8564.63	Target 1
16	B4	58	77.6508	245523	8516.51	Target 1
16	B4	59	77.9605	243916	8432.29	Target 1
16	B4	60	78.2701	242176	8380.71	Target 1
16	B4	61	78.5798	239682	8458.91	Target 1
16	B4	62	78.8895	236817	8757.84	Target 1
16	B4	63	79.1991	235287	9342.31	Target 1
16	B4	64	79.5088	231281	10425.1	Target 1
16	B4	65	79.8185	230778	11906.7	Target 1
16	B4	66	80.1281	222704	13869.5	Target 1
16	B4	67	80.4378	218890	16488.9	Target 1
16	B4	68	80.7475	214967	20010.2	Target 1
16	B4	69	81.0571	211833	24655.5	Target 1
16	B4	70	81.3668	206847	30497	Target 1
16	B4	71	81.6765	200002	37363	Target 1
16	B4	72	81.9861	185435	44816.2	Target 1
16	B4	73	82.2958	169569	52199.6	Target 1
16	B4	74	82.6055	151949	58707.3	Target 1
16	B4	75	82.9151	135818	63458	Target 1
16	B4	76	83.2248	116919	65602.1	Target 1
16	B4	77	83.5345	92449.4	64500.6	Target 1
16	B4	78	83.8441	63202.3	59957	Target 1
16	B4	79	84.1538	43193.1	52391.4	Target 1
16	B4	80	84.4635	32820.1	42825.3	Target 1
16	B4	81	84.7731	28036.7	32629.8	Target 1
16	B4	82	85.0828	26173.1	23135.2	Target 1
16	B4	83	85.3925	26059.7	15282.9	Target 1
16	B4	84	85.7021	24122.8	9466.25	Target 1
16	B4	85	86.0118	23465.7	6284.75	Target 1
16	B4	86	86.3215	22813.2	4385.46	Target 1
16	B4	87	86.6311	22667.8	3344.12	Target 1
16	B4	88	86.9408	19748.2	2815.68	Target 1
16	B4	89	87.2505	19555.2	2553.92	Target 1
16	B4	90	87.5601	19457.6	2407.41	Target 1
16	B4	91	87.8698	19083.2	2291.01	Target 1
16	B4	92	88.1795	16444.3	2159.02	Target 1
16	B4	93	88.4891	16157.2	1991.19	Target 1
16	B4	94	88.7988	15104.5	1787.37	Target 1
16	B4	95	89.1085	15577.9	1560.84	Target 1
16	B4	96	89.4181	15131.3	1326.69	Target 1
16	B4	97	89.7278	14241.1	1092.2	Target 1
16	B4	98	90.0375	12970.4	857.596	Target 1
16	B4	99	90.3471	13514.4	625.895	Target 1
16	B4	100	90.6568	12959.5	411.564	Target 1
16	B4	101	90.9665	13712.2	238.666	Target 1
16	B4	102	91.2761	13205	129.001	Target 1
16	B4	103	91.5858	13152.8	89.0352	Target 1
16	B4	104	91.8955	12949.2	104.13	Target 1
16	B4	105	92.2051	12979.6	142.487	Target 1
16	B4	106	92.5148	11943.8	165.568	Target 1
16	B4	107	92.8245	12652.4	140.511	Target 1
16	B4	108	93.1341	10853	50.8682	Target 1
16	B4	109	93.4438	12205.9	-97.5342	Target 1
16	B4	110	93.7535	11138.3	-278.642	Target 1
16	B4	111	94.0631	12780.8	-456.737	Target 1
16	B4	112	94.3728	11909.7	-601.528	Target 1
16	B4	113	94.6825	12895.9	-700.099	Target 1
17	B5	1	59.9998	394991	6538.07	Target 1
17	B5	2	60.3095	392665	6694.71	Target 1
17	B5	3	60.6191	390965	6890.42	Target 1
17	B5	4	60.9288	388393	7167	Target 1
17	B5	5	61.2385	387581	7545.58	Target 1
17	B5	6	61.5481	387927	8011.45	Target 1
17	B5	7	61.8578	380595	8516.9	Target 1
17	B5	8	62.1675	381086	9015.76	Target 1
17	B5	9	62.4771	375243	9450.39	Target 1
17	B5	10	62.7868	372985	9757.44	Target 1
17	B5	11	63.0965	370519	9917.93	Target 1
17	B5	12	63.4061	367484	9940.47	Target 1
17	B5	13	63.7158	361680	9865.42	Target 1
17	B5	14	64.0255	358847	9758.72	Target 1
17	B5	15	64.3351	354993	9687.13	Target 1
17	B5	16	64.6448	355200	9684.51	Target 1
17	B5	17	64.9545	351939	9734.08	Target 1
17	B5	18	65.2641	346704	9783.21	Target 1
17	B5	19	65.5738	343223	9782.1	Target 1
17	B5	20	65.8835	339388	9715.66	Target 1
17	B5	21	66.1931	335872	9605.84	Target 1
17	B5	22	66.5028	334874	9486.65	Target 1
17	B5	23	66.8125	331975	9376.64	Target 1
17	B5	24	67.1221	327542	9272.14	Target 1
17	B5	25	67.4318	322904	9163.17	Target 1
17	B5	26	67.7415	322338	9053.64	Target 1
17	B5	27	68.0511	318185	8969.51	Target 1
17	B5	28	68.3608	315615	8947.47	Target 1
17	B5	29	68.6705	312450	9013.99	Target 1
17	B5	30	68.9801	311197	9168	Target 1
17	B5	31	69.2898	308115	9375.82	Target 1
17	B5	32	69.5995	303312	9581.74	Target 1
17	B5	33	69.9091	301151	9727.87	Target 1
17	B5	34	70.2188	297862	9776.4	Target 1
17	B5	35	70.5285	293442	9723.17	Target 1
17	B5	36	70.8381	290351	9597.15	Target 1
17	B5	37	71.1478	287135	9445	Target 1
17	B5	38	71.4575	285841	9308.36	Target 1
17	B5	39	71.7671	282648	9206.8	Target 1
17	B5	40	72.0768	278879	9135.56	Target 1
17	B5	41	72.3865	276095	9077.37	Target 1
17	B5	42	72.6961	272762	9017.52	Target 1
17	B5	43	73.0058	269216	8950.55	Target 1
17	B5	44	73.3155	268839	8877.13	Target 1
17	B5	45	73.6251	263026	8796.92	Target 1
17	B5	46	73.9348	262207	8712.14	Target 1
17	B5	47	74.2445	258070	8613.69	Target 1
17	B5	48	74.5541	255669	8499.24	Target 1
17	B5	49	74.8638	252681	8368.89	Target 1
17	B5	50	75.1735	251286	8223	Target 1
17	B5	51	75.4831	247740	8063.13	Target 1
17	B5	52	75.7928	243996	7896.73	Target 1
17	B5	53	76.1025	242693	7740.06	Target 1
17	B5	54	76.4121	239739	7612.63	Target 1
17	B5	55	76.7218	237503	7524.4	Target 1
17	B5	56	77.0315	236693	7465.93	Target 1
17	B5	57	77.3411	233805	7411.81	Target 1
17	B5	58	77.6508	228676	7338.85	Target 1
17	B5	59	77.9605	227762	7248.05	Target 1
17	B5	60	78.2701	226357	7175.18	Target 1
17	B5	61	78.5798	222145	7182.39	Target 1
17	B5	62	78.8895	220980	7334.69	Target 1
17	B5	63	79.1991	220003	7675.68	Target 1
17	B5	64	79.5088	216962	8219.2	Target 1
17	B5	65	79.8185	214799	8980.58	Target 1
17	B5	66	80.1281	210942	10038.7	Target 1
17	B5	67	80.4378	205712	11459	Target 1
17	B5	68	80.7475	204084	13449.4	Target 1
17	B5	69	81.0571	201064	16287.7	Target 1
17	B5	70	81.3668	196230	20248.2	Target 1
17	B5	71	81.6765	193594	25498.1	Target 1
17	B5	72	81.9861	185452	31991.5	Target 1
17	B5	73	82.2958	175233	39381.3	Target 1
17	B5	74	82.6055	161048	46973.5	Target 1
17	B5	75	82.9151	146707	53760.8	Target 1
17	B5	76	83.2248	126527	58575.7	Target 1
17	B5	77	83.5345	98467.9	60371.5	Target 1
17	B5	78	83.8441	67442.4	58556.9	Target 1
17	B5	79	84.1538	42737.4	53244.8	Target 1
17	B5	80	84.4635	27647.9	45273.7	Target 1
17	B5	81	84.7731	20874.2	35964.5	Target 1
17	B5	82	85.0828	17723	26716.9	Target 1
17	B5	83	85.3925	15887.9	18627.2	Target 1
17	B5	84	85.7021	15072.9	12283.3	Target 1
17	B5	85	86.0118	12955.1	7847.15	Target 1
17	B5	86	86.3215	13583.1	5128.39	Target 1
17	B5	87	86.6311	13539.1	3498.97	Target 1
17	B5	88	86.9408	11691.4	2579.7	Target 1
17	B5	89	87.2505	11529.5	2065.41	Target 1
17	B5	90	87.5601	10139.4	1750.16	Target 1
17	B5	91	87.8698	9907.7	1520.27	Target 1
17	B5	92	88.1795	9645.81	1328.98	Target 1
17	B5	93	88.4891	9553.65	1163.68	Target 1
17	B5	94	88.7988	9678.64	1018.72	Target 1
17	B5	95	89.1085	8363.07	883.908	Target 1
17	B5	96	89.4181	7696.18	749.615	Target 1
17	B5	97	89.7278	7681.6	617.41	Target 1
17	B5	98	90.0375	8229.58	502.844	Target 1
17	B5	99	90.3471	8121.22	425.491	Target 1
17	B5	100	90.6568	7276.34	393.561	Target 1
17	B5	101	90.9665	8129.76	395.307	Target 1
17	B5	102	91.2761	6915.2	403.656	Target 1
17	B5	103	91.5858	5648.08	389.963	Target 1
17	B5	104	91.8955	7235.17	336.752	Target 1
17	B5	105	92.2051	6761.1	242.151	Target 1
17	B5	106	92.5148	6167.45	116.395	Target 1
17	B5	107	92.8245	5813.97	-24.085	Target 1
17	B5	108	93.1341	6398.74	-161.035	Target 1
17	B5	109	93.4438	7035.48	-277.902	Target 1
17	B5	110	93.7535	6370.04	-364.383	Target 1
17	B5	111	94.0631	6961.15	-420.796	Target 1
17	B5	112	94.3728	6933.76	-458.411	Target 1
17	B5	113	94.6825	6224.44	-493.969	Target 1
18	B6	1	59.9998	391353	6698.44	Target 1
18	B6	2	60.3095	389330	6878.13	Target 1
18	B6	3	60.6191	386587	7070.29	Target 1
18	B6	4	60.9288	383279	7302.94	Target 1
18	B6	5	61.2385	383979	7596.37	Target 1
18	B6	6	61.5481	382911	7948.06	Target 1
18	B6	7	61.8578	375667	8330.13	Target 1
18	B6	8	62.1675	377399	8708.53	Target 1
18	B6	9	62.4771	370540	9080.7	Target 1
18	B6	10	62.7868	369776	9354.28	Target 1
18	B6	11	63.0965	365987	9514.73	Target 1
18	B6	12	63.4061	363624	9572.02	Target 1
18	B6	13	63.7158	358396	9561.49	Target 1
18	B6	14	64.0255	356137	9535.31	Target 1
18	B6	15	64.3351	351890	9540.02	Target 1
18	B6	16	64.6448	351524	9590.76	Target 1
18	B6	17	64.9545	348548	9662.64	Target 1
18	B6	18	65.2641	343768	9707.9	Target 1
18	B6	19	65.5738	339161	9688.43	Target 1
18	B6	20	65.8835	336170	9596.79	Target 1
18	B6	21	66.1931	334262	9452.71	Target 1
18	B6	22	66.5028	331558	9282.78	Target 1
18	B6	23	66.8125	328343	9105.33	Target 1
18	B6	24	67.1221	323688	8932.71	Target 1
18	B6	25	67.4318	320871	8783.27	Target 1
18	B6	26	67.7415	320085	8685.78	Target 1
18	B6	27	68.0511	315728	8671.15	Target 1
18	B6	28	68.3608	313518	8753.93	Target 1
18	B6	29	68.6705	310930	8919.98	Target 1
18	B6	30	68.9801	308365	9126.71	Target 1
18	B6	31	69.2898	305769	9317.6	Target 1
18	B6	32	69.5995	300634	9444.61	Target 1
18	B6	33	69.9091	297969	9486.78	Target 1
18	B6	34	70.2188	295668	9456.12	Target 1
18	B6	35	70.5285	291698	9388.62	Target 1
18	B6	36	70.8381	289336	9325.7	Target 1
18	B6	37	71.1478	285965	9295.26	Target 1
18	B6	38	71.4575	283901	9300.76	Target 1
18	B6	39	71.7671	280850	9321.63	Target 1
18	B6	40	72.0768	277374	9323.73	Target 1
18	B6	41	72.3865	273682	9274.78	Target 1
18	B6	42	72.6961	271210	9157.44	Target 1
18	B6	43	73.0058	267457	8974.78	Target 1
18	B6	44	73.3155	265861	8747.99	Target 1
18	B6	45	73.6251	260672	8530.85	Target 1
18	B6	46	73.9348	260315	8346.91	Target 1
18	B6	47	74.2445	256729	8205.17	Target 1
18	B6	48	74.5541	255283	8118.5	Target 1
18	B6	49	74.8638	251006	8085.79	Target 1
18	B6	50	75.1735	249031	8091.7	Target 1
18	B6	51	75.4831	248550	8110.59	Target 1
18	B6	52	75.7928	242982	8115.74	Target 1
18	B6	53	76.1025	240905	8090.07	Target 1
18	B6	54	76.4121	238633	8032.83	Target 1
18	B6	55	76.7218	234655	7955.84	Target 1
18	B6	56	77.0315	234408	7873.22	Target 1
18	B6	57	77.3411	232449	7794.01	Target 1
18	B6	58	77.6508	226617	7726.13	Target 1
18	B6	59	77.9605	225638	7689.45	Target 1
18	B6	60	78.2701	223836	7725.61	Target 1
18	B6	61	78.5798	220458	7893.84	Target 1
18	B6	62	78.8895	217819	8251.93	Target 1
18	B6	63	79.1991	217403	8868.4	Target 1
18	B6	64	79.5088	214346	9834.58	Target 1
18	B6	65	79.8185	210866	11092	Target 1
18	B6	66	80.1281	205240	12706.6	Target 1
18	B6	67	80.4378	201650	14838.3	Target 1
18	B6	68	80.7475	197578	17729.3	Target 1
18	B6	69	81.0571	194318	21626.2	Target 1
18	B6	70	81.3668	189900	26663.2	Target 1
18	B6	71	81.6765	184994	32760.1	Target 1
18	B6	72	81.9861	172145	39577.8	Target 1
18	B6	73	82.2958	157079	46537.1	Target 1
18	B6	74	82.6055	140691	52873.3	Target 1
18	B6	75	82.9151	124344	57715	Target 1
18	B6	76	83.2248	107629	60203.7	Target 1
18	B6	77	83.5345	80989.2	59682.8	Target 1
18	B6	78	83.8441	53649.9	55924	Target 1
18	B6	79	84.1538	33191.9	49289.3	Target 1
18	B6	80	84.4635	22718.7	40708.8	Target 1
18	B6	81	84.7731	17658.8	31440.2	Target 1
18	B6	82	85.0828	16301.7	22706.2	Target 1
18	B6	83	85.3925	14308.5	15378.1	Target 1
18	B6	84	85.7021	13434.7	9836.86	Target 1
18	B6	85	86.0118	11546.4	6425.13	Target 1
18	B6	86	86.3215	12237.1	4391.24	Target 1
18	B6	87	86.6311	11670.9	3209.98	Target 1
18	B6	88	86.9408	10049.4	2564.16	Target 1
18	B6	89	87.2505	10006.6	2211.33	Target 1
18	B6	90	87.5601	8806	1991.2	Target 1
18	B6	91	87.8698	7605.83	1814.28	Target 1
18	B6	92	88.1795	8462.57	1642.49	Target 1
18	B6	93	88.4891	6482.1	1467.36	Target 1
18	B6	94	88.7988	8194.36	1291.72	Target 1
18	B6	95	89.1085	5665.05	1119.86	Target 1
18	B6	96	89.4181	5967.03	956.613	Target 1
18	B6	97	89.7278	6240.03	809.575	Target 1
18	B6	98	90.0375	5261.31	688.454	Target 1
18	B6	99	90.3471	6659.3	600.218	Target 1
18	B6	100	90.6568	4853.55	544.193	Target 1
18	B6	101	90.9665	4974.98	511.279	Target 1
18	B6	102	91.2761	5161.56	487.377	Target 1
18	B6	103	91.5858	5230.46	458.212	Target 1
18	B6	104	91.8955	4703.46	413.438	Target 1
18	B6	105	92.2051	2780.03	349.45	Target 1
18	B6	106	92.5148	5601.44	270.076	Target 1
18	B6	107	92.8245	4185.76	184.041	Target 1
18	B6	108	93.1341	4353.44	100.108	Target 1
18	B6	109	93.4438	3832.89	23.1904	Target 1
18	B6	110	93.7535	4002.25	-46.1367	Target 1
18	B6	111	94.0631	5259.52	-109.721	Target 1
18	B6	112	94.3728	3430.08	-170.176	Target 1
18	B6	113	94.6825	4500.13	-230.388	Target 1
19	B7	1	59.9998	434520	7731.83	Target 1
19	B7	2	60.3095	433644	7954.61	Target 1
19	B7	3	60.6191	430579	8196.85	Target 1
19	B7	4	60.9288	427196	8482.75	Target 1
19	B7	5	61.2385	426420	8832.94	Target 1
19	B7	6	61.5481	425382	9252.38	Target 1
19	B7	7	61.8578	417826	9723.79	Target 1
19	B7	8	62.1675	419032	10230.4	Target 1
19	B7	9	62.4771	413319	10713.5	Target 1
19	B7	10	62.7868	411022	11093.8	Target 1
19	B7	11	63.0965	406202	11327.8	Target 1
19	B7	12	63.4061	403244	11406.6	Target 1
19	B7	13	63.7158	398201	11364.5	Target 1
19	B7	14	64.0255	394317	11268.2	Target 1
19	B7	15	64.3351	390000	11184.7	Target 1
19	B7	16	64.6448	389755	11146.6	Target 1
19	B7	17	64.9545	385706	11136.7	Target 1
19	B7	18	65.2641	380882	11106.7	Target 1
19	B7	19	65.5738	375621	11014.5	Target 1
19	B7	20	65.8835	372642	10853.6	Target 1
19	B7	21	66.1931	369562	10655.7	Target 1
19	B7	22	66.5028	366830	10468.2	Target 1
19	B7	23	66.8125	363469	10330.8	Target 1
19	B7	24	67.1221	359762	10264.2	Target 1
19	B7	25	67.4318	354801	10271.6	Target 1
19	B7	26	67.7415	354700	10344.5	Target 1
19	B7	27	68.0511	350084	10465.4	Target 1
19	B7	28	68.3608	346920	10611.7	Target 1
19	B7	29	68.6705	341581	10759.7	Target 1
19	B7	30	68.9801	339946	10889.5	Target 1
19	B7	31	69.2898	337733	10985.5	Target 1
19	B7	32	69.5995	330880	11033.9	Target 1
19	B7	33	69.9091	329532	11024.7	Target 1
19	B7	34	70.2188	326240	10956.3	Target 1
19	B7	35	70.5285	321145	10843.3	Target 1
19	B7	36	70.8381	316894	10715.1	Target 1
19	B7	37	71.1478	315435	10603.2	Target 1
19	B7	38	71.4575	313418	10523.8	Target 1
19	B7	39	71.7671	308245	10468	Target 1
19	B7	40	72.0768	305692	10410.1	Target 1
19	B7	41	72.3865	300944	10327.3	Target 1
19	B7	42	72.6961	298258	10216.6	Target 1
19	B7	43	73.0058	294927	10096.4	Target 1
19	B7	44	73.3155	292556	9993.55	Target 1
19	B7	45	73.6251	288013	9927.83	Target 1
19	B7	46	73.9348	286469	9894.87	Target 1
19	B7	47	74.2445	282712	9871.78	Target 1
19	B7	48	74.5541	279772	9830.46	Target 1
19	B7	49	74.8638	275180	9746.39	Target 1
19	B7	50	75.1735	273627	9608.11	Target 1
19	B7	51	75.4831	270013	9421.89	Target 1
19	B7	52	75.7928	265975	9210.59	Target 1
19	B7	53	76.1025	264354	9006.18	Target 1
19	B7	54	76.4121	261091	8836.82	Target 1
19	B7	55	76.7218	258014	8712.29	Target 1
19	B7	56	77.0315	257169	8617.27	Target 1
19	B7	57	77.3411	254715	8519.23	Target 1
19	B7	58	77.6508	248243	8390.56	Target 1
19	B7	59	77.9605	246663	8232.96	Target 1
19	B7	60	78.2701	246165	8088.81	Target 1
19	B7	61	78.5798	241920	8031.05	Target 1
19	B7	62	78.8895	238501	8136.11	Target 1
19	B7	63	79.1991	238873	8454.99	Target 1
19	B7	64	79.5088	236498	9001.43	Target 1
19	B7	65	79.8185	233369	9770.92	Target 1
19	B7	66	80.1281	227777	10858.6	Target 1
19	B7	67	80.4378	224008	12340.8	Target 1
19	B7	68	80.7475	222271	14424.3	Target 1
19	B7	69	81.0571	218333	17417.8	Target 1
19	B7	70	81.3668	213178	21638.1	Target 1
19	B7	71	81.6765	211016	27300.9	Target 1
19	B7	72	81.9861	201749	34403.6	Target 1
19	B7	73	82.2958	193123	42620	Target 1
19	B7	74	82.6055	177302	51233.8	Target 1
19	B7	75	82.9151	161345	59153.9	Target 1
19	B7	76	83.2248	141749	65063.7	Target 1
19	B7	77	83.5345	113269	67722.8	Target 1
19	B7	78	83.8441	76704.4	66351.8	Target 1
19	B7	79	84.1538	49735.9	60944.4	Target 1
19	B7	80	84.4635	31972.7	52336.9	Target 1
19	B7	81	84.7731	22911.6	41972.1	Target 1
19	B7	82	85.0828	19836.3	31453.8	Target 1
19	B7	83	85.3925	16838.3	22098.7	Target 1
19	B7	84	85.7021	15714.1	14667.4	Target 1
19	B7	85	86.0118	14941.3	9388.07	Target 1
19	B7	86	86.3215	14813.2	6192.93	Target 1
19	B7	87	86.6311	13715.7	4289.56	Target 1
19	B7	88	86.9408	12141.5	3237.74	Target 1
19	B7	89	87.2505	12369.8	2673.18	Target 1
19	B7	90	87.5601	10488.8	2342.38	Target 1
19	B7	91	87.8698	9576.72	2096.55	Target 1
19	B7	92	88.1795	9955.37	1866.87	Target 1
19	B7	93	88.4891	8078.17	1635.29	Target 1
19	B7	94	88.7988	9017.08	1409.02	Target 1
19	B7	95	89.1085	7532.62	1202.04	Target 1
19	B7	96	89.4181	7425.99	1024.11	Target 1
19	B7	97	89.7278	7733.64	876.502	Target 1
19	B7	98	90.0375	7044.95	753.593	Target 1
19	B7	99	90.3471	6007.39	648.321	Target 1
19	B7	100	90.6568	6261.07	557.448	Target 1
19	B7	101	90.9665	6039.13	481.771	Target 1
19	B7	102	91.2761	6794.24	420.55	Target 1
19	B7	103	91.5858	5540.86	366.073	Target 1
19	B7	104	91.8955	5223.6	305.776	Target 1
19	B7	105	92.2051	4398.03	232.018	Target 1
19	B7	106	92.5148	4983.34	150.274	Target 1
19	B7	107	92.8245	6144.96	76.1982	Target 1
19	B7	108	93.1341	5289.56	22.6992	Target 1
19	B7	109	93.4438	4565.51	-11.3291	Target 1
19	B7	110	93.7535	3877.08	-40.4307	Target 1
19	B7	111	94.0631	5884.58	-81.5293	Target 1
19	B7	112	94.3728	3492.73	-142.812	Target 1
19	B7	113	94.6825	4993.83	-220.963	Target 1
20	B8	1	59.9998	416127	7042.3	Target 1
20	B8	2	60.3095	414582	7243.7	Target 1
20	B8	3	60.6191	411904	7452.25	Target 1
20	B8	4	60.9288	409074	7689.14	Target 1
20	B8	5	61.2385	407510	7978.31	Target 1
20	B8	6	61.5481	406673	8333.97	Target 1
20	B8	7	61.8578	399714	8749.28	Target 1
20	B8	8	62.1675	400619	9191.01	Target 1
20	B8	9	62.4771	396626	9715.92	Target 1
20	B8	10	62.7868	392717	10146.8	Target 1
20	B8	11	63.0965	388425	10398	Target 1
20	B8	12	63.4061	386010	10462	Target 1
20	B8	13	63.7158	380168	10391.6	Target 1
20	B8	14	64.0255	377752	10277.3	Target 1
20	B8	15	64.3351	373150	10201.6	Target 1
20	B8	16	64.6448	372766	10196.4	Target 1
20	B8	17	64.9545	369995	10232.4	Target 1
20	B8	18	65.2641	364099	10249.3	Target 1
20	B8	19	65.5738	358679	10203	Target 1
20	B8	20	65.8835	356821	10092.5	Target 1
20	B8	21	66.1931	353427	9949.38	Target 1
20	B8	22	66.5028	351828	9806.37	Target 1
20	B8	23	66.8125	347782	9676.7	Target 1
20	B8	24	67.1221	342569	9559.84	Target 1
20	B8	25	67.4318	338968	9460.08	Target 1
20	B8	26	67.7415	338733	9394.68	Target 1
20	B8	27	68.0511	333562	9383.61	Target 1
20	B8	28	68.3608	331803	9432.59	Target 1
20	B8	29	68.6705	327185	9525.07	Target 1
20	B8	30	68.9801	324815	9627.9	Target 1
20	B8	31	69.2898	321861	9703.73	Target 1
20	B8	32	69.5995	317284	9723.65	Target 1
20	B8	33	69.9091	315030	9676.79	Target 1
20	B8	34	70.2188	311554	9577.2	Target 1
20	B8	35	70.5285	307612	9464.64	Target 1
20	B8	36	70.8381	303549	9392.38	Target 1
[truncated: 6,857 more rows]

## Sheet: Reagent Information
Block Type	96-Well 0.2-mL Block
Calibration Background is expired	No
Calibration Background performed on	09-15-2016
Calibration Pure Dye ABY is expired	No
Calibration Pure Dye ABY performed on	09-15-2016
Calibration Pure Dye FAM is expired	No
Calibration Pure Dye FAM performed on	09-15-2016
Calibration Pure Dye JUN is expired	No
Calibration Pure Dye JUN performed on	09-15-2016
Calibration Pure Dye NED is expired	No
Calibration Pure Dye NED performed on	09-15-2016
Calibration Pure Dye ROX is expired	No
Calibration Pure Dye ROX performed on	09-15-2016
Calibration Pure Dye SYBR is expired	No
Calibration Pure Dye SYBR performed on	09-15-2016
Calibration Pure Dye TAMRA is expired	No
Calibration Pure Dye TAMRA performed on	09-15-2016
Calibration Pure Dye VIC is expired	No
Calibration Pure Dye VIC performed on	09-15-2016
Calibration ROI is expired	No
Calibration ROI performed on	09-15-2016
Calibration Uniformity is expired	No
Calibration Uniformity performed on	09-15-2016
Chemistry	SYBR_GREEN
Date Created	2018-02-04 21:07:50 PM CST
Experiment Barcode
Experiment Comment
Experiment File Name	G:\wgh\小麦SYP基因家族鉴定与分析\定量结果\Q3\2018-02-02_100719 SANRE9.eds
Experiment Name	2018-02-02_100719
Experiment Run End Time	2018-02-03 22:16:56 PM CST
Experiment Type	Comparative Cт (ΔΔCт)
Instrument Name	272321075
Instrument Serial Number	272321075
Instrument Type	QuantStudio™ 3 System
Passive Reference	ROX
Post-read Stage/Step
Pre-read Stage/Step
Quantification Cycle Method	Ct
Signal Smoothing On	true
Stage where Melt Analysis is performed	Stage3
Stage/ Cycle where Ct Analysis is performed	Stage2, Step2
User Name
Reagent Type	Reagent Name	Reagent Part Number	Reagent Lot Number	Reagent Expiration Date

## Sheet: Melt Curve Result
Block Type	96-Well 0.2-mL Block
Calibration Background is expired	No
Calibration Background performed on	09-15-2016
Calibration Pure Dye ABY is expired	No
Calibration Pure Dye ABY performed on	09-15-2016
Calibration Pure Dye FAM is expired	No
Calibration Pure Dye FAM performed on	09-15-2016
Calibration Pure Dye JUN is expired	No
Calibration Pure Dye JUN performed on	09-15-2016
Calibration Pure Dye NED is expired	No
Calibration Pure Dye NED performed on	09-15-2016
Calibration Pure Dye ROX is expired	No
Calibration Pure Dye ROX performed on	09-15-2016
Calibration Pure Dye SYBR is expired	No
Calibration Pure Dye SYBR performed on	09-15-2016
Calibration Pure Dye TAMRA is expired	No
Calibration Pure Dye TAMRA performed on	09-15-2016
Calibration Pure Dye VIC is expired	No
Calibration Pure Dye VIC performed on	09-15-2016
Calibration ROI is expired	No
Calibration ROI performed on	09-15-2016
Calibration Uniformity is expired	No
Calibration Uniformity performed on	09-15-2016
Chemistry	SYBR_GREEN
Date Created	2018-02-04 21:07:50 PM CST
Experiment Barcode
Experiment Comment
Experiment File Name	G:\wgh\小麦SYP基因家族鉴定与分析\定量结果\Q3\2018-02-02_100719 SANRE9.eds
Experiment Name	2018-02-02_100719
Experiment Run End Time	2018-02-03 22:16:56 PM CST
Experiment Type	Comparative Cт (ΔΔCт)
Instrument Name	272321075
Instrument Serial Number	272321075
Instrument Type	QuantStudio™ 3 System
Passive Reference	ROX
Post-read Stage/Step
Pre-read Stage/Step
Quantification Cycle Method	Ct
Signal Smoothing On	true
Stage where Melt Analysis is performed	Stage3
Stage/ Cycle where Ct Analysis is performed	Stage2, Step2
User Name
Well	Well Position	Sample	Target Name	Tm	Melt Peak Height
1	A1	Sample 1	Target 1	83.5345	67869
2	A2	Sample 3	Target 1	83.3796	78176.8
3	A3	Sample 5	Target 1	83.5345	72469.6
4	A4	Sample 7	Target 1	83.2248	62321.1
5	A5	Sample 9	Target 1	83.5345	66930.5
6	A6	Sample 11	Target 1	83.3796	73994.1
7	A7	Sample 13	Target 1	83.5345	70080.8
8	A8	Sample 15	Target 1	83.3796	63743.8
9	A9	Sample 17	Target 1	83.5345	68767.2
10	A10	Sample 20	Target 1	83.3796	71627.4
13	B1	Sample 1	Target 1	83.3796	78622.5
14	B2	Sample 3	Target 1	83.2248	65598.7
15	B3	Sample 5	Target 1	83.5345	62919.2
16	B4	Sample 7	Target 1	83.2248	65602.1
17	B5	Sample 9	Target 1	83.5345	60371.5
18	B6	Sample 11	Target 1	83.3796	60346.3
19	B7	Sample 13	Target 1	83.5345	67722.8
20	B8	Sample 15	Target 1	83.2248	68020.7
21	B9	Sample 17	Target 1	83.3796	58614.1
22	B10	Sample 20	Target 1	83.3796	70640.1
25	C1	Sample 1	Target 1	83.3796	70338.7
26	C2	Sample 3	Target 1	83.07	65335.1
27	C3	Sample 5	Target 1	83.3796	66980
28	C4	Sample 7	Target 1	83.2248	58425.3
29	C5	Sample 9	Target 1	83.3796	58617
30	C6	Sample 11	Target 1	83.3796	61608.7
31	C7	Sample 13	Target 1	83.5345	67198
32	C8	Sample 15	Target 1	83.2248	71066.4
33	C9	Sample 17	Target 1	83.3796	70327.5
34	C10	Sample 20	Target 1	83.3796	65746.1
37	D1	Sample 1	Target 1	83.2248	60729.3
38	D2	Sample 3	Target 1	83.07	68009.1
39	D3	Sample 5	Target 1	83.3796	69374.8
40	D4	Sample 7	Target 1	83.2248	65621.6
41	D5	Sample 9	Target 1	83.3796	68248.8
42	D6	Sample 11	Target 1	83.2248	58782.9
43	D7	Sample 13	Target 1	83.5345	68558.6
44	D8	Sample 15	Target 1	83.3796	73829.7
45	D9	Sample 17	Target 1	83.3796	67232.9
46	D10	Sample 20	Target 1	83.2248	69485.2
49	E1	Sample 2	Target 1	83.07	65860.8
50	E2	Sample 4	Target 1	83.2248	56171.6
51	E3	Sample 6	Target 1	83.3796	71569.3
52	E4	Sample 8	Target 1	83.3796	56655.2
53	E5	Sample 10	Target 1	83.3796	59009.5
54	E6	Sample 12	Target 1	83.3796	64877.9
55	E7	Sample 14	Target 1	83.3796	68529
56	E8	Sample 16	Target 1	83.6893	59911.8
57	E9	Sample 18	Target 1	83.2248	72184.2
58	E10	Sample 19	Target 1	83.2248	78446.7
62	F2	Sample 4	Target 1	83.2248	67659
63	F3	Sample 6	Target 1	83.3796	66768.7
64	F4	Sample 8	Target 1	83.3796	54519.5
65	F5	Sample 10	Target 1	83.3796	60651.5
66	F6	Sample 12	Target 1	83.3796	63868.9
67	F7	Sample 14	Target 1	83.5345	64482.4
68	F8	Sample 16	Target 1	83.5345	64765.5
69	F9	Sample 18	Target 1	83.2248	72366
70	F10	Sample 19	Target 1	83.2248	73760.8
73	G1	Sample 2	Target 1	83.07	63855.4
74	G2	Sample 4	Target 1	83.2248	78507.3
75	G3	Sample 6	Target 1	83.2248	64610.1
76	G4	Sample 8	Target 1	83.3796	58303.9
77	G5	Sample 10	Target 1	83.5345	81023.2
78	G6	Sample 12	Target 1	83.5345	55565.2
79	G7	Sample 14	Target 1	83.5345	61370.8
80	G8	Sample 16	Target 1	83.6893	63100.4
81	G9	Sample 18	Target 1	83.3796	62236.1
82	G10	Sample 19	Target 1	83.2248	72902.2
85	H1	Sample 2	Target 1	83.07	59453.8
86	H2	Sample 4	Target 1	83.2248	61730.3
87	H3	Sample 6	Target 1	83.3796	68131.1
88	H4	Sample 8	Target 1	83.5345	50507
90	H6	Sample 12	Target 1	83.5345	47756.8
91	H7	Sample 14	Target 1	83.3796	55094.7
92	H8	Sample 16	Target 1	83.3796	36812.7
93	H9	Sample 18	Target 1	83.3796	58074.5
94	H10	Sample 19	Target 1	83.07	63329.9
