# Supplementary material for: Genome-wide identification, evolution, and expression of the SNARE gene family in wheat resistance to powdery mildew
Source: PeerJ. 2021 Jan 22;9:e10788. doi: 10.7717/peerj.10788 (PMC7831368; doi:10.7717/peerj.10788)
Supplement: Supplemental Information 5 [file peerj-09-10788-s005.gz › rawdata/2018-02-02_172659 SYP2.xls]

## Sheet: Sample Setup
Block Type	96-Well 0.2-mL Block
Calibration Background is expired	No
Calibration Background performed on	09-15-2016
Calibration Pure Dye ABY is expired	No
Calibration Pure Dye ABY performed on	09-15-2016
Calibration Pure Dye FAM is expired	No
Calibration Pure Dye FAM performed on	09-15-2016
Calibration Pure Dye JUN is expired	No
Calibration Pure Dye JUN performed on	09-15-2016
Calibration Pure Dye NED is expired	No
Calibration Pure Dye NED performed on	09-15-2016
Calibration Pure Dye ROX is expired	No
Calibration Pure Dye ROX performed on	09-15-2016
Calibration Pure Dye SYBR is expired	No
Calibration Pure Dye SYBR performed on	09-15-2016
Calibration Pure Dye TAMRA is expired	No
Calibration Pure Dye TAMRA performed on	09-15-2016
Calibration Pure Dye VIC is expired	No
Calibration Pure Dye VIC performed on	09-15-2016
Calibration ROI is expired	No
Calibration ROI performed on	09-15-2016
Calibration Uniformity is expired	No
Calibration Uniformity performed on	09-15-2016
Chemistry	SYBR_GREEN
Date Created	2018-02-04 21:24:46 PM CST
Experiment Barcode
Experiment Comment
Experiment File Name	G:\wgh\小麦SYP基因家族鉴定与分析\定量结果\Q3\2018-02-02_172659 SYP2.eds
Experiment Name	2018-02-02_172659
Experiment Run End Time	2018-02-03 01:34:37 AM CST
Experiment Type	Comparative Cт (ΔΔCт)
Instrument Name	272321075
Instrument Serial Number	272321075
Instrument Type	QuantStudio™ 3 System
Passive Reference	ROX
Post-read Stage/Step
Pre-read Stage/Step
Quantification Cycle Method	Ct
Signal Smoothing On	true
Stage where Melt Analysis is performed	Stage3
Stage/ Cycle where Ct Analysis is performed	Stage2, Step2
User Name
Well	Well Position	Sample Name	Sample Color	Biogroup Name	Biogroup Color	Target Name	Target Color	Task	Reporter	Quencher	Quantity	Comments
1	A1
2	A2	1	RGB(0,0,255)			Target 1	RGB(176,23,31)	UNKNOWN	SYBR	None
3	A3	3	RGB(255,127,0)			Target 1	RGB(176,23,31)	UNKNOWN	SYBR	None
4	A4	5	RGB(238,121,66)			Target 1	RGB(176,23,31)	UNKNOWN	SYBR	None
5	A5	7	RGB(198,113,113)			Target 1	RGB(176,23,31)	UNKNOWN	SYBR	None
6	A6	9	RGB(238,220,130)			Target 1	RGB(176,23,31)	UNKNOWN	SYBR	None
7	A7	11	RGB(142,142,56)			Target 1	RGB(176,23,31)	UNKNOWN	SYBR	None
8	A8	13	RGB(51,161,201)			Target 1	RGB(176,23,31)	UNKNOWN	SYBR	None
9	A9	15	RGB(142,56,142)			Target 1	RGB(176,23,31)	UNKNOWN	SYBR	None
10	A10	17	RGB(0,245,255)			Target 1	RGB(176,23,31)	UNKNOWN	SYBR	None
11	A11	19	RGB(238,238,0)			Target 1	RGB(176,23,31)	UNKNOWN	SYBR	None
12	A12
13	B1
14	B2	1	RGB(0,0,255)			Target 1	RGB(176,23,31)	UNKNOWN	SYBR	None
15	B3	3	RGB(255,127,0)			Target 1	RGB(176,23,31)	UNKNOWN	SYBR	None
16	B4	5	RGB(238,121,66)			Target 1	RGB(176,23,31)	UNKNOWN	SYBR	None
17	B5	7	RGB(198,113,113)			Target 1	RGB(176,23,31)	UNKNOWN	SYBR	None
18	B6	9	RGB(238,220,130)			Target 1	RGB(176,23,31)	UNKNOWN	SYBR	None
19	B7	11	RGB(142,142,56)			Target 1	RGB(176,23,31)	UNKNOWN	SYBR	None
20	B8	13	RGB(51,161,201)			Target 1	RGB(176,23,31)	UNKNOWN	SYBR	None
21	B9	15	RGB(142,56,142)			Target 1	RGB(176,23,31)	UNKNOWN	SYBR	None
22	B10	17	RGB(0,245,255)			Target 1	RGB(176,23,31)	UNKNOWN	SYBR	None
23	B11	19	RGB(238,238,0)			Target 1	RGB(176,23,31)	UNKNOWN	SYBR	None
24	B12
25	C1
26	C2	1	RGB(0,0,255)			Target 1	RGB(176,23,31)	UNKNOWN	SYBR	None
27	C3	3	RGB(255,127,0)			Target 1	RGB(176,23,31)	UNKNOWN	SYBR	None
28	C4	5	RGB(238,121,66)			Target 1	RGB(176,23,31)	UNKNOWN	SYBR	None
29	C5	7	RGB(198,113,113)			Target 1	RGB(176,23,31)	UNKNOWN	SYBR	None
30	C6	9	RGB(238,220,130)			Target 1	RGB(176,23,31)	UNKNOWN	SYBR	None
31	C7	11	RGB(142,142,56)			Target 1	RGB(176,23,31)	UNKNOWN	SYBR	None
32	C8	13	RGB(51,161,201)			Target 1	RGB(176,23,31)	UNKNOWN	SYBR	None
33	C9	15	RGB(142,56,142)			Target 1	RGB(176,23,31)	UNKNOWN	SYBR	None
34	C10	17	RGB(0,245,255)			Target 1	RGB(176,23,31)	UNKNOWN	SYBR	None
35	C11	19	RGB(238,238,0)			Target 1	RGB(176,23,31)	UNKNOWN	SYBR	None
36	C12
37	D1
38	D2	1	RGB(0,0,255)			Target 1	RGB(176,23,31)	UNKNOWN	SYBR	None
39	D3	3	RGB(255,127,0)			Target 1	RGB(176,23,31)	UNKNOWN	SYBR	None
40	D4	5	RGB(238,121,66)			Target 1	RGB(176,23,31)	UNKNOWN	SYBR	None
41	D5	7	RGB(198,113,113)			Target 1	RGB(176,23,31)	UNKNOWN	SYBR	None
42	D6	9	RGB(238,220,130)			Target 1	RGB(176,23,31)	UNKNOWN	SYBR	None
43	D7	11	RGB(142,142,56)			Target 1	RGB(176,23,31)	UNKNOWN	SYBR	None
44	D8	13	RGB(51,161,201)			Target 1	RGB(176,23,31)	UNKNOWN	SYBR	None
45	D9	15	RGB(142,56,142)			Target 1	RGB(176,23,31)	UNKNOWN	SYBR	None
46	D10	17	RGB(0,245,255)			Target 1	RGB(176,23,31)	UNKNOWN	SYBR	None
47	D11	19	RGB(238,238,0)			Target 1	RGB(176,23,31)	UNKNOWN	SYBR	None
48	D12
49	E1
50	E2	2	RGB(0,139,69)			Target 1	RGB(176,23,31)	UNKNOWN	SYBR	None
51	E3	4	RGB(139,137,112)			Target 1	RGB(176,23,31)	UNKNOWN	SYBR	None
52	E4	6	RGB(142,56,142)			Target 1	RGB(176,23,31)	UNKNOWN	SYBR	None
53	E5	8	RGB(0,245,255)			Target 1	RGB(176,23,31)	UNKNOWN	SYBR	None
54	E6	10	RGB(238,238,0)			Target 1	RGB(176,23,31)	UNKNOWN	SYBR	None
55	E7	12	RGB(238,44,44)			Target 1	RGB(176,23,31)	UNKNOWN	SYBR	None
56	E8	14	RGB(238,18,137)			Target 1	RGB(176,23,31)	UNKNOWN	SYBR	None
57	E9	16	RGB(198,113,113)			Target 1	RGB(176,23,31)	UNKNOWN	SYBR	None
58	E10	18	RGB(238,220,130)			Target 1	RGB(176,23,31)	UNKNOWN	SYBR	None
59	E11	20	RGB(142,142,56)			Target 1	RGB(176,23,31)	UNKNOWN	SYBR	None
60	E12
61	F1
62	F2	2	RGB(0,139,69)			Target 1	RGB(176,23,31)	UNKNOWN	SYBR	None
63	F3	4	RGB(139,137,112)			Target 1	RGB(176,23,31)	UNKNOWN	SYBR	None
64	F4	6	RGB(142,56,142)			Target 1	RGB(176,23,31)	UNKNOWN	SYBR	None
65	F5	8	RGB(0,245,255)			Target 1	RGB(176,23,31)	UNKNOWN	SYBR	None
66	F6	10	RGB(238,238,0)			Target 1	RGB(176,23,31)	UNKNOWN	SYBR	None
67	F7	12	RGB(238,44,44)			Target 1	RGB(176,23,31)	UNKNOWN	SYBR	None
68	F8	14	RGB(238,18,137)			Target 1	RGB(176,23,31)	UNKNOWN	SYBR	None
69	F9	16	RGB(198,113,113)			Target 1	RGB(176,23,31)	UNKNOWN	SYBR	None
70	F10	18	RGB(238,220,130)			Target 1	RGB(176,23,31)	UNKNOWN	SYBR	None
71	F11	20	RGB(142,142,56)			Target 1	RGB(176,23,31)	UNKNOWN	SYBR	None
72	F12
73	G1
74	G2	2	RGB(0,139,69)			Target 1	RGB(176,23,31)	UNKNOWN	SYBR	None
75	G3	4	RGB(139,137,112)			Target 1	RGB(176,23,31)	UNKNOWN	SYBR	None
76	G4	6	RGB(142,56,142)			Target 1	RGB(176,23,31)	UNKNOWN	SYBR	None
77	G5	8	RGB(0,245,255)			Target 1	RGB(176,23,31)	UNKNOWN	SYBR	None
78	G6	10	RGB(238,238,0)			Target 1	RGB(176,23,31)	UNKNOWN	SYBR	None
79	G7	12	RGB(238,44,44)			Target 1	RGB(176,23,31)	UNKNOWN	SYBR	None
80	G8	14	RGB(238,18,137)			Target 1	RGB(176,23,31)	UNKNOWN	SYBR	None
81	G9	16	RGB(198,113,113)			Target 1	RGB(176,23,31)	UNKNOWN	SYBR	None
82	G10	18	RGB(238,220,130)			Target 1	RGB(176,23,31)	UNKNOWN	SYBR	None
83	G11	20	RGB(142,142,56)			Target 1	RGB(176,23,31)	UNKNOWN	SYBR	None
84	G12
85	H1
86	H2	2	RGB(0,139,69)			Target 1	RGB(176,23,31)	UNKNOWN	SYBR	None
87	H3	4	RGB(139,137,112)			Target 1	RGB(176,23,31)	UNKNOWN	SYBR	None
88	H4	6	RGB(142,56,142)			Target 1	RGB(176,23,31)	UNKNOWN	SYBR	None
89	H5	8	RGB(0,245,255)			Target 1	RGB(176,23,31)	UNKNOWN	SYBR	None
90	H6	10	RGB(238,238,0)			Target 1	RGB(176,23,31)	UNKNOWN	SYBR	None
91	H7	12	RGB(238,44,44)			Target 1	RGB(176,23,31)	UNKNOWN	SYBR	None
92	H8	14	RGB(238,18,137)			Target 1	RGB(176,23,31)	UNKNOWN	SYBR	None
93	H9	16	RGB(198,113,113)			Target 1	RGB(176,23,31)	UNKNOWN	SYBR	None
94	H10	18	RGB(238,220,130)			Target 1	RGB(176,23,31)	UNKNOWN	SYBR	None
95	H11	20	RGB(142,142,56)			Target 1	RGB(176,23,31)	UNKNOWN	SYBR	None
96	H12

## Sheet: Amplification Data
Block Type	96-Well 0.2-mL Block
Calibration Background is expired	No
Calibration Background performed on	09-15-2016
Calibration Pure Dye ABY is expired	No
Calibration Pure Dye ABY performed on	09-15-2016
Calibration Pure Dye FAM is expired	No
Calibration Pure Dye FAM performed on	09-15-2016
Calibration Pure Dye JUN is expired	No
Calibration Pure Dye JUN performed on	09-15-2016
Calibration Pure Dye NED is expired	No
Calibration Pure Dye NED performed on	09-15-2016
Calibration Pure Dye ROX is expired	No
Calibration Pure Dye ROX performed on	09-15-2016
Calibration Pure Dye SYBR is expired	No
Calibration Pure Dye SYBR performed on	09-15-2016
Calibration Pure Dye TAMRA is expired	No
Calibration Pure Dye TAMRA performed on	09-15-2016
Calibration Pure Dye VIC is expired	No
Calibration Pure Dye VIC performed on	09-15-2016
Calibration ROI is expired	No
Calibration ROI performed on	09-15-2016
Calibration Uniformity is expired	No
Calibration Uniformity performed on	09-15-2016
Chemistry	SYBR_GREEN
Date Created	2018-02-04 21:24:46 PM CST
Experiment Barcode
Experiment Comment
Experiment File Name	G:\wgh\小麦SYP基因家族鉴定与分析\定量结果\Q3\2018-02-02_172659 SYP2.eds
Experiment Name	2018-02-02_172659
Experiment Run End Time	2018-02-03 01:34:37 AM CST
Experiment Type	Comparative Cт (ΔΔCт)
Instrument Name	272321075
Instrument Serial Number	272321075
Instrument Type	QuantStudio™ 3 System
Passive Reference	ROX
Post-read Stage/Step
Pre-read Stage/Step
Quantification Cycle Method	Ct
Signal Smoothing On	true
Stage where Melt Analysis is performed	Stage3
Stage/ Cycle where Ct Analysis is performed	Stage2, Step2
User Name
Well	Well Position	Cycle	Target Name	Rn	Delta Rn
1	A1	1
1	A1	2
1	A1	3
1	A1	4
1	A1	5
1	A1	6
1	A1	7
1	A1	8
1	A1	9
1	A1	10
1	A1	11
1	A1	12
1	A1	13
1	A1	14
1	A1	15
1	A1	16
1	A1	17
1	A1	18
1	A1	19
1	A1	20
1	A1	21
1	A1	22
1	A1	23
1	A1	24
1	A1	25
1	A1	26
1	A1	27
1	A1	28
1	A1	29
1	A1	30
1	A1	31
1	A1	32
1	A1	33
1	A1	34
1	A1	35
1	A1	36
1	A1	37
1	A1	38
1	A1	39
1	A1	40
2	A2	1
2	A2	2
2	A2	3
2	A2	4
2	A2	5
2	A2	6
2	A2	7
2	A2	8
2	A2	9
2	A2	10
2	A2	11
2	A2	12
2	A2	13
2	A2	14
2	A2	15
2	A2	16
2	A2	17
2	A2	18
2	A2	19
2	A2	20
2	A2	21
2	A2	22
2	A2	23
2	A2	24
2	A2	25
2	A2	26
2	A2	27
2	A2	28
2	A2	29
2	A2	30
2	A2	31
2	A2	32
2	A2	33
2	A2	34
2	A2	35
2	A2	36
2	A2	37
2	A2	38
2	A2	39
2	A2	40
3	A3	1
3	A3	2
3	A3	3
3	A3	4
3	A3	5
3	A3	6
3	A3	7
3	A3	8
3	A3	9
3	A3	10
3	A3	11
3	A3	12
3	A3	13
3	A3	14
3	A3	15
3	A3	16
3	A3	17
3	A3	18
3	A3	19
3	A3	20
3	A3	21
3	A3	22
3	A3	23
3	A3	24
3	A3	25
3	A3	26
3	A3	27
3	A3	28
3	A3	29
3	A3	30
3	A3	31
3	A3	32
3	A3	33
3	A3	34
3	A3	35
3	A3	36
3	A3	37
3	A3	38
3	A3	39
3	A3	40
4	A4	1
4	A4	2
4	A4	3
4	A4	4
4	A4	5
4	A4	6
4	A4	7
4	A4	8
4	A4	9
4	A4	10
4	A4	11
4	A4	12
4	A4	13
4	A4	14
4	A4	15
4	A4	16
4	A4	17
4	A4	18
4	A4	19
4	A4	20
4	A4	21
4	A4	22
4	A4	23
4	A4	24
4	A4	25
4	A4	26
4	A4	27
4	A4	28
4	A4	29
4	A4	30
4	A4	31
4	A4	32
4	A4	33
4	A4	34
4	A4	35
4	A4	36
4	A4	37
4	A4	38
4	A4	39
4	A4	40
5	A5	1
5	A5	2
5	A5	3
5	A5	4
5	A5	5
5	A5	6
5	A5	7
5	A5	8
5	A5	9
5	A5	10
5	A5	11
5	A5	12
5	A5	13
5	A5	14
5	A5	15
5	A5	16
5	A5	17
5	A5	18
5	A5	19
5	A5	20
5	A5	21
5	A5	22
5	A5	23
5	A5	24
5	A5	25
5	A5	26
5	A5	27
5	A5	28
5	A5	29
5	A5	30
5	A5	31
5	A5	32
5	A5	33
5	A5	34
5	A5	35
5	A5	36
5	A5	37
5	A5	38
5	A5	39
5	A5	40
6	A6	1
6	A6	2
6	A6	3
6	A6	4
6	A6	5
6	A6	6
6	A6	7
6	A6	8
6	A6	9
6	A6	10
6	A6	11
6	A6	12
6	A6	13
6	A6	14
6	A6	15
6	A6	16
6	A6	17
6	A6	18
6	A6	19
6	A6	20
6	A6	21
6	A6	22
6	A6	23
6	A6	24
6	A6	25
6	A6	26
6	A6	27
6	A6	28
6	A6	29
6	A6	30
6	A6	31
6	A6	32
6	A6	33
6	A6	34
6	A6	35
6	A6	36
6	A6	37
6	A6	38
6	A6	39
6	A6	40
7	A7	1
7	A7	2
7	A7	3
7	A7	4
7	A7	5
7	A7	6
7	A7	7
7	A7	8
7	A7	9
7	A7	10
7	A7	11
7	A7	12
7	A7	13
7	A7	14
7	A7	15
7	A7	16
7	A7	17
7	A7	18
7	A7	19
7	A7	20
7	A7	21
7	A7	22
7	A7	23
7	A7	24
7	A7	25
7	A7	26
7	A7	27
7	A7	28
7	A7	29
7	A7	30
7	A7	31
7	A7	32
7	A7	33
7	A7	34
7	A7	35
7	A7	36
7	A7	37
7	A7	38
7	A7	39
7	A7	40
8	A8	1
8	A8	2
8	A8	3
8	A8	4
8	A8	5
8	A8	6
8	A8	7
8	A8	8
8	A8	9
8	A8	10
8	A8	11
8	A8	12
8	A8	13
8	A8	14
8	A8	15
8	A8	16
8	A8	17
8	A8	18
8	A8	19
8	A8	20
8	A8	21
8	A8	22
8	A8	23
8	A8	24
8	A8	25
8	A8	26
8	A8	27
8	A8	28
8	A8	29
8	A8	30
8	A8	31
8	A8	32
8	A8	33
8	A8	34
8	A8	35
8	A8	36
8	A8	37
8	A8	38
8	A8	39
8	A8	40
9	A9	1
9	A9	2
9	A9	3
9	A9	4
9	A9	5
9	A9	6
9	A9	7
9	A9	8
9	A9	9
9	A9	10
9	A9	11
9	A9	12
9	A9	13
9	A9	14
9	A9	15
9	A9	16
9	A9	17
9	A9	18
9	A9	19
9	A9	20
9	A9	21
9	A9	22
9	A9	23
9	A9	24
9	A9	25
9	A9	26
9	A9	27
9	A9	28
9	A9	29
9	A9	30
9	A9	31
9	A9	32
9	A9	33
9	A9	34
9	A9	35
9	A9	36
9	A9	37
9	A9	38
9	A9	39
9	A9	40
10	A10	1
10	A10	2
10	A10	3
10	A10	4
10	A10	5
10	A10	6
10	A10	7
10	A10	8
10	A10	9
10	A10	10
10	A10	11
10	A10	12
10	A10	13
10	A10	14
10	A10	15
10	A10	16
10	A10	17
10	A10	18
10	A10	19
10	A10	20
10	A10	21
10	A10	22
10	A10	23
10	A10	24
10	A10	25
10	A10	26
10	A10	27
10	A10	28
10	A10	29
10	A10	30
10	A10	31
10	A10	32
10	A10	33
10	A10	34
10	A10	35
10	A10	36
10	A10	37
10	A10	38
10	A10	39
10	A10	40
11	A11	1
11	A11	2
11	A11	3
11	A11	4
11	A11	5
11	A11	6
11	A11	7
11	A11	8
11	A11	9
11	A11	10
11	A11	11
11	A11	12
11	A11	13
11	A11	14
11	A11	15
11	A11	16
11	A11	17
11	A11	18
11	A11	19
11	A11	20
11	A11	21
11	A11	22
11	A11	23
11	A11	24
11	A11	25
11	A11	26
11	A11	27
11	A11	28
11	A11	29
11	A11	30
11	A11	31
11	A11	32
11	A11	33
11	A11	34
11	A11	35
11	A11	36
11	A11	37
11	A11	38
11	A11	39
11	A11	40
12	A12	1
12	A12	2
12	A12	3
12	A12	4
12	A12	5
12	A12	6
12	A12	7
12	A12	8
12	A12	9
12	A12	10
12	A12	11
12	A12	12
12	A12	13
12	A12	14
12	A12	15
12	A12	16
12	A12	17
12	A12	18
12	A12	19
12	A12	20
12	A12	21
12	A12	22
12	A12	23
12	A12	24
12	A12	25
12	A12	26
12	A12	27
12	A12	28
12	A12	29
12	A12	30
12	A12	31
12	A12	32
12	A12	33
12	A12	34
12	A12	35
12	A12	36
12	A12	37
12	A12	38
12	A12	39
12	A12	40
13	B1	1
13	B1	2
13	B1	3
13	B1	4
13	B1	5
13	B1	6
13	B1	7
13	B1	8
13	B1	9
13	B1	10
13	B1	11
13	B1	12
13	B1	13
13	B1	14
13	B1	15
13	B1	16
13	B1	17
13	B1	18
13	B1	19
13	B1	20
13	B1	21
13	B1	22
13	B1	23
13	B1	24
13	B1	25
13	B1	26
13	B1	27
13	B1	28
13	B1	29
13	B1	30
13	B1	31
13	B1	32
13	B1	33
13	B1	34
13	B1	35
13	B1	36
13	B1	37
13	B1	38
13	B1	39
13	B1	40
14	B2	1
14	B2	2
14	B2	3
14	B2	4
14	B2	5
14	B2	6
14	B2	7
14	B2	8
14	B2	9
14	B2	10
14	B2	11
14	B2	12
14	B2	13
14	B2	14
14	B2	15
14	B2	16
14	B2	17
14	B2	18
14	B2	19
14	B2	20
14	B2	21
14	B2	22
14	B2	23
14	B2	24
14	B2	25
14	B2	26
14	B2	27
14	B2	28
14	B2	29
14	B2	30
14	B2	31
14	B2	32
14	B2	33
14	B2	34
14	B2	35
14	B2	36
14	B2	37
14	B2	38
14	B2	39
14	B2	40
15	B3	1
15	B3	2
15	B3	3
15	B3	4
15	B3	5
15	B3	6
15	B3	7
15	B3	8
15	B3	9
15	B3	10
15	B3	11
15	B3	12
15	B3	13
15	B3	14
15	B3	15
15	B3	16
15	B3	17
15	B3	18
15	B3	19
15	B3	20
15	B3	21
15	B3	22
15	B3	23
15	B3	24
15	B3	25
15	B3	26
15	B3	27
15	B3	28
15	B3	29
15	B3	30
15	B3	31
15	B3	32
15	B3	33
15	B3	34
15	B3	35
15	B3	36
15	B3	37
15	B3	38
15	B3	39
15	B3	40
16	B4	1
16	B4	2
16	B4	3
16	B4	4
16	B4	5
16	B4	6
16	B4	7
16	B4	8
16	B4	9
16	B4	10
16	B4	11
16	B4	12
16	B4	13
16	B4	14
16	B4	15
16	B4	16
16	B4	17
16	B4	18
16	B4	19
16	B4	20
16	B4	21
16	B4	22
16	B4	23
16	B4	24
16	B4	25
16	B4	26
16	B4	27
16	B4	28
16	B4	29
16	B4	30
16	B4	31
16	B4	32
16	B4	33
16	B4	34
16	B4	35
16	B4	36
16	B4	37
16	B4	38
16	B4	39
16	B4	40
17	B5	1
17	B5	2
17	B5	3
17	B5	4
17	B5	5
17	B5	6
17	B5	7
17	B5	8
17	B5	9
17	B5	10
17	B5	11
17	B5	12
17	B5	13
17	B5	14
17	B5	15
17	B5	16
17	B5	17
17	B5	18
17	B5	19
17	B5	20
17	B5	21
17	B5	22
17	B5	23
17	B5	24
17	B5	25
17	B5	26
17	B5	27
17	B5	28
17	B5	29
17	B5	30
17	B5	31
17	B5	32
17	B5	33
17	B5	34
17	B5	35
17	B5	36
17	B5	37
17	B5	38
17	B5	39
17	B5	40
18	B6	1
18	B6	2
18	B6	3
18	B6	4
18	B6	5
18	B6	6
18	B6	7
18	B6	8
18	B6	9
18	B6	10
18	B6	11
18	B6	12
18	B6	13
18	B6	14
18	B6	15
18	B6	16
18	B6	17
18	B6	18
18	B6	19
18	B6	20
18	B6	21
18	B6	22
18	B6	23
18	B6	24
18	B6	25
18	B6	26
18	B6	27
18	B6	28
18	B6	29
18	B6	30
18	B6	31
18	B6	32
18	B6	33
18	B6	34
18	B6	35
18	B6	36
18	B6	37
18	B6	38
18	B6	39
18	B6	40
19	B7	1
19	B7	2
19	B7	3
19	B7	4
19	B7	5
19	B7	6
19	B7	7
19	B7	8
19	B7	9
19	B7	10
19	B7	11
19	B7	12
19	B7	13
19	B7	14
19	B7	15
19	B7	16
19	B7	17
19	B7	18
19	B7	19
19	B7	20
19	B7	21
19	B7	22
19	B7	23
19	B7	24
19	B7	25
19	B7	26
19	B7	27
19	B7	28
19	B7	29
19	B7	30
19	B7	31
19	B7	32
19	B7	33
19	B7	34
19	B7	35
19	B7	36
19	B7	37
19	B7	38
19	B7	39
19	B7	40
20	B8	1
20	B8	2
20	B8	3
20	B8	4
20	B8	5
20	B8	6
20	B8	7
20	B8	8
20	B8	9
20	B8	10
20	B8	11
20	B8	12
20	B8	13
20	B8	14
20	B8	15
20	B8	16
20	B8	17
20	B8	18
20	B8	19
20	B8	20
20	B8	21
20	B8	22
20	B8	23
20	B8	24
20	B8	25
20	B8	26
20	B8	27
20	B8	28
20	B8	29
20	B8	30
20	B8	31
20	B8	32
20	B8	33
20	B8	34
20	B8	35
20	B8	36
20	B8	37
20	B8	38
20	B8	39
20	B8	40
21	B9	1
21	B9	2
21	B9	3
21	B9	4
21	B9	5
21	B9	6
21	B9	7
21	B9	8
21	B9	9
21	B9	10
21	B9	11
21	B9	12
21	B9	13
21	B9	14
21	B9	15
21	B9	16
21	B9	17
21	B9	18
21	B9	19
21	B9	20
21	B9	21
21	B9	22
21	B9	23
21	B9	24
21	B9	25
21	B9	26
21	B9	27
21	B9	28
21	B9	29
21	B9	30
21	B9	31
21	B9	32
21	B9	33
21	B9	34
21	B9	35
21	B9	36
21	B9	37
21	B9	38
21	B9	39
21	B9	40
22	B10	1
22	B10	2
22	B10	3
22	B10	4
22	B10	5
22	B10	6
22	B10	7
22	B10	8
22	B10	9
22	B10	10
22	B10	11
22	B10	12
22	B10	13
22	B10	14
22	B10	15
22	B10	16
22	B10	17
22	B10	18
22	B10	19
22	B10	20
22	B10	21
22	B10	22
22	B10	23
22	B10	24
22	B10	25
22	B10	26
22	B10	27
22	B10	28
22	B10	29
22	B10	30
22	B10	31
22	B10	32
22	B10	33
22	B10	34
22	B10	35
22	B10	36
22	B10	37
22	B10	38
22	B10	39
22	B10	40
23	B11	1
23	B11	2
23	B11	3
23	B11	4
23	B11	5
23	B11	6
23	B11	7
23	B11	8
23	B11	9
23	B11	10
23	B11	11
23	B11	12
23	B11	13
23	B11	14
23	B11	15
23	B11	16
23	B11	17
23	B11	18
23	B11	19
23	B11	20
23	B11	21
23	B11	22
23	B11	23
23	B11	24
23	B11	25
23	B11	26
23	B11	27
23	B11	28
23	B11	29
23	B11	30
23	B11	31
23	B11	32
23	B11	33
23	B11	34
23	B11	35
23	B11	36
23	B11	37
23	B11	38
23	B11	39
23	B11	40
24	B12	1
24	B12	2
24	B12	3
24	B12	4
24	B12	5
24	B12	6
24	B12	7
24	B12	8
24	B12	9
24	B12	10
24	B12	11
24	B12	12
24	B12	13
24	B12	14
24	B12	15
24	B12	16
24	B12	17
24	B12	18
24	B12	19
24	B12	20
24	B12	21
24	B12	22
24	B12	23
24	B12	24
24	B12	25
24	B12	26
24	B12	27
24	B12	28
24	B12	29
24	B12	30
24	B12	31
24	B12	32
24	B12	33
24	B12	34
24	B12	35
24	B12	36
24	B12	37
24	B12	38
24	B12	39
24	B12	40
25	C1	1
25	C1	2
25	C1	3
25	C1	4
25	C1	5
25	C1	6
25	C1	7
25	C1	8
25	C1	9
25	C1	10
25	C1	11
25	C1	12
25	C1	13
25	C1	14
25	C1	15
25	C1	16
25	C1	17
25	C1	18
25	C1	19
25	C1	20
25	C1	21
25	C1	22
25	C1	23
25	C1	24
25	C1	25
25	C1	26
25	C1	27
25	C1	28
25	C1	29
25	C1	30
25	C1	31
25	C1	32
25	C1	33
25	C1	34
25	C1	35
25	C1	36
25	C1	37
25	C1	38
25	C1	39
25	C1	40
26	C2	1	Target 1	0.319641	-0.0234148
26	C2	2	Target 1	0.332743	-0.0119412
26	C2	3	Target 1	0.346122	-0.000189986
26	C2	4	Target 1	0.352911	0.0049719
26	C2	5	Target 1	0.353987	0.00441973
26	C2	6	Target 1	0.350424	-0.000771022
26	C2	7	Target 1	0.349891	-0.00293195
26	C2	8	Target 1	0.353855	-0.000596218
26	C2	9	Target 1	0.354369	-0.00171007
26	C2	10	Target 1	0.354955	-0.00275181
26	C2	11	Target 1	0.354896	-0.00443867
26	C2	12	Target 1	0.357331	-0.00363183
26	C2	13	Target 1	0.363388	0.00079743
26	C2	14	Target 1	0.36459	0.000372038
26	C2	15	Target 1	0.3666	0.000753455
26	C2	16	Target 1	0.367551	7.66806e-05
26	C2	17	Target 1	0.374732	0.00563032
26	C2	18	Target 1	0.378152	0.00742162
26	C2	19	Target 1	0.388953	0.0165951
26	C2	20	Target 1	0.424396	0.0504101
26	C2	21	Target 1	0.471891	0.0962777
26	C2	22	Target 1	0.567644	0.190403
26	C2	23	Target 1	0.722172	0.343303
26	C2	24	Target 1	0.925042	0.544545
26	C2	25	Target 1	1.14262	0.76049
26	C2	26	Target 1	1.31722	0.933468
26	C2	27	Target 1	1.43857	1.05318
26	C2	28	Target 1	1.53829	1.15128
26	C2	29	Target 1	1.61916	1.23053
26	C2	30	Target 1	1.67023	1.27997
26	C2	31	Target 1	1.71632	1.32443
26	C2	32	Target 1	1.75177	1.35825
26	C2	33	Target 1	1.77199	1.37684
26	C2	34	Target 1	1.79169	1.39491
26	C2	35	Target 1	1.81082	1.41241
26	C2	36	Target 1	1.82951	1.42948
26	C2	37	Target 1	1.84346	1.4418
26	C2	38	Target 1	1.85316	1.44988
26	C2	39	Target 1	1.85807	1.45316
26	C2	40	Target 1	1.85283	1.44629
27	C3	1	Target 1	0.325761	-0.0261219
27	C3	2	Target 1	0.336302	-0.0177644
27	C3	3	Target 1	0.353056	-0.00319396
27	C3	4	Target 1	0.356721	-0.00171227
27	C3	5	Target 1	0.360368	-0.000248973
27	C3	6	Target 1	0.362943	0.000141713
27	C3	7	Target 1	0.36534	0.00035585
27	C3	8	Target 1	0.367055	-0.000112725
27	C3	9	Target 1	0.373336	0.00398391
27	C3	10	Target 1	0.377238	0.00570262
27	C3	11	Target 1	0.376768	0.00304885
27	C3	12	Target 1	0.37566	-0.000242336
27	C3	13	Target 1	0.376877	-0.00120873
27	C3	14	Target 1	0.37733	-0.00294009
27	C3	15	Target 1	0.379935	-0.00251876
27	C3	16	Target 1	0.381541	-0.00309549
27	C3	17	Target 1	0.387638	0.00081753
27	C3	18	Target 1	0.390227	0.00122288
27	C3	19	Target 1	0.396152	0.00496472
27	C3	20	Target 1	0.419656	0.0262846
27	C3	21	Target 1	0.453414	0.0578595
27	C3	22	Target 1	0.505439	0.1077
27	C3	23	Target 1	0.602466	0.202543
27	C3	24	Target 1	0.761396	0.359291
27	C3	25	Target 1	0.967856	0.563566
27	C3	26	Target 1	1.19328	0.786808
27	C3	27	Target 1	1.37263	0.963974
27	C3	28	Target 1	1.50609	1.09525
27	C3	29	Target 1	1.61071	1.19769
27	C3	30	Target 1	1.69291	1.2777
27	C3	31	Target 1	1.75235	1.33496
27	C3	32	Target 1	1.79427	1.3747
27	C3	33	Target 1	1.83494	1.41318
27	C3	34	Target 1	1.85888	1.43494
27	C3	35	Target 1	1.87504	1.44891
27	C3	36	Target 1	1.88976	1.46145
27	C3	37	Target 1	1.91243	1.48193
27	C3	38	Target 1	1.92217	1.48949
27	C3	39	Target 1	1.92831	1.49345
27	C3	40	Target 1	1.92365	1.48661
28	C4	1	Target 1	0.400701	-0.040174
28	C4	2	Target 1	0.417162	-0.0260799
28	C4	3	Target 1	0.439354	-0.00625421
28	C4	4	Target 1	0.446505	-0.00146994
28	C4	5	Target 1	0.450437	9.60079e-05
28	C4	6	Target 1	0.452787	7.85292e-05
28	C4	7	Target 1	0.455728	0.000652716
28	C4	8	Target 1	0.460813	0.00337118
28	C4	9	Target 1	0.463493	0.00368531
28	C4	10	Target 1	0.465215	0.00303972
28	C4	11	Target 1	0.466897	0.00235523
28	C4	12	Target 1	0.470994	0.00408596
28	C4	13	Target 1	0.469763	0.000487882
28	C4	14	Target 1	0.468685	-0.0029568
28	C4	15	Target 1	0.47126	-0.00274802
28	C4	16	Target 1	0.471567	-0.00480827
28	C4	17	Target 1	0.478812	7.06806e-05
28	C4	18	Target 1	0.481422	0.000314032
28	C4	19	Target 1	0.485827	0.00235205
28	C4	20	Target 1	0.501091	0.0152492
28	C4	21	Target 1	0.526866	0.0386574
28	C4	22	Target 1	0.577917	0.0873424
28	C4	23	Target 1	0.661916	0.168974
28	C4	24	Target 1	0.793382	0.298074
28	C4	25	Target 1	0.981719	0.484044
28	C4	26	Target 1	1.19078	0.690737
28	C4	27	Target 1	1.36099	0.858582
28	C4	28	Target 1	1.49128	0.986506
28	C4	29	Target 1	1.60324	1.09609
28	C4	30	Target 1	1.68581	1.1763
28	C4	31	Target 1	1.74094	1.22907
28	C4	32	Target 1	1.7883	1.27406
28	C4	33	Target 1	1.82547	1.30886
28	C4	34	Target 1	1.85013	1.33115
28	C4	35	Target 1	1.87407	1.35272
28	C4	36	Target 1	1.89746	1.37375
28	C4	37	Target 1	1.91926	1.39318
28	C4	38	Target 1	1.93507	1.40663
28	C4	39	Target 1	1.95138	1.42057
28	C4	40	Target 1	1.94826	1.41509
29	C5	1	Target 1	0.460808	-0.0402163
29	C5	2	Target 1	0.476176	-0.027509
29	C5	3	Target 1	0.494128	-0.0122175
29	C5	4	Target 1	0.504824	-0.0041813
29	C5	5	Target 1	0.510357	-0.00130909
29	C5	6	Target 1	0.51357	-0.000756993
29	C5	7	Target 1	0.51896	0.00197288
29	C5	8	Target 1	0.526514	0.00686628
29	C5	9	Target 1	0.529895	0.00758754
29	C5	10	Target 1	0.531076	0.00610736
29	C5	11	Target 1	0.530724	0.00309504
29	C5	12	Target 1	0.532326	0.00203662
29	C5	13	Target 1	0.53647	0.00352087
29	C5	14	Target 1	0.540636	0.0050264
29	C5	15	Target 1	0.538834	0.000563904
29	C5	16	Target 1	0.53764	-0.00329051
29	C5	17	Target 1	0.537278	-0.00631344
29	C5	18	Target 1	0.537543	-0.00870802
29	C5	19	Target 1	0.546481	-0.00243089
29	C5	20	Target 1	0.559416	0.00784409
29	C5	21	Target 1	0.586824	0.0325911
29	C5	22	Target 1	0.636341	0.0794474
29	C5	23	Target 1	0.714211	0.154658
29	C5	24	Target 1	0.84144	0.279226
29	C5	25	Target 1	1.01777	0.452899
29	C5	26	Target 1	1.21898	0.651448
29	C5	27	Target 1	1.38974	0.819547
29	C5	28	Target 1	1.51839	0.945535
29	C5	29	Target 1	1.62127	1.04575
29	C5	30	Target 1	1.70582	1.12765
29	C5	31	Target 1	1.77064	1.1898
29	C5	32	Target 1	1.81451	1.23101
29	C5	33	Target 1	1.84777	1.26161
29	C5	34	Target 1	1.87447	1.28565
29	C5	35	Target 1	1.89512	1.30365
29	C5	36	Target 1	1.92367	1.32953
29	C5	37	Target 1	1.94293	1.34613
29	C5	38	Target 1	1.94689	1.34743
29	C5	39	Target 1	1.95367	1.35155
29	C5	40	Target 1	1.95246	1.34768
30	C6	1	Target 1	0.260249	-0.0219035
30	C6	2	Target 1	0.268275	-0.0153716
30	C6	3	Target 1	0.281883	-0.00325713
30	C6	4	Target 1	0.286522	-0.000111736
30	C6	5	Target 1	0.288295	0.000167693
30	C6	6	Target 1	0.291321	0.00169962
30	C6	7	Target 1	0.295019	0.0039041
30	C6	8	Target 1	0.29585	0.00324172
30	C6	9	Target 1	0.293608	-0.00049403
30	C6	10	Target 1	0.292853	-0.00274291
30	C6	11	Target 1	0.295002	-0.00208788
30	C6	12	Target 1	0.299576	0.000993022
30	C6	13	Target 1	0.301324	0.00124721
30	C6	14	Target 1	0.300608	-0.000962454
30	C6	15	Target 1	0.300532	-0.00253205
30	C6	16	Target 1	0.301077	-0.00348078
30	C6	17	Target 1	0.305754	-0.000298393
30	C6	18	Target 1	0.31226	0.004714
30	C6	19	Target 1	0.319511	0.0104712
30	C6	20	Target 1	0.335934	0.025401
30	C6	21	Target 1	0.370807	0.0587802
30	C6	22	Target 1	0.424838	0.111317
30	C6	23	Target 1	0.52487	0.209855
30	C6	24	Target 1	0.688106	0.371598
30	C6	25	Target 1	0.903013	0.585011
30	C6	26	Target 1	1.13201	0.812518
30	C6	27	Target 1	1.31578	0.994789
30	C6	28	Target 1	1.44306	1.12058
30	C6	29	Target 1	1.55221	1.22823
30	C6	30	Target 1	1.63427	1.3088
30	C6	31	Target 1	1.69214	1.36518
30	C6	32	Target 1	1.73417	1.40572
30	C6	33	Target 1	1.77818	1.44823
30	C6	34	Target 1	1.80368	1.47223
30	C6	35	Target 1	1.82325	1.49031
30	C6	36	Target 1	1.84719	1.51276
30	C6	37	Target 1	1.86481	1.52889
30	C6	38	Target 1	1.87315	1.53573
30	C6	39	Target 1	1.88476	1.54585
30	C6	40	Target 1	1.88359	1.54319
31	C7	1	Target 1	0.33717	-0.0353024
31	C7	2	Target 1	0.349518	-0.0253244
31	C7	3	Target 1	0.367622	-0.00958923
31	C7	4	Target 1	0.379007	-0.00057417
31	C7	5	Target 1	0.383839	0.00188834
31	C7	6	Target 1	0.385199	0.000879212
31	C7	7	Target 1	0.388853	0.00216322
31	C7	8	Target 1	0.392125	0.00306624
31	C7	9	Target 1	0.395904	0.00447568
31	C7	10	Target 1	0.396996	0.00319762
31	C7	11	Target 1	0.39696	0.000792634
31	C7	12	Target 1	0.399807	0.00127004
31	C7	13	Target 1	0.400702	-0.000204689
31	C7	14	Target 1	0.403236	-4.06814e-05
31	C7	15	Target 1	0.403093	-0.00255289
31	C7	16	Target 1	0.404921	-0.00309457
31	C7	17	Target 1	0.408708	-0.00167675
31	C7	18	Target 1	0.412342	-0.000412443
31	C7	19	Target 1	0.424435	0.0093112
31	C7	20	Target 1	0.445987	0.0284936
31	C7	21	Target 1	0.480383	0.0605194
31	C7	22	Target 1	0.546824	0.124591
31	C7	23	Target 1	0.654569	0.229966
31	C7	24	Target 1	0.821089	0.394117
31	C7	25	Target 1	1.03341	0.604066
31	C7	26	Target 1	1.25068	0.818967
31	C7	27	Target 1	1.41374	0.979655
31	C7	28	Target 1	1.53624	1.09979
31	C7	29	Target 1	1.63535	1.19653
31	C7	30	Target 1	1.70757	1.26638
31	C7	31	Target 1	1.77	1.32645
31	C7	32	Target 1	1.81479	1.36886
31	C7	33	Target 1	1.84565	1.39736
31	C7	34	Target 1	1.86785	1.41718
31	C7	35	Target 1	1.88709	1.43405
31	C7	36	Target 1	1.91034	1.45493
31	C7	37	Target 1	1.92528	1.4675
31	C7	38	Target 1	1.93573	1.47559
31	C7	39	Target 1	1.94371	1.4812
31	C7	40	Target 1	1.94087	1.47599
32	C8	1	Target 1	0.290902	-0.0316117
32	C8	2	Target 1	0.303229	-0.0216861
32	C8	3	Target 1	0.322334	-0.00498201
32	C8	4	Target 1	0.329146	-0.000570608
32	C8	5	Target 1	0.33332	0.0012023
32	C8	6	Target 1	0.333658	-0.000859984
32	C8	7	Target 1	0.334551	-0.00236783
32	C8	8	Target 1	0.3417	0.00237983
32	C8	9	Target 1	0.346486	0.00476566
32	C8	10	Target 1	0.349376	0.00525454
32	C8	11	Target 1	0.350388	0.00386527
32	C8	12	Target 1	0.348986	6.31565e-05
32	C8	13	Target 1	0.348917	-0.00240668
32	C8	14	Target 1	0.351506	-0.00221886
32	C8	15	Target 1	0.353614	-0.00251155
32	C8	16	Target 1	0.357433	-0.00109409
32	C8	17	Target 1	0.358852	-0.00207506
32	C8	18	Target 1	0.364884	0.00155591
32	C8	19	Target 1	0.373984	0.00825443
32	C8	20	Target 1	0.392541	0.0244114
32	C8	21	Target 1	0.432523	0.0619926
32	C8	22	Target 1	0.497016	0.124085
32	C8	23	Target 1	0.605486	0.230153
32	C8	24	Target 1	0.772874	0.39514
32	C8	25	Target 1	0.980883	0.600748
32	C8	26	Target 1	1.18551	0.802978
32	C8	27	Target 1	1.34636	0.961426
32	C8	28	Target 1	1.4686	1.08126
32	C8	29	Target 1	1.56962	1.17988
32	C8	30	Target 1	1.64684	1.2547
32	C8	31	Target 1	1.70337	1.30883
32	C8	32	Target 1	1.74062	1.34368
32	C8	33	Target 1	1.77355	1.37421
32	C8	34	Target 1	1.79714	1.3954
32	C8	35	Target 1	1.81622	1.41208
32	C8	36	Target 1	1.84011	1.43356
32	C8	37	Target 1	1.85748	1.44853
32	C8	38	Target 1	1.87334	1.462
32	C8	39	Target 1	1.87897	1.46522
32	C8	40	Target 1	1.87743	1.46128
33	C9	1	Target 1	0.275807	-0.0190733
33	C9	2	Target 1	0.282886	-0.0136002
33	C9	3	Target 1	0.293982	-0.00411049
33	C9	4	Target 1	0.296849	-0.00284962
33	C9	5	Target 1	0.30244	0.00113528
33	C9	6	Target 1	0.306021	0.00310971
33	C9	7	Target 1	0.308559	0.00404181
33	C9	8	Target 1	0.308027	0.00190322
33	C9	9	Target 1	0.307846	0.000116214
33	C9	10	Target 1	0.309602	0.000264986
33	C9	11	Target 1	0.310228	-0.000714379
33	C9	12	Target 1	0.312189	-0.000360477
33	C9	13	Target 1	0.313167	-0.000987937
33	C9	14	Target 1	0.315388	-0.000373324
33	C9	15	Target 1	0.317126	-0.000242165
33	C9	16	Target 1	0.317377	-0.00159734
33	C9	17	Target 1	0.320917	0.000336683
33	C9	18	Target 1	0.322515	0.000327831
33	C9	19	Target 1	0.328852	0.00505847
33	C9	20	Target 1	0.342015	0.016616
33	C9	21	Target 1	0.364734	0.0377288
33	C9	22	Target 1	0.413151	0.0845395
33	C9	23	Target 1	0.488229	0.158011
33	C9	24	Target 1	0.61522	0.283396
33	C9	25	Target 1	0.80483	0.4714
33	C9	26	Target 1	1.03271	0.697674
33	C9	27	Target 1	1.24061	0.903964
33	C9	28	Target 1	1.4014	1.06315
33	C9	29	Target 1	1.52282	1.18296
33	C9	30	Target 1	1.61632	1.27486
33	C9	31	Target 1	1.68773	1.34466
33	C9	32	Target 1	1.74049	1.39581
33	C9	33	Target 1	1.7792	1.43292
33	C9	34	Target 1	1.81306	1.46518
33	C9	35	Target 1	1.83823	1.48874
33	C9	36	Target 1	1.85625	1.50515
33	C9	37	Target 1	1.877	1.5243
33	C9	38	Target 1	1.89085	1.53654
33	C9	39	Target 1	1.90156	1.54564
33	C9	40	Target 1	1.90039	1.54286
34	C10	1	Target 1	0.351704	-0.0240056
34	C10	2	Target 1	0.362626	-0.0146544
34	C10	3	Target 1	0.374231	-0.00461912
34	C10	4	Target 1	0.380937	0.000516586
34	C10	5	Target 1	0.385412	0.00342138
34	C10	6	Target 1	0.386162	0.0026022
34	C10	7	Target 1	0.385286	0.000155482
34	C10	8	Target 1	0.385726	-0.000974569
34	C10	9	Target 1	0.388694	0.000423213
34	C10	10	Target 1	0.390696	0.000855311
34	C10	11	Target 1	0.390982	-0.000428222
34	C10	12	Target 1	0.392503	-0.000477343
34	C10	13	Target 1	0.393232	-0.00131867
34	C10	14	Target 1	0.394488	-0.00163336
34	C10	15	Target 1	0.39873	0.00103859
34	C10	16	Target 1	0.398429	-0.000831658
34	C10	17	Target 1	0.402101	0.00127017
34	C10	18	Target 1	0.408613	0.00621154
34	C10	19	Target 1	0.421143	0.0171713
34	C10	20	Target 1	0.44331	0.0377687
34	C10	21	Target 1	0.485074	0.0779625
34	C10	22	Target 1	0.563986	0.155304
34	C10	23	Target 1	0.69086	0.280608
34	C10	24	Target 1	0.868232	0.456411
34	C10	25	Target 1	1.07832	0.664932
34	C10	26	Target 1	1.2684	0.85344
34	C10	27	Target 1	1.41	0.993466
34	C10	28	Target 1	1.52285	1.10475
34	C10	29	Target 1	1.62005	1.20037
34	C10	30	Target 1	1.6924	1.27116
34	C10	31	Target 1	1.74572	1.32291
34	C10	32	Target 1	1.78276	1.35837
34	C10	33	Target 1	1.81057	1.38462
34	C10	34	Target 1	1.83703	1.4095
34	C10	35	Target 1	1.85673	1.42764
34	C10	36	Target 1	1.8756	1.44494
34	C10	37	Target 1	1.89223	1.45999
34	C10	38	Target 1	1.90249	1.46869
34	C10	39	Target 1	1.91549	1.48012
34	C10	40	Target 1	1.91829	1.48135
35	C11	1	Target 1	1.07918	0.0222749
35	C11	2	Target 1	1.0723	0.0199246
35	C11	3	Target 1	1.05809	0.0102574
35	C11	4	Target 1	1.04525	0.00195474
35	C11	5	Target 1	1.03591	-0.00285187
35	C11	6	Target 1	1.03159	-0.00263381
35	C11	7	Target 1	1.02769	-0.00199481
35	C11	8	Target 1	1.02328	-0.00187474
35	C11	9	Target 1	1.02312	0.00250158
35	C11	10	Target 1	1.01352	-0.00255847
35	C11	11	Target 1	1.0038	-0.00774297
35	C11	12	Target 1	1.00204	-0.00496476
35	C11	13	Target 1	1.00119	-0.00128117
35	C11	14	Target 1	0.999279	0.00134838
35	C11	15	Target 1	0.993037	-0.000357475
35	C11	16	Target 1	0.99083	0.00197268
35	C11	17	Target 1	0.992546	0.0082253
35	C11	18	Target 1	0.991582	0.0117973
35	C11	19	Target 1	0.99564	0.0203922
35	C11	20	Target 1	1.00895	0.0382429
35	C11	21	Target 1	1.03696	0.0707888
35	C11	22	Target 1	1.09549	0.133848
35	C11	23	Target 1	1.19199	0.23489
35	C11	24	Target 1	1.33905	0.386489
35	C11	25	Target 1	1.5213	0.573276
35	C11	26	Target 1	1.6961	0.752609
35	C11	27	Target 1	1.83659	0.897633
35	C11	28	Target 1	1.94207	1.00765
35	C11	29	Target 1	2.02128	1.0914
35	C11	30	Target 1	2.07904	1.15369
35	C11	31	Target 1	2.12267	1.20186
35	C11	32	Target 1	2.1572	1.24093
35	C11	33	Target 1	2.17834	1.2666
35	C11	34	Target 1	2.19477	1.28758
35	C11	35	Target 1	2.21172	1.30906
35	C11	36	Target 1	2.23643	1.3383
35	C11	37	Target 1	2.25053	1.35695
35	C11	38	Target 1	2.2536	1.36454
35	C11	39	Target 1	2.25834	1.37382
35	C11	40	Target 1	2.2541	1.37412
36	C12	1
36	C12	2
36	C12	3
36	C12	4
36	C12	5
36	C12	6
36	C12	7
36	C12	8
36	C12	9
36	C12	10
36	C12	11
36	C12	12
36	C12	13
36	C12	14
36	C12	15
36	C12	16
36	C12	17
36	C12	18
36	C12	19
36	C12	20
36	C12	21
36	C12	22
36	C12	23
36	C12	24
36	C12	25
36	C12	26
36	C12	27
36	C12	28
36	C12	29
36	C12	30
36	C12	31
36	C12	32
36	C12	33
36	C12	34
36	C12	35
36	C12	36
36	C12	37
36	C12	38
36	C12	39
36	C12	40
37	D1	1
37	D1	2
37	D1	3
37	D1	4
37	D1	5
37	D1	6
37	D1	7
37	D1	8
37	D1	9
37	D1	10
37	D1	11
37	D1	12
37	D1	13
37	D1	14
37	D1	15
37	D1	16
37	D1	17
37	D1	18
37	D1	19
37	D1	20
37	D1	21
37	D1	22
37	D1	23
37	D1	24
37	D1	25
37	D1	26
37	D1	27
37	D1	28
37	D1	29
37	D1	30
37	D1	31
37	D1	32
37	D1	33
37	D1	34
37	D1	35
37	D1	36
37	D1	37
37	D1	38
37	D1	39
37	D1	40
38	D2	1	Target 1	0.35179	-0.0354042
38	D2	2	Target 1	0.366948	-0.0215002
38	D2	3	Target 1	0.38439	-0.00531187
38	D2	4	Target 1	0.391864	0.000909237
38	D2	5	Target 1	0.394575	0.00236615
38	D2	6	Target 1	0.395048	0.00158509
38	D2	7	Target 1	0.395732	0.00101541
38	D2	8	Target 1	0.395819	-0.000151118
38	D2	9	Target 1	0.396041	-0.00118264
38	D2	10	Target 1	0.399249	0.000771761
38	D2	11	Target 1	0.400514	0.000782902
38	D2	12	Target 1	0.403943	0.00295754
38	D2	13	Target 1	0.404728	0.0024889
38	D2	14	Target 1	0.400973	-0.00251915
38	D2	15	Target 1	0.400043	-0.00470316
38	D2	16	Target 1	0.405504	-0.00049576
38	D2	17	Target 1	0.40874	0.00148672
38	D2	18	Target 1	0.415768	0.00726091
38	D2	19	Target 1	0.437224	0.0274628
38	D2	20	Target 1	0.469692	0.058677
38	D2	21	Target 1	0.533987	0.121718
38	D2	22	Target 1	0.639534	0.226012
38	D2	23	Target 1	0.795116	0.38034
38	D2	24	Target 1	0.995934	0.579905
38	D2	25	Target 1	1.19769	0.780403
38	D2	26	Target 1	1.35035	0.931811
38	D2	27	Target 1	1.46943	1.04964
38	D2	28	Target 1	1.5604	1.13936
38	D2	29	Target 1	1.63723	1.21493
38	D2	30	Target 1	1.6916	1.26805
38	D2	31	Target 1	1.73196	1.30715
38	D2	32	Target 1	1.76868	1.34262
38	D2	33	Target 1	1.79525	1.36794
38	D2	34	Target 1	1.81184	1.38327
38	D2	35	Target 1	1.82072	1.3909
38	D2	36	Target 1	1.83672	1.40565
38	D2	37	Target 1	1.85441	1.42208
38	D2	38	Target 1	1.86325	1.42967
38	D2	39	Target 1	1.87298	1.43815
38	D2	40	Target 1	1.87167	1.43558
39	D3	1	Target 1	0.433164	-0.0361585
39	D3	2	Target 1	0.449264	-0.0226285
39	D3	3	Target 1	0.467278	-0.0071838
39	D3	4	Target 1	0.475254	-0.00177791
39	D3	5	Target 1	0.477472	-0.00212998
39	D3	6	Target 1	0.484755	0.00258316
39	D3	7	Target 1	0.489263	0.00452167
39	D3	8	Target 1	0.492037	0.00472628
39	D3	9	Target 1	0.492137	0.00225577
39	D3	10	Target 1	0.494903	0.00245183
39	D3	11	Target 1	0.496842	0.00182165
39	D3	12	Target 1	0.497244	-0.000346423
39	D3	13	Target 1	0.501772	0.00161211
39	D3	14	Target 1	0.501676	-0.00105381
39	D3	15	Target 1	0.500813	-0.00448719
39	D3	16	Target 1	0.504223	-0.00364705
39	D3	17	Target 1	0.509099	-0.00134069
39	D3	18	Target 1	0.515004	0.00199439
39	D3	19	Target 1	0.523384	0.00780425
39	D3	20	Target 1	0.540979	0.0228303
39	D3	21	Target 1	0.576713	0.0559945
39	D3	22	Target 1	0.645206	0.121917
39	D3	23	Target 1	0.758976	0.233117
39	D3	24	Target 1	0.922231	0.393803
39	D3	25	Target 1	1.11595	0.584952
39	D3	26	Target 1	1.29744	0.76387
39	D3	27	Target 1	1.43739	0.901249
39	D3	28	Target 1	1.54631	1.0076
39	D3	29	Target 1	1.63473	1.09345
39	D3	30	Target 1	1.7019	1.15805
39	D3	31	Target 1	1.74978	1.20336
39	D3	32	Target 1	1.7871	1.23811
39	D3	33	Target 1	1.8179	1.26634
39	D3	34	Target 1	1.83404	1.27991
39	D3	35	Target 1	1.85531	1.29862
39	D3	36	Target 1	1.87976	1.3205
39	D3	37	Target 1	1.89302	1.33118
39	D3	38	Target 1	1.89852	1.33411
39	D3	39	Target 1	1.91003	1.34305
39	D3	40	Target 1	1.90535	1.3358
40	D4	1	Target 1	0.422678	-0.0399399
40	D4	2	Target 1	0.440742	-0.0243867
40	D4	3	Target 1	0.462785	-0.00485531
40	D4	4	Target 1	0.46847	-0.00168172
40	D4	5	Target 1	0.469819	-0.00284327
40	D4	6	Target 1	0.475828	0.000654329
40	D4	7	Target 1	0.479271	0.00158574
40	D4	8	Target 1	0.485287	0.00509064
40	D4	9	Target 1	0.486859	0.0041516
40	D4	10	Target 1	0.487848	0.00262926
40	D4	11	Target 1	0.486673	-0.00105651
40	D4	12	Target 1	0.48749	-0.00275012
40	D4	13	Target 1	0.496486	0.00373418
40	D4	14	Target 1	0.499261	0.00399819
40	D4	15	Target 1	0.497965	0.000191092
40	D4	16	Target 1	0.496746	-0.00353912
40	D4	17	Target 1	0.49727	-0.00552601
40	D4	18	Target 1	0.505525	0.000217044
40	D4	19	Target 1	0.511948	0.00412967
40	D4	20	Target 1	0.527798	0.0174678
40	D4	21	Target 1	0.554501	0.0416606
40	D4	22	Target 1	0.606435	0.0910833
40	D4	23	Target 1	0.699248	0.181385
40	D4	24	Target 1	0.842366	0.321992
40	D4	25	Target 1	1.0253	0.502411
40	D4	26	Target 1	1.2217	0.696305
40	D4	27	Target 1	1.3817	0.853793
40	D4	28	Target 1	1.49523	0.964808
40	D4	29	Target 1	1.58803	1.0551
40	D4	30	Target 1	1.65334	1.1179
40	D4	31	Target 1	1.70907	1.17111
40	D4	32	Target 1	1.75078	1.21032
40	D4	33	Target 1	1.78132	1.23835
40	D4	34	Target 1	1.80084	1.25535
40	D4	35	Target 1	1.81988	1.27188
40	D4	36	Target 1	1.84099	1.29048
40	D4	37	Target 1	1.86449	1.31147
40	D4	38	Target 1	1.8713	1.31577
40	D4	39	Target 1	1.87256	1.31452
40	D4	40	Target 1	1.8672	1.30665
41	D5	1	Target 1	0.371617	-0.0347899
41	D5	2	Target 1	0.384454	-0.0238493
41	D5	3	Target 1	0.401911	-0.00828943
41	D5	4	Target 1	0.410457	-0.00163978
41	D5	5	Target 1	0.414671	0.00067766
41	D5	6	Target 1	0.415575	-0.00031561
41	D5	7	Target 1	0.420367	0.00257985
41	D5	8	Target 1	0.423078	0.00339409
41	D5	9	Target 1	0.423886	0.00230545
41	D5	10	Target 1	0.428891	0.00541456
41	D5	11	Target 1	0.429408	0.00403425
41	D5	12	Target 1	0.428337	0.00106702
41	D5	13	Target 1	0.430286	0.00111957
41	D5	14	Target 1	0.429824	-0.00123996
41	D5	15	Target 1	0.429326	-0.00363456
41	D5	16	Target 1	0.431306	-0.00355054
41	D5	17	Target 1	0.43537	-0.00138363
41	D5	18	Target 1	0.438111	-0.00053893
41	D5	19	Target 1	0.446177	0.00563016
41	D5	20	Target 1	0.455764	0.0133202
41	D5	21	Target 1	0.476015	0.0316748
41	D5	22	Target 1	0.51795	0.0717134
41	D5	23	Target 1	0.587594	0.13946
41	D5	24	Target 1	0.709345	0.259315
41	D5	25	Target 1	0.878951	0.427025
41	D5	26	Target 1	1.0811	0.627277
41	D5	27	Target 1	1.26775	0.812031
41	D5	28	Target 1	1.40329	0.945677
41	D5	29	Target 1	1.50808	1.04857
41	D5	30	Target 1	1.58879	1.12738
41	D5	31	Target 1	1.6517	1.18839
41	D5	32	Target 1	1.69749	1.23229
41	D5	33	Target 1	1.73574	1.26864
41	D5	34	Target 1	1.7656	1.29661
41	D5	35	Target 1	1.78995	1.31905
41	D5	36	Target 1	1.8115	1.33871
41	D5	37	Target 1	1.83435	1.35966
41	D5	38	Target 1	1.84754	1.37095
41	D5	39	Target 1	1.85571	1.37723
41	D5	40	Target 1	1.8537	1.37332
42	D6	1	Target 1	0.34178	-0.022422
42	D6	2	Target 1	0.352655	-0.0137755
42	D6	3	Target 1	0.359787	-0.00887159
42	D6	4	Target 1	0.368368	-0.00251876
42	D6	5	Target 1	0.375378	0.00226227
42	D6	6	Target 1	0.37705	0.0017063
42	D6	7	Target 1	0.379128	0.00155594
42	D6	8	Target 1	0.381409	0.00160782
42	D6	9	Target 1	0.386822	0.00479293
42	D6	10	Target 1	0.391016	0.00675794
42	D6	11	Target 1	0.388175	0.00168862
42	D6	12	Target 1	0.38758	-0.00113421
42	D6	13	Target 1	0.392158	0.00121498
42	D6	14	Target 1	0.392472	-0.00069929
42	D6	15	Target 1	0.391522	-0.00387784
42	D6	16	Target 1	0.393512	-0.00411641
42	D6	17	Target 1	0.399488	-0.000368718
42	D6	18	Target 1	0.404368	0.00228279
42	D6	19	Target 1	0.415804	0.0114905
42	D6	20	Target 1	0.435337	0.0287948
42	D6	21	Target 1	0.477821	0.0690504
42	D6	22	Target 1	0.550667	0.139668
42	D6	23	Target 1	0.666889	0.253661
42	D6	24	Target 1	0.8438	0.428344
42	D6	25	Target 1	1.06297	0.645283
42	D6	26	Target 1	1.26426	0.84435
42	D6	27	Target 1	1.41616	0.994017
42	D6	28	Target 1	1.53915	1.11478
42	D6	29	Target 1	1.63979	1.2132
42	D6	30	Target 1	1.70831	1.27949
42	D6	31	Target 1	1.76217	1.33111
42	D6	32	Target 1	1.80025	1.36696
42	D6	33	Target 1	1.83526	1.39975
42	D6	34	Target 1	1.85094	1.4132
42	D6	35	Target 1	1.86645	1.42649
42	D6	36	Target 1	1.88735	1.44515
42	D6	37	Target 1	1.90647	1.46204
42	D6	38	Target 1	1.917	1.47034
42	D6	39	Target 1	1.92315	1.47426
42	D6	40	Target 1	1.92033	1.46922
43	D7	1	Target 1	0.371149	-0.03236
43	D7	2	Target 1	0.384316	-0.0226898
43	D7	3	Target 1	0.401216	-0.009286
43	D7	4	Target 1	0.410909	-0.00308884
43	D7	5	Target 1	0.416536	-0.000958448
43	D7	6	Target 1	0.422719	0.0017285
43	D7	7	Target 1	0.430143	0.00565625
43	D7	8	Target 1	0.432997	0.00501392
43	D7	9	Target 1	0.434981	0.00350194
43	D7	10	Target 1	0.439732	0.00475662
43	D7	11	Target 1	0.440442	0.00197029
43	D7	12	Target 1	0.441204	-0.000764248
43	D7	13	Target 1	0.446105	0.00064046
43	D7	14	Target 1	0.448543	-0.000417189
43	D7	15	Target 1	0.448884	-0.0035731
43	D7	16	Target 1	0.453105	-0.00284774
43	D7	17	Target 1	0.457447	-0.00200206
43	D7	18	Target 1	0.462615	-0.000330354
43	D7	19	Target 1	0.474035	0.00759302
43	D7	20	Target 1	0.495058	0.0251205
43	D7	21	Target 1	0.53608	0.062646
43	D7	22	Target 1	0.60543	0.1285
43	D7	23	Target 1	0.726024	0.245597
43	D7	24	Target 1	0.907754	0.423831
43	D7	25	Target 1	1.1286	0.641186
43	D7	26	Target 1	1.33821	0.847295
43	D7	27	Target 1	1.49293	0.998517
43	D7	28	Target 1	1.60579	1.10788
43	D7	29	Target 1	1.7018	1.2004
43	D7	30	Target 1	1.77646	1.27156
43	D7	31	Target 1	1.82896	1.32056
43	D7	32	Target 1	1.86463	1.35274
43	D7	33	Target 1	1.89595	1.38056
43	D7	34	Target 1	1.91856	1.39967
43	D7	35	Target 1	1.93209	1.4097
43	D7	36	Target 1	1.95229	1.42642
43	D7	37	Target 1	1.96982	1.44045
43	D7	38	Target 1	1.98226	1.44939
43	D7	39	Target 1	1.99529	1.45892
43	D7	40	Target 1	1.99074	1.45087
44	D8	1	Target 1	0.369804	-0.0362798
44	D8	2	Target 1	0.384712	-0.0244785
44	D8	3	Target 1	0.403508	-0.00878924
44	D8	4	Target 1	0.415844	0.000440023
44	D8	5	Target 1	0.419536	0.0010248
44	D8	6	Target 1	0.422928	0.00131015
44	D8	7	Target 1	0.424427	-0.000297727
44	D8	8	Target 1	0.431701	0.00386964
44	D8	9	Target 1	0.435746	0.00480757
44	D8	10	Target 1	0.435531	0.00148559
44	D8	11	Target 1	0.437253	0.000100877
44	D8	12	Target 1	0.439561	-0.000698519
44	D8	13	Target 1	0.447498	0.00413228
44	D8	14	Target 1	0.448234	0.00176099
44	D8	15	Target 1	0.447286	-0.00229365
44	D8	16	Target 1	0.447747	-0.00493936
44	D8	17	Target 1	0.454393	-0.00140082
44	D8	18	Target 1	0.458388	-0.000512599
44	D8	19	Target 1	0.470878	0.0088705
44	D8	20	Target 1	0.492103	0.0269892
44	D8	21	Target 1	0.533874	0.0656529
44	D8	22	Target 1	0.608525	0.137197
44	D8	23	Target 1	0.729574	0.255139
44	D8	24	Target 1	0.901329	0.423788
44	D8	25	Target 1	1.10275	0.622102
44	D8	26	Target 1	1.28277	0.799015
44	D8	27	Target 1	1.41288	0.92602
44	D8	28	Target 1	1.52208	1.03211
44	D8	29	Target 1	1.61482	1.12174
44	D8	30	Target 1	1.68347	1.18729
44	D8	31	Target 1	1.7325	1.23321
44	D8	32	Target 1	1.77644	1.27404
44	D8	33	Target 1	1.80548	1.29997
44	D8	34	Target 1	1.82586	1.31725
44	D8	35	Target 1	1.83904	1.32732
44	D8	36	Target 1	1.85741	1.34258
44	D8	37	Target 1	1.87686	1.35893
44	D8	38	Target 1	1.89074	1.3697
44	D8	39	Target 1	1.89215	1.368
44	D8	40	Target 1	1.89206	1.36481
45	D9	1	Target 1	0.257805	-0.0277214
45	D9	2	Target 1	0.267837	-0.0192062
45	D9	3	Target 1	0.282065	-0.00649578
45	D9	4	Target 1	0.289546	-0.000532804
45	D9	5	Target 1	0.291222	-0.000374014
45	D9	6	Target 1	0.292394	-0.000719031
45	D9	7	Target 1	0.296917	0.00228579
45	D9	8	Target 1	0.29815	0.0020016
45	D9	9	Target 1	0.301946	0.00428038
45	D9	10	Target 1	0.304026	0.00484248
45	D9	11	Target 1	0.303228	0.00252774
45	D9	12	Target 1	0.302722	0.000503393
45	D9	13	Target 1	0.304767	0.00103123
45	D9	14	Target 1	0.303025	-0.00222819
45	D9	15	Target 1	0.301939	-0.00483121
45	D9	16	Target 1	0.305123	-0.00316466
45	D9	17	Target 1	0.309634	-0.000171492
45	D9	18	Target 1	0.312368	0.00104457
45	D9	19	Target 1	0.320936	0.0080952
45	D9	20	Target 1	0.333948	0.0195898
45	D9	21	Target 1	0.35433	0.0384541
45	D9	22	Target 1	0.395783	0.0783898
45	D9	23	Target 1	0.4791	0.16019
45	D9	24	Target 1	0.610691	0.290263
45	D9	25	Target 1	0.798865	0.476919
45	D9	26	Target 1	1.01854	0.695073
45	D9	27	Target 1	1.22112	0.896139
45	D9	28	Target 1	1.37774	1.05125
45	D9	29	Target 1	1.49832	1.1703
45	D9	30	Target 1	1.59045	1.26092
45	D9	31	Target 1	1.66175	1.3307
45	D9	32	Target 1	1.71953	1.38697
45	D9	33	Target 1	1.76374	1.42965
45	D9	34	Target 1	1.79242	1.45681
45	D9	35	Target 1	1.81685	1.47973
45	D9	36	Target 1	1.84367	1.50504
45	D9	37	Target 1	1.8662	1.52605
45	D9	38	Target 1	1.87828	1.53661
45	D9	39	Target 1	1.88812	1.54493
45	D9	40	Target 1	1.8887	1.544
46	D10	1	Target 1	0.337406	-0.0183282
46	D10	2	Target 1	0.347132	-0.0116232
46	D10	3	Target 1	0.358895	-0.00288094
46	D10	4	Target 1	0.364134	-0.000662504
46	D10	5	Target 1	0.366465	-0.00135179
46	D10	6	Target 1	0.37217	0.00133203
46	D10	7	Target 1	0.375594	0.00173491
46	D10	8	Target 1	0.378797	0.00191719
46	D10	9	Target 1	0.380483	0.000583004
46	D10	10	Target 1	0.387731	0.00480988
46	D10	11	Target 1	0.388746	0.00280413
46	D10	12	Target 1	0.388169	-0.000793512
46	D10	13	Target 1	0.390311	-0.0016719
46	D10	14	Target 1	0.390896	-0.00410835
46	D10	15	Target 1	0.394457	-0.00356746
46	D10	16	Target 1	0.396339	-0.00470653
46	D10	17	Target 1	0.406203	0.00213669
46	D10	18	Target 1	0.411512	0.00442516
46	D10	19	Target 1	0.422925	0.0128173
46	D10	20	Target 1	0.448562	0.0354338
46	D10	21	Target 1	0.495512	0.079363
46	D10	22	Target 1	0.579038	0.159868
46	D10	23	Target 1	0.716816	0.294625
46	D10	24	Target 1	0.912766	0.487554
46	D10	25	Target 1	1.13737	0.709137
46	D10	26	Target 1	1.32894	0.897687
46	D10	27	Target 1	1.46537	1.03109
46	D10	28	Target 1	1.57008	1.13279
46	D10	29	Target 1	1.65983	1.21951
46	D10	30	Target 1	1.72888	1.28555
46	D10	31	Target 1	1.77955	1.33319
46	D10	32	Target 1	1.81531	1.36594
46	D10	33	Target 1	1.84332	1.39092
46	D10	34	Target 1	1.86414	1.40873
46	D10	35	Target 1	1.88379	1.42535
46	D10	36	Target 1	1.90833	1.44687
46	D10	37	Target 1	1.92601	1.46153
46	D10	38	Target 1	1.92773	1.46023
46	D10	39	Target 1	1.93289	1.46236
46	D10	40	Target 1	1.92794	1.4544
47	D11	1	Target 1	0.207825	-0.0140067
47	D11	2	Target 1	0.213299	-0.010061
47	D11	3	Target 1	0.221456	-0.00343242
47	D11	4	Target 1	0.225302	-0.00111401
47	D11	5	Target 1	0.229791	0.00184597
47	D11	6	Target 1	0.230717	0.00124422
47	D11	7	Target 1	0.23106	5.86373e-05
47	D11	8	Target 1	0.233535	0.0010058
47	D11	9	Target 1	0.23505	0.000993105
47	D11	10	Target 1	0.238377	0.00279184
47	D11	11	Target 1	0.23739	0.000276821
47	D11	12	Target 1	0.237084	-0.00155787
47	D11	13	Target 1	0.240653	0.000483486
47	D11	14	Target 1	0.2411	-0.000598532
47	D11	15	Target 1	0.241734	-0.00149209
47	D11	16	Target 1	0.243301	-0.00145402
47	D11	17	Target 1	0.247232	0.000949074
47	D11	18	Target 1	0.255012	0.00720098
47	D11	19	Target 1	0.262504	0.0131647
47	D11	20	Target 1	0.281067	0.0302002
47	D11	21	Target 1	0.317329	0.0649337
47	D11	22	Target 1	0.392318	0.138395
47	D11	23	Target 1	0.509541	0.254089
47	D11	24	Target 1	0.686729	0.429749
47	D11	25	Target 1	0.910498	0.65199
47	D11	26	Target 1	1.13592	0.875885
47	D11	27	Target 1	1.31471	1.05314
47	D11	28	Target 1	1.44571	1.18262
47	D11	29	Target 1	1.54559	1.28097
47	D11	30	Target 1	1.62063	1.35448
47	D11	31	Target 1	1.67984	1.41216
47	D11	32	Target 1	1.7252	1.45599
47	D11	33	Target 1	1.75636	1.48563
47	D11	34	Target 1	1.7754	1.50314
47	D11	35	Target 1	1.79541	1.52162
47	D11	36	Target 1	1.81739	1.54207
47	D11	37	Target 1	1.83818	1.56134
47	D11	38	Target 1	1.84903	1.57065
47	D11	39	Target 1	1.85686	1.57696
47	D11	40	Target 1	1.86045	1.57902
48	D12	1
48	D12	2
48	D12	3
48	D12	4
48	D12	5
48	D12	6
48	D12	7
48	D12	8
48	D12	9
48	D12	10
48	D12	11
48	D12	12
48	D12	13
48	D12	14
48	D12	15
48	D12	16
48	D12	17
48	D12	18
48	D12	19
48	D12	20
48	D12	21
48	D12	22
48	D12	23
48	D12	24
48	D12	25
48	D12	26
48	D12	27
48	D12	28
48	D12	29
48	D12	30
48	D12	31
48	D12	32
48	D12	33
48	D12	34
48	D12	35
48	D12	36
48	D12	37
48	D12	38
48	D12	39
48	D12	40
49	E1	1
49	E1	2
49	E1	3
49	E1	4
49	E1	5
49	E1	6
49	E1	7
49	E1	8
49	E1	9
49	E1	10
49	E1	11
49	E1	12
49	E1	13
49	E1	14
49	E1	15
49	E1	16
49	E1	17
49	E1	18
49	E1	19
49	E1	20
49	E1	21
49	E1	22
49	E1	23
49	E1	24
49	E1	25
49	E1	26
49	E1	27
49	E1	28
49	E1	29
49	E1	30
49	E1	31
49	E1	32
49	E1	33
49	E1	34
49	E1	35
49	E1	36
49	E1	37
[truncated: 1,883 more rows]

## Sheet: Results
Block Type	96-Well 0.2-mL Block
Calibration Background is expired	No
Calibration Background performed on	09-15-2016
Calibration Pure Dye ABY is expired	No
Calibration Pure Dye ABY performed on	09-15-2016
Calibration Pure Dye FAM is expired	No
Calibration Pure Dye FAM performed on	09-15-2016
Calibration Pure Dye JUN is expired	No
Calibration Pure Dye JUN performed on	09-15-2016
Calibration Pure Dye NED is expired	No
Calibration Pure Dye NED performed on	09-15-2016
Calibration Pure Dye ROX is expired	No
Calibration Pure Dye ROX performed on	09-15-2016
Calibration Pure Dye SYBR is expired	No
Calibration Pure Dye SYBR performed on	09-15-2016
Calibration Pure Dye TAMRA is expired	No
Calibration Pure Dye TAMRA performed on	09-15-2016
Calibration Pure Dye VIC is expired	No
Calibration Pure Dye VIC performed on	09-15-2016
Calibration ROI is expired	No
Calibration ROI performed on	09-15-2016
Calibration Uniformity is expired	No
Calibration Uniformity performed on	09-15-2016
Chemistry	SYBR_GREEN
Date Created	2018-02-04 21:24:46 PM CST
Experiment Barcode
Experiment Comment
Experiment File Name	G:\wgh\小麦SYP基因家族鉴定与分析\定量结果\Q3\2018-02-02_172659 SYP2.eds
Experiment Name	2018-02-02_172659
Experiment Run End Time	2018-02-03 01:34:37 AM CST
Experiment Type	Comparative Cт (ΔΔCт)
Instrument Name	272321075
Instrument Serial Number	272321075
Instrument Type	QuantStudio™ 3 System
Passive Reference	ROX
Post-read Stage/Step
Pre-read Stage/Step
Quantification Cycle Method	Ct
Signal Smoothing On	true
Stage where Melt Analysis is performed	Stage3
Stage/ Cycle where Ct Analysis is performed	Stage2, Step2
User Name
Well	Well Position	Omit	Sample Name	Target Name	Task	Reporter	Quencher	Quantity	Quantity Mean	Quantity SD	RQ	RQ Min	RQ Max	CT	Ct Mean	Ct SD	Delta Ct	Delta Ct Mean	Delta Ct SD	Delta Ct SE	Delta Delta Ct	Automatic Ct Threshold	Ct Threshold	Automatic Baseline	Baseline Start	Baseline End	Amp Status	Comments	Cq Conf	MTP	Tm1	Tm2	Tm3	Tm4
26	C2	FALSE	1	Target 1	UNKNOWN	SYBR	None							21.1793	21.0327	0.207364						TRUE	0.113331	TRUE	3	17	Amp		0.899911	N	89.6371
27	C3	FALSE	3	Target 1	UNKNOWN	SYBR	None							22.0284	21.957	0.101008						TRUE	0.113331	TRUE	3	18	Amp		0.892079	N	89.9442
28	C4	FALSE	5	Target 1	UNKNOWN	SYBR	None							22.3781	22.3169	0.0865636						TRUE	0.113331	TRUE	3	18	Amp		0.856675	N	89.6371
29	C5	FALSE	7	Target 1	UNKNOWN	SYBR	None							22.5088	22.5839	0.106168						TRUE	0.113331	TRUE	3	18	Amp		0.852958	N	89.7907
30	C6	FALSE	9	Target 1	UNKNOWN	SYBR	None							21.9931	21.8448	0.20974						TRUE	0.113331	TRUE	3	18	Amp		0.915494	N	89.7907
31	C7	FALSE	11	Target 1	UNKNOWN	SYBR	None							21.8645	21.8371	0.0386996						TRUE	0.113331	TRUE	3	17	Amp		0.870622	N	89.9442
32	C8	FALSE	13	Target 1	UNKNOWN	SYBR	None							21.8653	21.7882	0.108986						TRUE	0.113331	TRUE	3	18	Amp		0.873963	N	89.7907
33	C9	FALSE	15	Target 1	UNKNOWN	SYBR	None							22.4762	22.4758	0.000633889						TRUE	0.113331	TRUE	3	18	Amp		0.91973	N	89.6371
34	C10	FALSE	17	Target 1	UNKNOWN	SYBR	None							21.5043	21.4924	0.0168709						TRUE	0.113331	TRUE	3	17	Amp		0.903928	N	89.6371
35	C11	FALSE	19	Target 1	UNKNOWN	SYBR	None							21.7293	21.7243	0.00711304						TRUE	0.113331	TRUE	3	17	Amp		0.971015	N	89.7907
38	D2	FALSE	1	Target 1	UNKNOWN	SYBR	None							20.8861	21.0327	0.207364						TRUE	0.113331	TRUE	3	17	Amp		0.885074	N	89.4836
39	D3	FALSE	3	Target 1	UNKNOWN	SYBR	None							21.8856	21.957	0.101008						TRUE	0.113331	TRUE	3	18	Amp		0.851112	N	89.6371
40	D4	FALSE	5	Target 1	UNKNOWN	SYBR	None							22.2556	22.3169	0.0865636						TRUE	0.113331	TRUE	3	18	Amp		0.848558	N	89.7907
41	D5	FALSE	7	Target 1	UNKNOWN	SYBR	None							22.659	22.5839	0.106168						TRUE	0.113331	TRUE	3	18	Amp		0.872962	N	89.7907
42	D6	FALSE	9	Target 1	UNKNOWN	SYBR	None							21.6965	21.8448	0.20974						TRUE	0.113331	TRUE	3	17	Amp		0.897385	N	89.9442
43	D7	FALSE	11	Target 1	UNKNOWN	SYBR	None							21.8098	21.8371	0.0386996						TRUE	0.113331	TRUE	3	18	Amp		0.849244	N	90.0978
44	D8	FALSE	13	Target 1	UNKNOWN	SYBR	None							21.7112	21.7882	0.108986						TRUE	0.113331	TRUE	3	18	Amp		0.845662	N	89.7907
45	D9	FALSE	15	Target 1	UNKNOWN	SYBR	None							22.4753	22.4758	0.000633889						TRUE	0.113331	TRUE	3	18	Amp		0.906943	N	89.6371
46	D10	FALSE	17	Target 1	UNKNOWN	SYBR	None							21.4805	21.4924	0.0168709						TRUE	0.113331	TRUE	3	18	Amp		0.89062	N	89.7907
47	D11	FALSE	19	Target 1	UNKNOWN	SYBR	None							21.7193	21.7243	0.00711304						TRUE	0.113331	TRUE	3	17	Amp		0.929906	N	89.7907
74	G2	FALSE	2	Target 1	UNKNOWN	SYBR	None							21.4762	21.5851	0.154085						TRUE	0.113331	TRUE	3	15	Amp		0.981265	N	89.6371
75	G3	FALSE	4	Target 1	UNKNOWN	SYBR	None							22.0026	21.9349	0.0957388						TRUE	0.113331	TRUE	3	17	Amp		0.927878	N	89.33
76	G4	FALSE	6	Target 1	UNKNOWN	SYBR	None							22.3408	22.2398	0.142896						TRUE	0.113331	TRUE	3	18	Amp		0.88472	N	89.7907
77	G5	FALSE	8	Target 1	UNKNOWN	SYBR	None							21.9292	21.9878	0.0829059						TRUE	0.113331	TRUE	3	18	Amp		0.913113	N	89.6371
78	G6	FALSE	10	Target 1	UNKNOWN	SYBR	None							22.7626	22.6417	0.170915						TRUE	0.113331	TRUE	3	18	Amp		0.92472	N	89.7907
79	G7	FALSE	12	Target 1	UNKNOWN	SYBR	None							21.4805	21.4312	0.0697116						TRUE	0.113331	TRUE	3	17	Amp		0.941414	N	89.33
80	G8	FALSE	14	Target 1	UNKNOWN	SYBR	None							22.6517	22.5074	0.204159						TRUE	0.113331	TRUE	3	18	Amp		0.929289	N	89.7907
81	G9	FALSE	16	Target 1	UNKNOWN	SYBR	None							20.8053	20.8566	0.0724589						TRUE	0.113331	TRUE	3	16	Amp		0.89237	N	89.33
82	G10	FALSE	18	Target 1	UNKNOWN	SYBR	None							22.1915	22.1491	0.059835						TRUE	0.113331	TRUE	3	18	Amp		0.873158	N	89.6371
83	G11	FALSE	20	Target 1	UNKNOWN	SYBR	None							21.0504	21.0468	0.0050792						TRUE	0.113331	TRUE	3	16	Amp		0.902184	N	89.4836
86	H2	FALSE	2	Target 1	UNKNOWN	SYBR	None							21.6941	21.5851	0.154085						TRUE	0.113331	TRUE	3	17	Amp		0.955299	N	89.4836
87	H3	FALSE	4	Target 1	UNKNOWN	SYBR	None							21.8672	21.9349	0.0957388						TRUE	0.113331	TRUE	3	18	Amp		0.938274	N	89.4836
88	H4	FALSE	6	Target 1	UNKNOWN	SYBR	None							22.1387	22.2398	0.142896						TRUE	0.113331	TRUE	3	17	Amp		0.928344	N	89.9442
89	H5	FALSE	8	Target 1	UNKNOWN	SYBR	None							22.0464	21.9878	0.0829059						TRUE	0.113331	TRUE	3	18	Amp		0.922309	Y	89.4836	68.4461
90	H6	FALSE	10	Target 1	UNKNOWN	SYBR	None							22.5209	22.6417	0.170915						TRUE	0.113331	TRUE	3	18	Amp		0.90421	Y	89.9442	86.2589
91	H7	FALSE	12	Target 1	UNKNOWN	SYBR	None							21.3819	21.4312	0.0697116						TRUE	0.113331	TRUE	3	17	Amp		0.947057	N	89.4836
92	H8	FALSE	14	Target 1	UNKNOWN	SYBR	None							22.363	22.5074	0.204159						TRUE	0.113331	TRUE	3	18	Amp		0.920893	N	89.7907
93	H9	FALSE	16	Target 1	UNKNOWN	SYBR	None							20.9078	20.8566	0.0724589						TRUE	0.113331	TRUE	3	16	Amp		0.922261	N	89.33
94	H10	FALSE	18	Target 1	UNKNOWN	SYBR	None							22.1068	22.1491	0.059835						TRUE	0.113331	TRUE	3	18	Amp		0.84503	N	89.6371
95	H11	FALSE	20	Target 1	UNKNOWN	SYBR	None							21.0432	21.0468	0.0050792						TRUE	0.113331	TRUE	3	17	Amp		0.883538	N	89.6371
Analysis Type	Singleplex
Endogenous Control	Target 1
RQ Min/Max Confidence Level	95.0
Reference Sample	1

## Sheet: Melt Curve Raw Data
Block Type	96-Well 0.2-mL Block
Calibration Background is expired	No
Calibration Background performed on	09-15-2016
Calibration Pure Dye ABY is expired	No
Calibration Pure Dye ABY performed on	09-15-2016
Calibration Pure Dye FAM is expired	No
Calibration Pure Dye FAM performed on	09-15-2016
Calibration Pure Dye JUN is expired	No
Calibration Pure Dye JUN performed on	09-15-2016
Calibration Pure Dye NED is expired	No
Calibration Pure Dye NED performed on	09-15-2016
Calibration Pure Dye ROX is expired	No
Calibration Pure Dye ROX performed on	09-15-2016
Calibration Pure Dye SYBR is expired	No
Calibration Pure Dye SYBR performed on	09-15-2016
Calibration Pure Dye TAMRA is expired	No
Calibration Pure Dye TAMRA performed on	09-15-2016
Calibration Pure Dye VIC is expired	No
Calibration Pure Dye VIC performed on	09-15-2016
Calibration ROI is expired	No
Calibration ROI performed on	09-15-2016
Calibration Uniformity is expired	No
Calibration Uniformity performed on	09-15-2016
Chemistry	SYBR_GREEN
Date Created	2018-02-04 21:24:46 PM CST
Experiment Barcode
Experiment Comment
Experiment File Name	G:\wgh\小麦SYP基因家族鉴定与分析\定量结果\Q3\2018-02-02_172659 SYP2.eds
Experiment Name	2018-02-02_172659
Experiment Run End Time	2018-02-03 01:34:37 AM CST
Experiment Type	Comparative Cт (ΔΔCт)
Instrument Name	272321075
Instrument Serial Number	272321075
Instrument Type	QuantStudio™ 3 System
Passive Reference	ROX
Post-read Stage/Step
Pre-read Stage/Step
Quantification Cycle Method	Ct
Signal Smoothing On	true
Stage where Melt Analysis is performed	Stage3
Stage/ Cycle where Ct Analysis is performed	Stage2, Step2
User Name
Well	Well Position	Reading	Temperature	Fluorescence	Derivative	Target Name
26	C2	1	60.0004	357479	6810.55	Target 1
26	C2	2	60.3075	354971	6929.94	Target 1
26	C2	3	60.6146	356415	7088.76	Target 1
26	C2	4	60.9218	352359	7309.76	Target 1
26	C2	5	61.2289	349580	7603.05	Target 1
26	C2	6	61.536	349979	7956.74	Target 1
26	C2	7	61.8431	346458	8334.65	Target 1
26	C2	8	62.1502	343628	8682.17	Target 1
26	C2	9	62.4573	340415	8921.76	Target 1
26	C2	10	62.7645	338411	9075.74	Target 1
26	C2	11	63.0716	334418	9146.42	Target 1
26	C2	12	63.3787	330671	9153.44	Target 1
26	C2	13	63.6858	329363	9119.16	Target 1
26	C2	14	63.9929	328177	9057.66	Target 1
26	C2	15	64.3	322232	8974.75	Target 1
26	C2	16	64.6071	320866	8876.48	Target 1
26	C2	17	64.9143	316914	8775.51	Target 1
26	C2	18	65.2214	315139	8687.92	Target 1
26	C2	19	65.5285	314323	8618.05	Target 1
26	C2	20	65.8356	308778	8567.49	Target 1
26	C2	21	66.1427	308112	8531.11	Target 1
26	C2	22	66.4498	305611	8509.52	Target 1
26	C2	23	66.757	300173	8526.33	Target 1
26	C2	24	67.0641	298297	8621.6	Target 1
26	C2	25	67.3712	299010	8801.15	Target 1
26	C2	26	67.6783	294828	9054.72	Target 1
26	C2	27	67.9854	291371	9324.81	Target 1
26	C2	28	68.2925	291047	9518.98	Target 1
26	C2	29	68.5997	284361	9556.69	Target 1
26	C2	30	68.9068	278726	9410.99	Target 1
26	C2	31	69.2139	279350	9124.42	Target 1
26	C2	32	69.521	275574	8790.18	Target 1
26	C2	33	69.8281	273282	8487.67	Target 1
26	C2	34	70.1352	271332	8310.58	Target 1
26	C2	35	70.4424	270853	8301.88	Target 1
26	C2	36	70.7495	265705	8427.2	Target 1
26	C2	37	71.0566	263454	8620.31	Target 1
26	C2	38	71.3637	262295	8790.38	Target 1
26	C2	39	71.6708	256766	8908.06	Target 1
26	C2	40	71.9779	256180	8954.98	Target 1
26	C2	41	72.285	251881	8929.49	Target 1
26	C2	42	72.5922	249849	8847.97	Target 1
26	C2	43	72.8993	247284	8739.3	Target 1
26	C2	44	73.2064	244303	8634.02	Target 1
26	C2	45	73.5135	242133	8557.27	Target 1
26	C2	46	73.8206	240584	8538.93	Target 1
26	C2	47	74.1278	237095	8571.69	Target 1
26	C2	48	74.4349	235747	8625.63	Target 1
26	C2	49	74.742	231986	8659.91	Target 1
26	C2	50	75.0491	228842	8642.82	Target 1
26	C2	51	75.3562	227681	8564.88	Target 1
26	C2	52	75.6633	222587	8447.86	Target 1
26	C2	53	75.9705	221823	8333.88	Target 1
26	C2	54	76.2776	219491	8264.6	Target 1
26	C2	55	76.5847	217337	8258.73	Target 1
26	C2	56	76.8918	215115	8301.15	Target 1
26	C2	57	77.1989	212769	8350.01	Target 1
26	C2	58	77.506	207759	8358.49	Target 1
26	C2	59	77.8131	207403	8298.36	Target 1
26	C2	60	78.1203	203011	8173.66	Target 1
26	C2	61	78.4274	202203	8018.56	Target 1
26	C2	62	78.7345	198943	7882.93	Target 1
26	C2	63	79.0416	196285	7811.74	Target 1
26	C2	64	79.3487	196051	7826.24	Target 1
26	C2	65	79.6558	192767	7914.87	Target 1
26	C2	66	79.963	190995	8038.97	Target 1
26	C2	67	80.2701	187421	8153.31	Target 1
26	C2	68	80.5772	184439	8230.62	Target 1
26	C2	69	80.8843	182328	8276.2	Target 1
26	C2	70	81.1914	179967	8324.28	Target 1
26	C2	71	81.4985	178354	8420.33	Target 1
26	C2	72	81.8057	176395	8602.4	Target 1
26	C2	73	82.1128	171889	8859.31	Target 1
26	C2	74	82.4199	171116	9204.26	Target 1
26	C2	75	82.727	166847	9636.93	Target 1
26	C2	76	83.0341	165635	10140.1	Target 1
26	C2	77	83.3412	162205	10688.2	Target 1
26	C2	78	83.6484	156369	11248.3	Target 1
26	C2	79	83.9555	154407	11781.9	Target 1
26	C2	80	84.2626	150687	12247.5	Target 1
26	C2	81	84.5697	146371	12606.9	Target 1
26	C2	82	84.8768	141277	12834.1	Target 1
26	C2	83	85.1839	135866	12928	Target 1
26	C2	84	85.4911	130019	12918.4	Target 1
26	C2	85	85.7982	126229	12863.4	Target 1
26	C2	86	86.1053	122859	12837.4	Target 1
26	C2	87	86.4124	117717	12919.1	Target 1
26	C2	88	86.7195	115547	13183	Target 1
26	C2	89	87.0266	109837	13695.2	Target 1
26	C2	90	87.3338	106489	14512.6	Target 1
26	C2	91	87.6409	102003	15680.1	Target 1
26	C2	92	87.948	96021.5	17224.3	Target 1
26	C2	93	88.2551	88250.6	19137.1	Target 1
26	C2	94	88.5622	82208.2	21339.8	Target 1
26	C2	95	88.8693	75128.7	23635.2	Target 1
26	C2	96	89.1765	65252.2	25676.5	Target 1
26	C2	97	89.4836	50416.6	26999.2	Target 1
26	C2	98	89.7907	34552.8	27139.4	Target 1
26	C2	99	90.0978	19645.9	25809.8	Target 1
26	C2	100	90.4049	13576.6	23044	Target 1
26	C2	101	90.712	10691.6	19226.7	Target 1
26	C2	102	91.0191	9418.99	14977.4	Target 1
26	C2	103	91.3263	10667	10944.8	Target 1
26	C2	104	91.6334	10833.8	7443.68	Target 1
26	C2	105	91.9405	11884.9	4630.59	Target 1
26	C2	106	92.2476	9558.04	2807.46	Target 1
26	C2	107	92.5547	10133.3	1705.83	Target 1
26	C2	108	92.8618	9836.38	971.665	Target 1
26	C2	109	93.169	9388.87	255.093	Target 1
26	C2	110	93.4761	9152.97	-741.405	Target 1
26	C2	111	93.7832	8371.13	-2236.72	Target 1
26	C2	112	94.0903	10455.1	-4344.54	Target 1
26	C2	113	94.3974	9649.65	-7046.53	Target 1
26	C2	114	94.7045	10264.5	-10188.9	Target 1
27	C3	1	60.0004	338442	6365.62	Target 1
27	C3	2	60.3075	337378	6536.74	Target 1
27	C3	3	60.6146	334680	6716.77	Target 1
27	C3	4	60.9218	334393	6905.72	Target 1
27	C3	5	61.2289	330255	7106.41	Target 1
27	C3	6	61.536	329491	7319.41	Target 1
27	C3	7	61.8431	327089	7535.54	Target 1
27	C3	8	62.1502	325120	7733.98	Target 1
27	C3	9	62.4573	322056	7889.69	Target 1
27	C3	10	62.7645	320374	7987.72	Target 1
27	C3	11	63.0716	315950	8034.39	Target 1
27	C3	12	63.3787	313414	8055.89	Target 1
27	C3	13	63.6858	313254	8085.5	Target 1
27	C3	14	63.9929	310178	8147.21	Target 1
27	C3	15	64.3	306468	8245.73	Target 1
27	C3	16	64.6071	304590	8368.35	Target 1
27	C3	17	64.9143	302709	8489.82	Target 1
27	C3	18	65.2214	299053	8581.37	Target 1
27	C3	19	65.5285	297330	8619.03	Target 1
27	C3	20	65.8356	292234	8591.15	Target 1
27	C3	21	66.1427	291276	8503.54	Target 1
27	C3	22	66.4498	288619	8380.9	Target 1
27	C3	23	66.757	284881	8263.04	Target 1
27	C3	24	67.0641	281146	8193.59	Target 1
27	C3	25	67.3712	282483	8202.53	Target 1
27	C3	26	67.6783	278236	8288.81	Target 1
27	C3	27	67.9854	275109	8414.09	Target 1
27	C3	28	68.2925	275015	8515.68	Target 1
27	C3	29	68.5997	269187	8536.31	Target 1
27	C3	30	68.9068	266277	8455.03	Target 1
27	C3	31	69.2139	263955	8301.07	Target 1
27	C3	32	69.521	261612	8140.38	Target 1
27	C3	33	69.8281	259838	8041.11	Target 1
27	C3	34	70.1352	257670	8043.61	Target 1
27	C3	35	70.4424	256581	8139.86	Target 1
27	C3	36	70.7495	251249	8284.21	Target 1
27	C3	37	71.0566	249144	8423.7	Target 1
27	C3	38	71.3637	246796	8517.49	Target 1
27	C3	39	71.6708	243880	8546.37	Target 1
27	C3	40	71.9779	242180	8508.92	Target 1
27	C3	41	72.285	237670	8412.58	Target 1
27	C3	42	72.5922	236208	8269.55	Target 1
27	C3	43	72.8993	234307	8097.25	Target 1
27	C3	44	73.2064	231030	7919.75	Target 1
27	C3	45	73.5135	228603	7770.97	Target 1
27	C3	46	73.8206	226165	7679.49	Target 1
27	C3	47	74.1278	226146	7657.32	Target 1
27	C3	48	74.4349	222745	7691.05	Target 1
27	C3	49	74.742	220754	7745.48	Target 1
27	C3	50	75.0491	216674	7780.33	Target 1
27	C3	51	75.3562	215420	7771.35	Target 1
27	C3	52	75.6633	213150	7723.15	Target 1
27	C3	53	75.9705	209476	7665.82	Target 1
27	C3	54	76.2776	207937	7636.67	Target 1
27	C3	55	76.5847	206844	7657.98	Target 1
27	C3	56	76.8918	205061	7723.56	Target 1
27	C3	57	77.1989	200783	7801.46	Target 1
27	C3	58	77.506	198231	7850.52	Target 1
27	C3	59	77.8131	196451	7839.02	Target 1
27	C3	60	78.1203	194081	7755.54	Target 1
27	C3	61	78.4274	190746	7608.62	Target 1
27	C3	62	78.7345	189301	7419.91	Target 1
27	C3	63	79.0416	186482	7217.1	Target 1
27	C3	64	79.3487	184828	7029.07	Target 1
27	C3	65	79.6558	182984	6882.56	Target 1
27	C3	66	79.963	180235	6798.78	Target 1
27	C3	67	80.2701	178836	6789.75	Target 1
27	C3	68	80.5772	178338	6856.37	Target 1
27	C3	69	80.8843	174285	6990.72	Target 1
27	C3	70	81.1914	173049	7181.84	Target 1
27	C3	71	81.4985	170422	7421.9	Target 1
27	C3	72	81.8057	168809	7708.82	Target 1
27	C3	73	82.1128	166451	8044.39	Target 1
27	C3	74	82.4199	163369	8426.37	Target 1
27	C3	75	82.727	161212	8856.19	Target 1
27	C3	76	83.0341	158449	9330.74	Target 1
27	C3	77	83.3412	155602	9842.66	Target 1
27	C3	78	83.6484	151788	10379.7	Target 1
27	C3	79	83.9555	148749	10920.9	Target 1
27	C3	80	84.2626	145808	11433.8	Target 1
27	C3	81	84.5697	142480	11877.8	Target 1
27	C3	82	84.8768	136990	12215.4	Target 1
27	C3	83	85.1839	132339	12424.7	Target 1
27	C3	84	85.4911	126853	12508.2	Target 1
27	C3	85	85.7982	123037	12491.9	Target 1
27	C3	86	86.1053	119495	12420.6	Target 1
27	C3	87	86.4124	114979	12355.7	Target 1
27	C3	88	86.7195	111086	12375.6	Target 1
27	C3	89	87.0266	107717	12572.8	Target 1
27	C3	90	87.3338	105861	13043.3	Target 1
27	C3	91	87.6409	100466	13871.8	Target 1
27	C3	92	87.948	95552.3	15120	Target 1
27	C3	93	88.2551	91630.1	16816.6	Target 1
27	C3	94	88.5622	84978.5	18938.9	Target 1
27	C3	95	88.8693	78066	21375.8	Target 1
27	C3	96	89.1765	70411.1	23879.6	Target 1
27	C3	97	89.4836	61867.9	26043.8	Target 1
27	C3	98	89.7907	47310	27354.6	Target 1
27	C3	99	90.0978	30620.7	27331.7	Target 1
27	C3	100	90.4049	19538.5	25716.6	Target 1
27	C3	101	90.712	13435.6	22613	Target 1
27	C3	102	91.0191	11223.6	18490.4	Target 1
27	C3	103	91.3263	11706.2	14034.4	Target 1
27	C3	104	91.6334	12282.8	9913.52	Target 1
27	C3	105	91.9405	12672.8	6557.58	Target 1
27	C3	106	92.2476	10976.1	4119.94	Target 1
27	C3	107	92.5547	11214.1	2496.76	Target 1
27	C3	108	92.8618	11282.9	1393.98	Target 1
27	C3	109	93.169	10950.6	462.271	Target 1
27	C3	110	93.4761	9906.06	-624.19	Target 1
27	C3	111	93.7832	10538.8	-2119.72	Target 1
27	C3	112	94.0903	11656	-4172.37	Target 1
27	C3	113	94.3974	11708.4	-6796.93	Target 1
27	C3	114	94.7045	11207.6	-9871.4	Target 1
28	C4	1	60.0004	368642	7306.94	Target 1
28	C4	2	60.3075	365652	7453.56	Target 1
28	C4	3	60.6146	364590	7579.55	Target 1
28	C4	4	60.9218	361708	7699.01	Target 1
28	C4	5	61.2289	358857	7841.43	Target 1
28	C4	6	61.536	358201	8035.95	Target 1
28	C4	7	61.8431	354767	8291.14	Target 1
28	C4	8	62.1502	354142	8583.88	Target 1
28	C4	9	62.4573	350021	8866.23	Target 1
28	C4	10	62.7645	347963	9085	Target 1
28	C4	11	63.0716	343937	9213.89	Target 1
28	C4	12	63.3787	340128	9265.74	Target 1
28	C4	13	63.6858	338220	9271.26	Target 1
28	C4	14	63.9929	337046	9266.26	Target 1
28	C4	15	64.3	331753	9275.37	Target 1
28	C4	16	64.6071	330368	9306.36	Target 1
28	C4	17	64.9143	327754	9354.44	Target 1
28	C4	18	65.2214	323476	9408.61	Target 1
28	C4	19	65.5285	321200	9453.6	Target 1
28	C4	20	65.8356	318273	9469.74	Target 1
28	C4	21	66.1427	316823	9437.85	Target 1
28	C4	22	66.4498	311419	9352.36	Target 1
28	C4	23	66.757	308234	9235.04	Target 1
28	C4	24	67.0641	304341	9134.96	Target 1
28	C4	25	67.3712	305602	9108.21	Target 1
28	C4	26	67.6783	300394	9186.57	Target 1
28	C4	27	67.9854	299450	9354.48	Target 1
28	C4	28	68.2925	296294	9551.51	Target 1
28	C4	29	68.5997	292057	9699.49	Target 1
28	C4	30	68.9068	288744	9739.33	Target 1
28	C4	31	69.2139	284969	9657.53	Target 1
28	C4	32	69.521	282413	9488.88	Target 1
28	C4	33	69.8281	279216	9296.33	Target 1
28	C4	34	70.1352	277021	9139.52	Target 1
28	C4	35	70.4424	275951	9049.52	Target 1
28	C4	36	70.7495	270891	9021.91	Target 1
28	C4	37	71.0566	269126	9028.86	Target 1
28	C4	38	71.3637	265872	9039.83	Target 1
28	C4	39	71.6708	262348	9036.55	Target 1
28	C4	40	71.9779	260674	9015.46	Target 1
28	C4	41	72.285	258322	8979.06	Target 1
28	C4	42	72.5922	255497	8933.5	Target 1
28	C4	43	72.8993	252332	8886.17	Target 1
28	C4	44	73.2064	248556	8849.72	Target 1
28	C4	45	73.5135	247850	8840.58	Target 1
28	C4	46	73.8206	244512	8868.9	Target 1
28	C4	47	74.1278	243445	8927.37	Target 1
28	C4	48	74.4349	239805	8990.92	Target 1
28	C4	49	74.742	235987	9029.82	Target 1
28	C4	50	75.0491	233164	9030.83	Target 1
28	C4	51	75.3562	230471	9001.02	Target 1
28	C4	52	75.6633	229480	8959.1	Target 1
28	C4	53	75.9705	225993	8923.92	Target 1
28	C4	54	76.2776	222722	8898.91	Target 1
28	C4	55	76.5847	219972	8872.13	Target 1
28	C4	56	76.8918	218567	8824.95	Target 1
28	C4	57	77.1989	214482	8743.88	Target 1
28	C4	58	77.506	212115	8630.49	Target 1
28	C4	59	77.8131	208983	8505.4	Target 1
28	C4	60	78.1203	206868	8404.36	Target 1
28	C4	61	78.4274	205064	8365.45	Target 1
28	C4	62	78.7345	202765	8412.48	Target 1
28	C4	63	79.0416	199706	8541.48	Target 1
28	C4	64	79.3487	197626	8717.68	Target 1
28	C4	65	79.6558	195294	8886.05	Target 1
28	C4	66	79.963	191988	8992.93	Target 1
28	C4	67	80.2701	187432	9010.18	Target 1
28	C4	68	80.5772	185630	8950.18	Target 1
28	C4	69	80.8843	183032	8863.04	Target 1
28	C4	70	81.1914	181204	8817.05	Target 1
28	C4	71	81.4985	178489	8872.43	Target 1
28	C4	72	81.8057	176470	9060.04	Target 1
28	C4	73	82.1128	173530	9371.74	Target 1
28	C4	74	82.4199	170989	9795.02	Target 1
28	C4	75	82.727	167326	10303.1	Target 1
28	C4	76	83.0341	164333	10869.8	Target 1
28	C4	77	83.3412	160535	11468.5	Target 1
28	C4	78	83.6484	157717	12066.7	Target 1
28	C4	79	83.9555	153667	12621.9	Target 1
28	C4	80	84.2626	148623	13087.3	Target 1
28	C4	81	84.5697	144547	13425.6	Target 1
28	C4	82	84.8768	138952	13622.6	Target 1
28	C4	83	85.1839	134793	13692.5	Target 1
28	C4	84	85.4911	128520	13672.8	Target 1
28	C4	85	85.7982	124155	13615.4	Target 1
28	C4	86	86.1053	119512	13581.1	Target 1
28	C4	87	86.4124	116275	13639.9	Target 1
28	C4	88	86.7195	111070	13869.9	Target 1
28	C4	89	87.0266	108463	14349.8	Target 1
28	C4	90	87.3338	103531	15145.4	Target 1
28	C4	91	87.6409	99162.5	16300.1	Target 1
28	C4	92	87.948	92303.4	17828.7	Target 1
28	C4	93	88.2551	85602.1	19709.8	Target 1
28	C4	94	88.5622	79444.4	21860.1	Target 1
28	C4	95	88.8693	71440	24090.2	Target 1
28	C4	96	89.1765	62255.8	26071	Target 1
28	C4	97	89.4836	49631	27356.4	Target 1
28	C4	98	89.7907	33000.1	27493.7	Target 1
28	C4	99	90.0978	19020.1	26193.1	Target 1
28	C4	100	90.4049	12189.2	23473.3	Target 1
28	C4	101	90.712	10449.1	19694.4	Target 1
28	C4	102	91.0191	8400.8	15446.4	Target 1
28	C4	103	91.3263	9323.57	11349.6	Target 1
28	C4	104	91.6334	7769.29	7814.44	Target 1
28	C4	105	91.9405	8411.05	5040.69	Target 1
28	C4	106	92.2476	8840.45	3122.59	Target 1
28	C4	107	92.5547	7709.32	1877.71	Target 1
28	C4	108	92.8618	8263.42	1042.14	Target 1
28	C4	109	93.169	9197.07	324.608	Target 1
28	C4	110	93.4761	8733.99	-562.686	Target 1
28	C4	111	93.7832	6757.74	-1870.22	Target 1
28	C4	112	94.0903	7938.03	-3759.28	Target 1
28	C4	113	94.3974	8167.82	-6248.78	Target 1
28	C4	114	94.7045	9584.85	-9199.33	Target 1
29	C5	1	60.0004	360586	6378.3	Target 1
29	C5	2	60.3075	358633	6545.31	Target 1
29	C5	3	60.6146	357578	6739.08	Target 1
29	C5	4	60.9218	355733	6977.04	Target 1
29	C5	5	61.2289	352738	7267.98	Target 1
29	C5	6	61.536	353415	7600.99	Target 1
29	C5	7	61.8431	348867	7941.43	Target 1
29	C5	8	62.1502	347372	8239.57	Target 1
29	C5	9	62.4573	344008	8450.03	Target 1
29	C5	10	62.7645	342293	8553.47	Target 1
29	C5	11	63.0716	337484	8568.03	Target 1
29	C5	12	63.3787	334910	8542.5	Target 1
29	C5	13	63.6858	333379	8533.49	Target 1
29	C5	14	63.9929	332859	8578.98	Target 1
29	C5	15	64.3	327588	8676.03	Target 1
29	C5	16	64.6071	326202	8800.67	Target 1
29	C5	17	64.9143	323540	8913.87	Target 1
29	C5	18	65.2214	320053	8980.6	Target 1
29	C5	19	65.5285	317755	8984.5	Target 1
29	C5	20	65.8356	312788	8932.84	Target 1
29	C5	21	66.1427	312588	8852.39	Target 1
29	C5	22	66.4498	308639	8779.2	Target 1
29	C5	23	66.757	305555	8746.23	Target 1
29	C5	24	67.0641	303345	8772.28	Target 1
29	C5	25	67.3712	302757	8855.21	Target 1
29	C5	26	67.6783	297181	8970.76	Target 1
29	C5	27	67.9854	294807	9078.83	Target 1
29	C5	28	68.2925	294611	9136.29	Target 1
29	C5	29	68.5997	288869	9113.49	Target 1
29	C5	30	68.9068	285447	9008.89	Target 1
29	C5	31	69.2139	283127	8852.83	Target 1
29	C5	32	69.521	281614	8696.71	Target 1
29	C5	33	69.8281	278398	8591.17	Target 1
29	C5	34	70.1352	275842	8561.72	Target 1
29	C5	35	70.4424	274908	8608.42	Target 1
29	C5	36	70.7495	270521	8691.71	Target 1
29	C5	37	71.0566	268094	8771.78	Target 1
29	C5	38	71.3637	264448	8816.98	Target 1
29	C5	39	71.6708	261986	8814.73	Target 1
29	C5	40	71.9779	260352	8767.37	Target 1
29	C5	41	72.285	257247	8682.68	Target 1
29	C5	42	72.5922	255156	8568	Target 1
29	C5	43	72.8993	251100	8431.04	Target 1
29	C5	44	73.2064	249317	8306.95	Target 1
29	C5	45	73.5135	246559	8231.64	Target 1
29	C5	46	73.8206	245654	8231.69	Target 1
29	C5	47	74.1278	243768	8305.11	Target 1
29	C5	48	74.4349	240980	8417.01	Target 1
29	C5	49	74.742	237776	8516.47	Target 1
29	C5	50	75.0491	233138	8564.78	Target 1
29	C5	51	75.3562	232263	8555.06	Target 1
29	C5	52	75.6633	230120	8511.05	Target 1
29	C5	53	75.9705	227328	8468.16	Target 1
29	C5	54	76.2776	224467	8451.83	Target 1
29	C5	55	76.5847	221933	8464.91	Target 1
29	C5	56	76.8918	221195	8489.53	Target 1
29	C5	57	77.1989	216295	8498.53	Target 1
29	C5	58	77.506	213867	8469.81	Target 1
29	C5	59	77.8131	211869	8396.4	Target 1
29	C5	60	78.1203	208823	8288.9	Target 1
29	C5	61	78.4274	207047	8170.73	Target 1
29	C5	62	78.7345	204331	8070.17	Target 1
29	C5	63	79.0416	201170	8012.46	Target 1
29	C5	64	79.3487	200690	8013.19	Target 1
29	C5	65	79.6558	196953	8073.77	Target 1
29	C5	66	79.963	195767	8180.06	Target 1
29	C5	67	80.2701	192199	8306.65	Target 1
29	C5	68	80.5772	190414	8426.64	Target 1
29	C5	69	80.8843	187068	8524.01	Target 1
29	C5	70	81.1914	185030	8601.96	Target 1
29	C5	71	81.4985	181799	8681.87	Target 1
29	C5	72	81.8057	179033	8804.57	Target 1
29	C5	73	82.1128	178326	9004.23	Target 1
29	C5	74	82.4199	174827	9299.76	Target 1
29	C5	75	82.727	171433	9688.41	Target 1
29	C5	76	83.0341	169904	10148.1	Target 1
29	C5	77	83.3412	165045	10645.9	Target 1
29	C5	78	83.6484	162033	11147.3	Target 1
29	C5	79	83.9555	158733	11621.4	Target 1
29	C5	80	84.2626	154758	12044.3	Target 1
29	C5	81	84.5697	150386	12399	Target 1
29	C5	82	84.8768	145562	12674.5	Target 1
29	C5	83	85.1839	142582	12863.4	Target 1
29	C5	84	85.4911	135278	12963.1	Target 1
29	C5	85	85.7982	130987	12983	Target 1
29	C5	86	86.1053	125932	12955.6	Target 1
29	C5	87	86.4124	122929	12945.6	Target 1
29	C5	88	86.7195	118981	13044.1	Target 1
29	C5	89	87.0266	115520	13349.2	Target 1
29	C5	90	87.3338	111798	13940.5	Target 1
29	C5	91	87.6409	106989	14863.8	Target 1
29	C5	92	87.948	101633	16131.3	Target 1
29	C5	93	88.2551	95141.6	17729.2	Target 1
29	C5	94	88.5622	88540.8	19611.5	Target 1
29	C5	95	88.8693	81654.9	21667	Target 1
29	C5	96	89.1765	74364.7	23671.8	Target 1
29	C5	97	89.4836	63687.8	25267.9	Target 1
29	C5	98	89.7907	49261.4	26017.5	Target 1
29	C5	99	90.0978	33352.2	25540.8	Target 1
29	C5	100	90.4049	22584.7	23683.1	Target 1
29	C5	101	90.712	19306.7	20618.8	Target 1
29	C5	102	91.0191	18048.2	16818.2	Target 1
29	C5	103	91.3263	17218.1	12888.5	Target 1
29	C5	104	91.6334	17342.8	9368.69	Target 1
29	C5	105	91.9405	17312.8	6422.08	Target 1
29	C5	106	92.2476	16272.6	4271.25	Target 1
29	C5	107	92.5547	16866.1	2824.19	Target 1
29	C5	108	92.8618	15636.2	1807.35	Target 1
29	C5	109	93.169	15323.8	917.012	Target 1
29	C5	110	93.4761	16151.7	-124.342	Target 1
29	C5	111	93.7832	15111	-1535.84	Target 1
29	C5	112	94.0903	17191.4	-3451.18	Target 1
29	C5	113	94.3974	16429.1	-5891.5	Target 1
29	C5	114	94.7045	15574.8	-8754.52	Target 1
30	C6	1	60.0004	354899	6621.39	Target 1
30	C6	2	60.3075	351755	6742.79	Target 1
30	C6	3	60.6146	349727	6857.14	Target 1
30	C6	4	60.9218	348766	6993.24	Target 1
30	C6	5	61.2289	345356	7183.75	Target 1
30	C6	6	61.536	345310	7443.36	Target 1
30	C6	7	61.8431	342722	7753.9	Target 1
30	C6	8	62.1502	340551	8067.77	Target 1
30	C6	9	62.4573	336880	8328.92	Target 1
30	C6	10	62.7645	334451	8498.33	Target 1
30	C6	11	63.0716	330520	8571.96	Target 1
30	C6	12	63.3787	328644	8584.71	Target 1
30	C6	13	63.6858	325722	8573.82	Target 1
30	C6	14	63.9929	324215	8568.82	Target 1
30	C6	15	64.3	320318	8580.33	Target 1
30	C6	16	64.6071	318049	8600.75	Target 1
30	C6	17	64.9143	315546	8612.55	Target 1
30	C6	18	65.2214	312123	8598.46	Target 1
30	C6	19	65.5285	310622	8551.18	Target 1
30	C6	20	65.8356	305741	8478.82	Target 1
30	C6	21	66.1427	304351	8401.57	Target 1
30	C6	22	66.4498	301569	8358.86	Target 1
30	C6	23	66.757	299057	8383.48	Target 1
30	C6	24	67.0641	295328	8486.34	Target 1
30	C6	25	67.3712	296099	8641.36	Target 1
30	C6	26	67.6783	290880	8810.95	Target 1
30	C6	27	67.9854	287594	8940.56	Target 1
30	C6	28	68.2925	285835	8985.63	Target 1
30	C6	29	68.5997	281325	8928.6	Target 1
30	C6	30	68.9068	278463	8784.63	Target 1
30	C6	31	69.2139	276591	8594.37	Target 1
30	C6	32	69.521	274261	8405.04	Target 1
30	C6	33	69.8281	270413	8261.32	Target 1
30	C6	34	70.1352	268496	8200.34	Target 1
30	C6	35	70.4424	267619	8223.36	Target 1
30	C6	36	70.7495	263777	8305.44	Target 1
30	C6	37	71.0566	260989	8407.03	Target 1
30	C6	38	71.3637	257806	8489.28	Target 1
30	C6	39	71.6708	255122	8529.59	Target 1
30	C6	40	71.9779	252802	8527.66	Target 1
30	C6	41	72.285	250550	8490.44	Target 1
30	C6	42	72.5922	247909	8427.5	Target 1
30	C6	43	72.8993	244903	8355.53	Target 1
30	C6	44	73.2064	241520	8298.45	Target 1
30	C6	45	73.5135	240029	8280.03	Target 1
30	C6	46	73.8206	238228	8313.97	Target 1
30	C6	47	74.1278	236091	8391.53	Target 1
30	C6	48	74.4349	232920	8479.83	Target 1
30	C6	49	74.742	229667	8535.34	Target 1
30	C6	50	75.0491	226187	8535.12	Target 1
30	C6	51	75.3562	224481	8475.13	Target 1
30	C6	52	75.6633	221763	8366.8	Target 1
30	C6	53	75.9705	219124	8242.27	Target 1
30	C6	54	76.2776	216989	8125.85	Target 1
30	C6	55	76.5847	214054	8029.09	Target 1
30	C6	56	76.8918	212166	7952.36	Target 1
30	C6	57	77.1989	209306	7891.13	Target 1
30	C6	58	77.506	206725	7841.73	Target 1
30	C6	59	77.8131	204651	7803.3	Target 1
30	C6	60	78.1203	201859	7775.5	Target 1
30	C6	61	78.4274	200230	7755.4	Target 1
30	C6	62	78.7345	197516	7737.03	Target 1
30	C6	63	79.0416	194908	7715.76	Target 1
30	C6	64	79.3487	191804	7694.44	Target 1
30	C6	65	79.6558	190441	7685.51	Target 1
30	C6	66	79.963	187853	7706.61	Target 1
30	C6	67	80.2701	185451	7771.62	Target 1
30	C6	68	80.5772	184177	7884.22	Target 1
30	C6	69	80.8843	181200	8039.55	Target 1
30	C6	70	81.1914	177528	8231.61	Target 1
30	C6	71	81.4985	176076	8460	Target 1
30	C6	72	81.8057	173294	8713.48	Target 1
30	C6	73	82.1128	171328	9008.99	Target 1
30	C6	74	82.4199	167518	9344.04	Target 1
30	C6	75	82.727	165263	9708.36	Target 1
30	C6	76	83.0341	161553	10089.9	Target 1
30	C6	77	83.3412	157958	10480.6	Target 1
30	C6	78	83.6484	154694	10876.6	Target 1
30	C6	79	83.9555	152298	11274.1	Target 1
30	C6	80	84.2626	147347	11663.7	Target 1
30	C6	81	84.5697	143935	12029.1	Target 1
30	C6	82	84.8768	140042	12350.6	Target 1
30	C6	83	85.1839	134848	12609.4	Target 1
30	C6	84	85.4911	129009	12793.1	Target 1
30	C6	85	85.7982	124177	12900.5	Target 1
30	C6	86	86.1053	120612	12949.1	Target 1
30	C6	87	86.4124	115805	12984.4	Target 1
30	C6	88	86.7195	110995	13082.1	Target 1
30	C6	89	87.0266	108076	13338.5	Target 1
30	C6	90	87.3338	105587	13849.2	Target 1
30	C6	91	87.6409	99486.5	14688.3	Target 1
30	C6	92	87.948	94522.9	15898.5	Target 1
30	C6	93	88.2551	88665.5	17488.9	Target 1
30	C6	94	88.5622	81917.6	19423.9	Target 1
30	C6	95	88.8693	75735	21588	Target 1
30	C6	96	89.1765	67075.1	23738	Target 1
30	C6	97	89.4836	57968.6	25485.3	Target 1
30	C6	98	89.7907	41448.5	26357.2	Target 1
30	C6	99	90.0978	26633.7	25944.2	Target 1
30	C6	100	90.4049	15082.6	24075.7	Target 1
30	C6	101	90.712	11420.4	20927.6	Target 1
30	C6	102	91.0191	10170	16986.5	Target 1
30	C6	103	91.3263	10459.8	12884.3	Target 1
30	C6	104	91.6334	8986.36	9185.08	Target 1
30	C6	105	91.9405	9818.79	6082.92	Target 1
30	C6	106	92.2476	8902.01	3815.71	Target 1
30	C6	107	92.5547	9689.42	2293.57	Target 1
30	C6	108	92.8618	8493.12	1250.6	Target 1
30	C6	109	93.169	9228.35	375.475	Target 1
30	C6	110	93.4761	9266.87	-634.78	Target 1
30	C6	111	93.7832	8034.05	-2034.99	Target 1
30	C6	112	94.0903	9352.8	-3988.59	Target 1
30	C6	113	94.3974	9195.38	-6525.37	Target 1
30	C6	114	94.7045	9476.86	-9527.1	Target 1
31	C7	1	60.0004	419424	7367.24	Target 1
31	C7	2	60.3075	417084	7540.14	Target 1
31	C7	3	60.6146	413657	7747.61	Target 1
31	C7	4	60.9218	413997	8020.95	Target 1
31	C7	5	61.2289	410173	8374.42	Target 1
31	C7	6	61.536	409471	8788.01	Target 1
31	C7	7	61.8431	406300	9206.44	Target 1
31	C7	8	62.1502	402655	9560.19	Target 1
31	C7	9	62.4573	399293	9797.68	Target 1
31	C7	10	62.7645	395698	9910.53	Target 1
31	C7	11	63.0716	391824	9936.12	Target 1
31	C7	12	63.3787	389596	9936.84	Target 1
31	C7	13	63.6858	386675	9967.25	Target 1
31	C7	14	63.9929	385085	10045.9	Target 1
31	C7	15	64.3	379909	10156.8	Target 1
31	C7	16	64.6071	377946	10269.2	Target 1
31	C7	17	64.9143	374493	10350.1	Target 1
31	C7	18	65.2214	369403	10382	Target 1
31	C7	19	65.5285	368039	10366.4	Target 1
31	C7	20	65.8356	363049	10317.9	Target 1
31	C7	21	66.1427	361635	10255.4	Target 1
31	C7	22	66.4498	357408	10199	Target 1
31	C7	23	66.757	353632	10169.8	Target 1
31	C7	24	67.0641	349319	10189.2	Target 1
31	C7	25	67.3712	350323	10270	Target 1
31	C7	26	67.6783	343640	10404.8	Target 1
31	C7	27	67.9854	341271	10559.1	Target 1
31	C7	28	68.2925	339926	10677.6	Target 1
31	C7	29	68.5997	333779	10706	Target 1
31	C7	30	68.9068	329944	10616.9	Target 1
31	C7	31	69.2139	327016	10428.7	Target 1
31	C7	32	69.521	323530	10203.7	Target 1
31	C7	33	69.8281	320783	10024.2	Target 1
31	C7	34	70.1352	317054	9951.17	Target 1
31	C7	35	70.4424	317533	10012.1	Target 1
31	C7	36	70.7495	312604	10151.8	Target 1
31	C7	37	71.0566	308599	10294.3	Target 1
31	C7	38	71.3637	303743	10363.7	Target 1
31	C7	39	71.6708	301117	10324.6	Target 1
31	C7	40	71.9779	298619	10192.9	Target 1
31	C7	41	72.285	293849	10019.2	Target 1
31	C7	42	72.5922	294453	9845.32	Target 1
31	C7	43	72.8993	289269	9721.47	Target 1
31	C7	44	73.2064	286724	9658.57	Target 1
31	C7	45	73.5135	284128	9645.77	Target 1
31	C7	46	73.8206	280196	9664.37	Target 1
31	C7	47	74.1278	278407	9694.43	Target 1
31	C7	48	74.4349	275695	9716.05	Target 1
31	C7	49	74.742	272320	9711.75	Target 1
31	C7	50	75.0491	268004	9672.86	Target 1
31	C7	51	75.3562	265459	9605.25	Target 1
31	C7	52	75.6633	263672	9528.07	Target 1
31	C7	53	75.9705	259821	9463.46	Target 1
31	C7	54	76.2776	257823	9423.99	Target 1
31	C7	55	76.5847	254023	9406.25	Target 1
31	C7	56	76.8918	252017	9394.72	Target 1
31	C7	57	77.1989	248830	9372.92	Target 1
31	C7	58	77.506	244449	9334.81	Target 1
31	C7	59	77.8131	242796	9288.39	Target 1
31	C7	60	78.1203	239863	9250.03	Target 1
31	C7	61	78.4274	237288	9233.5	Target 1
31	C7	62	78.7345	234595	9241.13	Target 1
31	C7	63	79.0416	230977	9263.02	Target 1
31	C7	64	79.3487	228288	9282.85	Target 1
31	C7	65	79.6558	225617	9285.56	Target 1
31	C7	66	79.963	222747	9263.36	Target 1
31	C7	67	80.2701	219338	9219.02	Target 1
31	C7	68	80.5772	217358	9168.39	Target 1
31	C7	69	80.8843	213704	9140.99	Target 1
31	C7	70	81.1914	211327	9176.65	Target 1
31	C7	71	81.4985	209028	9316.14	Target 1
31	C7	72	81.8057	206430	9588.84	Target 1
31	C7	73	82.1128	204107	10003.3	Target 1
31	C7	74	82.4199	200623	10501.1	Target 1
31	C7	75	82.727	196259	11089.2	Target 1
31	C7	76	83.0341	194397	11733.2	Target 1
31	C7	77	83.3412	189775	12397.6	Target 1
31	C7	78	83.6484	184999	13048.5	Target 1
31	C7	79	83.9555	181710	13655.9	Target 1
31	C7	80	84.2626	176032	14194	Target 1
31	C7	81	84.5697	172126	14644.1	Target 1
31	C7	82	84.8768	166849	14994.3	Target 1
31	C7	83	85.1839	160639	15239.3	Target 1
31	C7	84	85.4911	154288	15380.2	Target 1
31	C7	85	85.7982	148299	15427.7	Target 1
31	C7	86	86.1053	143603	15411.9	Target 1
31	C7	87	86.4124	138132	15391.4	Target 1
31	C7	88	86.7195	134251	15454.6	Target 1
31	C7	89	87.0266	129247	15706.9	Target 1
31	C7	90	87.3338	125592	16248.9	Target 1
31	C7	91	87.6409	119933	17156.9	Target 1
31	C7	92	87.948	113684	18475.4	Target 1
31	C7	93	88.2551	107525	20219.3	Target 1
31	C7	94	88.5622	99354.9	22364.8	Target 1
31	C7	95	88.8693	91544.8	24813.9	Target 1
31	C7	96	89.1765	83300.5	27336.6	Target 1
31	C7	97	89.4836	72745.2	29532.4	Target 1
31	C7	98	89.7907	56304.6	30870.3	Target 1
31	C7	99	90.0978	37665.9	30832.9	Target 1
31	C7	100	90.4049	23230.8	29121.9	Target 1
31	C7	101	90.712	17140.3	25816.7	Target 1
31	C7	102	91.0191	13971.3	21387.4	Target 1
31	C7	103	91.3263	14074.5	16541.3	Target 1
31	C7	104	91.6334	13986.4	11980.5	Target 1
31	C7	105	91.9405	12918.1	8028.83	Target 1
31	C7	106	92.2476	12610.6	4943.87	Target 1
31	C7	107	92.5547	13742.5	2812.73	Target 1
31	C7	108	92.8618	12471.3	1349.05	Target 1
31	C7	109	93.169	12838.1	180.673	Target 1
31	C7	110	93.4761	12581.1	-1073.71	Target 1
31	C7	111	93.7832	13042.7	-2747.7	Target 1
31	C7	112	94.0903	12631	-5069.76	Target 1
31	C7	113	94.3974	12166.8	-8106.49	Target 1
31	C7	114	94.7045	12962.5	-11737.8	Target 1
32	C8	1	60.0004	381221	6824.5	Target 1
32	C8	2	60.3075	377857	7033.17	Target 1
32	C8	3	60.6146	376312	7237.56	Target 1
32	C8	4	60.9218	375699	7446.59	Target 1
32	C8	5	61.2289	372035	7677.49	Target 1
32	C8	6	61.536	369797	7945	Target 1
32	C8	7	61.8431	367547	8247.55	Target 1
32	C8	8	62.1502	366588	8559.12	Target 1
32	C8	9	62.4573	363424	8836.4	Target 1
32	C8	10	62.7645	359887	9040.28	Target 1
32	C8	11	63.0716	355173	9158.45	Target 1
32	C8	12	63.3787	353634	9213.11	Target 1
32	C8	13	63.6858	351317	9248.09	Target 1
32	C8	14	63.9929	348276	9303.98	Target 1
32	C8	15	64.3	344612	9393.33	Target 1
32	C8	16	64.6071	343623	9502.92	Target 1
32	C8	17	64.9143	339739	9598	Target 1
32	C8	18	65.2214	335906	9644.41	Target 1
32	C8	19	65.5285	333182	9626.46	Target 1
32	C8	20	65.8356	328809	9554.34	Target 1
32	C8	21	66.1427	327281	9458.33	Target 1
32	C8	22	66.4498	325002	9376.67	Target 1
32	C8	23	66.757	319736	9343.15	Target 1
32	C8	24	67.0641	317651	9378	Target 1
32	C8	25	67.3712	317565	9481.92	Target 1
32	C8	26	67.6783	311249	9633.11	Target 1
32	C8	27	67.9854	309436	9790.21	Target 1
32	C8	28	68.2925	307729	9903.54	Target 1
32	C8	29	68.5997	302651	9933.22	Target 1
32	C8	30	68.9068	298444	9866.28	Target 1
32	C8	31	69.2139	296225	9724.02	Target 1
32	C8	32	69.521	293756	9554.21	Target 1
32	C8	33	69.8281	290644	9411.78	Target 1
32	C8	34	70.1352	286786	9336.75	Target 1
32	C8	35	70.4424	286487	9339.58	Target 1
32	C8	36	70.7495	281980	9399.77	Target 1
32	C8	37	71.0566	279141	9476.94	Target 1
32	C8	38	71.3637	275484	9528.04	Target 1
32	C8	39	71.6708	272071	9523.09	Target 1
32	C8	40	71.9779	271588	9452.76	Target 1
32	C8	41	72.285	265432	9328.38	Target 1
32	C8	42	72.5922	263989	9171.91	Target 1
32	C8	43	72.8993	262199	9021.55	Target 1
32	C8	44	73.2064	258745	8912.76	Target 1
32	C8	45	73.5135	256341	8868.6	Target 1
32	C8	46	73.8206	253329	8892.45	Target 1
32	C8	47	74.1278	252853	8965.44	Target 1
32	C8	48	74.4349	248204	9052.68	Target 1
32	C8	49	74.742	245788	9117.66	Target 1
32	C8	50	75.0491	241499	9137.43	Target 1
32	C8	51	75.3562	240381	9109.24	Target 1
32	C8	52	75.6633	236511	9045.81	Target 1
32	C8	53	75.9705	235180	8963.85	Target 1
32	C8	54	76.2776	231847	8875.59	Target 1
32	C8	55	76.5847	227629	8787.71	Target 1
32	C8	56	76.8918	226812	8705.62	Target 1
32	C8	57	77.1989	223768	8637.1	Target 1
32	C8	58	77.506	221137	8591.94	Target 1
32	C8	59	77.8131	217253	8578.31	Target 1
32	C8	60	78.1203	216469	8598.15	Target 1
32	C8	61	78.4274	214188	8645.94	Target 1
32	C8	62	78.7345	210000	8711.43	Target 1
32	C8	63	79.0416	207382	8785.29	Target 1
32	C8	64	79.3487	204952	8862.97	Target 1
32	C8	65	79.6558	202551	8943.52	Target 1
32	C8	66	79.963	200286	9025.32	Target 1
32	C8	67	80.2701	196182	9104.5	Target 1
32	C8	68	80.5772	194711	9179.34	Target 1
32	C8	69	80.8843	190618	9257.05	Target 1
32	C8	70	81.1914	187764	9354	Target 1
32	C8	71	81.4985	186569	9492.81	Target 1
32	C8	72	81.8057	183122	9693.11	Target 1
32	C8	73	82.1128	179824	9961.34	Target 1
32	C8	74	82.4199	177177	10293.1	Target 1
32	C8	75	82.727	173661	10679.6	Target 1
32	C8	76	83.0341	169864	11113.5	Target 1
32	C8	77	83.3412	167174	11590.4	Target 1
32	C8	78	83.6484	163393	12104.6	Target 1
32	C8	79	83.9555	159185	12643.4	Target 1
32	C8	80	84.2626	154746	13181.8	Target 1
32	C8	81	84.5697	151472	13682.5	Target 1
32	C8	82	84.8768	146804	14099.8	Target 1
32	C8	83	85.1839	140719	14391.1	Target 1
32	C8	84	85.4911	133346	14532.4	Target 1
32	C8	85	85.7982	128599	14533.3	Target 1
32	C8	86	86.1053	123887	14444.9	Target 1
32	C8	87	86.4124	119858	14355.4	Target 1
32	C8	88	86.7195	116006	14374.2	Target 1
32	C8	89	87.0266	111781	14611.1	Target 1
32	C8	90	87.3338	107159	15157.9	Target 1
32	C8	91	87.6409	102672	16077.9	Target 1
32	C8	92	87.948	97806.2	17404.2	Target 1
32	C8	93	88.2551	90235.7	19136.2	Target 1
32	C8	94	88.5622	84300.4	21222.3	Target 1
32	C8	95	88.8693	75928.9	23523.2	Target 1
32	C8	96	89.1765	68246.4	25767.8	Target 1
32	C8	97	89.4836	57992.2	27544	Target 1
32	C8	98	89.7907	41036.4	28364.9	Target 1
32	C8	99	90.0978	26183.5	27818.7	Target 1
32	C8	100	90.4049	14914.1	25743.7	Target 1
32	C8	101	90.712	10820.5	22333.1	Target 1
32	C8	102	91.0191	8840.6	18096.7	Target 1
32	C8	103	91.3263	8978.52	13690.5	Target 1
32	C8	104	91.6334	8388.75	9702.07	Target 1
32	C8	105	91.9405	8195.54	6387.1	Target 1
32	C8	106	92.2476	8048.12	3966.93	Target 1
32	C8	107	92.5547	7761.36	2334.49	Target 1
32	C8	108	92.8618	8203.44	1237.15	Target 1
32	C8	109	93.169	8259.06	367.323	Target 1
32	C8	110	93.4761	8663.13	-591.358	Target 1
32	C8	111	93.7832	7579.78	-1925.64	Target 1
32	C8	112	94.0903	6973.85	-3839.71	Target 1
32	C8	113	94.3974	7883.8	-6395.32	Target 1
32	C8	114	94.7045	7194.22	-9482.46	Target 1
33	C9	1	60.0004	388392	7222.84	Target 1
33	C9	2	60.3075	388144	7383.84	Target 1
33	C9	3	60.6146	384599	7529.75	Target 1
33	C9	4	60.9218	383443	7674.43	Target 1
33	C9	5	61.2289	378425	7849.24	Target 1
33	C9	6	61.536	378649	8084.91	Target 1
33	C9	7	61.8431	376301	8385.78	Target 1
33	C9	8	62.1502	374777	8715.38	Target 1
33	C9	9	62.4573	370309	9008.98	Target 1
33	C9	10	62.7645	368509	9207.06	Target 1
33	C9	11	63.0716	362913	9288.82	Target 1
33	C9	12	63.3787	359634	9282.75	Target 1
33	C9	13	63.6858	358258	9248.51	Target 1
33	C9	14	63.9929	357194	9243.21	Target 1
33	C9	15	64.3	351168	9295.31	Target 1
33	C9	16	64.6071	350868	9395.34	Target 1
33	C9	17	64.9143	346949	9512.78	Target 1
33	C9	18	65.2214	343095	9615.05	Target 1
33	C9	19	65.5285	340801	9674.2	Target 1
33	C9	20	65.8356	336727	9676.29	Target 1
33	C9	21	66.1427	334905	9626.41	Target 1
33	C9	22	66.4498	330650	9550.97	Target 1
33	C9	23	66.757	325877	9492.75	Target 1
33	C9	24	67.0641	323971	9494.48	Target 1
33	C9	25	67.3712	325012	9575.69	Target 1
33	C9	26	67.6783	318533	9716.83	Target 1
33	C9	27	67.9854	315473	9863.92	Target 1
33	C9	28	68.2925	313262	9953.12	Target 1
33	C9	29	68.5997	308922	9942.41	Target 1
33	C9	30	68.9068	304365	9832.17	Target 1
33	C9	31	69.2139	302086	9664.92	Target 1
33	C9	32	69.521	300265	9505.28	Target 1
33	C9	33	69.8281	296400	9410.98	Target 1
33	C9	34	70.1352	293258	9408.06	Target 1
33	C9	35	70.4424	292934	9480.99	Target 1
33	C9	36	70.7495	287745	9582.09	Target 1
33	C9	37	71.0566	284148	9655.61	Target 1
33	C9	38	71.3637	280414	9663.17	Target 1
33	C9	39	71.6708	277245	9597.53	Target 1
33	C9	40	71.9779	276465	9478.32	Target 1
33	C9	41	72.285	271734	9337.27	Target 1
33	C9	42	72.5922	269628	9198.41	Target 1
33	C9	43	72.8993	266555	9093.57	Target 1
33	C9	44	73.2064	264130	9040.11	Target 1
33	C9	45	73.5135	260973	9046.68	Target 1
33	C9	46	73.8206	259371	9108.1	Target 1
33	C9	47	74.1278	256417	9201.93	Target 1
33	C9	48	74.4349	253354	9292.56	Target 1
33	C9	49	74.742	249745	9344.14	Target 1
33	C9	50	75.0491	246279	9335.79	Target 1
33	C9	51	75.3562	243804	9265.55	Target 1
33	C9	52	75.6633	241588	9147.99	Target 1
33	C9	53	75.9705	238085	9001.94	Target 1
33	C9	54	76.2776	235761	8842.08	Target 1
33	C9	55	76.5847	232252	8676.91	Target 1
33	C9	56	76.8918	230337	8512.62	Target 1
33	C9	57	77.1989	227594	8358.16	Target 1
33	C9	58	77.506	224830	8228.21	Target 1
33	C9	59	77.8131	222481	8142.13	Target 1
33	C9	60	78.1203	219587	8117.98	Target 1
33	C9	61	78.4274	218044	8162.9	Target 1
33	C9	62	78.7345	216611	8264.84	Target 1
33	C9	63	79.0416	211633	8391.36	Target 1
33	C9	64	79.3487	210650	8498.49	Target 1
33	C9	65	79.6558	206831	8547.8	Target 1
33	C9	66	79.963	204439	8523.9	Target 1
33	C9	67	80.2701	200526	8444.54	Target 1
33	C9	68	80.5772	199167	8357.34	Target 1
33	C9	69	80.8843	196490	8324.24	Target 1
33	C9	70	81.1914	194647	8399.59	Target 1
33	C9	71	81.4985	193137	8612.85	Target 1
33	C9	72	81.8057	188960	8963.33	Target 1
33	C9	73	82.1128	187890	9423.45	Target 1
33	C9	74	82.4199	182926	9942.83	Target 1
33	C9	75	82.727	180554	10509.4	Target 1
33	C9	76	83.0341	177481	11096.8	Target 1
33	C9	77	83.3412	173740	11680.1	Target 1
33	C9	78	83.6484	169227	12234.3	Target 1
33	C9	79	83.9555	164627	12734.9	Target 1
33	C9	80	84.2626	160922	13160.4	Target 1
33	C9	81	84.5697	156751	13494.8	Target 1
33	C9	82	84.8768	151498	13730.3	Target 1
33	C9	83	85.1839	146236	13869.9	Target 1
33	C9	84	85.4911	139473	13930.9	Target 1
33	C9	85	85.7982	134411	13946.9	Target 1
33	C9	86	86.1053	131358	13969.1	Target 1
33	C9	87	86.4124	125582	14064.1	Target 1
33	C9	88	86.7195	121700	14309.4	Target 1
33	C9	89	87.0266	117133	14782.6	Target 1
33	C9	90	87.3338	113450	15549.5	Target 1
33	C9	91	87.6409	108200	16656.1	Target 1
33	C9	92	87.948	100821	18126.9	Target 1
33	C9	93	88.2551	93545.4	19958.8	Target 1
33	C9	94	88.5622	87267.8	22094.2	Target 1
33	C9	95	88.8693	79960.8	24368	Target 1
33	C9	96	89.1765	70330.2	26461	Target 1
33	C9	97	89.4836	56500.5	27912	Target 1
33	C9	98	89.7907	38451	28229.7	Target 1
33	C9	99	90.0978	24042	27076.7	Target 1
33	C9	100	90.4049	15509.2	24435.2	Target 1
33	C9	101	90.712	13117.4	20654.3	Target 1
33	C9	102	91.0191	12097.7	16339.8	Target 1
33	C9	103	91.3263	11447.1	12142.3	Target 1
33	C9	104	91.6334	11851.6	8513.52	Target 1
33	C9	105	91.9405	10853.1	5623.03	Target 1
33	C9	106	92.2476	10377.7	3594.67	Target 1
33	C9	107	92.5547	10208.2	2242.15	Target 1
33	C9	108	92.8618	10883	1306.42	Target 1
33	C9	109	93.169	11189.1	510.352	Target 1
33	C9	110	93.4761	11764	-421.159	Target 1
33	C9	111	93.7832	9780.3	-1740.33	Target 1
33	C9	112	94.0903	10100.6	-3628.84	Target 1
33	C9	113	94.3974	10392.6	-6135.73	Target 1
33	C9	114	94.7045	10673.5	-9145.13	Target 1
34	C10	1	60.0004	387812	7251.4	Target 1
34	C10	2	60.3075	386857	7469.74	Target 1
34	C10	3	60.6146	384472	7690.1	Target 1
34	C10	4	60.9218	383231	7919.47	Target 1
34	C10	5	61.2289	377538	8174.3	Target 1
34	C10	6	61.536	378728	8468.42	Target 1
34	C10	7	61.8431	374430	8795.14	Target 1
34	C10	8	62.1502	373812	9119.71	Target 1
34	C10	9	62.4573	369349	9387.24	Target 1
34	C10	10	62.7645	366469	9546.77	Target 1
34	C10	11	63.0716	362166	9629.65	Target 1
34	C10	12	63.3787	358614	9668.99	Target 1
34	C10	13	63.6858	357043	9708.64	Target 1
34	C10	14	63.9929	355990	9774.86	Target 1
34	C10	15	64.3	350347	9861.33	Target 1
34	C10	16	64.6071	348727	9937.23	Target 1
34	C10	17	64.9143	344837	9969.68	Target 1
34	C10	18	65.2214	340145	9943.85	Target 1
34	C10	19	65.5285	338391	9867.8	Target 1
34	C10	20	65.8356	334607	9763.54	Target 1
34	C10	21	66.1427	333130	9655.45	Target 1
34	C10	22	66.4498	328877	9564.92	Target 1
34	C10	23	66.757	325082	9511.53	Target 1
34	C10	24	67.0641	321426	9512.68	Target 1
34	C10	25	67.3712	323221	9576.52	Target 1
34	C10	26	67.6783	316266	9692.43	Target 1
34	C10	27	67.9854	313728	9827.22	Target 1
34	C10	28	68.2925	312299	9934.07	Target 1
34	C10	29	68.5997	308325	9970.71	Target 1
34	C10	30	68.9068	302685	9918.29	Target 1
34	C10	31	69.2139	301104	9790.73	Target 1
34	C10	32	69.521	298159	9628.54	Target 1
34	C10	33	69.8281	295315	9480.6	Target 1
34	C10	34	70.1352	291417	9381.96	Target 1
34	C10	35	70.4424	291280	9338.3	Target 1
34	C10	36	70.7495	286756	9335.15	Target 1
34	C10	37	71.0566	283132	9343.09	Target 1
34	C10	38	71.3637	279542	9335.2	Target 1
34	C10	39	71.6708	278044	9301.75	Target 1
34	C10	40	71.9779	276063	9246.36	Target 1
34	C10	41	72.285	271209	9176.88	Target 1
34	C10	42	72.5922	269944	9099.76	Target 1
34	C10	43	72.8993	266804	9022.74	Target 1
34	C10	44	73.2064	263406	8958.49	Target 1
34	C10	45	73.5135	261019	8921.95	Target 1
34	C10	46	73.8206	259165	8919.57	Target 1
34	C10	47	74.1278	257765	8940.42	Target 1
34	C10	48	74.4349	252773	8958.06	Target 1
34	C10	49	74.742	250513	8945.78	Target 1
34	C10	50	75.0491	247286	8894.36	Target 1
34	C10	51	75.3562	244703	8819.74	Target 1
34	C10	52	75.6633	243091	8754.62	Target 1
34	C10	53	75.9705	239826	8729.62	Target 1
34	C10	54	76.2776	237588	8756.12	Target 1
34	C10	55	76.5847	234945	8819.46	Target 1
34	C10	56	76.8918	232383	8885.42	Target 1
34	C10	57	77.1989	229149	8915.34	Target 1
34	C10	58	77.506	225978	8883.38	Target 1
34	C10	59	77.8131	222949	8788.32	Target 1
34	C10	60	78.1203	220689	8654.42	Target 1
34	C10	61	78.4274	217789	8521.47	Target 1
34	C10	62	78.7345	216683	8428.68	Target 1
34	C10	63	79.0416	212339	8399.91	Target 1
34	C10	64	79.3487	211027	8436.73	Target 1
34	C10	65	79.6558	209630	8522.02	Target 1
34	C10	66	79.963	204709	8632.19	Target 1
34	C10	67	80.2701	202632	8752.38	Target 1
34	C10	68	80.5772	200644	8885.24	Target 1
34	C10	69	80.8843	196644	9047.94	Target 1
34	C10	70	81.1914	195513	9258.65	Target 1
34	C10	71	81.4985	193107	9500.63	Target 1
34	C10	72	81.8057	189340	9768.67	Target 1
34	C10	73	82.1128	186206	10064.4	Target 1
34	C10	74	82.4199	182437	10387.4	Target 1
34	C10	75	82.727	179152	10751.8	Target 1
34	C10	76	83.0341	176654	11176.2	Target 1
34	C10	77	83.3412	173475	11664.5	Target 1
34	C10	78	83.6484	170438	12193	Target 1
34	C10	79	83.9555	164699	12713.9	Target 1
34	C10	80	84.2626	159782	13172.8	Target 1
34	C10	81	84.5697	156332	13529.1	Target 1
34	C10	82	84.8768	152075	13766.7	Target 1
34	C10	83	85.1839	144926	13894.3	Target 1
34	C10	84	85.4911	139862	13937.5	Target 1
34	C10	85	85.7982	134753	13934.2	Target 1
34	C10	86	86.1053	130296	13935.3	Target 1
34	C10	87	86.4124	125623	14008.7	Target 1
34	C10	88	86.7195	121663	14237.1	Target 1
34	C10	89	87.0266	117019	14706.3	Target 1
34	C10	90	87.3338	114276	15486.4	Target 1
34	C10	91	87.6409	108281	16618.9	Target 1
34	C10	92	87.948	100529	18115.1	Target 1
34	C10	93	88.2551	93814.4	19952	Target 1
34	C10	94	88.5622	87117.2	22048.6	Target 1
34	C10	95	88.8693	80028.7	24215.2	Target 1
34	C10	96	89.1765	70257.2	26113.8	Target 1
34	C10	97	89.4836	54708.3	27283.3	Target 1
34	C10	98	89.7907	38283.1	27263.5	Target 1
34	C10	99	90.0978	23647.7	25781.2	Target 1
34	C10	100	90.4049	16952.4	22898.5	Target 1
34	C10	101	90.712	16562.4	19028.8	Target 1
34	C10	102	91.0191	15515.7	14799.6	Target 1
34	C10	103	91.3263	15884.2	10833.9	Target 1
34	C10	104	91.6334	14194.4	7291.09	Target 1
34	C10	105	91.9405	15421.9	4518.04	Target 1
34	C10	106	92.2476	14696.4	2668.26	Target 1
34	C10	107	92.5547	15091.8	1506.33	Target 1
34	C10	108	92.8618	15052.3	730.43	Target 1
34	C10	109	93.169	15214.6	30.1533	Target 1
34	C10	110	93.4761	13621.5	-883.705	Target 1
34	C10	111	93.7832	14278.8	-2250.6	Target 1
34	C10	112	94.0903	15375.8	-4218.44	Target 1
34	C10	113	94.3974	15050.8	-6800.31	Target 1
34	C10	114	94.7045	13854.2	-9860.26	Target 1
35	C11	1	60.0004	623341	10237.5	Target 1
35	C11	2	60.3075	621460	10438.7	Target 1
35	C11	3	60.6146	617115	10635.3	Target 1
35	C11	4	60.9218	615372	10842.2	Target 1
35	C11	5	61.2289	609513	11085.1	Target 1
35	C11	6	61.536	610552	11381	Target 1
35	C11	7	61.8431	604054	11717.5	Target 1
35	C11	8	62.1502	602344	12048.1	Target 1
35	C11	9	62.4573	598309	12311.1	Target 1
35	C11	10	62.7645	593741	12463.4	Target 1
35	C11	11	63.0716	587815	12508.1	Target 1
35	C11	12	63.3787	583377	12498.4	Target 1
35	C11	13	63.6858	582400	12496.8	Target 1
35	C11	14	63.9929	579285	12546	Target 1
35	C11	15	64.3	572843	12647.7	Target 1
35	C11	16	64.6071	571073	12767.9	Target 1
35	C11	17	64.9143	565941	12860.8	Target 1
35	C11	18	65.2214	560616	12892.7	Target 1
35	C11	19	65.5285	557940	12853.9	Target 1
35	C11	20	65.8356	552395	12757.4	Target 1
35	C11	21	66.1427	549670	12632.7	Target 1
35	C11	22	66.4498	546083	12521.1	Target 1
35	C11	23	66.757	539824	12470.8	Target 1
35	C11	24	67.0641	534327	12524.7	Target 1
35	C11	25	67.3712	538845	12698.9	Target 1
35	C11	26	67.6783	528739	12962.5	Target 1
35	C11	27	67.9854	525216	13236.8	Target 1
35	C11	28	68.2925	523573	13419.5	Target 1
35	C11	29	68.5997	516105	13427	Target 1
35	C11	30	68.9068	509909	13235.2	Target 1
35	C11	31	69.2139	507643	12892.7	Target 1
35	C11	32	69.521	503101	12504.8	Target 1
35	C11	33	69.8281	500097	12176.8	Target 1
35	C11	34	70.1352	495901	12009.7	Target 1
35	C11	35	70.4424	496518	12025.4	Target 1
35	C11	36	70.7495	488463	12175.7	Target 1
35	C11	37	71.0566	486246	12375	Target 1
35	C11	38	71.3637	479661	12535.8	Target 1
35	C11	39	71.6708	476790	12610.1	Target 1
35	C11	40	71.9779	475632	12586	Target 1
35	C11	41	72.285	467643	12475.8	Target 1
35	C11	42	72.5922	465182	12303.2	Target 1
35	C11	43	72.8993	462736	12116	Target 1
35	C11	44	73.2064	457530	11966.4	Target 1
35	C11	45	73.5135	454846	11896.7	Target 1
35	C11	46	73.8206	451608	11920.8	Target 1
35	C11	47	74.1278	450080	12011.9	Target 1
35	C11	48	74.4349	444707	12109.1	Target 1
35	C11	49	74.742	439662	12145.9	Target 1
35	C11	50	75.0491	436070	12085	Target 1
35	C11	51	75.3562	431746	11938.5	Target 1
35	C11	52	75.6633	429009	11760	Target 1
35	C11	53	75.9705	425506	11612.7	Target 1
35	C11	54	76.2776	423784	11535.1	Target 1
35	C11	55	76.5847	418665	11523.9	Target 1
35	C11	56	76.8918	415999	11542.6	Target 1
35	C11	57	77.1989	411219	11547.5	Target 1
35	C11	58	77.506	407746	11512.6	Target 1
35	C11	59	77.8131	403301	11439.7	Target 1
35	C11	60	78.1203	401695	11352.5	Target 1
35	C11	61	78.4274	398459	11282.3	Target 1
35	C11	62	78.7345	393299	11256.2	Target 1
35	C11	63	79.0416	390196	11290.4	Target 1
35	C11	64	79.3487	387675	11385.6	Target 1
35	C11	65	79.6558	385106	11525.1	Target 1
35	C11	66	79.963	380384	11677.5	Target 1
35	C11	67	80.2701	376308	11809	Target 1
35	C11	68	80.5772	373046	11903.2	Target 1
35	C11	69	80.8843	368163	11975.2	Target 1
35	C11	70	81.1914	365999	12071.3	Target 1
35	C11	71	81.4985	362488	12252.8	Target 1
35	C11	72	81.8057	358023	12565.2	Target 1
35	C11	73	82.1128	356410	13020	Target 1
35	C11	74	82.4199	351057	13612.6	Target 1
35	C11	75	82.727	346531	14300.9	Target 1
35	C11	76	83.0341	342825	15028.4	Target 1
35	C11	77	83.3412	336651	15739	Target 1
35	C11	78	83.6484	331768	16390	Target 1
35	C11	79	83.9555	326140	16957.8	Target 1
35	C11	80	84.2626	320093	17439.6	Target 1
35	C11	81	84.5697	315399	17847.5	Target 1
35	C11	82	84.8768	308087	18199	Target 1
35	C11	83	85.1839	302469	18503.7	Target 1
35	C11	84	85.4911	294503	18755.6	Target 1
35	C11	85	85.7982	285709	18937.4	Target 1
35	C11	86	86.1053	281588	19038.9	Target 1
35	C11	87	86.4124	273933	19083	Target 1
35	C11	88	86.7195	267694	19140	Target 1
35	C11	89	87.0266	262151	19321.3	Target 1
35	C11	90	87.3338	257955	19750.4	Target 1
35	C11	91	87.6409	251280	20530.6	Target 1
35	C11	92	87.948	243460	21722.9	Target 1
35	C11	93	88.2551	235772	23338.8	Target 1
35	C11	94	88.5622	227713	25329.7	Target 1
35	C11	95	88.8693	218195	27555.9	Target 1
35	C11	96	89.1765	209567	29743	Target 1
35	C11	97	89.4836	196813	31467.2	Target 1
35	C11	98	89.7907	178271	32221.4	Target 1
35	C11	99	90.0978	161915	31569.9	Target 1
35	C11	100	90.4049	148806	29333.9	Target 1
35	C11	101	90.712	142999	25704.6	Target 1
35	C11	102	91.0191	141075	21208.7	Target 1
35	C11	103	91.3263	140085	16533.7	Target 1
35	C11	104	91.6334	139737	12294.5	Target 1
35	C11	105	91.9405	138418	8725.43	Target 1
35	C11	106	92.2476	138445	6135.49	Target 1
35	C11	107	92.5547	136813	4385.73	Target 1
35	C11	108	92.8618	137259	3190.1	Target 1
35	C11	109	93.169	136701	2203.39	Target 1
35	C11	110	93.4761	136158	1080.85	Target 1
35	C11	111	93.7832	134114	-473.642	Target 1
35	C11	112	94.0903	134772	-2652.98	Target 1
35	C11	113	94.3974	135277	-5494.18	Target 1
35	C11	114	94.7045	134366	-8861.85	Target 1
38	D2	1	60.0004	361654	7113.22	Target 1
38	D2	2	60.3075	360515	7354.82	Target 1
38	D2	3	60.6146	359018	7591.84	Target 1
38	D2	4	60.9218	355899	7805.1	Target 1
38	D2	5	61.2289	352167	7988.17	Target 1
38	D2	6	61.536	352291	8147.91	Target 1
38	D2	7	61.8431	347812	8296.29	Target 1
38	D2	8	62.1502	346378	8440.15	Target 1
38	D2	9	62.4573	343650	8577.69	Target 1
38	D2	10	62.7645	341526	8703.28	Target 1
38	D2	11	63.0716	337132	8815.1	Target 1
38	D2	12	63.3787	335118	8916.2	Target 1
38	D2	13	63.6858	332782	9014.08	Target 1
38	D2	14	63.9929	330919	9112.72	Target 1
38	D2	15	64.3	326059	9204.84	Target 1
38	D2	16	64.6071	324282	9274.36	Target 1
38	D2	17	64.9143	321017	9302.52	Target 1
38	D2	18	65.2214	318903	9277.32	Target 1
38	D2	19	65.5285	315547	9203.35	Target 1
38	D2	20	65.8356	310132	9105.4	Target 1
38	D2	21	66.1427	309581	9021.74	Target 1
38	D2	22	66.4498	307971	8988.13	Target 1
38	D2	23	66.757	303402	9021.29	Target 1
38	D2	24	67.0641	300918	9112.13	Target 1
38	D2	25	67.3712	299601	9231.99	Target 1
38	D2	26	67.6783	295148	9346.15	Target 1
38	D2	27	67.9854	291269	9425.89	Target 1
38	D2	28	68.2925	289854	9453.15	Target 1
38	D2	29	68.5997	287209	9420.32	Target 1
38	D2	30	68.9068	282792	9329.82	Target 1
38	D2	31	69.2139	280611	9196.27	Target 1
38	D2	32	69.521	277043	9047.47	Target 1
38	D2	33	69.8281	274178	8917.47	Target 1
38	D2	34	70.1352	272494	8830.98	Target 1
38	D2	35	70.4424	271382	8793.87	Target 1
38	D2	36	70.7495	265467	8789.48	Target 1
38	D2	37	71.0566	264732	8789.74	Target 1
38	D2	38	71.3637	259327	8775.55	Target 1
38	D2	39	71.6708	259756	8746.55	Target 1
38	D2	40	71.9779	255891	8716.4	Target 1
38	D2	41	72.285	252227	8699.95	Target 1
38	D2	42	72.5922	252417	8704.01	Target 1
38	D2	43	72.8993	248382	8728.1	Target 1
38	D2	44	73.2064	244454	8771.15	Target 1
38	D2	45	73.5135	242733	8834.03	Target 1
38	D2	46	73.8206	240059	8911.14	Target 1
38	D2	47	74.1278	239579	8984.12	Target 1
38	D2	48	74.4349	234941	9021.23	Target 1
38	D2	49	74.742	231796	8989.68	Target 1
38	D2	50	75.0491	227471	8878.31	Target 1
38	D2	51	75.3562	225910	8701.89	Target 1
38	D2	52	75.6633	224776	8507.61	Target 1
38	D2	53	75.9705	221917	8339.5	Target 1
38	D2	54	76.2776	218395	8220.88	Target 1
38	D2	55	76.5847	216778	8150.01	Target 1
38	D2	56	76.8918	214133	8108.32	Target 1
38	D2	57	77.1989	212209	8074.64	Target 1
38	D2	58	77.506	208544	8037.58	Target 1
38	D2	59	77.8131	206976	8001.9	Target 1
38	D2	60	78.1203	203261	7986.14	Target 1
38	D2	61	78.4274	202016	8010.5	Target 1
38	D2	62	78.7345	200861	8080.59	Target 1
38	D2	63	79.0416	196764	8177.12	Target 1
38	D2	64	79.3487	195210	8260.25	Target 1
38	D2	65	79.6558	190982	8289	Target 1
38	D2	66	79.963	189950	8245.24	Target 1
38	D2	67	80.2701	185366	8148.94	Target 1
38	D2	68	80.5772	183652	8055.09	Target 1
38	D2	69	80.8843	182858	8033.51	Target 1
38	D2	70	81.1914	180348	8141.56	Target 1
38	D2	71	81.4985	177764	8403.77	Target 1
38	D2	72	81.8057	175424	8807.2	Target 1
38	D2	73	82.1128	173981	9298.17	Target 1
38	D2	74	82.4199	168709	9844.36	Target 1
38	D2	75	82.727	166009	10415.8	Target 1
38	D2	76	83.0341	163599	10994.1	Target 1
38	D2	77	83.3412	159706	11566.6	Target 1
38	D2	78	83.6484	155966	12113.5	Target 1
38	D2	79	83.9555	151866	12602.5	Target 1
38	D2	80	84.2626	147906	12993.9	Target 1
38	D2	81	84.5697	144042	13256.8	Target 1
38	D2	82	84.8768	137301	13384.7	Target 1
38	D2	83	85.1839	133792	13401.5	Target 1
38	D2	84	85.4911	128415	13355.5	Target 1
38	D2	85	85.7982	123807	13307.3	Target 1
38	D2	86	86.1053	119572	13321.9	Target 1
38	D2	87	86.4124	116630	13469.5	Target 1
38	D2	88	86.7195	110770	13830.3	Target 1
38	D2	89	87.0266	108194	14492.2	Target 1
38	D2	90	87.3338	104626	15539.5	Target 1
38	D2	91	87.6409	98597	17035.8	Target 1
38	D2	92	87.948	92362.4	19004.1	Target 1
38	D2	93	88.2551	85636.8	21397.5	Target 1
38	D2	94	88.5622	78405.7	24055.7	Target 1
38	D2	95	88.8693	69693.7	26660.9	Target 1
38	D2	96	89.1765	59392.8	28735	Target 1
38	D2	97	89.4836	42053.4	29727.1	Target 1
38	D2	98	89.7907	23967.3	29189.2	Target 1
38	D2	99	90.0978	13825.9	26971.3	Target 1
38	D2	100	90.4049	10747.8	23322.8	Target 1
38	D2	101	90.712	8146.39	18828.1	Target 1
38	D2	102	91.0191	8653	14201.8	Target 1
38	D2	103	91.3263	6568.32	10054.4	Target 1
38	D2	104	91.6334	7349.05	6663.67	Target 1
38	D2	105	91.9405	6784.65	4173.52	Target 1
38	D2	106	92.2476	6002.73	2497.9	Target 1
38	D2	107	92.5547	7449.75	1404.33	Target 1
38	D2	108	92.8618	6528.8	631.336	Target 1
38	D2	109	93.169	7349.26	-80.5869	Target 1
38	D2	110	93.4761	5987.94	-980.123	Target 1
38	D2	111	93.7832	7206.46	-2287.15	Target 1
38	D2	112	94.0903	7272.77	-4150.75	Target 1
38	D2	113	94.3974	5948.7	-6597.73	Target 1
38	D2	114	94.7045	7224.4	-9507.95	Target 1
39	D3	1	60.0004	344960	6273.61	Target 1
39	D3	2	60.3075	343805	6470.66	Target 1
39	D3	3	60.6146	340000	6653.13	Target 1
39	D3	4	60.9218	339497	6828.82	Target 1
39	D3	5	61.2289	336594	7016.41	Target 1
39	D3	6	61.536	334576	7230.8	Target 1
39	D3	7	61.8431	333961	7467	Target 1
39	D3	8	62.1502	330817	7697.55	Target 1
39	D3	9	62.4573	328269	7887.12	Target 1
39	D3	10	62.7645	325303	8014.9	Target 1
39	D3	11	63.0716	321482	8087.98	Target 1
39	D3	12	63.3787	320528	8134.08	Target 1
39	D3	13	63.6858	317206	8186.41	Target 1
39	D3	14	63.9929	317222	8257.32	Target 1
39	D3	15	64.3	311391	8334.96	Target 1
39	D3	16	64.6071	310091	8392.09	Target 1
39	D3	17	64.9143	307918	8403.36	Target 1
39	D3	18	65.2214	304499	8360.59	Target 1
39	D3	19	65.5285	301194	8278.52	Target 1
39	D3	20	65.8356	297538	8187.55	Target 1
39	D3	21	66.1427	298453	8119.65	Target 1
39	D3	22	66.4498	294355	8095.39	Target 1
39	D3	23	66.757	290902	8120.93	Target 1
39	D3	24	67.0641	288762	8192.96	Target 1
39	D3	25	67.3712	287298	8303.7	Target 1
39	D3	26	67.6783	282963	8439.42	Target 1
39	D3	27	67.9854	281514	8574.23	Target 1
39	D3	28	68.2925	279244	8668.85	Target 1
39	D3	29	68.5997	276398	8682.3	Target 1
39	D3	30	68.9068	271406	8593.18	Target 1
39	D3	31	69.2139	268720	8416.98	Target 1
39	D3	32	69.521	267052	8205.21	Target 1
39	D3	33	69.8281	264888	8019.93	Target 1
39	D3	34	70.1352	262230	7910.08	Target 1
39	D3	35	70.4424	261571	7892.8	Target 1
39	D3	36	70.7495	257113	7942.51	Target 1
39	D3	37	71.0566	254380	8017.28	Target 1
39	D3	38	71.3637	252156	8082.3	Target 1
39	D3	39	71.6708	250458	8120	Target 1
39	D3	40	71.9779	246233	8134.35	Target 1
39	D3	41	72.285	245750	8134.39	Target 1
39	D3	42	72.5922	242186	8131.04	Target 1
39	D3	43	72.8993	239785	8136.04	Target 1
39	D3	44	73.2064	236783	8160.9	Target 1
39	D3	45	73.5135	235032	8210.93	Target 1
39	D3	46	73.8206	232897	8276.12	Target 1
39	D3	47	74.1278	231374	8327.95	Target 1
39	D3	48	74.4349	226480	8330.16	Target 1
39	D3	49	74.742	224845	8259.84	Target 1
39	D3	50	75.0491	219985	8124.39	Target 1
39	D3	51	75.3562	219610	7954.18	Target 1
39	D3	52	75.6633	217945	7799.5	Target 1
39	D3	53	75.9705	215458	7694.08	Target 1
39	D3	54	76.2776	212863	7640.92	Target 1
39	D3	55	76.5847	209680	7619.77	Target 1
39	D3	56	76.8918	207363	7601.95	Target 1
39	D3	57	77.1989	207025	7563.64	Target 1
39	D3	58	77.506	202403	7493.04	Target 1
39	D3	59	77.8131	200270	7392.89	Target 1
39	D3	60	78.1203	198411	7280.1	Target 1
39	D3	61	78.4274	196290	7181.76	Target 1
39	D3	62	78.7345	194431	7126.17	Target 1
39	D3	63	79.0416	191447	7132.39	Target 1
39	D3	64	79.3487	190989	7202.19	Target 1
39	D3	65	79.6558	187323	7319.77	Target 1
39	D3	66	79.963	186042	7459.15	Target 1
39	D3	67	80.2701	182277	7595.6	Target 1
39	D3	68	80.5772	181556	7716.15	Target 1
39	D3	69	80.8843	176926	7823.99	Target 1
39	D3	70	81.1914	177018	7936.06	Target 1
39	D3	71	81.4985	172997	8075.7	Target 1
39	D3	72	81.8057	171042	8257.05	Target 1
39	D3	73	82.1128	169021	8502.29	Target 1
39	D3	74	82.4199	166249	8822.56	Target 1
39	D3	75	82.727	162470	9222.82	Target 1
39	D3	76	83.0341	161007	9701.03	Target 1
39	D3	77	83.3412	157701	10244.9	Target 1
39	D3	78	83.6484	154528	10828.3	Target 1
39	D3	79	83.9555	149690	11410.9	Target 1
39	D3	80	84.2626	147230	11941.4	Target 1
39	D3	81	84.5697	143660	12367.8	Target 1
39	D3	82	84.8768	137930	12650.5	Target 1
39	D3	83	85.1839	132861	12775.5	Target 1
39	D3	84	85.4911	127380	12761.5	Target 1
39	D3	85	85.7982	123571	12659.4	Target 1
39	D3	86	86.1053	119592	12546.7	Target 1
39	D3	87	86.4124	115638	12520.2	Target 1
39	D3	88	86.7195	111983	12686.6	Target 1
39	D3	89	87.0266	109162	13148.7	Target 1
39	D3	90	87.3338	105554	13987.3	Target 1
39	D3	91	87.6409	100412	15246	Target 1
39	D3	92	87.948	95633.6	16923.3	Target 1
39	D3	93	88.2551	88245.6	18967.6	Target 1
39	D3	94	88.5622	81395	21260.8	Target 1
39	D3	95	88.8693	74252.3	23586.3	Target 1
39	D3	96	89.1765	66168.9	25604.4	Target 1
39	D3	97	89.4836	52689	26878.2	Target 1
39	D3	98	89.7907	36935.6	26979.1	Target 1
39	D3	99	90.0978	24323.7	25646.6	Target 1
39	D3	100	90.4049	18037.4	22921.3	Target 1
39	D3	101	90.712	16198.4	19166.7	Target 1
39	D3	102	91.0191	15016.6	14956.9	Target 1
39	D3	103	91.3263	12285.1	10888.7	Target 1
39	D3	104	91.6334	13819.9	7381.02	Target 1
39	D3	105	91.9405	14039.3	4592.85	Target 1
39	D3	106	92.2476	13370.9	2662.6	Target 1
39	D3	107	92.5547	14304.1	1425.56	Target 1
39	D3	108	92.8618	13625.8	620.38	Target 1
39	D3	109	93.169	13614.3	-55.3813	Target 1
39	D3	110	93.4761	12888.3	-902.522	Target 1
39	D3	111	93.7832	13038.3	-2176.09	Target 1
39	D3	112	94.0903	12756.5	-4033.7	Target 1
39	D3	113	94.3974	13071.4	-6490.21	Target 1
39	D3	114	94.7045	13646.4	-9407.59	Target 1
40	D4	1	60.0004	331691	5729.89	Target 1
40	D4	2	60.3075	329054	5932.32	Target 1
40	D4	3	60.6146	327322	6133.14	Target 1
40	D4	4	60.9218	326692	6337.03	Target 1
40	D4	5	61.2289	323770	6551.94	Target 1
40	D4	6	61.536	322820	6782.5	Target 1
40	D4	7	61.8431	319917	7024.34	Target 1
40	D4	8	62.1502	318038	7262.69	Target 1
40	D4	9	62.4573	316285	7478.19	Target 1
40	D4	10	62.7645	313612	7655.58	Target 1
40	D4	11	63.0716	310108	7791.5	Target 1
40	D4	12	63.3787	308348	7894.91	Target 1
40	D4	13	63.6858	305952	7977.35	Target 1
40	D4	14	63.9929	304197	8052.69	Target 1
40	D4	15	64.3	300744	8123.5	Target 1
40	D4	16	64.6071	297867	8181.81	Target 1
40	D4	17	64.9143	296753	8214.64	Target 1
40	D4	18	65.2214	292919	8210.53	Target 1
40	D4	19	65.5285	291090	8166.52	Target 1
40	D4	20	65.8356	286394	8092.23	Target 1
40	D4	21	66.1427	286407	8011.01	Target 1
40	D4	22	66.4498	283503	7955.43	Target 1
40	D4	23	66.757	278525	7958.01	Target 1
40	D4	24	67.0641	278465	8037.69	Target 1
40	D4	25	67.3712	277488	8187.49	Target 1
40	D4	26	67.6783	273044	8370.65	Target 1
40	D4	27	67.9854	269603	8530.66	Target 1
40	D4	28	68.2925	268766	8612.26	Target 1
40	D4	29	68.5997	264252	8583.25	Target 1
40	D4	30	68.9068	260889	8448.13	Target 1
40	D4	31	69.2139	259014	8246.26	Target 1
40	D4	32	69.521	257271	8037.69	Target 1
40	D4	33	69.8281	253660	7879.28	Target 1
40	D4	34	70.1352	251871	7808.56	Target 1
40	D4	35	70.4424	251089	7835.37	Target 1
40	D4	36	70.7495	247445	7927.91	Target 1
40	D4	37	71.0566	245010	8030.83	Target 1
40	D4	38	71.3637	240831	8101.65	Target 1
40	D4	39	71.6708	239835	8111.94	Target 1
40	D4	40	71.9779	237685	8058.07	Target 1
40	D4	41	72.285	233349	7957.99	Target 1
40	D4	42	72.5922	232464	7839.13	Target 1
40	D4	43	72.8993	230039	7740.3	Target 1
40	D4	44	73.2064	227298	7695.35	Target 1
40	D4	45	73.5135	225943	7718.24	Target 1
40	D4	46	73.8206	223035	7796.24	Target 1
40	D4	47	74.1278	222216	7890.68	Target 1
40	D4	48	74.4349	218619	7950.17	Target 1
40	D4	49	74.742	215119	7942.41	Target 1
40	D4	50	75.0491	212241	7862.63	Target 1
40	D4	51	75.3562	210760	7739.18	Target 1
40	D4	52	75.6633	208518	7619.28	Target 1
40	D4	53	75.9705	207923	7538.19	Target 1
40	D4	54	76.2776	203927	7504.81	Target 1
40	D4	55	76.5847	201882	7504.25	Target 1
40	D4	56	76.8918	199062	7512.81	Target 1
40	D4	57	77.1989	198069	7512.77	Target 1
40	D4	58	77.506	194727	7499.52	Target 1
40	D4	59	77.8131	192273	7480.49	Target 1
40	D4	60	78.1203	190174	7469.88	Target 1
40	D4	61	78.4274	188811	7482.35	Target 1
40	D4	62	78.7345	185463	7526.43	Target 1
40	D4	63	79.0416	183628	7600.25	Target 1
40	D4	64	79.3487	181662	7690.38	Target 1
40	D4	65	79.6558	179030	7776.18	Target 1
40	D4	66	79.963	176068	7838	Target 1
40	D4	67	80.2701	173562	7867.15	Target 1
40	D4	68	80.5772	172198	7873.07	Target 1
40	D4	69	80.8843	168351	7883.56	Target 1
40	D4	70	81.1914	167019	7935.78	Target 1
40	D4	71	81.4985	164290	8059.34	Target 1
40	D4	72	81.8057	162996	8270.85	Target 1
40	D4	73	82.1128	160665	8561.45	Target 1
40	D4	74	82.4199	156806	8904.42	Target 1
40	D4	75	82.727	154421	9270.06	Target 1
40	D4	76	83.0341	150949	9640.43	Target 1
40	D4	77	83.3412	148050	10013.7	Target 1
40	D4	78	83.6484	145335	10395.5	Target 1
40	D4	79	83.9555	141781	10784	Target 1
40	D4	80	84.2626	138752	11160	Target 1
40	D4	81	84.5697	135584	11490.3	Target 1
40	D4	82	84.8768	130404	11743	Target 1
40	D4	83	85.1839	126070	11904.4	Target 1
40	D4	84	85.4911	120500	11986.1	Target 1
40	D4	85	85.7982	118158	12020.5	Target 1
40	D4	86	86.1053	112723	12049.9	Target 1
40	D4	87	86.4124	110279	12121.8	Target 1
40	D4	88	86.7195	105900	12292.5	Target 1
40	D4	89	87.0266	101701	12633.1	Target 1
40	D4	90	87.3338	98805.6	13228	Target 1
40	D4	91	87.6409	94881.1	14162.2	Target 1
40	D4	92	87.948	90681.8	15501.2	Target 1
40	D4	93	88.2551	83917.8	17267.3	Target 1
40	D4	94	88.5622	78883.7	19411.8	Target 1
40	D4	95	88.8693	70695.1	21779.8	Target 1
40	D4	96	89.1765	63894.7	24077.6	Target 1
40	D4	97	89.4836	53678.1	25877.1	Target 1
40	D4	98	89.7907	37949.4	26691.3	Target 1
40	D4	99	90.0978	23850.2	26125.7	Target 1
40	D4	100	90.4049	13492.9	24047.3	Target 1
40	D4	101	90.712	10608.5	20678.6	Target 1
40	D4	102	91.0191	8708.68	16550.5	Target 1
40	D4	103	91.3263	8523.04	12325.8	Target 1
40	D4	104	91.6334	9248.18	8582.48	Target 1
40	D4	105	91.9405	9922.29	5533.7	Target 1
40	D4	106	92.2476	8016.22	3367.12	Target 1
40	D4	107	92.5547	8032.16	1946.72	Target 1
40	D4	108	92.8618	8063.79	983.345	Target 1
40	D4	109	93.169	7484.34	164.211	Target 1
40	D4	110	93.4761	8651.73	-797.075	Target 1
40	D4	111	93.7832	8371.03	-2137.18	Target 1
40	D4	112	94.0903	7547.22	-4015.69	Target 1
40	D4	113	94.3974	7905.21	-6475.35	Target 1
40	D4	114	94.7045	7308.37	-9416.16	Target 1
41	D5	1	60.0004	345164	6188.48	Target 1
41	D5	2	60.3075	344774	6355.2	Target 1
41	D5	3	60.6146	343942	6559.33	Target 1
41	D5	4	60.9218	342575	6789.1	Target 1
41	D5	5	61.2289	337829	7026.18	Target 1
41	D5	6	61.536	337618	7253.78	Target 1
41	D5	7	61.8431	334980	7461.7	Target 1
41	D5	8	62.1502	331730	7645.67	Target 1
41	D5	9	62.4573	329830	7803.89	Target 1
41	D5	10	62.7645	328169	7934.23	Target 1
41	D5	11	63.0716	324653	8035.38	Target 1
41	D5	12	63.3787	321540	8108.44	Target 1
41	D5	13	63.6858	319711	8158.93	Target 1
41	D5	14	63.9929	317884	8195.62	Target 1
41	D5	15	64.3	313440	8229.25	Target 1
41	D5	16	64.6071	311875	8269.9	Target 1
41	D5	17	64.9143	309683	8320.32	Target 1
41	D5	18	65.2214	305616	8381.38	Target 1
41	D5	19	65.5285	305002	8443.34	Target 1
41	D5	20	65.8356	300828	8489.81	Target 1
41	D5	21	66.1427	298269	8506.6	Target 1
41	D5	22	66.4498	295782	8490.97	Target 1
41	D5	23	66.757	291422	8455.98	Target 1
41	D5	24	67.0641	289231	8425.48	Target 1
41	D5	25	67.3712	289098	8421.44	Target 1
41	D5	26	67.6783	283701	8451.3	Target 1
41	D5	27	67.9854	281913	8503.29	Target 1
41	D5	28	68.2925	280207	8551.37	Target 1
41	D5	29	68.5997	276180	8567.5	Target 1
41	D5	30	68.9068	273202	8535.14	Target 1
41	D5	31	69.2139	270780	8458.2	Target 1
41	D5	32	69.521	268261	8362.04	Target 1
41	D5	33	69.8281	264652	8283.92	Target 1
41	D5	34	70.1352	262400	8254.4	Target 1
41	D5	35	70.4424	262187	8287.43	Target 1
41	D5	36	70.7495	257564	8357.59	Target 1
41	D5	37	71.0566	255263	8424.34	Target 1
41	D5	38	71.3637	251356	8445.65	Target 1
41	D5	39	71.6708	248723	8400.79	Target 1
41	D5	40	71.9779	246999	8300.02	Target 1
41	D5	41	72.285	243867	8170.5	Target 1
41	D5	42	72.5922	241401	8063.02	Target 1
41	D5	43	72.8993	240043	8016.69	Target 1
41	D5	44	73.2064	237007	8046.65	Target 1
41	D5	45	73.5135	234959	8141.55	Target 1
41	D5	46	73.8206	232210	8267.59	Target 1
41	D5	47	74.1278	230422	8371.9	Target 1
41	D5	48	74.4349	225693	8423.77	Target 1
41	D5	49	74.742	224599	8401.87	Target 1
41	D5	50	75.0491	220423	8308.21	Target 1
41	D5	51	75.3562	218460	8157.8	Target 1
41	D5	52	75.6633	216377	7989.7	Target 1
41	D5	53	75.9705	214103	7839.63	Target 1
41	D5	54	76.2776	211167	7725.85	Target 1
41	D5	55	76.5847	209420	7648.22	Target 1
41	D5	56	76.8918	207010	7592.29	Target 1
41	D5	57	77.1989	204422	7538.38	Target 1
41	D5	58	77.506	201337	7470.93	Target 1
41	D5	59	77.8131	199879	7385.58	Target 1
41	D5	60	78.1203	197679	7291.23	Target 1
41	D5	61	78.4274	194034	7206.82	Target 1
41	D5	62	78.7345	193201	7153.42	Target 1
41	D5	63	79.0416	190784	7144.03	Target 1
41	D5	64	79.3487	189092	7176.89	Target 1
41	D5	65	79.6558	186431	7237.03	Target 1
41	D5	66	79.963	184096	7306.28	Target 1
41	D5	67	80.2701	180835	7375.88	Target 1
41	D5	68	80.5772	179790	7452.66	Target 1
41	D5	69	80.8843	176968	7554.7	Target 1
41	D5	70	81.1914	175101	7699.9	Target 1
41	D5	71	81.4985	173288	7896.83	Target 1
41	D5	72	81.8057	170087	8144.55	Target 1
41	D5	73	82.1128	167451	8427.97	Target 1
41	D5	74	82.4199	164167	8748.26	Target 1
41	D5	75	82.727	163100	9123.49	Target 1
41	D5	76	83.0341	159028	9562.59	Target 1
41	D5	77	83.3412	156374	10065.7	Target 1
41	D5	78	83.6484	153182	10617.5	Target 1
41	D5	79	83.9555	149370	11185.7	Target 1
41	D5	80	84.2626	146269	11726.6	Target 1
41	D5	81	84.5697	141621	12195	Target 1
41	D5	82	84.8768	136967	12554.7	Target 1
41	D5	83	85.1839	131980	12785.5	Target 1
41	D5	84	85.4911	126263	12885.6	Target 1
41	D5	85	85.7982	121669	12872.9	Target 1
41	D5	86	86.1053	117303	12789.6	Target 1
41	D5	87	86.4124	112320	12708.9	Target 1
41	D5	88	86.7195	110006	12733.9	Target 1
41	D5	89	87.0266	105692	12981.3	Target 1
41	D5	90	87.3338	102608	13553.7	Target 1
41	D5	91	87.6409	98980.7	14513.8	Target 1
41	D5	92	87.948	92625	15874.8	Target 1
41	D5	93	88.2551	86134	17605	Target 1
41	D5	94	88.5622	79368.1	19625.2	Target 1
41	D5	95	88.8693	72855.7	21783.4	Target 1
41	D5	96	89.1765	65426	23815	Target 1
41	D5	97	89.4836	53953.7	25333.6	Target 1
41	D5	98	89.7907	38506.3	25899.2	Target 1
41	D5	99	90.0978	23704.5	25164.2	Target 1
41	D5	100	90.4049	14877.4	23035.1	Target 1
41	D5	101	90.712	12384.8	19750.9	Target 1
41	D5	102	91.0191	10186.9	15822.1	Target 1
41	D5	103	91.3263	9940.74	11856	Target 1
41	D5	104	91.6334	10529.1	8358.32	Target 1
41	D5	105	91.9405	9865.24	5398.48	Target 1
41	D5	106	92.2476	9258.85	3272.5	Target 1
41	D5	107	92.5547	9265.33	1829.59	Target 1
41	D5	108	92.8618	9222.5	816.2	Target 1
41	D5	109	93.169	9776.64	-46.2998	Target 1
41	D5	110	93.4761	9785.78	-1026.3	Target 1
41	D5	111	93.7832	9796.02	-2359.39	Target 1
41	D5	112	94.0903	9885.99	-4212.5	Target 1
41	D5	113	94.3974	8913.46	-6635.47	Target 1
41	D5	114	94.7045	10035.2	-9532.14	Target 1
42	D6	1	60.0004	374573	6776.67	Target 1
42	D6	2	60.3075	372324	6906.34	Target 1
42	D6	3	60.6146	369412	7034.81	Target 1
42	D6	4	60.9218	369182	7185.43	Target 1
42	D6	5	61.2289	365028	7383.47	Target 1
42	D6	6	61.536	365325	7640.35	Target 1
42	D6	7	61.8431	362103	7943.08	Target 1
42	D6	8	62.1502	359373	8257.02	Target 1
42	D6	9	62.4573	356604	8539.58	Target 1
42	D6	10	62.7645	354168	8757.68	Target 1
42	D6	11	63.0716	349832	8894.31	Target 1
42	D6	12	63.3787	348054	8957.59	Target 1
42	D6	13	63.6858	344873	8970.78	Target 1
42	D6	14	63.9929	343083	8955.53	Target 1
42	D6	15	64.3	337058	8931.19	Target 1
42	D6	16	64.6071	337102	8911.2	Target 1
42	D6	17	64.9143	334772	8901.51	Target 1
42	D6	18	65.2214	329572	8901.27	Target 1
42	D6	19	65.5285	327842	8906.14	Target 1
42	D6	20	65.8356	325007	8911.56	Target 1
42	D6	21	66.1427	322325	8916.26	Target 1
42	D6	22	66.4498	319647	8924.56	Target 1
42	D6	23	66.757	314581	8946.26	Target 1
42	D6	24	67.0641	313294	8992.26	Target 1
42	D6	25	67.3712	312035	9066.78	Target 1
42	D6	26	67.6783	306965	9159.75	Target 1
42	D6	27	67.9854	303816	9246.69	Target 1
42	D6	28	68.2925	302993	9296.74	Target 1
42	D6	29	68.5997	298509	9287.05	Target 1
42	D6	30	68.9068	294015	9215.21	Target 1
42	D6	31	69.2139	292079	9102.46	Target 1
42	D6	32	69.521	290027	8985.26	Target 1
42	D6	33	69.8281	286511	8898.04	Target 1
42	D6	34	70.1352	283348	8856.96	Target 1
42	D6	35	70.4424	282918	8853.04	Target 1
42	D6	36	70.7495	277148	8859.03	Target 1
42	D6	37	71.0566	275422	8844.58	Target 1
42	D6	38	71.3637	271458	8788.75	Target 1
42	D6	39	71.6708	269984	8693.85	Target 1
42	D6	40	71.9779	266606	8577.95	Target 1
42	D6	41	72.285	263776	8465.45	Target 1
42	D6	42	72.5922	262787	8378.23	Target 1
42	D6	43	72.8993	258822	8332.75	Target 1
42	D6	44	73.2064	256699	8340.31	Target 1
42	D6	45	73.5135	253847	8405.82	Target 1
42	D6	46	73.8206	251471	8520.81	Target 1
42	D6	47	74.1278	250637	8657.6	Target 1
42	D6	48	74.4349	246630	8772.11	Target 1
42	D6	49	74.742	242698	8820.3	Target 1
42	D6	50	75.0491	240006	8779.65	Target 1
42	D6	51	75.3562	236554	8660.92	Target 1
42	D6	52	75.6633	234928	8500.86	Target 1
42	D6	53	75.9705	233349	8340.93	Target 1
42	D6	54	76.2776	229615	8207.78	Target 1
42	D6	55	76.5847	227387	8107.33	Target 1
42	D6	56	76.8918	224663	8033.24	Target 1
42	D6	57	77.1989	222142	7979.21	Target 1
42	D6	58	77.506	219771	7945.81	Target 1
42	D6	59	77.8131	217324	7938.74	Target 1
42	D6	60	78.1203	215202	7962.74	Target 1
42	D6	61	78.4274	212224	8016.43	Target 1
42	D6	62	78.7345	210365	8091.44	Target 1
42	D6	63	79.0416	206853	8174.36	Target 1
42	D6	64	79.3487	204665	8249.78	Target 1
42	D6	65	79.6558	202181	8303.55	Target 1
42	D6	66	79.963	200124	8327.13	Target 1
42	D6	67	80.2701	195380	8323.04	Target 1
42	D6	68	80.5772	194657	8308.76	Target 1
42	D6	69	80.8843	190899	8314.6	Target 1
42	D6	70	81.1914	189591	8374.54	Target 1
42	D6	71	81.4985	186900	8514.73	Target 1
42	D6	72	81.8057	184482	8746.17	Target 1
42	D6	73	82.1128	181591	9051.33	Target 1
42	D6	74	82.4199	178266	9420.88	Target 1
42	D6	75	82.727	175243	9847.69	Target 1
42	D6	76	83.0341	173417	10317.1	Target 1
42	D6	77	83.3412	168900	10811.9	Target 1
42	D6	78	83.6484	165101	11311.4	Target 1
42	D6	79	83.9555	161195	11791.1	Target 1
42	D6	80	84.2626	158313	12225.5	Target 1
42	D6	81	84.5697	153879	12591.9	Target 1
42	D6	82	84.8768	148229	12875.8	Target 1
42	D6	83	85.1839	143977	13073.5	Target 1
42	D6	84	85.4911	138072	13192.3	Target 1
42	D6	85	85.7982	133200	13247.6	Target 1
42	D6	86	86.1053	128848	13264.2	Target 1
42	D6	87	86.4124	124984	13281.8	Target 1
42	D6	88	86.7195	119960	13363.2	Target 1
42	D6	89	87.0266	116253	13596.5	Target 1
42	D6	90	87.3338	111880	14085.5	Target 1
42	D6	91	87.6409	109005	14930.7	Target 1
42	D6	92	87.948	102970	16209.1	Target 1
42	D6	93	88.2551	97286.1	17954.4	Target 1
42	D6	94	88.5622	89914.3	20132.9	Target 1
42	D6	95	88.8693	82831.8	22604.8	Target 1
42	D6	96	89.1765	75109.8	25081.6	Target 1
42	D6	97	89.4836	64346.4	27116.7	Target 1
42	D6	98	89.7907	46695.9	28179.1	Target 1
42	D6	99	90.0978	29841.2	27817	Target 1
42	D6	100	90.4049	18695.8	25848.7	Target 1
42	D6	101	90.712	14202.9	22475.5	Target 1
42	D6	102	91.0191	12995.4	18235.8	Target 1
42	D6	103	91.3263	12854	13817.3	Target 1
42	D6	104	91.6334	12768.9	9824.73	Target 1
42	D6	105	91.9405	11169.2	6466.36	Target 1
42	D6	106	92.2476	11159.8	3973.39	Target 1
42	D6	107	92.5547	11528.5	2276.77	Target 1
42	D6	108	92.8618	12475.6	1114.1	Target 1
42	D6	109	93.169	11731.3	173.505	Target 1
42	D6	110	93.4761	11008.1	-862.676	Target 1
42	D6	111	93.7832	11934.1	-2281.47	Target 1
42	D6	112	94.0903	11810.8	-4287.46	Target 1
42	D6	113	94.3974	10390.1	-6943.85	Target 1
42	D6	114	94.7045	11356.4	-10142.8	Target 1
43	D7	1	60.0004	406768	7175.67	Target 1
43	D7	2	60.3075	405455	7360.65	Target 1
43	D7	3	60.6146	402546	7584.86	Target 1
43	D7	4	60.9218	403363	7851.45	Target 1
43	D7	5	61.2289	398389	8153.46	Target 1
43	D7	6	61.536	397124	8475.12	Target 1
43	D7	7	61.8431	393264	8793.85	Target 1
43	D7	8	62.1502	391233	9082.6	Target 1
43	D7	9	62.4573	389053	9314.31	Target 1
43	D7	10	62.7645	385734	9469.52	Target 1
43	D7	11	63.0716	380674	9542.71	Target 1
43	D7	12	63.3787	378581	9557.42	Target 1
43	D7	13	63.6858	375962	9546.06	Target 1
43	D7	14	63.9929	374568	9544.27	Target 1
43	D7	15	64.3	367604	9578.72	Target 1
43	D7	16	64.6071	368028	9658.67	Target 1
43	D7	17	64.9143	364852	9773.25	Target 1
43	D7	18	65.2214	360629	9895.39	Target 1
43	D7	19	65.5285	358685	9991.7	Target 1
43	D7	20	65.8356	352943	10035.2	Target 1
43	D7	21	66.1427	351807	10017.2	Target 1
43	D7	22	66.4498	348379	9953.39	Target 1
43	D7	23	66.757	343308	9881.58	Target 1
43	D7	24	67.0641	339461	9847.39	Target 1
43	D7	25	67.3712	341469	9883.29	Target 1
43	D7	26	67.6783	335043	9988.83	Target 1
43	D7	27	67.9854	331647	10124.5	Target 1
43	D7	28	68.2925	331149	10226.2	Target 1
43	D7	29	68.5997	324851	10234.3	Target 1
43	D7	30	68.9068	321111	10123.7	Target 1
43	D7	31	69.2139	318406	9917.09	Target 1
43	D7	32	69.521	315724	9676.04	Target 1
43	D7	33	69.8281	312355	9473.64	Target 1
43	D7	34	70.1352	310091	9357.75	Target 1
43	D7	35	70.4424	308878	9347.8	Target 1
43	D7	36	70.7495	303075	9409.9	Target 1
43	D7	37	71.0566	302671	9484.22	Target 1
43	D7	38	71.3637	296988	9515.29	Target 1
43	D7	39	71.6708	294557	9480.75	Target 1
43	D7	40	71.9779	291319	9387.7	Target 1
43	D7	41	72.285	289366	9273.75	Target 1
43	D7	42	72.5922	286728	9180.54	Target 1
43	D7	43	72.8993	284610	9135.56	Target 1
43	D7	44	73.2064	280068	9145.27	Target 1
43	D7	45	73.5135	279142	9198.25	Target 1
43	D7	46	73.8206	274495	9271.18	Target 1
43	D7	47	74.1278	273916	9334.51	Target 1
43	D7	48	74.4349	269291	9358.74	Target 1
43	D7	49	74.742	267330	9324.37	Target 1
43	D7	50	75.0491	262430	9232.37	Target 1
43	D7	51	75.3562	260276	9107.4	Target 1
43	D7	52	75.6633	258500	8987.87	Target 1
43	D7	53	75.9705	256119	8907.7	Target 1
43	D7	54	76.2776	253115	8880.68	Target 1
43	D7	55	76.5847	249744	8896.36	Target 1
43	D7	56	76.8918	247154	8928.28	Target 1
43	D7	57	77.1989	245413	8947.16	Target 1
43	D7	58	77.506	241158	8933.19	Target 1
43	D7	59	77.8131	238387	8883.47	Target 1
43	D7	60	78.1203	235695	8812.45	Target 1
43	D7	61	78.4274	233620	8745.79	Target 1
43	D7	62	78.7345	230542	8708.98	Target 1
43	D7	63	79.0416	228032	8716.37	Target 1
43	D7	64	79.3487	226122	8765.53	Target 1
43	D7	65	79.6558	222109	8839.46	Target 1
43	D7	66	79.963	220377	8914.95	Target 1
43	D7	67	80.2701	216129	8972.82	Target 1
43	D7	68	80.5772	215544	9006.36	Target 1
43	D7	69	80.8843	210643	9026.13	Target 1
43	D7	70	81.1914	208639	9058.84	Target 1
43	D7	71	81.4985	205734	9139.21	Target 1
43	D7	72	81.8057	203320	9297.21	Target 1
43	D7	73	82.1128	202227	9543.98	Target 1
43	D7	74	82.4199	197222	9867.01	Target 1
43	D7	75	82.727	194329	10257.2	Target 1
43	D7	76	83.0341	191318	10697.1	Target 1
43	D7	77	83.3412	188450	11173.5	Target 1
43	D7	78	83.6484	184137	11676.8	Target 1
43	D7	79	83.9555	180415	12196	Target 1
43	D7	80	84.2626	177406	12715.8	Target 1
43	D7	81	84.5697	172304	13216.7	Target 1
43	D7	82	84.8768	168138	13676.9	Target 1
43	D7	83	85.1839	162420	14071.5	Target 1
43	D7	84	85.4911	157128	14372.1	Target 1
43	D7	85	85.7982	151276	14553.5	Target 1
43	D7	86	86.1053	145491	14611.1	Target 1
43	D7	87	86.4124	141562	14583.4	Target 1
43	D7	88	86.7195	135874	14562.1	Target 1
43	D7	89	87.0266	134097	14679.9	Target 1
43	D7	90	87.3338	129063	15078.8	Target 1
43	D7	91	87.6409	124222	15877.4	Target 1
43	D7	92	87.948	119220	17150.9	Target 1
43	D7	93	88.2551	113873	18929.2	Target 1
43	D7	94	88.5622	107042	21194.5	Target 1
43	D7	95	88.8693	96830.3	23858.7	Target 1
43	D7	96	89.1765	90161.5	26714.2	Target 1
43	D7	97	89.4836	81758.4	29384.3	Target 1
43	D7	98	89.7907	66369.3	31331	Target 1
43	D7	99	90.0978	47007.2	31969.1	Target 1
43	D7	100	90.4049	30374.6	30871.9	Target 1
43	D7	101	90.712	21187.7	27973.4	Target 1
43	D7	102	91.0191	18703.7	23646.2	Target 1
43	D7	103	91.3263	16711	18593.3	Target 1
43	D7	104	91.6334	17026.8	13605.9	Target 1
43	D7	105	91.9405	16863.5	9303.84	Target 1
43	D7	106	92.2476	16096.7	5875.94	Target 1
43	D7	107	92.5547	17032.2	3483.99	Target 1
43	D7	108	92.8618	16583.1	1865.11	Target 1
43	D7	109	93.169	15157.9	624.522	Target 1
43	D7	110	93.4761	15974.3	-660.341	Target 1
43	D7	111	93.7832	15808	-2357.54	Target 1
43	D7	112	94.0903	14662.8	-4710.53	Target 1
43	D7	113	94.3974	15796.7	-7783.66	Target 1
43	D7	114	94.7045	16143.4	-11448.4	Target 1
44	D8	1	60.0004	332042	5824.04	Target 1
44	D8	2	60.3075	329228	6006.67	Target 1
44	D8	3	60.6146	328913	6201.7	Target 1
44	D8	4	60.9218	327439	6419.98	Target 1
44	D8	5	61.2289	324298	6669.27	Target 1
44	D8	6	61.536	323659	6947.02	Target 1
44	D8	7	61.8431	321587	7236.3	Target 1
44	D8	8	62.1502	318455	7510.34	Target 1
44	D8	9	62.4573	317088	7743.29	Target 1
44	D8	10	62.7645	313739	7923.15	Target 1
44	D8	11	63.0716	311010	8055.75	Target 1
44	D8	12	63.3787	308164	8152.35	Target 1
44	D8	13	63.6858	306684	8237.58	Target 1
44	D8	14	63.9929	305424	8314.04	Target 1
44	D8	15	64.3	300234	8372.53	Target 1
44	D8	16	64.6071	298737	8401.53	Target 1
44	D8	17	64.9143	295484	8396.9	Target 1
44	D8	18	65.2214	293351	8364.92	Target 1
44	D8	19	65.5285	290838	8317.61	Target 1
44	D8	20	65.8356	287417	8266.79	Target 1
44	D8	21	66.1427	286208	8221.79	Target 1
44	D8	22	66.4498	283050	8191.89	Target 1
44	D8	23	66.757	279386	8188.62	Target 1
44	D8	24	67.0641	276911	8222.43	Target 1
44	D8	25	67.3712	277220	8294.58	Target 1
44	D8	26	67.6783	272614	8390.08	Target 1
44	D8	27	67.9854	269579	8479.01	Target 1
44	D8	28	68.2925	268077	8527.98	Target 1
44	D8	29	68.5997	264166	8514.81	Target 1
44	D8	30	68.9068	261686	8439.31	Target 1
44	D8	31	69.2139	258669	8323.6	Target 1
44	D8	32	69.521	256948	8203.38	Target 1
44	D8	33	69.8281	254228	8112.81	Target 1
44	D8	34	70.1352	250722	8070.04	Target 1
44	D8	35	70.4424	251431	8069.93	Target 1
44	D8	36	70.7495	246427	8088.57	Target 1
44	D8	37	71.0566	243494	8097.54	Target 1
44	D8	38	71.3637	241271	8079.88	Target 1
44	D8	39	71.6708	238972	8036.46	Target 1
44	D8	40	71.9779	237146	7980.54	Target 1
44	D8	41	72.285	233810	7933.86	Target 1
44	D8	42	72.5922	233260	7907.22	Target 1
44	D8	43	72.8993	229126	7902.79	Target 1
44	D8	44	73.2064	227977	7919.75	Target 1
44	D8	45	73.5135	223627	7957.34	Target 1
44	D8	46	73.8206	222850	8010.36	Target 1
44	D8	47	74.1278	222375	8060.39	Target 1
44	D8	48	74.4349	217408	8078.8	Target 1
44	D8	49	74.742	214913	8042.63	Target 1
44	D8	50	75.0491	212086	7937.86	Target 1
44	D8	51	75.3562	209345	7790.07	Target 1
44	D8	52	75.6633	208749	7644.07	Target 1
44	D8	53	75.9705	206440	7544.9	Target 1
44	D8	54	76.2776	203517	7516.41	Target 1
44	D8	55	76.5847	201097	7551.78	Target 1
44	D8	56	76.8918	200734	7618.8	Target 1
44	D8	57	77.1989	196813	7676.93	Target 1
44	D8	58	77.506	194012	7697.2	Target 1
44	D8	59	77.8131	191170	7676.36	Target 1
44	D8	60	78.1203	189465	7636.4	Target 1
44	D8	61	78.4274	187477	7609.38	Target 1
44	D8	62	78.7345	186223	7617.19	Target 1
44	D8	63	79.0416	182760	7659.38	Target 1
44	D8	64	79.3487	180574	7715.85	Target 1
44	D8	65	79.6558	177795	7760.94	Target 1
44	D8	66	79.963	175661	7777.83	Target 1
44	D8	67	80.2701	173636	7766.35	Target 1
44	D8	68	80.5772	171055	7742.92	Target 1
44	D8	69	80.8843	167909	7735.59	Target 1
44	D8	70	81.1914	167151	7776.76	Target 1
44	D8	71	81.4985	164351	7894.84	Target 1
44	D8	72	81.8057	161973	8102.19	Target 1
44	D8	73	82.1128	160532	8385.3	Target 1
44	D8	74	82.4199	156783	8745.49	Target 1
44	D8	75	82.727	154585	9164.67	Target 1
44	D8	76	83.0341	152155	9623.57	Target 1
44	D8	77	83.3412	147757	10104.1	Target 1
44	D8	78	83.6484	144794	10587	Target 1
44	D8	79	83.9555	142769	11047.9	Target 1
44	D8	80	84.2626	137924	11457.3	Target 1
44	D8	81	84.5697	134314	11787.1	Target 1
44	D8	82	84.8768	128964	12019.9	Target 1
44	D8	83	85.1839	126001	12155.6	Target 1
44	D8	84	85.4911	119513	12210.8	Target 1
44	D8	85	85.7982	116100	12213.8	Target 1
44	D8	86	86.1053	111547	12203.2	Target 1
44	D8	87	86.4124	107824	12230.1	Target 1
44	D8	88	86.7195	104645	12359.8	Target 1
44	D8	89	87.0266	100169	12666.8	Target 1
44	D8	90	87.3338	97345.2	13221.2	Target 1
44	D8	91	87.6409	93550.3	14076.6	Target 1
44	D8	92	87.948	87462.1	15263.2	Target 1
44	D8	93	88.2551	81055.1	16784.9	Target 1
44	D8	94	88.5622	76482.7	18603.2	Target 1
44	D8	95	88.8693	69593.7	20601.7	Target 1
44	D8	96	89.1765	61763.2	22543.8	Target 1
44	D8	97	89.4836	51624.3	24064.8	Target 1
44	D8	98	89.7907	37574.8	24737.9	Target 1
44	D8	99	90.0978	23321.6	24212	Target 1
44	D8	100	90.4049	14517.4	22365.6	Target 1
44	D8	101	90.712	9352.45	19389.3	Target 1
44	D8	102	91.0191	9736.81	15741.1	Target 1
44	D8	103	91.3263	8917.69	11990.4	Target 1
44	D8	104	91.6334	8347.96	8630.41	Target 1
44	D8	105	91.9405	8505.17	5768.09	Target 1
44	D8	106	92.2476	7490.7	3657.25	Target 1
44	D8	107	92.5547	7161.04	2220.74	Target 1
44	D8	108	92.8618	8952.89	1226.47	Target 1
44	D8	109	93.169	7526.1	403.58	Target 1
44	D8	110	93.4761	8203.21	-520.503	Target 1
44	D8	111	93.7832	7304.8	-1789.11	Target 1
44	D8	112	94.0903	7919.03	-3571.54	Target 1
44	D8	113	94.3974	6931.97	-5912.39	Target 1
44	D8	114	94.7045	8494.7	-8708.4	Target 1
45	D9	1	60.0004	386052	6874.91	Target 1
45	D9	2	60.3075	384200	7064.07	Target 1
45	D9	3	60.6146	381983	7267.13	Target 1
45	D9	4	60.9218	380959	7500.13	Target 1
45	D9	5	61.2289	377465	7778.96	Target 1
45	D9	6	61.536	376516	8109.05	Target 1
45	D9	7	61.8431	372991	8475.67	Target 1
45	D9	8	62.1502	370928	8841.51	Target 1
45	D9	9	62.4573	368385	9156.19	Target 1
45	D9	10	62.7645	365550	9377.51	Target 1
45	D9	11	63.0716	360058	9493.38	Target 1
45	D9	12	63.3787	357752	9517.44	Target 1
45	D9	13	63.6858	355038	9500.93	Target 1
45	D9	14	63.9929	352702	9497.69	Target 1
45	D9	15	64.3	348750	9537.73	Target 1
45	D9	16	64.6071	347188	9615.29	Target 1
45	D9	17	64.9143	344225	9696.67	Target 1
45	D9	18	65.2214	339329	9741.4	Target 1
45	D9	19	65.5285	336957	9723.66	Target 1
[truncated: 2,603 more rows]

## Sheet: Melt Curve Result
Block Type	96-Well 0.2-mL Block
Calibration Background is expired	No
Calibration Background performed on	09-15-2016
Calibration Pure Dye ABY is expired	No
Calibration Pure Dye ABY performed on	09-15-2016
Calibration Pure Dye FAM is expired	No
Calibration Pure Dye FAM performed on	09-15-2016
Calibration Pure Dye JUN is expired	No
Calibration Pure Dye JUN performed on	09-15-2016
Calibration Pure Dye NED is expired	No
Calibration Pure Dye NED performed on	09-15-2016
Calibration Pure Dye ROX is expired	No
Calibration Pure Dye ROX performed on	09-15-2016
Calibration Pure Dye SYBR is expired	No
Calibration Pure Dye SYBR performed on	09-15-2016
Calibration Pure Dye TAMRA is expired	No
Calibration Pure Dye TAMRA performed on	09-15-2016
Calibration Pure Dye VIC is expired	No
Calibration Pure Dye VIC performed on	09-15-2016
Calibration ROI is expired	No
Calibration ROI performed on	09-15-2016
Calibration Uniformity is expired	No
Calibration Uniformity performed on	09-15-2016
Chemistry	SYBR_GREEN
Date Created	2018-02-04 21:24:46 PM CST
Experiment Barcode
Experiment Comment
Experiment File Name	G:\wgh\小麦SYP基因家族鉴定与分析\定量结果\Q3\2018-02-02_172659 SYP2.eds
Experiment Name	2018-02-02_172659
Experiment Run End Time	2018-02-03 01:34:37 AM CST
Experiment Type	Comparative Cт (ΔΔCт)
Instrument Name	272321075
Instrument Serial Number	272321075
Instrument Type	QuantStudio™ 3 System
Passive Reference	ROX
Post-read Stage/Step
Pre-read Stage/Step
Quantification Cycle Method	Ct
Signal Smoothing On	true
Stage where Melt Analysis is performed	Stage3
Stage/ Cycle where Ct Analysis is performed	Stage2, Step2
User Name
Well	Well Position	Sample	Target Name	Tm	Melt Peak Height
26	C2	1	Target 1	89.6371	27241.3
27	C3	3	Target 1	89.9442	27533.4
28	C4	5	Target 1	89.6371	27592.6
29	C5	7	Target 1	89.7907	26017.5
30	C6	9	Target 1	89.7907	26357.2
31	C7	11	Target 1	89.9442	31049.7
32	C8	13	Target 1	89.7907	28364.9
33	C9	15	Target 1	89.6371	28239.5
34	C10	17	Target 1	89.6371	27445.7
35	C11	19	Target 1	89.7907	32221.4
38	D2	1	Target 1	89.4836	29727.1
39	D3	3	Target 1	89.6371	27097.5
40	D4	5	Target 1	89.7907	26691.3
41	D5	7	Target 1	89.7907	25899.2
42	D6	9	Target 1	89.9442	28195.8
43	D7	11	Target 1	90.0978	31969.1
44	D8	13	Target 1	89.7907	24737.9
45	D9	15	Target 1	89.6371	30979.4
46	D10	17	Target 1	89.7907	27891.5
47	D11	19	Target 1	89.7907	34419
74	G2	2	Target 1	89.6371	27216.5
75	G3	4	Target 1	89.33	30289.5
76	G4	6	Target 1	89.7907	29205.4
77	G5	8	Target 1	89.6371	33844.8
78	G6	10	Target 1	89.7907	27888.2
79	G7	12	Target 1	89.33	28724.4
80	G8	14	Target 1	89.7907	26532.1
81	G9	16	Target 1	89.33	32786.2
82	G10	18	Target 1	89.6371	28369.8
83	G11	20	Target 1	89.4836	31256.3
86	H2	2	Target 1	89.4836	26017.3
87	H3	4	Target 1	89.4836	28663.9
88	H4	6	Target 1	89.9442	30542.3
89	H5	8	Target 1	89.4836	28256.5
89	H5	8	Target 1	68.4461	9653.08
90	H6	10	Target 1	89.9442	26274.1
90	H6	10	Target 1	86.2589	12545.2
91	H7	12	Target 1	89.4836	27137.6
92	H8	14	Target 1	89.7907	23797.9
93	H9	16	Target 1	89.33	30383.4
94	H10	18	Target 1	89.6371	26415
95	H11	20	Target 1	89.6371	28396.8
