# Supplementary material for: Genome-wide identification, evolution, and expression of the SNARE gene family in wheat resistance to powdery mildew
Source: PeerJ. 2021 Jan 22;9:e10788. doi: 10.7717/peerj.10788 (PMC7831368; doi:10.7717/peerj.10788)
Supplement: Supplemental Information 5 [file peerj-09-10788-s005.gz › rawdata/2018-02-02_100719 BET1.xls]

## Sheet: Sample Setup
Block Type	96-Well 0.2-mL Block
Calibration Background is expired	No
Calibration Background performed on	09-15-2016
Calibration Pure Dye ABY is expired	No
Calibration Pure Dye ABY performed on	09-15-2016
Calibration Pure Dye FAM is expired	No
Calibration Pure Dye FAM performed on	09-15-2016
Calibration Pure Dye JUN is expired	No
Calibration Pure Dye JUN performed on	09-15-2016
Calibration Pure Dye NED is expired	No
Calibration Pure Dye NED performed on	09-15-2016
Calibration Pure Dye ROX is expired	No
Calibration Pure Dye ROX performed on	09-15-2016
Calibration Pure Dye SYBR is expired	No
Calibration Pure Dye SYBR performed on	09-15-2016
Calibration Pure Dye TAMRA is expired	No
Calibration Pure Dye TAMRA performed on	09-15-2016
Calibration Pure Dye VIC is expired	No
Calibration Pure Dye VIC performed on	09-15-2016
Calibration ROI is expired	No
Calibration ROI performed on	09-15-2016
Calibration Uniformity is expired	No
Calibration Uniformity performed on	09-15-2016
Chemistry	SYBR_GREEN
Date Created	2018-02-04 21:12:25 PM CST
Experiment Barcode
Experiment Comment
Experiment File Name	G:\wgh\小麦SYP基因家族鉴定与分析\定量结果\Q3\2018-02-02_100719 SNARE11.eds
Experiment Name	2018-02-02_100719
Experiment Run End Time	2018-02-04 06:26:49 AM CST
Experiment Type	Comparative Cт (ΔΔCт)
Instrument Name	272321075
Instrument Serial Number	272321075
Instrument Type	QuantStudio™ 3 System
Passive Reference	ROX
Post-read Stage/Step
Pre-read Stage/Step
Quantification Cycle Method	Ct
Signal Smoothing On	true
Stage where Melt Analysis is performed	Stage3
Stage/ Cycle where Ct Analysis is performed	Stage2, Step2
User Name
Well	Well Position	Sample Name	Sample Color	Biogroup Name	Biogroup Color	Target Name	Target Color	Task	Reporter	Quencher	Quantity	Comments
1	A1	Sample 1	RGB(176,23,31)			Target 1	RGB(176,23,31)	UNKNOWN	SYBR	None
2	A2	Sample 3	RGB(0,0,255)			Target 1	RGB(176,23,31)	UNKNOWN	SYBR	None
3	A3	Sample 5	RGB(255,127,0)			Target 1	RGB(176,23,31)	UNKNOWN	SYBR	None
4	A4	Sample 7	RGB(238,121,66)			Target 1	RGB(176,23,31)	UNKNOWN	SYBR	None
5	A5	Sample 9	RGB(198,113,113)			Target 1	RGB(176,23,31)	UNKNOWN	SYBR	None
6	A6	Sample 11	RGB(238,220,130)			Target 1	RGB(176,23,31)	UNKNOWN	SYBR	None
7	A7	Sample 13	RGB(142,142,56)			Target 1	RGB(176,23,31)	UNKNOWN	SYBR	None
8	A8	Sample 15	RGB(51,161,201)			Target 1	RGB(176,23,31)	UNKNOWN	SYBR	None
9	A9	Sample 17	RGB(176,23,31)			Target 1	RGB(176,23,31)	UNKNOWN	SYBR	None
10	A10	Sample 19	RGB(0,139,69)			Target 1	RGB(176,23,31)	UNKNOWN	SYBR	None
11	A11
12	A12
13	B1	Sample 1	RGB(176,23,31)			Target 1	RGB(176,23,31)	UNKNOWN	SYBR	None
14	B2	Sample 3	RGB(0,0,255)			Target 1	RGB(176,23,31)	UNKNOWN	SYBR	None
15	B3	Sample 5	RGB(255,127,0)			Target 1	RGB(176,23,31)	UNKNOWN	SYBR	None
16	B4	Sample 7	RGB(238,121,66)			Target 1	RGB(176,23,31)	UNKNOWN	SYBR	None
17	B5	Sample 9	RGB(198,113,113)			Target 1	RGB(176,23,31)	UNKNOWN	SYBR	None
18	B6	Sample 11	RGB(238,220,130)			Target 1	RGB(176,23,31)	UNKNOWN	SYBR	None
19	B7	Sample 13	RGB(142,142,56)			Target 1	RGB(176,23,31)	UNKNOWN	SYBR	None
20	B8	Sample 15	RGB(51,161,201)			Target 1	RGB(176,23,31)	UNKNOWN	SYBR	None
21	B9	Sample 17	RGB(176,23,31)			Target 1	RGB(176,23,31)	UNKNOWN	SYBR	None
22	B10	Sample 19	RGB(0,139,69)			Target 1	RGB(176,23,31)	UNKNOWN	SYBR	None
23	B11
24	B12
25	C1	Sample 1	RGB(176,23,31)			Target 1	RGB(176,23,31)	UNKNOWN	SYBR	None
26	C2	Sample 3	RGB(0,0,255)			Target 1	RGB(176,23,31)	UNKNOWN	SYBR	None
27	C3	Sample 5	RGB(255,127,0)			Target 1	RGB(176,23,31)	UNKNOWN	SYBR	None
28	C4	Sample 7	RGB(238,121,66)			Target 1	RGB(176,23,31)	UNKNOWN	SYBR	None
29	C5	Sample 9	RGB(198,113,113)			Target 1	RGB(176,23,31)	UNKNOWN	SYBR	None
30	C6	Sample 11	RGB(238,220,130)			Target 1	RGB(176,23,31)	UNKNOWN	SYBR	None
31	C7	Sample 13	RGB(142,142,56)			Target 1	RGB(176,23,31)	UNKNOWN	SYBR	None
32	C8	Sample 15	RGB(51,161,201)			Target 1	RGB(176,23,31)	UNKNOWN	SYBR	None
33	C9	Sample 17	RGB(176,23,31)			Target 1	RGB(176,23,31)	UNKNOWN	SYBR	None
34	C10	Sample 19	RGB(0,139,69)			Target 1	RGB(176,23,31)	UNKNOWN	SYBR	None
35	C11
36	C12
37	D1	Sample 1	RGB(176,23,31)			Target 1	RGB(176,23,31)	UNKNOWN	SYBR	None
38	D2	Sample 3	RGB(0,0,255)			Target 1	RGB(176,23,31)	UNKNOWN	SYBR	None
39	D3	Sample 5	RGB(255,127,0)			Target 1	RGB(176,23,31)	UNKNOWN	SYBR	None
40	D4	Sample 7	RGB(238,121,66)			Target 1	RGB(176,23,31)	UNKNOWN	SYBR	None
41	D5	Sample 9	RGB(198,113,113)			Target 1	RGB(176,23,31)	UNKNOWN	SYBR	None
42	D6	Sample 11	RGB(238,220,130)			Target 1	RGB(176,23,31)	UNKNOWN	SYBR	None
43	D7	Sample 13	RGB(142,142,56)			Target 1	RGB(176,23,31)	UNKNOWN	SYBR	None
44	D8	Sample 15	RGB(51,161,201)			Target 1	RGB(176,23,31)	UNKNOWN	SYBR	None
45	D9	Sample 17	RGB(176,23,31)			Target 1	RGB(176,23,31)	UNKNOWN	SYBR	None
46	D10	Sample 19	RGB(0,139,69)			Target 1	RGB(176,23,31)	UNKNOWN	SYBR	None
47	D11
48	D12
49	E1	Sample 2	RGB(176,23,31)			Target 1	RGB(176,23,31)	UNKNOWN	SYBR	None
50	E2	Sample 4	RGB(0,139,69)			Target 1	RGB(176,23,31)	UNKNOWN	SYBR	None
51	E3	Sample 6	RGB(139,137,112)			Target 1	RGB(176,23,31)	UNKNOWN	SYBR	None
52	E4	Sample 8	RGB(142,56,142)			Target 1	RGB(176,23,31)	UNKNOWN	SYBR	None
53	E5	Sample 10	RGB(0,245,255)			Target 1	RGB(176,23,31)	UNKNOWN	SYBR	None
54	E6	Sample 12	RGB(238,238,0)			Target 1	RGB(176,23,31)	UNKNOWN	SYBR	None
55	E7	Sample 14	RGB(238,44,44)			Target 1	RGB(176,23,31)	UNKNOWN	SYBR	None
56	E8	Sample 16	RGB(238,18,137)			Target 1	RGB(176,23,31)	UNKNOWN	SYBR	None
57	E9	Sample 18	RGB(0,0,255)			Target 1	RGB(176,23,31)	UNKNOWN	SYBR	None
58	E10	Sample 20	RGB(255,127,0)			Target 1	RGB(176,23,31)	UNKNOWN	SYBR	None
59	E11
60	E12
61	F1	Sample 2	RGB(176,23,31)			Target 1	RGB(176,23,31)	UNKNOWN	SYBR	None
62	F2	Sample 4	RGB(0,139,69)			Target 1	RGB(176,23,31)	UNKNOWN	SYBR	None
63	F3	Sample 6	RGB(139,137,112)			Target 1	RGB(176,23,31)	UNKNOWN	SYBR	None
64	F4	Sample 8	RGB(142,56,142)			Target 1	RGB(176,23,31)	UNKNOWN	SYBR	None
65	F5	Sample 10	RGB(0,245,255)			Target 1	RGB(176,23,31)	UNKNOWN	SYBR	None
66	F6	Sample 12	RGB(238,238,0)			Target 1	RGB(176,23,31)	UNKNOWN	SYBR	None
67	F7	Sample 14	RGB(238,44,44)			Target 1	RGB(176,23,31)	UNKNOWN	SYBR	None
68	F8	Sample 16	RGB(238,18,137)			Target 1	RGB(176,23,31)	UNKNOWN	SYBR	None
69	F9	Sample 18	RGB(0,0,255)			Target 1	RGB(176,23,31)	UNKNOWN	SYBR	None
70	F10	Sample 20	RGB(255,127,0)			Target 1	RGB(176,23,31)	UNKNOWN	SYBR	None
71	F11
72	F12
73	G1	Sample 2	RGB(176,23,31)			Target 1	RGB(176,23,31)	UNKNOWN	SYBR	None
74	G2	Sample 4	RGB(0,139,69)			Target 1	RGB(176,23,31)	UNKNOWN	SYBR	None
75	G3	Sample 6	RGB(139,137,112)			Target 1	RGB(176,23,31)	UNKNOWN	SYBR	None
76	G4	Sample 8	RGB(142,56,142)			Target 1	RGB(176,23,31)	UNKNOWN	SYBR	None
77	G5	Sample 10	RGB(0,245,255)			Target 1	RGB(176,23,31)	UNKNOWN	SYBR	None
78	G6	Sample 12	RGB(238,238,0)			Target 1	RGB(176,23,31)	UNKNOWN	SYBR	None
79	G7	Sample 14	RGB(238,44,44)			Target 1	RGB(176,23,31)	UNKNOWN	SYBR	None
80	G8	Sample 16	RGB(238,18,137)			Target 1	RGB(176,23,31)	UNKNOWN	SYBR	None
81	G9	Sample 18	RGB(0,0,255)			Target 1	RGB(176,23,31)	UNKNOWN	SYBR	None
82	G10	Sample 20	RGB(255,127,0)			Target 1	RGB(176,23,31)	UNKNOWN	SYBR	None
83	G11
84	G12
85	H1	Sample 2	RGB(176,23,31)			Target 1	RGB(176,23,31)	UNKNOWN	SYBR	None
86	H2	Sample 4	RGB(0,139,69)			Target 1	RGB(176,23,31)	UNKNOWN	SYBR	None
87	H3	Sample 6	RGB(139,137,112)			Target 1	RGB(176,23,31)	UNKNOWN	SYBR	None
88	H4	Sample 8	RGB(142,56,142)			Target 1	RGB(176,23,31)	UNKNOWN	SYBR	None
89	H5	Sample 10	RGB(0,245,255)			Target 1	RGB(176,23,31)	UNKNOWN	SYBR	None
90	H6	Sample 12	RGB(238,238,0)			Target 1	RGB(176,23,31)	UNKNOWN	SYBR	None
91	H7	Sample 14	RGB(238,44,44)			Target 1	RGB(176,23,31)	UNKNOWN	SYBR	None
92	H8	Sample 16	RGB(238,18,137)			Target 1	RGB(176,23,31)	UNKNOWN	SYBR	None
93	H9	Sample 18	RGB(0,0,255)			Target 1	RGB(176,23,31)	UNKNOWN	SYBR	None
94	H10	Sample 20	RGB(255,127,0)			Target 1	RGB(176,23,31)	UNKNOWN	SYBR	None
95	H11
96	H12

## Sheet: Amplification Data
Block Type	96-Well 0.2-mL Block
Calibration Background is expired	No
Calibration Background performed on	09-15-2016
Calibration Pure Dye ABY is expired	No
Calibration Pure Dye ABY performed on	09-15-2016
Calibration Pure Dye FAM is expired	No
Calibration Pure Dye FAM performed on	09-15-2016
Calibration Pure Dye JUN is expired	No
Calibration Pure Dye JUN performed on	09-15-2016
Calibration Pure Dye NED is expired	No
Calibration Pure Dye NED performed on	09-15-2016
Calibration Pure Dye ROX is expired	No
Calibration Pure Dye ROX performed on	09-15-2016
Calibration Pure Dye SYBR is expired	No
Calibration Pure Dye SYBR performed on	09-15-2016
Calibration Pure Dye TAMRA is expired	No
Calibration Pure Dye TAMRA performed on	09-15-2016
Calibration Pure Dye VIC is expired	No
Calibration Pure Dye VIC performed on	09-15-2016
Calibration ROI is expired	No
Calibration ROI performed on	09-15-2016
Calibration Uniformity is expired	No
Calibration Uniformity performed on	09-15-2016
Chemistry	SYBR_GREEN
Date Created	2018-02-04 21:12:25 PM CST
Experiment Barcode
Experiment Comment
Experiment File Name	G:\wgh\小麦SYP基因家族鉴定与分析\定量结果\Q3\2018-02-02_100719 SNARE11.eds
Experiment Name	2018-02-02_100719
Experiment Run End Time	2018-02-04 06:26:49 AM CST
Experiment Type	Comparative Cт (ΔΔCт)
Instrument Name	272321075
Instrument Serial Number	272321075
Instrument Type	QuantStudio™ 3 System
Passive Reference	ROX
Post-read Stage/Step
Pre-read Stage/Step
Quantification Cycle Method	Ct
Signal Smoothing On	true
Stage where Melt Analysis is performed	Stage3
Stage/ Cycle where Ct Analysis is performed	Stage2, Step2
User Name
Well	Well Position	Cycle	Target Name	Rn	Delta Rn
1	A1	1	Target 1	0.351383	-0.0208215
1	A1	2	Target 1	0.364462	-0.00852088
1	A1	3	Target 1	0.375711	0.00195002
1	A1	4	Target 1	0.372347	-0.0021922
1	A1	5	Target 1	0.372	-0.00331756
1	A1	6	Target 1	0.377227	0.00113127
1	A1	7	Target 1	0.377991	0.00111682
1	A1	8	Target 1	0.377565	-8.76107e-05
1	A1	9	Target 1	0.37796	-0.000471314
1	A1	10	Target 1	0.380245	0.00103579
1	A1	11	Target 1	0.380225	0.000236972
1	A1	12	Target 1	0.382694	0.00192832
1	A1	13	Target 1	0.381961	0.000416356
1	A1	14	Target 1	0.382582	0.000260045
1	A1	15	Target 1	0.384132	0.00103163
1	A1	16	Target 1	0.383012	-0.000866926
1	A1	17	Target 1	0.382486	-0.00217161
1	A1	18	Target 1	0.386709	0.00127384
1	A1	19	Target 1	0.396586	0.0103719
1	A1	20	Target 1	0.40469	0.0176979
1	A1	21	Target 1	0.439938	0.0521674
1	A1	22	Target 1	0.486249	0.0977001
1	A1	23	Target 1	0.575494	0.186167
1	A1	24	Target 1	0.730251	0.340146
1	A1	25	Target 1	0.933258	0.542374
1	A1	26	Target 1	1.14843	0.75677
1	A1	27	Target 1	1.36735	0.974911
1	A1	28	Target 1	1.53302	1.1398
1	A1	29	Target 1	1.64368	1.24968
1	A1	30	Target 1	1.70811	1.31334
1	A1	31	Target 1	1.74937	1.35381
1	A1	32	Target 1	1.78923	1.3929
1	A1	33	Target 1	1.81942	1.42231
1	A1	34	Target 1	1.8349	1.43701
1	A1	35	Target 1	1.85033	1.45166
1	A1	36	Target 1	1.86833	1.46889
1	A1	37	Target 1	1.88011	1.47988
1	A1	38	Target 1	1.88614	1.48514
1	A1	39	Target 1	1.89395	1.49217
1	A1	40	Target 1	1.89171	1.48915
2	A2	1	Target 1	0.361885	-0.0250308
2	A2	2	Target 1	0.3756	-0.0117884
2	A2	3	Target 1	0.388266	0.000405359
2	A2	4	Target 1	0.389793	0.00146034
2	A2	5	Target 1	0.390881	0.00207552
2	A2	6	Target 1	0.387462	-0.00181549
2	A2	7	Target 1	0.385654	-0.00409596
2	A2	8	Target 1	0.387013	-0.00320916
2	A2	9	Target 1	0.393454	0.00275879
2	A2	10	Target 1	0.39373	0.00256252
2	A2	11	Target 1	0.390963	-0.00067648
2	A2	12	Target 1	0.391343	-0.000768772
2	A2	13	Target 1	0.392766	0.000181331
2	A2	14	Target 1	0.393519	0.000462015
2	A2	15	Target 1	0.394499	0.000969137
2	A2	16	Target 1	0.396557	0.00255498
2	A2	17	Target 1	0.393147	-0.00132721
2	A2	18	Target 1	0.39341	-0.00153692
2	A2	19	Target 1	0.404091	0.00867175
2	A2	20	Target 1	0.418897	0.0230056
2	A2	21	Target 1	0.45168	0.0553165
2	A2	22	Target 1	0.496159	0.0993227
2	A2	23	Target 1	0.583725	0.186416
2	A2	24	Target 1	0.731763	0.333982
2	A2	25	Target 1	0.935496	0.537242
2	A2	26	Target 1	1.16108	0.762354
2	A2	27	Target 1	1.37437	0.975171
2	A2	28	Target 1	1.53118	1.13151
2	A2	29	Target 1	1.63615	1.23601
2	A2	30	Target 1	1.7098	1.30919
2	A2	31	Target 1	1.75782	1.35673
2	A2	32	Target 1	1.80185	1.40029
2	A2	33	Target 1	1.84058	1.43855
2	A2	34	Target 1	1.86776	1.46525
2	A2	35	Target 1	1.88966	1.48668
2	A2	36	Target 1	1.90194	1.49849
2	A2	37	Target 1	1.90756	1.50364
2	A2	38	Target 1	1.92148	1.51709
2	A2	39	Target 1	1.92698	1.52212
2	A2	40	Target 1	1.9332	1.52786
3	A3	1	Target 1	0.360011	-0.016152
3	A3	2	Target 1	0.369933	-0.0070087
3	A3	3	Target 1	0.380145	0.00242383
3	A3	4	Target 1	0.381307	0.00280587
3	A3	5	Target 1	0.381747	0.00246684
3	A3	6	Target 1	0.380275	0.000215158
3	A3	7	Target 1	0.380035	-0.000804287
3	A3	8	Target 1	0.381657	3.81389e-05
3	A3	9	Target 1	0.381417	-0.000981366
3	A3	10	Target 1	0.37862	-0.00455821
3	A3	11	Target 1	0.377762	-0.00619551
3	A3	12	Target 1	0.384495	-0.000241573
3	A3	13	Target 1	0.383547	-0.00196921
3	A3	14	Target 1	0.383494	-0.00280147
3	A3	15	Target 1	0.388026	0.000950589
3	A3	16	Target 1	0.390149	0.00229504
3	A3	17	Target 1	0.390535	0.00190144
3	A3	18	Target 1	0.393868	0.00445473
3	A3	19	Target 1	0.400373	0.01018
3	A3	20	Target 1	0.407763	0.0167912
3	A3	21	Target 1	0.440616	0.0488642
3	A3	22	Target 1	0.483381	0.0908497
3	A3	23	Target 1	0.566382	0.173071
3	A3	24	Target 1	0.704401	0.310311
3	A3	25	Target 1	0.905055	0.510186
3	A3	26	Target 1	1.14541	0.749764
3	A3	27	Target 1	1.37438	0.977953
3	A3	28	Target 1	1.55036	1.15316
3	A3	29	Target 1	1.66979	1.2718
3	A3	30	Target 1	1.7443	1.34553
3	A3	31	Target 1	1.79518	1.39563
3	A3	32	Target 1	1.83641	1.43609
3	A3	33	Target 1	1.87089	1.46978
3	A3	34	Target 1	1.89235	1.49047
3	A3	35	Target 1	1.91163	1.50897
3	A3	36	Target 1	1.93206	1.52862
3	A3	37	Target 1	1.93722	1.53299
3	A3	38	Target 1	1.94024	1.53524
3	A3	39	Target 1	1.94661	1.54082
3	A3	40	Target 1	1.94682	1.54026
4	A4	1	Target 1	0.380982	-0.0295576
4	A4	2	Target 1	0.393526	-0.017583
4	A4	3	Target 1	0.406146	-0.00553282
4	A4	4	Target 1	0.410284	-0.0019638
4	A4	5	Target 1	0.414722	0.00190419
4	A4	6	Target 1	0.415581	0.00219387
4	A4	7	Target 1	0.415224	0.00126774
4	A4	8	Target 1	0.41556	0.0010341
4	A4	9	Target 1	0.418126	0.00303056
4	A4	10	Target 1	0.418353	0.00268734
4	A4	11	Target 1	0.419409	0.00317381
4	A4	12	Target 1	0.418382	0.00157766
4	A4	13	Target 1	0.415666	-0.00170828
4	A4	14	Target 1	0.415127	-0.00281653
4	A4	15	Target 1	0.414467	-0.0040459
4	A4	16	Target 1	0.415088	-0.00399404
4	A4	17	Target 1	0.418709	-0.000943016
4	A4	18	Target 1	0.419895	-0.000326668
4	A4	19	Target 1	0.425253	0.00446177
4	A4	20	Target 1	0.432138	0.0107778
4	A4	21	Target 1	0.460164	0.038234
4	A4	22	Target 1	0.491246	0.0687468
4	A4	23	Target 1	0.552257	0.129188
4	A4	24	Target 1	0.674596	0.250957
4	A4	25	Target 1	0.856525	0.432317
4	A4	26	Target 1	1.07479	0.650013
4	A4	27	Target 1	1.2954	0.870049
4	A4	28	Target 1	1.48855	1.06263
4	A4	29	Target 1	1.62957	1.20309
4	A4	30	Target 1	1.71729	1.29024
4	A4	31	Target 1	1.77518	1.34756
4	A4	32	Target 1	1.81832	1.39013
4	A4	33	Target 1	1.85594	1.42717
4	A4	34	Target 1	1.88071	1.45138
4	A4	35	Target 1	1.90094	1.47104
4	A4	36	Target 1	1.91617	1.48569
4	A4	37	Target 1	1.92703	1.49598
4	A4	38	Target 1	1.94226	1.51065
4	A4	39	Target 1	1.95297	1.52079
4	A4	40	Target 1	1.95935	1.5266
5	A5	1	Target 1	0.314442	-0.0237562
5	A5	2	Target 1	0.324245	-0.0153488
5	A5	3	Target 1	0.337281	-0.00370833
5	A5	4	Target 1	0.339246	-0.00313893
5	A5	5	Target 1	0.342089	-0.00169186
5	A5	6	Target 1	0.346619	0.00144327
5	A5	7	Target 1	0.348485	0.00191298
5	A5	8	Target 1	0.350169	0.00220118
5	A5	9	Target 1	0.351451	0.00208843
5	A5	10	Target 1	0.353227	0.00246813
5	A5	11	Target 1	0.355575	0.00342085
5	A5	12	Target 1	0.356106	0.00255594
5	A5	13	Target 1	0.353642	-0.00130359
5	A5	14	Target 1	0.354085	-0.00225665
5	A5	15	Target 1	0.358508	0.00077135
5	A5	16	Target 1	0.35862	-0.000512782
5	A5	17	Target 1	0.358152	-0.00237612
5	A5	18	Target 1	0.36005	-0.00187387
5	A5	19	Target 1	0.372162	0.00884229
5	A5	20	Target 1	0.385348	0.0206329
5	A5	21	Target 1	0.41758	0.0514689
5	A5	22	Target 1	0.46037	0.092864
5	A5	23	Target 1	0.548267	0.179364
5	A5	24	Target 1	0.692066	0.321769
5	A5	25	Target 1	0.89087	0.519176
5	A5	26	Target 1	1.13472	0.76163
5	A5	27	Target 1	1.38279	1.00831
5	A5	28	Target 1	1.57255	1.19667
5	A5	29	Target 1	1.70558	1.3283
5	A5	30	Target 1	1.78878	1.41011
5	A5	31	Target 1	1.8433	1.46324
5	A5	32	Target 1	1.88432	1.50286
5	A5	33	Target 1	1.91864	1.53578
5	A5	34	Target 1	1.94794	1.56369
5	A5	35	Target 1	1.9697	1.58405
5	A5	36	Target 1	1.98395	1.5969
5	A5	37	Target 1	1.99326	1.60482
5	A5	38	Target 1	1.99975	1.60992
5	A5	39	Target 1	2.00763	1.61639
5	A5	40	Target 1	2.00973	1.6171
6	A6	1	Target 1	0.317358	-0.0213965
6	A6	2	Target 1	0.326262	-0.013409
6	A6	3	Target 1	0.339518	-0.0010699
6	A6	4	Target 1	0.341187	-0.000316706
6	A6	5	Target 1	0.340938	-0.00148311
6	A6	6	Target 1	0.34166	-0.00167709
6	A6	7	Target 1	0.344297	4.35802e-05
6	A6	8	Target 1	0.345627	0.000457179
6	A6	9	Target 1	0.349249	0.00316186
6	A6	10	Target 1	0.350399	0.00339572
6	A6	11	Target 1	0.350672	0.00275232
6	A6	12	Target 1	0.349858	0.00102224
6	A6	13	Target 1	0.347355	-0.00239808
6	A6	14	Target 1	0.347673	-0.00299651
6	A6	15	Target 1	0.351007	-0.000579122
6	A6	16	Target 1	0.352806	0.000303267
6	A6	17	Target 1	0.352341	-0.00107822
6	A6	18	Target 1	0.354798	0.000462565
6	A6	19	Target 1	0.363982	0.00873042
6	A6	20	Target 1	0.371595	0.0154269
6	A6	21	Target 1	0.400298	0.0432135
6	A6	22	Target 1	0.441453	0.0834516
6	A6	23	Target 1	0.524781	0.165863
6	A6	24	Target 1	0.654168	0.294334
6	A6	25	Target 1	0.847541	0.48679
6	A6	26	Target 1	1.08246	0.720796
6	A6	27	Target 1	1.31782	0.955241
6	A6	28	Target 1	1.50596	1.14246
6	A6	29	Target 1	1.6324	1.26798
6	A6	30	Target 1	1.71387	1.34854
6	A6	31	Target 1	1.774	1.40775
6	A6	32	Target 1	1.81209	1.44492
6	A6	33	Target 1	1.84129	1.47321
6	A6	34	Target 1	1.86883	1.49983
6	A6	35	Target 1	1.89279	1.52287
6	A6	36	Target 1	1.90767	1.53684
6	A6	37	Target 1	1.91856	1.54681
6	A6	38	Target 1	1.92434	1.55168
6	A6	39	Target 1	1.93204	1.55846
6	A6	40	Target 1	1.93908	1.56458
7	A7	1	Target 1	0.354702	-0.035435
7	A7	2	Target 1	0.36831	-0.0226725
7	A7	3	Target 1	0.389211	-0.00261714
7	A7	4	Target 1	0.392032	-0.000641711
7	A7	5	Target 1	0.39197	-0.00154954
7	A7	6	Target 1	0.39117	-0.00319515
7	A7	7	Target 1	0.392144	-0.00306633
7	A7	8	Target 1	0.399543	0.00348721
7	A7	9	Target 1	0.401365	0.00446319
7	A7	10	Target 1	0.401065	0.00331795
7	A7	11	Target 1	0.402614	0.00402076
7	A7	12	Target 1	0.403515	0.0040763
7	A7	13	Target 1	0.401651	0.00136662
7	A7	14	Target 1	0.400832	-0.000297141
7	A7	15	Target 1	0.399123	-0.00285161
7	A7	16	Target 1	0.398513	-0.00430732
7	A7	17	Target 1	0.40146	-0.00220609
7	A7	18	Target 1	0.407005	0.00249288
7	A7	19	Target 1	0.415923	0.0105654
7	A7	20	Target 1	0.426759	0.0205566
7	A7	21	Target 1	0.460325	0.0532764
7	A7	22	Target 1	0.509332	0.101438
7	A7	23	Target 1	0.5995	0.190761
7	A7	24	Target 1	0.738704	0.329119
7	A7	25	Target 1	0.936391	0.52596
7	A7	26	Target 1	1.17482	0.763542
7	A7	27	Target 1	1.40261	0.99049
7	A7	28	Target 1	1.57691	1.16394
7	A7	29	Target 1	1.69946	1.28565
7	A7	30	Target 1	1.77653	1.36187
7	A7	31	Target 1	1.82792	1.41241
7	A7	32	Target 1	1.86385	1.4475
7	A7	33	Target 1	1.88855	1.47135
7	A7	34	Target 1	1.91539	1.49735
7	A7	35	Target 1	1.94016	1.52127
7	A7	36	Target 1	1.95538	1.53565
7	A7	37	Target 1	1.97014	1.54956
7	A7	38	Target 1	1.97552	1.5541
7	A7	39	Target 1	1.9822	1.55993
7	A7	40	Target 1	1.98662	1.56351
8	A8	1	Target 1	0.321505	-0.00921387
8	A8	2	Target 1	0.326965	-0.00412115
8	A8	3	Target 1	0.330292	-0.00116145
8	A8	4	Target 1	0.330867	-0.000953993
8	A8	5	Target 1	0.332698	0.000509156
8	A8	6	Target 1	0.335657	0.00310059
8	A8	7	Target 1	0.33594	0.00301548
8	A8	8	Target 1	0.334122	0.000830258
8	A8	9	Target 1	0.333522	-0.000137509
8	A8	10	Target 1	0.333245	-0.000781831
8	A8	11	Target 1	0.333297	-0.00109755
8	A8	12	Target 1	0.335882	0.00111998
8	A8	13	Target 1	0.331605	-0.00352518
8	A8	14	Target 1	0.33144	-0.0040573
8	A8	15	Target 1	0.333372	-0.00249375
8	A8	16	Target 1	0.33471	-0.00152275
8	A8	17	Target 1	0.337694	0.00109372
8	A8	18	Target 1	0.340252	0.00328416
8	A8	19	Target 1	0.340114	0.00277797
8	A8	20	Target 1	0.343602	0.00589888
8	A8	21	Target 1	0.362479	0.0244075
8	A8	22	Target 1	0.381047	0.0426076
8	A8	23	Target 1	0.420057	0.0812502
8	A8	24	Target 1	0.491721	0.152547
8	A8	25	Target 1	0.619836	0.280294
8	A8	26	Target 1	0.811516	0.471606
8	A8	27	Target 1	1.05548	0.715204
8	A8	28	Target 1	1.30422	0.963571
8	A8	29	Target 1	1.51355	1.17253
8	A8	30	Target 1	1.65846	1.31708
8	A8	31	Target 1	1.74797	1.40623
8	A8	32	Target 1	1.81377	1.47166
8	A8	33	Target 1	1.86007	1.51759
8	A8	34	Target 1	1.89259	1.54974
8	A8	35	Target 1	1.91963	1.57642
8	A8	36	Target 1	1.942	1.59841
8	A8	37	Target 1	1.95358	1.60962
8	A8	38	Target 1	1.97369	1.62937
8	A8	39	Target 1	1.98381	1.63913
8	A8	40	Target 1	1.99312	1.64806
9	A9	1	Target 1	0.31656	-0.0325797
9	A9	2	Target 1	0.331937	-0.0181616
9	A9	3	Target 1	0.348066	-0.00299034
9	A9	4	Target 1	0.352356	0.000341169
9	A9	5	Target 1	0.353676	0.000701832
9	A9	6	Target 1	0.354675	0.000742359
9	A9	7	Target 1	0.355223	0.000332156
9	A9	8	Target 1	0.3595	0.00365037
9	A9	9	Target 1	0.359932	0.0031246
9	A9	10	Target 1	0.358954	0.00118717
9	A9	11	Target 1	0.356738	-0.00198672
9	A9	12	Target 1	0.356203	-0.00348051
9	A9	13	Target 1	0.358847	-0.00179513
9	A9	14	Target 1	0.359476	-0.00212484
9	A9	15	Target 1	0.361442	-0.00111737
9	A9	16	Target 1	0.362916	-0.000601141
9	A9	17	Target 1	0.365566	0.0010899
9	A9	18	Target 1	0.368361	0.00292649
9	A9	19	Target 1	0.375475	0.00908183
9	A9	20	Target 1	0.387743	0.0203915
9	A9	21	Target 1	0.418625	0.0503155
9	A9	22	Target 1	0.46063	0.091362
9	A9	23	Target 1	0.546251	0.176024
9	A9	24	Target 1	0.681465	0.31028
9	A9	25	Target 1	0.875311	0.503167
9	A9	26	Target 1	1.10559	0.732485
9	A9	27	Target 1	1.3322	0.958138
9	A9	28	Target 1	1.51	1.13498
9	A9	29	Target 1	1.63021	1.25423
9	A9	30	Target 1	1.71473	1.33779
9	A9	31	Target 1	1.77082	1.39292
9	A9	32	Target 1	1.81664	1.43779
9	A9	33	Target 1	1.85518	1.47537
9	A9	34	Target 1	1.88264	1.50187
9	A9	35	Target 1	1.8994	1.51768
9	A9	36	Target 1	1.91747	1.53478
9	A9	37	Target 1	1.92999	1.54634
9	A9	38	Target 1	1.94131	1.55671
9	A9	39	Target 1	1.94967	1.5641
9	A9	40	Target 1	1.95559	1.56907
10	A10	1	Target 1	0.316768	-0.0275867
10	A10	2	Target 1	0.326481	-0.0194521
10	A10	3	Target 1	0.341601	-0.00591105
10	A10	4	Target 1	0.347875	-0.0012164
10	A10	5	Target 1	0.350347	-0.000323069
10	A10	6	Target 1	0.351607	-0.00064117
10	A10	7	Target 1	0.354845	0.00101719
10	A10	8	Target 1	0.358102	0.00269617
10	A10	9	Target 1	0.362476	0.00549146
10	A10	10	Target 1	0.363504	0.00493992
10	A10	11	Target 1	0.361248	0.00110568
10	A10	12	Target 1	0.36262	0.00089868
10	A10	13	Target 1	0.361562	-0.00173795
10	A10	14	Target 1	0.361905	-0.00297367
10	A10	15	Target 1	0.366632	0.00017472
10	A10	16	Target 1	0.36773	-0.000306281
10	A10	17	Target 1	0.368234	-0.00138109
10	A10	18	Target 1	0.368779	-0.00241496
10	A10	19	Target 1	0.373354	0.000581826
10	A10	20	Target 1	0.379101	0.00474966
10	A10	21	Target 1	0.395258	0.0193278
10	A10	22	Target 1	0.420326	0.0428176
10	A10	23	Target 1	0.466087	0.0869994
10	A10	24	Target 1	0.548046	0.16738
10	A10	25	Target 1	0.682968	0.300723
10	A10	26	Target 1	0.879424	0.4956
10	A10	27	Target 1	1.1149	0.729494
10	A10	28	Target 1	1.33901	0.952033
10	A10	29	Target 1	1.52514	1.13658
10	A10	30	Target 1	1.65426	1.26412
10	A10	31	Target 1	1.73857	1.34685
10	A10	32	Target 1	1.79394	1.40065
10	A10	33	Target 1	1.83899	1.44412
10	A10	34	Target 1	1.86823	1.47177
10	A10	35	Target 1	1.8966	1.49856
10	A10	36	Target 1	1.91615	1.51654
10	A10	37	Target 1	1.93286	1.53167
10	A10	38	Target 1	1.95411	1.55134
10	A10	39	Target 1	1.96753	1.56318
10	A10	40	Target 1	1.97352	1.5676
11	A11	1
11	A11	2
11	A11	3
11	A11	4
11	A11	5
11	A11	6
11	A11	7
11	A11	8
11	A11	9
11	A11	10
11	A11	11
11	A11	12
11	A11	13
11	A11	14
11	A11	15
11	A11	16
11	A11	17
11	A11	18
11	A11	19
11	A11	20
11	A11	21
11	A11	22
11	A11	23
11	A11	24
11	A11	25
11	A11	26
11	A11	27
11	A11	28
11	A11	29
11	A11	30
11	A11	31
11	A11	32
11	A11	33
11	A11	34
11	A11	35
11	A11	36
11	A11	37
11	A11	38
11	A11	39
11	A11	40
12	A12	1
12	A12	2
12	A12	3
12	A12	4
12	A12	5
12	A12	6
12	A12	7
12	A12	8
12	A12	9
12	A12	10
12	A12	11
12	A12	12
12	A12	13
12	A12	14
12	A12	15
12	A12	16
12	A12	17
12	A12	18
12	A12	19
12	A12	20
12	A12	21
12	A12	22
12	A12	23
12	A12	24
12	A12	25
12	A12	26
12	A12	27
12	A12	28
12	A12	29
12	A12	30
12	A12	31
12	A12	32
12	A12	33
12	A12	34
12	A12	35
12	A12	36
12	A12	37
12	A12	38
12	A12	39
12	A12	40
13	B1	1	Target 1	0.360927	-0.0191512
13	B1	2	Target 1	0.369199	-0.0109576
13	B1	3	Target 1	0.378913	-0.00132106
13	B1	4	Target 1	0.38045	0.000137405
13	B1	5	Target 1	0.380477	8.57002e-05
13	B1	6	Target 1	0.3817	0.00123074
13	B1	7	Target 1	0.38168	0.00113287
13	B1	8	Target 1	0.381278	0.00065225
13	B1	9	Target 1	0.380074	-0.000629634
13	B1	10	Target 1	0.379919	-0.000862596
13	B1	11	Target 1	0.381483	0.000622754
13	B1	12	Target 1	0.381445	0.000507183
13	B1	13	Target 1	0.38047	-0.000545879
13	B1	14	Target 1	0.380452	-0.000642704
13	B1	15	Target 1	0.378917	-0.0022551
13	B1	16	Target 1	0.379618	-0.0016322
13	B1	17	Target 1	0.384849	0.00352027
13	B1	18	Target 1	0.387618	0.00621056
13	B1	19	Target 1	0.39694	0.0154549
13	B1	20	Target 1	0.412012	0.0304487
13	B1	21	Target 1	0.442786	0.0611441
13	B1	22	Target 1	0.492782	0.111062
13	B1	23	Target 1	0.579944	0.198147
13	B1	24	Target 1	0.727979	0.346103
13	B1	25	Target 1	0.924785	0.542831
13	B1	26	Target 1	1.14476	0.762729
13	B1	27	Target 1	1.35104	0.968925
13	B1	28	Target 1	1.51001	1.12782
13	B1	29	Target 1	1.61744	1.23518
13	B1	30	Target 1	1.6851	1.30275
13	B1	31	Target 1	1.73531	1.35289
13	B1	32	Target 1	1.76416	1.38166
13	B1	33	Target 1	1.79234	1.40976
13	B1	34	Target 1	1.81527	1.43261
13	B1	35	Target 1	1.83746	1.45473
13	B1	36	Target 1	1.84915	1.46634
13	B1	37	Target 1	1.86547	1.48258
13	B1	38	Target 1	1.87029	1.48732
13	B1	39	Target 1	1.8697	1.48665
13	B1	40	Target 1	1.86685	1.48373
14	B2	1	Target 1	0.337955	-0.0158095
14	B2	2	Target 1	0.349003	-0.00594634
14	B2	3	Target 1	0.353398	-0.00273684
14	B2	4	Target 1	0.354546	-0.00277392
14	B2	5	Target 1	0.358436	-6.8652e-05
14	B2	6	Target 1	0.363265	0.00357527
14	B2	7	Target 1	0.363542	0.00266731
14	B2	8	Target 1	0.361992	-6.84018e-05
14	B2	9	Target 1	0.36317	-7.58286e-05
14	B2	10	Target 1	0.366153	0.00172259
14	B2	11	Target 1	0.36541	-0.000205928
14	B2	12	Target 1	0.366016	-0.000784427
14	B2	13	Target 1	0.368666	0.000680769
14	B2	14	Target 1	0.369562	0.000391174
14	B2	15	Target 1	0.369515	-0.000840711
14	B2	16	Target 1	0.371648	0.000107294
14	B2	17	Target 1	0.372335	-0.000390798
14	B2	18	Target 1	0.372712	-0.00119889
14	B2	19	Target 1	0.378819	0.00372227
14	B2	20	Target 1	0.393377	0.0170955
14	B2	21	Target 1	0.425307	0.0478402
14	B2	22	Target 1	0.478104	0.0994529
14	B2	23	Target 1	0.56655	0.186713
14	B2	24	Target 1	0.709882	0.328861
14	B2	25	Target 1	0.914004	0.531797
14	B2	26	Target 1	1.15142	0.768027
14	B2	27	Target 1	1.37813	0.993548
14	B2	28	Target 1	1.5552	1.16943
14	B2	29	Target 1	1.67274	1.28579
14	B2	30	Target 1	1.74533	1.35719
14	B2	31	Target 1	1.79487	1.40555
14	B2	32	Target 1	1.83995	1.44945
14	B2	33	Target 1	1.86396	1.47227
14	B2	34	Target 1	1.8855	1.49262
14	B2	35	Target 1	1.91005	1.51599
14	B2	36	Target 1	1.92829	1.53304
14	B2	37	Target 1	1.93778	1.54135
14	B2	38	Target 1	1.94464	1.54703
14	B2	39	Target 1	1.95108	1.55228
14	B2	40	Target 1	1.95424	1.55425
15	B3	1	Target 1	0.343798	-0.0217055
15	B3	2	Target 1	0.351569	-0.014454
15	B3	3	Target 1	0.362814	-0.00372846
15	B3	4	Target 1	0.366584	-0.000478381
15	B3	5	Target 1	0.368126	0.000543861
15	B3	6	Target 1	0.368612	0.000510295
15	B3	7	Target 1	0.368924	0.000302088
15	B3	8	Target 1	0.371518	0.00237659
15	B3	9	Target 1	0.372059	0.00239756
15	B3	10	Target 1	0.371899	0.00171788
15	B3	11	Target 1	0.370836	0.000136087
15	B3	12	Target 1	0.370774	-0.0004459
15	B3	13	Target 1	0.371179	-0.000560856
15	B3	14	Target 1	0.371229	-0.00103043
15	B3	15	Target 1	0.371385	-0.00139423
15	B3	16	Target 1	0.373497	0.000198155
15	B3	17	Target 1	0.373274	-0.000544258
15	B3	18	Target 1	0.375445	0.00110732
15	B3	19	Target 1	0.387409	0.0125512
15	B3	20	Target 1	0.397979	0.0226019
15	B3	21	Target 1	0.426482	0.0505851
15	B3	22	Target 1	0.473386	0.0969696
15	B3	23	Target 1	0.557398	0.180462
15	B3	24	Target 1	0.7042	0.326744
15	B3	25	Target 1	0.90186	0.523885
15	B3	26	Target 1	1.13578	0.757281
15	B3	27	Target 1	1.36367	0.98466
15	B3	28	Target 1	1.54467	1.16513
15	B3	29	Target 1	1.66704	1.28699
15	B3	30	Target 1	1.74528	1.3647
15	B3	31	Target 1	1.78854	1.40745
15	B3	32	Target 1	1.83267	1.45106
15	B3	33	Target 1	1.8671	1.48496
15	B3	34	Target 1	1.88381	1.50115
15	B3	35	Target 1	1.90298	1.51981
15	B3	36	Target 1	1.92012	1.53643
15	B3	37	Target 1	1.92935	1.54513
15	B3	38	Target 1	1.94076	1.55602
15	B3	39	Target 1	1.95074	1.56549
15	B3	40	Target 1	1.95118	1.56541
16	B4	1	Target 1	0.391305	-0.0298415
16	B4	2	Target 1	0.404424	-0.0180264
16	B4	3	Target 1	0.417331	-0.00642307
16	B4	4	Target 1	0.42299	-0.00206815
16	B4	5	Target 1	0.426923	0.000561747
16	B4	6	Target 1	0.429011	0.00134608
16	B4	7	Target 1	0.429233	0.000263502
16	B4	8	Target 1	0.431154	0.000881208
16	B4	9	Target 1	0.433768	0.00219182
16	B4	10	Target 1	0.437483	0.00460258
16	B4	11	Target 1	0.436142	0.00195765
16	B4	12	Target 1	0.438654	0.00316574
16	B4	13	Target 1	0.438795	0.00200329
16	B4	14	Target 1	0.438358	0.000263009
16	B4	15	Target 1	0.438176	-0.0012233
16	B4	16	Target 1	0.438558	-0.00214485
16	B4	17	Target 1	0.439787	-0.0022199
16	B4	18	Target 1	0.440153	-0.00315734
16	B4	19	Target 1	0.443894	-0.000720739
16	B4	20	Target 1	0.454115	0.00819697
16	B4	21	Target 1	0.48148	0.0342586
16	B4	22	Target 1	0.523914	0.0753881
16	B4	23	Target 1	0.595686	0.145856
16	B4	24	Target 1	0.717049	0.265916
16	B4	25	Target 1	0.904694	0.452257
16	B4	26	Target 1	1.14249	0.688747
16	B4	27	Target 1	1.38025	0.925209
16	B4	28	Target 1	1.58638	1.13003
16	B4	29	Target 1	1.73135	1.2737
16	B4	30	Target 1	1.81668	1.35773
16	B4	31	Target 1	1.87378	1.41352
16	B4	32	Target 1	1.92046	1.45889
16	B4	33	Target 1	1.95384	1.49097
16	B4	34	Target 1	1.9782	1.51403
16	B4	35	Target 1	1.99985	1.53437
16	B4	36	Target 1	2.01497	1.54819
16	B4	37	Target 1	2.0325	1.56442
16	B4	38	Target 1	2.04431	1.57492
16	B4	39	Target 1	2.04687	1.57618
16	B4	40	Target 1	2.04748	1.57548
17	B5	1	Target 1	0.306921	-0.0261054
17	B5	2	Target 1	0.317179	-0.017272
17	B5	3	Target 1	0.331056	-0.00481982
17	B5	4	Target 1	0.336816	-0.000484451
17	B5	5	Target 1	0.339041	0.000316302
17	B5	6	Target 1	0.340666	0.000516299
17	B5	7	Target 1	0.341308	-0.00026584
17	B5	8	Target 1	0.342183	-0.00081552
17	B5	9	Target 1	0.344102	-0.000321404
17	B5	10	Target 1	0.352319	0.00647093
17	B5	11	Target 1	0.35062	0.00334701
17	B5	12	Target 1	0.349749	0.00105157
17	B5	13	Target 1	0.351098	0.000975777
17	B5	14	Target 1	0.352874	0.00132735
17	B5	15	Target 1	0.353574	0.000603295
17	B5	16	Target 1	0.351537	-0.00285843
17	B5	17	Target 1	0.350777	-0.00504307
17	B5	18	Target 1	0.355934	-0.00131117
17	B5	19	Target 1	0.366266	0.0075963
17	B5	20	Target 1	0.37595	0.0158558
17	B5	21	Target 1	0.405297	0.043779
17	B5	22	Target 1	0.454517	0.0915744
17	B5	23	Target 1	0.541456	0.177089
17	B5	24	Target 1	0.688711	0.322919
17	B5	25	Target 1	0.898497	0.53128
17	B5	26	Target 1	1.14786	0.779218
17	B5	27	Target 1	1.38972	1.01966
17	B5	28	Target 1	1.5817	1.21021
17	B5	29	Target 1	1.71443	1.34152
17	B5	30	Target 1	1.79949	1.42515
17	B5	31	Target 1	1.85238	1.47662
17	B5	32	Target 1	1.89123	1.51404
17	B5	33	Target 1	1.9273	1.54869
17	B5	34	Target 1	1.95197	1.57193
17	B5	35	Target 1	1.9724	1.59094
17	B5	36	Target 1	1.98761	1.60472
17	B5	37	Target 1	2.00097	1.61666
17	B5	38	Target 1	2.01402	1.62828
17	B5	39	Target 1	2.01976	1.6326
17	B5	40	Target 1	2.02403	1.63544
18	B6	1	Target 1	0.305839	-0.0219933
18	B6	2	Target 1	0.314236	-0.014921
18	B6	3	Target 1	0.32735	-0.0031321
18	B6	4	Target 1	0.330135	-0.00167149
18	B6	5	Target 1	0.33236	-0.000771457
18	B6	6	Target 1	0.336418	0.00196186
18	B6	7	Target 1	0.337893	0.00211225
18	B6	8	Target 1	0.338588	0.00148309
18	B6	9	Target 1	0.338697	0.000267006
18	B6	10	Target 1	0.341806	0.00205172
18	B6	11	Target 1	0.344813	0.00373358
18	B6	12	Target 1	0.343931	0.00152648
18	B6	13	Target 1	0.342937	-0.000791541
18	B6	14	Target 1	0.341084	-0.00396918
18	B6	15	Target 1	0.341568	-0.00481053
18	B6	16	Target 1	0.346921	-0.000782153
18	B6	17	Target 1	0.349551	0.000522891
18	B6	18	Target 1	0.352622	0.00226958
18	B6	19	Target 1	0.361153	0.00947587
18	B6	20	Target 1	0.372703	0.0197011
18	B6	21	Target 1	0.397173	0.0428468
18	B6	22	Target 1	0.442227	0.086576
18	B6	23	Target 1	0.525282	0.168306
18	B6	24	Target 1	0.661352	0.303051
18	B6	25	Target 1	0.863051	0.503426
18	B6	26	Target 1	1.10092	0.739966
18	B6	27	Target 1	1.33272	0.970441
18	B6	28	Target 1	1.52081	1.15721
18	B6	29	Target 1	1.65435	1.28943
18	B6	30	Target 1	1.74028	1.37403
18	B6	31	Target 1	1.79303	1.42545
18	B6	32	Target 1	1.83441	1.46551
18	B6	33	Target 1	1.86724	1.49702
18	B6	34	Target 1	1.89253	1.52098
18	B6	35	Target 1	1.91605	1.54318
18	B6	36	Target 1	1.93095	1.55675
18	B6	37	Target 1	1.94271	1.56719
18	B6	38	Target 1	1.95444	1.57759
18	B6	39	Target 1	1.96245	1.58428
18	B6	40	Target 1	1.96358	1.58408
19	B7	1	Target 1	0.366039	-0.0289382
19	B7	2	Target 1	0.376291	-0.0198828
19	B7	3	Target 1	0.390763	-0.00660826
19	B7	4	Target 1	0.394234	-0.00433447
19	B7	5	Target 1	0.399386	-0.000379757
19	B7	6	Target 1	0.402591	0.0016277
19	B7	7	Target 1	0.402289	0.000128848
19	B7	8	Target 1	0.404329	0.000970971
19	B7	9	Target 1	0.411843	0.00728835
19	B7	10	Target 1	0.413193	0.00744085
19	B7	11	Target 1	0.410899	0.00394944
19	B7	12	Target 1	0.408861	0.00071434
19	B7	13	Target 1	0.409185	-0.00015866
19	B7	14	Target 1	0.410145	-0.000395649
19	B7	15	Target 1	0.408991	-0.00274693
19	B7	16	Target 1	0.408079	-0.00485667
19	B7	17	Target 1	0.411493	-0.00264009
19	B7	18	Target 1	0.417373	0.00204248
19	B7	19	Target 1	0.42478	0.00825218
19	B7	20	Target 1	0.433646	0.0159218
19	B7	21	Target 1	0.461504	0.0425818
19	B7	22	Target 1	0.508709	0.0885895
19	B7	23	Target 1	0.594169	0.172853
19	B7	24	Target 1	0.730525	0.308011
19	B7	25	Target 1	0.929043	0.505332
19	B7	26	Target 1	1.16647	0.741567
19	B7	27	Target 1	1.39533	0.969228
19	B7	28	Target 1	1.57711	1.1498
19	B7	29	Target 1	1.70688	1.27838
19	B7	30	Target 1	1.7901	1.3604
19	B7	31	Target 1	1.8454	1.4145
19	B7	32	Target 1	1.8815	1.44941
19	B7	33	Target 1	1.91084	1.47755
19	B7	34	Target 1	1.93539	1.5009
19	B7	35	Target 1	1.95624	1.52056
19	B7	36	Target 1	1.97656	1.53968
19	B7	37	Target 1	1.98835	1.55027
19	B7	38	Target 1	1.99729	1.55801
19	B7	39	Target 1	2.00352	1.56305
19	B7	40	Target 1	2.00791	1.56624
20	B8	1	Target 1	0.257805	-0.0171914
20	B8	2	Target 1	0.264785	-0.0111455
20	B8	3	Target 1	0.273747	-0.00311853
20	B8	4	Target 1	0.276117	-0.0016827
20	B8	5	Target 1	0.278587	-0.000147146
20	B8	6	Target 1	0.279956	0.000287507
20	B8	7	Target 1	0.282003	0.00139998
20	B8	8	Target 1	0.28324	0.0017033
20	B8	9	Target 1	0.284031	0.0015594
20	B8	10	Target 1	0.285414	0.00200833
20	B8	11	Target 1	0.284434	9.4291e-05
20	B8	12	Target 1	0.286359	0.00108497
20	B8	13	Target 1	0.286882	0.000673681
20	B8	14	Target 1	0.288398	0.0012546
20	B8	15	Target 1	0.287996	-8.12689e-05
20	B8	16	Target 1	0.287068	-0.00194408
20	B8	17	Target 1	0.287175	-0.00277167
20	B8	18	Target 1	0.288171	-0.00270925
20	B8	19	Target 1	0.294204	0.00238857
20	B8	20	Target 1	0.296826	0.00407642
20	B8	21	Target 1	0.310196	0.0165119
20	B8	22	Target 1	0.334244	0.0396263
20	B8	23	Target 1	0.37559	0.0800378
20	B8	24	Target 1	0.454562	0.158075
20	B8	25	Target 1	0.58986	0.292438
20	B8	26	Target 1	0.782068	0.483712
20	B8	27	Target 1	1.02417	0.724883
20	B8	28	Target 1	1.2752	0.974979
20	B8	29	Target 1	1.48119	1.18003
20	B8	30	Target 1	1.62999	1.32789
20	B8	31	Target 1	1.72882	1.42579
20	B8	32	Target 1	1.79188	1.48792
20	B8	33	Target 1	1.83139	1.52649
20	B8	34	Target 1	1.86548	1.55965
20	B8	35	Target 1	1.89344	1.58667
20	B8	36	Target 1	1.91524	1.60754
20	B8	37	Target 1	1.9306	1.62196
20	B8	38	Target 1	1.94181	1.63224
20	B8	39	Target 1	1.95218	1.64168
20	B8	40	Target 1	1.9587	1.64726
21	B9	1	Target 1	0.296647	-0.0312581
21	B9	2	Target 1	0.308345	-0.0208219
21	B9	3	Target 1	0.324337	-0.00609073
21	B9	4	Target 1	0.331695	5.60192e-06
21	B9	5	Target 1	0.333765	0.00081372
21	B9	6	Target 1	0.334499	0.000286039
21	B9	7	Target 1	0.336954	0.0014795
21	B9	8	Target 1	0.337921	0.00118484
21	B9	9	Target 1	0.339053	0.00105473
21	B9	10	Target 1	0.342629	0.00336938
21	B9	11	Target 1	0.342011	0.00148921
21	B9	12	Target 1	0.343039	0.00125547
21	B9	13	Target 1	0.343615	0.000570401
21	B9	14	Target 1	0.343951	-0.000355171
21	B9	15	Target 1	0.344829	-0.000738788
21	B9	16	Target 1	0.345864	-0.000965943
21	B9	17	Target 1	0.345552	-0.00253918
21	B9	18	Target 1	0.348534	-0.00081908
21	B9	19	Target 1	0.354261	0.00364614
21	B9	20	Target 1	0.36533	0.0134535
21	B9	21	Target 1	0.39684	0.0437019
21	B9	22	Target 1	0.443125	0.0887258
21	B9	23	Target 1	0.525614	0.169953
21	B9	24	Target 1	0.662247	0.305324
21	B9	25	Target 1	0.854452	0.496268
21	B9	26	Target 1	1.08056	0.721116
21	B9	27	Target 1	1.30261	0.941901
21	B9	28	Target 1	1.48657	1.1246
21	B9	29	Target 1	1.61655	1.25332
21	B9	30	Target 1	1.7028	1.3383
21	B9	31	Target 1	1.76617	1.40042
21	B9	32	Target 1	1.80727	1.44025
21	B9	33	Target 1	1.84251	1.47424
21	B9	34	Target 1	1.87183	1.50229
21	B9	35	Target 1	1.89669	1.52589
21	B9	36	Target 1	1.91727	1.54521
21	B9	37	Target 1	1.9317	1.55837
21	B9	38	Target 1	1.94206	1.56747
21	B9	39	Target 1	1.95249	1.57664
21	B9	40	Target 1	1.96208	1.58497
22	B10	1	Target 1	0.322392	-0.0286354
22	B10	2	Target 1	0.333443	-0.0190218
22	B10	3	Target 1	0.349191	-0.00471231
22	B10	4	Target 1	0.353589	-0.00175239
22	B10	5	Target 1	0.356161	-0.00061866
22	B10	6	Target 1	0.358351	0.0001333
22	B10	7	Target 1	0.361596	0.00194098
22	B10	8	Target 1	0.362959	0.0018653
22	B10	9	Target 1	0.36804	0.00550835
22	B10	10	Target 1	0.369252	0.0052827
22	B10	11	Target 1	0.36653	0.00112276
22	B10	12	Target 1	0.364723	-0.0021224
22	B10	13	Target 1	0.365352	-0.00293178
22	B10	14	Target 1	0.369303	-0.000418324
22	B10	15	Target 1	0.370037	-0.00112227
22	B10	16	Target 1	0.371423	-0.00117473
22	B10	17	Target 1	0.372499	-0.00153669
22	B10	18	Target 1	0.374291	-0.00118301
22	B10	19	Target 1	0.378631	0.00171918
22	B10	20	Target 1	0.381926	0.00357597
22	B10	21	Target 1	0.399379	0.019591
22	B10	22	Target 1	0.422801	0.0415748
22	B10	23	Target 1	0.466745	0.0840812
22	B10	24	Target 1	0.552271	0.168169
22	B10	25	Target 1	0.688969	0.303429
22	B10	26	Target 1	0.884541	0.497563
22	B10	27	Target 1	1.12091	0.732497
22	B10	28	Target 1	1.35314	0.96329
22	B10	29	Target 1	1.53639	1.14509
22	B10	30	Target 1	1.66378	1.27105
22	B10	31	Target 1	1.74798	1.35381
22	B10	32	Target 1	1.80553	1.40992
22	B10	33	Target 1	1.85382	1.45678
22	B10	34	Target 1	1.88771	1.48923
22	B10	35	Target 1	1.91601	1.51609
22	B10	36	Target 1	1.93516	1.5338
22	B10	37	Target 1	1.95575	1.55295
22	B10	38	Target 1	1.96876	1.56453
22	B10	39	Target 1	1.98133	1.57565
22	B10	40	Target 1	1.98086	1.57375
23	B11	1
23	B11	2
23	B11	3
23	B11	4
23	B11	5
23	B11	6
23	B11	7
23	B11	8
23	B11	9
23	B11	10
23	B11	11
23	B11	12
23	B11	13
23	B11	14
23	B11	15
23	B11	16
23	B11	17
23	B11	18
23	B11	19
23	B11	20
23	B11	21
23	B11	22
23	B11	23
23	B11	24
23	B11	25
23	B11	26
23	B11	27
23	B11	28
23	B11	29
23	B11	30
23	B11	31
23	B11	32
23	B11	33
23	B11	34
23	B11	35
23	B11	36
23	B11	37
23	B11	38
23	B11	39
23	B11	40
24	B12	1
24	B12	2
24	B12	3
24	B12	4
24	B12	5
24	B12	6
24	B12	7
24	B12	8
24	B12	9
24	B12	10
24	B12	11
24	B12	12
24	B12	13
24	B12	14
24	B12	15
24	B12	16
24	B12	17
24	B12	18
24	B12	19
24	B12	20
24	B12	21
24	B12	22
24	B12	23
24	B12	24
24	B12	25
24	B12	26
24	B12	27
24	B12	28
24	B12	29
24	B12	30
24	B12	31
24	B12	32
24	B12	33
24	B12	34
24	B12	35
24	B12	36
24	B12	37
24	B12	38
24	B12	39
24	B12	40
25	C1	1	Target 1	0.34457	-0.0216599
25	C1	2	Target 1	0.356681	-0.0100188
25	C1	3	Target 1	0.366775	-0.000395878
25	C1	4	Target 1	0.366548	-0.00109322
25	C1	5	Target 1	0.3667	-0.00141133
25	C1	6	Target 1	0.369796	0.00121447
25	C1	7	Target 1	0.3699	0.000848471
25	C1	8	Target 1	0.369664	0.000141861
25	C1	9	Target 1	0.37153	0.00153763
25	C1	10	Target 1	0.372825	0.00236154
25	C1	11	Target 1	0.370735	-0.0001988
25	C1	12	Target 1	0.370866	-0.000538067
25	C1	13	Target 1	0.372539	0.000664847
25	C1	14	Target 1	0.371403	-0.000941853
25	C1	15	Target 1	0.370561	-0.00225411
25	C1	16	Target 1	0.370846	-0.00243926
25	C1	17	Target 1	0.371994	-0.00176191
25	C1	18	Target 1	0.378492	0.00426561
25	C1	19	Target 1	0.382883	0.00818691
25	C1	20	Target 1	0.402029	0.0268621
25	C1	21	Target 1	0.438228	0.0625906
25	C1	22	Target 1	0.482485	0.106377
25	C1	23	Target 1	0.572404	0.195827
25	C1	24	Target 1	0.713976	0.336928
25	C1	25	Target 1	0.916817	0.539298
25	C1	26	Target 1	1.14953	0.771544
25	C1	27	Target 1	1.36297	0.984507
25	C1	28	Target 1	1.52638	1.14745
25	C1	29	Target 1	1.63579	1.25639
25	C1	30	Target 1	1.70659	1.32672
25	C1	31	Target 1	1.75935	1.37901
25	C1	32	Target 1	1.79588	1.41506
25	C1	33	Target 1	1.82212	1.44084
25	C1	34	Target 1	1.84191	1.46016
25	C1	35	Target 1	1.85366	1.47144
25	C1	36	Target 1	1.86922	1.48653
25	C1	37	Target 1	1.8817	1.49854
25	C1	38	Target 1	1.89802	1.51439
25	C1	39	Target 1	1.90293	1.51883
25	C1	40	Target 1	1.89539	1.51082
26	C2	1	Target 1	0.337647	-0.0174919
26	C2	2	Target 1	0.351141	-0.0052979
26	C2	3	Target 1	0.359815	0.002075
26	C2	4	Target 1	0.360406	0.00136658
26	C2	5	Target 1	0.360374	3.43687e-05
26	C2	6	Target 1	0.35974	-0.00190033
26	C2	7	Target 1	0.360759	-0.00218159
26	C2	8	Target 1	0.366075	0.00183482
26	C2	9	Target 1	0.369529	0.00398856
26	C2	10	Target 1	0.371419	0.00457767
26	C2	11	Target 1	0.369134	0.000992586
26	C2	12	Target 1	0.363579	-0.005862
26	C2	13	Target 1	0.364099	-0.0066423
26	C2	14	Target 1	0.371275	-0.00076655
26	C2	15	Target 1	0.371667	-0.00167548
26	C2	16	Target 1	0.368747	-0.00589542
26	C2	17	Target 1	0.370784	-0.00515795
26	C2	18	Target 1	0.384162	0.00691964
26	C2	19	Target 1	0.386835	0.00829237
26	C2	20	Target 1	0.394412	0.0145693
26	C2	21	Target 1	0.426249	0.0451058
26	C2	22	Target 1	0.477568	0.0951246
26	C2	23	Target 1	0.563055	0.179311
26	C2	24	Target 1	0.706922	0.321878
26	C2	25	Target 1	0.915977	0.529633
26	C2	26	Target 1	1.15872	0.771076
26	C2	27	Target 1	1.37631	0.987366
26	C2	28	Target 1	1.55465	1.1644
26	C2	29	Target 1	1.68022	1.28867
26	C2	30	Target 1	1.75743	1.36458
26	C2	31	Target 1	1.81171	1.41757
26	C2	32	Target 1	1.84839	1.45294
26	C2	33	Target 1	1.877	1.48026
26	C2	34	Target 1	1.90393	1.50588
26	C2	35	Target 1	1.91428	1.51493
26	C2	36	Target 1	1.9251	1.52445
26	C2	37	Target 1	1.94546	1.54351
26	C2	38	Target 1	1.95346	1.55021
26	C2	39	Target 1	1.96069	1.55614
26	C2	40	Target 1	1.96421	1.55836
27	C3	1	Target 1	0.335984	-0.0225852
27	C3	2	Target 1	0.345787	-0.0141312
27	C3	3	Target 1	0.357717	-0.00354981
27	C3	4	Target 1	0.362249	-0.000366329
27	C3	5	Target 1	0.367277	0.00331366
27	C3	6	Target 1	0.368087	0.0027749
27	C3	7	Target 1	0.36707	0.000408864
27	C3	8	Target 1	0.366579	-0.00143056
27	C3	9	Target 1	0.36905	-0.000307551
27	C3	10	Target 1	0.371977	0.00127084
27	C3	11	Target 1	0.371302	-0.00075357
27	C3	12	Target 1	0.373733	0.000328912
27	C3	13	Target 1	0.374419	-0.000333562
27	C3	14	Target 1	0.375462	-0.000638647
27	C3	15	Target 1	0.376882	-0.000567031
27	C3	16	Target 1	0.376653	-0.00214488
27	C3	17	Target 1	0.37807	-0.00207643
27	C3	18	Target 1	0.385566	0.0040712
27	C3	19	Target 1	0.389573	0.00672936
27	C3	20	Target 1	0.402036	0.0178434
27	C3	21	Target 1	0.430094	0.0445528
27	C3	22	Target 1	0.474497	0.0876079
27	C3	23	Target 1	0.559842	0.171604
27	C3	24	Target 1	0.700515	0.310929
27	C3	25	Target 1	0.901044	0.510108
27	C3	26	Target 1	1.14728	0.754997
27	C3	27	Target 1	1.38978	0.996148
27	C3	28	Target 1	1.58318	1.18819
27	C3	29	Target 1	1.71823	1.3219
27	C3	30	Target 1	1.8014	1.40373
27	C3	31	Target 1	1.85596	1.45693
27	C3	32	Target 1	1.90139	1.50101
27	C3	33	Target 1	1.93404	1.53232
27	C3	34	Target 1	1.95282	1.54975
27	C3	35	Target 1	1.97088	1.56646
27	C3	36	Target 1	1.98851	1.58274
27	C3	37	Target 1	2.00151	1.59439
27	C3	38	Target 1	2.01283	1.60436
27	C3	39	Target 1	2.01843	1.60861
27	C3	40	Target 1	2.02196	1.6108
28	C4	1
28	C4	2
28	C4	3
28	C4	4
28	C4	5
28	C4	6
28	C4	7
28	C4	8
28	C4	9
28	C4	10
28	C4	11
28	C4	12
28	C4	13
28	C4	14
28	C4	15
28	C4	16
28	C4	17
28	C4	18
28	C4	19
28	C4	20
28	C4	21
28	C4	22
28	C4	23
28	C4	24
28	C4	25
28	C4	26
28	C4	27
28	C4	28
28	C4	29
28	C4	30
28	C4	31
28	C4	32
28	C4	33
28	C4	34
28	C4	35
28	C4	36
28	C4	37
28	C4	38
28	C4	39
28	C4	40
29	C5	1	Target 1	0.357486	-0.0247832
29	C5	2	Target 1	0.367719	-0.0160095
29	C5	3	Target 1	0.381242	-0.00394585
29	C5	4	Target 1	0.385462	-0.001185
29	C5	5	Target 1	0.388629	0.000522986
29	C5	6	Target 1	0.393324	0.00375888
29	C5	7	Target 1	0.393647	0.00262251
29	C5	8	Target 1	0.393514	0.00103024
29	C5	9	Target 1	0.393707	-0.000236098
29	C5	10	Target 1	0.396921	0.00151832
29	C5	11	Target 1	0.39637	-0.000491111
29	C5	12	Target 1	0.398369	4.85373e-05
29	C5	13	Target 1	0.397978	-0.00180148
29	C5	14	Target 1	0.39842	-0.00281948
29	C5	15	Target 1	0.402154	-0.000544625
29	C5	16	Target 1	0.404194	3.69554e-05
29	C5	17	Target 1	0.405309	-0.000307423
29	C5	18	Target 1	0.408869	0.00179265
29	C5	19	Target 1	0.413583	0.00504776
29	C5	20	Target 1	0.428612	0.0186181
29	C5	21	Target 1	0.456864	0.0454108
29	C5	22	Target 1	0.49781	0.0848977
29	C5	23	Target 1	0.58124	0.166868
29	C5	24	Target 1	0.722336	0.306505
29	C5	25	Target 1	0.926882	0.509591
29	C5	26	Target 1	1.1678	0.749049
29	C5	27	Target 1	1.40472	0.984516
29	C5	28	Target 1	1.60256	1.18089
29	C5	29	Target 1	1.73363	1.3105
29	C5	30	Target 1	1.81815	1.39357
29	C5	31	Target 1	1.88023	1.45419
29	C5	32	Target 1	1.92741	1.4999
29	C5	33	Target 1	1.96371	1.53474
29	C5	34	Target 1	1.98496	1.55454
29	C5	35	Target 1	2.00205	1.57017
29	C5	36	Target 1	2.01725	1.58391
29	C5	37	Target 1	2.03264	1.59784
29	C5	38	Target 1	2.04659	1.61033
29	C5	39	Target 1	2.05233	1.61461
29	C5	40	Target 1	2.05799	1.61881
30	C6	1	Target 1	0.30738	-0.0221623
30	C6	2	Target 1	0.317001	-0.0142335
30	C6	3	Target 1	0.327377	-0.00554898
30	C6	4	Target 1	0.333707	-0.000911669
30	C6	5	Target 1	0.336245	-6.50943e-05
30	C6	6	Target 1	0.339356	0.00135392
30	C6	7	Target 1	0.340159	0.000464483
30	C6	8	Target 1	0.343321	0.00193461
30	C6	9	Target 1	0.344787	0.0017089
30	C6	10	Target 1	0.347269	0.00249939
30	C6	11	Target 1	0.347094	0.000631892
30	C6	12	Target 1	0.350765	0.00261116
30	C6	13	Target 1	0.351808	0.00196169
30	C6	14	Target 1	0.351263	-0.000274992
30	C6	15	Target 1	0.352119	-0.00111106
30	C6	16	Target 1	0.353525	-0.00139709
30	C6	17	Target 1	0.354709	-0.00190476
30	C6	18	Target 1	0.356353	-0.00195241
30	C6	19	Target 1	0.363697	0.00369896
30	C6	20	Target 1	0.372168	0.0104781
30	C6	21	Target 1	0.401009	0.0376275
30	C6	22	Target 1	0.448931	0.0838572
30	C6	23	Target 1	0.533032	0.166266
30	C6	24	Target 1	0.668659	0.300202
30	C6	25	Target 1	0.865392	0.495242
30	C6	26	Target 1	1.11058	0.738735
30	C6	27	Target 1	1.34937	0.975835
30	C6	28	Target 1	1.5431	1.16788
30	C6	29	Target 1	1.67562	1.2987
30	C6	30	Target 1	1.76617	1.38756
30	C6	31	Target 1	1.82283	1.44253
30	C6	32	Target 1	1.85797	1.47598
30	C6	33	Target 1	1.89592	1.51224
30	C6	34	Target 1	1.9225	1.53712
30	C6	35	Target 1	1.93836	1.55129
30	C6	36	Target 1	1.95336	1.5646
30	C6	37	Target 1	1.96853	1.57807
30	C6	38	Target 1	1.97848	1.58634
30	C6	39	Target 1	1.98429	1.59045
30	C6	40	Target 1	1.98374	1.58821
31	C7	1	Target 1	0.365769	-0.0293542
31	C7	2	Target 1	0.379966	-0.01674
31	C7	3	Target 1	0.394455	-0.00383329
31	C7	4	Target 1	0.397666	-0.00220578
31	C7	5	Target 1	0.40078	-0.000673489
31	C7	6	Target 1	0.407153	0.00411673
31	C7	7	Target 1	0.409162	0.00454261
31	C7	8	Target 1	0.409018	0.00281598
31	C7	9	Target 1	0.410212	0.00242775
31	C7	10	Target 1	0.410673	0.00130597
31	C7	11	Target 1	0.410202	-0.000748335
31	C7	12	Target 1	0.412677	0.000144248
31	C7	13	Target 1	0.412622	-0.00149267
31	C7	14	Target 1	0.411208	-0.00448944
31	C7	15	Target 1	0.411392	-0.00588884
31	C7	16	Target 1	0.416078	-0.00278528
31	C7	17	Target 1	0.417795	-0.00265117
31	C7	18	Target 1	0.424434	0.00240593
31	C7	19	Target 1	0.43062	0.00700905
31	C7	20	Target 1	0.438729	0.0135355
31	C7	21	Target 1	0.471941	0.0451645
31	C7	22	Target 1	0.522491	0.0941323
31	C7	23	Target 1	0.603998	0.174057
31	C7	24	Target 1	0.744996	0.313471
31	C7	25	Target 1	0.942374	0.509267
31	C7	26	Target 1	1.18308	0.748389
31	C7	27	Target 1	1.41266	0.976391
31	C7	28	Target 1	1.59681	1.15895
31	C7	29	Target 1	1.71675	1.27731
31	C7	30	Target 1	1.79676	1.35574
31	C7	31	Target 1	1.85488	1.41228
31	C7	32	Target 1	1.90102	1.45684
31	C7	33	Target 1	1.93225	1.48648
31	C7	34	Target 1	1.95036	1.503
31	C7	35	Target 1	1.97032	1.52139
31	C7	36	Target 1	1.98943	1.53891
31	C7	37	Target 1	2.00554	1.55344
31	C7	38	Target 1	2.01596	1.56228
31	C7	39	Target 1	2.02534	1.57007
31	C7	40	Target 1	2.02971	1.57286
32	C8	1	Target 1	0.270411	-0.0213461
32	C8	2	Target 1	0.279012	-0.0133539
32	C8	3	Target 1	0.288837	-0.00413682
32	C8	4	Target 1	0.29063	-0.00295168
32	C8	5	Target 1	0.292524	-0.00166531
32	C8	6	Target 1	0.298215	0.0034175
32	C8	7	Target 1	0.299008	0.00360247
32	C8	8	Target 1	0.299011	0.0029978
32	C8	9	Target 1	0.298999	0.00237718
32	C8	10	Target 1	0.29915	0.00192036
32	C8	11	Target 1	0.299301	0.00146324
32	C8	12	Target 1	0.300103	0.00165679
32	C8	13	Target 1	0.299803	0.000748971
32	C8	14	Target 1	0.296171	-0.00349099
32	C8	15	Target 1	0.295107	-0.00516258
32	C8	16	Target 1	0.296285	-0.0045928
32	C8	17	Target 1	0.298077	-0.00340937
32	C8	18	Target 1	0.30509	0.00299595
32	C8	19	Target 1	0.306931	0.0042293
32	C8	20	Target 1	0.315585	0.0122752
32	C8	21	Target 1	0.328353	0.0244349
32	C8	22	Target 1	0.346277	0.0417505
32	C8	23	Target 1	0.38935	0.0842154
32	C8	24	Target 1	0.468753	0.16301
32	C8	25	Target 1	0.600934	0.294583
32	C8	26	Target 1	0.788737	0.481778
32	C8	27	Target 1	1.02727	0.719701
32	C8	28	Target 1	1.27675	0.96858
32	C8	29	Target 1	1.49095	1.18216
32	C8	30	Target 1	1.6394	1.33001
32	C8	31	Target 1	1.73369	1.42369
32	C8	32	Target 1	1.79444	1.48384
32	C8	33	Target 1	1.84387	1.53266
32	C8	34	Target 1	1.87803	1.56621
32	C8	35	Target 1	1.90679	1.59436
32	C8	36	Target 1	1.92625	1.61321
32	C8	37	Target 1	1.94302	1.62937
32	C8	38	Target 1	1.96089	1.64663
32	C8	39	Target 1	1.96792	1.65306
32	C8	40	Target 1	1.97195	1.65648
33	C9	1	Target 1	0.311476	-0.0252465
33	C9	2	Target 1	0.322074	-0.0160216
33	C9	3	Target 1	0.334738	-0.00473168
33	C9	4	Target 1	0.339864	-0.00097917
33	C9	5	Target 1	0.342638	0.00042158
33	C9	6	Target 1	0.344906	0.00131611
33	C9	7	Target 1	0.345039	7.53903e-05
33	C9	8	Target 1	0.346475	0.000137629
33	C9	9	Target 1	0.349202	0.00149159
33	C9	10	Target 1	0.354216	0.00513193
33	C9	11	Target 1	0.353168	0.00271074
33	C9	12	Target 1	0.353868	0.00203659
33	C9	13	Target 1	0.354978	0.00177273
33	C9	14	Target 1	0.351053	-0.00352495
33	C9	15	Target 1	0.35054	-0.00541133
33	C9	16	Target 1	0.356051	-0.00127452
33	C9	17	Target 1	0.358248	-0.000451099
33	C9	18	Target 1	0.361351	0.00127846
33	C9	19	Target 1	0.366895	0.00544934
33	C9	20	Target 1	0.379616	0.0167964
33	C9	21	Target 1	0.408194	0.044001
33	C9	22	Target 1	0.456056	0.0904891
33	C9	23	Target 1	0.53657	0.16963
33	C9	24	Target 1	0.671376	0.303062
33	C9	25	Target 1	0.862323	0.492636
33	C9	26	Target 1	1.08988	0.718824
33	C9	27	Target 1	1.30863	0.936191
33	C9	28	Target 1	1.48747	1.11367
33	C9	29	Target 1	1.61457	1.23939
33	C9	30	Target 1	1.70252	1.32597
33	C9	31	Target 1	1.76332	1.38539
33	C9	32	Target 1	1.80664	1.42734
33	C9	33	Target 1	1.84041	1.45973
33	C9	34	Target 1	1.86825	1.48621
33	C9	35	Target 1	1.89142	1.508
33	C9	36	Target 1	1.91163	1.52683
33	C9	37	Target 1	1.92859	1.54242
33	C9	38	Target 1	1.93801	1.55047
33	C9	39	Target 1	1.94526	1.55634
33	C9	40	Target 1	1.94558	1.55529
34	C10	1	Target 1	0.335003	-0.0231272
34	C10	2	Target 1	0.345732	-0.0140751
34	C10	3	Target 1	0.357799	-0.00368543
34	C10	4	Target 1	0.360176	-0.00298512
34	C10	5	Target 1	0.36506	0.000221825
34	C10	6	Target 1	0.367183	0.000668214
34	C10	7	Target 1	0.368233	4.21072e-05
34	C10	8	Target 1	0.373972	0.00410382
34	C10	9	Target 1	0.375093	0.00354825
34	C10	10	Target 1	0.375606	0.00238403
34	C10	11	Target 1	0.374831	-6.77933e-05
34	C10	12	Target 1	0.377833	0.00125708
34	C10	13	Target 1	0.379613	0.00136104
34	C10	14	Target 1	0.37953	-0.000398926
34	C10	15	Target 1	0.379104	-0.00250192
34	C10	16	Target 1	0.380233	-0.00304979
34	C10	17	Target 1	0.381351	-0.00360831
34	C10	18	Target 1	0.387947	0.00131016
34	C10	19	Target 1	0.389714	0.00140077
34	C10	20	Target 1	0.395198	0.00520838
34	C10	21	Target 1	0.413046	0.0213795
34	C10	22	Target 1	0.439392	0.0460488
34	C10	23	Target 1	0.484561	0.0895405
34	C10	24	Target 1	0.571999	0.175302
34	C10	25	Target 1	0.709378	0.311004
34	C10	26	Target 1	0.905628	0.505577
34	C10	27	Target 1	1.13677	0.735041
34	C10	28	Target 1	1.36293	0.959527
34	C10	29	Target 1	1.54702	1.14193
34	C10	30	Target 1	1.67125	1.2645
34	C10	31	Target 1	1.75282	1.34438
34	C10	32	Target 1	1.81051	1.4004
34	C10	33	Target 1	1.85353	1.44174
34	C10	34	Target 1	1.8815	1.46803
34	C10	35	Target 1	1.91008	1.49494
34	C10	36	Target 1	1.93721	1.52039
34	C10	37	Target 1	1.95515	1.53666
34	C10	38	Target 1	1.96827	1.5481
34	C10	39	Target 1	1.9776	1.55575
34	C10	40	Target 1	1.97516	1.55164
35	C11	1
35	C11	2
35	C11	3
35	C11	4
35	C11	5
35	C11	6
35	C11	7
35	C11	8
35	C11	9
35	C11	10
35	C11	11
35	C11	12
35	C11	13
35	C11	14
35	C11	15
35	C11	16
35	C11	17
35	C11	18
35	C11	19
35	C11	20
35	C11	21
35	C11	22
35	C11	23
35	C11	24
35	C11	25
35	C11	26
35	C11	27
35	C11	28
35	C11	29
35	C11	30
35	C11	31
35	C11	32
35	C11	33
35	C11	34
35	C11	35
35	C11	36
35	C11	37
35	C11	38
35	C11	39
35	C11	40
36	C12	1
36	C12	2
36	C12	3
36	C12	4
36	C12	5
36	C12	6
36	C12	7
36	C12	8
36	C12	9
36	C12	10
36	C12	11
36	C12	12
36	C12	13
36	C12	14
36	C12	15
36	C12	16
36	C12	17
36	C12	18
36	C12	19
36	C12	20
36	C12	21
36	C12	22
36	C12	23
36	C12	24
36	C12	25
36	C12	26
36	C12	27
36	C12	28
36	C12	29
36	C12	30
36	C12	31
36	C12	32
36	C12	33
36	C12	34
36	C12	35
36	C12	36
36	C12	37
36	C12	38
36	C12	39
36	C12	40
37	D1	1	Target 1	0.327746	-0.017022
37	D1	2	Target 1	0.338789	-0.0070259
37	D1	3	Target 1	0.346654	-0.000206491
37	D1	4	Target 1	0.347665	-0.000241498
37	D1	5	Target 1	0.347858	-0.00109443
37	D1	6	Target 1	0.350779	0.000780208
37	D1	7	Target 1	0.353581	0.00253605
37	D1	8	Target 1	0.353849	0.00175787
37	D1	9	Target 1	0.354431	0.00129433
37	D1	10	Target 1	0.354289	0.000106779
37	D1	11	Target 1	0.353573	-0.00165611
37	D1	12	Target 1	0.353977	-0.00229798
37	D1	13	Target 1	0.355588	-0.00173268
37	D1	14	Target 1	0.356024	-0.00234242
37	D1	15	Target 1	0.358301	-0.00111136
37	D1	16	Target 1	0.362462	0.00200284
37	D1	17	Target 1	0.361218	-0.000286414
37	D1	18	Target 1	0.361436	-0.00111524
37	D1	19	Target 1	0.367203	0.00360654
37	D1	20	Target 1	0.373839	0.00919588
37	D1	21	Target 1	0.403707	0.0380178
37	D1	22	Target 1	0.45276	0.0860255
37	D1	23	Target 1	0.536647	0.168866
37	D1	24	Target 1	0.673314	0.304487
37	D1	25	Target 1	0.867349	0.497476
37	D1	26	Target 1	1.08379	0.712872
37	D1	27	Target 1	1.29201	0.920045
37	D1	28	Target 1	1.4435	1.07049
37	D1	29	Target 1	1.5461	1.17204
37	D1	30	Target 1	1.6226	1.24749
37	D1	31	Target 1	1.67681	1.30066
37	D1	32	Target 1	1.71039	1.33319
37	D1	33	Target 1	1.73786	1.35962
37	D1	34	Target 1	1.75849	1.37921
37	D1	35	Target 1	1.77211	1.39178
37	D1	36	Target 1	1.79013	1.40875
37	D1	37	Target 1	1.8119	1.42947
37	D1	38	Target 1	1.82031	1.43684
37	D1	39	Target 1	1.82794	1.44342
37	D1	40	Target 1	1.83009	1.44453
38	D2	1	Target 1	0.348659	-0.0168987
38	D2	2	Target 1	0.357819	-0.0086693
38	D2	3	Target 1	0.363579	-0.00384024
38	D2	4	Target 1	0.366725	-0.00162493
38	D2	5	Target 1	0.372289	0.00300773
38	D2	6	Target 1	0.373938	0.00372675
38	D2	7	Target 1	0.373175	0.00203298
38	D2	8	Target 1	0.372217	0.000143796
38	D2	9	Target 1	0.373393	0.000389261
38	D2	10	Target 1	0.37599	0.00205534
38	D2	11	Target 1	0.373037	-0.00182798
38	D2	12	Target 1	0.373389	-0.00240699
38	D2	13	Target 1	0.375109	-0.0016182
38	D2	14	Target 1	0.375728	-0.00192974
38	D2	15	Target 1	0.376946	-0.00164217
38	D2	16	Target 1	0.378978	-0.000541108
38	D2	17	Target 1	0.382291	0.0018408
38	D2	18	Target 1	0.383615	0.00223471
38	D2	19	Target 1	0.388712	0.00640019
38	D2	20	Target 1	0.399369	0.0161269
38	D2	21	Target 1	0.431042	0.046869
38	D2	22	Target 1	0.479028	0.0939242
38	D2	23	Target 1	0.559199	0.173164
38	D2	24	Target 1	0.696602	0.309637
38	D2	25	Target 1	0.897179	0.509283
38	D2	26	Target 1	1.12607	0.737238
38	D2	27	Target 1	1.33981	0.950049
38	D2	28	Target 1	1.51239	1.12171
38	D2	29	Target 1	1.63447	1.24286
38	D2	30	Target 1	1.70956	1.31701
38	D2	31	Target 1	1.76272	1.36924
38	D2	32	Target 1	1.80299	1.40858
38	D2	33	Target 1	1.84468	1.44934
38	D2	34	Target 1	1.86892	1.47265
38	D2	35	Target 1	1.8861	1.4889
38	D2	36	Target 1	1.90198	1.50385
38	D2	37	Target 1	1.91584	1.51677
38	D2	38	Target 1	1.92594	1.52594
38	D2	39	Target 1	1.94012	1.5392
38	D2	40	Target 1	1.94127	1.53942
39	D3	1	Target 1	0.34223	-0.0243734
39	D3	2	Target 1	0.352978	-0.0142584
39	D3	3	Target 1	0.365036	-0.00283284
39	D3	4	Target 1	0.369573	0.00107162
39	D3	5	Target 1	0.370154	0.0010203
39	D3	6	Target 1	0.370259	0.000491966
39	D3	7	Target 1	0.370866	0.000466814
39	D3	8	Target 1	0.372886	0.00185417
39	D3	9	Target 1	0.373532	0.00186779
39	D3	10	Target 1	0.372585	0.000287704
39	D3	11	Target 1	0.371024	-0.00190581
39	D3	12	Target 1	0.371407	-0.00215525
39	D3	13	Target 1	0.37329	-0.000904506
39	D3	14	Target 1	0.373757	-0.00107012
39	D3	15	Target 1	0.375033	-0.000426923
39	D3	16	Target 1	0.377033	0.000940915
39	D3	17	Target 1	0.376733	8.10334e-06
39	D3	18	Target 1	0.378643	0.00128606
39	D3	19	Target 1	0.384187	0.00619757
39	D3	20	Target 1	0.391568	0.0129458
39	D3	21	Target 1	0.419414	0.0401587
39	D3	22	Target 1	0.462223	0.0823354
39	D3	23	Target 1	0.53624	0.15572
39	D3	24	Target 1	0.660266	0.279113
39	D3	25	Target 1	0.842396	0.460611
39	D3	26	Target 1	1.06243	0.680015
39	D3	27	Target 1	1.28261	0.899562
39	D3	28	Target 1	1.45877	1.07509
39	D3	29	Target 1	1.57624	1.19192
39	D3	30	Target 1	1.65289	1.26794
39	D3	31	Target 1	1.70496	1.31938
39	D3	32	Target 1	1.74313	1.35692
39	D3	33	Target 1	1.77474	1.3879
39	D3	34	Target 1	1.79602	1.40854
39	D3	35	Target 1	1.81552	1.4274
39	D3	36	Target 1	1.83503	1.44628
39	D3	37	Target 1	1.84456	1.45518
39	D3	38	Target 1	1.85462	1.46462
39	D3	39	Target 1	1.8638	1.47316
39	D3	40	Target 1	1.86897	1.4777
40	D4	1
40	D4	2
40	D4	3
40	D4	4
40	D4	5
40	D4	6
40	D4	7
40	D4	8
40	D4	9
40	D4	10
40	D4	11
40	D4	12
40	D4	13
40	D4	14
40	D4	15
40	D4	16
40	D4	17
40	D4	18
40	D4	19
40	D4	20
40	D4	21
40	D4	22
40	D4	23
40	D4	24
40	D4	25
40	D4	26
40	D4	27
40	D4	28
40	D4	29
40	D4	30
40	D4	31
40	D4	32
40	D4	33
40	D4	34
40	D4	35
40	D4	36
40	D4	37
40	D4	38
40	D4	39
40	D4	40
41	D5	1	Target 1	0.31162	-0.0195738
41	D5	2	Target 1	0.32083	-0.0102183
41	D5	3	Target 1	0.331314	0.000410341
41	D5	4	Target 1	0.334004	0.00324577
41	D5	5	Target 1	0.330481	-0.000132355
41	D5	6	Target 1	0.330096	-0.000372292
41	D5	7	Target 1	0.330987	0.000664354
41	D5	8	Target 1	0.329666	-0.000511852
41	D5	9	Target 1	0.329892	-0.000140692
41	D5	10	Target 1	0.330682	0.000795311
41	D5	11	Target 1	0.328286	-0.0014561
41	D5	12	Target 1	0.328049	-0.00154706
41	D5	13	Target 1	0.327911	-0.00154056
41	D5	14	Target 1	0.324748	-0.00455783
41	D5	15	Target 1	0.324817	-0.00434358
41	D5	16	Target 1	0.330108	0.00109266
41	D5	17	Target 1	0.332432	0.00356128
41	D5	18	Target 1	0.333558	0.00483262
41	D5	19	Target 1	0.339411	0.0108308
41	D5	20	Target 1	0.346714	0.0182798
41	D5	21	Target 1	0.372873	0.0445831
41	D5	22	Target 1	0.417827	0.0896826
41	D5	23	Target 1	0.492294	0.164295
41	D5	24	Target 1	0.616253	0.288399
41	D5	25	Target 1	0.793159	0.465451
41	D5	26	Target 1	1.00304	0.675478
41	D5	27	Target 1	1.20578	0.878363
41	D5	28	Target 1	1.37097	1.0437
41	D5	29	Target 1	1.47853	1.1514
41	D5	30	Target 1	1.54661	1.21963
41	D5	31	Target 1	1.59927	1.27244
41	D5	32	Target 1	1.63969	1.313
41	D5	33	Target 1	1.67094	1.34439
41	D5	34	Target 1	1.69457	1.36817
41	D5	35	Target 1	1.71351	1.38725
41	D5	36	Target 1	1.72666	1.40055
41	D5	37	Target 1	1.7372	1.41124
41	D5	38	Target 1	1.75748	1.43166
41	D5	39	Target 1	1.76949	1.44381
41	D5	40	Target 1	1.77439	1.44886
42	D6	1	Target 1	0.312807	-0.0254761
42	D6	2	Target 1	0.323107	-0.0165843
42	D6	3	Target 1	0.339726	-0.00137391
42	D6	4	Target 1	0.34347	0.000961526
42	D6	5	Target 1	0.34539	0.0014727
42	D6	6	Target 1	0.347669	0.00234303
42	D6	7	Target 1	0.347714	0.000979077
42	D6	8	Target 1	0.348999	0.000855645
42	D6	9	Target 1	0.349278	-0.000273765
42	D6	10	Target 1	0.34905	-0.00191026
42	D6	11	Target 1	0.351353	-0.00101597
42	D6	12	Target 1	0.353153	-0.000624541
42	D6	13	Target 1	0.35646	0.00127394
42	D6	14	Target 1	0.352891	-0.00370343
42	D6	15	Target 1	0.352385	-0.00561879
42	D6	16	Target 1	0.358506	-0.000906345
42	D6	17	Target 1	0.361457	0.00063656
42	D6	18	Target 1	0.364775	0.00254559
42	D6	19	Target 1	0.367997	0.00435895
42	D6	20	Target 1	0.37837	0.0133233
42	D6	21	Target 1	0.409188	0.0427327
42	D6	22	Target 1	0.454949	0.087085
42	D6	23	Target 1	0.5335	0.164227
42	D6	24	Target 1	0.665145	0.294464
42	D6	25	Target 1	0.857119	0.485029
42	D6	26	Target 1	1.09288	0.719383
42	D6	27	Target 1	1.32958	0.954673
42	D6	28	Target 1	1.52293	1.14661
42	D6	29	Target 1	1.65745	1.27973
42	D6	30	Target 1	1.74665	1.36752
42	D6	31	Target 1	1.81043	1.42988
42	D6	32	Target 1	1.85166	1.46971
42	D6	33	Target 1	1.88128	1.49792
42	D6	34	Target 1	1.90752	1.52275
42	D6	35	Target 1	1.9289	1.54273
42	D6	36	Target 1	1.94792	1.56033
42	D6	37	Target 1	1.96535	1.57636
42	D6	38	Target 1	1.97913	1.58873
42	D6	39	Target 1	1.98802	1.59621
42	D6	40	Target 1	1.9881	1.59488
43	D7	1	Target 1	0.372602	-0.0307033
43	D7	2	Target 1	0.387094	-0.0183161
43	D7	3	Target 1	0.400505	-0.00701088
43	D7	4	Target 1	0.408152	-0.00146876
43	D7	5	Target 1	0.412441	0.000714791
43	D7	6	Target 1	0.415765	0.00193313
43	D7	7	Target 1	0.41983	0.00389257
43	D7	8	Target 1	0.422203	0.00415994
43	D7	9	Target 1	0.422786	0.00263799
43	D7	10	Target 1	0.423423	0.00116929
43	D7	11	Target 1	0.421786	-0.00257335
43	D7	12	Target 1	0.426414	-5.03821e-05
43	D7	13	Target 1	0.43039	0.00182015
43	D7	14	Target 1	0.430139	-0.000536028
43	D7	15	Target 1	0.429554	-0.00322644
43	D7	16	Target 1	0.432998	-0.00188847
43	D7	17	Target 1	0.437529	0.000537308
43	D7	18	Target 1	0.438986	-0.000110871
43	D7	19	Target 1	0.442712	0.0015092
43	D7	20	Target 1	0.456074	0.0127658
43	D7	21	Target 1	0.487731	0.0423177
43	D7	22	Target 1	0.533684	0.0861651
43	D7	23	Target 1	0.619002	0.169378
43	D7	24	Target 1	0.758436	0.306706
43	D7	25	Target 1	0.959024	0.505189
43	D7	26	Target 1	1.19378	0.737843
43	D7	27	Target 1	1.41709	0.959046
43	D7	28	Target 1	1.59657	1.13642
43	D7	29	Target 1	1.72051	1.25825
43	D7	30	Target 1	1.80211	1.33775
43	D7	31	Target 1	1.8616	1.39513
43	D7	32	Target 1	1.89959	1.43102
43	D7	33	Target 1	1.93123	1.46055
43	D7	34	Target 1	1.96395	1.49117
43	D7	35	Target 1	1.98306	1.50817
43	D7	36	Target 1	2.0002	1.5232
43	D7	37	Target 1	2.01095	1.53185
43	D7	38	Target 1	2.02529	1.54408
43	D7	39	Target 1	2.03489	1.55158
43	D7	40	Target 1	2.03843	1.55302
44	D8	1	Target 1	0.282343	-0.0234108
44	D8	2	Target 1	0.291409	-0.0158598
44	D8	3	Target 1	0.301664	-0.00712072
44	D8	4	Target 1	0.304882	-0.00541801
44	D8	5	Target 1	0.311306	-0.000509916
44	D8	6	Target 1	0.313963	0.000632271
44	D8	7	Target 1	0.31802	0.00317356
44	D8	8	Target 1	0.319381	0.00301848
44	D8	9	Target 1	0.322479	0.00460147
44	D8	10	Target 1	0.323716	0.00432233
44	D8	11	Target 1	0.32282	0.00191124
44	D8	12	Target 1	0.32523	0.00280553
44	D8	13	Target 1	0.325857	0.00191744
44	D8	14	Target 1	0.326043	0.00058776
44	D8	15	Target 1	0.32723	0.000258815
44	D8	16	Target 1	0.32698	-0.00150633
44	D8	17	Target 1	0.327839	-0.00216319
44	D8	18	Target 1	0.327875	-0.00364248
44	D8	19	Target 1	0.330165	-0.00286823
44	D8	20	Target 1	0.334072	-0.000476672
44	D8	21	Target 1	0.35189	0.0158259
44	D8	22	Target 1	0.373054	0.0354738
44	D8	23	Target 1	0.413675	0.0745797
44	D8	24	Target 1	0.485947	0.145336
44	D8	25	Target 1	0.610327	0.2682
44	D8	26	Target 1	0.791085	0.447443
44	D8	27	Target 1	1.02554	0.680384
44	D8	28	Target 1	1.26861	0.921935
44	D8	29	Target 1	1.46712	1.11893
44	D8	30	Target 1	1.61123	1.26153
44	D8	31	Target 1	1.70986	1.35864
44	D8	32	Target 1	1.77469	1.42195
44	D8	33	Target 1	1.82047	1.46622
44	D8	34	Target 1	1.85513	1.49936
44	D8	35	Target 1	1.89102	1.53374
44	D8	36	Target 1	1.91323	1.55444
44	D8	37	Target 1	1.9286	1.56829
44	D8	38	Target 1	1.94429	1.58246
44	D8	39	Target 1	1.96178	1.59844
44	D8	40	Target 1	1.96764	1.60278
45	D9	1	Target 1	0.301402	-0.0322714
45	D9	2	Target 1	0.315077	-0.0193771
45	D9	3	Target 1	0.328589	-0.00664621
45	D9	4	Target 1	0.333448	-0.00256836
45	D9	5	Target 1	0.338899	0.00210214
45	D9	6	Target 1	0.340944	0.0033657
45	D9	7	Target 1	0.341295	0.00293625
45	D9	8	Target 1	0.343179	0.00403936
45	D9	9	Target 1	0.342414	0.00249348
45	D9	10	Target 1	0.341563	0.000861745
45	D9	11	Target 1	0.342126	0.000643742
45	D9	12	Target 1	0.341572	-0.000690864
45	D9	13	Target 1	0.342172	-0.000871316
45	D9	14	Target 1	0.341556	-0.00226892
45	D9	15	Target 1	0.340209	-0.00439669
45	D9	16	Target 1	0.340667	-0.00471897
45	D9	17	Target 1	0.347773	0.00160571
45	D9	18	Target 1	0.351061	0.00411322
45	D9	19	Target 1	0.35604	0.00831064
45	D9	20	Target 1	0.365759	0.0172496
45	D9	21	Target 1	0.395701	0.04641
45	D9	22	Target 1	0.436623	0.086552
45	D9	23	Target 1	0.505987	0.155134
45	D9	24	Target 1	0.627002	0.275369
45	D9	25	Target 1	0.803378	0.450964
45	D9	26	Target 1	1.00657	0.653373
45	D9	27	Target 1	1.20856	0.85458
45	D9	28	Target 1	1.37534	1.02058
45	D9	29	Target 1	1.50251	1.14697
45	D9	30	Target 1	1.59273	1.23641
45	D9	31	Target 1	1.65591	1.29882
45	D9	32	Target 1	1.70756	1.34968
45	D9	33	Target 1	1.75024	1.39158
45	D9	34	Target 1	1.78209	1.42264
45	D9	35	Target 1	1.80492	1.4447
45	D9	36	Target 1	1.83235	1.47134
45	D9	37	Target 1	1.85219	1.49041
45	D9	38	Target 1	1.86577	1.5032
45	D9	39	Target 1	1.87365	1.51031
45	D9	40	Target 1	1.87647	1.51234
46	D10	1	Target 1	0.340286	-0.0320694
46	D10	2	Target 1	0.353546	-0.0194692
46	D10	3	Target 1	0.369478	-0.00419767
46	D10	4	Target 1	0.372187	-0.00214873
46	D10	5	Target 1	0.375006	1.00868e-05
46	D10	6	Target 1	0.379573	0.00391666
46	D10	7	Target 1	0.379301	0.00298385
46	D10	8	Target 1	0.378826	0.00184892
46	D10	9	Target 1	0.380467	0.00282983
46	D10	10	Target 1	0.381366	0.00306828
46	D10	11	Target 1	0.378889	-6.83315e-05
46	D10	12	Target 1	0.377943	-0.00167518
46	D10	13	Target 1	0.377056	-0.00322264
46	D10	14	Target 1	0.3774	-0.00353858
46	D10	15	Target 1	0.378749	-0.00284961
46	D10	16	Target 1	0.379998	-0.00226072
46	D10	17	Target 1	0.38415	0.00123131
46	D10	18	Target 1	0.384878	0.00129851
46	D10	19	Target 1	0.387014	0.00277402
46	D10	20	Target 1	0.392303	0.00740334
46	D10	21	Target 1	0.411013	0.0254528
46	D10	22	Target 1	0.434101	0.0478811
46	D10	23	Target 1	0.478727	0.0918468
46	D10	24	Target 1	0.561522	0.173981
46	D10	25	Target 1	0.689131	0.30093
46	D10	26	Target 1	0.875232	0.48637
46	D10	27	Target 1	1.10392	0.714399
46	D10	28	Target 1	1.32403	0.93385
46	D10	29	Target 1	1.49923	1.10839
46	D10	30	Target 1	1.62224	1.23074
46	D10	31	Target 1	1.71192	1.31975
46	D10	32	Target 1	1.76686	1.37404
46	D10	33	Target 1	1.80793	1.41444
46	D10	34	Target 1	1.83935	1.4452
46	D10	35	Target 1	1.86919	1.47439
46	D10	36	Target 1	1.89245	1.49698
46	D10	37	Target 1	1.91326	1.51713
46	D10	38	Target 1	1.92597	1.52918
46	D10	39	Target 1	1.93908	1.54164
46	D10	40	Target 1	1.94612	1.54801
47	D11	1
47	D11	2
47	D11	3
47	D11	4
47	D11	5
47	D11	6
47	D11	7
47	D11	8
47	D11	9
47	D11	10
47	D11	11
47	D11	12
47	D11	13
47	D11	14
47	D11	15
47	D11	16
47	D11	17
47	D11	18
47	D11	19
47	D11	20
47	D11	21
47	D11	22
47	D11	23
47	D11	24
47	D11	25
47	D11	26
47	D11	27
47	D11	28
47	D11	29
47	D11	30
47	D11	31
47	D11	32
47	D11	33
47	D11	34
47	D11	35
47	D11	36
47	D11	37
47	D11	38
47	D11	39
47	D11	40
48	D12	1
48	D12	2
48	D12	3
48	D12	4
48	D12	5
48	D12	6
48	D12	7
48	D12	8
48	D12	9
48	D12	10
48	D12	11
48	D12	12
48	D12	13
48	D12	14
48	D12	15
48	D12	16
48	D12	17
48	D12	18
48	D12	19
48	D12	20
48	D12	21
48	D12	22
48	D12	23
48	D12	24
48	D12	25
48	D12	26
48	D12	27
48	D12	28
48	D12	29
48	D12	30
48	D12	31
48	D12	32
48	D12	33
48	D12	34
48	D12	35
48	D12	36
48	D12	37
48	D12	38
48	D12	39
48	D12	40
49	E1	1	Target 1	0.2727	-0.0125955
49	E1	2	Target 1	0.277998	-0.00759262
49	E1	3	Target 1	0.286301	0.000414736
49	E1	4	Target 1	0.289011	0.00282898
49	E1	5	Target 1	0.28449	-0.00198742
49	E1	6	Target 1	0.282293	-0.00447996
49	E1	7	Target 1	0.283686	-0.00338218
49	E1	8	Target 1	0.291146	0.00378231
49	E1	9	Target 1	0.292035	0.00437682
49	E1	10	Target 1	0.290562	0.00260846
49	E1	11	Target 1	0.287544	-0.000705072
49	E1	12	Target 1	0.28678	-0.00176504
49	E1	13	Target 1	0.287353	-0.00148724
49	E1	14	Target 1	0.288075	-0.00106043
49	E1	15	Target 1	0.288887	-0.000543284
49	E1	16	Target 1	0.290051	0.000325229
49	E1	17	Target 1	0.291095	0.00107408
49	E1	18	Target 1	0.297858	0.00754078
49	E1	19	Target 1	0.30811	0.0174975
49	E1	20	Target 1	0.319039	0.0281313
49	E1	21	Target 1	0.352197	0.0609944
49	E1	22	Target 1	0.402063	0.110565
49	E1	23	Target 1	0.498687	0.206894
49	E1	24	Target 1	0.650078	0.357989
49	E1	25	Target 1	0.866508	0.574124
49	E1	26	Target 1	1.10925	0.816571
49	E1	27	Target 1	1.34318	1.05021
49	E1	28	Target 1	1.52777	1.2345
49	E1	29	Target 1	1.63808	1.34451
49	E1	30	Target 1	1.69957	1.40571
49	E1	31	Target 1	1.74463	1.45047
49	E1	32	Target 1	1.78223	1.48778
49	E1	33	Target 1	1.80551	1.51077
49	E1	34	Target 1	1.82959	1.53455
49	E1	35	Target 1	1.85642	1.56108
49	E1	36	Target 1	1.86892	1.57329
49	E1	37	Target 1	1.87256	1.57663
[truncated: 1,883 more rows]

## Sheet: Results
Block Type	96-Well 0.2-mL Block
Calibration Background is expired	No
Calibration Background performed on	09-15-2016
Calibration Pure Dye ABY is expired	No
Calibration Pure Dye ABY performed on	09-15-2016
Calibration Pure Dye FAM is expired	No
Calibration Pure Dye FAM performed on	09-15-2016
Calibration Pure Dye JUN is expired	No
Calibration Pure Dye JUN performed on	09-15-2016
Calibration Pure Dye NED is expired	No
Calibration Pure Dye NED performed on	09-15-2016
Calibration Pure Dye ROX is expired	No
Calibration Pure Dye ROX performed on	09-15-2016
Calibration Pure Dye SYBR is expired	No
Calibration Pure Dye SYBR performed on	09-15-2016
Calibration Pure Dye TAMRA is expired	No
Calibration Pure Dye TAMRA performed on	09-15-2016
Calibration Pure Dye VIC is expired	No
Calibration Pure Dye VIC performed on	09-15-2016
Calibration ROI is expired	No
Calibration ROI performed on	09-15-2016
Calibration Uniformity is expired	No
Calibration Uniformity performed on	09-15-2016
Chemistry	SYBR_GREEN
Date Created	2018-02-04 21:12:25 PM CST
Experiment Barcode
Experiment Comment
Experiment File Name	G:\wgh\小麦SYP基因家族鉴定与分析\定量结果\Q3\2018-02-02_100719 SNARE11.eds
Experiment Name	2018-02-02_100719
Experiment Run End Time	2018-02-04 06:26:49 AM CST
Experiment Type	Comparative Cт (ΔΔCт)
Instrument Name	272321075
Instrument Serial Number	272321075
Instrument Type	QuantStudio™ 3 System
Passive Reference	ROX
Post-read Stage/Step
Pre-read Stage/Step
Quantification Cycle Method	Ct
Signal Smoothing On	true
Stage where Melt Analysis is performed	Stage3
Stage/ Cycle where Ct Analysis is performed	Stage2, Step2
User Name
Well	Well Position	Omit	Sample Name	Target Name	Task	Reporter	Quencher	Quantity	Quantity Mean	Quantity SD	RQ	RQ Min	RQ Max	CT	Ct Mean	Ct SD	Delta Ct	Delta Ct Mean	Delta Ct SD	Delta Ct SE	Delta Delta Ct	Automatic Ct Threshold	Ct Threshold	Automatic Baseline	Baseline Start	Baseline End	Amp Status	Comments	Cq Conf	PRFLOW	Tm1	Tm2	Tm3	Tm4
1	A1	FALSE	Sample 1	Target 1	UNKNOWN	SYBR	None							22.585	22.578	0.140742						TRUE	0.147336	TRUE	3	17	Amp		0.931924	N	85.3611
2	A2	FALSE	Sample 3	Target 1	UNKNOWN	SYBR	None							22.5861	22.6452	0.0617026						TRUE	0.147336	TRUE	3	18	Amp		0.928104	N	85.3611
3	A3	FALSE	Sample 5	Target 1	UNKNOWN	SYBR	None							22.7261	22.7506	0.108213						TRUE	0.147336	TRUE	3	18	Amp		0.941353	N	85.3611
4	A4	FALSE	Sample 7	Target 1	UNKNOWN	SYBR	None							23.093	23.0364	0.0800426						TRUE	0.147336	TRUE	3	19	Amp		0.922992	N	85.3611
5	A5	FALSE	Sample 9	Target 1	UNKNOWN	SYBR	None							22.6612	22.7366	0.069135						TRUE	0.147336	TRUE	3	18	Amp		0.918098	N	85.5148
6	A6	FALSE	Sample 11	Target 1	UNKNOWN	SYBR	None							22.8166	22.8043	0.0126992						TRUE	0.147336	TRUE	3	18	Amp		0.930512	N	85.3611
7	A7	FALSE	Sample 13	Target 1	UNKNOWN	SYBR	None							22.5641	22.6944	0.0912061						TRUE	0.147336	TRUE	3	17	Amp		0.902178	N	85.5148
8	A8	FALSE	Sample 15	Target 1	UNKNOWN	SYBR	None							23.9301	23.9026	0.067531						TRUE	0.147336	TRUE	3	19	Amp		0.97093	N	85.5148
9	A9	FALSE	Sample 17	Target 1	UNKNOWN	SYBR	None							22.7017	22.7728	0.0794744						TRUE	0.147336	TRUE	3	18	Amp		0.905996	N	85.3611
10	A10	FALSE	Sample 19	Target 1	UNKNOWN	SYBR	None							23.7882	23.7548	0.0386679						TRUE	0.147336	TRUE	3	19	Amp		0.906216	N	85.3611
13	B1	FALSE	Sample 1	Target 1	UNKNOWN	SYBR	None							22.4546	22.578	0.140742						TRUE	0.147336	TRUE	3	17	Amp		0.951345	N	85.3611
14	B2	FALSE	Sample 3	Target 1	UNKNOWN	SYBR	None							22.603	22.6452	0.0617026						TRUE	0.147336	TRUE	3	18	Amp		0.936857	N	85.3611
15	B3	FALSE	Sample 5	Target 1	UNKNOWN	SYBR	None							22.6346	22.7506	0.108213						TRUE	0.147336	TRUE	3	17	Amp		0.939232	N	85.3611
16	B4	FALSE	Sample 7	Target 1	UNKNOWN	SYBR	None							22.9798	23.0364	0.0800426						TRUE	0.147336	TRUE	3	18	Amp		0.91365	N	85.3611
17	B5	FALSE	Sample 9	Target 1	UNKNOWN	SYBR	None							22.6949	22.7366	0.069135						TRUE	0.147336	TRUE	3	17	Amp		0.910553	N	85.5148
18	B6	FALSE	Sample 11	Target 1	UNKNOWN	SYBR	None							22.7867	22.8043	0.0126992						TRUE	0.147336	TRUE	3	18	Amp		0.922867	N	85.3611
19	B7	FALSE	Sample 13	Target 1	UNKNOWN	SYBR	None							22.743	22.6944	0.0912061						TRUE	0.147336	TRUE	3	17	Amp		0.907758	N	85.5148
20	B8	FALSE	Sample 15	Target 1	UNKNOWN	SYBR	None							23.8707	23.9026	0.067531						TRUE	0.147336	TRUE	3	19	Amp		0.943895	N	85.5148
21	B9	FALSE	Sample 17	Target 1	UNKNOWN	SYBR	None							22.7511	22.7728	0.0794744						TRUE	0.147336	TRUE	3	18	Amp		0.904838	N	85.2074
22	B10	FALSE	Sample 19	Target 1	UNKNOWN	SYBR	None							23.788	23.7548	0.0386679						TRUE	0.147336	TRUE	3	19	Amp		0.910755	N	85.2074
25	C1	FALSE	Sample 1	Target 1	UNKNOWN	SYBR	None							22.4996	22.578	0.140742						TRUE	0.147336	TRUE	3	18	Amp		0.939466	N	85.2074
26	C2	FALSE	Sample 3	Target 1	UNKNOWN	SYBR	None							22.6734	22.6452	0.0617026						TRUE	0.147336	TRUE	3	19	Amp		0.929589	N	85.2074
27	C3	FALSE	Sample 5	Target 1	UNKNOWN	SYBR	None							22.7461	22.7506	0.108213						TRUE	0.147336	TRUE	3	18	Amp		0.919731	N	85.5148
29	C5	FALSE	Sample 9	Target 1	UNKNOWN	SYBR	None							22.7903	22.7366	0.069135						TRUE	0.147336	TRUE	3	18	Amp		0.915271	N	85.3611
30	C6	FALSE	Sample 11	Target 1	UNKNOWN	SYBR	None							22.8046	22.8043	0.0126992						TRUE	0.147336	TRUE	3	18	Amp		0.917853	N	85.3611
31	C7	FALSE	Sample 13	Target 1	UNKNOWN	SYBR	None							22.7017	22.6944	0.0912061						TRUE	0.147336	TRUE	3	19	Amp		0.902251	N	85.3611
32	C8	FALSE	Sample 15	Target 1	UNKNOWN	SYBR	None							23.8277	23.9026	0.067531						TRUE	0.147336	TRUE	3	19	Amp		0.940746	N	85.5148
33	C9	FALSE	Sample 17	Target 1	UNKNOWN	SYBR	None							22.7518	22.7728	0.0794744						TRUE	0.147336	TRUE	3	18	Amp		0.915312	N	85.2074
34	C10	FALSE	Sample 19	Target 1	UNKNOWN	SYBR	None							23.7168	23.7548	0.0386679						TRUE	0.147336	TRUE	3	19	Amp		0.914274	N	85.2074
37	D1	FALSE	Sample 1	Target 1	UNKNOWN	SYBR	None							22.7729	22.578	0.140742						TRUE	0.147336	TRUE	3	19	Amp		0.933388	N	85.2074
38	D2	FALSE	Sample 3	Target 1	UNKNOWN	SYBR	None							22.7184	22.6452	0.0617026						TRUE	0.147336	TRUE	3	18	Amp		0.939158	N	85.0537
39	D3	FALSE	Sample 5	Target 1	UNKNOWN	SYBR	None							22.8957	22.7506	0.108213						TRUE	0.147336	TRUE	3	18	Amp		0.926538	N	85.3611
41	D5	FALSE	Sample 9	Target 1	UNKNOWN	SYBR	None							22.8001	22.7366	0.069135						TRUE	0.147336	TRUE	3	18	Amp		0.951986	N	85.3611
42	D6	FALSE	Sample 11	Target 1	UNKNOWN	SYBR	None							22.8091	22.8043	0.0126992						TRUE	0.147336	TRUE	3	19	Amp		0.914979	N	85.3611
43	D7	FALSE	Sample 13	Target 1	UNKNOWN	SYBR	None							22.7689	22.6944	0.0912061						TRUE	0.147336	TRUE	3	18	Amp		0.889317	N	85.3611
44	D8	FALSE	Sample 15	Target 1	UNKNOWN	SYBR	None							23.9819	23.9026	0.067531						TRUE	0.147336	TRUE	3	19	Amp		0.918904	N	85.5148
45	D9	FALSE	Sample 17	Target 1	UNKNOWN	SYBR	None							22.8867	22.7728	0.0794744						TRUE	0.147336	TRUE	3	18	Amp		0.909392	N	84.9
46	D10	FALSE	Sample 19	Target 1	UNKNOWN	SYBR	None							23.7261	23.7548	0.0386679						TRUE	0.147336	TRUE	3	19	Amp		0.915919	N	85.2074
49	E1	FALSE	Sample 2	Target 1	UNKNOWN	SYBR	None							22.4292	22.4298	0.0207481						TRUE	0.147336	TRUE	3	17	Amp		0.959484	N	85.0537
50	E2	FALSE	Sample 4	Target 1	UNKNOWN	SYBR	None							23.0867	23.164	0.135669						TRUE	0.147336	TRUE	3	18	Amp		0.966736	N	85.0537
51	E3	FALSE	Sample 6	Target 1	UNKNOWN	SYBR	None							22.9957	22.9687	0.0247625						TRUE	0.147336	TRUE	3	17	Amp		0.92925	N	85.2074
52	E4	FALSE	Sample 8	Target 1	UNKNOWN	SYBR	None							22.9424	22.923	0.0565818						TRUE	0.147336	TRUE	3	18	Amp		0.910669	N	85.2074
53	E5	FALSE	Sample 10	Target 1	UNKNOWN	SYBR	None							23.3569	23.2913	0.058128						TRUE	0.147336	TRUE	3	18	Amp		0.901126	N	85.5148
54	E6	FALSE	Sample 12	Target 1	UNKNOWN	SYBR	None							22.9069	22.9296	0.0274462						TRUE	0.147336	TRUE	3	18	Amp		0.935349	N	85.2074
55	E7	FALSE	Sample 14	Target 1	UNKNOWN	SYBR	None							23.2373	23.2428	0.0172625						TRUE	0.147336	TRUE	3	18	Amp		0.917649	N	85.3611
56	E8	FALSE	Sample 16	Target 1	UNKNOWN	SYBR	None							22.1406	22.1279	0.0416371						TRUE	0.147336	TRUE	3	17	Amp		0.893721	N	85.5148
57	E9	FALSE	Sample 18	Target 1	UNKNOWN	SYBR	None							22.4579	22.4145	0.0525679						TRUE	0.147336	TRUE	3	18	Amp		0.927943	N	85.0537
58	E10	FALSE	Sample 20	Target 1	UNKNOWN	SYBR	None							22.1014	22.1102	0.0625082						TRUE	0.147336	TRUE	3	17	Amp		0.913593	N	85.2074
62	F2	FALSE	Sample 4	Target 1	UNKNOWN	SYBR	None							23.0607	23.164	0.135669						TRUE	0.147336	TRUE	3	18	Amp		0.975763	N	85.0537
63	F3	FALSE	Sample 6	Target 1	UNKNOWN	SYBR	None							22.9819	22.9687	0.0247625						TRUE	0.147336	TRUE	3	18	Amp		0.931316	N	85.2074
64	F4	FALSE	Sample 8	Target 1	UNKNOWN	SYBR	None							22.9627	22.923	0.0565818						TRUE	0.147336	TRUE	3	19	Amp		0.914327	N	85.2074
66	F6	FALSE	Sample 12	Target 1	UNKNOWN	SYBR	None							22.9642	22.9296	0.0274462						TRUE	0.147336	TRUE	3	18	Amp		0.938797	N	85.2074
67	F7	FALSE	Sample 14	Target 1	UNKNOWN	SYBR	None							23.2339	23.2428	0.0172625						TRUE	0.147336	TRUE	3	19	Amp		0.919516	N	85.3611
68	F8	FALSE	Sample 16	Target 1	UNKNOWN	SYBR	None							22.078	22.1279	0.0416371						TRUE	0.147336	TRUE	3	18	Amp		0.923823	N	85.3611
69	F9	FALSE	Sample 18	Target 1	UNKNOWN	SYBR	None							22.3552	22.4145	0.0525679						TRUE	0.147336	TRUE	3	18	Amp		0.929511	N	85.0537
70	F10	FALSE	Sample 20	Target 1	UNKNOWN	SYBR	None							22.1368	22.1102	0.0625082						TRUE	0.147336	TRUE	3	18	Amp		0.914385	N	85.2074
73	G1	FALSE	Sample 2	Target 1	UNKNOWN	SYBR	None							22.4509	22.4298	0.0207481						TRUE	0.147336	TRUE	3	17	Amp		0.97242	N	85.0537
74	G2	FALSE	Sample 4	Target 1	UNKNOWN	SYBR	None							23.1488	23.164	0.135669						TRUE	0.147336	TRUE	3	17	Amp		0.975809	N	85.0537
75	G3	FALSE	Sample 6	Target 1	UNKNOWN	SYBR	None							22.9571	22.9687	0.0247625						TRUE	0.147336	TRUE	3	18	Amp		0.929755	N	85.2074
76	G4	FALSE	Sample 8	Target 1	UNKNOWN	SYBR	None							22.9479	22.923	0.0565818						TRUE	0.147336	TRUE	3	19	Amp		0.917332	N	85.2074
77	G5	FALSE	Sample 10	Target 1	UNKNOWN	SYBR	None							23.2462	23.2913	0.058128						TRUE	0.147336	TRUE	3	19	Amp		0.91664	N	85.5148
78	G6	FALSE	Sample 12	Target 1	UNKNOWN	SYBR	None							22.9083	22.9296	0.0274462						TRUE	0.147336	TRUE	3	18	Amp		0.933693	N	85.3611
79	G7	FALSE	Sample 14	Target 1	UNKNOWN	SYBR	None							23.2315	23.2428	0.0172625						TRUE	0.147336	TRUE	3	19	Amp		0.929344	N	85.3611
80	G8	FALSE	Sample 16	Target 1	UNKNOWN	SYBR	None							22.116	22.1279	0.0416371						TRUE	0.147336	TRUE	3	18	Amp		0.901617	N	85.5148
81	G9	FALSE	Sample 18	Target 1	UNKNOWN	SYBR	None							22.4596	22.4145	0.0525679						TRUE	0.147336	TRUE	3	18	Amp		0.939878	N	85.0537
82	G10	FALSE	Sample 20	Target 1	UNKNOWN	SYBR	None							22.0279	22.1102	0.0625082						TRUE	0.147336	TRUE	3	17	Amp		0.938029	N	85.3611
85	H1	FALSE	Sample 2	Target 1	UNKNOWN	SYBR	None							22.4094	22.4298	0.0207481						TRUE	0.147336	TRUE	3	17	Amp		0.983725	N	84.9
86	H2	FALSE	Sample 4	Target 1	UNKNOWN	SYBR	None							23.3598	23.164	0.135669						TRUE	0.147336	TRUE	3	18	Amp		0.984516	N	84.9
87	H3	FALSE	Sample 6	Target 1	UNKNOWN	SYBR	None							22.9404	22.9687	0.0247625						TRUE	0.147336	TRUE	3	18	Amp		0.960219	N	85.2074
88	H4	FALSE	Sample 8	Target 1	UNKNOWN	SYBR	None							22.8391	22.923	0.0565818						TRUE	0.147336	TRUE	3	19	Amp		0.978794	N	85.3611
89	H5	FALSE	Sample 10	Target 1	UNKNOWN	SYBR	None							23.2707	23.2913	0.058128						TRUE	0.147336	TRUE	3	19	Amp		0.938549	N	85.5148
90	H6	FALSE	Sample 12	Target 1	UNKNOWN	SYBR	None							22.9392	22.9296	0.0274462						TRUE	0.147336	TRUE	3	18	Amp		0.95983	N	85.3611
91	H7	FALSE	Sample 14	Target 1	UNKNOWN	SYBR	None							23.2685	23.2428	0.0172625						TRUE	0.147336	TRUE	3	18	Amp		0.97633	N	85.3611
92	H8	FALSE	Sample 16	Target 1	UNKNOWN	SYBR	None							22.177	22.1279	0.0416371						TRUE	0.147336	TRUE	3	18	Amp		0.918943	N	85.5148
93	H9	FALSE	Sample 18	Target 1	UNKNOWN	SYBR	None							22.3852	22.4145	0.0525679						TRUE	0.147336	TRUE	3	18	Amp		0.980617	N	85.2074
94	H10	FALSE	Sample 20	Target 1	UNKNOWN	SYBR	None							22.1748	22.1102	0.0625082						TRUE	0.147336	TRUE	3	18	Amp		0.949774	N	85.2074
Analysis Type	Singleplex
Endogenous Control	Target 1
RQ Min/Max Confidence Level	95.0
Reference Sample	Sample 3

## Sheet: Melt Curve Raw Data
Block Type	96-Well 0.2-mL Block
Calibration Background is expired	No
Calibration Background performed on	09-15-2016
Calibration Pure Dye ABY is expired	No
Calibration Pure Dye ABY performed on	09-15-2016
Calibration Pure Dye FAM is expired	No
Calibration Pure Dye FAM performed on	09-15-2016
Calibration Pure Dye JUN is expired	No
Calibration Pure Dye JUN performed on	09-15-2016
Calibration Pure Dye NED is expired	No
Calibration Pure Dye NED performed on	09-15-2016
Calibration Pure Dye ROX is expired	No
Calibration Pure Dye ROX performed on	09-15-2016
Calibration Pure Dye SYBR is expired	No
Calibration Pure Dye SYBR performed on	09-15-2016
Calibration Pure Dye TAMRA is expired	No
Calibration Pure Dye TAMRA performed on	09-15-2016
Calibration Pure Dye VIC is expired	No
Calibration Pure Dye VIC performed on	09-15-2016
Calibration ROI is expired	No
Calibration ROI performed on	09-15-2016
Calibration Uniformity is expired	No
Calibration Uniformity performed on	09-15-2016
Chemistry	SYBR_GREEN
Date Created	2018-02-04 21:12:25 PM CST
Experiment Barcode
Experiment Comment
Experiment File Name	G:\wgh\小麦SYP基因家族鉴定与分析\定量结果\Q3\2018-02-02_100719 SNARE11.eds
Experiment Name	2018-02-02_100719
Experiment Run End Time	2018-02-04 06:26:49 AM CST
Experiment Type	Comparative Cт (ΔΔCт)
Instrument Name	272321075
Instrument Serial Number	272321075
Instrument Type	QuantStudio™ 3 System
Passive Reference	ROX
Post-read Stage/Step
Pre-read Stage/Step
Quantification Cycle Method	Ct
Signal Smoothing On	true
Stage where Melt Analysis is performed	Stage3
Stage/ Cycle where Ct Analysis is performed	Stage2, Step2
User Name
Well	Well Position	Reading	Temperature	Fluorescence	Derivative	Target Name
1	A1	1	60.0005	418143	7623.31	Target 1
1	A1	2	60.3079	416612	7737.89	Target 1
1	A1	3	60.6153	417733	7917.66	Target 1
1	A1	4	60.9227	413456	8148.08	Target 1
1	A1	5	61.2301	410765	8395.27	Target 1
1	A1	6	61.5375	407528	8619.45	Target 1
1	A1	7	61.8449	406636	8790.46	Target 1
1	A1	8	62.1523	401079	8908.9	Target 1
1	A1	9	62.4597	398376	8969.06	Target 1
1	A1	10	62.7671	397166	8982.88	Target 1
1	A1	11	63.0745	393449	8974.88	Target 1
1	A1	12	63.3819	389214	8963.53	Target 1
1	A1	13	63.6893	387230	8958.59	Target 1
1	A1	14	63.9967	385520	8963.56	Target 1
1	A1	15	64.3041	381500	8981.18	Target 1
1	A1	16	64.6115	377630	9018.47	Target 1
1	A1	17	64.9189	375013	9085.65	Target 1
1	A1	18	65.2263	374134	9189.83	Target 1
1	A1	19	65.5337	369166	9328.3	Target 1
1	A1	20	65.8411	367024	9486.19	Target 1
1	A1	21	66.1485	363943	9640.33	Target 1
1	A1	22	66.4559	359176	9763.83	Target 1
1	A1	23	66.7633	357652	9828.83	Target 1
1	A1	24	67.0707	354914	9811.74	Target 1
1	A1	25	67.3781	350295	9705.14	Target 1
1	A1	26	67.6855	346083	9530.96	Target 1
1	A1	27	67.9929	343659	9342.42	Target 1
1	A1	28	68.3003	341459	9205.85	Target 1
1	A1	29	68.6077	338765	9169.56	Target 1
1	A1	30	68.9151	336199	9239.13	Target 1
1	A1	31	69.2225	332958	9376.32	Target 1
1	A1	32	69.5299	329125	9520.38	Target 1
1	A1	33	69.8373	325455	9618.47	Target 1
1	A1	34	70.1447	323208	9646.36	Target 1
1	A1	35	70.4521	319644	9610.63	Target 1
1	A1	36	70.7595	316144	9534.79	Target 1
1	A1	37	71.0669	313138	9439.58	Target 1
1	A1	38	71.3743	311968	9330.7	Target 1
1	A1	39	71.6817	308050	9202.32	Target 1
1	A1	40	71.9891	303892	9053.57	Target 1
1	A1	41	72.2965	300920	8904.06	Target 1
1	A1	42	72.6039	298211	8800.4	Target 1
1	A1	43	72.9113	296854	8766.5	Target 1
1	A1	44	73.2187	293693	8792.65	Target 1
1	A1	45	73.5261	291507	8847.72	Target 1
1	A1	46	73.8335	286615	8886.38	Target 1
1	A1	47	74.1409	282112	8852.38	Target 1
1	A1	48	74.4483	281798	8754.4	Target 1
1	A1	49	74.7557	278382	8612.5	Target 1
1	A1	50	75.0631	275652	8458.88	Target 1
1	A1	51	75.3705	271997	8323.48	Target 1
1	A1	52	75.6779	270385	8223.94	Target 1
1	A1	53	75.9853	267092	8166.82	Target 1
1	A1	54	76.2927	265319	8150.93	Target 1
1	A1	55	76.6001	261520	8169.27	Target 1
1	A1	56	76.9075	259476	8209.81	Target 1
1	A1	57	77.215	257450	8256.83	Target 1
1	A1	58	77.5224	253648	8294.11	Target 1
1	A1	59	77.8298	251468	8309.36	Target 1
1	A1	60	78.1372	248180	8297.53	Target 1
1	A1	61	78.4445	246139	8261.3	Target 1
1	A1	62	78.752	242469	8207.79	Target 1
1	A1	63	79.0594	240844	8143.8	Target 1
1	A1	64	79.3668	238490	8074.06	Target 1
1	A1	65	79.6742	234405	8005.09	Target 1
1	A1	66	79.9816	233222	7951.72	Target 1
1	A1	67	80.289	229135	7939.89	Target 1
1	A1	68	80.5964	228020	8000.86	Target 1
1	A1	69	80.9038	226044	8160.82	Target 1
1	A1	70	81.2112	223430	8439.13	Target 1
1	A1	71	81.5186	220290	8869.25	Target 1
1	A1	72	81.826	215704	9642.67	Target 1
1	A1	73	82.1334	211864	10835.2	Target 1
1	A1	74	82.4408	213580	12684.7	Target 1
1	A1	75	82.7482	208327	15473.7	Target 1
1	A1	76	83.0556	203685	19471.1	Target 1
1	A1	77	83.363	198741	24862.9	Target 1
1	A1	78	83.6704	191227	31668.7	Target 1
1	A1	79	83.9778	182800	39646	Target 1
1	A1	80	84.2852	170721	48206.7	Target 1
1	A1	81	84.5926	154260	56400.6	Target 1
1	A1	82	84.9	129279	63022.3	Target 1
1	A1	83	85.2074	100596	66854	Target 1
1	A1	84	85.5148	64596.6	66989.3	Target 1
1	A1	85	85.8222	40865.9	63128.9	Target 1
1	A1	86	86.1296	27956.4	55726.4	Target 1
1	A1	87	86.437	24569.5	45907.3	Target 1
1	A1	88	86.7444	20831.2	35169.3	Target 1
1	A1	89	87.0518	19747	24972.2	Target 1
1	A1	90	87.3592	19896.8	16378.7	Target 1
1	A1	91	87.6666	19533.2	9875.01	Target 1
1	A1	92	87.974	19526.6	6003.25	Target 1
1	A1	93	88.2814	17339	3668.67	Target 1
1	A1	94	88.5888	15944.4	2272.74	Target 1
1	A1	95	88.8962	17688.7	1451.7	Target 1
1	A1	96	89.2036	17593.9	962.247	Target 1
1	A1	97	89.511	17141.9	673.122	Target 1
1	A1	98	89.8184	16463.5	520.746	Target 1
1	A1	99	90.1258	16438.5	465.915	Target 1
1	A1	100	90.4332	17221.7	470.249	Target 1
1	A1	101	90.7406	15650	492.229	Target 1
1	A1	102	91.048	14883.2	494.172	Target 1
1	A1	103	91.3554	15646.5	452.015	Target 1
1	A1	104	91.6628	14487.4	361.943	Target 1
1	A1	105	91.9702	15975.7	240.077	Target 1
1	A1	106	92.2776	14322	114.386	Target 1
1	A1	107	92.585	14842.1	12.0977	Target 1
1	A1	108	92.8924	15734	-51.875	Target 1
1	A1	109	93.1998	15748.9	-80.4365	Target 1
1	A1	110	93.5072	13186.4	-91.3125	Target 1
1	A1	111	93.8146	15356.5	-107.166	Target 1
1	A1	112	94.122	14628.7	-144.343	Target 1
1	A1	113	94.4294	14528	-206.785	Target 1
1	A1	114	94.7368	14515.6	-287.736	Target 1
2	A2	1	60.0005	415009	7555.66	Target 1
2	A2	2	60.3079	413268	7686.78	Target 1
2	A2	3	60.6153	409693	7834.91	Target 1
2	A2	4	60.9227	408180	8026.78	Target 1
2	A2	5	61.2301	406608	8278.55	Target 1
2	A2	6	61.5375	404394	8580.67	Target 1
2	A2	7	61.8449	402435	8897.63	Target 1
2	A2	8	62.1523	398011	9185.27	Target 1
2	A2	9	62.4597	394242	9444.77	Target 1
2	A2	10	62.7671	391610	9633	Target 1
2	A2	11	63.0745	389126	9759.75	Target 1
2	A2	12	63.3819	386132	9842.11	Target 1
2	A2	13	63.6893	382506	9888.76	Target 1
2	A2	14	63.9967	379143	9902.18	Target 1
2	A2	15	64.3041	376481	9888.18	Target 1
2	A2	16	64.6115	372745	9861.04	Target 1
2	A2	17	64.9189	368823	9837.38	Target 1
2	A2	18	65.2263	368317	9824.37	Target 1
2	A2	19	65.5337	364100	9812.83	Target 1
2	A2	20	65.8411	360115	9783.72	Target 1
2	A2	21	66.1485	357914	9724.25	Target 1
2	A2	22	66.4559	353830	9643.54	Target 1
2	A2	23	66.7633	351048	9574.84	Target 1
2	A2	24	67.0707	348378	9561.17	Target 1
2	A2	25	67.3781	344798	9631.26	Target 1
2	A2	26	67.6855	344039	9778.94	Target 1
2	A2	27	67.9929	339238	9959.4	Target 1
2	A2	28	68.3003	336196	10106.9	Target 1
2	A2	29	68.6077	333794	10165.1	Target 1
2	A2	30	68.9151	326907	10112.8	Target 1
2	A2	31	69.2225	325946	9972.26	Target 1
2	A2	32	69.5299	323906	9796.08	Target 1
2	A2	33	69.8373	318706	9642.79	Target 1
2	A2	34	70.1447	317108	9555.03	Target 1
2	A2	35	70.4521	314343	9546.37	Target 1
2	A2	36	70.7595	310661	9598.8	Target 1
2	A2	37	71.0669	308442	9669.15	Target 1
2	A2	38	71.3743	306248	9706.39	Target 1
2	A2	39	71.6817	300866	9674.66	Target 1
2	A2	40	71.9891	297574	9572.65	Target 1
2	A2	41	72.2965	294964	9435.55	Target 1
2	A2	42	72.6039	293751	9315.24	Target 1
2	A2	43	72.9113	289428	9249.71	Target 1
2	A2	44	73.2187	287111	9240.03	Target 1
2	A2	45	73.5261	284418	9249.42	Target 1
2	A2	46	73.8335	280473	9224.52	Target 1
2	A2	47	74.1409	277523	9138.75	Target 1
2	A2	48	74.4483	273979	8993.36	Target 1
2	A2	49	74.7557	270968	8826.23	Target 1
2	A2	50	75.0631	269213	8697.14	Target 1
2	A2	51	75.3705	266949	8656.14	Target 1
2	A2	52	75.6779	264805	8716.71	Target 1
2	A2	53	75.9853	261046	8847.49	Target 1
2	A2	54	76.2927	257585	8986.4	Target 1
2	A2	55	76.6001	255516	9069.49	Target 1
2	A2	56	76.9075	251530	9058.32	Target 1
2	A2	57	77.215	248236	8954.4	Target 1
2	A2	58	77.5224	246481	8794.99	Target 1
2	A2	59	77.8298	243003	8634.2	Target 1
2	A2	60	78.1372	242283	8519.13	Target 1
2	A2	61	78.4445	238546	8471.69	Target 1
2	A2	62	78.752	235770	8483.34	Target 1
2	A2	63	79.0594	232911	8522.57	Target 1
2	A2	64	79.3668	230813	8549.87	Target 1
2	A2	65	79.6742	228268	8534.48	Target 1
2	A2	66	79.9816	223938	8468.2	Target 1
2	A2	67	80.289	221422	8372.47	Target 1
2	A2	68	80.5964	220261	8295.37	Target 1
2	A2	69	80.9038	216949	8300.25	Target 1
2	A2	70	81.2112	215783	8453.8	Target 1
2	A2	71	81.5186	212340	8823.35	Target 1
2	A2	72	81.826	209519	9530.12	Target 1
2	A2	73	82.1334	205984	10759	Target 1
2	A2	74	82.4408	204905	12610.5	Target 1
2	A2	75	82.7482	200407	15282.4	Target 1
2	A2	76	83.0556	197127	18984.2	Target 1
2	A2	77	83.363	190064	23889.2	Target 1
2	A2	78	83.6704	183905	30054.4	Target 1
2	A2	79	83.9778	175158	37312	Target 1
2	A2	80	84.2852	166007	45164	Target 1
2	A2	81	84.5926	150158	52747.2	Target 1
2	A2	82	84.9	125077	58927	Target 1
2	A2	83	85.2074	96537.4	62535.2	Target 1
2	A2	84	85.5148	66049.1	62690.3	Target 1
2	A2	85	85.8222	39278	59089	Target 1
2	A2	86	86.1296	29538.2	52150.5	Target 1
2	A2	87	86.437	25892.1	42937.9	Target 1
2	A2	88	86.7444	22295.4	32870.5	Target 1
2	A2	89	87.0518	21771.6	23329.7	Target 1
2	A2	90	87.3592	22540.6	15316.1	Target 1
2	A2	91	87.6666	20753.2	9282.96	Target 1
2	A2	92	87.974	21083.2	5725.71	Target 1
2	A2	93	88.2814	19343.4	3520.3	Target 1
2	A2	94	88.5888	20739.9	2239.31	Target 1
2	A2	95	88.8962	18333.4	1509.83	Target 1
2	A2	96	89.2036	18811.3	1069.18	Target 1
2	A2	97	89.511	18619	768.872	Target 1
2	A2	98	89.8184	19054.6	544.693	Target 1
2	A2	99	90.1258	18424.2	378.777	Target 1
2	A2	100	90.4332	18151	269.737	Target 1
2	A2	101	90.7406	18695.2	216.197	Target 1
2	A2	102	91.048	17906.8	210.773	Target 1
2	A2	103	91.3554	18474.6	238.541	Target 1
2	A2	104	91.6628	17945	276.963	Target 1
2	A2	105	91.9702	17416.1	298.591	Target 1
2	A2	106	92.2776	17323.6	278.832	Target 1
2	A2	107	92.585	16361.1	207.099	Target 1
2	A2	108	92.8924	17232.4	94.8164	Target 1
2	A2	109	93.1998	17217.2	-26.5918	Target 1
2	A2	110	93.5072	17560.5	-118.997	Target 1
2	A2	111	93.8146	17376.9	-155.647	Target 1
2	A2	112	94.122	17740.3	-133.573	Target 1
2	A2	113	94.4294	16991.1	-73.1338	Target 1
2	A2	114	94.7368	16438.9	-5.6875	Target 1
3	A3	1	60.0005	357795	6618.56	Target 1
3	A3	2	60.3079	357244	6760.59	Target 1
3	A3	3	60.6153	355936	6956.58	Target 1
3	A3	4	60.9227	352811	7198.63	Target 1
3	A3	5	61.2301	351673	7458.6	Target 1
3	A3	6	61.5375	349249	7694.28	Target 1
3	A3	7	61.8449	346377	7886.65	Target 1
3	A3	8	62.1523	343660	7970.96	Target 1
3	A3	9	62.4597	339949	7956.9	Target 1
3	A3	10	62.7671	337401	7890.29	Target 1
3	A3	11	63.0745	335592	7833.14	Target 1
3	A3	12	63.3819	333550	7835.81	Target 1
3	A3	13	63.6893	330961	7917.88	Target 1
3	A3	14	63.9967	328480	8065.57	Target 1
3	A3	15	64.3041	325611	8243.81	Target 1
3	A3	16	64.6115	323472	8412.76	Target 1
3	A3	17	64.9189	319323	8539.14	Target 1
3	A3	18	65.2263	317734	8601.79	Target 1
3	A3	19	65.5337	315149	8592.91	Target 1
3	A3	20	65.8411	311265	8520.37	Target 1
3	A3	21	66.1485	308588	8407.29	Target 1
3	A3	22	66.4559	305648	8286.91	Target 1
3	A3	23	66.7633	304493	8190.68	Target 1
3	A3	24	67.0707	300926	8136.54	Target 1
3	A3	25	67.3781	298638	8123.79	Target 1
3	A3	26	67.6855	296377	8137.08	Target 1
3	A3	27	67.9929	292588	8155.49	Target 1
3	A3	28	68.3003	290912	8161.58	Target 1
3	A3	29	68.6077	288521	8147.16	Target 1
3	A3	30	68.9151	284350	8116.17	Target 1
3	A3	31	69.2225	283078	8084.06	Target 1
3	A3	32	69.5299	279061	8072	Target 1
3	A3	33	69.8373	277993	8096.38	Target 1
3	A3	34	70.1447	275411	8158.02	Target 1
3	A3	35	70.4521	272031	8237.52	Target 1
3	A3	36	70.7595	269770	8301.26	Target 1
3	A3	37	71.0669	267132	8315.24	Target 1
3	A3	38	71.3743	263827	8261.14	Target 1
3	A3	39	71.6817	261724	8145.4	Target 1
3	A3	40	71.9891	257899	7997.8	Target 1
3	A3	41	72.2965	256645	7858.46	Target 1
3	A3	42	72.6039	254244	7759.49	Target 1
3	A3	43	72.9113	251883	7711.23	Target 1
3	A3	44	73.2187	248746	7700.1	Target 1
3	A3	45	73.5261	246916	7698.64	Target 1
3	A3	46	73.8335	243134	7681.61	Target 1
3	A3	47	74.1409	241153	7639.2	Target 1
3	A3	48	74.4483	238910	7568.74	Target 1
3	A3	49	74.7557	236466	7476.06	Target 1
3	A3	50	75.0631	233747	7369.45	Target 1
3	A3	51	75.3705	231051	7257.94	Target 1
3	A3	52	75.6779	229446	7151.7	Target 1
3	A3	53	75.9853	226464	7061.38	Target 1
3	A3	54	76.2927	224767	6995.83	Target 1
3	A3	55	76.6001	222792	6959.25	Target 1
3	A3	56	76.9075	219768	6949.73	Target 1
3	A3	57	77.215	218185	6960.53	Target 1
3	A3	58	77.5224	216107	6982.75	Target 1
3	A3	59	77.8298	213325	7007.52	Target 1
3	A3	60	78.1372	211045	7026.4	Target 1
3	A3	61	78.4445	209564	7030.38	Target 1
3	A3	62	78.752	205958	7009.12	Target 1
3	A3	63	79.0594	204564	6952.97	Target 1
3	A3	64	79.3668	202777	6858.92	Target 1
3	A3	65	79.6742	198907	6738.59	Target 1
3	A3	66	79.9816	197392	6622.24	Target 1
3	A3	67	80.289	195758	6553.32	Target 1
3	A3	68	80.5964	194432	6574.28	Target 1
3	A3	69	80.9038	192541	6713.94	Target 1
3	A3	70	81.2112	190737	6988.37	Target 1
3	A3	71	81.5186	186423	7419.89	Target 1
3	A3	72	81.826	184770	8124.33	Target 1
3	A3	73	82.1334	182986	9242.76	Target 1
3	A3	74	82.4408	180439	10915.4	Target 1
3	A3	75	82.7482	177380	13359.4	Target 1
3	A3	76	83.0556	174645	16787.3	Target 1
3	A3	77	83.363	168311	21353.1	Target 1
3	A3	78	83.6704	163399	27079.3	Target 1
3	A3	79	83.9778	154623	33766.5	Target 1
3	A3	80	84.2852	145070	40913.2	Target 1
3	A3	81	84.5926	131976	47700.5	Target 1
3	A3	82	84.9	107835	53090.2	Target 1
3	A3	83	85.2074	83515.8	56046.4	Target 1
3	A3	84	85.5148	54036.9	55825.1	Target 1
3	A3	85	85.8222	32186.4	52230.5	Target 1
3	A3	86	86.1296	23159.3	45726.3	Target 1
3	A3	87	86.437	20912.9	37337.1	Target 1
3	A3	88	86.7444	19762.5	28361.1	Target 1
3	A3	89	87.0518	17623.5	20004.4	Target 1
3	A3	90	87.3592	17383.9	13089.3	Target 1
3	A3	91	87.6666	16650	7941.73	Target 1
3	A3	92	87.974	16812.3	4908.88	Target 1
3	A3	93	88.2814	16052.2	3057.32	Target 1
3	A3	94	88.5888	14971.1	2000.95	Target 1
3	A3	95	88.8962	15862.4	1431.51	Target 1
3	A3	96	89.2036	15378.2	1121.38	Target 1
3	A3	97	89.511	13680	922.003	Target 1
3	A3	98	89.8184	14104	748.913	Target 1
3	A3	99	90.1258	13481.2	566.744	Target 1
3	A3	100	90.4332	14263.7	375.469	Target 1
3	A3	101	90.7406	13740.6	195.598	Target 1
3	A3	102	91.048	13589.6	53.1318	Target 1
3	A3	103	91.3554	13967.1	-32.0874	Target 1
3	A3	104	91.6628	14202.6	-52.2422	Target 1
3	A3	105	91.9702	13416.8	-12.6914	Target 1
3	A3	106	92.2776	13969.2	69.2075	Target 1
3	A3	107	92.585	13721.1	166.613	Target 1
3	A3	108	92.8924	12571.2	247.961	Target 1
3	A3	109	93.1998	13079.1	284.817	Target 1
3	A3	110	93.5072	12418.9	261.255	Target 1
3	A3	111	93.8146	11854	180.632	Target 1
3	A3	112	94.122	12682.6	65.1201	Target 1
3	A3	113	94.4294	13197.8	-53.437	Target 1
3	A3	114	94.7368	12697.8	-147.347	Target 1
4	A4	1	60.0005	398840	6660.56	Target 1
4	A4	2	60.3079	396394	6847.97	Target 1
4	A4	3	60.6153	395877	7047.47	Target 1
4	A4	4	60.9227	392696	7272.9	Target 1
4	A4	5	61.2301	390502	7535.54	Target 1
4	A4	6	61.5375	388713	7833.15	Target 1
4	A4	7	61.8449	387523	8145.09	Target 1
4	A4	8	62.1523	383492	8438.87	Target 1
4	A4	9	62.4597	380804	8689.95	Target 1
4	A4	10	62.7671	376823	8905.22	Target 1
4	A4	11	63.0745	375032	9063.5	Target 1
4	A4	12	63.3819	372139	9184.11	Target 1
4	A4	13	63.6893	368789	9280.72	Target 1
4	A4	14	63.9967	366578	9353.62	Target 1
4	A4	15	64.3041	362635	9393.4	Target 1
4	A4	16	64.6115	360189	9392.42	Target 1
4	A4	17	64.9189	356806	9356.39	Target 1
4	A4	18	65.2263	353617	9306.71	Target 1
4	A4	19	65.5337	350847	9272.44	Target 1
4	A4	20	65.8411	347949	9275.49	Target 1
4	A4	21	66.1485	346183	9318.27	Target 1
4	A4	22	66.4559	342527	9381.68	Target 1
4	A4	23	66.7633	339209	9435.61	Target 1
4	A4	24	67.0707	335816	9455.11	Target 1
4	A4	25	67.3781	333413	9432.07	Target 1
4	A4	26	67.6855	330084	9376.81	Target 1
4	A4	27	67.9929	326550	9308.63	Target 1
4	A4	28	68.3003	324546	9244.09	Target 1
4	A4	29	68.6077	321850	9189.33	Target 1
4	A4	30	68.9151	318317	9141.3	Target 1
4	A4	31	69.2225	314855	9094.87	Target 1
4	A4	32	69.5299	312267	9048.89	Target 1
4	A4	33	69.8373	309829	9007.05	Target 1
4	A4	34	70.1447	307127	8972.2	Target 1
4	A4	35	70.4521	303144	8941.76	Target 1
4	A4	36	70.7595	301533	8907.74	Target 1
4	A4	37	71.0669	298892	8862.64	Target 1
4	A4	38	71.3743	294878	8806.39	Target 1
4	A4	39	71.6817	291847	8749	Target 1
4	A4	40	71.9891	290962	8705.49	Target 1
4	A4	41	72.2965	287118	8687.47	Target 1
4	A4	42	72.6039	284709	8696.72	Target 1
4	A4	43	72.9113	281368	8725.29	Target 1
4	A4	44	73.2187	279090	8759.68	Target 1
4	A4	45	73.5261	275035	8784.64	Target 1
4	A4	46	73.8335	273864	8784.03	Target 1
4	A4	47	74.1409	270690	8743.04	Target 1
4	A4	48	74.4483	266186	8654.64	Target 1
4	A4	49	74.7557	264228	8541.36	Target 1
4	A4	50	75.0631	261634	8412.39	Target 1
4	A4	51	75.3705	258938	8292.42	Target 1
4	A4	52	75.6779	257273	8197.48	Target 1
4	A4	53	75.9853	253700	8126.41	Target 1
4	A4	54	76.2927	251121	8063.31	Target 1
4	A4	55	76.6001	248640	7989.2	Target 1
4	A4	56	76.9075	245461	7894.8	Target 1
4	A4	57	77.215	244654	7786.14	Target 1
4	A4	58	77.5224	240459	7681.96	Target 1
4	A4	59	77.8298	238805	7604.66	Target 1
4	A4	60	78.1372	237277	7570.25	Target 1
4	A4	61	78.4445	234653	7581.13	Target 1
4	A4	62	78.752	231287	7625.01	Target 1
4	A4	63	79.0594	229246	7680.12	Target 1
4	A4	64	79.3668	228054	7724.11	Target 1
4	A4	65	79.6742	223359	7743.78	Target 1
4	A4	66	79.9816	221704	7741.27	Target 1
4	A4	67	80.289	220069	7735.93	Target 1
4	A4	68	80.5964	216799	7761.36	Target 1
4	A4	69	80.9038	214418	7860.18	Target 1
4	A4	70	81.2112	212915	8081.31	Target 1
4	A4	71	81.5186	210560	8483.93	Target 1
4	A4	72	81.826	206694	9216.77	Target 1
4	A4	73	82.1334	203877	10400.8	Target 1
4	A4	74	82.4408	202732	12184.9	Target 1
4	A4	75	82.7482	198305	14778.5	Target 1
4	A4	76	83.0556	194909	18400.3	Target 1
4	A4	77	83.363	189149	23228.7	Target 1
4	A4	78	83.6704	182543	29322.5	Target 1
4	A4	79	83.9778	173887	36517.6	Target 1
4	A4	80	84.2852	164191	44329	Target 1
4	A4	81	84.5926	148522	51915.7	Target 1
4	A4	82	84.9	125595	58164.8	Target 1
4	A4	83	85.2074	96893.5	61914.3	Target 1
4	A4	84	85.5148	63638.8	62266.2	Target 1
4	A4	85	85.8222	39195.6	58884.5	Target 1
4	A4	86	86.1296	27933.2	52154.8	Target 1
4	A4	87	86.437	23180.3	43120	Target 1
4	A4	88	86.7444	21736.6	33195.6	Target 1
4	A4	89	87.0518	20222.6	23770.2	Target 1
4	A4	90	87.3592	19644.6	15854.1	Target 1
4	A4	91	87.6666	19028.3	9907.71	Target 1
4	A4	92	87.974	19289.6	6222.61	Target 1
4	A4	93	88.2814	17534.6	4047.69	Target 1
4	A4	94	88.5888	15860.3	2804.86	Target 1
4	A4	95	88.8962	17040.8	2113.46	Target 1
4	A4	96	89.2036	16150.7	1700.47	Target 1
4	A4	97	89.511	15089.9	1402.76	Target 1
4	A4	98	89.8184	14891.9	1140.21	Target 1
4	A4	99	90.1258	14369.2	885.918	Target 1
4	A4	100	90.4332	14418.8	643.695	Target 1
4	A4	101	90.7406	14764.1	430.844	Target 1
4	A4	102	91.048	14810.7	263.309	Target 1
4	A4	103	91.3554	14509.5	145.634	Target 1
4	A4	104	91.6628	13620.8	70.3594	Target 1
4	A4	105	91.9702	14596.7	26.2295	Target 1
4	A4	106	92.2776	13131.6	7.21582	Target 1
4	A4	107	92.585	15071.2	13.5342	Target 1
4	A4	108	92.8924	14171.2	43.6318	Target 1
4	A4	109	93.1998	14103.6	85.6631	Target 1
4	A4	110	93.5072	12271.9	118.061	Target 1
4	A4	111	93.8146	13567.8	120.146	Target 1
4	A4	112	94.122	13323.1	83.9404	Target 1
4	A4	113	94.4294	14312.4	17.2998	Target 1
4	A4	114	94.7368	11969.2	-63.0293	Target 1
5	A5	1	60.0005	437776	7145.71	Target 1
5	A5	2	60.3079	435453	7446.85	Target 1
5	A5	3	60.6153	434255	7773.12	Target 1
5	A5	4	60.9227	432090	8113.99	Target 1
5	A5	5	61.2301	429343	8453.39	Target 1
5	A5	6	61.5375	426596	8774.26	Target 1
5	A5	7	61.8449	423539	9063.15	Target 1
5	A5	8	62.1523	421040	9313.73	Target 1
5	A5	9	62.4597	417044	9528.15	Target 1
5	A5	10	62.7671	415757	9730.68	Target 1
5	A5	11	63.0745	410948	9929.5	Target 1
5	A5	12	63.3819	407090	10133.2	Target 1
5	A5	13	63.6893	406507	10348.9	Target 1
5	A5	14	63.9967	402039	10568.7	Target 1
5	A5	15	64.3041	398168	10770.5	Target 1
5	A5	16	64.6115	395574	10928.6	Target 1
5	A5	17	64.9189	390610	11027.5	Target 1
5	A5	18	65.2263	388574	11069.7	Target 1
5	A5	19	65.5337	384208	11075.5	Target 1
5	A5	20	65.8411	380138	11072	Target 1
5	A5	21	66.1485	377958	11079.5	Target 1
5	A5	22	66.4559	374846	11100.9	Target 1
5	A5	23	66.7633	370434	11121.8	Target 1
5	A5	24	67.0707	367068	11118.5	Target 1
5	A5	25	67.3781	362802	11070.8	Target 1
5	A5	26	67.6855	360554	10971.3	Target 1
5	A5	27	67.9929	356748	10830.3	Target 1
5	A5	28	68.3003	352483	10673.2	Target 1
5	A5	29	68.6077	348736	10531.4	Target 1
5	A5	30	68.9151	347051	10429.3	Target 1
5	A5	31	69.2225	344450	10373.6	Target 1
5	A5	32	69.5299	339544	10352.8	Target 1
5	A5	33	69.8373	335832	10348.8	Target 1
5	A5	34	70.1447	333493	10350.4	Target 1
5	A5	35	70.4521	330482	10358.5	Target 1
5	A5	36	70.7595	326729	10380.3	Target 1
5	A5	37	71.0669	323221	10418	Target 1
5	A5	38	71.3743	321800	10461.6	Target 1
5	A5	39	71.6817	317264	10491.9	Target 1
5	A5	40	71.9891	312810	10490.4	Target 1
5	A5	41	72.2965	311223	10447.4	Target 1
5	A5	42	72.6039	306354	10364.5	Target 1
5	A5	43	72.9113	304369	10248.3	Target 1
5	A5	44	73.2187	300654	10105.7	Target 1
5	A5	45	73.5261	297205	9944.39	Target 1
5	A5	46	73.8335	293683	9778.11	Target 1
5	A5	47	74.1409	290844	9630.22	Target 1
5	A5	48	74.4483	287999	9535.09	Target 1
5	A5	49	74.7557	285712	9499.82	Target 1
5	A5	50	75.0631	282054	9517.26	Target 1
5	A5	51	75.3705	280309	9564.3	Target 1
5	A5	52	75.6779	274932	9611.08	Target 1
5	A5	53	75.9853	272134	9632.98	Target 1
5	A5	54	76.2927	269902	9616.55	Target 1
5	A5	55	76.6001	266635	9569.18	Target 1
5	A5	56	76.9075	264431	9499.84	Target 1
5	A5	57	77.215	259795	9410.26	Target 1
5	A5	58	77.5224	258073	9302.39	Target 1
5	A5	59	77.8298	254361	9181.36	Target 1
5	A5	60	78.1372	252097	9057.38	Target 1
5	A5	61	78.4445	249878	8942.92	Target 1
5	A5	62	78.752	245787	8848.28	Target 1
5	A5	63	79.0594	243539	8779.53	Target 1
5	A5	64	79.3668	241571	8739.15	Target 1
5	A5	65	79.6742	237986	8727.67	Target 1
5	A5	66	79.9816	235849	8745.09	Target 1
5	A5	67	80.289	233040	8791.99	Target 1
5	A5	68	80.5964	229862	8871.71	Target 1
5	A5	69	80.9038	227526	8994.67	Target 1
5	A5	70	81.2112	224856	9185.95	Target 1
5	A5	71	81.5186	221413	9496.34	Target 1
5	A5	72	81.826	218708	10063.4	Target 1
5	A5	73	82.1334	215421	11022.7	Target 1
5	A5	74	82.4408	212368	12556.5	Target 1
5	A5	75	82.7482	210721	14886.9	Target 1
5	A5	76	83.0556	206487	18239.2	Target 1
5	A5	77	83.363	199585	22805.8	Target 1
5	A5	78	83.6704	193435	28690.8	Target 1
5	A5	79	83.9778	184479	35821.6	Target 1
5	A5	80	84.2852	176542	43840.9	Target 1
5	A5	81	84.5926	162134	52027.3	Target 1
5	A5	82	84.9	137768	59313.4	Target 1
5	A5	83	85.2074	109740	64448.1	Target 1
5	A5	84	85.5148	75108.1	66295.3	Target 1
5	A5	85	85.8222	43138.1	64188.3	Target 1
5	A5	86	86.1296	27028.6	58206.4	Target 1
5	A5	87	86.437	21024.9	49233.9	Target 1
5	A5	88	86.7444	19511.1	38733.8	Target 1
5	A5	89	87.0518	19485.8	28308.6	Target 1
5	A5	90	87.3592	17328.6	19239.6	Target 1
5	A5	91	87.6666	15547.5	12208.1	Target 1
5	A5	92	87.974	15305.7	7530.01	Target 1
5	A5	93	88.2814	15800.7	4708.84	Target 1
5	A5	94	88.5888	15035.2	3018.89	Target 1
5	A5	95	88.8962	13782.6	2036.54	Target 1
5	A5	96	89.2036	13077.2	1448.66	Target 1
5	A5	97	89.511	13136.4	1065.19	Target 1
5	A5	98	89.8184	13874.9	792.875	Target 1
5	A5	99	90.1258	13139.1	595.199	Target 1
5	A5	100	90.4332	12922.2	456.218	Target 1
5	A5	101	90.7406	12475.9	359.659	Target 1
5	A5	102	91.048	12576.3	285.92	Target 1
5	A5	103	91.3554	12060.9	219.711	Target 1
5	A5	104	91.6628	12740	156.871	Target 1
5	A5	105	91.9702	11427.3	103.186	Target 1
5	A5	106	92.2776	12728	65.8623	Target 1
5	A5	107	92.585	12752	44.2715	Target 1
5	A5	108	92.8924	11001.4	27.1279	Target 1
5	A5	109	93.1998	11863	-1.20117	Target 1
5	A5	110	93.5072	10966.9	-49.7793	Target 1
5	A5	111	93.8146	12275.8	-114.192	Target 1
5	A5	112	94.122	11771.3	-179.507	Target 1
5	A5	113	94.4294	11840	-230.695	Target 1
5	A5	114	94.7368	11598.7	-262.063	Target 1
6	A6	1	60.0005	430971	7967.12	Target 1
6	A6	2	60.3079	428231	8133.28	Target 1
6	A6	3	60.6153	427881	8338.41	Target 1
6	A6	4	60.9227	424938	8589.15	Target 1
6	A6	5	61.2301	422475	8879.27	Target 1
6	A6	6	61.5375	419605	9188.56	Target 1
6	A6	7	61.8449	417076	9488.33	Target 1
6	A6	8	62.1523	413990	9759.37	Target 1
6	A6	9	62.4597	409646	9989.37	Target 1
6	A6	10	62.7671	407855	10153.6	Target 1
6	A6	11	63.0745	403265	10261.8	Target 1
6	A6	12	63.3819	400748	10330.2	Target 1
6	A6	13	63.6893	397598	10373.2	Target 1
6	A6	14	63.9967	393784	10397.1	Target 1
6	A6	15	64.3041	390661	10400.3	Target 1
6	A6	16	64.6115	388616	10380.4	Target 1
6	A6	17	64.9189	383559	10343.2	Target 1
6	A6	18	65.2263	380108	10307.7	Target 1
6	A6	19	65.5337	378170	10300.1	Target 1
6	A6	20	65.8411	374539	10340.1	Target 1
6	A6	21	66.1485	372448	10426.8	Target 1
6	A6	22	66.4559	367650	10535.5	Target 1
6	A6	23	66.7633	365560	10627.1	Target 1
6	A6	24	67.0707	360659	10665.5	Target 1
6	A6	25	67.3781	358791	10634.7	Target 1
6	A6	26	67.6855	353499	10545.5	Target 1
6	A6	27	67.9929	350854	10430.4	Target 1
6	A6	28	68.3003	348144	10329	Target 1
6	A6	29	68.6077	345425	10270.5	Target 1
6	A6	30	68.9151	341269	10262.7	Target 1
6	A6	31	69.2225	338855	10292.1	Target 1
6	A6	32	69.5299	334285	10332	Target 1
6	A6	33	69.8373	333022	10354.5	Target 1
6	A6	34	70.1447	327624	10340.8	Target 1
6	A6	35	70.4521	324844	10287	Target 1
6	A6	36	70.7595	322222	10203.1	Target 1
6	A6	37	71.0669	318617	10106	Target 1
6	A6	38	71.3743	316498	10011.8	Target 1
6	A6	39	71.6817	311878	9929.76	Target 1
6	A6	40	71.9891	310342	9861.53	Target 1
6	A6	41	72.2965	306332	9804.35	Target 1
6	A6	42	72.6039	303548	9756.05	Target 1
6	A6	43	72.9113	300059	9717.27	Target 1
6	A6	44	73.2187	297045	9691.11	Target 1
6	A6	45	73.5261	294814	9679.43	Target 1
6	A6	46	73.8335	290590	9678.76	Target 1
6	A6	47	74.1409	287736	9678.12	Target 1
6	A6	48	74.4483	285344	9662.81	Target 1
6	A6	49	74.7557	282238	9620.72	Target 1
6	A6	50	75.0631	277413	9546.83	Target 1
6	A6	51	75.3705	275174	9448.95	Target 1
6	A6	52	75.6779	273632	9344.54	Target 1
6	A6	53	75.9853	269155	9252.77	Target 1
6	A6	54	76.2927	266573	9186.7	Target 1
6	A6	55	76.6001	264445	9149.78	Target 1
6	A6	56	76.9075	261629	9138.14	Target 1
6	A6	57	77.215	257351	9144.24	Target 1
6	A6	58	77.5224	255736	9158.48	Target 1
6	A6	59	77.8298	253469	9168.36	Target 1
6	A6	60	78.1372	249910	9159.39	Target 1
6	A6	61	78.4445	246280	9119.35	Target 1
6	A6	62	78.752	243262	9044.33	Target 1
6	A6	63	79.0594	240998	8941.62	Target 1
6	A6	64	79.3668	239683	8826.7	Target 1
6	A6	65	79.6742	234984	8717.45	Target 1
6	A6	66	79.9816	232707	8630.51	Target 1
6	A6	67	80.289	230276	8582.61	Target 1
6	A6	68	80.5964	229417	8594.89	Target 1
6	A6	69	80.9038	224151	8698.39	Target 1
6	A6	70	81.2112	222317	8939.06	Target 1
6	A6	71	81.5186	221004	9382.44	Target 1
6	A6	72	81.826	217014	10165.9	Target 1
6	A6	73	82.1334	214231	11431.6	Target 1
6	A6	74	82.4408	211329	13306.3	Target 1
6	A6	75	82.7482	207621	15980.4	Target 1
6	A6	76	83.0556	203257	19665.2	Target 1
6	A6	77	83.363	196391	24553.3	Target 1
6	A6	78	83.6704	190683	30738.8	Target 1
6	A6	79	83.9778	180631	38097.5	Target 1
6	A6	80	84.2852	171774	46167.7	Target 1
6	A6	81	84.5926	154536	54098.3	Target 1
6	A6	82	84.9	130338	60729.5	Target 1
6	A6	83	85.2074	99038.5	64825	Target 1
6	A6	84	85.5148	64678.9	65406.2	Target 1
6	A6	85	85.8222	37113.3	62075.4	Target 1
6	A6	86	86.1296	23945.2	55195.9	Target 1
6	A6	87	86.437	19914.3	45835.5	Target 1
6	A6	88	86.7444	17786.7	35470	Target 1
6	A6	89	87.0518	17246.2	25557.2	Target 1
6	A6	90	87.3592	14726.4	17161.4	Target 1
6	A6	91	87.6666	14858.5	10773.8	Target 1
6	A6	92	87.974	13567.1	6691.08	Target 1
6	A6	93	88.2814	14604.8	4176.79	Target 1
6	A6	94	88.5888	12694.5	2701.45	Target 1
6	A6	95	88.8962	13700	1880.79	Target 1
6	A6	96	89.2036	12394.4	1426.17	Target 1
6	A6	97	89.511	11295.1	1152.14	Target 1
6	A6	98	89.8184	12052.3	960.705	Target 1
6	A6	99	90.1258	11459.6	816.667	Target 1
6	A6	100	90.4332	11484.2	718.424	Target 1
6	A6	101	90.7406	11792.3	668.747	Target 1
6	A6	102	91.048	11066.2	654.487	Target 1
6	A6	103	91.3554	10899.3	643.891	Target 1
6	A6	104	91.6628	9214.48	601.593	Target 1
6	A6	105	91.9702	9397.3	509.661	Target 1
6	A6	106	92.2776	10596.1	378.212	Target 1
6	A6	107	92.585	10041.3	236.984	Target 1
6	A6	108	92.8924	10708.1	114.67	Target 1
6	A6	109	93.1998	8910.34	22.21	Target 1
6	A6	110	93.5072	9750.14	-48.5547	Target 1
6	A6	111	93.8146	10099	-113.54	Target 1
6	A6	112	94.122	9588.21	-184.193	Target 1
6	A6	113	94.4294	10117.2	-263.269	Target 1
6	A6	114	94.7368	9593.59	-348.176	Target 1
7	A7	1	60.0005	442464	8018.83	Target 1
7	A7	2	60.3079	440858	8228.54	Target 1
7	A7	3	60.6153	440123	8483.88	Target 1
7	A7	4	60.9227	437427	8780.34	Target 1
7	A7	5	61.2301	434882	9103.72	Target 1
7	A7	6	61.5375	429783	9433.36	Target 1
7	A7	7	61.8449	429128	9745.07	Target 1
7	A7	8	62.1523	426970	10014.8	Target 1
7	A7	9	62.4597	420544	10234.5	Target 1
7	A7	10	62.7671	419764	10376.2	Target 1
7	A7	11	63.0745	414610	10451.1	Target 1
7	A7	12	63.3819	410922	10487.3	Target 1
7	A7	13	63.6893	409593	10517.4	Target 1
7	A7	14	63.9967	405576	10565.4	Target 1
7	A7	15	64.3041	401650	10640.1	Target 1
7	A7	16	64.6115	399816	10737.5	Target 1
7	A7	17	64.9189	393620	10846.8	Target 1
7	A7	18	65.2263	393143	10954.8	Target 1
7	A7	19	65.5337	389126	11047.5	Target 1
7	A7	20	65.8411	383755	11112.4	Target 1
7	A7	21	66.1485	382400	11142.9	Target 1
7	A7	22	66.4559	377448	11139.8	Target 1
7	A7	23	66.7633	373584	11109	Target 1
7	A7	24	67.0707	371044	11057	Target 1
7	A7	25	67.3781	368510	10989	Target 1
7	A7	26	67.6855	363384	10912.9	Target 1
7	A7	27	67.9929	359169	10843.9	Target 1
7	A7	28	68.3003	357245	10801.3	Target 1
7	A7	29	68.6077	353859	10795.8	Target 1
7	A7	30	68.9151	351297	10817.4	Target 1
7	A7	31	69.2225	347218	10835.9	Target 1
7	A7	32	69.5299	341470	10814.9	Target 1
7	A7	33	69.8373	340949	10732.6	Target 1
7	A7	34	70.1447	335376	10591.7	Target 1
7	A7	35	70.4521	332809	10417.1	Target 1
7	A7	36	70.7595	330095	10242.7	Target 1
7	A7	37	71.0669	326998	10098.6	Target 1
7	A7	38	71.3743	323274	10002.4	Target 1
7	A7	39	71.6817	321116	9960.39	Target 1
7	A7	40	71.9891	317829	9959.05	Target 1
7	A7	41	72.2965	314280	9984.94	Target 1
7	A7	42	72.6039	311388	10027.3	Target 1
7	A7	43	72.9113	308090	10075.1	Target 1
7	A7	44	73.2187	304187	10120.6	Target 1
7	A7	45	73.5261	302334	10157.5	Target 1
7	A7	46	73.8335	297678	10177.5	Target 1
7	A7	47	74.1409	295241	10169.7	Target 1
7	A7	48	74.4483	291271	10123.7	Target 1
7	A7	49	74.7557	288373	10033.1	Target 1
7	A7	50	75.0631	285044	9907.19	Target 1
7	A7	51	75.3705	282329	9757.82	Target 1
7	A7	52	75.6779	278279	9607.28	Target 1
7	A7	53	75.9853	275626	9488.62	Target 1
7	A7	54	76.2927	273119	9432.19	Target 1
7	A7	55	76.6001	271071	9450.28	Target 1
7	A7	56	76.9075	267779	9524.96	Target 1
7	A7	57	77.215	264725	9609.96	Target 1
7	A7	58	77.5224	261504	9649.65	Target 1
7	A7	59	77.8298	257357	9605.92	Target 1
7	A7	60	78.1372	253833	9478.32	Target 1
7	A7	61	78.4445	252438	9303.26	Target 1
7	A7	62	78.752	249556	9133.52	Target 1
7	A7	63	79.0594	246616	9010.67	Target 1
7	A7	64	79.3668	244333	8947.71	Target 1
7	A7	65	79.6742	241890	8930.59	Target 1
7	A7	66	79.9816	237478	8935.56	Target 1
7	A7	67	80.289	235766	8949.18	Target 1
7	A7	68	80.5964	232373	8980.48	Target 1
7	A7	69	80.9038	230701	9061.78	Target 1
7	A7	70	81.2112	227467	9243.69	Target 1
7	A7	71	81.5186	224184	9592.82	Target 1
7	A7	72	81.826	222412	10210.3	Target 1
7	A7	73	82.1334	217611	11251.4	Target 1
7	A7	74	82.4408	216634	12837.8	Target 1
7	A7	75	82.7482	212378	15154	Target 1
7	A7	76	83.0556	207669	18407.6	Target 1
7	A7	77	83.363	202020	22800.8	Target 1
7	A7	78	83.6704	195323	28467.3	Target 1
7	A7	79	83.9778	186946	35367.8	Target 1
7	A7	80	84.2852	178573	43167.5	Target 1
7	A7	81	84.5926	162497	51153.8	Target 1
7	A7	82	84.9	139064	58260.8	Target 1
7	A7	83	85.2074	110071	63244.2	Target 1
7	A7	84	85.5148	73003.4	64985.6	Target 1
7	A7	85	85.8222	40952.1	62845.8	Target 1
7	A7	86	86.1296	24301.1	56929	Target 1
7	A7	87	86.437	20560.3	48125.6	Target 1
7	A7	88	86.7444	17965	37878.9	Target 1
7	A7	89	87.0518	15257.6	27752.7	Target 1
7	A7	90	87.3592	15506.6	18989.1	Target 1
7	A7	91	87.6666	15535	12242.6	Target 1
7	A7	92	87.974	13847.5	7742.87	Target 1
7	A7	93	88.2814	12295.7	5003.08	Target 1
7	A7	94	88.5888	12375.6	3391.01	Target 1
7	A7	95	88.8962	12072.4	2471.41	Target 1
7	A7	96	89.2036	11318.1	1932.21	Target 1
7	A7	97	89.511	11299.9	1587.31	Target 1
7	A7	98	89.8184	10749.4	1339.08	Target 1
7	A7	99	90.1258	10219.6	1139.28	Target 1
7	A7	100	90.4332	9514.3	965.72	Target 1
7	A7	101	90.7406	10056.8	812.371	Target 1
7	A7	102	91.048	10036.9	683.3	Target 1
7	A7	103	91.3554	9778.57	584.707	Target 1
7	A7	104	91.6628	9244.53	516.889	Target 1
7	A7	105	91.9702	9335.86	470.708	Target 1
7	A7	106	92.2776	9237.77	430.243	Target 1
7	A7	107	92.585	8493.59	379.217	Target 1
7	A7	108	92.8924	9442	307.463	Target 1
7	A7	109	93.1998	7837.36	214.814	Target 1
7	A7	110	93.5072	9096.96	111.019	Target 1
7	A7	111	93.8146	8544.75	11.1406	Target 1
7	A7	112	94.122	9758.69	-72.2803	Target 1
7	A7	113	94.4294	8796.76	-136.168	Target 1
7	A7	114	94.7368	8179	-188.183	Target 1
8	A8	1	60.0005	419934	7332.18	Target 1
8	A8	2	60.3079	416800	7503.73	Target 1
8	A8	3	60.6153	417108	7704.56	Target 1
8	A8	4	60.9227	412969	7950.8	Target 1
8	A8	5	61.2301	411692	8247.61	Target 1
8	A8	6	61.5375	409650	8581.53	Target 1
8	A8	7	61.8449	406153	8921.78	Target 1
8	A8	8	62.1523	403649	9235.42	Target 1
8	A8	9	62.4597	399855	9540.75	Target 1
8	A8	10	62.7671	396865	9759.82	Target 1
8	A8	11	63.0745	392967	9904.28	Target 1
8	A8	12	63.3819	390661	9999.31	Target 1
8	A8	13	63.6893	387540	10069	Target 1
8	A8	14	63.9967	383697	10125.9	Target 1
8	A8	15	64.3041	380877	10167.5	Target 1
8	A8	16	64.6115	377611	10182.6	Target 1
8	A8	17	64.9189	374342	10160.1	Target 1
8	A8	18	65.2263	371059	10099.9	Target 1
8	A8	19	65.5337	366870	10019	Target 1
8	A8	20	65.8411	365005	9949.8	Target 1
8	A8	21	66.1485	361220	9927.42	Target 1
8	A8	22	66.4559	357961	9971.67	Target 1
8	A8	23	66.7633	355802	10072.5	Target 1
8	A8	24	67.0707	353164	10189.3	Target 1
8	A8	25	67.3781	348282	10268.4	Target 1
8	A8	26	67.6855	345441	10269.8	Target 1
8	A8	27	67.9929	340747	10186.8	Target 1
8	A8	28	68.3003	338649	10045.7	Target 1
8	A8	29	68.6077	335538	9887.43	Target 1
8	A8	30	68.9151	332783	9746.06	Target 1
8	A8	31	69.2225	329046	9637.69	Target 1
8	A8	32	69.5299	326112	9565.37	Target 1
8	A8	33	69.8373	322857	9529.71	Target 1
8	A8	34	70.1447	319627	9533.82	Target 1
8	A8	35	70.4521	317306	9578.25	Target 1
8	A8	36	70.7595	314781	9650.65	Target 1
8	A8	37	71.0669	310822	9722.85	Target 1
8	A8	38	71.3743	308227	9759.88	Target 1
8	A8	39	71.6817	304263	9737.34	Target 1
8	A8	40	71.9891	301388	9655.88	Target 1
8	A8	41	72.2965	297595	9541.58	Target 1
8	A8	42	72.6039	296111	9431.67	Target 1
8	A8	43	72.9113	291819	9353.13	Target 1
8	A8	44	73.2187	290245	9307.94	Target 1
8	A8	45	73.5261	286496	9273.99	Target 1
8	A8	46	73.8335	282940	9220.67	Target 1
8	A8	47	74.1409	279547	9143.46	Target 1
8	A8	48	74.4483	276946	9036.25	Target 1
8	A8	49	74.7557	274593	8912.14	Target 1
8	A8	50	75.0631	271833	8790.41	Target 1
8	A8	51	75.3705	267893	8686.88	Target 1
8	A8	52	75.6779	266294	8611	Target 1
8	A8	53	75.9853	262523	8566.52	Target 1
8	A8	54	76.2927	260741	8551.62	Target 1
8	A8	55	76.6001	257795	8557.78	Target 1
8	A8	56	76.9075	255061	8571.11	Target 1
8	A8	57	77.215	252217	8577.37	Target 1
8	A8	58	77.5224	248605	8568.86	Target 1
8	A8	59	77.8298	247065	8547.46	Target 1
8	A8	60	78.1372	243743	8520.04	Target 1
8	A8	61	78.4445	241647	8489.47	Target 1
8	A8	62	78.752	238535	8448.68	Target 1
8	A8	63	79.0594	235560	8383.54	Target 1
8	A8	64	79.3668	233402	8284.43	Target 1
8	A8	65	79.6742	229451	8158.95	Target 1
8	A8	66	79.9816	227534	8036.14	Target 1
8	A8	67	80.289	225954	7959	Target 1
8	A8	68	80.5964	223490	7969.69	Target 1
8	A8	69	80.9038	221059	8099.08	Target 1
8	A8	70	81.2112	218502	8368.72	Target 1
8	A8	71	81.5186	215024	8805.17	Target 1
8	A8	72	81.826	212811	9513.64	Target 1
8	A8	73	82.1334	210040	10682.4	Target 1
8	A8	74	82.4408	206930	12366.8	Target 1
8	A8	75	82.7482	203144	14750.7	Target 1
8	A8	76	83.0556	200265	18042.4	Target 1
8	A8	77	83.363	193181	22446.5	Target 1
8	A8	78	83.6704	187163	28106.1	Target 1
8	A8	79	83.9778	179876	35003.3	Target 1
8	A8	80	84.2852	172065	42837.8	Target 1
8	A8	81	84.5926	157477	50937.3	Target 1
8	A8	82	84.9	136743	58265.3	Target 1
8	A8	83	85.2074	109909	63572.7	Target 1
8	A8	84	85.5148	77520.6	65686.4	Target 1
8	A8	85	85.8222	47071.2	63865.3	Target 1
8	A8	86	86.1296	30018.7	58097.3	Target 1
8	A8	87	86.437	25018.3	49193.6	Target 1
8	A8	88	86.7444	22279.1	38596.8	Target 1
8	A8	89	87.0518	22527.3	27951.7	Target 1
8	A8	90	87.3592	21631.7	18623.1	Target 1
8	A8	91	87.6666	21049.6	11374	Target 1
8	A8	92	87.974	20053.8	6851.49	Target 1
8	A8	93	88.2814	19594.4	4229.84	Target 1
8	A8	94	88.5888	18687.5	2669.8	Target 1
8	A8	95	88.8962	18565.8	1760.79	Target 1
8	A8	96	89.2036	18336.7	1212.39	Target 1
8	A8	97	89.511	18857.4	859.642	Target 1
8	A8	98	89.8184	18515.4	623.87	Target 1
8	A8	99	90.1258	17463.4	468.629	Target 1
8	A8	100	90.4332	18574.8	371.528	Target 1
8	A8	101	90.7406	17707	313.46	Target 1
8	A8	102	91.048	17952.3	277.48	Target 1
8	A8	103	91.3554	17555.5	249.966	Target 1
8	A8	104	91.6628	17641.8	221.43	Target 1
8	A8	105	91.9702	17315.5	187.207	Target 1
8	A8	106	92.2776	17335.3	147.773	Target 1
8	A8	107	92.585	17235.3	107.216	Target 1
8	A8	108	92.8924	17421.8	69.2188	Target 1
8	A8	109	93.1998	17742.2	32.6709	Target 1
8	A8	110	93.5072	17011.7	-9.1123	Target 1
8	A8	111	93.8146	16342.5	-63.626	Target 1
8	A8	112	94.122	17218.1	-132.053	Target 1
8	A8	113	94.4294	18151.2	-206.158	Target 1
8	A8	114	94.7368	17319.3	-272.712	Target 1
9	A9	1	60.0005	434398	8254.39	Target 1
9	A9	2	60.3079	430953	8420.95	Target 1
9	A9	3	60.6153	430596	8597.19	Target 1
9	A9	4	60.9227	426213	8788.76	Target 1
9	A9	5	61.2301	424985	9000.66	Target 1
9	A9	6	61.5375	422110	9232.97	Target 1
9	A9	7	61.8449	418379	9478.71	Target 1
9	A9	8	62.1523	416186	9725.13	Target 1
9	A9	9	62.4597	412242	9963.41	Target 1
9	A9	10	62.7671	409138	10184.9	Target 1
9	A9	11	63.0745	406374	10363.3	Target 1
9	A9	12	63.3819	402117	10492.1	Target 1
9	A9	13	63.6893	399029	10572.1	Target 1
9	A9	14	63.9967	394800	10612.2	Target 1
9	A9	15	64.3041	393245	10628.9	Target 1
9	A9	16	64.6115	387926	10641.7	Target 1
9	A9	17	64.9189	384370	10666.9	Target 1
9	A9	18	65.2263	383020	10708.9	Target 1
9	A9	19	65.5337	378740	10758.8	Target 1
9	A9	20	65.8411	375086	10798.3	Target 1
9	A9	21	66.1485	370772	10811.1	Target 1
9	A9	22	66.4559	368530	10793.6	Target 1
9	A9	23	66.7633	363994	10757.5	Target 1
9	A9	24	67.0707	360496	10722.6	Target 1
9	A9	25	67.3781	358207	10704.9	Target 1
9	A9	26	67.6855	354270	10706.7	Target 1
9	A9	27	67.9929	350523	10713.9	Target 1
9	A9	28	68.3003	347767	10703.5	Target 1
9	A9	29	68.6077	343795	10657	Target 1
9	A9	30	68.9151	339664	10571.2	Target 1
9	A9	31	69.2225	336079	10462.2	Target 1
9	A9	32	69.5299	333322	10356.7	Target 1
9	A9	33	69.8373	331260	10279.2	Target 1
9	A9	34	70.1447	326064	10240.7	Target 1
9	A9	35	70.4521	323284	10235.6	Target 1
9	A9	36	70.7595	321508	10246.6	Target 1
9	A9	37	71.0669	316455	10252.8	Target 1
9	A9	38	71.3743	314591	10239	Target 1
9	A9	39	71.6817	309554	10200.5	Target 1
9	A9	40	71.9891	307249	10142.8	Target 1
9	A9	41	72.2965	304272	10076.7	Target 1
9	A9	42	72.6039	301328	10012.9	Target 1
9	A9	43	72.9113	297045	9960.75	Target 1
9	A9	44	73.2187	293816	9928.09	Target 1
9	A9	45	73.5261	290945	9920.32	Target 1
9	A9	46	73.8335	288624	9934.98	Target 1
9	A9	47	74.1409	284524	9957.03	Target 1
9	A9	48	74.4483	281198	9961.1	Target 1
9	A9	49	74.7557	278139	9922.68	Target 1
9	A9	50	75.0631	274205	9836.73	Target 1
9	A9	51	75.3705	270735	9716.81	Target 1
9	A9	52	75.6779	268783	9584.86	Target 1
9	A9	53	75.9853	265129	9465.18	Target 1
9	A9	54	76.2927	262931	9368.55	Target 1
9	A9	55	76.6001	259202	9288.96	Target 1
9	A9	56	76.9075	256336	9211.48	Target 1
9	A9	57	77.215	253087	9124.97	Target 1
9	A9	58	77.5224	250608	9030.68	Target 1
9	A9	59	77.8298	248013	8941.76	Target 1
9	A9	60	78.1372	245016	8875.21	Target 1
9	A9	61	78.4445	241998	8842.15	Target 1
9	A9	62	78.752	239927	8842.08	Target 1
9	A9	63	79.0594	236674	8864.17	Target 1
9	A9	64	79.3668	233687	8894.07	Target 1
9	A9	65	79.6742	230620	8922.12	Target 1
9	A9	66	79.9816	228088	8948.91	Target 1
9	A9	67	80.289	224820	8985.2	Target 1
9	A9	68	80.5964	223640	9049.47	Target 1
9	A9	69	80.9038	218920	9168.11	Target 1
9	A9	70	81.2112	216594	9381.78	Target 1
9	A9	71	81.5186	213759	9757.12	Target 1
9	A9	72	81.826	210753	10441.8	Target 1
9	A9	73	82.1334	207739	11581.6	Target 1
9	A9	74	82.4408	204527	13360.6	Target 1
9	A9	75	82.7482	201351	15999.1	Target 1
9	A9	76	83.0556	196963	19716.3	Target 1
9	A9	77	83.363	190280	24680	Target 1
9	A9	78	83.6704	183142	30924.9	Target 1
9	A9	79	83.9778	173534	38240.9	Target 1
9	A9	80	84.2852	162933	46071.9	Target 1
9	A9	81	84.5926	145528	53490.7	Target 1
9	A9	82	84.9	118740	59313	Target 1
9	A9	83	85.2074	87988.3	62360.6	Target 1
9	A9	84	85.5148	52292.4	61806.3	Target 1
9	A9	85	85.8222	27991.7	57472.1	Target 1
9	A9	86	86.1296	18385.9	49946.4	Target 1
9	A9	87	86.437	16007.2	40448.6	Target 1
9	A9	88	86.7444	15019.9	30478.1	Target 1
9	A9	89	87.0518	14254.1	21385.4	Target 1
9	A9	90	87.3592	13228	14043.4	Target 1
9	A9	91	87.6666	12312.1	8827.54	Target 1
9	A9	92	87.974	12381.8	5630.19	Target 1
9	A9	93	88.2814	10438.2	3691.13	Target 1
9	A9	94	88.5888	9782.28	2552.05	Target 1
9	A9	95	88.8962	9770.19	1850.67	Target 1
9	A9	96	89.2036	9287.64	1362.51	Target 1
9	A9	97	89.511	9700.71	981.449	Target 1
9	A9	98	89.8184	8923.27	676.564	Target 1
9	A9	99	90.1258	8682.6	451.631	Target 1
9	A9	100	90.4332	9698.41	316.957	Target 1
9	A9	101	90.7406	9409.76	271.78	Target 1
9	A9	102	91.048	8660.43	294.527	Target 1
9	A9	103	91.3554	9545.91	342.669	Target 1
9	A9	104	91.6628	7544.29	365.306	Target 1
9	A9	105	91.9702	7294.14	325.065	Target 1
9	A9	106	92.2776	7442.23	217.271	Target 1
9	A9	107	92.585	8572.29	72.8164	Target 1
9	A9	108	92.8924	8602.5	-58.7119	Target 1
9	A9	109	93.1998	8127.31	-135.318	Target 1
9	A9	110	93.5072	8253.24	-141.849	Target 1
9	A9	111	93.8146	7945.39	-92.457	Target 1
9	A9	112	94.122	8466.73	-18.7969	Target 1
9	A9	113	94.4294	8040.33	46.2842	Target 1
9	A9	114	94.7368	6634.78	80.9492	Target 1
10	A10	1	60.0005	449633	9356.7	Target 1
10	A10	2	60.3079	447877	9538.39	Target 1
10	A10	3	60.6153	444866	9723.81	Target 1
10	A10	4	60.9227	442511	9905	Target 1
10	A10	5	61.2301	438130	10080.5	Target 1
10	A10	6	61.5375	436414	10252.3	Target 1
10	A10	7	61.8449	433508	10425.4	Target 1
10	A10	8	62.1523	428944	10601.6	Target 1
10	A10	9	62.4597	426460	10763.1	Target 1
10	A10	10	62.7671	423255	10908.6	Target 1
10	A10	11	63.0745	418268	11043.7	Target 1
10	A10	12	63.3819	414983	11173.7	Target 1
10	A10	13	63.6893	413500	11296.1	Target 1
10	A10	14	63.9967	409026	11397.8	Target 1
10	A10	15	64.3041	404745	11465.3	Target 1
10	A10	16	64.6115	400759	11497.5	Target 1
10	A10	17	64.9189	396777	11510.7	Target 1
10	A10	18	65.2263	394295	11529.1	Target 1
10	A10	19	65.5337	391391	11568.3	Target 1
10	A10	20	65.8411	386847	11625.9	Target 1
10	A10	21	66.1485	382790	11684.4	Target 1
10	A10	22	66.4559	379724	11722.2	Target 1
10	A10	23	66.7633	375645	11723.7	Target 1
10	A10	24	67.0707	371447	11681.8	Target 1
10	A10	25	67.3781	369052	11597.1	Target 1
10	A10	26	67.6855	364062	11477.4	Target 1
10	A10	27	67.9929	360636	11336.9	Target 1
10	A10	28	68.3003	357458	11194.8	Target 1
10	A10	29	68.6077	353624	11070.8	Target 1
10	A10	30	68.9151	350670	10979.4	Target 1
10	A10	31	69.2225	347389	10926.2	Target 1
10	A10	32	69.5299	342545	10908.6	Target 1
10	A10	33	69.8373	340485	10917.8	Target 1
10	A10	34	70.1447	336838	10941.5	Target 1
10	A10	35	70.4521	332872	10964.6	Target 1
10	A10	36	70.7595	330268	10972	Target 1
10	A10	37	71.0669	325652	10951	Target 1
10	A10	38	71.3743	322722	10895.6	Target 1
10	A10	39	71.6817	320644	10808.9	Target 1
10	A10	40	71.9891	314620	10703.2	Target 1
10	A10	41	72.2965	312346	10595.9	Target 1
10	A10	42	72.6039	310539	10503	Target 1
10	A10	43	72.9113	305514	10433.7	Target 1
10	A10	44	73.2187	303088	10388.5	Target 1
10	A10	45	73.5261	298393	10363.7	Target 1
10	A10	46	73.8335	297104	10353.6	Target 1
10	A10	47	74.1409	292492	10353.9	Target 1
10	A10	48	74.4483	288711	10361.8	Target 1
10	A10	49	74.7557	286561	10370.9	Target 1
10	A10	50	75.0631	283475	10369.9	Target 1
10	A10	51	75.3705	278958	10346.1	Target 1
10	A10	52	75.6779	275946	10292	Target 1
10	A10	53	75.9853	271621	10210.9	Target 1
10	A10	54	76.2927	270344	10115.9	Target 1
10	A10	55	76.6001	266619	10022.2	Target 1
10	A10	56	76.9075	263089	9938.18	Target 1
10	A10	57	77.215	260527	9862.65	Target 1
10	A10	58	77.5224	256484	9787.11	Target 1
10	A10	59	77.8298	255190	9702.5	Target 1
10	A10	60	78.1372	251149	9604.95	Target 1
10	A10	61	78.4445	247319	9499.32	Target 1
10	A10	62	78.752	244962	9398.18	Target 1
10	A10	63	79.0594	242513	9316.68	Target 1
10	A10	64	79.3668	240663	9265.67	Target 1
10	A10	65	79.6742	235917	9248.22	Target 1
10	A10	66	79.9816	233868	9262.48	Target 1
10	A10	67	80.289	230794	9309.16	Target 1
10	A10	68	80.5964	228493	9398.69	Target 1
10	A10	69	80.9038	224798	9556.36	Target 1
10	A10	70	81.2112	223029	9826.98	Target 1
10	A10	71	81.5186	218930	10282.2	Target 1
10	A10	72	81.826	214985	11091.3	Target 1
10	A10	73	82.1334	214268	12382.4	Target 1
10	A10	74	82.4408	209361	14334	Target 1
10	A10	75	82.7482	206348	17150.8	Target 1
10	A10	76	83.0556	201081	21033.1	Target 1
10	A10	77	83.363	193850	26136.3	Target 1
10	A10	78	83.6704	187145	32498.3	Target 1
10	A10	79	83.9778	176469	39931.3	Target 1
10	A10	80	84.2852	165130	47911.6	Target 1
10	A10	81	84.5926	148974	55534.9	Target 1
10	A10	82	84.9	122133	61608.5	Target 1
10	A10	83	85.2074	90809.2	64904.9	Target 1
10	A10	84	85.5148	53615.8	64518.4	Target 1
10	A10	85	85.8222	26914.2	60195.3	Target 1
10	A10	86	86.1296	18773.4	52486.9	Target 1
10	A10	87	86.437	14769.2	42633.7	Target 1
10	A10	88	86.7444	14286.2	32204.7	Target 1
10	A10	89	87.0518	13742.9	22638.1	Target 1
10	A10	90	87.3592	12370.3	14879.5	Target 1
10	A10	91	87.6666	11413.2	9351.43	Target 1
10	A10	92	87.974	11482.7	5989.55	Target 1
10	A10	93	88.2814	9468.95	3961.97	Target 1
10	A10	94	88.5888	9746.03	2796.1	Target 1
10	A10	95	88.8962	8664.84	2112	Target 1
10	A10	96	89.2036	8424.58	1665.86	Target 1
10	A10	97	89.511	8233.59	1332.34	Target 1
10	A10	98	89.8184	8083.19	1062.98	Target 1
10	A10	99	90.1258	7548.44	845.995	Target 1
10	A10	100	90.4332	7938.82	678.501	Target 1
10	A10	101	90.7406	7742.87	552.769	Target 1
10	A10	102	91.048	7302.11	454.445	Target 1
10	A10	103	91.3554	6676.22	368.325	Target 1
10	A10	104	91.6628	6730.63	285.428	Target 1
10	A10	105	91.9702	8145.64	205.486	Target 1
10	A10	106	92.2776	6495.41	133.1	Target 1
10	A10	107	92.585	7138.7	71.4717	Target 1
10	A10	108	92.8924	6685.34	19.2715	Target 1
10	A10	109	93.1998	7087.02	-27.5	Target 1
10	A10	110	93.5072	7141.7	-71.8213	Target 1
10	A10	111	93.8146	6533.83	-114.193	Target 1
10	A10	112	94.122	7532.04	-154.311	Target 1
10	A10	113	94.4294	7254.64	-193.403	Target 1
10	A10	114	94.7368	6462.87	-234.672	Target 1
13	B1	1	60.0005	426649	6500.01	Target 1
13	B1	2	60.3079	427049	6816.15	Target 1
13	B1	3	60.6153	424331	7170.25	Target 1
13	B1	4	60.9227	421671	7542.55	Target 1
13	B1	5	61.2301	421040	7903.76	Target 1
13	B1	6	61.5375	417358	8226.4	Target 1
13	B1	7	61.8449	413646	8497.12	Target 1
13	B1	8	62.1523	412248	8721.45	Target 1
13	B1	9	62.4597	407441	8918.3	Target 1
13	B1	10	62.7671	407372	9108.59	Target 1
13	B1	11	63.0745	402546	9317.44	Target 1
13	B1	12	63.3819	400446	9531.33	Target 1
13	B1	13	63.6893	396865	9740.13	Target 1
13	B1	14	63.9967	392689	9926.7	Target 1
13	B1	15	64.3041	391862	10070.2	Target 1
13	B1	16	64.6115	387736	10151.7	Target 1
13	B1	17	64.9189	382810	10162.4	Target 1
13	B1	18	65.2263	380306	10110	Target 1
13	B1	19	65.5337	377898	10017.5	Target 1
13	B1	20	65.8411	372883	9911.21	Target 1
13	B1	21	66.1485	372406	9809.04	Target 1
13	B1	22	66.4559	368035	9716.88	Target 1
13	B1	23	66.7633	364511	9634.34	Target 1
13	B1	24	67.0707	361061	9564.34	Target 1
13	B1	25	67.3781	358807	9515.96	Target 1
13	B1	26	67.6855	356309	9499.48	Target 1
13	B1	27	67.9929	352757	9520.29	Target 1
13	B1	28	68.3003	349538	9575.19	Target 1
13	B1	29	68.6077	346426	9653.34	Target 1
13	B1	30	68.9151	343756	9736.69	Target 1
13	B1	31	69.2225	339963	9800.54	Target 1
13	B1	32	69.5299	337854	9817.58	Target 1
13	B1	33	69.8373	333624	9767.71	Target 1
13	B1	34	70.1447	329279	9651.61	Target 1
13	B1	35	70.4521	327820	9496.02	Target 1
13	B1	36	70.7595	323979	9345.29	Target 1
13	B1	37	71.0669	321636	9241.09	Target 1
13	B1	38	71.3743	320259	9204.09	Target 1
13	B1	39	71.6817	316284	9228.68	Target 1
13	B1	40	71.9891	312667	9291.63	Target 1
13	B1	41	72.2965	309284	9365.3	Target 1
13	B1	42	72.6039	308245	9424.01	Target 1
13	B1	43	72.9113	303839	9444.76	Target 1
13	B1	44	73.2187	301060	9407.2	Target 1
13	B1	45	73.5261	296816	9299.9	Target 1
13	B1	46	73.8335	294679	9130.19	Target 1
13	B1	47	74.1409	291053	8939.54	Target 1
13	B1	48	74.4483	288647	8762.74	Target 1
13	B1	49	74.7557	286995	8641.58	Target 1
13	B1	50	75.0631	283099	8606.4	Target 1
13	B1	51	75.3705	280544	8664.04	Target 1
13	B1	52	75.6779	278731	8793.08	Target 1
13	B1	53	75.9853	275734	8947.29	Target 1
13	B1	54	76.2927	271819	9067.85	Target 1
13	B1	55	76.6001	268452	9103.83	Target 1
13	B1	56	76.9075	265723	9031.5	Target 1
13	B1	57	77.215	262616	8866.59	Target 1
13	B1	58	77.5224	259757	8655.26	Target 1
13	B1	59	77.8298	258205	8453.96	Target 1
13	B1	60	78.1372	255637	8304.91	Target 1
13	B1	61	78.4445	253015	8221.98	Target 1
13	B1	62	78.752	249975	8192.51	Target 1
13	B1	63	79.0594	247291	8190.88	Target 1
13	B1	64	79.3668	244233	8194.31	Target 1
13	B1	65	79.6742	243407	8192.88	Target 1
13	B1	66	79.9816	239109	8192.44	Target 1
13	B1	67	80.289	236378	8212.95	Target 1
13	B1	68	80.5964	235500	8285.64	Target 1
13	B1	69	80.9038	231026	8450.81	Target 1
13	B1	70	81.2112	230913	8758.04	Target 1
13	B1	71	81.5186	225838	9284.21	Target 1
13	B1	72	81.826	223809	10153.1	Target 1
13	B1	73	82.1334	221552	11474.8	Target 1
13	B1	74	82.4408	217089	13429.2	Target 1
13	B1	75	82.7482	213773	16231.7	Target 1
13	B1	76	83.0556	210426	20104.6	Target 1
13	B1	77	83.363	204191	25220.2	Target 1
13	B1	78	83.6704	194949	31612.5	Target 1
13	B1	79	83.9778	186406	39065.2	Target 1
13	B1	80	84.2852	175695	47012.7	Target 1
13	B1	81	84.5926	158195	54518.9	Target 1
13	B1	82	84.9	133134	60396.7	Target 1
13	B1	83	85.2074	98375.9	63474.2	Target 1
13	B1	84	85.5148	66179.3	62937.8	Target 1
13	B1	85	85.8222	43295.9	58619.8	Target 1
13	B1	86	86.1296	31771.2	51104.1	Target 1
13	B1	87	86.437	27846	41590.5	Target 1
13	B1	88	86.7444	27262.4	31557.4	Target 1
13	B1	89	87.0518	26466.1	22349.2	Target 1
13	B1	90	87.3592	26424.5	14853	Target 1
13	B1	91	87.6666	23989.6	9376.43	Target 1
13	B1	92	87.974	24204.8	5970.7	Target 1
13	B1	93	88.2814	21713.3	3885.05	Target 1
13	B1	94	88.5888	22313	2649.44	Target 1
13	B1	95	88.8962	21701.5	1906.72	Target 1
13	B1	96	89.2036	21990.6	1429.31	Target 1
13	B1	97	89.511	21112.8	1091.8	Target 1
13	B1	98	89.8184	19719	827.186	Target 1
13	B1	99	90.1258	21487.5	596.587	Target 1
13	B1	100	90.4332	19381.2	378.338	Target 1
13	B1	101	90.7406	20006	167.897	Target 1
13	B1	102	91.048	20544.2	-21.748	Target 1
13	B1	103	91.3554	19276.7	-165.336	Target 1
13	B1	104	91.6628	20676	-237.764	Target 1
13	B1	105	91.9702	20933.4	-230.271	Target 1
13	B1	106	92.2776	20530.9	-161.832	Target 1
13	B1	107	92.585	19300.7	-76.5049	Target 1
13	B1	108	92.8924	18444.9	-24.834	Target 1
13	B1	109	93.1998	19314.9	-39.459	Target 1
13	B1	110	93.5072	20126.2	-120.701	Target 1
13	B1	111	93.8146	17990.9	-241.057	Target 1
13	B1	112	94.122	20562.7	-363.717	Target 1
13	B1	113	94.4294	19052.2	-461.707	Target 1
13	B1	114	94.7368	19461.3	-526.831	Target 1
14	B2	1	60.0005	385219	7419.66	Target 1
14	B2	2	60.3079	383897	7532.43	Target 1
14	B2	3	60.6153	383559	7671.14	Target 1
14	B2	4	60.9227	378957	7835.17	Target 1
14	B2	5	61.2301	378668	8023.87	Target 1
14	B2	6	61.5375	373264	8234.51	Target 1
14	B2	7	61.8449	372992	8455.32	Target 1
14	B2	8	62.1523	370182	8670.28	Target 1
14	B2	9	62.4597	367609	8827.3	Target 1
14	B2	10	62.7671	363296	8897.72	Target 1
14	B2	11	63.0745	360048	8882.78	Target 1
14	B2	12	63.3819	356440	8818.87	Target 1
14	B2	13	63.6893	355318	8761.6	Target 1
14	B2	14	63.9967	352212	8759.48	Target 1
14	B2	15	64.3041	350031	8833.35	Target 1
14	B2	16	64.6115	346164	8972.57	Target 1
14	B2	17	64.9189	344174	9144.58	Target 1
14	B2	18	65.2263	340266	9309.62	Target 1
14	B2	19	65.5337	338145	9431.94	Target 1
14	B2	20	65.8411	334636	9487	Target 1
14	B2	21	66.1485	330277	9464.73	Target 1
14	B2	22	66.4559	328798	9370.7	Target 1
14	B2	23	66.7633	324249	9224.02	Target 1
14	B2	24	67.0707	322683	9053.33	Target 1
14	B2	25	67.3781	318109	8890.76	Target 1
14	B2	26	67.6855	316493	8765.82	Target 1
14	B2	27	67.9929	314011	8699.93	Target 1
14	B2	28	68.3003	310929	8701.95	Target 1
14	B2	29	68.6077	307598	8765.52	Target 1
14	B2	30	68.9151	305084	8866.73	Target 1
14	B2	31	69.2225	303130	8966.23	Target 1
14	B2	32	69.5299	299283	9019.43	Target 1
14	B2	33	69.8373	296044	8995.42	Target 1
14	B2	34	70.1447	291882	8895.3	Target 1
14	B2	35	70.4521	289537	8757.12	Target 1
14	B2	36	70.7595	287209	8639.17	Target 1
14	B2	37	71.0669	285877	8590.41	Target 1
14	B2	38	71.3743	282853	8625.86	Target 1
14	B2	39	71.6817	279657	8721.58	Target 1
14	B2	40	71.9891	276093	8829.11	Target 1
14	B2	41	72.2965	274002	8897.71	Target 1
14	B2	42	72.6039	270455	8891.75	Target 1
14	B2	43	72.9113	268126	8800.58	Target 1
14	B2	44	73.2187	263512	8639.94	Target 1
14	B2	45	73.5261	261791	8446.59	Target 1
14	B2	46	73.8335	258208	8276.16	Target 1
14	B2	47	74.1409	257759	8151.04	Target 1
14	B2	48	74.4483	254636	8083.16	Target 1
14	B2	49	74.7557	250642	8062.14	Target 1
14	B2	50	75.0631	248377	8064	Target 1
14	B2	51	75.3705	246396	8063.75	Target 1
14	B2	52	75.6779	243906	8044.52	Target 1
14	B2	53	75.9853	239531	8000.49	Target 1
14	B2	54	76.2927	238028	7935.94	Target 1
14	B2	55	76.6001	235762	7861.56	Target 1
14	B2	56	76.9075	232523	7788.22	Target 1
14	B2	57	77.215	230982	7721.38	Target 1
14	B2	58	77.5224	228840	7658.29	Target 1
14	B2	59	77.8298	224328	7591.39	Target 1
14	B2	60	78.1372	223716	7515.46	Target 1
14	B2	61	78.4445	220915	7434.51	Target 1
14	B2	62	78.752	218188	7364.28	Target 1
14	B2	63	79.0594	214874	7327.85	Target 1
14	B2	64	79.3668	214983	7344.85	Target 1
14	B2	65	79.6742	211370	7419.65	Target 1
14	B2	66	79.9816	210278	7536.19	Target 1
14	B2	67	80.289	206490	7666.27	Target 1
14	B2	68	80.5964	203642	7789.43	Target 1
14	B2	69	80.9038	200329	7914.25	Target 1
14	B2	70	81.2112	200308	8089.21	Target 1
14	B2	71	81.5186	195141	8398.98	Target 1
14	B2	72	81.826	194999	8986.98	Target 1
14	B2	73	82.1334	191755	9975.85	Target 1
14	B2	74	82.4408	187973	11522.6	Target 1
14	B2	75	82.7482	185411	13814.2	Target 1
14	B2	76	83.0556	181692	17054.5	Target 1
14	B2	77	83.363	175949	21418	Target 1
14	B2	78	83.6704	170588	26960	Target 1
14	B2	79	83.9778	161772	33498.8	Target 1
14	B2	80	84.2852	153292	40519.9	Target 1
14	B2	81	84.5926	135423	47167.5	Target 1
14	B2	82	84.9	112600	52371.9	Target 1
14	B2	83	85.2074	83815.7	55102.5	Target 1
14	B2	84	85.5148	53161.7	54670.4	Target 1
14	B2	85	85.8222	31941.5	50963.6	Target 1
14	B2	86	86.1296	24205.9	44512.9	Target 1
14	B2	87	86.437	20107.8	36352.8	Target 1
14	B2	88	86.7444	18494.5	27727.4	Target 1
14	B2	89	87.0518	16444.4	19755.3	Target 1
14	B2	90	87.3592	15492.3	13183.2	Target 1
14	B2	91	87.6666	16587.9	8308.98	Target 1
14	B2	92	87.974	15864.8	5217.82	Target 1
14	B2	93	88.2814	14307.3	3309.46	Target 1
14	B2	94	88.5888	14134	2207.98	Target 1
14	B2	95	88.8962	13514.1	1582.43	Target 1
14	B2	96	89.2036	13044.9	1198.69	Target 1
14	B2	97	89.511	13901.3	922.595	Target 1
14	B2	98	89.8184	11968.5	695.631	Target 1
14	B2	99	90.1258	12546.6	503.576	Target 1
14	B2	100	90.4332	13301	351.061	Target 1
14	B2	101	90.7406	12364.1	245.609	Target 1
14	B2	102	91.048	11797.5	189.418	Target 1
14	B2	103	91.3554	12755.7	176.017	Target 1
14	B2	104	91.6628	12001.3	189.833	Target 1
14	B2	105	91.9702	12350.1	208.146	Target 1
14	B2	106	92.2776	11159.3	205.869	Target 1
14	B2	107	92.585	11072.7	163.125	Target 1
14	B2	108	92.8924	11088.7	72.8447	Target 1
14	B2	109	93.1998	11622.7	-56.1895	Target 1
14	B2	110	93.5072	11266.9	-203.348	Target 1
14	B2	111	93.8146	11352.3	-344.988	Target 1
14	B2	112	94.122	11480.7	-462.955	Target 1
14	B2	113	94.4294	11871	-549.072	Target 1
14	B2	114	94.7368	12209	-605.365	Target 1
15	B3	1	60.0005	356055	6219.5	Target 1
15	B3	2	60.3079	354785	6385.91	Target 1
15	B3	3	60.6153	353635	6578.59	Target 1
15	B3	4	60.9227	351274	6803.08	Target 1
15	B3	5	61.2301	349550	7057.44	Target 1
15	B3	6	61.5375	347470	7330.32	Target 1
15	B3	7	61.8449	345206	7603.16	Target 1
15	B3	8	62.1523	342514	7871.44	Target 1
15	B3	9	62.4597	339663	8109.94	Target 1
15	B3	10	62.7671	337188	8298.54	Target 1
15	B3	11	63.0745	334647	8436.31	Target 1
15	B3	12	63.3819	331948	8528.28	Target 1
15	B3	13	63.6893	328150	8582.15	Target 1
15	B3	14	63.9967	326665	8604.84	Target 1
15	B3	15	64.3041	323886	8601.58	Target 1
15	B3	16	64.6115	320426	8577.37	Target 1
15	B3	17	64.9189	317810	8540.73	Target 1
15	B3	18	65.2263	315420	8505.55	Target 1
15	B3	19	65.5337	312757	8488.68	Target 1
15	B3	20	65.8411	309537	8503.58	Target 1
15	B3	21	66.1485	307878	8553.06	Target 1
15	B3	22	66.4559	305303	8625.64	Target 1
15	B3	23	66.7633	301294	8697.77	Target 1
15	B3	24	67.0707	299506	8740.82	Target 1
15	B3	25	67.3781	296377	8732.31	Target 1
15	B3	26	67.6855	293607	8665.41	Target 1
15	B3	27	67.9929	289889	8554.73	Target 1
15	B3	28	68.3003	287774	8433.97	Target 1
15	B3	29	68.6077	285333	8344.27	Target 1
15	B3	30	68.9151	282710	8318.37	Target 1
15	B3	31	69.2225	281001	8366.63	Target 1
15	B3	32	69.5299	277039	8472.33	Target 1
15	B3	33	69.8373	275108	8597.14	Target 1
15	B3	34	70.1447	272483	8695.06	Target 1
15	B3	35	70.4521	269221	8728.69	Target 1
15	B3	36	70.7595	265645	8681.22	Target 1
15	B3	37	71.0669	262912	8559.25	Target 1
15	B3	38	71.3743	261550	8384.83	Target 1
15	B3	39	71.6817	258275	8183.44	Target 1
15	B3	40	71.9891	256180	7975.24	Target 1
15	B3	41	72.2965	252700	7775	Target 1
15	B3	42	72.6039	250943	7606.62	Target 1
15	B3	43	72.9113	248456	7479.1	Target 1
15	B3	44	73.2187	246152	7399.76	Target 1
15	B3	45	73.5261	244559	7376.42	Target 1
15	B3	46	73.8335	240528	7406.06	Target 1
15	B3	47	74.1409	240391	7475.05	Target 1
15	B3	48	74.4483	236479	7563.73	Target 1
15	B3	49	74.7557	234547	7652.71	Target 1
15	B3	50	75.0631	230510	7729.79	Target 1
15	B3	51	75.3705	230392	7785.71	Target 1
15	B3	52	75.6779	226545	7807.04	Target 1
15	B3	53	75.9853	223914	7787.08	Target 1
15	B3	54	76.2927	221149	7722.84	Target 1
15	B3	55	76.6001	218833	7626.79	Target 1
15	B3	56	76.9075	216795	7508.15	Target 1
15	B3	57	77.215	214962	7381.26	Target 1
15	B3	58	77.5224	211830	7261.63	Target 1
15	B3	59	77.8298	209784	7160.45	Target 1
15	B3	60	78.1372	208089	7083.76	Target 1
15	B3	61	78.4445	205675	7032.75	Target 1
15	B3	62	78.752	204005	7005.26	Target 1
15	B3	63	79.0594	199697	6997.27	Target 1
15	B3	64	79.3668	200091	7003.99	Target 1
15	B3	65	79.6742	196884	7020.63	Target 1
15	B3	66	79.9816	195026	7043.69	Target 1
15	B3	67	80.289	191813	7074.4	Target 1
15	B3	68	80.5964	190108	7124.4	Target 1
15	B3	69	80.9038	188731	7221.58	Target 1
15	B3	70	81.2112	185088	7413.82	Target 1
15	B3	71	81.5186	183798	7777.49	Target 1
15	B3	72	81.826	181778	8453.53	Target 1
15	B3	73	82.1334	178425	9536.95	Target 1
15	B3	74	82.4408	176765	11175.2	Target 1
15	B3	75	82.7482	173499	13534	Target 1
15	B3	76	83.0556	169900	16782.2	Target 1
15	B3	77	83.363	163776	21055.9	Target 1
15	B3	78	83.6704	157758	26386	Target 1
15	B3	79	83.9778	150402	32597.6	Target 1
15	B3	80	84.2852	141805	39217.6	Target 1
15	B3	81	84.5926	126359	45456.2	Target 1
15	B3	82	84.9	102836	50313.9	Target 1
15	B3	83	85.2074	77443.8	52814.1	Target 1
15	B3	84	85.5148	48897.6	52291.8	Target 1
15	B3	85	85.8222	29237.4	48626.7	Target 1
15	B3	86	86.1296	19785.3	42321.6	Target 1
15	B3	87	86.437	17985.7	34382.1	Target 1
15	B3	88	86.7444	16766.6	26033.6	Target 1
15	B3	89	87.0518	16115.1	18382.8	Target 1
15	B3	90	87.3592	14624.7	12157	Target 1
15	B3	91	87.6666	15546	7619.11	Target 1
15	B3	92	87.974	13776.6	4891.55	Target 1
15	B3	93	88.2814	12914.1	3231.56	Target 1
15	B3	94	88.5888	13399.1	2275.69	Target 1
15	B3	95	88.8962	12372.8	1729.39	Target 1
15	B3	96	89.2036	11997.1	1402.44	Target 1
15	B3	97	89.511	12319.2	1193.71	Target 1
15	B3	98	89.8184	12236.7	1055.17	Target 1
15	B3	99	90.1258	10641.7	959.07	Target 1
15	B3	100	90.4332	11921.5	880.242	Target 1
15	B3	101	90.7406	10550.6	794.271	Target 1
15	B3	102	91.048	9974.77	684.888	Target 1
15	B3	103	91.3554	10490.3	551.466	Target 1
15	B3	104	91.6628	10494.8	409.173	Target 1
15	B3	105	91.9702	10912.6	280.065	Target 1
15	B3	106	92.2776	10318.2	180.101	Target 1
15	B3	107	92.585	10823.7	110.682	Target 1
15	B3	108	92.8924	10536.5	60.4014	Target 1
15	B3	109	93.1998	9114.27	14.9404	Target 1
15	B3	110	93.5072	11275.9	-33.3647	Target 1
15	B3	111	93.8146	10757.4	-83.7866	Target 1
15	B3	112	94.122	10614.4	-133.26	Target 1
15	B3	113	94.4294	10168.9	-183.096	Target 1
15	B3	114	94.7368	10302.7	-239.633	Target 1
16	B4	1	60.0005	383403	6736.73	Target 1
16	B4	2	60.3079	382372	6889.21	Target 1
16	B4	3	60.6153	380032	7060.78	Target 1
16	B4	4	60.9227	378621	7261.21	Target 1
16	B4	5	61.2301	375650	7498.07	Target 1
16	B4	6	61.5375	373509	7769.39	Target 1
16	B4	7	61.8449	372051	8058.06	Target 1
16	B4	8	62.1523	368631	8337.93	Target 1
16	B4	9	62.4597	366399	8583.92	Target 1
16	B4	10	62.7671	362355	8753.28	Target 1
16	B4	11	63.0745	359636	8843.81	Target 1
16	B4	12	63.3819	356812	8876.29	Target 1
16	B4	13	63.6893	354425	8884.14	Target 1
16	B4	14	63.9967	350159	8897.87	Target 1
16	B4	15	64.3041	349794	8933.97	Target 1
16	B4	16	64.6115	345344	8991.33	Target 1
16	B4	17	64.9189	342092	9055.97	Target 1
16	B4	18	65.2263	340525	9109.08	Target 1
16	B4	19	65.5337	336729	9134.42	Target 1
16	B4	20	65.8411	333601	9123.1	Target 1
16	B4	21	66.1485	330343	9074.2	Target 1
16	B4	22	66.4559	328514	8993.87	Target 1
16	B4	23	66.7633	324590	8894.07	Target 1
16	B4	24	67.0707	322013	8792.44	Target 1
16	B4	25	67.3781	319084	8711.28	Target 1
16	B4	26	67.6855	316511	8672.86	Target 1
16	B4	27	67.9929	313317	8691.64	Target 1
16	B4	28	68.3003	312109	8766.11	Target 1
16	B4	29	68.6077	308230	8876.31	Target 1
16	B4	30	68.9151	304928	8988.89	Target 1
16	B4	31	69.2225	302434	9068.92	Target 1
16	B4	32	69.5299	299250	9091.85	Target 1
16	B4	33	69.8373	295900	9051.73	Target 1
16	B4	34	70.1447	292540	8962.46	Target 1
16	B4	35	70.4521	290606	8851.13	Target 1
16	B4	36	70.7595	287437	8745.77	Target 1
16	B4	37	71.0669	284643	8662.74	Target 1
16	B4	38	71.3743	283106	8601.48	Target 1
16	B4	39	71.6817	279847	8549.96	Target 1
16	B4	40	71.9891	275741	8497.13	Target 1
16	B4	41	72.2965	273524	8443.08	Target 1
16	B4	42	72.6039	271357	8398.11	Target 1
16	B4	43	72.9113	269225	8372.87	Target 1
16	B4	44	73.2187	265668	8367.21	Target 1
16	B4	45	73.5261	262624	8367.09	Target 1
16	B4	46	73.8335	260319	8349.37	Target 1
16	B4	47	74.1409	257653	8292.23	Target 1
16	B4	48	74.4483	254710	8192.3	Target 1
16	B4	49	74.7557	251494	8055.43	Target 1
16	B4	50	75.0631	248455	7905.42	Target 1
16	B4	51	75.3705	247509	7774.72	Target 1
16	B4	52	75.6779	244466	7687.61	Target 1
16	B4	53	75.9853	242599	7647.28	Target 1
16	B4	54	76.2927	239790	7634.73	Target 1
16	B4	55	76.6001	236304	7621.13	Target 1
16	B4	56	76.9075	234347	7585.72	Target 1
16	B4	57	77.215	232371	7526.58	Target 1
16	B4	58	77.5224	228879	7458.44	Target 1
16	B4	59	77.8298	228655	7400.28	Target 1
16	B4	60	78.1372	224756	7362.91	Target 1
16	B4	61	78.4445	222698	7344.17	Target 1
16	B4	62	78.752	220751	7333.45	Target 1
16	B4	63	79.0594	217225	7320.02	Target 1
16	B4	64	79.3668	215886	7299.64	Target 1
16	B4	65	79.6742	213353	7274.83	Target 1
16	B4	66	79.9816	210870	7251.79	Target 1
16	B4	67	80.289	209014	7238.03	Target 1
16	B4	68	80.5964	206587	7245.21	Target 1
16	B4	69	80.9038	203748	7297.64	Target 1
16	B4	70	81.2112	201819	7441.35	Target 1
16	B4	71	81.5186	198897	7748.92	Target 1
16	B4	72	81.826	197886	8320.37	Target 1
16	B4	73	82.1334	196018	9340.46	Target 1
16	B4	74	82.4408	191293	10908.1	Target 1
16	B4	75	82.7482	189773	13179.8	Target 1
16	B4	76	83.0556	184988	16320.5	Target 1
16	B4	77	83.363	181431	20476.1	Target 1
16	B4	78	83.6704	173566	25713	Target 1
16	B4	79	83.9778	166144	31927.5	Target 1
16	B4	80	84.2852	157627	38752.2	Target 1
16	B4	81	84.5926	143618	45509.2	Target 1
16	B4	82	84.9	121797	51257.4	Target 1
16	B4	83	85.2074	96103.2	54961.7	Target 1
16	B4	84	85.5148	65342.9	55755.4	Target 1
16	B4	85	85.8222	38823.7	53220.9	Target 1
16	B4	86	86.1296	27132	47579.2	Target 1
16	B4	87	86.437	22385.5	39687.6	Target 1
16	B4	88	86.7444	21811.3	30816.5	Target 1
16	B4	89	87.0518	20785.6	22279.9	Target 1
16	B4	90	87.3592	19504.4	15073.5	Target 1
16	B4	91	87.6666	20245.8	9671.58	Target 1
16	B4	92	87.974	17950.1	6204.72	Target 1
16	B4	93	88.2814	18126.4	4138.94	Target 1
16	B4	94	88.5888	15570.7	2930.38	Target 1
16	B4	95	88.8962	15531.3	2200.49	Target 1
16	B4	96	89.2036	15215.8	1706.55	Target 1
16	B4	97	89.511	16351	1333.92	Target 1
16	B4	98	89.8184	15019.1	1044.24	Target 1
16	B4	99	90.1258	14670.8	821.857	Target 1
16	B4	100	90.4332	14577	645.739	Target 1
16	B4	101	90.7406	14057.7	490.375	Target 1
16	B4	102	91.048	13111.6	340.161	Target 1
16	B4	103	91.3554	14442.3	197.947	Target 1
16	B4	104	91.6628	14809.8	78.833	Target 1
16	B4	105	91.9702	13908.4	-4.87598	Target 1
16	B4	106	92.2776	13793.1	-54.1523	Target 1
16	B4	107	92.585	13957.6	-80.6406	Target 1
16	B4	108	92.8924	13283	-94.6602	Target 1
16	B4	109	93.1998	13698.9	-95.835	Target 1
16	B4	110	93.5072	14592.5	-75.7246	Target 1
16	B4	111	93.8146	13907.8	-30.2227	Target 1
16	B4	112	94.122	13570.3	29.8535	Target 1
16	B4	113	94.4294	12820.5	80.4375	Target 1
16	B4	114	94.7368	12362.9	97.7183	Target 1
17	B5	1	60.0005	384690	6677.04	Target 1
17	B5	2	60.3079	383037	6890.78	Target 1
17	B5	3	60.6153	381417	7132.82	Target 1
17	B5	4	60.9227	380750	7397.12	Target 1
17	B5	5	61.2301	376651	7671.38	Target 1
17	B5	6	61.5375	374256	7941.01	Target 1
17	B5	7	61.8449	372544	8193.18	Target 1
17	B5	8	62.1523	369868	8419.52	Target 1
17	B5	9	62.4597	365924	8616.51	Target 1
17	B5	10	62.7671	363781	8798.54	Target 1
17	B5	11	63.0745	361198	8964.98	Target 1
17	B5	12	63.3819	357422	9101.39	Target 1
17	B5	13	63.6893	355238	9208.68	Target 1
17	B5	14	63.9967	351588	9286.49	Target 1
17	B5	15	64.3041	348751	9335.79	Target 1
17	B5	16	64.6115	346281	9361.15	Target 1
17	B5	17	64.9189	341882	9372.6	Target 1
17	B5	18	65.2263	339823	9384.59	Target 1
17	B5	19	65.5337	337572	9411.93	Target 1
17	B5	20	65.8411	332400	9463.33	Target 1
17	B5	21	66.1485	331452	9535.15	Target 1
17	B5	22	66.4559	328236	9611.29	Target 1
17	B5	23	66.7633	324330	9668.93	Target 1
17	B5	24	67.0707	320828	9689.19	Target 1
17	B5	25	67.3781	318579	9664.99	Target 1
17	B5	26	67.6855	314122	9601.44	Target 1
17	B5	27	67.9929	312152	9508.84	Target 1
17	B5	28	68.3003	309559	9396.59	Target 1
17	B5	29	68.6077	305382	9271.78	Target 1
17	B5	30	68.9151	302413	9142.76	Target 1
17	B5	31	69.2225	299289	9021.7	Target 1
17	B5	32	69.5299	297472	8922.6	Target 1
17	B5	33	69.8373	294406	8855.77	Target 1
17	B5	34	70.1447	290568	8824.01	Target 1
17	B5	35	70.4521	288158	8821.94	Target 1
17	B5	36	70.7595	286231	8837.94	Target 1
17	B5	37	71.0669	283209	8857.74	Target 1
17	B5	38	71.3743	279212	8868.95	Target 1
17	B5	39	71.6817	277125	8866.97	Target 1
17	B5	40	71.9891	274348	8858.02	Target 1
17	B5	41	72.2965	271072	8856.92	Target 1
17	B5	42	72.6039	268215	8877.82	Target 1
17	B5	43	72.9113	265564	8922.76	Target 1
17	B5	44	73.2187	263632	8975.36	Target 1
17	B5	45	73.5261	259474	9005.45	Target 1
17	B5	46	73.8335	255990	8983.09	Target 1
17	B5	47	74.1409	252793	8893.09	Target 1
17	B5	48	74.4483	251149	8741.1	Target 1
17	B5	49	74.7557	247538	8573.12	Target 1
17	B5	50	75.0631	245057	8398.77	Target 1
17	B5	51	75.3705	241742	8231.82	Target 1
17	B5	52	75.6779	240126	8084.78	Target 1
17	B5	53	75.9853	237231	7965.04	Target 1
17	B5	54	76.2927	234349	7877.92	Target 1
17	B5	55	76.6001	231953	7829.06	Target 1
17	B5	56	76.9075	229407	7823.17	Target 1
17	B5	57	77.215	227761	7858.84	Target 1
17	B5	58	77.5224	225243	7922.98	Target 1
17	B5	59	77.8298	222453	7990.44	Target 1
17	B5	60	78.1372	218773	8031.84	Target 1
17	B5	61	78.4445	217065	8026.11	Target 1
17	B5	62	78.752	213759	7970.4	Target 1
17	B5	63	79.0594	211160	7880.76	Target 1
17	B5	64	79.3668	209322	7783.5	Target 1
17	B5	65	79.6742	206712	7702.89	Target 1
17	B5	66	79.9816	205147	7653.21	Target 1
17	B5	67	80.289	201572	7639.44	Target 1
17	B5	68	80.5964	199464	7665.98	Target 1
17	B5	69	80.9038	196853	7747.36	Target 1
17	B5	70	81.2112	194845	7915.09	Target 1
17	B5	71	81.5186	192666	8219.5	Target 1
17	B5	72	81.826	189442	8733.55	Target 1
17	B5	73	82.1334	186893	9684.21	Target 1
17	B5	74	82.4408	184987	11114.3	Target 1
17	B5	75	82.7482	180608	13185.9	Target 1
17	B5	76	83.0556	177626	16086.3	Target 1
17	B5	77	83.363	172733	20002.4	Target 1
17	B5	78	83.6704	166648	25062.8	Target 1
17	B5	79	83.9778	159238	31243	Target 1
17	B5	80	84.2852	152164	38257.1	Target 1
17	B5	81	84.5926	138722	45480.3	Target 1
17	B5	82	84.9	120205	51963.9	Target 1
17	B5	83	85.2074	93370.5	56580.1	Target 1
17	B5	84	85.5148	63704.1	58291.7	Target 1
17	B5	85	85.8222	35442	56475.6	Target 1
17	B5	86	86.1296	20448.4	51180.1	Target 1
17	B5	87	86.437	16512.2	43185.8	Target 1
17	B5	88	86.7444	15075.9	33808	Target 1
17	B5	89	87.0518	13872.7	24500.6	Target 1
17	B5	90	87.3592	13029.6	16434.2	Target 1
17	B5	91	87.6666	12672.2	10231.8	Target 1
17	B5	92	87.974	13230.9	6373.04	Target 1
17	B5	93	88.2814	10249.7	4083.7	Target 1
17	B5	94	88.5888	10068	2714.33	Target 1
17	B5	95	88.8962	10085.7	1892.06	Target 1
17	B5	96	89.2036	9546.76	1365.79	Target 1
17	B5	97	89.511	10706.3	1006.12	Target 1
17	B5	98	89.8184	9519.16	761.154	Target 1
17	B5	99	90.1258	9679.92	607.958	Target 1
17	B5	100	90.4332	9730.91	523.882	Target 1
17	B5	101	90.7406	8843.4	481.313	Target 1
17	B5	102	91.048	8871.28	455.333	Target 1
17	B5	103	91.3554	8952.88	431.137	Target 1
17	B5	104	91.6628	9134.05	404.304	Target 1
17	B5	105	91.9702	8608.88	375.334	Target 1
17	B5	106	92.2776	8308.46	344.289	Target 1
17	B5	107	92.585	8440.04	309.763	Target 1
17	B5	108	92.8924	8264.34	271.616	Target 1
17	B5	109	93.1998	8143.22	233.379	Target 1
17	B5	110	93.5072	8281.05	201.141	Target 1
17	B5	111	93.8146	8607.39	179.5	Target 1
17	B5	112	94.122	7326.36	168.062	Target 1
17	B5	113	94.4294	8981.87	161.466	Target 1
17	B5	114	94.7368	7299.03	152.818	Target 1
18	B6	1	60.0005	376222	6834.49	Target 1
18	B6	2	60.3079	375870	7017.75	Target 1
18	B6	3	60.6153	373825	7229.37	Target 1
18	B6	4	60.9227	371484	7460.46	Target 1
18	B6	5	61.2301	369466	7697.51	Target 1
18	B6	6	61.5375	367458	7928.68	Target 1
18	B6	7	61.8449	363067	8147.91	Target 1
18	B6	8	62.1523	361846	8353.96	Target 1
18	B6	9	62.4597	359087	8553.07	Target 1
18	B6	10	62.7671	356306	8740.56	Target 1
18	B6	11	63.0745	353386	8893.52	Target 1
18	B6	12	63.3819	349860	9004.47	Target 1
18	B6	13	63.6893	347341	9073.98	Target 1
18	B6	14	63.9967	343571	9110.6	Target 1
18	B6	15	64.3041	342452	9126.73	Target 1
18	B6	16	64.6115	338339	9134.65	Target 1
18	B6	17	64.9189	335151	9144.74	Target 1
18	B6	18	65.2263	331945	9163.57	Target 1
18	B6	19	65.5337	330964	9190.99	Target 1
18	B6	20	65.8411	326296	9218.22	Target 1
18	B6	21	66.1485	324635	9231.2	Target 1
18	B6	22	66.4559	320140	9218.23	Target 1
18	B6	23	66.7633	317429	9176.45	Target 1
18	B6	24	67.0707	315106	9113.39	Target 1
18	B6	25	67.3781	312230	9042.63	Target 1
18	B6	26	67.6855	308542	8978.73	Target 1
18	B6	27	67.9929	306589	8933.3	Target 1
18	B6	28	68.3003	302818	8911.34	Target 1
18	B6	29	68.6077	300676	8907.8	Target 1
18	B6	30	68.9151	298200	8907.24	Target 1
18	B6	31	69.2225	294840	8889.79	Target 1
18	B6	32	69.5299	291084	8843.42	Target 1
18	B6	33	69.8373	288688	8773.45	Target 1
18	B6	34	70.1447	285194	8701.32	Target 1
18	B6	35	70.4521	283922	8650.97	Target 1
18	B6	36	70.7595	281086	8633	Target 1
18	B6	37	71.0669	278481	8639.43	Target 1
18	B6	38	71.3743	275132	8653.15	Target 1
18	B6	39	71.6817	271464	8663.03	Target 1
18	B6	40	71.9891	269553	8670.54	Target 1
18	B6	41	72.2965	267210	8682.66	Target 1
18	B6	42	72.6039	264595	8698.75	Target 1
18	B6	43	72.9113	261725	8706.06	Target 1
18	B6	44	73.2187	257370	8687.19	Target 1
18	B6	45	73.5261	255380	8632.96	Target 1
18	B6	46	73.8335	251619	8547.18	Target 1
18	B6	47	74.1409	251117	8443.49	Target 1
18	B6	48	74.4483	247336	8337.41	Target 1
18	B6	49	74.7557	243736	8227.34	Target 1
18	B6	50	75.0631	241371	8122.55	Target 1
18	B6	51	75.3705	239171	8040.37	Target 1
18	B6	52	75.6779	236889	8001.06	Target 1
18	B6	53	75.9853	234409	8015.05	Target 1
18	B6	54	76.2927	231523	8070.62	Target 1
18	B6	55	76.6001	229655	8133.98	Target 1
18	B6	56	76.9075	226610	8162.87	Target 1
18	B6	57	77.215	222486	8127.37	Target 1
18	B6	58	77.5224	220529	8025.22	Target 1
18	B6	59	77.8298	218295	7881.93	Target 1
18	B6	60	78.1372	216310	7735.29	Target 1
18	B6	61	78.4445	214376	7614.96	Target 1
18	B6	62	78.752	210905	7529.87	Target 1
18	B6	63	79.0594	208926	7470.57	Target 1
18	B6	64	79.3668	206768	7422.32	Target 1
18	B6	65	79.6742	204113	7379.32	Target 1
18	B6	66	79.9816	201253	7350.89	Target 1
18	B6	67	80.289	200077	7358.1	Target 1
18	B6	68	80.5964	197996	7425.07	Target 1
18	B6	69	80.9038	194740	7572.72	Target 1
18	B6	70	81.2112	193290	7821.58	Target 1
18	B6	71	81.5186	190426	8204.55	Target 1
18	B6	72	81.826	187122	8817.67	Target 1
18	B6	73	82.1334	184747	9791.16	Target 1
18	B6	74	82.4408	182528	11257.4	Target 1
18	B6	75	82.7482	179470	13407.7	Target 1
18	B6	76	83.0556	175967	16436.9	Target 1
18	B6	77	83.363	171137	20503.3	Target 1
18	B6	78	83.6704	163280	25670.2	Target 1
18	B6	79	83.9778	157014	31825.7	Target 1
18	B6	80	84.2852	148289	38597.9	Target 1
18	B6	81	84.5926	133128	45307.6	Target 1
18	B6	82	84.9	113993	51013.9	Target 1
18	B6	83	85.2074	86902.4	54679	Target 1
18	B6	84	85.5148	56748.7	55432.6	Target 1
18	B6	85	85.8222	31096.9	52856.4	Target 1
18	B6	86	86.1296	18632.4	47173.7	Target 1
18	B6	87	86.437	15618.1	39244.4	Target 1
18	B6	88	86.7444	14002.9	30335.9	Target 1
18	B6	89	87.0518	13752.7	21750.8	Target 1
18	B6	90	87.3592	12024	14472.3	Target 1
18	B6	91	87.6666	12295.5	8973.77	Target 1
18	B6	92	87.974	11992.6	5552.92	Target 1
18	B6	93	88.2814	11321.6	3476.07	Target 1
18	B6	94	88.5888	10419.7	2297.03	Target 1
18	B6	95	88.8962	9748.38	1658.96	Target 1
18	B6	96	89.2036	10243.8	1306.51	Target 1
18	B6	97	89.511	10287.5	1085.37	Target 1
18	B6	98	89.8184	8835.65	913.387	Target 1
18	B6	99	90.1258	9073.26	751.995	Target 1
18	B6	100	90.4332	8014.56	589.598	Target 1
18	B6	101	90.7406	9380.03	433.166	Target 1
18	B6	102	91.048	9141.73	299.305	Target 1
18	B6	103	91.3554	8802.71	202.173	Target 1
18	B6	104	91.6628	8936.88	144.023	Target 1
18	B6	105	91.9702	8245.28	114.936	Target 1
18	B6	106	92.2776	8453.22	101.045	Target 1
18	B6	107	92.585	8689.2	93.6152	Target 1
18	B6	108	92.8924	8712.9	91.666	Target 1
18	B6	109	93.1998	8342.91	97.5273	Target 1
18	B6	110	93.5072	8367.34	110.63	Target 1
18	B6	111	93.8146	8160.59	125.015	Target 1
18	B6	112	94.122	8401.67	131.829	Target 1
18	B6	113	94.4294	7499.11	124.071	Target 1
18	B6	114	94.7368	7992.54	100.1	Target 1
19	B7	1	60.0005	359281	6611.06	Target 1
19	B7	2	60.3079	356967	6796.15	Target 1
19	B7	3	60.6153	356352	6994.42	Target 1
19	B7	4	60.9227	352742	7209.29	Target 1
19	B7	5	61.2301	351937	7439.22	Target 1
19	B7	6	61.5375	349973	7674.23	Target 1
19	B7	7	61.8449	347471	7899.79	Target 1
19	B7	8	62.1523	343418	8104.92	Target 1
19	B7	9	62.4597	342408	8289.77	Target 1
19	B7	10	62.7671	338579	8464.04	Target 1
19	B7	11	63.0745	336446	8636.99	Target 1
19	B7	12	63.3819	334457	8806.17	Target 1
19	B7	13	63.6893	331231	8954.9	Target 1
19	B7	14	63.9967	328268	9060.64	Target 1
19	B7	15	64.3041	324957	9109.3	Target 1
19	B7	16	64.6115	322061	9104.97	Target 1
19	B7	17	64.9189	318713	9068.08	Target 1
19	B7	18	65.2263	316985	9023.32	Target 1
19	B7	19	65.5337	314085	8987.1	Target 1
19	B7	20	65.8411	310957	8961.51	Target 1
19	B7	21	66.1485	308382	8938.24	Target 1
19	B7	22	66.4559	305292	8907.47	Target 1
19	B7	23	66.7633	302148	8864.65	Target 1
19	B7	24	67.0707	300158	8811.68	Target 1
19	B7	25	67.3781	296903	8754.25	Target 1
19	B7	26	67.6855	294142	8697.51	Target 1
19	B7	27	67.9929	291727	8644.68	Target 1
19	B7	28	68.3003	288812	8597.28	Target 1
19	B7	29	68.6077	286383	8557.13	Target 1
19	B7	30	68.9151	283162	8526.85	Target 1
19	B7	31	69.2225	280431	8509.08	Target 1
19	B7	32	69.5299	278547	8504.93	Target 1
19	B7	33	69.8373	276061	8514.37	Target 1
19	B7	34	70.1447	271746	8538.02	Target 1
19	B7	35	70.4521	269930	8578.55	Target 1
19	B7	36	70.7595	268011	8637.76	Target 1
19	B7	37	71.0669	265270	8710.92	Target 1
19	B7	38	71.3743	262004	8783.28	Target 1
19	B7	39	71.6817	259584	8832.35	Target 1
19	B7	40	71.9891	256635	8835.86	Target 1
19	B7	41	72.2965	253095	8780.37	Target 1
19	B7	42	72.6039	251373	8666.05	Target 1
19	B7	43	72.9113	247623	8506.57	Target 1
19	B7	44	73.2187	245499	8325.59	Target 1
19	B7	45	73.5261	242671	8151.02	Target 1
19	B7	46	73.8335	240199	8007.61	Target 1
19	B7	47	74.1409	238183	7910.47	Target 1
19	B7	48	74.4483	236175	7860.79	Target 1
19	B7	49	74.7557	232857	7847.1	Target 1
19	B7	50	75.0631	230381	7850.38	Target 1
19	B7	51	75.3705	228010	7851.38	Target 1
19	B7	52	75.6779	226500	7835.58	Target 1
19	B7	53	75.9853	222316	7796.37	Target 1
19	B7	54	76.2927	220068	7735.46	Target 1
19	B7	55	76.6001	218584	7660.46	Target 1
19	B7	56	76.9075	216281	7580.76	Target 1
19	B7	57	77.215	213673	7503.84	Target 1
19	B7	58	77.5224	211099	7435.1	Target 1
19	B7	59	77.8298	209270	7380.78	Target 1
19	B7	60	78.1372	206564	7349.61	Target 1
19	B7	61	78.4445	204516	7349.02	Target 1
19	B7	62	78.752	203107	7377.09	Target 1
19	B7	63	79.0594	200162	7417.29	Target 1
19	B7	64	79.3668	197901	7441.86	Target 1
19	B7	65	79.6742	194985	7424.66	Target 1
19	B7	66	79.9816	192578	7356.83	Target 1
19	B7	67	80.289	190830	7256.2	Target 1
19	B7	68	80.5964	188491	7166.66	Target 1
19	B7	69	80.9038	186496	7148.9	Target 1
19	B7	70	81.2112	184649	7269.32	Target 1
19	B7	71	81.5186	182407	7592.76	Target 1
19	B7	72	81.826	180798	8183.36	Target 1
19	B7	73	82.1334	178610	9113.09	Target 1
19	B7	74	82.4408	174315	10476.3	Target 1
19	B7	75	82.7482	172004	12398.8	Target 1
19	B7	76	83.0556	169682	15034.8	Target 1
19	B7	77	83.363	163711	18537.9	Target 1
19	B7	78	83.6704	158240	23001.4	Target 1
19	B7	79	83.9778	151166	28372	Target 1
19	B7	80	84.2852	143985	34358.5	Target 1
19	B7	81	84.5926	130066	40380.6	Target 1
19	B7	82	84.9	112028	45602.2	Target 1
19	B7	83	85.2074	86728.9	49079.1	Target 1
19	B7	84	85.5148	57596.2	50000	Target 1
19	B7	85	85.8222	32437.6	47952.4	Target 1
19	B7	86	86.1296	20574.9	43104.8	Target 1
19	B7	87	86.437	17715.3	36208.5	Target 1
19	B7	88	86.7444	16604.4	28390.8	Target 1
19	B7	89	87.0518	14710.2	20815.6	Target 1
19	B7	90	87.3592	13941.1	14362.1	Target 1
19	B7	91	87.6666	13094.6	9456.38	Target 1
19	B7	92	87.974	12612.7	6093.59	Target 1
19	B7	93	88.2814	12346.6	3994.65	Target 1
19	B7	94	88.5888	11787.4	2781.59	Target 1
19	B7	95	88.8962	10991.7	2105.84	Target 1
19	B7	96	89.2036	9872.86	1708.29	Target 1
19	B7	97	89.511	10404.6	1427.21	Target 1
19	B7	98	89.8184	9163.34	1180.47	Target 1
19	B7	99	90.1258	9770.46	940.004	Target 1
19	B7	100	90.4332	8944.97	707.624	Target 1
19	B7	101	90.7406	8972.92	496.115	Target 1
19	B7	102	91.048	9592.33	317.217	Target 1
19	B7	103	91.3554	9299.67	176.264	Target 1
19	B7	104	91.6628	8584.36	72.4316	Target 1
19	B7	105	91.9702	9092.25	2.38672	Target 1
19	B7	106	92.2776	9331.89	-35.9287	Target 1
19	B7	107	92.585	8984	-42.3579	Target 1
19	B7	108	92.8924	9177	-17.2378	Target 1
19	B7	109	93.1998	8753.95	34.3013	Target 1
19	B7	110	93.5072	9467.11	99.7217	Target 1
19	B7	111	93.8146	8255.83	160.539	Target 1
19	B7	112	94.122	8480.65	197.884	Target 1
19	B7	113	94.4294	8156.6	199.855	Target 1
19	B7	114	94.7368	7929.83	166.595	Target 1
20	B8	1	60.0005	361799	6964.13	Target 1
20	B8	2	60.3079	360390	7105.11	Target 1
20	B8	3	60.6153	358700	7260.36	Target 1
20	B8	4	60.9227	356472	7438.19	Target 1
20	B8	5	61.2301	354991	7646.29	Target 1
20	B8	6	61.5375	351773	7886.83	Target 1
20	B8	7	61.8449	349915	8152.19	Target 1
20	B8	8	62.1523	347648	8427.5	Target 1
20	B8	9	62.4597	345539	8690.06	Target 1
20	B8	10	62.7671	341324	8905.4	Target 1
20	B8	11	63.0745	338562	9057.56	Target 1
20	B8	12	63.3819	336307	9144.45	Target 1
20	B8	13	63.6893	333987	9176.43	Target 1
20	B8	14	63.9967	328770	9172.12	Target 1
20	B8	15	64.3041	328509	9153.91	Target 1
20	B8	16	64.6115	324457	9143.2	Target 1
20	B8	17	64.9189	321234	9155.13	Target 1
20	B8	18	65.2263	319549	9192.67	Target 1
20	B8	19	65.5337	316817	9245.47	Target 1
[truncated: 6,707 more rows]

## Sheet: Melt Curve Result
Block Type	96-Well 0.2-mL Block
Calibration Background is expired	No
Calibration Background performed on	09-15-2016
Calibration Pure Dye ABY is expired	No
Calibration Pure Dye ABY performed on	09-15-2016
Calibration Pure Dye FAM is expired	No
Calibration Pure Dye FAM performed on	09-15-2016
Calibration Pure Dye JUN is expired	No
Calibration Pure Dye JUN performed on	09-15-2016
Calibration Pure Dye NED is expired	No
Calibration Pure Dye NED performed on	09-15-2016
Calibration Pure Dye ROX is expired	No
Calibration Pure Dye ROX performed on	09-15-2016
Calibration Pure Dye SYBR is expired	No
Calibration Pure Dye SYBR performed on	09-15-2016
Calibration Pure Dye TAMRA is expired	No
Calibration Pure Dye TAMRA performed on	09-15-2016
Calibration Pure Dye VIC is expired	No
Calibration Pure Dye VIC performed on	09-15-2016
Calibration ROI is expired	No
Calibration ROI performed on	09-15-2016
Calibration Uniformity is expired	No
Calibration Uniformity performed on	09-15-2016
Chemistry	SYBR_GREEN
Date Created	2018-02-04 21:12:26 PM CST
Experiment Barcode
Experiment Comment
Experiment File Name	G:\wgh\小麦SYP基因家族鉴定与分析\定量结果\Q3\2018-02-02_100719 SNARE11.eds
Experiment Name	2018-02-02_100719
Experiment Run End Time	2018-02-04 06:26:49 AM CST
Experiment Type	Comparative Cт (ΔΔCт)
Instrument Name	272321075
Instrument Serial Number	272321075
Instrument Type	QuantStudio™ 3 System
Passive Reference	ROX
Post-read Stage/Step
Pre-read Stage/Step
Quantification Cycle Method	Ct
Signal Smoothing On	true
Stage where Melt Analysis is performed	Stage3
Stage/ Cycle where Ct Analysis is performed	Stage2, Step2
User Name
Well	Well Position	Sample	Target Name	Tm	Melt Peak Height
1	A1	Sample 1	Target 1	85.3611	67419.3
2	A2	Sample 3	Target 1	85.3611	63079.6
3	A3	Sample 5	Target 1	85.3611	56360.3
4	A4	Sample 7	Target 1	85.3611	62552
5	A5	Sample 9	Target 1	85.5148	66295.3
6	A6	Sample 11	Target 1	85.3611	65596.4
7	A7	Sample 13	Target 1	85.5148	64985.6
8	A8	Sample 15	Target 1	85.5148	65686.4
9	A9	Sample 17	Target 1	85.3611	62562.5
10	A10	Sample 19	Target 1	85.3611	65206.1
13	B1	Sample 1	Target 1	85.3611	63685.7
14	B2	Sample 3	Target 1	85.3611	55304.1
15	B3	Sample 5	Target 1	85.3611	52952.9
16	B4	Sample 7	Target 1	85.3611	55761.9
17	B5	Sample 9	Target 1	85.5148	58291.7
18	B6	Sample 11	Target 1	85.3611	55459.5
19	B7	Sample 13	Target 1	85.5148	50000
20	B8	Sample 15	Target 1	85.5148	52160.5
21	B9	Sample 17	Target 1	85.2074	57726.4
22	B10	Sample 19	Target 1	85.2074	59891
25	C1	Sample 1	Target 1	85.2074	66140.3
26	C2	Sample 3	Target 1	85.2074	64765.1
27	C3	Sample 5	Target 1	85.5148	92704.7
29	C5	Sample 9	Target 1	85.3611	62333.6
30	C6	Sample 11	Target 1	85.3611	62238.9
31	C7	Sample 13	Target 1	85.3611	61038.1
32	C8	Sample 15	Target 1	85.5148	53271.5
33	C9	Sample 17	Target 1	85.2074	58044.9
34	C10	Sample 19	Target 1	85.2074	60285.9
37	D1	Sample 1	Target 1	85.2074	57667.9
38	D2	Sample 3	Target 1	85.0537	53843.1
39	D3	Sample 5	Target 1	85.3611	87583.9
41	D5	Sample 9	Target 1	85.3611	47469
42	D6	Sample 11	Target 1	85.3611	60154.5
43	D7	Sample 13	Target 1	85.3611	60796.1
44	D8	Sample 15	Target 1	85.5148	59769.8
45	D9	Sample 17	Target 1	84.9	48606
46	D10	Sample 19	Target 1	85.2074	65481.9
49	E1	Sample 2	Target 1	85.0537	59499
50	E2	Sample 4	Target 1	85.0537	54256.9
51	E3	Sample 6	Target 1	85.2074	54265.3
52	E4	Sample 8	Target 1	85.2074	63385.1
53	E5	Sample 10	Target 1	85.5148	58163.8
54	E6	Sample 12	Target 1	85.2074	62108.2
55	E7	Sample 14	Target 1	85.3611	58935.1
56	E8	Sample 16	Target 1	85.5148	56393
57	E9	Sample 18	Target 1	85.0537	66025
58	E10	Sample 20	Target 1	85.2074	66313.4
62	F2	Sample 4	Target 1	85.0537	54169.6
63	F3	Sample 6	Target 1	85.2074	54747
64	F4	Sample 8	Target 1	85.2074	59659
66	F6	Sample 12	Target 1	85.2074	53327.2
67	F7	Sample 14	Target 1	85.3611	63313.3
68	F8	Sample 16	Target 1	85.3611	60125.4
69	F9	Sample 18	Target 1	85.0537	62333.9
70	F10	Sample 20	Target 1	85.2074	67349.7
73	G1	Sample 2	Target 1	85.0537	58702.3
74	G2	Sample 4	Target 1	85.0537	53154.4
75	G3	Sample 6	Target 1	85.2074	61701.4
76	G4	Sample 8	Target 1	85.2074	59943.1
77	G5	Sample 10	Target 1	85.5148	63842.1
78	G6	Sample 12	Target 1	85.3611	56761.4
79	G7	Sample 14	Target 1	85.3611	57732.6
80	G8	Sample 16	Target 1	85.5148	60262.1
81	G9	Sample 18	Target 1	85.0537	51768.2
82	G10	Sample 20	Target 1	85.3611	59826.3
85	H1	Sample 2	Target 1	84.9	45082
86	H2	Sample 4	Target 1	84.9	41168.2
87	H3	Sample 6	Target 1	85.2074	63935.2
88	H4	Sample 8	Target 1	85.3611	53315.9
89	H5	Sample 10	Target 1	85.5148	56376.7
90	H6	Sample 12	Target 1	85.3611	56570.7
91	H7	Sample 14	Target 1	85.3611	50278.8
92	H8	Sample 16	Target 1	85.5148	49497.6
93	H9	Sample 18	Target 1	85.2074	55958.9
94	H10	Sample 20	Target 1	85.2074	56073.7
