# Supplementary material for: Genome-wide identification, evolution, and expression of the SNARE gene family in wheat resistance to powdery mildew
Source: PeerJ. 2021 Jan 22;9:e10788. doi: 10.7717/peerj.10788 (PMC7831368; doi:10.7717/peerj.10788)
Supplement: Supplemental Information 5 [file peerj-09-10788-s005.gz › rawdata/2018-02-03 233746 USE1.xls]

## Sheet: Sample Setup
Block Type	96-Well Block (0.2mL)
Calibration Background is expired	Yes
Calibration Background performed on	03-18-2015
Calibration HRM MELTDOCTOR is expired	Yes
Calibration HRM MELTDOCTOR performed on	03-18-2015
Calibration Normalization FAM-ROX is expired	Yes
Calibration Normalization FAM-ROX performed on	03-18-2015
Calibration Normalization VIC-ROX is expired	Yes
Calibration Normalization VIC-ROX performed on	03-18-2015
Calibration Pure Dye CY5 is expired	No
Calibration Pure Dye CY5 performed on	05-27-2017
Calibration Pure Dye FAM is expired	Yes
Calibration Pure Dye FAM performed on	03-18-2015
Calibration Pure Dye MELTDOCTOR is expired	Yes
Calibration Pure Dye MELTDOCTOR performed on	03-18-2015
Calibration Pure Dye NED is expired	Yes
Calibration Pure Dye NED performed on	03-18-2015
Calibration Pure Dye ROX is expired	Yes
Calibration Pure Dye ROX performed on	03-18-2015
Calibration Pure Dye SYBR is expired	Yes
Calibration Pure Dye SYBR performed on	03-18-2015
Calibration Pure Dye TAMRA is expired	Yes
Calibration Pure Dye TAMRA performed on	03-18-2015
Calibration Pure Dye VIC is expired	Yes
Calibration Pure Dye VIC performed on	03-18-2015
Calibration ROI is expired	Yes
Calibration ROI performed on	03-18-2015
Calibration Uniformity is expired	Yes
Calibration Uniformity performed on	03-18-2015
Chemistry	SYBR_GREEN
Date Created	2018-02-03 23:37:47 PM CST
Date Modified	2018-02-03 17:05:30 PM CST
Experiment Barcode
Experiment Comment
Experiment File Name	G:\wgh\小麦SYP基因家族鉴定与分析\定量结果\Q7\2018-02-03 233746snare13.eds
Experiment Name	2018-02-03 233746
Experiment Run Start Time	2018-02-04 07:59:24 AM CST
Experiment Run Stop Time	2018-02-04 09:07:01 AM CST
Experiment Type	Comparative Cт (ΔΔCт)
Instrument Name	278870447
Instrument Serial Number	278870447
Instrument Type	QuantStudio(TM) 7 Flex System
Passive Reference	ROX
Quantification Cycle Method	Ct
Signal Smoothing On	true
Stage/ Cycle where Analysis is performed	Stage 2, Step 2
User Name
Well	Well Position	Sample Name	Sample Color	Biogroup Name	Biogroup Color	Target Name	Target Color	Task	Reporter	Quencher	Quantity	Comments
1	A1	Sample 1	RGB(176,23,31)			Target 1	RGB(176,23,31)	UNKNOWN	SYBR	None
2	A2	Sample 3	RGB(0,139,69)			Target 1	RGB(176,23,31)	UNKNOWN	SYBR	None
3	A3	Sample 5	RGB(139,137,112)			Target 1	RGB(176,23,31)	UNKNOWN	SYBR	None
4	A4	Sample 7	RGB(142,56,142)			Target 1	RGB(176,23,31)	UNKNOWN	SYBR	None
5	A5	Sample 9	RGB(0,245,255)			Target 1	RGB(176,23,31)	UNKNOWN	SYBR	None
6	A6	Sample 11	RGB(238,238,0)			Target 1	RGB(176,23,31)	UNKNOWN	SYBR	None
7	A7	Sample 13	RGB(238,44,44)			Target 1	RGB(176,23,31)	UNKNOWN	SYBR	None
8	A8	Sample 15	RGB(238,18,137)			Target 1	RGB(176,23,31)	UNKNOWN	SYBR	None
9	A9	Sample 17	RGB(0,0,255)			Target 1	RGB(176,23,31)	UNKNOWN	SYBR	None
10	A10	Sample 19	RGB(255,127,0)			Target 1	RGB(176,23,31)	UNKNOWN	SYBR	None
11	A11	Sample 4	RGB(255,127,0)			Target 2	RGB(0,0,255)	UNKNOWN	SYBR	None
12	A12
13	B1	Sample 1	RGB(176,23,31)			Target 1	RGB(176,23,31)	UNKNOWN	SYBR	None
14	B2	Sample 3	RGB(0,139,69)			Target 1	RGB(176,23,31)	UNKNOWN	SYBR	None
15	B3	Sample 5	RGB(139,137,112)			Target 1	RGB(176,23,31)	UNKNOWN	SYBR	None
16	B4	Sample 7	RGB(142,56,142)			Target 1	RGB(176,23,31)	UNKNOWN	SYBR	None
17	B5	Sample 9	RGB(0,245,255)			Target 1	RGB(176,23,31)	UNKNOWN	SYBR	None
18	B6	Sample 11	RGB(238,238,0)			Target 1	RGB(176,23,31)	UNKNOWN	SYBR	None
19	B7	Sample 13	RGB(238,44,44)			Target 1	RGB(176,23,31)	UNKNOWN	SYBR	None
20	B8	Sample 15	RGB(238,18,137)			Target 1	RGB(176,23,31)	UNKNOWN	SYBR	None
21	B9	Sample 17	RGB(0,0,255)			Target 1	RGB(176,23,31)	UNKNOWN	SYBR	None
22	B10	Sample 19	RGB(255,127,0)			Target 1	RGB(176,23,31)	UNKNOWN	SYBR	None
23	B11	Sample 4	RGB(255,127,0)			Target 2	RGB(0,0,255)	UNKNOWN	SYBR	None
24	B12
25	C1	Sample 1	RGB(176,23,31)			Target 1	RGB(176,23,31)	UNKNOWN	SYBR	None
26	C2	Sample 3	RGB(0,139,69)			Target 1	RGB(176,23,31)	UNKNOWN	SYBR	None
27	C3	Sample 5	RGB(139,137,112)			Target 1	RGB(176,23,31)	UNKNOWN	SYBR	None
28	C4	Sample 7	RGB(142,56,142)			Target 1	RGB(176,23,31)	UNKNOWN	SYBR	None
29	C5	Sample 9	RGB(0,245,255)			Target 1	RGB(176,23,31)	UNKNOWN	SYBR	None
30	C6	Sample 11	RGB(238,238,0)			Target 1	RGB(176,23,31)	UNKNOWN	SYBR	None
31	C7	Sample 13	RGB(238,44,44)			Target 1	RGB(176,23,31)	UNKNOWN	SYBR	None
32	C8	Sample 15	RGB(238,18,137)			Target 1	RGB(176,23,31)	UNKNOWN	SYBR	None
33	C9	Sample 17	RGB(0,0,255)			Target 1	RGB(176,23,31)	UNKNOWN	SYBR	None
34	C10	Sample 19	RGB(255,127,0)			Target 1	RGB(176,23,31)	UNKNOWN	SYBR	None
35	C11	Sample 8	RGB(198,113,113)			Target 2	RGB(0,0,255)	UNKNOWN	SYBR	None
36	C12
37	D1	Sample 1	RGB(176,23,31)			Target 1	RGB(176,23,31)	UNKNOWN	SYBR	None
38	D2	Sample 3	RGB(0,139,69)			Target 1	RGB(176,23,31)	UNKNOWN	SYBR	None
39	D3	Sample 5	RGB(139,137,112)			Target 1	RGB(176,23,31)	UNKNOWN	SYBR	None
40	D4	Sample 7	RGB(142,56,142)			Target 1	RGB(176,23,31)	UNKNOWN	SYBR	None
41	D5	Sample 9	RGB(0,245,255)			Target 1	RGB(176,23,31)	UNKNOWN	SYBR	None
42	D6	Sample 11	RGB(238,238,0)			Target 1	RGB(176,23,31)	UNKNOWN	SYBR	None
43	D7	Sample 13	RGB(238,44,44)			Target 1	RGB(176,23,31)	UNKNOWN	SYBR	None
44	D8	Sample 15	RGB(238,18,137)			Target 1	RGB(176,23,31)	UNKNOWN	SYBR	None
45	D9	Sample 17	RGB(0,0,255)			Target 1	RGB(176,23,31)	UNKNOWN	SYBR	None
46	D10	Sample 19	RGB(255,127,0)			Target 1	RGB(176,23,31)	UNKNOWN	SYBR	None
47	D11	Sample 8	RGB(198,113,113)			Target 2	RGB(0,0,255)	UNKNOWN	SYBR	None
48	D12
49	E1	Sample 2	RGB(0,0,255)			Target 1	RGB(176,23,31)	UNKNOWN	SYBR	None
50	E2	Sample 4	RGB(255,127,0)			Target 1	RGB(176,23,31)	UNKNOWN	SYBR	None
51	E3	Sample 6	RGB(238,121,66)			Target 1	RGB(176,23,31)	UNKNOWN	SYBR	None
52	E4	Sample 8	RGB(198,113,113)			Target 1	RGB(176,23,31)	UNKNOWN	SYBR	None
53	E5	Sample 10	RGB(238,220,130)			Target 1	RGB(176,23,31)	UNKNOWN	SYBR	None
54	E6	Sample 12	RGB(142,142,56)			Target 1	RGB(176,23,31)	UNKNOWN	SYBR	None
55	E7	Sample 14	RGB(51,161,201)			Target 1	RGB(176,23,31)	UNKNOWN	SYBR	None
56	E8	Sample 16	RGB(176,23,31)			Target 1	RGB(176,23,31)	UNKNOWN	SYBR	None
57	E9	Sample 18	RGB(0,139,69)			Target 1	RGB(176,23,31)	UNKNOWN	SYBR	None
58	E10	Sample 20	RGB(139,137,112)			Target 1	RGB(176,23,31)	UNKNOWN	SYBR	None
59	E11	Sample 12	RGB(142,142,56)			Target 2	RGB(0,0,255)	UNKNOWN	SYBR	None
60	E12
61	F1	Sample 2	RGB(0,0,255)			Target 1	RGB(176,23,31)	UNKNOWN	SYBR	None
62	F2	Sample 4	RGB(255,127,0)			Target 1	RGB(176,23,31)	UNKNOWN	SYBR	None
63	F3	Sample 6	RGB(238,121,66)			Target 1	RGB(176,23,31)	UNKNOWN	SYBR	None
64	F4	Sample 8	RGB(198,113,113)			Target 1	RGB(176,23,31)	UNKNOWN	SYBR	None
65	F5	Sample 10	RGB(238,220,130)			Target 1	RGB(176,23,31)	UNKNOWN	SYBR	None
66	F6	Sample 12	RGB(142,142,56)			Target 1	RGB(176,23,31)	UNKNOWN	SYBR	None
67	F7	Sample 14	RGB(51,161,201)			Target 1	RGB(176,23,31)	UNKNOWN	SYBR	None
68	F8	Sample 16	RGB(176,23,31)			Target 1	RGB(176,23,31)	UNKNOWN	SYBR	None
69	F9	Sample 18	RGB(0,139,69)			Target 1	RGB(176,23,31)	UNKNOWN	SYBR	None
70	F10	Sample 20	RGB(139,137,112)			Target 1	RGB(176,23,31)	UNKNOWN	SYBR	None
71	F11	Sample 12	RGB(142,142,56)			Target 2	RGB(0,0,255)	UNKNOWN	SYBR	None
72	F12
73	G1	Sample 2	RGB(0,0,255)			Target 1	RGB(176,23,31)	UNKNOWN	SYBR	None
74	G2	Sample 4	RGB(255,127,0)			Target 1	RGB(176,23,31)	UNKNOWN	SYBR	None
75	G3	Sample 6	RGB(238,121,66)			Target 1	RGB(176,23,31)	UNKNOWN	SYBR	None
76	G4	Sample 8	RGB(198,113,113)			Target 1	RGB(176,23,31)	UNKNOWN	SYBR	None
77	G5	Sample 10	RGB(238,220,130)			Target 1	RGB(176,23,31)	UNKNOWN	SYBR	None
78	G6	Sample 12	RGB(142,142,56)			Target 1	RGB(176,23,31)	UNKNOWN	SYBR	None
79	G7	Sample 14	RGB(51,161,201)			Target 1	RGB(176,23,31)	UNKNOWN	SYBR	None
80	G8	Sample 16	RGB(176,23,31)			Target 1	RGB(176,23,31)	UNKNOWN	SYBR	None
81	G9	Sample 18	RGB(0,139,69)			Target 1	RGB(176,23,31)	UNKNOWN	SYBR	None
82	G10	Sample 20	RGB(139,137,112)			Target 1	RGB(176,23,31)	UNKNOWN	SYBR	None
83	G11	Sample 16	RGB(176,23,31)			Target 2	RGB(0,0,255)	UNKNOWN	SYBR	None
84	G12
85	H1	Sample 2	RGB(0,0,255)			Target 1	RGB(176,23,31)	UNKNOWN	SYBR	None
86	H2	Sample 4	RGB(255,127,0)			Target 1	RGB(176,23,31)	UNKNOWN	SYBR	None
87	H3	Sample 6	RGB(238,121,66)			Target 1	RGB(176,23,31)	UNKNOWN	SYBR	None
88	H4	Sample 8	RGB(198,113,113)			Target 1	RGB(176,23,31)	UNKNOWN	SYBR	None
89	H5	Sample 10	RGB(238,220,130)			Target 1	RGB(176,23,31)	UNKNOWN	SYBR	None
90	H6	Sample 12	RGB(142,142,56)			Target 1	RGB(176,23,31)	UNKNOWN	SYBR	None
91	H7	Sample 14	RGB(51,161,201)			Target 1	RGB(176,23,31)	UNKNOWN	SYBR	None
92	H8	Sample 16	RGB(176,23,31)			Target 1	RGB(176,23,31)	UNKNOWN	SYBR	None
93	H9	Sample 18	RGB(0,139,69)			Target 1	RGB(176,23,31)	UNKNOWN	SYBR	None
94	H10	Sample 20	RGB(139,137,112)			Target 1	RGB(176,23,31)	UNKNOWN	SYBR	None
95	H11	Sample 16	RGB(176,23,31)			Target 2	RGB(0,0,255)	UNKNOWN	SYBR	None
96	H12

## Sheet: Amplification Data
Block Type	96-Well Block (0.2mL)
Calibration Background is expired	Yes
Calibration Background performed on	03-18-2015
Calibration HRM MELTDOCTOR is expired	Yes
Calibration HRM MELTDOCTOR performed on	03-18-2015
Calibration Normalization FAM-ROX is expired	Yes
Calibration Normalization FAM-ROX performed on	03-18-2015
Calibration Normalization VIC-ROX is expired	Yes
Calibration Normalization VIC-ROX performed on	03-18-2015
Calibration Pure Dye CY5 is expired	No
Calibration Pure Dye CY5 performed on	05-27-2017
Calibration Pure Dye FAM is expired	Yes
Calibration Pure Dye FAM performed on	03-18-2015
Calibration Pure Dye MELTDOCTOR is expired	Yes
Calibration Pure Dye MELTDOCTOR performed on	03-18-2015
Calibration Pure Dye NED is expired	Yes
Calibration Pure Dye NED performed on	03-18-2015
Calibration Pure Dye ROX is expired	Yes
Calibration Pure Dye ROX performed on	03-18-2015
Calibration Pure Dye SYBR is expired	Yes
Calibration Pure Dye SYBR performed on	03-18-2015
Calibration Pure Dye TAMRA is expired	Yes
Calibration Pure Dye TAMRA performed on	03-18-2015
Calibration Pure Dye VIC is expired	Yes
Calibration Pure Dye VIC performed on	03-18-2015
Calibration ROI is expired	Yes
Calibration ROI performed on	03-18-2015
Calibration Uniformity is expired	Yes
Calibration Uniformity performed on	03-18-2015
Chemistry	SYBR_GREEN
Date Created	2018-02-03 23:37:47 PM CST
Date Modified	2018-02-03 17:05:30 PM CST
Experiment Barcode
Experiment Comment
Experiment File Name	G:\wgh\小麦SYP基因家族鉴定与分析\定量结果\Q7\2018-02-03 233746snare13.eds
Experiment Name	2018-02-03 233746
Experiment Run Start Time	2018-02-04 07:59:24 AM CST
Experiment Run Stop Time	2018-02-04 09:07:01 AM CST
Experiment Type	Comparative Cт (ΔΔCт)
Instrument Name	278870447
Instrument Serial Number	278870447
Instrument Type	QuantStudio(TM) 7 Flex System
Passive Reference	ROX
Quantification Cycle Method	Ct
Signal Smoothing On	true
Stage/ Cycle where Analysis is performed	Stage 2, Step 2
User Name
Well	Cycle	Target Name	Rn	Delta Rn
1	1	Target 1	0.120789	-0.0203455
1	2	Target 1	0.127165	-0.0147008
1	3	Target 1	0.136563	-0.00603463
1	4	Target 1	0.141346	-0.00198355
1	5	Target 1	0.143529	-0.000532043
1	6	Target 1	0.147249	0.00245628
1	7	Target 1	0.147483	0.00195817
1	8	Target 1	0.147516	0.00125951
1	9	Target 1	0.15048	0.00349264
1	10	Target 1	0.151746	0.0040265
1	11	Target 1	0.151725	0.00327419
1	12	Target 1	0.151165	0.00198232
1	13	Target 1	0.149324	-0.000590595
1	14	Target 1	0.147037	-0.00360886
1	15	Target 1	0.146956	-0.00442181
1	16	Target 1	0.151433	-0.000676589
1	17	Target 1	0.153046	0.000205228
1	18	Target 1	0.1522	-0.0013722
1	19	Target 1	0.152276	-0.00202836
1	20	Target 1	0.155727	0.000691231
1	21	Target 1	0.15767	0.00190257
1	22	Target 1	0.164419	0.00792033
1	23	Target 1	0.176362	0.0191317
1	24	Target 1	0.196746	0.0387839
1	25	Target 1	0.23768	0.0789857
1	26	Target 1	0.305187	0.145761
1	27	Target 1	0.409335	0.249178
1	28	Target 1	0.539475	0.378586
1	29	Target 1	0.672505	0.510884
1	30	Target 1	0.770727	0.608375
1	31	Target 1	0.832235	0.669152
1	32	Target 1	0.879298	0.715483
1	33	Target 1	0.918435	0.753888
1	34	Target 1	0.949435	0.784156
1	35	Target 1	0.974103	0.808093
1	36	Target 1	0.992306	0.825565
1	37	Target 1	1.00473	0.837255
1	38	Target 1	1.01173	0.843521
1	39	Target 1	1.01767	0.848728
1	40	Target 1	1.02586	0.856193
2	1	Target 1	0.167554	-0.01482
2	2	Target 1	0.173331	-0.00993236
2	3	Target 1	0.181017	-0.00313531
2	4	Target 1	0.185053	1.11929e-05
2	5	Target 1	0.186686	0.000755078
2	6	Target 1	0.187522	0.000701616
2	7	Target 1	0.187563	-0.000146256
2	8	Target 1	0.188687	8.85153e-05
2	9	Target 1	0.189649	0.000161907
2	10	Target 1	0.191611	0.00123426
2	11	Target 1	0.192999	0.00173284
2	12	Target 1	0.193376	0.00122127
2	13	Target 1	0.193935	0.000891319
2	14	Target 1	0.193691	-0.000241806
2	15	Target 1	0.19448	-0.000342102
2	16	Target 1	0.195951	0.000239003
2	17	Target 1	0.194636	-0.00196489
2	18	Target 1	0.194825	-0.00266466
2	19	Target 1	0.198891	0.000512331
2	20	Target 1	0.200214	0.000945691
2	21	Target 1	0.205341	0.00518335
2	22	Target 1	0.216624	0.0155777
2	23	Target 1	0.233038	0.0311025
2	24	Target 1	0.264422	0.0615974
2	25	Target 1	0.320791	0.117077
2	26	Target 1	0.413605	0.209002
2	27	Target 1	0.545137	0.339645
2	28	Target 1	0.699606	0.493224
2	29	Target 1	0.836577	0.629307
2	30	Target 1	0.92985	0.72169
2	31	Target 1	0.990036	0.780987
2	32	Target 1	1.03916	0.829223
2	33	Target 1	1.07729	0.866464
2	34	Target 1	1.1081	0.896386
2	35	Target 1	1.134	0.921391
2	36	Target 1	1.15269	0.939198
2	37	Target 1	1.16694	0.952551
2	38	Target 1	1.17916	0.963889
2	39	Target 1	1.18814	0.971976
2	40	Target 1	1.19301	0.975957
3	1	Target 1	0.161185	-0.0161315
3	2	Target 1	0.16725	-0.0108228
3	3	Target 1	0.175491	-0.00333733
3	4	Target 1	0.179389	-0.000194851
3	5	Target 1	0.180964	0.000624138
3	6	Target 1	0.181182	8.61533e-05
3	7	Target 1	0.182961	0.00111014
3	8	Target 1	0.184756	0.00214877
3	9	Target 1	0.18572	0.00235677
3	10	Target 1	0.184395	0.000276006
3	11	Target 1	0.184148	-0.000725763
3	12	Target 1	0.185715	8.52247e-05
3	13	Target 1	0.186602	0.000216436
3	14	Target 1	0.187525	0.000383068
3	15	Target 1	0.187596	-0.000301053
3	16	Target 1	0.186967	-0.00168599
3	17	Target 1	0.18723	-0.00217842
3	18	Target 1	0.188781	-0.00138372
3	19	Target 1	0.190891	-2.89161e-05
3	20	Target 1	0.194225	0.00254935
3	21	Target 1	0.198207	0.00577534
3	22	Target 1	0.206334	0.0131466
3	23	Target 1	0.219688	0.0257453
3	24	Target 1	0.246442	0.0517435
3	25	Target 1	0.294695	0.0992407
3	26	Target 1	0.376173	0.179963
3	27	Target 1	0.495395	0.298429
3	28	Target 1	0.646214	0.448493
3	29	Target 1	0.788625	0.590147
3	30	Target 1	0.894237	0.695004
3	31	Target 1	0.966603	0.766614
3	32	Target 1	1.02393	0.823183
3	33	Target 1	1.0696	0.868104
3	34	Target 1	1.10515	0.902892
3	35	Target 1	1.13228	0.929272
3	36	Target 1	1.15321	0.949439
3	37	Target 1	1.17143	0.966906
3	38	Target 1	1.18515	0.979872
3	39	Target 1	1.19497	0.988933
3	40	Target 1	1.20271	0.995924
4	1	Target 1	0.25895	-0.0171049
4	2	Target 1	0.265059	-0.0118273
4	3	Target 1	0.273161	-0.00455628
4	4	Target 1	0.27758	-0.00096929
4	5	Target 1	0.280558	0.00117753
4	6	Target 1	0.28095	0.000738704
4	7	Target 1	0.282218	0.00117499
4	8	Target 1	0.283651	0.00177615
4	9	Target 1	0.283899	0.00119284
4	10	Target 1	0.285391	0.00185398
4	11	Target 1	0.285626	0.00125676
4	12	Target 1	0.286678	0.00147784
4	13	Target 1	0.286414	0.00038265
4	14	Target 1	0.285986	-0.00087747
4	15	Target 1	0.285742	-0.00195237
4	16	Target 1	0.286623	-0.00190354
4	17	Target 1	0.287871	-0.00148692
4	18	Target 1	0.289123	-0.00106604
4	19	Target 1	0.291153	0.000132382
4	20	Target 1	0.2935	0.00164808
4	21	Target 1	0.298672	0.00598901
4	22	Target 1	0.307862	0.0143468
4	23	Target 1	0.326275	0.0319292
4	24	Target 1	0.358101	0.0629233
4	25	Target 1	0.415669	0.11966
4	26	Target 1	0.5127	0.215859
4	27	Target 1	0.654935	0.357263
4	28	Target 1	0.82827	0.529766
4	29	Target 1	0.984006	0.684671
4	30	Target 1	1.08987	0.7897
4	31	Target 1	1.15903	0.858028
4	32	Target 1	1.21559	0.913765
4	33	Target 1	1.26182	0.95916
4	34	Target 1	1.29675	0.993262
4	35	Target 1	1.32328	1.01895
4	36	Target 1	1.34465	1.0395
4	37	Target 1	1.36193	1.05595
4	38	Target 1	1.37476	1.06794
4	39	Target 1	1.38621	1.07857
4	40	Target 1	1.39527	1.08679
5	1	Target 1	0.202514	-0.0180535
5	2	Target 1	0.20851	-0.0131732
5	3	Target 1	0.217603	-0.00519546
5	4	Target 1	0.221821	-0.00209345
5	5	Target 1	0.224998	-3.18819e-05
5	6	Target 1	0.226495	0.000349451
5	7	Target 1	0.228612	0.00135066
5	8	Target 1	0.231511	0.00313486
5	9	Target 1	0.232037	0.00254493
5	10	Target 1	0.233141	0.00253359
5	11	Target 1	0.233497	0.00177381
5	12	Target 1	0.23332	0.000481158
5	13	Target 1	0.234566	0.000610884
5	14	Target 1	0.235449	0.000378557
5	15	Target 1	0.235287	-0.000899027
5	16	Target 1	0.236208	-0.00109388
5	17	Target 1	0.237306	-0.00111129
5	18	Target 1	0.237523	-0.00201004
5	19	Target 1	0.239409	-0.00123955
5	20	Target 1	0.242281	0.000516672
5	21	Target 1	0.247926	0.00504594
5	22	Target 1	0.257754	0.0137589
5	23	Target 1	0.275411	0.0302996
5	24	Target 1	0.309372	0.0631453
5	25	Target 1	0.371635	0.124293
5	26	Target 1	0.473181	0.224723
5	27	Target 1	0.625708	0.376134
5	28	Target 1	0.814178	0.563489
5	29	Target 1	0.994574	0.742769
5	30	Target 1	1.12251	0.869587
5	31	Target 1	1.20261	0.94857
5	32	Target 1	1.26457	1.00942
5	33	Target 1	1.3135	1.05723
5	34	Target 1	1.351	1.09362
5	35	Target 1	1.38296	1.12446
5	36	Target 1	1.4065	1.14689
5	37	Target 1	1.42424	1.16351
5	38	Target 1	1.43808	1.17624
5	39	Target 1	1.44956	1.1866
5	40	Target 1	1.45967	1.19559
6	1	Target 1	0.214948	-0.0153962
6	2	Target 1	0.221077	-0.010651
6	3	Target 1	0.22914	-0.00397145
6	4	Target 1	0.233143	-0.0013519
6	5	Target 1	0.236423	0.000544337
6	6	Target 1	0.237769	0.000506446
6	7	Target 1	0.238692	4.62871e-05
6	8	Target 1	0.242327	0.00229726
6	9	Target 1	0.243944	0.00253115
6	10	Target 1	0.244399	0.00160231
6	11	Target 1	0.2463	0.00211999
6	12	Target 1	0.246482	0.000917948
6	13	Target 1	0.247137	0.000189672
6	14	Target 1	0.247843	-0.000488342
6	15	Target 1	0.248081	-0.00163378
6	16	Target 1	0.249098	-0.00200009
6	17	Target 1	0.250631	-0.00185049
6	18	Target 1	0.253463	-0.000402214
6	19	Target 1	0.254808	-0.000440834
6	20	Target 1	0.258016	0.0013837
6	21	Target 1	0.263746	0.00573004
6	22	Target 1	0.274959	0.0155594
6	23	Target 1	0.299839	0.0390555
6	24	Target 1	0.343405	0.0812374
6	25	Target 1	0.417225	0.153675
6	26	Target 1	0.537367	0.272432
6	27	Target 1	0.708467	0.442149
6	28	Target 1	0.9055	0.637799
6	29	Target 1	1.07516	0.806071
6	30	Target 1	1.18812	0.91765
6	31	Target 1	1.26342	0.991568
6	32	Target 1	1.32494	1.05171
6	33	Target 1	1.37202	1.0974
6	34	Target 1	1.40823	1.13223
6	35	Target 1	1.43443	1.15704
6	36	Target 1	1.45587	1.1771
6	37	Target 1	1.47435	1.19419
6	38	Target 1	1.49191	1.21037
6	39	Target 1	1.50236	1.21944
6	40	Target 1	1.50977	1.22547
7	1	Target 1	0.288313	-0.0207113
7	2	Target 1	0.296152	-0.0138872
7	3	Target 1	0.306962	-0.00409345
7	4	Target 1	0.312083	1.21318e-05
7	5	Target 1	0.313447	0.000360473
7	6	Target 1	0.313781	-0.000321005
7	7	Target 1	0.315983	0.000865617
7	8	Target 1	0.318651	0.0025182
7	9	Target 1	0.31924	0.00209162
7	10	Target 1	0.320065	0.0019003
7	11	Target 1	0.320241	0.00106129
7	12	Target 1	0.320188	-7.08511e-06
7	13	Target 1	0.320935	-0.000275622
7	14	Target 1	0.322413	0.000186177
7	15	Target 1	0.322567	-0.000675575
7	16	Target 1	0.322966	-0.00129217
7	17	Target 1	0.323118	-0.0021555
7	18	Target 1	0.32435	-0.00193871
7	19	Target 1	0.325921	-0.00138378
7	20	Target 1	0.328058	-0.000261919
7	21	Target 1	0.332745	0.00340902
7	22	Target 1	0.340054	0.00970293
7	23	Target 1	0.356037	0.0246701
7	24	Target 1	0.386818	0.0544353
7	25	Target 1	0.44058	0.107182
7	26	Target 1	0.53251	0.198096
7	27	Target 1	0.67093	0.335501
7	28	Target 1	0.853175	0.51673
7	29	Target 1	1.04084	0.703381
7	30	Target 1	1.18649	0.848011
7	31	Target 1	1.28033	0.940836
7	32	Target 1	1.34842	1.00791
7	33	Target 1	1.40606	1.06454
7	34	Target 1	1.44891	1.10637
7	35	Target 1	1.48028	1.13673
7	36	Target 1	1.50724	1.16267
7	37	Target 1	1.52646	1.18088
7	38	Target 1	1.54183	1.19523
7	39	Target 1	1.55698	1.20936
7	40	Target 1	1.56433	1.2157
8	1	Target 1	0.187287	-0.0103176
8	2	Target 1	0.190867	-0.00758971
8	3	Target 1	0.195907	-0.0034005
8	4	Target 1	0.198873	-0.00128618
8	5	Target 1	0.202628	0.00161628
8	6	Target 1	0.203026	0.0011628
8	7	Target 1	0.203135	0.000420046
8	8	Target 1	0.204614	0.00104763
8	9	Target 1	0.205553	0.00113469
8	10	Target 1	0.206389	0.00111976
8	11	Target 1	0.207618	0.00149701
8	12	Target 1	0.20647	-0.000503111
8	13	Target 1	0.206681	-0.00114372
8	14	Target 1	0.209239	0.000562647
8	15	Target 1	0.209754	0.000225916
8	16	Target 1	0.209612	-0.0007673
8	17	Target 1	0.210614	-0.000617344
8	18	Target 1	0.210968	-0.00111541
8	19	Target 1	0.212007	-0.000927843
8	20	Target 1	0.213046	-0.000740469
8	21	Target 1	0.216353	0.0017151
8	22	Target 1	0.22104	0.00555017
8	23	Target 1	0.231412	0.0150708
8	24	Target 1	0.251789	0.034596
8	25	Target 1	0.287615	0.0695705
8	26	Target 1	0.352714	0.133817
8	27	Target 1	0.462696	0.242948
8	28	Target 1	0.626922	0.406323
8	29	Target 1	0.830345	0.608893
8	30	Target 1	1.02754	0.805239
8	31	Target 1	1.16819	0.945037
8	32	Target 1	1.25945	1.03544
8	33	Target 1	1.32864	1.10378
8	34	Target 1	1.38169	1.15598
8	35	Target 1	1.42442	1.19786
8	36	Target 1	1.45775	1.23033
8	37	Target 1	1.4827	1.25443
8	38	Target 1	1.5008	1.27169
8	39	Target 1	1.51688	1.28692
8	40	Target 1	1.52878	1.29796
9	1	Target 1	0.28549	-0.0188827
9	2	Target 1	0.291814	-0.0136045
9	3	Target 1	0.300695	-0.00576822
9	4	Target 1	0.305602	-0.00190602
9	5	Target 1	0.310523	0.00196936
9	6	Target 1	0.310781	0.00118214
9	7	Target 1	0.310341	-0.000302672
9	8	Target 1	0.312571	0.000881794
9	9	Target 1	0.314674	0.00193978
9	10	Target 1	0.315054	0.00127418
9	11	Target 1	0.316848	0.0020229
9	12	Target 1	0.318094	0.00222374
9	13	Target 1	0.318682	0.00176714
9	14	Target 1	0.319096	0.00113617
9	15	Target 1	0.319519	0.000513693
9	16	Target 1	0.318701	-0.00134955
9	17	Target 1	0.318627	-0.00246844
9	18	Target 1	0.320988	-0.0011524
9	19	Target 1	0.322282	-0.000903754
9	20	Target 1	0.323171	-0.00105986
9	21	Target 1	0.328873	0.0035967
9	22	Target 1	0.337222	0.0109001
9	23	Target 1	0.354743	0.0273765
9	24	Target 1	0.389575	0.0611629
9	25	Target 1	0.444606	0.115149
9	26	Target 1	0.539973	0.209471
9	27	Target 1	0.681219	0.349672
9	28	Target 1	0.858021	0.525428
9	29	Target 1	1.03385	0.700209
9	30	Target 1	1.16406	0.829378
9	31	Target 1	1.24663	0.910905
9	32	Target 1	1.31646	0.979684
9	33	Target 1	1.3709	1.03308
9	34	Target 1	1.4107	1.07184
9	35	Target 1	1.44145	1.10154
9	36	Target 1	1.46963	1.12867
9	37	Target 1	1.48807	1.14607
9	38	Target 1	1.50036	1.15732
9	39	Target 1	1.51384	1.16975
9	40	Target 1	1.52285	1.17772
10	1	Target 1	0.220693	-0.0193506
10	2	Target 1	0.228189	-0.0130166
10	3	Target 1	0.238325	-0.00404174
10	4	Target 1	0.242209	-0.00131991
10	5	Target 1	0.244665	-2.49338e-05
10	6	Target 1	0.247058	0.0012067
10	7	Target 1	0.247322	0.000308574
10	8	Target 1	0.248213	3.7993e-05
10	9	Target 1	0.250917	0.0015805
10	10	Target 1	0.252393	0.00189558
10	11	Target 1	0.252901	0.00124148
10	12	Target 1	0.253531	0.00070994
10	13	Target 1	0.256548	0.00256508
10	14	Target 1	0.255463	0.000319042
10	15	Target 1	0.255079	-0.00122662
10	16	Target 1	0.257905	0.000438241
10	17	Target 1	0.258824	0.000195094
10	18	Target 1	0.258581	-0.00120879
10	19	Target 1	0.261036	8.46357e-05
10	20	Target 1	0.261257	-0.000856005
10	21	Target 1	0.26137	-0.00190486
10	22	Target 1	0.267653	0.00321626
10	23	Target 1	0.2825	0.0169021
10	24	Target 1	0.300956	0.0341967
10	25	Target 1	0.334041	0.0661199
10	26	Target 1	0.396103	0.127021
10	27	Target 1	0.499442	0.229199
10	28	Target 1	0.648338	0.376932
10	29	Target 1	0.824546	0.551979
10	30	Target 1	0.975813	0.702084
10	31	Target 1	1.07504	0.800146
10	32	Target 1	1.14852	0.872466
10	33	Target 1	1.21014	0.932927
10	34	Target 1	1.26054	0.982164
10	35	Target 1	1.29134	1.0118
10	36	Target 1	1.31454	1.03384
10	37	Target 1	1.33677	1.05491
10	38	Target 1	1.35364	1.07062
10	39	Target 1	1.36486	1.08068
10	40	Target 1	1.3697	1.08436
11	1
11	2
11	3
11	4
11	5
11	6
11	7
11	8
11	9
11	10
11	11
11	12
11	13
11	14
11	15
11	16
11	17
11	18
11	19
11	20
11	21
11	22
11	23
11	24
11	25
11	26
11	27
11	28
11	29
11	30
11	31
11	32
11	33
11	34
11	35
11	36
11	37
11	38
11	39
11	40
12	1
12	2
12	3
12	4
12	5
12	6
12	7
12	8
12	9
12	10
12	11
12	12
12	13
12	14
12	15
12	16
12	17
12	18
12	19
12	20
12	21
12	22
12	23
12	24
12	25
12	26
12	27
12	28
12	29
12	30
12	31
12	32
12	33
12	34
12	35
12	36
12	37
12	38
12	39
12	40
13	1	Target 1	0.180969	-0.0181896
13	2	Target 1	0.18844	-0.0119122
13	3	Target 1	0.198205	-0.0033403
13	4	Target 1	0.201097	-0.00164188
13	5	Target 1	0.203786	-0.000146378
13	6	Target 1	0.204544	-0.000582273
13	7	Target 1	0.206713	0.00039336
13	8	Target 1	0.208046	0.000533142
13	9	Target 1	0.210479	0.0017729
13	10	Target 1	0.213332	0.00343233
13	11	Target 1	0.214484	0.00339126
13	12	Target 1	0.214996	0.00270937
13	13	Target 1	0.214534	0.00105418
13	14	Target 1	0.214552	-0.000121546
13	15	Target 1	0.215381	-0.000485989
13	16	Target 1	0.214511	-0.00254957
13	17	Target 1	0.214751	-0.00350231
13	18	Target 1	0.217771	-0.00167646
13	19	Target 1	0.219094	-0.00154653
13	20	Target 1	0.221395	-0.000438916
13	21	Target 1	0.225773	0.00274561
13	22	Target 1	0.232269	0.00804827
13	23	Target 1	0.245161	0.0197463
13	24	Target 1	0.271596	0.0449876
13	25	Target 1	0.319369	0.0915672
13	26	Target 1	0.397393	0.168398
13	27	Target 1	0.517483	0.287294
13	28	Target 1	0.670837	0.439455
13	29	Target 1	0.824546	0.591971
13	30	Target 1	0.940088	0.706319
13	31	Target 1	1.01323	0.778269
13	32	Target 1	1.06608	0.829925
13	33	Target 1	1.11035	0.873002
13	34	Target 1	1.14534	0.906802
13	35	Target 1	1.17322	0.933488
13	36	Target 1	1.19119	0.950259
13	37	Target 1	1.20897	0.966848
13	38	Target 1	1.22552	0.982199
13	39	Target 1	1.23545	0.990939
13	40	Target 1	1.24044	0.994736
14	1	Target 1	0.173766	-0.0161171
14	2	Target 1	0.180878	-0.0101499
14	3	Target 1	0.187878	-0.00429504
14	4	Target 1	0.191383	-0.00193475
14	5	Target 1	0.194996	0.000533366
14	6	Target 1	0.195941	0.000333519
14	7	Target 1	0.196787	3.379e-05
14	8	Target 1	0.200296	0.00239848
14	9	Target 1	0.202351	0.00330832
14	10	Target 1	0.202203	0.0020155
14	11	Target 1	0.202175	0.000842358
14	12	Target 1	0.203683	0.00120485
14	13	Target 1	0.204391	0.000768672
14	14	Target 1	0.204778	9.86818e-06
14	15	Target 1	0.204751	-0.00116115
14	16	Target 1	0.206282	-0.000775422
14	17	Target 1	0.207077	-0.00112516
14	18	Target 1	0.207438	-0.00190956
14	19	Target 1	0.209469	-0.00102349
14	20	Target 1	0.212413	0.000775849
14	21	Target 1	0.217582	0.00479971
14	22	Target 1	0.22873	0.0148024
14	23	Target 1	0.248363	0.0332903
14	24	Target 1	0.282861	0.0666433
14	25	Target 1	0.348085	0.130722
14	26	Target 1	0.454413	0.235906
14	27	Target 1	0.600845	0.381192
14	28	Target 1	0.774302	0.553505
14	29	Target 1	0.927795	0.705853
14	30	Target 1	1.02828	0.805198
14	31	Target 1	1.09426	0.870031
14	32	Target 1	1.14913	0.923754
14	33	Target 1	1.19151	0.964992
14	34	Target 1	1.22293	0.995268
14	35	Target 1	1.24666	1.01785
14	36	Target 1	1.26727	1.03731
14	37	Target 1	1.28324	1.05214
14	38	Target 1	1.29675	1.06451
14	39	Target 1	1.30651	1.07312
14	40	Target 1	1.31235	1.07781
15	1	Target 1	0.20095	-0.0237088
15	2	Target 1	0.208254	-0.0191572
15	3	Target 1	0.221245	-0.00891749
15	4	Target 1	0.228857	-0.00405748
15	5	Target 1	0.233957	-0.00170941
15	6	Target 1	0.239415	0.000996018
15	7	Target 1	0.244428	0.0032578
15	8	Target 1	0.246632	0.00270927
15	9	Target 1	0.249873	0.00319869
15	10	Target 1	0.252497	0.00307075
15	11	Target 1	0.2546	0.0024222
15	12	Target 1	0.258776	0.00384527
15	13	Target 1	0.261208	0.0035257
15	14	Target 1	0.263855	0.00342137
15	15	Target 1	0.264623	0.0014369
15	16	Target 1	0.264563	-0.00137459
15	17	Target 1	0.266689	-0.00200106
15	18	Target 1	0.269034	-0.00240777
15	19	Target 1	0.271649	-0.00254459
15	20	Target 1	0.273439	-0.0035063
15	21	Target 1	0.278332	-0.00136527
15	22	Target 1	0.28876	0.00631032
15	23	Target 1	0.3069	0.0216979
15	24	Target 1	0.337785	0.0498318
15	25	Target 1	0.392312	0.101606
15	26	Target 1	0.483937	0.19048
15	27	Target 1	0.619035	0.322825
15	28	Target 1	0.78248	0.483519
15	29	Target 1	0.938572	0.636859
15	30	Target 1	1.04845	0.743986
15	31	Target 1	1.11563	0.808408
15	32	Target 1	1.17104	0.861073
15	33	Target 1	1.21561	0.902884
15	34	Target 1	1.24784	0.932367
15	35	Target 1	1.27229	0.954062
15	36	Target 1	1.29128	0.970299
15	37	Target 1	1.3086	0.984872
15	38	Target 1	1.32058	0.994104
15	39	Target 1	1.32933	1.0001
15	40	Target 1	1.3352	1.00322
16	1	Target 1	0.23349	-0.0217757
16	2	Target 1	0.241287	-0.0150769
16	3	Target 1	0.250804	-0.00665808
16	4	Target 1	0.256204	-0.00235566
16	5	Target 1	0.259382	-0.000275652
16	6	Target 1	0.261691	0.000935435
16	7	Target 1	0.264316	0.00246332
16	8	Target 1	0.265929	0.00297817
16	9	Target 1	0.267783	0.00373394
16	10	Target 1	0.267705	0.00255807
16	11	Target 1	0.267572	0.00132766
16	12	Target 1	0.267507	0.000164127
16	13	Target 1	0.2692	0.00075929
16	14	Target 1	0.270008	0.000470099
16	15	Target 1	0.270762	0.000125923
16	16	Target 1	0.270802	-0.000931631
16	17	Target 1	0.270888	-0.00194377
16	18	Target 1	0.272088	-0.00184195
16	19	Target 1	0.273744	-0.00128404
16	20	Target 1	0.2759	-0.000225243
16	21	Target 1	0.281776	0.00455259
16	22	Target 1	0.291957	0.0136362
16	23	Target 1	0.311518	0.0320988
16	24	Target 1	0.346349	0.065832
16	25	Target 1	0.4103	0.128685
16	26	Target 1	0.514618	0.231905
16	27	Target 1	0.666432	0.382621
16	28	Target 1	0.847572	0.562664
16	29	Target 1	1.01393	0.727923
16	30	Target 1	1.12741	0.840306
16	31	Target 1	1.20338	0.915176
16	32	Target 1	1.2642	0.974896
16	33	Target 1	1.31243	1.02204
16	34	Target 1	1.34935	1.05786
16	35	Target 1	1.37737	1.08477
16	36	Target 1	1.40024	1.10655
16	37	Target 1	1.41611	1.12132
16	38	Target 1	1.42983	1.13394
16	39	Target 1	1.44064	1.14365
16	40	Target 1	1.44805	1.14996
17	1	Target 1	0.235241	-0.0209713
17	2	Target 1	0.2422	-0.0152524
17	3	Target 1	0.25278	-0.00591321
17	4	Target 1	0.258267	-0.00166645
17	5	Target 1	0.260452	-0.000721402
17	6	Target 1	0.263417	0.00100343
17	7	Target 1	0.267201	0.00354752
17	8	Target 1	0.26772	0.00282638
17	9	Target 1	0.267651	0.00151772
17	10	Target 1	0.269528	0.00215461
17	11	Target 1	0.270406	0.00179236
17	12	Target 1	0.270799	0.000945392
17	13	Target 1	0.271112	1.76639e-05
17	14	Target 1	0.271957	-0.000377556
17	15	Target 1	0.27263	-0.000944765
17	16	Target 1	0.273458	-0.00135632
17	17	Target 1	0.275279	-0.000775094
17	18	Target 1	0.276145	-0.00114924
17	19	Target 1	0.277441	-0.00109427
17	20	Target 1	0.279968	0.000193239
17	21	Target 1	0.285023	0.00400801
17	22	Target 1	0.295371	0.013116
17	23	Target 1	0.314226	0.0307305
17	24	Target 1	0.348629	0.063894
17	25	Target 1	0.413161	0.127185
17	26	Target 1	0.521195	0.233979
17	27	Target 1	0.681957	0.393501
17	28	Target 1	0.878129	0.588433
17	29	Target 1	1.06729	0.776354
17	30	Target 1	1.20404	0.911867
17	31	Target 1	1.28999	0.99657
17	32	Target 1	1.35915	1.0645
17	33	Target 1	1.41267	1.11677
17	34	Target 1	1.4526	1.15546
17	35	Target 1	1.48544	1.18707
17	36	Target 1	1.50756	1.20794
17	37	Target 1	1.5253	1.22445
17	38	Target 1	1.53935	1.23725
17	39	Target 1	1.55194	1.2486
17	40	Target 1	1.56209	1.25751
18	1	Target 1	0.233192	-0.0183479
18	2	Target 1	0.240098	-0.0126933
18	3	Target 1	0.248198	-0.00584462
18	4	Target 1	0.253921	-0.00137367
18	5	Target 1	0.257215	0.000668768
18	6	Target 1	0.259368	0.00157076
18	7	Target 1	0.261336	0.00228661
18	8	Target 1	0.262202	0.00190082
18	9	Target 1	0.263459	0.00190684
18	10	Target 1	0.264316	0.00151205
18	11	Target 1	0.264809	0.000753547
18	12	Target 1	0.266258	0.000950331
18	13	Target 1	0.267228	0.000669353
18	14	Target 1	0.26751	-0.000300565
18	15	Target 1	0.268832	-0.000230739
18	16	Target 1	0.268856	-0.00145785
18	17	Target 1	0.269672	-0.00189389
18	18	Target 1	0.271518	-0.00129889
18	19	Target 1	0.27275	-0.00131865
18	20	Target 1	0.27682	0.00149979
18	21	Target 1	0.284454	0.00788222
18	22	Target 1	0.297518	0.0196945
18	23	Target 1	0.3236	0.0445246
18	24	Target 1	0.367784	0.0874569
18	25	Target 1	0.450396	0.168818
18	26	Target 1	0.581613	0.298782
18	27	Target 1	0.763572	0.47949
18	28	Target 1	0.97112	0.685787
18	29	Target 1	1.14657	0.85998
18	30	Target 1	1.25968	0.971841
18	31	Target 1	1.33699	1.0479
18	32	Target 1	1.39901	1.10867
18	33	Target 1	1.44734	1.15575
18	34	Target 1	1.48559	1.19274
18	35	Target 1	1.51239	1.2183
18	36	Target 1	1.5352	1.23985
18	37	Target 1	1.55349	1.25689
18	38	Target 1	1.56789	1.27004
18	39	Target 1	1.57849	1.27939
18	40	Target 1	1.58692	1.28656
19	1	Target 1	0.234289	-0.0244383
19	2	Target 1	0.242903	-0.0172742
19	3	Target 1	0.254695	-0.00693167
19	4	Target 1	0.259758	-0.00331879
19	5	Target 1	0.26467	0.000143324
19	6	Target 1	0.267102	0.00112463
19	7	Target 1	0.269367	0.00194026
19	8	Target 1	0.270984	0.00210657
19	9	Target 1	0.273121	0.00279366
19	10	Target 1	0.274655	0.00287825
19	11	Target 1	0.275921	0.0026933
19	12	Target 1	0.276968	0.00229094
19	13	Target 1	0.277815	0.00168795
19	14	Target 1	0.277904	0.000327065
19	15	Target 1	0.279216	0.000189114
19	16	Target 1	0.280072	-0.000405527
19	17	Target 1	0.279865	-0.00206241
19	18	Target 1	0.281199	-0.00217813
19	19	Target 1	0.282732	-0.00209593
19	20	Target 1	0.285095	-0.00118261
19	21	Target 1	0.290255	0.00252794
19	22	Target 1	0.298954	0.00977652
19	23	Target 1	0.315775	0.0251473
19	24	Target 1	0.344909	0.0528316
19	25	Target 1	0.401252	0.107725
19	26	Target 1	0.496239	0.201261
19	27	Target 1	0.644516	0.348089
19	28	Target 1	0.837408	0.53953
19	29	Target 1	1.03702	0.737693
19	30	Target 1	1.18793	0.88715
19	31	Target 1	1.28866	0.986435
19	32	Target 1	1.3583	1.05462
19	33	Target 1	1.41413	1.109
19	34	Target 1	1.45879	1.15221
19	35	Target 1	1.49222	1.1842
19	36	Target 1	1.51774	1.20826
19	37	Target 1	1.5389	1.22797
19	38	Target 1	1.55731	1.24493
19	39	Target 1	1.57302	1.2592
19	40	Target 1	1.58295	1.26767
20	1	Target 1	0.202881	-0.0132948
20	2	Target 1	0.208285	-0.00893282
20	3	Target 1	0.214857	-0.00340351
20	4	Target 1	0.218073	-0.00122998
20	5	Target 1	0.220422	7.54832e-05
20	6	Target 1	0.221783	0.000394596
20	7	Target 1	0.224477	0.00204583
20	8	Target 1	0.22558	0.00210603
20	9	Target 1	0.226484	0.00196744
20	10	Target 1	0.226703	0.00114386
20	11	Target 1	0.227468	0.000866014
20	12	Target 1	0.22749	-0.000154682
20	13	Target 1	0.228396	-0.000290889
20	14	Target 1	0.229692	-3.83256e-05
20	15	Target 1	0.230217	-0.000555094
20	16	Target 1	0.230716	-0.00109877
20	17	Target 1	0.231747	-0.00111062
20	18	Target 1	0.232015	-0.00188514
20	19	Target 1	0.233801	-0.00114174
20	20	Target 1	0.235354	-0.000632232
20	21	Target 1	0.23997	0.00294174
20	22	Target 1	0.245694	0.0076233
20	23	Target 1	0.259666	0.0205526
20	24	Target 1	0.282972	0.0428155
20	25	Target 1	0.328062	0.0868631
20	26	Target 1	0.408269	0.166027
20	27	Target 1	0.537634	0.29435
20	28	Target 1	0.724363	0.480036
20	29	Target 1	0.944098	0.698728
20	30	Target 1	1.13898	0.892566
20	31	Target 1	1.27593	1.02847
20	32	Target 1	1.36933	1.12083
20	33	Target 1	1.43722	1.18768
20	34	Target 1	1.48829	1.23771
20	35	Target 1	1.53092	1.27929
20	36	Target 1	1.56026	1.3076
20	37	Target 1	1.58638	1.33267
20	38	Target 1	1.60773	1.35297
20	39	Target 1	1.62374	1.36794
20	40	Target 1	1.63186	1.37502
21	1	Target 1	0.232727	-0.023327
21	2	Target 1	0.241175	-0.0162562
21	3	Target 1	0.252999	-0.00580976
21	4	Target 1	0.258684	-0.00150147
21	5	Target 1	0.260417	-0.00114572
21	6	Target 1	0.264648	0.0017076
21	7	Target 1	0.266928	0.00260987
21	8	Target 1	0.268084	0.00238925
21	9	Target 1	0.269721	0.00264892
21	10	Target 1	0.269898	0.00144817
21	11	Target 1	0.271163	0.00133606
21	12	Target 1	0.271798	0.000594224
21	13	Target 1	0.273549	0.000967714
21	14	Target 1	0.273651	-0.000308147
21	15	Target 1	0.274927	-0.000408663
21	16	Target 1	0.276636	-7.74922e-05
21	17	Target 1	0.276699	-0.00139201
21	18	Target 1	0.277167	-0.00230148
21	19	Target 1	0.280124	-0.00072132
21	20	Target 1	0.282187	-3.57405e-05
21	21	Target 1	0.286998	0.0033983
21	22	Target 1	0.298335	0.0133579
21	23	Target 1	0.318313	0.0319586
21	24	Target 1	0.355791	0.0680591
21	25	Target 1	0.421285	0.132176
21	26	Target 1	0.530155	0.239668
21	27	Target 1	0.692949	0.401085
21	28	Target 1	0.895272	0.602031
21	29	Target 1	1.08576	0.791144
21	30	Target 1	1.22499	0.928997
21	31	Target 1	1.31487	1.0175
21	32	Target 1	1.38471	1.08596
21	33	Target 1	1.44096	1.14083
21	34	Target 1	1.48476	1.18325
21	35	Target 1	1.51656	1.21367
21	36	Target 1	1.54242	1.23816
21	37	Target 1	1.56239	1.25675
21	38	Target 1	1.57985	1.27284
21	39	Target 1	1.59295	1.28456
21	40	Target 1	1.60366	1.2939
22	1	Target 1	0.237716	-0.0230959
22	2	Target 1	0.245965	-0.0159556
22	3	Target 1	0.255007	-0.00802278
22	4	Target 1	0.262855	-0.00128318
22	5	Target 1	0.264868	-0.000378568
22	6	Target 1	0.267177	0.000821293
22	7	Target 1	0.269006	0.00154193
22	8	Target 1	0.272698	0.00412563
22	9	Target 1	0.274112	0.00443035
22	10	Target 1	0.274067	0.00327702
22	11	Target 1	0.273663	0.00176392
22	12	Target 1	0.273565	0.000557212
22	13	Target 1	0.273535	-0.00058065
22	14	Target 1	0.274157	-0.00106775
22	15	Target 1	0.276145	-0.000188055
22	16	Target 1	0.277239	-0.000203205
22	17	Target 1	0.278028	-0.000522756
22	18	Target 1	0.278037	-0.00162247
22	19	Target 1	0.278422	-0.00234558
22	20	Target 1	0.280666	-0.00121065
22	21	Target 1	0.283894	0.000908281
22	22	Target 1	0.289257	0.00516291
22	23	Target 1	0.300944	0.0157411
22	24	Target 1	0.321957	0.035646
22	25	Target 1	0.36144	0.0740197
22	26	Target 1	0.429227	0.140699
22	27	Target 1	0.543193	0.253556
22	28	Target 1	0.707975	0.417229
22	29	Target 1	0.898288	0.606433
22	30	Target 1	1.0633	0.770337
22	31	Target 1	1.18177	0.887694
22	32	Target 1	1.26682	0.971635
22	33	Target 1	1.33716	1.04087
22	34	Target 1	1.38896	1.09156
22	35	Target 1	1.42856	1.13005
22	36	Target 1	1.45998	1.16037
22	37	Target 1	1.48283	1.18211
22	38	Target 1	1.49929	1.19746
22	39	Target 1	1.51192	1.20898
22	40	Target 1	1.52185	1.2178
23	1
23	2
23	3
23	4
23	5
23	6
23	7
23	8
23	9
23	10
23	11
23	12
23	13
23	14
23	15
23	16
23	17
23	18
23	19
23	20
23	21
23	22
23	23
23	24
23	25
23	26
23	27
23	28
23	29
23	30
23	31
23	32
23	33
23	34
23	35
23	36
23	37
23	38
23	39
23	40
24	1
24	2
24	3
24	4
24	5
24	6
24	7
24	8
24	9
24	10
24	11
24	12
24	13
24	14
24	15
24	16
24	17
24	18
24	19
24	20
24	21
24	22
24	23
24	24
24	25
24	26
24	27
24	28
24	29
24	30
24	31
24	32
24	33
24	34
24	35
24	36
24	37
24	38
24	39
24	40
25	1	Target 1	0.183198	-0.0185275
25	2	Target 1	0.190943	-0.0122572
25	3	Target 1	0.200827	-0.00384752
25	4	Target 1	0.204897	-0.00125225
25	5	Target 1	0.207265	-0.00035903
25	6	Target 1	0.208635	-0.000463191
25	7	Target 1	0.211208	0.000634799
25	8	Target 1	0.214218	0.00217069
25	9	Target 1	0.216111	0.00258941
25	10	Target 1	0.218007	0.00301011
25	11	Target 1	0.2188	0.00232875
25	12	Target 1	0.218614	0.000668062
25	13	Target 1	0.219791	0.000371378
25	14	Target 1	0.220428	-0.000466442
25	15	Target 1	0.220761	-0.00160814
25	16	Target 1	0.222585	-0.00125837
25	17	Target 1	0.224595	-0.000723389
25	18	Target 1	0.225369	-0.00142369
25	19	Target 1	0.226545	-0.00172268
25	20	Target 1	0.229232	-0.000509698
25	21	Target 1	0.233078	0.00186119
25	22	Target 1	0.241293	0.00860239
25	23	Target 1	0.255898	0.0217329
25	24	Target 1	0.283214	0.047574
25	25	Target 1	0.330781	0.0936664
25	26	Target 1	0.415557	0.176968
25	27	Target 1	0.541312	0.301249
25	28	Target 1	0.698765	0.457227
25	29	Target 1	0.854729	0.611716
25	30	Target 1	0.969255	0.724767
25	31	Target 1	1.03952	0.793558
25	32	Target 1	1.09388	0.846441
25	33	Target 1	1.14122	0.892309
25	34	Target 1	1.17789	0.927506
25	35	Target 1	1.20317	0.951315
25	36	Target 1	1.22259	0.969253
25	37	Target 1	1.23605	0.981238
25	38	Target 1	1.2505	0.994215
25	39	Target 1	1.26283	1.00507
25	40	Target 1	1.2714	1.01216
26	1	Target 1	0.187828	-0.0171669
26	2	Target 1	0.194814	-0.0113914
26	3	Target 1	0.203262	-0.00415337
26	4	Target 1	0.207932	-0.000693955
26	5	Target 1	0.210049	0.000212159
26	6	Target 1	0.213028	0.00198072
26	7	Target 1	0.214155	0.00189692
26	8	Target 1	0.214873	0.0014045
26	9	Target 1	0.216548	0.00186901
26	10	Target 1	0.216763	0.00087391
26	11	Target 1	0.21701	-8.99231e-05
26	12	Target 1	0.217366	-0.000944888
26	13	Target 1	0.21925	-0.000271441
26	14	Target 1	0.220142	-0.000589443
26	15	Target 1	0.2223	0.000358246
26	16	Target 1	0.222735	-0.000417743
26	17	Target 1	0.223269	-0.00109455
26	18	Target 1	0.224392	-0.00118146
26	19	Target 1	0.226102	-0.000682644
26	20	Target 1	0.229519	0.00152395
26	21	Target 1	0.234866	0.00566043
26	22	Target 1	0.245947	0.0155305
26	23	Target 1	0.267918	0.0362911
26	24	Target 1	0.306494	0.0736564
26	25	Target 1	0.37351	0.139462
26	26	Target 1	0.482451	0.247193
26	27	Target 1	0.638552	0.402084
26	28	Target 1	0.814087	0.576407
26	29	Target 1	0.966813	0.727923
26	30	Target 1	1.06759	0.827488
26	31	Target 1	1.13211	0.890801
26	32	Target 1	1.18527	0.942745
26	33	Target 1	1.22949	0.985762
26	34	Target 1	1.26137	1.01643
26	35	Target 1	1.28361	1.03745
26	36	Target 1	1.30407	1.05671
26	37	Target 1	1.32165	1.07308
26	38	Target 1	1.33362	1.08383
26	39	Target 1	1.34242	1.09142
26	40	Target 1	1.34888	1.09667
27	1	Target 1	0.197991	-0.0183314
27	2	Target 1	0.205236	-0.0120476
27	3	Target 1	0.213606	-0.0046384
27	4	Target 1	0.218257	-0.000948177
27	5	Target 1	0.220421	0.000254799
27	6	Target 1	0.221539	0.000411774
27	7	Target 1	0.222783	0.000695423
27	8	Target 1	0.224779	0.00173082
27	9	Target 1	0.225868	0.00185887
27	10	Target 1	0.227606	0.00263527
27	11	Target 1	0.227794	0.00186301
27	12	Target 1	0.227901	0.00100933
27	13	Target 1	0.228077	0.000223807
27	14	Target 1	0.228854	4.03197e-05
27	15	Target 1	0.228993	-0.000782204
27	16	Target 1	0.229086	-0.00165013
27	17	Target 1	0.230214	-0.00148241
27	18	Target 1	0.231264	-0.0013938
27	19	Target 1	0.232541	-0.00107789
27	20	Target 1	0.235829	0.00124958
27	21	Target 1	0.239842	0.00430172
27	22	Target 1	0.248393	0.0118918
27	23	Target 1	0.26732	0.0298582
27	24	Target 1	0.301801	0.0633778
27	25	Target 1	0.3623	0.122916
27	26	Target 1	0.464797	0.224452
27	27	Target 1	0.614703	0.373397
27	28	Target 1	0.797532	0.555265
27	29	Target 1	0.969334	0.726107
27	30	Target 1	1.08946	0.845272
27	31	Target 1	1.16209	0.916945
27	32	Target 1	1.21862	0.972513
27	33	Target 1	1.26701	1.01994
27	34	Target 1	1.30351	1.05548
27	35	Target 1	1.32944	1.08045
27	36	Target 1	1.35132	1.10136
27	37	Target 1	1.37213	1.12122
27	38	Target 1	1.38752	1.13565
27	39	Target 1	1.39667	1.14383
27	40	Target 1	1.40094	1.14714
28	1	Target 1	0.241636	-0.0231072
28	2	Target 1	0.249998	-0.0160682
28	3	Target 1	0.259567	-0.00782131
28	4	Target 1	0.266295	-0.00241545
28	5	Target 1	0.270568	0.000534489
28	6	Target 1	0.27254	0.00118426
28	7	Target 1	0.275423	0.00274475
28	8	Target 1	0.277128	0.00312734
28	9	Target 1	0.278525	0.00320112
28	10	Target 1	0.279216	0.00257037
28	11	Target 1	0.279661	0.00169247
28	12	Target 1	0.280375	0.00108446
28	13	Target 1	0.281438	0.000824277
28	14	Target 1	0.282139	0.000202529
28	15	Target 1	0.283275	1.65498e-05
28	16	Target 1	0.283409	-0.00117252
28	17	Target 1	0.283977	-0.001927
28	18	Target 1	0.284459	-0.00276738
28	19	Target 1	0.286465	-0.0020834
28	20	Target 1	0.290876	0.00100443
28	21	Target 1	0.295429	0.00423538
28	22	Target 1	0.306021	0.013505
28	23	Target 1	0.328234	0.0343953
28	24	Target 1	0.365896	0.0707345
28	25	Target 1	0.434177	0.137693
28	26	Target 1	0.546574	0.248768
28	27	Target 1	0.708572	0.409444
28	28	Target 1	0.898558	0.598107
28	29	Target 1	1.07297	0.771193
28	30	Target 1	1.19191	0.888812
28	31	Target 1	1.26938	0.964959
28	32	Target 1	1.33174	1.026
28	33	Target 1	1.38099	1.07393
28	34	Target 1	1.41851	1.11012
28	35	Target 1	1.44682	1.13711
28	36	Target 1	1.46961	1.15857
28	37	Target 1	1.48807	1.17571
28	38	Target 1	1.50255	1.18887
28	39	Target 1	1.51382	1.19882
28	40	Target 1	1.52054	1.20422
29	1	Target 1	0.231671	-0.0209009
29	2	Target 1	0.238612	-0.0151655
29	3	Target 1	0.249512	-0.00547095
29	4	Target 1	0.254186	-0.00200278
29	5	Target 1	0.256384	-0.00101013
29	6	Target 1	0.259755	0.00115521
29	7	Target 1	0.26266	0.00285429
29	8	Target 1	0.263698	0.00268676
29	9	Target 1	0.264182	0.00196479
29	10	Target 1	0.264507	0.00108475
29	11	Target 1	0.265831	0.00120287
29	12	Target 1	0.267549	0.00171496
29	13	Target 1	0.268652	0.00161291
29	14	Target 1	0.269601	0.00135609
29	15	Target 1	0.269204	-0.000246361
29	16	Target 1	0.268683	-0.0019735
29	17	Target 1	0.268963	-0.00289902
29	18	Target 1	0.271432	-0.00163527
29	19	Target 1	0.273617	-0.000656359
29	20	Target 1	0.275741	0.000261752
29	21	Target 1	0.281696	0.0050111
29	22	Target 1	0.291882	0.0139921
29	23	Target 1	0.3129	0.0338039
29	24	Target 1	0.351263	0.0709619
29	25	Target 1	0.419348	0.137841
29	26	Target 1	0.535006	0.252293
29	27	Target 1	0.702526	0.418608
29	28	Target 1	0.908306	0.623182
29	29	Target 1	1.10211	0.815785
29	30	Target 1	1.23862	0.951081
29	31	Target 1	1.32244	1.0337
29	32	Target 1	1.38543	1.09548
29	33	Target 1	1.43729	1.14614
29	34	Target 1	1.47723	1.18487
29	35	Target 1	1.50902	1.21546
29	36	Target 1	1.53063	1.23586
29	37	Target 1	1.54737	1.2514
29	38	Target 1	1.56092	1.26374
29	39	Target 1	1.57394	1.27555
29	40	Target 1	1.58208	1.28248
30	1	Target 1	0.292675	-0.0243366
30	2	Target 1	0.300029	-0.0191406
30	3	Target 1	0.312211	-0.00911625
30	4	Target 1	0.31844	-0.0050457
30	5	Target 1	0.325046	-0.000596708
30	6	Target 1	0.329161	0.00136018
30	7	Target 1	0.333947	0.00398878
30	8	Target 1	0.336021	0.00390442
30	9	Target 1	0.337973	0.00369915
30	10	Target 1	0.340233	0.00380057
30	11	Target 1	0.342362	0.00377239
30	12	Target 1	0.343902	0.00315423
30	13	Target 1	0.344341	0.00143608
30	14	Target 1	0.345531	0.000467837
30	15	Target 1	0.346808	-0.000412785
30	16	Target 1	0.348079	-0.00129961
30	17	Target 1	0.349102	-0.00243417
30	18	Target 1	0.350191	-0.00350377
30	19	Target 1	0.353592	-0.00226047
30	20	Target 1	0.357096	-0.000914172
30	21	Target 1	0.362141	0.00197365
30	22	Target 1	0.374883	0.0125574
30	23	Target 1	0.397408	0.0329248
30	24	Target 1	0.440494	0.0738526
30	25	Target 1	0.513599	0.1448
30	26	Target 1	0.629871	0.258914
30	27	Target 1	0.794148	0.421033
30	28	Target 1	0.975169	0.599897
30	29	Target 1	1.12561	0.748176
30	30	Target 1	1.22905	0.849457
30	31	Target 1	1.29652	0.914771
30	32	Target 1	1.351	0.967097
30	33	Target 1	1.39425	1.00819
30	34	Target 1	1.42697	1.03875
30	35	Target 1	1.45222	1.06184
30	36	Target 1	1.47305	1.08052
30	37	Target 1	1.49039	1.0957
30	38	Target 1	1.50405	1.1072
30	39	Target 1	1.51641	1.1174
30	40	Target 1	1.52268	1.12152
31	1	Target 1	0.266818	-0.0238891
31	2	Target 1	0.275569	-0.0164139
31	3	Target 1	0.2871	-0.00615857
31	4	Target 1	0.293785	-0.000749358
31	5	Target 1	0.295845	3.39414e-05
31	6	Target 1	0.297714	0.000627668
31	7	Target 1	0.300366	0.00200329
31	8	Target 1	0.303419	0.00378109
31	9	Target 1	0.30334	0.00242613
31	10	Target 1	0.30307	0.000879875
31	11	Target 1	0.303998	0.000532147
31	12	Target 1	0.304605	-0.000136791
31	13	Target 1	0.307025	0.00100733
31	14	Target 1	0.308646	0.00135244
31	15	Target 1	0.308565	-4.7221e-06
31	16	Target 1	0.30908	-0.00076557
31	17	Target 1	0.30948	-0.00164178
31	18	Target 1	0.309818	-0.00257882
31	19	Target 1	0.310889	-0.00278448
31	20	Target 1	0.314705	-0.000244427
31	21	Target 1	0.318646	0.00242062
31	22	Target 1	0.325389	0.00788768
31	23	Target 1	0.34162	0.0228434
31	24	Target 1	0.370023	0.0499701
31	25	Target 1	0.422759	0.101431
31	26	Target 1	0.513671	0.191066
31	27	Target 1	0.655549	0.331669
31	28	Target 1	0.839889	0.514732
31	29	Target 1	1.03242	0.705989
31	30	Target 1	1.18273	0.855023
31	31	Target 1	1.27723	0.948249
31	32	Target 1	1.348	1.01774
31	33	Target 1	1.40731	1.07578
31	34	Target 1	1.45468	1.12187
31	35	Target 1	1.48934	1.15526
31	36	Target 1	1.5155	1.18014
31	37	Target 1	1.53866	1.20202
31	38	Target 1	1.55715	1.21924
31	39	Target 1	1.5709	1.2317
31	40	Target 1	1.5787	1.23823
32	1	Target 1	0.218954	-0.0155173
32	2	Target 1	0.22382	-0.0116944
32	3	Target 1	0.231819	-0.00473856
32	4	Target 1	0.235515	-0.00208511
32	5	Target 1	0.238699	5.60048e-05
32	6	Target 1	0.241329	0.00164274
32	7	Target 1	0.242363	0.00163454
32	8	Target 1	0.243629	0.00185803
32	9	Target 1	0.246514	0.00370026
32	10	Target 1	0.246186	0.00232899
32	11	Target 1	0.245738	0.000838083
32	12	Target 1	0.246092	0.000149379
32	13	Target 1	0.2473	0.000314587
32	14	Target 1	0.247089	-0.000939064
32	15	Target 1	0.247162	-0.00190864
32	16	Target 1	0.249083	-0.00103099
32	17	Target 1	0.250531	-0.000625578
32	18	Target 1	0.251039	-0.00116025
32	19	Target 1	0.251125	-0.0021168
32	20	Target 1	0.253584	-0.000701117
32	21	Target 1	0.258111	0.0027835
32	22	Target 1	0.263821	0.0074508
32	23	Target 1	0.276235	0.0188219
32	24	Target 1	0.300741	0.042285
32	25	Target 1	0.341206	0.0817069
32	26	Target 1	0.416496	0.155954
32	27	Target 1	0.542	0.280416
32	28	Target 1	0.726351	0.463724
32	29	Target 1	0.952216	0.688546
32	30	Target 1	1.16246	0.897744
32	31	Target 1	1.31285	1.04709
32	32	Target 1	1.41056	1.14376
32	33	Target 1	1.48307	1.21523
32	34	Target 1	1.54235	1.27346
32	35	Target 1	1.58533	1.3154
32	36	Target 1	1.61709	1.34612
32	37	Target 1	1.64455	1.37254
32	38	Target 1	1.66899	1.39594
32	39	Target 1	1.68374	1.40964
32	40	Target 1	1.69466	1.41952
33	1	Target 1	0.256052	-0.0212362
33	2	Target 1	0.263969	-0.014581
33	3	Target 1	0.275725	-0.00408646
33	4	Target 1	0.279154	-0.00191975
33	5	Target 1	0.282474	0.00013865
33	6	Target 1	0.284518	0.000921692
33	7	Target 1	0.287087	0.00222922
33	8	Target 1	0.288797	0.0026778
33	9	Target 1	0.288846	0.00146429
33	10	Target 1	0.289814	0.00117114
33	11	Target 1	0.291278	0.00137351
33	12	Target 1	0.29268	0.00151402
33	13	Target 1	0.292977	0.000549629
33	14	Target 1	0.292867	-0.000821947
33	15	Target 1	0.292718	-0.00223248
33	16	Target 1	0.294305	-0.00190708
33	17	Target 1	0.295447	-0.00202639
33	18	Target 1	0.297471	-0.00126493
33	19	Target 1	0.300278	0.000280518
33	20	Target 1	0.303197	0.00193856
33	21	Target 1	0.307996	0.00547584
33	22	Target 1	0.318282	0.0144998
33	23	Target 1	0.338654	0.0336111
33	24	Target 1	0.374179	0.067874
33	25	Target 1	0.438833	0.131267
33	26	Target 1	0.549032	0.240204
33	27	Target 1	0.711195	0.401106
33	28	Target 1	0.912288	0.600937
33	29	Target 1	1.10536	0.792744
33	30	Target 1	1.24549	0.931612
33	31	Target 1	1.33574	1.02061
33	32	Target 1	1.40705	1.09065
33	33	Target 1	1.46361	1.14595
33	34	Target 1	1.50234	1.18342
33	35	Target 1	1.53649	1.21631
33	36	Target 1	1.5639	1.24245
33	37	Target 1	1.58499	1.26229
33	38	Target 1	1.60234	1.27838
33	39	Target 1	1.6159	1.29067
33	40	Target 1	1.62301	1.29652
34	1	Target 1	0.237209	-0.0252098
34	2	Target 1	0.245716	-0.0178662
34	3	Target 1	0.257143	-0.00760199
34	4	Target 1	0.261529	-0.00437818
34	5	Target 1	0.266775	-0.000294781
34	6	Target 1	0.270806	0.00257363
34	7	Target 1	0.272393	0.00299755
34	8	Target 1	0.27304	0.00248179
34	9	Target 1	0.273898	0.00217736
34	10	Target 1	0.275812	0.00292811
34	11	Target 1	0.277135	0.0030883
34	12	Target 1	0.277822	0.00261299
34	13	Target 1	0.277068	0.000696311
34	14	Target 1	0.277442	-9.30011e-05
34	15	Target 1	0.279104	0.000406398
34	16	Target 1	0.27993	6.96342e-05
34	17	Target 1	0.279922	-0.00110082
34	18	Target 1	0.279914	-0.0022719
34	19	Target 1	0.281173	-0.00217579
34	20	Target 1	0.282787	-0.00172502
34	21	Target 1	0.285284	-0.000390593
34	22	Target 1	0.292208	0.0053707
34	23	Target 1	0.302528	0.0145281
34	24	Target 1	0.323764	0.0346016
34	25	Target 1	0.361955	0.0716295
34	26	Target 1	0.430343	0.138855
34	27	Target 1	0.54459	0.251939
34	28	Target 1	0.711332	0.417518
34	29	Target 1	0.904259	0.609283
34	30	Target 1	1.07877	0.782634
34	31	Target 1	1.203	0.905699
34	32	Target 1	1.29124	0.992773
34	33	Target 1	1.36222	1.06259
34	34	Target 1	1.41816	1.11737
34	35	Target 1	1.45737	1.15541
34	36	Target 1	1.48847	1.18535
34	37	Target 1	1.51181	1.20754
34	38	Target 1	1.53105	1.22561
34	39	Target 1	1.54515	1.23855
34	40	Target 1	1.55523	1.24746
35	1
35	2
35	3
35	4
35	5
35	6
35	7
35	8
35	9
35	10
35	11
35	12
35	13
35	14
35	15
35	16
35	17
35	18
35	19
35	20
35	21
35	22
35	23
35	24
35	25
35	26
35	27
35	28
35	29
35	30
35	31
35	32
35	33
35	34
35	35
35	36
35	37
35	38
35	39
35	40
36	1
36	2
36	3
36	4
36	5
36	6
36	7
36	8
36	9
36	10
36	11
36	12
36	13
36	14
36	15
36	16
36	17
36	18
36	19
36	20
36	21
36	22
36	23
36	24
36	25
36	26
36	27
36	28
36	29
36	30
36	31
36	32
36	33
36	34
36	35
36	36
36	37
36	38
36	39
36	40
37	1	Target 1	0.222454	-0.0218311
37	2	Target 1	0.231219	-0.0143201
37	3	Target 1	0.241414	-0.00537886
37	4	Target 1	0.245387	-0.00265957
37	5	Target 1	0.248882	-0.000417782
37	6	Target 1	0.251887	0.00133323
37	7	Target 1	0.252868	0.00106052
37	8	Target 1	0.255093	0.00203159
37	9	Target 1	0.256787	0.00247091
37	10	Target 1	0.257829	0.00225918
37	11	Target 1	0.258589	0.00176581
37	12	Target 1	0.260122	0.00204468
37	13	Target 1	0.261168	0.00183694
37	14	Target 1	0.261847	0.00126168
37	15	Target 1	0.261294	-0.00054442
37	16	Target 1	0.260967	-0.00212593
37	17	Target 1	0.262961	-0.00138599
37	18	Target 1	0.264752	-0.000848489
37	19	Target 1	0.264914	-0.00194017
37	20	Target 1	0.267345	-0.000763351
37	21	Target 1	0.272664	0.0033022
37	22	Target 1	0.280306	0.00968966
37	23	Target 1	0.295901	0.0240316
37	24	Target 1	0.325944	0.0528202
37	25	Target 1	0.37848	0.104103
37	26	Target 1	0.468492	0.192861
37	27	Target 1	0.605529	0.328644
37	28	Target 1	0.776689	0.49855
37	29	Target 1	0.947812	0.66842
37	30	Target 1	1.07319	0.792541
37	31	Target 1	1.15072	0.86882
37	32	Target 1	1.2111	0.927945
37	33	Target 1	1.26253	0.978125
37	34	Target 1	1.29954	1.01388
37	35	Target 1	1.32496	1.03805
37	36	Target 1	1.34933	1.06116
37	37	Target 1	1.36751	1.07808
37	38	Target 1	1.38134	1.09066
37	39	Target 1	1.39123	1.0993
37	40	Target 1	1.40053	1.10734
38	1	Target 1	0.34341	-0.0184427
38	2	Target 1	0.349972	-0.0130069
38	3	Target 1	0.358658	-0.00544859
38	4	Target 1	0.363663	-0.00157049
38	5	Target 1	0.366343	-1.78834e-05
38	6	Target 1	0.36749	2.10508e-06
38	7	Target 1	0.371048	0.00243251
38	8	Target 1	0.371959	0.00221664
38	9	Target 1	0.373334	0.00246423
38	10	Target 1	0.374145	0.00214808
38	11	Target 1	0.374195	0.00107065
38	12	Target 1	0.375675	0.0014238
38	13	Target 1	0.376836	0.00145705
38	14	Target 1	0.376651	0.000145473
38	15	Target 1	0.376263	-0.00136969
38	16	Target 1	0.377256	-0.00150384
38	17	Target 1	0.378518	-0.00136932
38	18	Target 1	0.379283	-0.0017311
38	19	Target 1	0.38166	-0.000481404
38	20	Target 1	0.383401	0.00013177
38	21	Target 1	0.389298	0.00490171
38	22	Target 1	0.398218	0.0126946
38	23	Target 1	0.41502	0.0283699
38	24	Target 1	0.449601	0.0618234
38	25	Target 1	0.509396	0.120491
38	26	Target 1	0.607586	0.217554
38	27	Target 1	0.745583	0.354424
38	28	Target 1	0.901533	0.509246
38	29	Target 1	1.04159	0.648179
38	30	Target 1	1.1396	0.745062
38	31	Target 1	1.21066	0.81499
38	32	Target 1	1.2698	0.87301
38	33	Target 1	1.31566	0.917742
38	34	Target 1	1.35198	0.952926
38	35	Target 1	1.37977	0.979597
38	36	Target 1	1.40208	1.00078
38	37	Target 1	1.41738	1.01494
38	38	Target 1	1.43395	1.03039
38	39	Target 1	1.44774	1.04305
38	40	Target 1	1.45155	1.04573
39	1	Target 1	0.200394	-0.0172368
39	2	Target 1	0.206827	-0.0118606
39	3	Target 1	0.214076	-0.00566893
39	4	Target 1	0.2183	-0.00250244
39	5	Target 1	0.222565	0.000706052
39	6	Target 1	0.225034	0.00211758
39	7	Target 1	0.225563	0.00158912
39	8	Target 1	0.227103	0.00207201
39	9	Target 1	0.228079	0.00199151
39	10	Target 1	0.228925	0.00177978
39	11	Target 1	0.229676	0.0014733
39	12	Target 1	0.229956	0.000696735
39	13	Target 1	0.230593	0.00027626
39	14	Target 1	0.23187	0.000495879
39	15	Target 1	0.23299	0.000559453
39	16	Target 1	0.232895	-0.00059319
39	17	Target 1	0.23262	-0.00192532
39	18	Target 1	0.232696	-0.00290696
39	19	Target 1	0.235029	-0.00163059
39	20	Target 1	0.239187	0.00146973
39	21	Target 1	0.244565	0.00579044
39	22	Target 1	0.253814	0.0139825
39	23	Target 1	0.272825	0.0319367
39	24	Target 1	0.306095	0.0641496
39	25	Target 1	0.366811	0.123809
39	26	Target 1	0.467033	0.222973
39	27	Target 1	0.615578	0.370461
39	28	Target 1	0.797288	0.551113
39	29	Target 1	0.967277	0.720045
39	30	Target 1	1.08688	0.838587
39	31	Target 1	1.16284	0.913497
39	32	Target 1	1.21946	0.969055
39	33	Target 1	1.26445	1.01299
39	34	Target 1	1.30096	1.04844
39	35	Target 1	1.32768	1.07411
39	36	Target 1	1.34732	1.09269
39	37	Target 1	1.36601	1.11032
39	38	Target 1	1.37722	1.12047
39	39	Target 1	1.38663	1.12882
39	40	Target 1	1.39413	1.13527
40	1	Target 1	0.258391	-0.0228298
40	2	Target 1	0.266481	-0.0157999
40	3	Target 1	0.27657	-0.00677171
40	4	Target 1	0.281922	-0.00248079
40	5	Target 1	0.286454	0.000990822
40	6	Target 1	0.287904	0.00138013
40	7	Target 1	0.289321	0.0017363
40	8	Target 1	0.290694	0.00204899
40	9	Target 1	0.292123	0.00241724
40	10	Target 1	0.293864	0.00309789
40	11	Target 1	0.293696	0.00186894
40	12	Target 1	0.293618	0.000730793
40	13	Target 1	0.295114	0.00116627
40	14	Target 1	0.295314	0.000305074
40	15	Target 1	0.296066	-3.6744e-06
40	16	Target 1	0.296106	-0.00102368
40	17	Target 1	0.296376	-0.00181469
40	18	Target 1	0.296625	-0.00262666
40	19	Target 1	0.29836	-0.00195154
40	20	Target 1	0.302303	0.000930289
40	21	Target 1	0.308918	0.00648503
40	22	Target 1	0.322182	0.0186881
40	23	Target 1	0.342836	0.038281
40	24	Target 1	0.380718	0.0751026
40	25	Target 1	0.449337	0.142661
40	26	Target 1	0.561492	0.253756
40	27	Target 1	0.725061	0.416264
40	28	Target 1	0.91881	0.608952
40	29	Target 1	1.09353	0.782615
40	30	Target 1	1.214	0.902026
40	31	Target 1	1.29208	0.979042
40	32	Target 1	1.35323	1.03913
40	33	Target 1	1.40414	1.08898
40	34	Target 1	1.44069	1.12447
40	35	Target 1	1.47128	1.154
40	36	Target 1	1.49457	1.17623
40	37	Target 1	1.51488	1.19547
40	38	Target 1	1.52893	1.20847
40	39	Target 1	1.53986	1.21834
40	40	Target 1	1.55086	1.22827
41	1	Target 1	0.226023	-0.0189535
41	2	Target 1	0.232524	-0.0136105
41	3	Target 1	0.242006	-0.00528643
41	4	Target 1	0.24639	-0.0020606
41	5	Target 1	0.248903	-0.000705528
41	6	Target 1	0.25235	0.00158382
41	7	Target 1	0.254533	0.00260903
41	8	Target 1	0.255668	0.00258549
41	9	Target 1	0.256503	0.00226325
41	10	Target 1	0.256719	0.00132064
41	11	Target 1	0.25757	0.00101338
41	12	Target 1	0.259605	0.00189128
41	13	Target 1	0.259709	0.000836941
41	14	Target 1	0.259386	-0.000644048
41	15	Target 1	0.260255	-0.00093345
41	16	Target 1	0.261008	-0.00133843
41	17	Target 1	0.262733	-0.000770773
41	18	Target 1	0.262691	-0.00197126
41	19	Target 1	0.264054	-0.00176621
41	20	Target 1	0.268351	0.0013729
41	21	Target 1	0.274979	0.00684336
41	22	Target 1	0.284232	0.0149379
41	23	Target 1	0.304898	0.0344462
41	24	Target 1	0.342954	0.0713443
41	25	Target 1	0.411778	0.13901
41	26	Target 1	0.521977	0.248051
41	27	Target 1	0.685702	0.410618
41	28	Target 1	0.882837	0.606595
41	29	Target 1	1.06647	0.78907
41	30	Target 1	1.19625	0.917687
41	31	Target 1	1.28073	1.00101
41	32	Target 1	1.34739	1.06652
41	33	Target 1	1.4003	1.11827
41	34	Target 1	1.43942	1.15623
41	35	Target 1	1.46961	1.18526
41	36	Target 1	1.49491	1.2094
41	37	Target 1	1.51313	1.22646
41	38	Target 1	1.52932	1.24149
41	39	Target 1	1.54342	1.25444
41	40	Target 1	1.55251	1.26237
42	1	Target 1	0.223905	-0.0188779
42	2	Target 1	0.230725	-0.0132937
42	3	Target 1	0.240015	-0.00524125
42	4	Target 1	0.24529	-0.00120256
42	5	Target 1	0.24745	-0.00027941
42	6	Target 1	0.251022	0.00205611
42	7	Target 1	0.252456	0.00225301
42	8	Target 1	0.253303	0.00186348
42	9	Target 1	0.253479	0.0008023
42	10	Target 1	0.254971	0.00105787
42	11	Target 1	0.258117	0.00296718
42	12	Target 1	0.258307	0.0019201
42	13	Target 1	0.257701	7.74679e-05
42	14	Target 1	0.257656	-0.00120428
42	15	Target 1	0.258619	-0.00147764
42	16	Target 1	0.259286	-0.00204753
42	17	Target 1	0.261512	-0.00105861
42	18	Target 1	0.262144	-0.00166334
42	19	Target 1	0.264436	-0.000608313
42	20	Target 1	0.268066	0.0017854
42	21	Target 1	0.275106	0.00758829
42	22	Target 1	0.288316	0.019562
42	23	Target 1	0.313866	0.0438747
42	24	Target 1	0.357385	0.0861573
42	25	Target 1	0.438384	0.16592
42	26	Target 1	0.565365	0.291664
42	27	Target 1	0.746832	0.471894
42	28	Target 1	0.944054	0.667879
42	29	Target 1	1.1085	0.831085
42	30	Target 1	1.21955	0.940899
42	31	Target 1	1.29601	1.01612
42	32	Target 1	1.3557	1.07458
42	33	Target 1	1.40001	1.11765
42	34	Target 1	1.43827	1.15468
42	35	Target 1	1.46458	1.17975
42	36	Target 1	1.48695	1.20088
42	37	Target 1	1.50488	1.21758
42	38	Target 1	1.51713	1.22858
42	39	Target 1	1.52698	1.2372
42	40	Target 1	1.53517	1.24416
43	1	Target 1	0.233574	-0.0254131
43	2	Target 1	0.24241	-0.0178261
43	3	Target 1	0.254474	-0.00701069
43	4	Target 1	0.260382	-0.00235159
43	5	Target 1	0.264341	0.000358754
43	6	Target 1	0.266913	0.00168124
43	7	Target 1	0.269703	0.00322301
43	8	Target 1	0.270394	0.00266511
43	9	Target 1	0.271599	0.00262089
43	10	Target 1	0.271957	0.00173055
43	11	Target 1	0.272369	0.000893532
43	12	Target 1	0.274798	0.00207308
43	13	Target 1	0.275998	0.00202475
43	14	Target 1	0.275279	5.68791e-05
43	15	Target 1	0.274747	-0.00172416
43	16	Target 1	0.274792	-0.00292868
43	17	Target 1	0.277192	-0.00177702
43	18	Target 1	0.278655	-0.00156279
43	19	Target 1	0.280432	-0.00103481
43	20	Target 1	0.282336	-0.000379392
43	21	Target 1	0.285406	0.00144133
43	22	Target 1	0.292314	0.0071005
43	23	Target 1	0.308429	0.0219666
43	24	Target 1	0.337558	0.049847
43	25	Target 1	0.390333	0.101373
43	26	Target 1	0.484674	0.194465
43	27	Target 1	0.625413	0.333955
43	28	Target 1	0.805244	0.512537
43	29	Target 1	0.992788	0.698832
43	30	Target 1	1.13932	0.844112
43	31	Target 1	1.23856	0.942106
43	32	Target 1	1.31478	1.01708
43	33	Target 1	1.37758	1.07863
43	34	Target 1	1.42362	1.12342
43	35	Target 1	1.45837	1.15693
43	36	Target 1	1.4843	1.1816
43	37	Target 1	1.50832	1.20437
43	38	Target 1	1.52736	1.22216
43	39	Target 1	1.53874	1.23229
43	40	Target 1	1.54712	1.23943
44	1	Target 1	0.206781	-0.0121427
44	2	Target 1	0.211516	-0.00808921
44	3	Target 1	0.217714	-0.00257371
44	4	Target 1	0.220753	-0.000216682
44	5	Target 1	0.222343	0.000691033
44	6	Target 1	0.222871	0.000537428
44	7	Target 1	0.223732	0.000715433
44	8	Target 1	0.225041	0.00134259
44	9	Target 1	0.2259	0.00151915
44	10	Target 1	0.226381	0.00131801
44	11	Target 1	0.225946	0.00020173
44	12	Target 1	0.225913	-0.000513977
44	13	Target 1	0.226483	-0.000626291
44	14	Target 1	0.226611	-0.0011806
44	15	Target 1	0.227046	-0.00142756
44	16	Target 1	0.228516	-0.000639863
44	17	Target 1	0.229717	-0.000120547
44	18	Target 1	0.230601	8.11218e-05
44	19	Target 1	0.230625	-0.000576724
44	20	Target 1	0.231619	-0.000265085
44	21	Target 1	0.234301	0.00173456
44	22	Target 1	0.241481	0.00823244
44	23	Target 1	0.251872	0.0179416
44	24	Target 1	0.271853	0.0372399
44	25	Target 1	0.311305	0.0760098
44	26	Target 1	0.381809	0.145832
44	27	Target 1	0.501087	0.264427
44	28	Target 1	0.671671	0.434329
44	29	Target 1	0.875311	0.637288
44	30	Target 1	1.06713	0.828425
44	31	Target 1	1.20504	0.965652
44	32	Target 1	1.29406	1.05399
44	33	Target 1	1.36309	1.12233
44	34	Target 1	1.41752	1.17609
44	35	Target 1	1.46042	1.2183
44	36	Target 1	1.49155	1.24875
44	37	Target 1	1.51623	1.27275
44	38	Target 1	1.53672	1.29255
44	39	Target 1	1.5552	1.31036
44	40	Target 1	1.56853	1.323
45	1	Target 1	0.266726	-0.0201601
45	2	Target 1	0.275935	-0.0122433
45	3	Target 1	0.285784	-0.00368614
45	4	Target 1	0.287923	-0.0028385
45	5	Target 1	0.291257	-0.000796625
45	6	Target 1	0.29421	0.000865067
45	7	Target 1	0.297164	0.00252718
45	8	Target 1	0.298157	0.0022282
45	9	Target 1	0.299584	0.00236395
45	10	Target 1	0.30021	0.00169743
45	11	Target 1	0.300395	0.000590573
45	12	Target 1	0.301298	0.000202103
45	13	Target 1	0.302012	-0.000375225
45	14	Target 1	0.30469	0.00101118
45	15	Target 1	0.305251	0.000279628
45	16	Target 1	0.30661	0.00034755
45	17	Target 1	0.306962	-0.000592352
45	18	Target 1	0.307007	-0.00183946
45	19	Target 1	0.307783	-0.00235536
45	20	Target 1	0.311801	0.000370809
45	21	Target 1	0.316227	0.00350521
45	22	Target 1	0.328661	0.0146475
45	23	Target 1	0.347537	0.0322321
45	24	Target 1	0.380988	0.0643909
45	25	Target 1	0.444214	0.126326
45	26	Target 1	0.549868	0.230688
45	27	Target 1	0.710868	0.390396
45	28	Target 1	0.909272	0.587508
45	29	Target 1	1.09935	0.776293
45	30	Target 1	1.24114	0.916791
45	31	Target 1	1.33107	1.00543
45	32	Target 1	1.39637	1.06944
45	33	Target 1	1.45169	1.12347
45	34	Target 1	1.49328	1.16376
45	35	Target 1	1.52841	1.19761
45	36	Target 1	1.55087	1.21878
45	37	Target 1	1.56915	1.23576
45	38	Target 1	1.58879	1.25411
45	39	Target 1	1.60152	1.26555
45	40	Target 1	1.60887	1.27161
46	1	Target 1	0.252496	-0.023509
46	2	Target 1	0.260582	-0.0166513
46	3	Target 1	0.27183	-0.0066313
46	4	Target 1	0.276334	-0.00335562
46	5	Target 1	0.281026	0.000108119
46	6	Target 1	0.284246	0.00210016
46	7	Target 1	0.285452	0.00207708
46	8	Target 1	0.286771	0.00216865
46	9	Target 1	0.28876	0.00292952
46	10	Target 1	0.289426	0.00236717
46	11	Target 1	0.291053	0.0027652
46	12	Target 1	0.291224	0.00170834
46	13	Target 1	0.29258	0.00183642
46	14	Target 1	0.292424	0.000451616
46	15	Target 1	0.292	-0.00120007
46	16	Target 1	0.292951	-0.00147793
46	17	Target 1	0.293234	-0.00242246
46	18	Target 1	0.293999	-0.00288551
46	19	Target 1	0.296203	-0.00191027
46	20	Target 1	0.29993	0.000589061
46	21	Target 1	0.301351	0.000781812
46	22	Target 1	0.307265	0.00546691
46	23	Target 1	0.31795	0.0149245
46	24	Target 1	0.340964	0.0367101
46	25	Target 1	0.384203	0.0787208
46	26	Target 1	0.458214	0.151504
46	27	Target 1	0.580025	0.272086
46	28	Target 1	0.752028	0.442861
46	29	Target 1	0.948659	0.638263
46	30	Target 1	1.12499	0.81337
46	31	Target 1	1.24902	0.936166
46	32	Target 1	1.33743	1.02335
46	33	Target 1	1.40571	1.0904
46	34	Target 1	1.46225	1.14571
46	35	Target 1	1.5063	1.18854
46	36	Target 1	1.53868	1.21969
46	37	Target 1	1.56414	1.24392
46	38	Target 1	1.58266	1.26121
46	39	Target 1	1.59245	1.26977
46	40	Target 1	1.60153	1.27762
47	1
47	2
47	3
47	4
47	5
47	6
47	7
47	8
47	9
47	10
47	11
47	12
47	13
47	14
47	15
47	16
47	17
47	18
47	19
47	20
47	21
47	22
47	23
47	24
47	25
47	26
47	27
47	28
47	29
47	30
47	31
47	32
47	33
47	34
47	35
47	36
47	37
47	38
47	39
47	40
48	1
48	2
48	3
48	4
48	5
48	6
48	7
48	8
48	9
48	10
48	11
48	12
48	13
48	14
48	15
48	16
48	17
48	18
48	19
48	20
48	21
48	22
48	23
48	24
48	25
48	26
48	27
48	28
48	29
48	30
48	31
48	32
48	33
48	34
48	35
48	36
48	37
48	38
48	39
48	40
49	1	Target 1	0.133646	-0.0115244
49	2	Target 1	0.138612	-0.00734104
49	3	Target 1	0.144366	-0.0023705
49	4	Target 1	0.146581	-0.000938608
49	5	Target 1	0.147521	-0.000782416
49	6	Target 1	0.149399	0.000312595
49	7	Target 1	0.150445	0.000575077
49	8	Target 1	0.152889	0.00223618
49	9	Target 1	0.154289	0.00285237
49	10	Target 1	0.153596	0.00137626
49	11	Target 1	0.153078	7.5077e-05
49	12	Target 1	0.153778	-7.49194e-06
49	13	Target 1	0.154781	0.000212388
49	14	Target 1	0.154914	-0.000438735
49	15	Target 1	0.155473	-0.000662924
49	16	Target 1	0.155639	-0.00128012
49	17	Target 1	0.155952	-0.00174959
49	18	Target 1	0.157575	-0.000910378
49	19	Target 1	0.15853	-0.000738152
49	20	Target 1	0.162291	0.00223896
49	21	Target 1	0.166504	0.00566873
49	22	Target 1	0.176826	0.0152081
49	23	Target 1	0.195747	0.0333457
49	24	Target 1	0.231299	0.0681143
49	25	Target 1	0.29375	0.129782
49	26	Target 1	0.394983	0.230231
49	27	Target 1	0.538284	0.372749
49	28	Target 1	0.705936	0.539618
49	29	Target 1	0.854672	0.687571
49	30	Target 1	0.9576	0.789716
49	31	Target 1	1.02506	0.856391
49	32	Target 1	1.07987	0.910415
[truncated: 1,888 more rows]

## Sheet: Results
Block Type	96-Well Block (0.2mL)
Calibration Background is expired	Yes
Calibration Background performed on	03-18-2015
Calibration HRM MELTDOCTOR is expired	Yes
Calibration HRM MELTDOCTOR performed on	03-18-2015
Calibration Normalization FAM-ROX is expired	Yes
Calibration Normalization FAM-ROX performed on	03-18-2015
Calibration Normalization VIC-ROX is expired	Yes
Calibration Normalization VIC-ROX performed on	03-18-2015
Calibration Pure Dye CY5 is expired	No
Calibration Pure Dye CY5 performed on	05-27-2017
Calibration Pure Dye FAM is expired	Yes
Calibration Pure Dye FAM performed on	03-18-2015
Calibration Pure Dye MELTDOCTOR is expired	Yes
Calibration Pure Dye MELTDOCTOR performed on	03-18-2015
Calibration Pure Dye NED is expired	Yes
Calibration Pure Dye NED performed on	03-18-2015
Calibration Pure Dye ROX is expired	Yes
Calibration Pure Dye ROX performed on	03-18-2015
Calibration Pure Dye SYBR is expired	Yes
Calibration Pure Dye SYBR performed on	03-18-2015
Calibration Pure Dye TAMRA is expired	Yes
Calibration Pure Dye TAMRA performed on	03-18-2015
Calibration Pure Dye VIC is expired	Yes
Calibration Pure Dye VIC performed on	03-18-2015
Calibration ROI is expired	Yes
Calibration ROI performed on	03-18-2015
Calibration Uniformity is expired	Yes
Calibration Uniformity performed on	03-18-2015
Chemistry	SYBR_GREEN
Date Created	2018-02-03 23:37:47 PM CST
Date Modified	2018-02-03 17:05:30 PM CST
Experiment Barcode
Experiment Comment
Experiment File Name	G:\wgh\小麦SYP基因家族鉴定与分析\定量结果\Q7\2018-02-03 233746snare13.eds
Experiment Name	2018-02-03 233746
Experiment Run Start Time	2018-02-04 07:59:24 AM CST
Experiment Run Stop Time	2018-02-04 09:07:01 AM CST
Experiment Type	Comparative Cт (ΔΔCт)
Instrument Name	278870447
Instrument Serial Number	278870447
Instrument Type	QuantStudio(TM) 7 Flex System
Passive Reference	ROX
Quantification Cycle Method	Ct
Signal Smoothing On	true
Stage/ Cycle where Analysis is performed	Stage 2, Step 2
User Name
Well	Well Position	Omit	Sample Name	Target Name	Task	Reporter	Quencher	Quantity	Quantity Mean	Quantity SD	RQ	RQ Min	RQ Max	CT	Ct Mean	Ct SD	Delta Ct	Delta Ct Mean	Delta Ct SE	Delta Ct SE	Delta Delta Ct	Automatic Ct Threshold	Ct Threshold	Automatic Baseline	Baseline Start	Baseline End	Comments	Tm1	Tm2	Tm3
1	A1	FALSE	Sample 1	Target 1	UNKNOWN	SYBR	None							25.2317	25.0149	0.164327						TRUE	0.0936468	TRUE	1	40		82.7449
2	A2	FALSE	Sample 3	Target 1	UNKNOWN	SYBR	None							24.6267	24.511	0.123553						TRUE	0.0936468	TRUE	1	40		82.6458
3	A3	FALSE	Sample 5	Target 1	UNKNOWN	SYBR	None							24.8968	24.7243	0.18313						TRUE	0.0936468	TRUE	1	40		82.8441
4	A4	FALSE	Sample 7	Target 1	UNKNOWN	SYBR	None							24.6013	24.4573	0.12017						TRUE	0.0936468	TRUE	1	40		82.7449
5	A5	FALSE	Sample 9	Target 1	UNKNOWN	SYBR	None							24.5682	24.4752	0.0900542						TRUE	0.0936468	TRUE	1	40		82.9433
6	A6	FALSE	Sample 11	Target 1	UNKNOWN	SYBR	None							24.2165	24.1794	0.118323						TRUE	0.0936468	TRUE	1	40		82.9433
7	A7	FALSE	Sample 13	Target 1	UNKNOWN	SYBR	None							24.7881	24.8329	0.0471175						TRUE	0.0936468	TRUE	1	40		83.0425
8	A8	FALSE	Sample 15	Target 1	UNKNOWN	SYBR	None							25.4444	25.2636	0.145571						TRUE	0.0936468	TRUE	1	40		82.8441
9	A9	FALSE	Sample 17	Target 1	UNKNOWN	SYBR	None							24.665	24.5384	0.0909015						TRUE	0.0936468	TRUE	1	40		82.9433
10	A10	FALSE	Sample 19	Target 1	UNKNOWN	SYBR	None							25.5055	25.3759	0.104438						TRUE	0.0936468	TRUE	1	40		82.8441
13	B1	FALSE	Sample 1	Target 1	UNKNOWN	SYBR	None							25.0147	25.0149	0.164327						TRUE	0.0936468	TRUE	1	40		82.7449
14	B2	FALSE	Sample 3	Target 1	UNKNOWN	SYBR	None							24.4627	24.511	0.123553						TRUE	0.0936468	TRUE	1	40		82.7449
15	B3	FALSE	Sample 5	Target 1	UNKNOWN	SYBR	None							24.8681	24.7243	0.18313						TRUE	0.0936468	TRUE	1	40		82.8441
16	B4	FALSE	Sample 7	Target 1	UNKNOWN	SYBR	None							24.5027	24.4573	0.12017						TRUE	0.0936468	TRUE	1	40		82.7449
17	B5	FALSE	Sample 9	Target 1	UNKNOWN	SYBR	None							24.5364	24.4752	0.0900542						TRUE	0.0936468	TRUE	1	40		82.9433
18	B6	FALSE	Sample 11	Target 1	UNKNOWN	SYBR	None							24.0709	24.1794	0.118323						TRUE	0.0936468	TRUE	1	40		82.9433
19	B7	FALSE	Sample 13	Target 1	UNKNOWN	SYBR	None							24.7968	24.8329	0.0471175						TRUE	0.0936468	TRUE	1	40		82.9433
20	B8	FALSE	Sample 15	Target 1	UNKNOWN	SYBR	None							25.1049	25.2636	0.145571						TRUE	0.0936468	TRUE	1	40		82.8441
21	B9	FALSE	Sample 17	Target 1	UNKNOWN	SYBR	None							24.4719	24.5384	0.0909015						TRUE	0.0936468	TRUE	1	40		82.9433
22	B10	FALSE	Sample 19	Target 1	UNKNOWN	SYBR	None							25.3561	25.3759	0.104438						TRUE	0.0936468	TRUE	1	40		82.8441
25	C1	FALSE	Sample 1	Target 1	UNKNOWN	SYBR	None							24.9793	25.0149	0.164327						TRUE	0.0936468	TRUE	1	40		82.7449
26	C2	FALSE	Sample 3	Target 1	UNKNOWN	SYBR	None							24.3594	24.511	0.123553						TRUE	0.0936468	TRUE	1	40		82.7449
27	C3	FALSE	Sample 5	Target 1	UNKNOWN	SYBR	None							24.5723	24.7243	0.18313						TRUE	0.0936468	TRUE	1	40		82.9433
28	C4	FALSE	Sample 7	Target 1	UNKNOWN	SYBR	None							24.3987	24.4573	0.12017						TRUE	0.0936468	TRUE	1	40		82.8441
29	C5	FALSE	Sample 9	Target 1	UNKNOWN	SYBR	None							24.4021	24.4752	0.0900542						TRUE	0.0936468	TRUE	1	40		82.9433
30	C6	FALSE	Sample 11	Target 1	UNKNOWN	SYBR	None							24.3298	24.1794	0.118323						TRUE	0.0936468	TRUE	1	40		82.8441
31	C7	FALSE	Sample 13	Target 1	UNKNOWN	SYBR	None							24.88	24.8329	0.0471175						TRUE	0.0936468	TRUE	1	40		82.9433
32	C8	FALSE	Sample 15	Target 1	UNKNOWN	SYBR	None							25.2003	25.2636	0.145571						TRUE	0.0936468	TRUE	1	40		82.8441
33	C9	FALSE	Sample 17	Target 1	UNKNOWN	SYBR	None							24.4728	24.5384	0.0909015						TRUE	0.0936468	TRUE	1	40		82.9433
34	C10	FALSE	Sample 19	Target 1	UNKNOWN	SYBR	None							25.3899	25.3759	0.104438						TRUE	0.0936468	TRUE	1	40		82.8441
37	D1	FALSE	Sample 1	Target 1	UNKNOWN	SYBR	None							24.834	25.0149	0.164327						TRUE	0.0936468	TRUE	1	40		82.8441
38	D2	FALSE	Sample 3	Target 1	UNKNOWN	SYBR	None							24.5952	24.511	0.123553						TRUE	0.0936468	TRUE	1	40		82.8441
39	D3	FALSE	Sample 5	Target 1	UNKNOWN	SYBR	None							24.5598	24.7243	0.18313						TRUE	0.0936468	TRUE	1	40		83.0425
40	D4	FALSE	Sample 7	Target 1	UNKNOWN	SYBR	None							24.3266	24.4573	0.12017						TRUE	0.0936468	TRUE	1	40		82.9433
41	D5	FALSE	Sample 9	Target 1	UNKNOWN	SYBR	None							24.394	24.4752	0.0900542						TRUE	0.0936468	TRUE	1	40		83.0425
42	D6	FALSE	Sample 11	Target 1	UNKNOWN	SYBR	None							24.1005	24.1794	0.118323						TRUE	0.0936468	TRUE	1	40		83.0425
43	D7	FALSE	Sample 13	Target 1	UNKNOWN	SYBR	None							24.8666	24.8329	0.0471175						TRUE	0.0936468	TRUE	1	40		82.9433
44	D8	FALSE	Sample 15	Target 1	UNKNOWN	SYBR	None							25.3048	25.2636	0.145571						TRUE	0.0936468	TRUE	1	40		82.9433
45	D9	FALSE	Sample 17	Target 1	UNKNOWN	SYBR	None							24.5439	24.5384	0.0909015						TRUE	0.0936468	TRUE	1	40		82.9433
46	D10	FALSE	Sample 19	Target 1	UNKNOWN	SYBR	None							25.2521	25.3759	0.104438						TRUE	0.0936468	TRUE	1	40		82.8441
49	E1	FALSE	Sample 2	Target 1	UNKNOWN	SYBR	None							24.469	24.4158	0.0515987						TRUE	0.0936468	TRUE	1	40		82.8441
50	E2	FALSE	Sample 4	Target 1	UNKNOWN	SYBR	None							25.2069	25.1909	0.0472166						TRUE	0.0936468	TRUE	1	40		83.0425
51	E3	FALSE	Sample 6	Target 1	UNKNOWN	SYBR	None							24.2983	24.3107	0.0381845						TRUE	0.0936468	TRUE	1	40		82.9433
52	E4	FALSE	Sample 8	Target 1	UNKNOWN	SYBR	None							25.0408	24.9749	0.0747963						TRUE	0.0936468	TRUE	1	40		82.9433
53	E5	FALSE	Sample 10	Target 1	UNKNOWN	SYBR	None							24.8074	24.8139	0.0827201						TRUE	0.0936468	TRUE	1	40		82.9433
54	E6	FALSE	Sample 12	Target 1	UNKNOWN	SYBR	None							24.3186	24.2787	0.0374198						TRUE	0.0936468	TRUE	1	40		83.0425
55	E7	FALSE	Sample 14	Target 1	UNKNOWN	SYBR	None							25.0098	25.0421	0.036814						TRUE	0.0936468	TRUE	1	40		82.9433
56	E8	FALSE	Sample 16	Target 1	UNKNOWN	SYBR	None							24.4117	24.3741	0.0778587						TRUE	0.0936468	TRUE	1	40		83.0425
57	E9	FALSE	Sample 18	Target 1	UNKNOWN	SYBR	None							24.0601	24.0081	0.0483658						TRUE	0.0936468	TRUE	1	40		82.8441
58	E10	FALSE	Sample 20	Target 1	UNKNOWN	SYBR	None							23.8786	23.8861	0.0414132						TRUE	0.0936468	TRUE	1	40		82.9433
61	F1	FALSE	Sample 2	Target 1	UNKNOWN	SYBR	None							24.4501	24.4158	0.0515987						TRUE	0.0936468	TRUE	1	40		82.8441
62	F2	FALSE	Sample 4	Target 1	UNKNOWN	SYBR	None							25.22	25.1909	0.0472166						TRUE	0.0936468	TRUE	1	40		82.9433
63	F3	FALSE	Sample 6	Target 1	UNKNOWN	SYBR	None							24.2996	24.3107	0.0381845						TRUE	0.0936468	TRUE	1	40		82.9433
64	F4	FALSE	Sample 8	Target 1	UNKNOWN	SYBR	None							24.8921	24.9749	0.0747963						TRUE	0.0936468	TRUE	1	40		82.9433
65	F5	FALSE	Sample 10	Target 1	UNKNOWN	SYBR	None							24.7161	24.8139	0.0827201						TRUE	0.0936468	TRUE	1	40		82.9433
66	F6	FALSE	Sample 12	Target 1	UNKNOWN	SYBR	None							24.2829	24.2787	0.0374198						TRUE	0.0936468	TRUE	1	40		83.0425
67	F7	FALSE	Sample 14	Target 1	UNKNOWN	SYBR	None							25.0271	25.0421	0.036814						TRUE	0.0936468	TRUE	1	40		82.8441
68	F8	FALSE	Sample 16	Target 1	UNKNOWN	SYBR	None							24.2843	24.3741	0.0778587						TRUE	0.0936468	TRUE	1	40		82.9433
69	F9	FALSE	Sample 18	Target 1	UNKNOWN	SYBR	None							23.9831	24.0081	0.0483658						TRUE	0.0936468	TRUE	1	40		82.7449
70	F10	FALSE	Sample 20	Target 1	UNKNOWN	SYBR	None							23.8554	23.8861	0.0414132						TRUE	0.0936468	TRUE	1	40		82.8441
73	G1	FALSE	Sample 2	Target 1	UNKNOWN	SYBR	None							24.3806	24.4158	0.0515987						TRUE	0.0936468	TRUE	1	40		82.8441
74	G2	FALSE	Sample 4	Target 1	UNKNOWN	SYBR	None							25.2162	25.1909	0.0472166						TRUE	0.0936468	TRUE	1	40		82.8441
75	G3	FALSE	Sample 6	Target 1	UNKNOWN	SYBR	None							24.2787	24.3107	0.0381845						TRUE	0.0936468	TRUE	1	40		82.8441
76	G4	FALSE	Sample 8	Target 1	UNKNOWN	SYBR	None							24.9313	24.9749	0.0747963						TRUE	0.0936468	TRUE	1	40		82.9433
77	G5	FALSE	Sample 10	Target 1	UNKNOWN	SYBR	None							24.9184	24.8139	0.0827201						TRUE	0.0936468	TRUE	1	40		82.8441
78	G6	FALSE	Sample 12	Target 1	UNKNOWN	SYBR	None							24.2849	24.2787	0.0374198						TRUE	0.0936468	TRUE	1	40		83.0425
79	G7	FALSE	Sample 14	Target 1	UNKNOWN	SYBR	None							25.0368	25.0421	0.036814						TRUE	0.0936468	TRUE	1	40		82.8441
80	G8	FALSE	Sample 16	Target 1	UNKNOWN	SYBR	None							24.3394	24.3741	0.0778587						TRUE	0.0936468	TRUE	1	40		82.9433
81	G9	FALSE	Sample 18	Target 1	UNKNOWN	SYBR	None							24.0354	24.0081	0.0483658						TRUE	0.0936468	TRUE	1	40		82.7449
82	G10	FALSE	Sample 20	Target 1	UNKNOWN	SYBR	None							23.864	23.8861	0.0414132						TRUE	0.0936468	TRUE	1	40		82.8441
85	H1	FALSE	Sample 2	Target 1	UNKNOWN	SYBR	None							24.3634	24.4158	0.0515987						TRUE	0.0936468	TRUE	1	40		82.7449
86	H2	FALSE	Sample 4	Target 1	UNKNOWN	SYBR	None							25.1205	25.1909	0.0472166						TRUE	0.0936468	TRUE	1	40		82.8441
87	H3	FALSE	Sample 6	Target 1	UNKNOWN	SYBR	None							24.3661	24.3107	0.0381845						TRUE	0.0936468	TRUE	1	40		82.8441
88	H4	FALSE	Sample 8	Target 1	UNKNOWN	SYBR	None							25.0356	24.9749	0.0747963						TRUE	0.0936468	TRUE	1	40		82.9433
89	H5	FALSE	Sample 10	Target 1	UNKNOWN	SYBR	None							24.8138	24.8139	0.0827201						TRUE	0.0936468	TRUE	1	40		82.9433
90	H6	FALSE	Sample 12	Target 1	UNKNOWN	SYBR	None							24.2282	24.2787	0.0374198						TRUE	0.0936468	TRUE	1	40		83.0425
91	H7	FALSE	Sample 14	Target 1	UNKNOWN	SYBR	None							25.0948	25.0421	0.036814						TRUE	0.0936468	TRUE	1	40		82.9433
92	H8	FALSE	Sample 16	Target 1	UNKNOWN	SYBR	None							24.4608	24.3741	0.0778587						TRUE	0.0936468	TRUE	1	40		82.9433
93	H9	FALSE	Sample 18	Target 1	UNKNOWN	SYBR	None							23.9539	24.0081	0.0483658						TRUE	0.0936468	TRUE	1	40		82.7449
94	H10	FALSE	Sample 20	Target 1	UNKNOWN	SYBR	None							23.9466	23.8861	0.0414132						TRUE	0.0936468	TRUE	1	40		82.7449
Analysis Type	Singleplex
Endogenous Control	Target 1
RQ Min/Max Confidence Level	95.0
Reference Sample	Sample 1

## Sheet: Melt Curve Raw Data
Block Type	96-Well Block (0.2mL)
Calibration Background is expired	Yes
Calibration Background performed on	03-18-2015
Calibration HRM MELTDOCTOR is expired	Yes
Calibration HRM MELTDOCTOR performed on	03-18-2015
Calibration Normalization FAM-ROX is expired	Yes
Calibration Normalization FAM-ROX performed on	03-18-2015
Calibration Normalization VIC-ROX is expired	Yes
Calibration Normalization VIC-ROX performed on	03-18-2015
Calibration Pure Dye CY5 is expired	No
Calibration Pure Dye CY5 performed on	05-27-2017
Calibration Pure Dye FAM is expired	Yes
Calibration Pure Dye FAM performed on	03-18-2015
Calibration Pure Dye MELTDOCTOR is expired	Yes
Calibration Pure Dye MELTDOCTOR performed on	03-18-2015
Calibration Pure Dye NED is expired	Yes
Calibration Pure Dye NED performed on	03-18-2015
Calibration Pure Dye ROX is expired	Yes
Calibration Pure Dye ROX performed on	03-18-2015
Calibration Pure Dye SYBR is expired	Yes
Calibration Pure Dye SYBR performed on	03-18-2015
Calibration Pure Dye TAMRA is expired	Yes
Calibration Pure Dye TAMRA performed on	03-18-2015
Calibration Pure Dye VIC is expired	Yes
Calibration Pure Dye VIC performed on	03-18-2015
Calibration ROI is expired	Yes
Calibration ROI performed on	03-18-2015
Calibration Uniformity is expired	Yes
Calibration Uniformity performed on	03-18-2015
Chemistry	SYBR_GREEN
Date Created	2018-02-03 23:37:47 PM CST
Date Modified	2018-02-03 17:05:30 PM CST
Experiment Barcode
Experiment Comment
Experiment File Name	G:\wgh\小麦SYP基因家族鉴定与分析\定量结果\Q7\2018-02-03 233746snare13.eds
Experiment Name	2018-02-03 233746
Experiment Run Start Time	2018-02-04 07:59:24 AM CST
Experiment Run Stop Time	2018-02-04 09:07:01 AM CST
Experiment Type	Comparative Cт (ΔΔCт)
Instrument Name	278870447
Instrument Serial Number	278870447
Instrument Type	QuantStudio(TM) 7 Flex System
Passive Reference	ROX
Quantification Cycle Method	Ct
Signal Smoothing On	true
Stage/ Cycle where Analysis is performed	Stage 2, Step 2
User Name
Well	Well Position	Reading	Temperature	Fluorescence	Derivative
1	A1	1	60.1319	0.979206	0.0300775
1	A1	2	60.3303	0.981335	0.028673
1	A1	3	60.5286	0.976561	0.0270132
1	A1	4	60.727	0.972676	0.0255727
1	A1	5	60.9253	0.965726	0.0248751
1	A1	6	61.1237	0.977069	0.0252489
1	A1	7	61.3221	0.970366	0.0266652
1	A1	8	61.5204	0.964058	0.0287598
1	A1	9	61.7188	0.960327	0.0310165
1	A1	10	61.9171	0.957497	0.0329843
1	A1	11	62.1155	0.9523	0.0343952
1	A1	12	62.3139	0.950698	0.0351734
1	A1	13	62.5122	0.946756	0.0353912
1	A1	14	62.7106	0.936333	0.0352404
1	A1	15	62.9089	0.937117	0.0350076
1	A1	16	63.1073	0.934555	0.0350091
1	A1	17	63.3057	0.929495	0.0354806
1	A1	18	63.504	0.924175	0.0364537
1	A1	19	63.7024	0.924648	0.0377053
1	A1	20	63.9007	0.920577	0.0388225
1	A1	21	64.0991	0.911176	0.0393935
1	A1	22	64.2975	0.906802	0.0392277
1	A1	23	64.4958	0.901681	0.0384795
1	A1	24	64.6942	0.894901	0.0375843
1	A1	25	64.8925	0.896536	0.0370394
1	A1	26	65.0909	0.896267	0.037169
1	A1	27	65.2893	0.888247	0.0380116
1	A1	28	65.4876	0.879447	0.0393606
1	A1	29	65.686	0.880196	0.0408792
1	A1	30	65.8843	0.875426	0.0422085
1	A1	31	66.0827	0.873498	0.0430502
1	A1	32	66.2811	0.860961	0.0432542
1	A1	33	66.4794	0.85435	0.0428831
1	A1	34	66.6778	0.85502	0.0422068
1	A1	35	66.8761	0.852189	0.0415825
1	A1	36	67.0745	0.841879	0.0412848
1	A1	37	67.2729	0.843379	0.0413911
1	A1	38	67.4712	0.837646	0.0417865
1	A1	39	67.6696	0.830368	0.0422711
1	A1	40	67.8679	0.823851	0.0426786
1	A1	41	68.0663	0.822533	0.0429305
1	A1	42	68.2647	0.817651	0.0430212
1	A1	43	68.463	0.813869	0.042971
1	A1	44	68.6614	0.80226	0.0428034
1	A1	45	68.8597	0.804491	0.0425523
1	A1	46	69.0581	0.799633	0.0422806
1	A1	47	69.2565	0.789258	0.0420837
1	A1	48	69.4548	0.78994	0.0420686
1	A1	49	69.6532	0.782538	0.0423156
1	A1	50	69.8515	0.780248	0.042836
1	A1	51	70.0499	0.775548	0.0435559
1	A1	52	70.2483	0.768967	0.0443419
1	A1	53	70.4466	0.765344	0.0450535
1	A1	54	70.645	0.755645	0.0455826
1	A1	55	70.8433	0.756123	0.0458523
1	A1	56	71.0417	0.751307	0.0458033
1	A1	57	71.2401	0.742153	0.0454009
1	A1	58	71.4384	0.73797	0.0446825
1	A1	59	71.6368	0.731245	0.0437915
1	A1	60	71.8351	0.729189	0.0429534
1	A1	61	72.0335	0.725729	0.0423795
1	A1	62	72.2319	0.721247	0.0421785
1	A1	63	72.4302	0.714803	0.0423217
1	A1	64	72.6286	0.709948	0.042682
1	A1	65	72.827	0.705242	0.0430954
1	A1	66	73.0253	0.703878	0.0434107
1	A1	67	73.2237	0.694008	0.0435183
1	A1	68	73.422	0.690895	0.0433815
1	A1	69	73.6204	0.68506	0.0430522
1	A1	70	73.8187	0.679315	0.0426533
1	A1	71	74.0171	0.678215	0.0423168
1	A1	72	74.2155	0.673392	0.0421134
1	A1	73	74.4138	0.666424	0.0420246
1	A1	74	74.6122	0.661934	0.0419764
1	A1	75	74.8105	0.657331	0.0419031
1	A1	76	75.0089	0.655302	0.0417944
1	A1	77	75.2073	0.646545	0.0417056
1	A1	78	75.4056	0.643834	0.0417259
1	A1	79	75.604	0.64088	0.041929
1	A1	80	75.8023	0.633143	0.0423224
1	A1	81	76.0007	0.633378	0.0428235
1	A1	82	76.1991	0.622304	0.0432805
1	A1	83	76.3974	0.622291	0.0435373
1	A1	84	76.5958	0.612921	0.0435145
1	A1	85	76.7941	0.609523	0.0432608
1	A1	86	76.9925	0.605877	0.0429424
1	A1	87	77.1909	0.599638	0.042774
1	A1	88	77.3892	0.59798	0.0429248
1	A1	89	77.5876	0.590923	0.0434441
1	A1	90	77.7859	0.586586	0.0442409
1	A1	91	77.9843	0.583879	0.0451234
1	A1	92	78.1827	0.575745	0.0458882
1	A1	93	78.381	0.570581	0.0464133
1	A1	94	78.5794	0.563474	0.0467122
1	A1	95	78.7777	0.562555	0.046926
1	A1	96	78.9761	0.555448	0.0472681
1	A1	97	79.1745	0.552446	0.0479678
1	A1	98	79.3728	0.539876	0.0492449
1	A1	99	79.5712	0.543411	0.0513173
1	A1	100	79.7695	0.535546	0.054427
1	A1	101	79.9679	0.526822	0.0588802
1	A1	102	80.1663	0.524149	0.065101
1	A1	103	80.3646	0.511075	0.0736847
1	A1	104	80.563	0.509752	0.085403
1	A1	105	80.7614	0.499838	0.101156
1	A1	106	80.9597	0.487093	0.12187
1	A1	107	81.1581	0.474971	0.148359
1	A1	108	81.3564	0.454468	0.181125
1	A1	109	81.5548	0.438482	0.220049
1	A1	110	81.7532	0.407774	0.263978
1	A1	111	81.9515	0.378404	0.310327
1	A1	112	82.1499	0.329703	0.354902
1	A1	113	82.3482	0.281112	0.392171
1	A1	114	82.5466	0.219609	0.416116
1	A1	115	82.7449	0.152846	0.421575
1	A1	116	82.9433	0.0920047	0.405744
1	A1	117	83.1417	0.0335305	0.369307
1	A1	118	83.34	-0.00748416	0.316657
1	A1	119	83.5384	-0.0209586	0.254989
1	A1	120	83.7368	-0.0272729	0.192475
1	A1	121	83.9351	-0.0290121	0.136236
1	A1	122	84.1335	-0.0317933	0.090846
1	A1	123	84.3318	-0.029791	0.0578621
1	A1	124	84.5302	-0.0326068	0.0363125
1	A1	125	84.7286	-0.0300931	0.0237197
1	A1	126	84.9269	-0.035079	0.0171584
1	A1	127	85.1253	-0.0343471	0.0140318
1	A1	128	85.3236	-0.0395219	0.0124781
1	A1	129	85.522	-0.0386201	0.0114606
1	A1	130	85.7204	-0.0443102	0.0106256
1	A1	131	85.9187	-0.0369959	0.0100223
1	A1	132	86.1171	-0.039686	0.00979509
1	A1	133	86.3154	-0.0435929	0.00995987
1	A1	134	86.5138	-0.0439575	0.0103381
1	A1	135	86.7122	-0.0439657	0.0106419
1	A1	136	86.9105	-0.0460456	0.0106344
1	A1	137	87.1089	-0.0517986	0.010264
1	A1	138	87.3072	-0.0481987	0.00969275
1	A1	139	87.5056	-0.0510447	0.00919713
1	A1	140	87.7039	-0.0469779	0.00899286
1	A1	141	87.9023	-0.0492992	0.00909573
1	A1	142	88.1007	-0.0532625	0.00932056
1	A1	143	88.299	-0.0563437	0.0094232
1	A1	144	88.4974	-0.0572346	0.0092749
1	A1	145	88.6958	-0.0542205	0.00892825
1	A1	146	88.8941	-0.0558654	0.00852871
1	A1	147	89.0925	-0.0580866	0.00816018
1	A1	148	89.2908	-0.0603886	0.00776449
1	A1	149	89.4892	-0.0601727	0.00720093
1	A1	150	89.6876	-0.0609533	0.00638861
1	A1	151	89.8859	-0.0622903	0.00540988
1	A1	152	90.0843	-0.061445	0.00449056
1	A1	153	90.2826	-0.0574651	0.0038681
1	A1	154	90.481	-0.0618207	0.00364053
1	A1	155	90.6794	-0.0617447	0.00370182
1	A1	156	90.8777	-0.0641526	0.00380806
1	A1	157	91.0761	-0.0637679	0.00372605
1	A1	158	91.2744	-0.0642645	0.00335976
1	A1	159	91.4728	-0.061686	0.00277657
1	A1	160	91.6712	-0.0656533	0.00213601
1	A1	161	91.8695	-0.0630807	0.00158754
1	A1	162	92.0679	-0.0640915	0.00120317
1	A1	163	92.2662	-0.063976	0.000965115
1	A1	164	92.4646	-0.0632576	0.000792642
1	A1	165	92.663	-0.0650124	0.000590051
1	A1	166	92.8613	-0.0644674	0.000308563
1	A1	167	93.0597	-0.063946	6.99624e-06
1	A1	168	93.258	-0.0670642	-0.000127371
1	A1	169	93.4564	-0.0619208	0.000158892
1	A1	170	93.6548	-0.0606798	0.00104012
1	A1	171	93.8531	-0.0640586	0.002457
1	A1	172	94.0515	-0.0639434	0.00406588
1	A1	173	94.2498	-0.0682805	0.00535718
1	A1	174	94.4482	-0.0697389	0.00589252
1	A1	175	94.6466	-0.067774	0.00551753
1	A1	176	94.8449	-0.0694248	0.00441815
2	A2	1	60.1319	1.17433	0.0370959
2	A2	2	60.3303	1.1727	0.0361178
2	A2	3	60.5286	1.17345	0.0352995
2	A2	4	60.727	1.16819	0.0348905
2	A2	5	60.9253	1.16519	0.0350251
2	A2	6	61.1237	1.16169	0.0356812
2	A2	7	61.3221	1.15567	0.0367006
2	A2	8	61.5204	1.155	0.0378459
2	A2	9	61.7188	1.14845	0.0388728
2	A2	10	61.9171	1.14184	0.0395978
2	A2	11	62.1155	1.14156	0.0399593
2	A2	12	62.3139	1.13381	0.0400497
2	A2	13	62.5122	1.12748	0.0400837
2	A2	14	62.7106	1.12527	0.0403006
2	A2	15	62.9089	1.12412	0.0408376
2	A2	16	63.1073	1.11887	0.0416582
2	A2	17	63.3057	1.1114	0.0425842
2	A2	18	63.504	1.10744	0.0433987
2	A2	19	63.7024	1.10156	0.0439534
2	A2	20	63.9007	1.09635	0.0441958
2	A2	21	64.0991	1.095	0.0441398
2	A2	22	64.2975	1.08489	0.0438275
2	A2	23	64.4958	1.08531	0.0433394
2	A2	24	64.6942	1.07379	0.0428225
2	A2	25	64.8925	1.07299	0.0424879
2	A2	26	65.0909	1.06678	0.0425363
2	A2	27	65.2893	1.06817	0.0430516
2	A2	28	65.4876	1.05847	0.0439393
2	A2	29	65.686	1.05486	0.0449641
2	A2	30	65.8843	1.04829	0.0458604
2	A2	31	66.0827	1.04416	0.0464556
2	A2	32	66.2811	1.03767	0.0467262
2	A2	33	66.4794	1.03336	0.0467792
2	A2	34	66.6778	1.02624	0.0467752
2	A2	35	66.8761	1.02415	0.0468359
2	A2	36	67.0745	1.01751	0.0469945
2	A2	37	67.2729	1.01351	0.0472053
2	A2	38	67.4712	1.00664	0.0474074
2	A2	39	67.6696	0.998065	0.0475934
2	A2	40	67.8679	0.997358	0.0478185
2	A2	41	68.0663	0.992299	0.0481551
2	A2	42	68.2647	0.9847	0.0486191
2	A2	43	68.463	0.981563	0.0491462
2	A2	44	68.6614	0.97391	0.0496301
2	A2	45	68.8597	0.968397	0.0499914
2	A2	46	69.0581	0.963384	0.0502218
2	A2	47	69.2565	0.954939	0.050358
2	A2	48	69.4548	0.954732	0.0504261
2	A2	49	69.6532	0.946653	0.0503996
2	A2	50	69.8515	0.940555	0.0502163
2	A2	51	70.0499	0.93193	0.0498455
2	A2	52	70.2483	0.929956	0.049342
2	A2	53	70.4466	0.924488	0.0488463
2	A2	54	70.645	0.919052	0.0485229
2	A2	55	70.8433	0.911311	0.0484771
2	A2	56	71.0417	0.910576	0.0486974
2	A2	57	71.2401	0.905271	0.0490602
2	A2	58	71.4384	0.895672	0.0493954
2	A2	59	71.6368	0.891117	0.0495852
2	A2	60	71.8351	0.885807	0.0496291
2	A2	61	72.0335	0.881026	0.0496438
2	A2	62	72.2319	0.873639	0.0497811
2	A2	63	72.4302	0.87224	0.050122
2	A2	64	72.6286	0.8644	0.0506133
2	A2	65	72.827	0.858374	0.0510853
2	A2	66	73.0253	0.854325	0.0513473
2	A2	67	73.2237	0.843658	0.0512917
2	A2	68	73.422	0.839891	0.0509473
2	A2	69	73.6204	0.835372	0.0504487
2	A2	70	73.8187	0.830908	0.0499526
2	A2	71	74.0171	0.823083	0.0495655
2	A2	72	74.2155	0.82013	0.0493239
2	A2	73	74.4138	0.810947	0.0492209
2	A2	74	74.6122	0.807621	0.0492338
2	A2	75	74.8105	0.804919	0.0493294
2	A2	76	75.0089	0.79677	0.049454
2	A2	77	75.2073	0.789411	0.0495385
2	A2	78	75.4056	0.786145	0.0495227
2	A2	79	75.604	0.781137	0.0493841
2	A2	80	75.8023	0.774538	0.0491536
2	A2	81	76.0007	0.766716	0.0489028
2	A2	82	76.1991	0.764438	0.0487084
2	A2	83	76.3974	0.759423	0.0486095
2	A2	84	76.5958	0.753078	0.0485757
2	A2	85	76.7941	0.747741	0.0485158
2	A2	86	76.9925	0.740402	0.0483264
2	A2	87	77.1909	0.736994	0.0479508
2	A2	88	77.3892	0.731883	0.0474239
2	A2	89	77.5876	0.724041	0.0468845
2	A2	90	77.7859	0.721366	0.0465539
2	A2	91	77.9843	0.715731	0.0466849
2	A2	92	78.1827	0.711117	0.0474804
2	A2	93	78.381	0.707228	0.0490073
2	A2	94	78.5794	0.702875	0.0511499
2	A2	95	78.7777	0.695968	0.053645
2	A2	96	78.9761	0.687407	0.0561985
2	A2	97	79.1745	0.68025	0.0586405
2	A2	98	79.3728	0.675731	0.0610352
2	A2	99	79.5712	0.667119	0.0637041
2	A2	100	79.7695	0.659232	0.0671629
2	A2	101	79.9679	0.655363	0.0720302
2	A2	102	80.1663	0.647769	0.078961
2	A2	103	80.3646	0.636669	0.0886557
2	A2	104	80.563	0.629312	0.101921
2	A2	105	80.7614	0.61579	0.119735
2	A2	106	80.9597	0.605672	0.14323
2	A2	107	81.1581	0.587976	0.173518
2	A2	108	81.3564	0.570477	0.211335
2	A2	109	81.5548	0.546555	0.256546
2	A2	110	81.7532	0.512975	0.307605
2	A2	111	81.9515	0.477109	0.361155
2	A2	112	82.1499	0.422677	0.411985
2	A2	113	82.3482	0.360222	0.453534
2	A2	114	82.5466	0.292049	0.479009
2	A2	115	82.7449	0.214726	0.482942
2	A2	116	82.9433	0.145747	0.462768
2	A2	117	83.1417	0.0831824	0.41985
2	A2	118	83.34	0.0407348	0.359492
2	A2	119	83.5384	0.0203118	0.289785
2	A2	120	83.7368	0.0134266	0.219627
2	A2	121	83.9351	0.00940096	0.156615
2	A2	122	84.1335	0.0078495	0.105558
2	A2	123	84.3318	0.00895316	0.0680341
2	A2	124	84.5302	0.00608131	0.0429482
2	A2	125	84.7286	0.00671522	0.0276559
2	A2	126	84.9269	0.00243097	0.019122
2	A2	127	85.1253	0.000798483	0.0147325
2	A2	128	85.3236	0.00193963	0.0126328
2	A2	129	85.522	0.00104654	0.0116902
2	A2	130	85.7204	-0.000937913	0.0112822
2	A2	131	85.9187	-0.00342706	0.0110891
2	A2	132	86.1171	-0.00531254	0.0109672
2	A2	133	86.3154	-0.00388491	0.0108866
2	A2	134	86.5138	-0.00572731	0.0108825
2	A2	135	86.7122	-0.00742478	0.0110003
2	A2	136	86.9105	-0.00852378	0.0112498
2	A2	137	87.1089	-0.00976627	0.0115925
2	A2	138	87.3072	-0.00976647	0.0119601
2	A2	139	87.5056	-0.0148589	0.0122823
2	A2	140	87.7039	-0.0138458	0.0125025
2	A2	141	87.9023	-0.0143948	0.012576
2	A2	142	88.1007	-0.0163527	0.0124635
2	A2	143	88.299	-0.0207682	0.0121323
2	A2	144	88.4974	-0.0200978	0.0115626
2	A2	145	88.6958	-0.0205167	0.0107495
2	A2	146	88.8941	-0.0217056	0.0096984
2	A2	147	89.0925	-0.0270268	0.00843045
2	A2	148	89.2908	-0.02365	0.00700411
2	A2	149	89.4892	-0.0239654	0.00553483
2	A2	150	89.6876	-0.024172	0.00418446
2	A2	151	89.8859	-0.0252759	0.00311451
2	A2	152	90.0843	-0.0254079	0.00242937
2	A2	153	90.2826	-0.0231132	0.00214303
2	A2	154	90.481	-0.0242859	0.00218449
2	A2	155	90.6794	-0.0267145	0.00243498
2	A2	156	90.8777	-0.0266892	0.00277406
2	A2	157	91.0761	-0.0259673	0.0031058
2	A2	158	91.2744	-0.0242834	0.00334982
2	A2	159	91.4728	-0.0279937	0.00341728
2	A2	160	91.6712	-0.0288905	0.00321633
2	A2	161	91.8695	-0.0292684	0.00270703
2	A2	162	92.0679	-0.0282906	0.0019661
2	A2	163	92.2662	-0.0267785	0.00119148
2	A2	164	92.4646	-0.0276058	0.000618562
2	A2	165	92.663	-0.0271716	0.000398649
2	A2	166	92.8613	-0.0266286	0.000528223
2	A2	167	93.0597	-0.0286649	0.000877846
2	A2	168	93.258	-0.0296325	0.00128958
2	A2	169	93.4564	-0.0285466	0.00166219
2	A2	170	93.6548	-0.0264685	0.00196495
2	A2	171	93.8531	-0.0293303	0.0021903
2	A2	172	94.0515	-0.0303278	0.00230716
2	A2	173	94.2498	-0.0302107	0.00226459
2	A2	174	94.4482	-0.0295251	0.0020369
2	A2	175	94.6466	-0.0303348	0.00165951
2	A2	176	94.8449	-0.0296178	0.00121945
3	A3	1	60.1319	1.20646	0.0386048
3	A3	2	60.3303	1.19878	0.0378739
3	A3	3	60.5286	1.19766	0.0371001
3	A3	4	60.727	1.19302	0.0365606
3	A3	5	60.9253	1.1939	0.0364783
3	A3	6	61.1237	1.18588	0.0369105
3	A3	7	61.3221	1.18417	0.037719
3	A3	8	61.5204	1.17973	0.0386428
3	A3	9	61.7188	1.17326	0.0394289
3	A3	10	61.9171	1.16817	0.0399405
3	A3	11	62.1155	1.16674	0.0402008
3	A3	12	62.3139	1.15925	0.040357
3	A3	13	62.5122	1.1542	0.0405934
3	A3	14	62.7106	1.15453	0.0410438
3	A3	15	62.9089	1.14878	0.0417393
3	A3	16	63.1073	1.14001	0.0426101
3	A3	17	63.3057	1.13868	0.0435216
3	A3	18	63.504	1.13512	0.0443267
3	A3	19	63.7024	1.12559	0.0449198
3	A3	20	63.9007	1.1253	0.0452755
3	A3	21	64.0991	1.11545	0.0454692
3	A3	22	64.2975	1.10996	0.0456406
3	A3	23	64.4958	1.11134	0.0459176
3	A3	24	64.6942	1.10262	0.0463374
3	A3	25	64.8925	1.09745	0.0468255
3	A3	26	65.0909	1.09224	0.0472494
3	A3	27	65.2893	1.08704	0.047512
3	A3	28	65.4876	1.08048	0.0476137
3	A3	29	65.686	1.07534	0.0476475
3	A3	30	65.8843	1.07141	0.0477293
3	A3	31	66.0827	1.06791	0.0479196
3	A3	32	66.2811	1.05914	0.0481854
3	A3	33	66.4794	1.05527	0.04842
3	A3	34	66.6778	1.05131	0.0485148
3	A3	35	66.8761	1.04445	0.0484322
3	A3	36	67.0745	1.03546	0.0482396
3	A3	37	67.2729	1.03368	0.048078
3	A3	38	67.4712	1.02968	0.0480813
3	A3	39	67.6696	1.02381	0.0483038
3	A3	40	67.8679	1.01739	0.0487015
3	A3	41	68.0663	1.01013	0.049171
3	A3	42	68.2647	1.00935	0.0496094
3	A3	43	68.463	0.999183	0.0499522
3	A3	44	68.6614	0.996234	0.0501802
3	A3	45	68.8597	0.989941	0.0503148
3	A3	46	69.0581	0.983904	0.0504156
3	A3	47	69.2565	0.9776	0.0505675
3	A3	48	69.4548	0.972811	0.0508535
3	A3	49	69.6532	0.969899	0.0513162
3	A3	50	69.8515	0.960707	0.0519323
3	A3	51	70.0499	0.956342	0.0526197
3	A3	52	70.2483	0.94991	0.0532645
3	A3	53	70.4466	0.943683	0.0537487
3	A3	54	70.645	0.93968	0.0539721
3	A3	55	70.8433	0.931785	0.0538725
3	A3	56	71.0417	0.925435	0.0534487
3	A3	57	71.2401	0.918528	0.0527796
3	A3	58	71.4384	0.916124	0.0520101
3	A3	59	71.6368	0.906838	0.0513067
3	A3	60	71.8351	0.904834	0.0507993
3	A3	61	72.0335	0.898376	0.0505461
3	A3	62	72.2319	0.89191	0.0505336
3	A3	63	72.4302	0.886347	0.0506974
3	A3	64	72.6286	0.881999	0.0509488
3	A3	65	72.827	0.876027	0.0512007
3	A3	66	73.0253	0.869729	0.0513923
3	A3	67	73.2237	0.863138	0.0515174
3	A3	68	73.422	0.857197	0.0516331
3	A3	69	73.6204	0.852871	0.0518291
3	A3	70	73.8187	0.847346	0.0521656
3	A3	71	74.0171	0.841848	0.052613
3	A3	72	74.2155	0.834759	0.0530423
3	A3	73	74.4138	0.829252	0.0532827
3	A3	74	74.6122	0.824785	0.0532172
3	A3	75	74.8105	0.812931	0.052865
3	A3	76	75.0089	0.8108	0.0523873
3	A3	77	75.2073	0.80721	0.0520039
3	A3	78	75.4056	0.800246	0.051871
3	A3	79	75.604	0.795294	0.0519908
3	A3	80	75.8023	0.788714	0.0522188
3	A3	81	76.0007	0.782874	0.0523613
3	A3	82	76.1991	0.775823	0.0523043
3	A3	83	76.3974	0.768928	0.0520868
3	A3	84	76.5958	0.765089	0.0518754
3	A3	85	76.7941	0.760022	0.0518639
3	A3	86	76.9925	0.756215	0.0521676
3	A3	87	77.1909	0.747534	0.0527817
3	A3	88	77.3892	0.742066	0.053623
3	A3	89	77.5876	0.735476	0.0546018
3	A3	90	77.7859	0.730233	0.0556674
3	A3	91	77.9843	0.72559	0.0568052
3	A3	92	78.1827	0.717654	0.0580076
3	A3	93	78.381	0.70963	0.0592661
3	A3	94	78.5794	0.706276	0.0605901
3	A3	95	78.7777	0.696691	0.0620264
3	A3	96	78.9761	0.690746	0.0636626
3	A3	97	79.1745	0.68448	0.0656045
3	A3	98	79.3728	0.67625	0.0679487
3	A3	99	79.5712	0.66833	0.0707726
3	A3	100	79.7695	0.660875	0.0741594
3	A3	101	79.9679	0.653925	0.0782607
3	A3	102	80.1663	0.641924	0.0833804
3	A3	103	80.3646	0.63474	0.0900552
3	A3	104	80.563	0.622871	0.0990845
3	A3	105	80.7614	0.615751	0.111496
3	A3	106	80.9597	0.602993	0.128451
3	A3	107	81.1581	0.590294	0.151131
3	A3	108	81.3564	0.572018	0.180617
3	A3	109	81.5548	0.552545	0.217703
3	A3	110	81.7532	0.527019	0.262555
3	A3	111	81.9515	0.494984	0.314121
3	A3	112	82.1499	0.456779	0.369417
3	A3	113	82.3482	0.413856	0.423031
3	A3	114	82.5466	0.349448	0.467358
3	A3	115	82.7449	0.272377	0.493941
3	A3	116	82.9433	0.184346	0.49577
3	A3	117	83.1417	0.107686	0.469764
3	A3	118	83.34	0.0460525	0.418293
3	A3	119	83.5384	0.0177661	0.348887
3	A3	120	83.7368	0.00747747	0.272107
3	A3	121	83.9351	0.00370644	0.198476
3	A3	122	84.1335	0.00481705	0.135792
3	A3	123	84.3318	-0.000169446	0.0878166
3	A3	124	84.5302	-0.00139218	0.0545541
3	A3	125	84.7286	-0.00178697	0.0335632
3	A3	126	84.9269	-0.00186188	0.0214789
3	A3	127	85.1253	-0.00237803	0.015136
3	A3	128	85.3236	-0.00512234	0.0121112
3	A3	129	85.522	-0.00602002	0.0108156
3	A3	130	85.7204	-0.00751155	0.0103573
3	A3	131	85.9187	-0.00820102	0.0103249
3	A3	132	86.1171	-0.00896082	0.0105668
3	A3	133	86.3154	-0.00813182	0.0110089
3	A3	134	86.5138	-0.0117416	0.0115542
3	A3	135	86.7122	-0.0132572	0.0120795
3	A3	136	86.9105	-0.0152224	0.012499
3	A3	137	87.1089	-0.0168663	0.0128182
3	A3	138	87.3072	-0.0169854	0.0131166
3	A3	139	87.5056	-0.0180496	0.0134601
3	A3	140	87.7039	-0.0181305	0.0138091
3	A3	141	87.9023	-0.0230476	0.0140028
3	A3	142	88.1007	-0.0248326	0.0138445
3	A3	143	88.299	-0.0268489	0.0132274
3	A3	144	88.4974	-0.0284676	0.0122071
3	A3	145	88.6958	-0.0259512	0.0109631
3	A3	146	88.8941	-0.0294576	0.00968208
3	A3	147	89.0925	-0.0303574	0.0084524
3	A3	148	89.2908	-0.0317156	0.00724636
3	A3	149	89.4892	-0.0308805	0.00599377
3	A3	150	89.6876	-0.0332023	0.00468495
3	A3	151	89.8859	-0.0334792	0.0034243
3	A3	152	90.0843	-0.0284001	0.00239645
3	A3	153	90.2826	-0.0320343	0.00177055
3	A3	154	90.481	-0.0316122	0.00161062
3	A3	155	90.6794	-0.0325575	0.00184912
3	A3	156	90.8777	-0.0329339	0.00232858
3	A3	157	91.0761	-0.0308973	0.00286869
3	A3	158	91.2744	-0.0336505	0.00331514
3	A3	159	91.4728	-0.0357818	0.00356101
3	A3	160	91.6712	-0.0334949	0.00355801
3	A3	161	91.8695	-0.0347309	0.00332766
3	A3	162	92.0679	-0.0351277	0.00296109
3	A3	163	92.2662	-0.0361099	0.00259028
3	A3	164	92.4646	-0.0347787	0.00233152
3	A3	165	92.663	-0.0330707	0.00222774
3	A3	166	92.8613	-0.0360282	0.00222841
3	A3	167	93.0597	-0.0384518	0.0022266
3	A3	168	93.258	-0.036266	0.00212927
3	A3	169	93.4564	-0.0358048	0.00190568
3	A3	170	93.6548	-0.0348957	0.00157978
3	A3	171	93.8531	-0.0382993	0.00118862
3	A3	172	94.0515	-0.0382161	0.000759008
3	A3	173	94.2498	-0.0359566	0.000322154
3	A3	174	94.4482	-0.0355257	-6.53307e-05
3	A3	175	94.6466	-0.0379251	-0.00033288
3	A3	176	94.8449	-0.0345545	-0.000436573
4	A4	1	60.1319	1.40987	0.0478776
4	A4	2	60.3303	1.40507	0.0470494
4	A4	3	60.5286	1.39995	0.046025
4	A4	4	60.727	1.39967	0.045061
4	A4	5	60.9253	1.39113	0.0444531
4	A4	6	61.1237	1.38634	0.0444295
4	A4	7	61.3221	1.38602	0.045055
4	A4	8	61.5204	1.38017	0.0462071
4	A4	9	61.7188	1.37227	0.0476331
4	A4	10	61.9171	1.37105	0.0490614
4	A4	11	62.1155	1.3596	0.0502902
4	A4	12	62.3139	1.35794	0.0512181
4	A4	13	62.5122	1.3512	0.0518028
4	A4	14	62.7106	1.34851	0.052014
4	A4	15	62.9089	1.33764	0.0518343
4	A4	16	63.1073	1.33402	0.0513106
4	A4	17	63.3057	1.32898	0.0506028
4	A4	18	63.504	1.32069	0.04996
4	A4	19	63.7024	1.31712	0.0496194
4	A4	20	63.9007	1.3157	0.0496999
4	A4	21	64.0991	1.31146	0.0501623
4	A4	22	64.2975	1.29907	0.0508702
4	A4	23	64.4958	1.2933	0.0516833
4	A4	24	64.6942	1.29479	0.0525009
4	A4	25	64.8925	1.28465	0.0532438
4	A4	26	65.0909	1.28118	0.0538365
4	A4	27	65.2893	1.27322	0.0542355
4	A4	28	65.4876	1.26332	0.0544933
4	A4	29	65.686	1.2639	0.0547676
4	A4	30	65.8843	1.2537	0.0552482
4	A4	31	66.0827	1.25314	0.0560344
4	A4	32	66.2811	1.24415	0.0570647
4	A4	33	66.4794	1.23756	0.0581393
4	A4	34	66.6778	1.23164	0.0590238
4	A4	35	66.8761	1.22352	0.0595448
4	A4	36	67.0745	1.21739	0.059649
4	A4	37	67.2729	1.2118	0.0593971
4	A4	38	67.4712	1.20431	0.058938
4	A4	39	67.6696	1.19679	0.0584677
4	A4	40	67.8679	1.19034	0.0581672
4	A4	41	68.0663	1.18761	0.058129
4	A4	42	68.2647	1.18245	0.0583108
4	A4	43	68.463	1.17259	0.0585593
4	A4	44	68.6614	1.1647	0.058698
4	A4	45	68.8597	1.16226	0.0586362
4	A4	46	69.0581	1.1519	0.0584002
4	A4	47	69.2565	1.14727	0.058094
4	A4	48	69.4548	1.14304	0.0578103
4	A4	49	69.6532	1.13516	0.0575778
4	A4	50	69.8515	1.12997	0.057375
4	A4	51	70.0499	1.12042	0.0571879
4	A4	52	70.2483	1.11514	0.0570579
4	A4	53	70.4466	1.11528	0.0570771
4	A4	54	70.645	1.1011	0.0573417
4	A4	55	70.8433	1.10037	0.057901
4	A4	56	71.0417	1.09286	0.0587227
4	A4	57	71.2401	1.08623	0.0596887
4	A4	58	71.4384	1.08006	0.0606045
4	A4	59	71.6368	1.07188	0.061233
4	A4	60	71.8351	1.06906	0.0613593
4	A4	61	72.0335	1.05712	0.0608868
4	A4	62	72.2319	1.05066	0.0599119
4	A4	63	72.4302	1.04319	0.0587175
4	A4	64	72.6286	1.04085	0.0576607
4	A4	65	72.827	1.03609	0.0570104
4	A4	66	73.0253	1.02817	0.0568463
4	A4	67	73.2237	1.02272	0.0570767
4	A4	68	73.422	1.01187	0.0575437
4	A4	69	73.6204	1.01187	0.0581251
4	A4	70	73.8187	1.00222	0.0587525
4	A4	71	74.0171	0.997255	0.0593684
4	A4	72	74.2155	0.99024	0.0598812
4	A4	73	74.4138	0.983223	0.0601699
4	A4	74	74.6122	0.975819	0.0601348
4	A4	75	74.8105	0.970285	0.0597551
4	A4	76	75.0089	0.962445	0.0591074
4	A4	77	75.2073	0.957037	0.0583446
4	A4	78	75.4056	0.951618	0.057643
4	A4	79	75.604	0.945025	0.0571522
4	A4	80	75.8023	0.938042	0.0569563
4	A4	81	76.0007	0.934273	0.0570568
4	A4	82	76.1991	0.926308	0.0573691
4	A4	83	76.3974	0.920309	0.0577457
4	A4	84	76.5958	0.915158	0.0580159
4	A4	85	76.7941	0.906692	0.0580468
4	A4	86	76.9925	0.899849	0.0578012
4	A4	87	77.1909	0.896128	0.0573696
4	A4	88	77.3892	0.886757	0.0569546
4	A4	89	77.5876	0.883462	0.0568039
4	A4	90	77.7859	0.876633	0.0571207
4	A4	91	77.9843	0.872336	0.0579828
4	A4	92	78.1827	0.865985	0.0593221
4	A4	93	78.381	0.858436	0.0609752
4	A4	94	78.5794	0.851202	0.0627853
4	A4	95	78.7777	0.843679	0.0646942
4	A4	96	78.9761	0.838289	0.0667791
4	A4	97	79.1745	0.829959	0.0692186
4	A4	98	79.3728	0.822063	0.0722211
4	A4	99	79.5712	0.815857	0.075974
4	A4	100	79.7695	0.807509	0.0806571
4	A4	101	79.9679	0.796708	0.0865229
4	A4	102	80.1663	0.78761	0.0940185
4	A4	103	80.3646	0.777487	0.103882
4	A4	104	80.563	0.76803	0.117176
4	A4	105	80.7614	0.754754	0.135239
4	A4	106	80.9597	0.742585	0.159556
4	A4	107	81.1581	0.724661	0.191553
4	A4	108	81.3564	0.704283	0.232261
4	A4	109	81.5548	0.678631	0.281842
4	A4	110	81.7532	0.648384	0.339017
4	A4	111	81.9515	0.605616	0.400571
4	A4	112	82.1499	0.550842	0.461179
4	A4	113	82.3482	0.483703	0.513802
4	A4	114	82.5466	0.406638	0.550723
4	A4	115	82.7449	0.325806	0.565094
4	A4	116	82.9433	0.246497	0.552646
4	A4	117	83.1417	0.170161	0.513066
4	A4	118	83.34	0.109637	0.450521
4	A4	119	83.5384	0.0751394	0.372996
4	A4	120	83.7368	0.0638914	0.290488
4	A4	121	83.9351	0.0567881	0.212621
4	A4	122	84.1335	0.058616	0.146526
4	A4	123	84.3318	0.0549247	0.0957307
4	A4	124	84.5302	0.0525568	0.0603061
4	A4	125	84.7286	0.0532741	0.0379329
4	A4	126	84.9269	0.0524783	0.0252508
4	A4	127	85.1253	0.0514113	0.0189462
4	A4	128	85.3236	0.0483885	0.0163526
4	A4	129	85.522	0.0463246	0.0156232
4	A4	130	85.7204	0.045917	0.0156529
4	A4	131	85.9187	0.0416705	0.0158974
4	A4	132	86.1171	0.0424094	0.0161696
4	A4	133	86.3154	0.0394125	0.0164531
4	A4	134	86.5138	0.0390088	0.0167655
4	A4	135	86.7122	0.0369881	0.0170968
4	A4	136	86.9105	0.0334143	0.0174194
4	A4	137	87.1089	0.0311527	0.0177305
4	A4	138	87.3072	0.0299847	0.0180635
4	A4	139	87.5056	0.0289912	0.018438
4	A4	140	87.7039	0.0289242	0.0187819
4	A4	141	87.9023	0.0240727	0.0189055
4	A4	142	88.1007	0.0197176	0.01858
4	A4	143	88.299	0.0183234	0.017684
4	A4	144	88.4974	0.0150855	0.0163056
4	A4	145	88.6958	0.0182867	0.0147134
4	A4	146	88.8941	0.0156518	0.0132069
4	A4	147	89.0925	0.0132809	0.0119559
4	A4	148	89.2908	0.0108732	0.0109383
4	A4	149	89.4892	0.0123653	0.0100024
4	A4	150	89.6876	0.00974052	0.00898661
4	A4	151	89.8859	0.00947318	0.00781433
4	A4	152	90.0843	0.00878382	0.0065214
4	A4	153	90.2826	0.00846863	0.00523069
4	A4	154	90.481	0.00930744	0.00410439
4	A4	155	90.6794	0.00864996	0.00329416
4	A4	156	90.8777	0.00831369	0.00289584
4	A4	157	91.0761	0.00938609	0.00291314
4	A4	158	91.2744	0.00803347	0.00323929
4	A4	159	91.4728	0.00636237	0.00366959
4	A4	160	91.6712	0.00920645	0.00395497
4	A4	161	91.8695	0.00251342	0.00389152
4	A4	162	92.0679	0.00543664	0.00341391
4	A4	163	92.2662	0.00587375	0.00264056
4	A4	164	92.4646	0.00522005	0.0018317
4	A4	165	92.663	0.00705521	0.00127168
4	A4	166	92.8613	0.0065848	0.00113925
4	A4	167	93.0597	0.00513191	0.00143853
4	A4	168	93.258	0.00518989	0.00202024
4	A4	169	93.4564	0.00557248	0.00266451
4	A4	170	93.6548	0.00419053	0.00317069
4	A4	171	93.8531	0.0030345	0.00341416
4	A4	172	94.0515	0.00264228	0.00336053
4	A4	173	94.2498	0.00458071	0.00304776
4	A4	174	94.4482	0.00264273	0.002554
4	A4	175	94.6466	0.00141696	0.00196823
4	A4	176	94.8449	0.00306448	0.00137345
5	A5	1	60.1319	1.47143	0.0471819
5	A5	2	60.3303	1.46787	0.0467711
5	A5	3	60.5286	1.46626	0.0463219
5	A5	4	60.727	1.45829	0.045955
5	A5	5	60.9253	1.45374	0.0458102
5	A5	6	61.1237	1.44814	0.0459943
5	A5	7	61.3221	1.44453	0.0465202
5	A5	8	61.5204	1.44114	0.0472854
5	A5	9	61.7188	1.43211	0.0481076
5	A5	10	61.9171	1.42537	0.0488037
5	A5	11	62.1155	1.42346	0.0492683
5	A5	12	62.3139	1.41506	0.0494994
5	A5	13	62.5122	1.40862	0.0495791
5	A5	14	62.7106	1.40563	0.0496124
5	A5	15	62.9089	1.39911	0.049676
5	A5	16	63.1073	1.39102	0.0497829
5	A5	17	63.3057	1.38979	0.0498849
5	A5	18	63.504	1.38014	0.0499082
5	A5	19	63.7024	1.37708	0.049808
5	A5	20	63.9007	1.36877	0.0496247
5	A5	21	64.0991	1.36303	0.0494977
5	A5	22	64.2975	1.359	0.0496201
5	A5	23	64.4958	1.35404	0.0501448
5	A5	24	64.6942	1.34737	0.0510991
5	A5	25	64.8925	1.34357	0.0523545
5	A5	26	65.0909	1.33722	0.0536838
5	A5	27	65.2893	1.3281	0.0548725
5	A5	28	65.4876	1.32135	0.0558101
5	A5	29	65.686	1.3163	0.0565051
5	A5	30	65.8843	1.30988	0.0570279
5	A5	31	66.0827	1.30485	0.0574232
5	A5	32	66.2811	1.29591	0.0576706
5	A5	33	66.4794	1.28942	0.0577084
5	A5	34	66.6778	1.28261	0.0574879
5	A5	35	66.8761	1.2769	0.0570277
5	A5	36	67.0745	1.26913	0.0564242
5	A5	37	67.2729	1.2627	0.055836
5	A5	38	67.4712	1.25474	0.0554316
5	A5	39	67.6696	1.2543	0.0553365
5	A5	40	67.8679	1.24261	0.0555893
5	A5	41	68.0663	1.23936	0.0561416
5	A5	42	68.2647	1.23164	0.0568805
5	A5	43	68.463	1.22543	0.0576656
5	A5	44	68.6614	1.21676	0.0583543
5	A5	45	68.8597	1.21336	0.058814
5	A5	46	69.0581	1.20639	0.0589549
5	A5	47	69.2565	1.19507	0.0587673
5	A5	48	69.4548	1.18705	0.0583484
5	A5	49	69.6532	1.18722	0.0578788
5	A5	50	69.8515	1.17917	0.0575571
5	A5	51	70.0499	1.16841	0.0575247
5	A5	52	70.2483	1.16468	0.0578293
5	A5	53	70.4466	1.16038	0.0584199
5	A5	54	70.645	1.15226	0.0591645
5	A5	55	70.8433	1.14401	0.0598753
5	A5	56	71.0417	1.13757	0.0603461
5	A5	57	71.2401	1.13307	0.0604108
5	A5	58	71.4384	1.12185	0.0600081
5	A5	59	71.6368	1.1146	0.0592269
5	A5	60	71.8351	1.11115	0.0583079
5	A5	61	72.0335	1.10175	0.0575718
5	A5	62	72.2319	1.09739	0.0572987
5	A5	63	72.4302	1.09209	0.0576093
5	A5	64	72.6286	1.08633	0.0584002
5	A5	65	72.827	1.07875	0.0593836
5	A5	66	73.0253	1.06836	0.060209
5	A5	67	73.2237	1.06414	0.0606081
5	A5	68	73.422	1.05502	0.0604988
5	A5	69	73.6204	1.04766	0.0599975
5	A5	70	73.8187	1.04136	0.0593533
5	A5	71	74.0171	1.03582	0.0588282
5	A5	72	74.2155	1.02942	0.0585864
5	A5	73	74.4138	1.02345	0.0586417
5	A5	74	74.6122	1.01586	0.0588816
5	A5	75	74.8105	1.00819	0.0591405
5	A5	76	75.0089	1.00101	0.0592762
5	A5	77	75.2073	0.995093	0.0592051
5	A5	78	75.4056	0.9902	0.0589018
5	A5	79	75.604	0.97948	0.0583835
5	A5	80	75.8023	0.9751	0.057707
5	A5	81	76.0007	0.96578	0.0569686
5	A5	82	76.1991	0.962677	0.0562884
5	A5	83	76.3974	0.957171	0.0557848
5	A5	84	76.5958	0.946776	0.0555497
5	A5	85	76.7941	0.942839	0.0556357
5	A5	86	76.9925	0.936976	0.0560483
5	A5	87	77.1909	0.931614	0.0567362
5	A5	88	77.3892	0.923774	0.0575864
5	A5	89	77.5876	0.915439	0.0584486
5	A5	90	77.7859	0.911538	0.0591868
5	A5	91	77.9843	0.90152	0.0597479
5	A5	92	78.1827	0.897634	0.0601987
5	A5	93	78.381	0.885495	0.0607045
5	A5	94	78.5794	0.883542	0.0614471
5	A5	95	78.7777	0.879117	0.0625254
5	A5	96	78.9761	0.867792	0.0639133
5	A5	97	79.1745	0.860789	0.0655096
5	A5	98	79.3728	0.851829	0.06727
5	A5	99	79.5712	0.844411	0.0693222
5	A5	100	79.7695	0.837023	0.0720045
5	A5	101	79.9679	0.829287	0.0758068
5	A5	102	80.1663	0.823502	0.0812849
5	A5	103	80.3646	0.810877	0.0890126
5	A5	104	80.563	0.802305	0.099609
5	A5	105	80.7614	0.792411	0.113818
5	A5	106	80.9597	0.777025	0.132588
5	A5	107	81.1581	0.762952	0.157107
5	A5	108	81.3564	0.745722	0.18875
5	A5	109	81.5548	0.725114	0.228899
5	A5	110	81.7532	0.694584	0.278536
5	A5	111	81.9515	0.661104	0.337536
5	A5	112	82.1499	0.623299	0.40372
5	A5	113	82.3482	0.573508	0.472004
5	A5	114	82.5466	0.504954	0.534233
5	A5	115	82.7449	0.414541	0.580262
5	A5	116	82.9433	0.308502	0.600332
5	A5	117	83.1417	0.205628	0.588087
5	A5	118	83.34	0.120194	0.542993
5	A5	119	83.5384	0.0637835	0.470984
5	A5	120	83.7368	0.0347268	0.382929
5	A5	121	83.9351	0.0259488	0.291523
5	A5	122	84.1335	0.0215798	0.207908
5	A5	123	84.3318	0.0184701	0.139326
5	A5	124	84.5302	0.0178717	0.0884417
5	A5	125	84.7286	0.0172743	0.054153
5	A5	126	84.9269	0.0176409	0.0331593
5	A5	127	85.1253	0.015857	0.0215188
5	A5	128	85.3236	0.0122748	0.01573
5	A5	129	85.522	0.0129783	0.013229
5	A5	130	85.7204	0.0093942	0.012423
5	A5	131	85.9187	0.0111942	0.0124594
5	A5	132	86.1171	0.00917404	0.0129139
5	A5	133	86.3154	0.00615119	0.0135355
5	A5	134	86.5138	0.00606316	0.0141142
5	A5	135	86.7122	0.00239484	0.0144726
5	A5	136	86.9105	0.000911257	0.0145195
5	A5	137	87.1089	-0.00242355	0.0142932
5	A5	138	87.3072	-0.000997909	0.0139427
5	A5	139	87.5056	-0.00327922	0.0136471
5	A5	140	87.7039	-0.0039524	0.013516
5	A5	141	87.9023	-0.00688734	0.0135285
5	A5	142	88.1007	-0.00694941	0.0135426
5	A5	143	88.299	-0.0108639	0.013365
5	A5	144	88.4974	-0.0119108	0.0128378
5	A5	145	88.6958	-0.0128614	0.0119028
5	A5	146	88.8941	-0.0156275	0.0106187
5	A5	147	89.0925	-0.015061	0.00913804
5	A5	148	89.2908	-0.0167783	0.00765919
5	A5	149	89.4892	-0.0167995	0.0063685
5	A5	150	89.6876	-0.0152699	0.00538603
5	A5	151	89.8859	-0.0165935	0.00473254
5	A5	152	90.0843	-0.018911	0.00433617
5	A5	153	90.2826	-0.018798	0.00408059
5	A5	154	90.481	-0.0188563	0.00386768
5	A5	155	90.6794	-0.0171092	0.00365636
5	A5	156	90.8777	-0.019855	0.00346013
5	A5	157	91.0761	-0.020555	0.00331819
5	A5	158	91.2744	-0.0199335	0.0032646
5	A5	159	91.4728	-0.0191276	0.00330564
5	A5	160	91.6712	-0.0198968	0.00340479
5	A5	161	91.8695	-0.0228109	0.0034815
5	A5	162	92.0679	-0.0216013	0.00343545
5	A5	163	92.2662	-0.0221964	0.00319328
5	A5	164	92.4646	-0.0219651	0.00275332
5	A5	165	92.663	-0.0240965	0.00219902
5	A5	166	92.8613	-0.021855	0.00166999
5	A5	167	93.0597	-0.0217803	0.00130337
5	A5	168	93.258	-0.0220328	0.00117448
5	A5	169	93.4564	-0.0233399	0.00126659
5	A5	170	93.6548	-0.0222446	0.00148462
5	A5	171	93.8531	-0.0244343	0.00170211
5	A5	172	94.0515	-0.0230368	0.00181258
5	A5	173	94.2498	-0.0231036	0.00176016
5	A5	174	94.4482	-0.0254533	0.00154423
5	A5	175	94.6466	-0.0235504	0.00120821
5	A5	176	94.8449	-0.0244003	0.000821793
6	A6	1	60.1319	1.55668	0.0542716
6	A6	2	60.3303	1.55012	0.0549024
6	A6	3	60.5286	1.54235	0.0554659
6	A6	4	60.727	1.53756	0.055857
6	A6	5	60.9253	1.53152	0.0560178
6	A6	6	61.1237	1.52718	0.0559123
6	A6	7	61.3221	1.51602	0.0555089
6	A6	8	61.5204	1.51448	0.054802
6	A6	9	61.7188	1.50578	0.0538663
6	A6	10	61.9171	1.49835	0.0528874
6	A6	11	62.1155	1.49281	0.0521252
6	A6	12	62.3139	1.49261	0.0518202
6	A6	13	62.5122	1.48335	0.0520884
6	A6	14	62.7106	1.47942	0.0528652
6	A6	15	62.9089	1.47144	0.0539353
6	A6	16	63.1073	1.4691	0.0550229
6	A6	17	63.3057	1.45961	0.0559107
6	A6	18	63.504	1.45312	0.0565278
6	A6	19	63.7024	1.44625	0.0569557
6	A6	20	63.9007	1.43908	0.0573365
6	A6	21	64.0991	1.43702	0.0577476
6	A6	22	64.2975	1.4317	0.05813
6	A6	23	64.4958	1.42109	0.058351
6	A6	24	64.6942	1.41318	0.0583463
6	A6	25	64.8925	1.40591	0.0582236
6	A6	26	65.0909	1.40253	0.0582312
6	A6	27	65.2893	1.39903	0.0586036
6	A6	28	65.4876	1.38977	0.0594159
6	A6	29	65.686	1.3834	0.0605393
6	A6	30	65.8843	1.37794	0.0617214
6	A6	31	66.0827	1.36732	0.0627155
6	A6	32	66.2811	1.3648	0.063375
6	A6	33	66.4794	1.35328	0.0636813
6	A6	34	66.6778	1.34763	0.0637082
6	A6	35	66.8761	1.34147	0.0635629
6	A6	36	67.0745	1.33406	0.0633411
6	A6	37	67.2729	1.32647	0.0630992
6	A6	38	67.4712	1.31971	0.0628594
6	A6	39	67.6696	1.31127	0.0626206
6	A6	40	67.8679	1.30699	0.0623794
6	A6	41	68.0663	1.29992	0.0621461
6	A6	42	68.2647	1.29076	0.06197
6	A6	43	68.463	1.28452	0.0619531
6	A6	44	68.6614	1.27866	0.0622208
6	A6	45	68.8597	1.27153	0.0628574
6	A6	46	69.0581	1.26899	0.063833
6	A6	47	69.2565	1.25329	0.064978
6	A6	48	69.4548	1.25579	0.0660316
6	A6	49	69.6532	1.23952	0.0667481
6	A6	50	69.8515	1.23506	0.0669924
6	A6	51	70.0499	1.22706	0.066783
6	A6	52	70.2483	1.21898	0.0662513
6	A6	53	70.4466	1.21303	0.0655664
6	A6	54	70.645	1.20982	0.0648724
6	A6	55	70.8433	1.19453	0.0642698
6	A6	56	71.0417	1.19161	0.0638244
6	A6	57	71.2401	1.188	0.0635836
6	A6	58	71.4384	1.17835	0.0635665
6	A6	59	71.6368	1.16935	0.0637542
6	A6	60	71.8351	1.16574	0.0640882
6	A6	61	72.0335	1.15707	0.0644743
6	A6	62	72.2319	1.15062	0.0647989
6	A6	63	72.4302	1.14273	0.0649452
6	A6	64	72.6286	1.13507	0.0648255
6	A6	65	72.827	1.1274	0.0644168
6	A6	66	73.0253	1.12182	0.0637795
6	A6	67	73.2237	1.11102	0.0630512
6	A6	68	73.422	1.10942	0.0624071
6	A6	69	73.6204	1.09852	0.0620017
6	A6	70	73.8187	1.09283	0.0619146
6	A6	71	74.0171	1.08942	0.06212
6	A6	72	74.2155	1.07972	0.062506
6	A6	73	74.4138	1.07328	0.0629413
6	A6	74	74.6122	1.06388	0.0633492
6	A6	75	74.8105	1.05883	0.0637341
6	A6	76	75.0089	1.05197	0.0641365
6	A6	77	75.2073	1.04588	0.0645507
6	A6	78	75.4056	1.0387	0.0648843
6	A6	79	75.604	1.03086	0.0649964
6	A6	80	75.8023	1.01891	0.0647917
6	A6	81	76.0007	1.01561	0.0642852
6	A6	82	76.1991	1.00847	0.06359
6	A6	83	76.3974	1.00315	0.0628425
6	A6	84	76.5958	0.993875	0.0621444
6	A6	85	76.7941	0.986243	0.0615608
6	A6	86	76.9925	0.981204	0.0611602
6	A6	87	77.1909	0.974989	0.0610368
6	A6	88	77.3892	0.968812	0.0612857
6	A6	89	77.5876	0.958899	0.0619511
6	A6	90	77.7859	0.95805	0.0629905
6	A6	91	77.9843	0.946974	0.0642838
6	A6	92	78.1827	0.940087	0.0656902
6	A6	93	78.381	0.931986	0.0671131
6	A6	94	78.5794	0.926231	0.0685376
6	A6	95	78.7777	0.917226	0.070025
6	A6	96	78.9761	0.910579	0.0716796
6	A6	97	79.1745	0.902258	0.0736226
6	A6	98	79.3728	0.892621	0.0759922
6	A6	99	79.5712	0.885371	0.0789675
6	A6	100	79.7695	0.875742	0.0827887
6	A6	101	79.9679	0.868844	0.087769
6	A6	102	80.1663	0.857208	0.0943094
6	A6	103	80.3646	0.848472	0.10293
6	A6	104	80.563	0.835201	0.114322
6	A6	105	80.7614	0.822409	0.129388
6	A6	106	80.9597	0.812373	0.149262
6	A6	107	81.1581	0.793846	0.175279
6	A6	108	81.3564	0.772704	0.208879
6	A6	109	81.5548	0.750737	0.251379
6	A6	110	81.7532	0.723023	0.303525
6	A6	111	81.9515	0.689252	0.364819
6	A6	112	82.1499	0.64364	0.432715
6	A6	113	82.3482	0.587359	0.502013
6	A6	114	82.5466	0.517602	0.564843
6	A6	115	82.7449	0.433866	0.611614
6	A6	116	82.9433	0.331696	0.632993
6	A6	117	83.1417	0.232487	0.62251
6	A6	118	83.34	0.138594	0.578878
6	A6	119	83.5384	0.0731443	0.507005
6	A6	120	83.7368	0.0402219	0.417032
6	A6	121	83.9351	0.0307213	0.321631
6	A6	122	84.1335	0.0254022	0.232608
6	A6	123	84.3318	0.0221203	0.158187
6	A6	124	84.5302	0.0212749	0.101902
6	A6	125	84.7286	0.0195664	0.0631698
6	A6	126	84.9269	0.0167622	0.0388559
6	A6	127	85.1253	0.0175677	0.0249647
6	A6	128	85.3236	0.0179484	0.0178246
6	A6	129	85.522	0.0154556	0.0146296
6	A6	130	85.7204	0.010782	0.0135029
6	A6	131	85.9187	0.0125321	0.0133309
6	A6	132	86.1171	0.0100882	0.0135384
6	A6	133	86.3154	0.00980087	0.0138819
6	A6	134	86.5138	0.00716715	0.0142886
6	A6	135	86.7122	0.00383564	0.0147493
6	A6	136	86.9105	0.00478166	0.0152552
6	A6	137	87.1089	0.00244807	0.015763
6	A6	138	87.3072	0.00162977	0.0161857
6	A6	139	87.5056	-0.00286012	0.0164161
6	A6	140	87.7039	-0.00584911	0.0163746
6	A6	141	87.9023	-0.00549606	0.0160494
6	A6	142	88.1007	-0.00614928	0.0154923
6	A6	143	88.299	-0.00929931	0.014777
6	A6	144	88.4974	-0.0105947	0.0139565
6	A6	145	88.6958	-0.0124223	0.0130559
6	A6	146	88.8941	-0.0145518	0.0120937
6	A6	147	89.0925	-0.0145943	0.0110953
6	A6	148	89.2908	-0.0155805	0.0100791
6	A6	149	89.4892	-0.0162614	0.00903404
6	A6	150	89.6876	-0.0198732	0.00792472
6	A6	151	89.8859	-0.0178523	0.00673458
6	A6	152	90.0843	-0.019054	0.00551672
6	A6	153	90.2826	-0.0190877	0.00440526
6	A6	154	90.481	-0.0183397	0.00356786
6	A6	155	90.6794	-0.0192592	0.0031243
6	A6	156	90.8777	-0.0180844	0.00308154
6	A6	157	91.0761	-0.0198516	0.00332449
6	A6	158	91.2744	-0.0222973	0.00366554
6	A6	159	91.4728	-0.0198838	0.00392027
6	A6	160	91.6712	-0.0214174	0.00396678
6	A6	161	91.8695	-0.0223276	0.00376697
6	A6	162	92.0679	-0.0227326	0.00335765
6	A6	163	92.2662	-0.0226363	0.00282974
6	A6	164	92.4646	-0.0232523	0.00230127
6	A6	165	92.663	-0.0214125	0.00187921
6	A6	166	92.8613	-0.0227488	0.00161671
6	A6	167	93.0597	-0.0225765	0.00149225
6	A6	168	93.258	-0.0234978	0.00143387
6	A6	169	93.4564	-0.024756	0.00137563
6	A6	170	93.6548	-0.023099	0.0013001
6	A6	171	93.8531	-0.0219784	0.00123017
6	A6	172	94.0515	-0.0232761	0.00118227
6	A6	173	94.2498	-0.0248512	0.00113265
6	A6	174	94.4482	-0.0254163	0.00103257
6	A6	175	94.6466	-0.0227481	0.000855279
6	A6	176	94.8449	-0.0237392	0.000624857
7	A7	1	60.1319	1.62452	0.0538322
7	A7	2	60.3303	1.61852	0.0540071
7	A7	3	60.5286	1.61545	0.0541704
7	A7	4	60.727	1.60726	0.0542807
7	A7	5	60.9253	1.60172	0.0542995
7	A7	6	61.1237	1.60107	0.0542006
7	A7	7	61.3221	1.58492	0.053987
7	A7	8	61.5204	1.58528	0.0537092
7	A7	9	61.7188	1.5783	0.0534629
7	A7	10	61.9171	1.57421	0.0533699
7	A7	11	62.1155	1.56686	0.0535409
7	A7	12	62.3139	1.55818	0.054032
7	A7	13	62.5122	1.55647	0.0548062
7	A7	14	62.7106	1.55379	0.0557206
7	A7	15	62.9089	1.54159	0.0565773
7	A7	16	63.1073	1.53714	0.0572087
7	A7	17	63.3057	1.5263	0.0575551
7	A7	18	63.504	1.52632	0.0576702
7	A7	19	63.7024	1.51796	0.0576633
7	A7	20	63.9007	1.51168	0.0576366
7	A7	21	64.0991	1.5042	0.0576614
7	A7	22	64.2975	1.49734	0.0577849
7	A7	23	64.4958	1.49212	0.0580298
7	A7	24	64.6942	1.48879	0.0583788
7	A7	25	64.8925	1.47944	0.0587722
7	A7	26	65.0909	1.47267	0.0591504
7	A7	27	65.2893	1.46421	0.059489
7	A7	28	65.4876	1.46063	0.0598226
7	A7	29	65.686	1.4558	0.0602198
7	A7	30	65.8843	1.44727	0.0607556
7	A7	31	66.0827	1.43659	0.0614847
7	A7	32	66.2811	1.43494	0.0624185
7	A7	33	66.4794	1.42873	0.0635048
7	A7	34	66.6778	1.42084	0.0646235
7	A7	35	66.8761	1.41278	0.0656236
7	A7	36	67.0745	1.40166	0.0663727
7	A7	37	67.2729	1.39718	0.0667817
7	A7	38	67.4712	1.39329	0.0668031
7	A7	39	67.6696	1.38215	0.066434
7	A7	40	67.8679	1.37135	0.0657543
7	A7	41	68.0663	1.36699	0.0649741
7	A7	42	68.2647	1.36094	0.0644102
7	A7	43	68.463	1.35353	0.06436
7	A7	44	68.6614	1.349	0.0649442
7	A7	45	68.8597	1.34139	0.0659983
7	A7	46	69.0581	1.3345	0.0671148
7	A7	47	69.2565	1.32388	0.0678129
7	A7	48	69.4548	1.31697	0.0677677
7	A7	49	69.6532	1.30777	0.0669802
7	A7	50	69.8515	1.30078	0.0658034
7	A7	51	70.0499	1.2927	0.0647948
7	A7	52	70.2483	1.28797	0.0644477
7	A7	53	70.4466	1.28782	0.0649394
7	A7	54	70.645	1.27635	0.0660392
7	A7	55	70.8433	1.26782	0.0672401
7	A7	56	71.0417	1.25955	0.0680387
7	A7	57	71.2401	1.24971	0.0681861
7	A7	58	71.4384	1.24203	0.0677619
7	A7	59	71.6368	1.24022	0.0670541
7	A7	60	71.8351	1.22947	0.0663667
7	A7	61	72.0335	1.22375	0.0658766
7	A7	62	72.2319	1.21477	0.0656292
7	A7	63	72.4302	1.20963	0.0656055
7	A7	64	72.6286	1.20133	0.0657919
7	A7	65	72.827	1.1928	0.066183
7	A7	66	73.0253	1.18872	0.066731
7	A7	67	73.2237	1.18202	0.067307
7	A7	68	73.422	1.16953	0.0677115
7	A7	69	73.6204	1.16602	0.0677463
7	A7	70	73.8187	1.15409	0.0673065
7	A7	71	74.0171	1.14986	0.0664377
7	A7	72	74.2155	1.14201	0.0653357
7	A7	73	74.4138	1.13322	0.0642981
7	A7	74	74.6122	1.12863	0.0636374
7	A7	75	74.8105	1.1217	0.0635919
7	A7	76	75.0089	1.11658	0.0642371
7	A7	77	75.2073	1.10864	0.0654442
7	A7	78	75.4056	1.10139	0.0669055
7	A7	79	75.604	1.09412	0.0682293
7	A7	80	75.8023	1.08426	0.069071
7	A7	81	76.0007	1.07639	0.0692414
7	A7	82	76.1991	1.0672	0.0687487
7	A7	83	76.3974	1.0619	0.0677617
7	A7	84	76.5958	1.05527	0.066525
7	A7	85	76.7941	1.0466	0.0652778
7	A7	86	76.9925	1.03857	0.0642103
7	A7	87	77.1909	1.03454	0.063459
7	A7	88	77.3892	1.02904	0.0631074
7	A7	89	77.5876	1.0159	0.0631854
7	A7	90	77.7859	1.01571	0.0636627
7	A7	91	77.9843	1.00721	0.0644587
7	A7	92	78.1827	1.00024	0.0654846
7	A7	93	78.381	0.991491	0.0667051
7	A7	94	78.5794	0.981153	0.0681699
7	A7	95	78.7777	0.978681	0.0699825
7	A7	96	78.9761	0.974784	0.0722133
7	A7	97	79.1745	0.959077	0.0748381
7	A7	98	79.3728	0.951946	0.0777643
7	A7	99	79.5712	0.945156	0.0809392
7	A7	100	79.7695	0.935299	0.0844758
7	A7	101	79.9679	0.922302	0.0887162
7	A7	102	80.1663	0.917984	0.0942144
7	A7	103	80.3646	0.906275	0.101677
7	A7	104	80.563	0.895331	0.11193
7	A7	105	80.7614	0.885024	0.125947
7	A7	106	80.9597	0.868508	0.144917
7	A7	107	81.1581	0.852477	0.170289
7	A7	108	81.3564	0.837808	0.203666
7	A7	109	81.5548	0.816272	0.246511
7	A7	110	81.7532	0.786379	0.299643
7	A7	111	81.9515	0.755067	0.362578
7	A7	112	82.1499	0.705486	0.432804
7	A7	113	82.3482	0.655121	0.5052
7	A7	114	82.5466	0.585182	0.571943
7	A7	115	82.7449	0.498497	0.623293
7	A7	116	82.9433	0.402052	0.649455
7	A7	117	83.1417	0.293592	0.643216
7	A7	118	83.34	0.195797	0.60247
7	A7	119	83.5384	0.127966	0.531512
7	A7	120	83.7368	0.0937359	0.440299
7	A7	121	83.9351	0.0741722	0.341826
7	A7	122	84.1335	0.0739344	0.24862
7	A7	123	84.3318	0.0700328	0.169793
7	A7	124	84.5302	0.0684669	0.109666
7	A7	125	84.7286	0.0672242	0.0681253
7	A7	126	84.9269	0.0680811	0.0421317
7	A7	127	85.1253	0.0643529	0.0274823
7	A7	128	85.3236	0.0635145	0.0201644
7	A7	129	85.522	0.0635414	0.017057
7	A7	130	85.7204	0.0587497	0.0160786
7	A7	131	85.9187	0.0582704	0.0160231
7	A7	132	86.1171	0.0561461	0.0162915
7	A7	133	86.3154	0.0556079	0.0166419
7	A7	134	86.5138	0.0528624	0.0170059
7	A7	135	86.7122	0.0496912	0.0173816
7	A7	136	86.9105	0.0502815	0.0177879
7	A7	137	87.1089	0.0463433	0.0182537
7	A7	138	87.3072	0.0440395	0.0188071
7	A7	139	87.5056	0.0437984	0.0194463
7	A7	140	87.7039	0.0403502	0.0201007
7	A7	141	87.9023	0.0395879	0.020612
7	A7	142	88.1007	0.0357186	0.0207696
7	A7	143	88.299	0.0300538	0.0203944
7	A7	144	88.4974	0.0303042	0.0194276
7	A7	145	88.6958	0.0293534	0.0179661
7	A7	146	88.8941	0.0251858	0.0162163
7	A7	147	89.0925	0.0256459	0.0143982
7	A7	148	89.2908	0.0233785	0.0126589
7	A7	149	89.4892	0.0236078	0.0110438
7	A7	150	89.6876	0.0202618	0.00953028
7	A7	151	89.8859	0.0214495	0.00809235
7	A7	152	90.0843	0.021214	0.00675294
7	A7	153	90.2826	0.0189174	0.00559252
7	A7	154	90.481	0.0211132	0.00471227
7	A7	155	90.6794	0.0210328	0.00417571
7	A7	156	90.8777	0.0184573	0.00396455
7	A7	157	91.0761	0.0204413	0.0039747
7	A7	158	91.2744	0.0177535	0.00405435
7	A7	159	91.4728	0.0165432	0.00406216
7	A7	160	91.6712	0.0187443	0.00391459
7	A7	161	91.8695	0.0174597	0.00360447
7	A7	162	92.0679	0.014829	0.00319055
7	A7	163	92.2662	0.0176282	0.00276988
7	A7	164	92.4646	0.0168761	0.00244313
7	A7	165	92.663	0.0169122	0.00228205
7	A7	166	92.8613	0.0156102	0.00231066
7	A7	167	93.0597	0.016033	0.00250978
7	A7	168	93.258	0.0150473	0.00283898
7	A7	169	93.4564	0.015493	0.00325457
7	A7	170	93.6548	0.0157558	0.00370555
7	A7	171	93.8531	0.0128693	0.00411426
7	A7	172	94.0515	0.0143798	0.00436824
7	A7	173	94.2498	0.0124332	0.00434575
7	A7	174	94.4482	0.0119243	0.00397031
7	A7	175	94.6466	0.00997039	0.00326229
7	A7	176	94.8449	0.0129523	0.00234965
8	A8	1	60.1319	1.59788	0.0553476
8	A8	2	60.3303	1.59136	0.0564235
8	A8	3	60.5286	1.58897	0.0571801
8	A8	4	60.727	1.57851	0.0573009
8	A8	5	60.9253	1.567	0.0567373
8	A8	6	61.1237	1.56348	0.0557347
8	A8	7	61.3221	1.5595	0.0546811
8	A8	8	61.5204	1.55502	0.0538932
8	A8	9	61.7188	1.54925	0.0534884
8	A8	10	61.9171	1.54116	0.0534233
8	A8	11	62.1155	1.53249	0.0536141
8	A8	12	62.3139	1.52958	0.0540147
8	A8	13	62.5122	1.52607	0.0545973
8	A8	14	62.7106	1.51895	0.0553084
8	A8	15	62.9089	1.51232	0.0560599
8	A8	16	63.1073	1.50134	0.0567879
8	A8	17	63.3057	1.50023	0.0575033
8	A8	18	63.504	1.49249	0.0582694
8	A8	19	63.7024	1.48412	0.0591207
8	A8	20	63.9007	1.48201	0.0600041
8	A8	21	64.0991	1.47405	0.0608056
8	A8	22	64.2975	1.46391	0.0614459
8	A8	23	64.4958	1.45466	0.0619568
8	A8	24	64.6942	1.45175	0.0624526
8	A8	25	64.8925	1.44682	0.0630323
8	A8	26	65.0909	1.43995	0.063696
8	A8	27	65.2893	1.42946	0.0643668
8	A8	28	65.4876	1.42086	0.0649873
8	A8	29	65.686	1.4134	0.0655734
8	A8	30	65.8843	1.41001	0.0661676
8	A8	31	66.0827	1.40415	0.0667438
8	A8	32	66.2811	1.39489	0.0671759
8	A8	33	66.4794	1.38249	0.067314
8	A8	34	66.6778	1.37651	0.0670965
8	A8	35	66.8761	1.37216	0.0665963
8	A8	36	67.0745	1.36135	0.0659658
8	A8	37	67.2729	1.35819	0.0653456
8	A8	38	67.4712	1.34632	0.0648176
8	A8	39	67.6696	1.34169	0.0644275
8	A8	40	67.8679	1.33306	0.0642241
8	A8	41	68.0663	1.32614	0.0642615
8	A8	42	68.2647	1.32256	0.0645617
8	A8	43	68.463	1.31176	0.065071
8	A8	44	68.6614	1.30641	0.0656499
8	A8	45	68.8597	1.29626	0.0661173
8	A8	46	69.0581	1.2937	0.0663342
8	A8	47	69.2565	1.28021	0.0662636
8	A8	48	69.4548	1.27329	0.0659928
8	A8	49	69.6532	1.26869	0.0656815
8	A8	50	69.8515	1.26108	0.0654819
8	A8	51	70.0499	1.25721	0.0654728
8	A8	52	70.2483	1.24125	0.06565
8	A8	53	70.4466	1.24027	0.0659646
8	A8	54	70.645	1.2332	0.0663636
8	A8	55	70.8433	1.22662	0.0668068
8	A8	56	71.0417	1.2135	0.06726
8	A8	57	71.2401	1.20971	0.0676685
8	A8	58	71.4384	1.20437	0.0679381
8	A8	59	71.6368	1.19373	0.0679375
8	A8	60	71.8351	1.18891	0.0675414
8	A8	61	72.0335	1.17353	0.0667075
8	A8	62	72.2319	1.17214	0.0655294
8	A8	63	72.4302	1.16527	0.0642332
8	A8	64	72.6286	1.1561	0.0631081
8	A8	65	72.827	1.14983	0.0624071
8	A8	66	73.0253	1.1442	0.0622682
8	A8	67	73.2237	1.13833	0.0626703
8	A8	68	73.422	1.13039	0.0634529
8	A8	69	73.6204	1.1236	0.0643786
8	A8	70	73.8187	1.11366	0.0652267
8	A8	71	74.0171	1.10671	0.0658631
8	A8	72	74.2155	1.10303	0.0662631
8	A8	73	74.4138	1.09096	0.0664782
8	A8	74	74.6122	1.08453	0.0665835
8	A8	75	74.8105	1.07822	0.066621
8	A8	76	75.0089	1.0736	0.0665859
8	A8	77	75.2073	1.06109	0.0664397
8	A8	78	75.4056	1.05424	0.0661479
8	A8	79	75.604	1.04772	0.0657067
8	A8	80	75.8023	1.04391	0.0651416
8	A8	81	76.0007	1.03143	0.0644955
8	A8	82	76.1991	1.02484	0.0638233
8	A8	83	76.3974	1.02026	0.0631927
8	A8	84	76.5958	1.01205	0.0626889
8	A8	85	76.7941	1.00687	0.0624015
8	A8	86	76.9925	0.99578	0.0623982
8	A8	87	77.1909	0.994325	0.0626898
8	A8	88	77.3892	0.983849	0.0632061
8	A8	89	77.5876	0.979778	0.063807
8	A8	90	77.7859	0.970117	0.0643441
8	A8	91	77.9843	0.962437	0.0647576
8	A8	92	78.1827	0.952694	0.0651427
8	A8	93	78.381	0.949542	0.0657229
8	A8	94	78.5794	0.943672	0.0667353
8	A8	95	78.7777	0.936158	0.068304
8	A8	96	78.9761	0.926991	0.070398
8	A8	97	79.1745	0.917818	0.072907
8	A8	98	79.3728	0.909065	0.075782
8	A8	99	79.5712	0.903224	0.0791484
8	A8	100	79.7695	0.89238	0.0833455
8	A8	101	79.9679	0.88137	0.0888888
8	A8	102	80.1663	0.875981	0.096412
8	A8	103	80.3646	0.863818	0.106632
8	A8	104	80.563	0.854576	0.120385
8	A8	105	80.7614	0.837098	0.138721
8	A8	106	80.9597	0.821723	0.162992
8	A8	107	81.1581	0.806189	0.194821
8	A8	108	81.3564	0.786028	0.235836
8	A8	109	81.5548	0.758668	0.287138
8	A8	110	81.7532	0.726367	0.348561
8	A8	111	81.9515	0.682719	0.417898
8	A8	112	82.1499	0.631415	0.490344
8	A8	113	82.3482	0.561337	0.558485
8	A8	114	82.5466	0.470163	0.613087
8	A8	115	82.7449	0.376198	0.644756
8	A8	116	82.9433	0.280695	0.646169
8	A8	117	83.1417	0.178876	0.614263
8	A8	118	83.34	0.0975067	0.551593
8	A8	119	83.5384	0.0467843	0.466186
8	A8	120	83.7368	0.0254656	0.369733
8	A8	121	83.9351	0.0180184	0.274644
8	A8	122	84.1335	0.0190569	0.191049
8	A8	123	84.3318	0.0167626	0.124856
8	A8	124	84.5302	0.0146711	0.0774157
8	A8	125	84.7286	0.0144327	0.0465953
8	A8	126	84.9269	0.0125841	0.0284751
8	A8	127	85.1253	0.0134494	0.018895
8	A8	128	85.3236	0.0114333	0.0144017
8	A8	129	85.522	0.00924809	0.0125835
8	A8	130	85.7204	0.0069147	0.0120019
8	A8	131	85.9187	0.00611563	0.0119457
8	A8	132	86.1171	0.0061803	0.0121444
8	A8	133	86.3154	0.00567646	0.0125145
8	A8	134	86.5138	0.00233583	0.0129889
8	A8	135	86.7122	0.00281891	0.0134591
8	A8	136	86.9105	-0.00355767	0.0138088
8	A8	137	87.1089	-0.00169781	0.0139759
8	A8	138	87.3072	-0.00312932	0.0139765
8	A8	139	87.5056	-0.00550908	0.0138689
8	A8	140	87.7039	-0.00664339	0.0136908
8	A8	141	87.9023	-0.00954093	0.0134197
8	A8	142	88.1007	-0.00800963	0.0129833
8	A8	143	88.299	-0.0127198	0.0123121
8	A8	144	88.4974	-0.0131743	0.0113992
8	A8	145	88.6958	-0.0159989	0.0103267
8	A8	146	88.8941	-0.0135989	0.00923555
8	A8	147	89.0925	-0.0150988	0.00825424
8	A8	148	89.2908	-0.017617	0.00743384
8	A8	149	89.4892	-0.0168162	0.00673651
8	A8	150	89.6876	-0.0195256	0.00608061
8	A8	151	89.8859	-0.0173863	0.00540108
8	A8	152	90.0843	-0.0183622	0.00467942
8	A8	153	90.2826	-0.0212087	0.00393525
8	A8	154	90.481	-0.0176317	0.00320859
8	A8	155	90.6794	-0.0208233	0.00256036
8	A8	156	90.8777	-0.020833	0.002084
8	A8	157	91.0761	-0.0177613	0.00189282
8	A8	158	91.2744	-0.0208419	0.00206086
8	A8	159	91.4728	-0.0161546	0.00254438
8	A8	160	91.6712	-0.0224417	0.00315033
8	A8	161	91.8695	-0.0227794	0.00360042
8	A8	162	92.0679	-0.023164	0.00366664
8	A8	163	92.2662	-0.0217339	0.0032879
8	A8	164	92.4646	-0.0229745	0.00258502
8	A8	165	92.663	-0.0213314	0.00177041
8	A8	166	92.8613	-0.0231322	0.00102991
8	A8	167	93.0597	-0.0215256	0.000463501
8	A8	168	93.258	-0.0245812	0.000106535
8	A8	169	93.4564	-0.0213547	-2.12726e-05
8	A8	170	93.6548	-0.0222943	9.46511e-05
8	A8	171	93.8531	-0.0189366	0.000424313
8	A8	172	94.0515	-0.0234986	0.000857334
8	A8	173	94.2498	-0.0250891	0.00122932
8	A8	174	94.4482	-0.0240584	0.0014059
8	A8	175	94.6466	-0.0204088	0.00135614
8	A8	176	94.8449	-0.0237561	0.00115261
9	A9	1	60.1319	1.60889	0.054779
9	A9	2	60.3303	1.61018	0.055639
9	A9	3	60.5286	1.5947	0.056802
9	A9	4	60.727	1.59062	0.0582032
9	A9	5	60.9253	1.58862	0.0597277
9	A9	6	61.1237	1.58328	0.0611378
9	A9	7	61.3221	1.57319	0.0620674
9	A9	8	61.5204	1.56266	0.0621245
9	A9	9	61.7188	1.5598	0.0610711
9	A9	10	61.9171	1.55022	0.058972
9	A9	11	62.1155	1.54148	0.0562232
9	A9	12	62.3139	1.53665	0.0534314
9	A9	13	62.5122	1.53453	0.0512282
9	A9	14	62.7106	1.53317	0.0500908
9	A9	15	62.9089	1.5199	0.0502356
9	A9	16	63.1073	1.51918	0.0515869
9	A9	17	63.3057	1.51542	0.0537968
9	A9	18	63.504	1.51011	0.0563335
9	A9	19	63.7024	1.50615	0.0586483
9	A9	20	63.9007	1.48737	0.0603824
9	A9	21	64.0991	1.48404	0.0614944
9	A9	22	64.2975	1.48415	0.062202
9	A9	23	64.4958	1.47148	0.0627786
9	A9	24	64.6942	1.46736	0.0633385
9	A9	25	64.8925	1.46589	0.063794
9	A9	26	65.0909	1.44872	0.0639832
9	A9	27	65.2893	1.4416	0.0638553
9	A9	28	65.4876	1.4392	0.0635577
9	A9	29	65.686	1.43332	0.063353
9	A9	30	65.8843	1.42377	0.0634601
9	A9	31	66.0827	1.42035	0.06392
9	A9	32	66.2811	1.41173	0.0645685
9	A9	33	66.4794	1.40275	0.06511
9	A9	34	66.6778	1.39804	0.0652412
9	A9	35	66.8761	1.39228	0.0647976
9	A9	36	67.0745	1.37925	0.0638637
9	A9	37	67.2729	1.37072	0.0627755
9	A9	38	67.4712	1.36899	0.0619662
9	A9	39	67.6696	1.36174	0.0617016
9	A9	40	67.8679	1.36375	0.0618982
9	A9	41	68.0663	1.3493	0.0621846
9	A9	42	68.2647	1.33988	0.0621974
9	A9	43	68.463	1.32732	0.0618826
9	A9	44	68.6614	1.32911	0.0615545
9	A9	45	68.8597	1.32375	0.0616636
9	A9	46	69.0581	1.31969	0.0624637
9	A9	47	69.2565	1.30888	0.0638406
9	A9	48	69.4548	1.30165	0.0654149
9	A9	49	69.6532	1.2909	0.0667786
9	A9	50	69.8515	1.28699	0.0676776
9	A9	51	70.0499	1.28149	0.0680403
9	A9	52	70.2483	1.26847	0.0679007
9	A9	53	70.4466	1.26616	0.0673423
9	A9	54	70.645	1.25474	0.0664887
9	A9	55	70.8433	1.24803	0.0655227
9	A9	56	71.0417	1.24387	0.0646765
9	A9	57	71.2401	1.23677	0.0641742
9	A9	58	71.4384	1.22837	0.0641557
9	A9	59	71.6368	1.22289	0.0646262
9	A9	60	71.8351	1.21588	0.0654462
9	A9	61	72.0335	1.21076	0.0663752
9	A9	62	72.2319	1.20125	0.0671538
9	A9	63	72.4302	1.19065	0.0675936
9	A9	64	72.6286	1.1848	0.0676273
9	A9	65	72.827	1.18116	0.0672914
9	A9	66	73.0253	1.1691	0.0666728
9	A9	67	73.2237	1.16406	0.0658643
9	A9	68	73.422	1.15482	0.0649676
9	A9	69	73.6204	1.15056	0.0641147
9	A9	70	73.8187	1.14267	0.0634745
9	A9	71	74.0171	1.13239	0.0632009
9	A9	72	74.2155	1.13294	0.0633521
9	A9	73	74.4138	1.12399	0.0638304
9	A9	74	74.6122	1.11533	0.0644116
9	A9	75	74.8105	1.10828	0.0648488
9	A9	76	75.0089	1.09833	0.0649958
9	A9	77	75.2073	1.09352	0.0648635
9	A9	78	75.4056	1.09044	0.0645778
9	A9	79	75.604	1.07737	0.0642821
9	A9	80	75.8023	1.07258	0.0640434
9	A9	81	76.0007	1.06659	0.0638175
9	A9	82	76.1991	1.06153	0.06348
9	A9	83	76.3974	1.05031	0.0629074
9	A9	84	76.5958	1.04262	0.0620708
9	A9	85	76.7941	1.03711	0.0610818
9	A9	86	76.9925	1.03409	0.0601682
9	A9	87	77.1909	1.02474	0.0595944
9	A9	88	77.3892	1.02117	0.059584
9	A9	89	77.5876	1.01015	0.0602803
9	A9	90	77.7859	1.00962	0.0617285
9	A9	91	77.9843	0.999016	0.0638457
9	A9	92	78.1827	0.99646	0.0663777
9	A9	93	78.381	0.984169	0.0689032
9	A9	94	78.5794	0.9826	0.0709478
9	A9	95	78.7777	0.966562	0.0721934
9	A9	96	78.9761	0.955724	0.0726762
9	A9	97	79.1745	0.952204	0.0728372
9	A9	98	79.3728	0.946318	0.0733727
9	A9	99	79.5712	0.941884	0.0749914
9	A9	100	79.7695	0.9299	0.0782361
9	A9	101	79.9679	0.920485	0.0834791
9	A9	102	80.1663	0.913797	0.0910322
9	A9	103	80.3646	0.902206	0.101264
9	A9	104	80.563	0.898558	0.114671
9	A9	105	80.7614	0.881026	0.131949
9	A9	106	80.9597	0.861335	0.154106
9	A9	107	81.1581	0.846607	0.182545
9	A9	108	81.3564	0.832319	0.218987
9	A9	109	81.5548	0.805953	0.265086
9	A9	110	81.7532	0.775901	0.321719
9	A9	111	81.9515	0.741526	0.388038
9	A9	112	82.1499	0.691404	0.460515
9	A9	113	82.3482	0.638596	0.532401
9	A9	114	82.5466	0.562298	0.594066
9	A9	115	82.7449	0.459522	0.634634
9	A9	116	82.9433	0.359386	0.644721
9	A9	117	83.1417	0.2557	0.61946
9	A9	118	83.34	0.17374	0.560539
9	A9	119	83.5384	0.127756	0.47621
9	A9	120	83.7368	0.107689	0.37909
9	A9	121	83.9351	0.0994309	0.282622
9	A9	122	84.1335	0.0956325	0.197639
9	A9	123	84.3318	0.0975873	0.130326
9	A9	124	84.5302	0.0915061	0.0820324
9	A9	125	84.7286	0.094124	0.0505422
9	A9	126	84.9269	0.0894983	0.031893
9	A9	127	85.1253	0.0911182	0.0219416
9	A9	128	85.3236	0.0884221	0.0172698
9	A9	129	85.522	0.0874633	0.0154579
9	A9	130	85.7204	0.0847346	0.0149807
9	A9	131	85.9187	0.0842025	0.0149764
9	A9	132	86.1171	0.0792519	0.0150308
9	A9	133	86.3154	0.080743	0.0150143
9	A9	134	86.5138	0.0805243	0.0149608
9	A9	135	86.7122	0.0743742	0.0149747
9	A9	136	86.9105	0.0754589	0.0151616
9	A9	137	87.1089	0.0748177	0.0155763
9	A9	138	87.3072	0.0731359	0.016187
9	A9	139	87.5056	0.0694675	0.0168628
9	A9	140	87.7039	0.0672348	0.0173954
9	A9	141	87.9023	0.0670615	0.0175592
9	A9	142	88.1007	0.0637293	0.0171928
9	A9	143	88.299	0.0592103	0.0162725
9	A9	144	88.4974	0.0594544	0.0149355
9	A9	145	88.6958	0.0586681	0.0134287
9	A9	146	88.8941	0.0581275	0.0119983
9	A9	147	89.0925	0.0587711	0.0107829
9	A9	148	89.2908	0.0515314	0.00978359
9	A9	149	89.4892	0.0538039	0.00892466
9	A9	150	89.6876	0.0549532	0.00814431
9	A9	151	89.8859	0.0539971	0.00743288
9	A9	152	90.0843	0.0517848	0.00680024
9	A9	153	90.2826	0.0516418	0.00622611
9	A9	154	90.481	0.0504587	0.00565408
9	A9	155	90.6794	0.0495073	0.00503101
9	A9	156	90.8777	0.0522041	0.00434823
9	A9	157	91.0761	0.049988	0.00365325
9	A9	158	91.2744	0.0474237	0.00303937
9	A9	159	91.4728	0.0502714	0.00262569
9	A9	160	91.6712	0.0492872	0.00251627
9	A9	161	91.8695	0.0523306	0.00273219
9	A9	162	92.0679	0.0509321	0.00316101
9	A9	163	92.2662	0.0435365	0.00359462
9	A9	164	92.4646	0.0459522	0.00386335
9	A9	165	92.663	0.0472946	0.00396387
9	A9	166	92.8613	0.0489094	0.0040508
9	A9	167	93.0597	0.0513528	0.00427812
9	A9	168	93.258	0.0420445	0.00462849
9	A9	169	93.4564	0.0449579	0.00489183
9	A9	170	93.6548	0.0434054	0.00481487
9	A9	171	93.8531	0.0435015	0.00428569
9	A9	172	94.0515	0.0453584	0.0034009
9	A9	173	94.2498	0.0436856	0.00238434
9	A9	174	94.4482	0.0428976	0.0014511
9	A9	175	94.6466	0.0440252	0.000723669
9	A9	176	94.8449	0.0446114	0.000230045
10	A10	1	60.1319	1.43687	0.0575732
10	A10	2	60.3303	1.43134	0.0586002
10	A10	3	60.5286	1.42705	0.0596453
10	A10	4	60.727	1.41762	0.0604679
10	A10	5	60.9253	1.4127	0.0609047
10	A10	6	61.1237	1.40626	0.0608989
10	A10	7	61.3221	1.40011	0.0604722
10	A10	8	61.5204	1.39433	0.0596933
10	A10	9	61.7188	1.38598	0.0586696
10	A10	10	61.9171	1.38211	0.0575519
10	A10	11	62.1155	1.37421	0.0565315
10	A10	12	62.3139	1.37222	0.0557907
10	A10	13	62.5122	1.36348	0.0554348
10	A10	14	62.7106	1.36164	0.0554409
10	A10	15	62.9089	1.35459	0.0556509
10	A10	16	63.1073	1.34634	0.0558278
10	A10	17	63.3057	1.34478	0.0557567
10	A10	18	63.504	1.33715	0.055363
10	A10	19	63.7024	1.32785	0.0547773
10	A10	20	63.9007	1.32493	0.0543082
10	A10	21	64.0991	1.31961	0.0542939
10	A10	22	64.2975	1.31642	0.0549302
10	A10	23	64.4958	1.31269	0.0561671
10	A10	24	64.6942	1.30635	0.0577725
10	A10	25	64.8925	1.29348	0.0594846
10	A10	26	65.0909	1.29051	0.0611162
10	A10	27	65.2893	1.28699	0.0625395
10	A10	28	65.4876	1.2808	0.0635808
10	A10	29	65.686	1.27466	0.063995
10	A10	30	65.8843	1.26321	0.063576
10	A10	31	66.0827	1.25492	0.0623349
10	A10	32	66.2811	1.25229	0.0605704
10	A10	33	66.4794	1.24167	0.0587508
10	A10	34	66.6778	1.24786	0.0572894
10	A10	35	66.8761	1.23338	0.0563822
10	A10	36	67.0745	1.22993	0.056018
10	A10	37	67.2729	1.22311	0.0560995
10	A10	38	67.4712	1.21515	0.0565561
10	A10	39	67.6696	1.21749	0.0573571
10	A10	40	67.8679	1.20507	0.0584531
10	A10	41	68.0663	1.20272	0.0597334
10	A10	42	68.2647	1.19308	0.0610404
10	A10	43	68.463	1.1858	0.0622349
10	A10	44	68.6614	1.18878	0.0632532
10	A10	45	68.8597	1.17003	0.0641295
10	A10	46	69.0581	1.16478	0.0649637
10	A10	47	69.2565	1.16611	0.0658456
10	A10	48	69.4548	1.15738	0.0667766
10	A10	49	69.6532	1.14609	0.0676377
10	A10	50	69.8515	1.1406	0.0682386
10	A10	51	70.0499	1.13584	0.0684262
10	A10	52	70.2483	1.12614	0.0681761
10	A10	53	70.4466	1.11608	0.0676163
10	A10	54	70.645	1.1154	0.0669688
10	A10	55	70.8433	1.10793	0.0664513
10	A10	56	71.0417	1.09946	0.0661956
10	A10	57	71.2401	1.09442	0.0662152
10	A10	58	71.4384	1.0856	0.066418
10	A10	59	71.6368	1.08194	0.0666414
10	A10	60	71.8351	1.07513	0.0667014
10	A10	61	72.0335	1.06401	0.0664539
10	A10	62	72.2319	1.05953	0.065857
10	A10	63	72.4302	1.05356	0.0650049
10	A10	64	72.6286	1.0445	0.0641183
10	A10	65	72.827	1.04138	0.0634786
10	A10	66	73.0253	1.03324	0.0633354
10	A10	67	73.2237	1.02816	0.0638143
10	A10	68	73.422	1.0207	0.0648492
10	A10	69	73.6204	1.01866	0.0661719
10	A10	70	73.8187	1.00602	0.0673873
10	A10	71	74.0171	1.00052	0.068127
10	A10	72	74.2155	0.994034	0.0682238
10	A10	73	74.4138	0.981652	0.0678118
10	A10	74	74.6122	0.978418	0.0672606
10	A10	75	74.8105	0.973739	0.0669686
10	A10	76	75.0089	0.969625	0.0671325
10	A10	77	75.2073	0.961093	0.067649
10	A10	78	75.4056	0.951709	0.0682092
10	A10	79	75.604	0.942008	0.0685102
10	A10	80	75.8023	0.938899	0.0684123
10	A10	81	76.0007	0.93118	0.0679648
10	A10	82	76.1991	0.924936	0.0673246
10	A10	83	76.3974	0.917646	0.0666731
10	A10	84	76.5958	0.907411	0.0661927
10	A10	85	76.7941	0.906002	0.0660637
10	A10	86	76.9925	0.896452	0.0664343
10	A10	87	77.1909	0.894884	0.0673435
10	A10	88	77.3892	0.882806	0.0686636
10	A10	89	77.5876	0.877777	0.0701189
10	A10	90	77.7859	0.870007	0.0714063
10	A10	91	77.9843	0.863503	0.0723631
10	A10	92	78.1827	0.85298	0.073088
10	A10	93	78.381	0.840185	0.0739234
10	A10	94	78.5794	0.845581	0.0752879
10	A10	95	78.7777	0.838034	0.0774596
10	A10	96	78.9761	0.824594	0.0804697
10	A10	97	79.1745	0.81296	0.0841776
10	A10	98	79.3728	0.807841	0.0884642
10	A10	99	79.5712	0.800615	0.0933956
10	A10	100	79.7695	0.788427	0.0992576
10	A10	101	79.9679	0.777821	0.106496
10	A10	102	80.1663	0.768559	0.115631
10	A10	103	80.3646	0.756661	0.12721
10	A10	104	80.563	0.744648	0.141806
10	A10	105	80.7614	0.728434	0.160064
10	A10	106	80.9597	0.713064	0.182774
10	A10	107	81.1581	0.690562	0.210927
10	A10	108	81.3564	0.67084	0.245647
10	A10	109	81.5548	0.646281	0.287909
10	A10	110	81.7532	0.614057	0.337998
10	A10	111	81.9515	0.579593	0.39475
10	A10	112	82.1499	0.534174	0.454805
10	A10	113	82.3482	0.479124	0.512209
10	A10	114	82.5466	0.412232	0.558808
10	A10	115	82.7449	0.336412	0.585711
10	A10	116	82.9433	0.242981	0.585663
10	A10	117	83.1417	0.156602	0.555573
10	A10	118	83.34	0.0968118	0.498085
10	A10	119	83.5384	0.0590661	0.421268
10	A10	120	83.7368	0.0514592	0.336388
10	A10	121	83.9351	0.0400359	0.254651
10	A10	122	84.1335	0.0306604	0.184349
10	A10	123	84.3318	0.0316682	0.129475
10	A10	124	84.5302	0.0234294	0.0900363
10	A10	125	84.7286	0.020044	0.0634787
10	A10	126	84.9269	0.0173093	0.0463433
10	A10	127	85.1253	0.0133565	0.0354768
10	A10	128	85.3236	0.0131665	0.0285719
10	A10	129	85.522	0.0122496	0.0241743
10	A10	130	85.7204	0.00943299	0.0214361
10	A10	131	85.9187	0.00502203	0.0198484
10	A10	132	86.1171	0.0070667	0.0190532
10	A10	133	86.3154	0.00580114	0.0187442
10	A10	134	86.5138	0.000608885	0.018634
10	A10	135	86.7122	0.00043057	0.0184787
10	A10	136	86.9105	-0.00211297	0.0181423
10	A10	137	87.1089	-0.00649088	0.0176521
10	A10	138	87.3072	-0.00513941	0.017185
10	A10	139	87.5056	-0.00570336	0.0169612
10	A10	140	87.7039	-0.00793305	0.0170937
10	A10	141	87.9023	-0.00838397	0.0174912
10	A10	142	88.1007	-0.0134978	0.0178854
10	A10	143	88.299	-0.014452	0.0179726
10	A10	144	88.4974	-0.0182334	0.0175749
10	A10	145	88.6958	-0.0204345	0.0167116
10	A10	146	88.8941	-0.0173787	0.0155423
10	A10	147	89.0925	-0.022619	0.0142395
10	A10	148	89.2908	-0.0242375	0.0128975
10	A10	149	89.4892	-0.0240632	0.0115343
10	A10	150	89.6876	-0.0243511	0.0101598
10	A10	151	89.8859	-0.025845	0.00883249
10	A10	152	90.0843	-0.0260117	0.00765387
10	A10	153	90.2826	-0.0264022	0.00671167
10	A10	154	90.481	-0.0259674	0.00602478
10	A10	155	90.6794	-0.0268379	0.00553321
10	A10	156	90.8777	-0.0301102	0.00513943
10	A10	157	91.0761	-0.0270433	0.0047693
10	A10	158	91.2744	-0.0299367	0.00440725
10	A10	159	91.4728	-0.0278092	0.00408269
10	A10	160	91.6712	-0.0284533	0.00382731
10	A10	161	91.8695	-0.0326984	0.00364643
10	A10	162	92.0679	-0.028176	0.00352798
10	A10	163	92.2662	-0.0316221	0.00347116
10	A10	164	92.4646	-0.0296224	0.00349828
10	A10	165	92.663	-0.0315732	0.00363468
10	A10	166	92.8613	-0.0307804	0.003875
10	A10	167	93.0597	-0.0324282	0.00416341
10	A10	168	93.258	-0.0320852	0.00440068
10	A10	169	93.4564	-0.0332133	0.00447237
10	A10	170	93.6548	-0.033488	0.00428713
10	A10	171	93.8531	-0.035248	0.00381317
10	A10	172	94.0515	-0.0343879	0.00309841
10	A10	173	94.2498	-0.0339642	0.00226019
10	A10	174	94.4482	-0.0336849	0.0014441
10	A10	175	94.6466	-0.0355152	0.000771426
10	A10	176	94.8449	-0.0329758	0.000303136
13	B1	1	60.1319	1.19955	0.03783
13	B1	2	60.3303	1.20143	0.0373026
13	B1	3	60.5286	1.19828	0.0367788
13	B1	4	60.727	1.18985	0.0363589
13	B1	5	60.9253	1.19229	0.0360844
13	B1	6	61.1237	1.1854	0.0359241
13	B1	7	61.3221	1.17954	0.035811
13	B1	8	61.5204	1.17911	0.0357111
13	B1	9	61.7188	1.17046	0.0356791
13	B1	10	61.9171	1.17052	0.0358641
13	B1	11	62.1155	1.16455	0.0364546
13	B1	12	62.3139	1.16156	0.0375788
13	B1	13	62.5122	1.15897	0.0392222
13	B1	14	62.7106	1.15499	0.0411962
13	B1	15	62.9089	1.14947	0.0431874
13	B1	16	63.1073	1.14118	0.0448624
13	B1	17	63.3057	1.13932	0.0459853
13	B1	18	63.504	1.13319	0.046493
13	B1	19	63.7024	1.1253	0.0465042
13	B1	20	63.9007	1.11961	0.0462584
13	B1	21	64.0991	1.11814	0.046001
13	B1	22	64.2975	1.11375	0.0458802
13	B1	23	64.4958	1.10604	0.0459035
13	B1	24	64.6942	1.10296	0.045973
13	B1	25	64.8925	1.09307	0.0459667
13	B1	26	65.0909	1.09407	0.0458181
13	B1	27	65.2893	1.08646	0.0455639
13	B1	28	65.4876	1.08017	0.0453468
13	B1	29	65.686	1.07296	0.0453654
13	B1	30	65.8843	1.07342	0.0457876
13	B1	31	66.0827	1.06865	0.0466516
13	B1	32	66.2811	1.06242	0.0478197
13	B1	33	66.4794	1.0549	0.0490199
13	B1	34	66.6778	1.05128	0.0499534
13	B1	35	66.8761	1.04301	0.0504097
13	B1	36	67.0745	1.03953	0.0503401
13	B1	37	67.2729	1.03212	0.0498728
13	B1	38	67.4712	1.02427	0.0492728
13	B1	39	67.6696	1.02131	0.0488524
13	B1	40	67.8679	1.01939	0.0488572
13	B1	41	68.0663	1.01022	0.0493671
13	B1	42	68.2647	1.00767	0.0502635
13	B1	43	68.463	1.00065	0.0512815
13	B1	44	68.6614	0.993106	0.0521178
13	B1	45	68.8597	0.989025	0.0525454
13	B1	46	69.0581	0.982743	0.0524938
13	B1	47	69.2565	0.97256	0.0520558
13	B1	48	69.4548	0.970615	0.0514309
13	B1	49	69.6532	0.965452	0.0508213
13	B1	50	69.8515	0.959211	0.0503451
13	B1	51	70.0499	0.956153	0.0500178
13	B1	52	70.2483	0.945731	0.0498009
13	B1	53	70.4466	0.941257	0.0496735
13	B1	54	70.645	0.938652	0.0496572
13	B1	55	70.8433	0.932522	0.0497893
13	B1	56	71.0417	0.928407	0.0500804
13	B1	57	71.2401	0.918865	0.0504985
13	B1	58	71.4384	0.915312	0.0509883
13	B1	59	71.6368	0.91055	0.0514827
13	B1	60	71.8351	0.9044	0.0519077
13	B1	61	72.0335	0.898429	0.052182
13	B1	62	72.2319	0.891115	0.0522525
13	B1	63	72.4302	0.888158	0.0521381
13	B1	64	72.6286	0.8763	0.0519453
13	B1	65	72.827	0.875378	0.0518187
13	B1	66	73.0253	0.871408	0.051853
13	B1	67	73.2237	0.86349	0.0520319
13	B1	68	73.422	0.85799	0.0522514
13	B1	69	73.6204	0.848778	0.0524023
13	B1	70	73.8187	0.844787	0.0524383
13	B1	71	74.0171	0.841401	0.0523737
13	B1	72	74.2155	0.83385	0.0522236
13	B1	73	74.4138	0.829242	0.0519626
13	B1	74	74.6122	0.820019	0.0515364
13	B1	75	74.8105	0.816306	0.0509223
13	B1	76	75.0089	0.811187	0.0501758
13	B1	77	75.2073	0.804255	0.0494235
13	B1	78	75.4056	0.800713	0.0488132
13	B1	79	75.604	0.795138	0.0484573
13	B1	80	75.8023	0.789088	0.0483956
13	B1	81	76.0007	0.78415	0.0485867
13	B1	82	76.1991	0.779774	0.0489292
13	B1	83	76.3974	0.772991	0.0493023
13	B1	84	76.5958	0.768028	0.0496222
13	B1	85	76.7941	0.759181	0.0498808
13	B1	86	76.9925	0.758463	0.050146
13	B1	87	77.1909	0.749607	0.0505111
13	B1	88	77.3892	0.746255	0.0510182
13	B1	89	77.5876	0.74094	0.0516181
13	B1	90	77.7859	0.733699	0.0521962
13	B1	91	77.9843	0.726276	0.0526501
13	B1	92	78.1827	0.720385	0.0529686
13	B1	93	78.381	0.718655	0.0532567
13	B1	94	78.5794	0.708768	0.0536974
13	B1	95	78.7777	0.704248	0.0544818
13	B1	96	78.9761	0.700189	0.055755
13	B1	97	79.1745	0.691649	0.0576072
13	B1	98	79.3728	0.687317	0.0601091
13	B1	99	79.5712	0.67714	0.0633621
13	B1	100	79.7695	0.671784	0.0675357
13	B1	101	79.9679	0.666176	0.072889
13	B1	102	80.1663	0.658598	0.0798014
13	B1	103	80.3646	0.645816	0.088837
13	B1	104	80.563	0.635246	0.100825
13	B1	105	80.7614	0.629326	0.116898
13	B1	106	80.9597	0.616139	0.138418
13	B1	107	81.1581	0.597629	0.166771
13	B1	108	81.3564	0.583366	0.202991
13	B1	109	81.5548	0.560184	0.247284
13	B1	110	81.7532	0.532448	0.298482
13	B1	111	81.9515	0.490456	0.353597
13	B1	112	82.1499	0.442913	0.407661
13	B1	113	82.3482	0.384505	0.454073
13	B1	114	82.5466	0.312009	0.485587
13	B1	115	82.7449	0.236672	0.495856
13	B1	116	82.9433	0.159943	0.481182
13	B1	117	83.1417	0.092977	0.441869
13	B1	118	83.34	0.0462532	0.382579
13	B1	119	83.5384	0.0188861	0.311393
13	B1	120	83.7368	0.0129618	0.237802
13	B1	121	83.9351	0.00989731	0.17035
13	B1	122	84.1335	0.0075252	0.114809
13	B1	123	84.3318	0.00930454	0.0734702
13	B1	124	84.5302	0.00614717	0.0456022
13	B1	125	84.7286	0.00507399	0.0286106
13	B1	126	84.9269	0.00478078	0.0192986
13	B1	127	85.1253	0.00219692	0.014767
13	B1	128	85.3236	0.00441486	0.0128279
13	B1	129	85.522	-0.000422554	0.0120529
13	B1	130	85.7204	-0.00263623	0.0116509
13	B1	131	85.9187	-0.00445704	0.0113045
13	B1	132	86.1171	-0.00149867	0.011001
13	B1	133	86.3154	-0.00460822	0.0108622
13	B1	134	86.5138	-0.00531521	0.0109986
13	B1	135	86.7122	-0.00605173	0.011428
13	B1	136	86.9105	-0.00876991	0.0120756
13	B1	137	87.1089	-0.00941046	0.0128201
13	B1	138	87.3072	-0.0123198	0.0135373
13	B1	139	87.5056	-0.0110766	0.0141109
13	B1	140	87.7039	-0.0150932	0.014425
13	B1	141	87.9023	-0.0175421	0.0143677
13	B1	142	88.1007	-0.018229	0.0138602
13	B1	143	88.299	-0.020787	0.0128986
13	B1	144	88.4974	-0.0210353	0.0115778
13	B1	145	88.6958	-0.0228302	0.0100813
13	B1	146	88.8941	-0.0236259	0.00863632
13	B1	147	89.0925	-0.0228862	0.00745003
13	B1	148	89.2908	-0.0234994	0.00664908
13	B1	149	89.4892	-0.0253604	0.00624394
13	B1	150	89.6876	-0.0255989	0.00613107
13	B1	151	89.8859	-0.025459	0.00613174
13	B1	152	90.0843	-0.0270761	0.00605291
13	B1	153	90.2826	-0.0292582	0.00575031
13	B1	154	90.481	-0.0295166	0.00517325
13	B1	155	90.6794	-0.0265205	0.00437584
13	B1	156	90.8777	-0.0292235	0.00349115
13	B1	157	91.0761	-0.0309113	0.00268049
13	B1	158	91.2744	-0.0274964	0.0020786
13	B1	159	91.4728	-0.0278711	0.0017512
13	B1	160	91.6712	-0.0304363	0.0016751
13	B1	161	91.8695	-0.0287995	0.00174842
13	B1	162	92.0679	-0.0299009	0.00183372
13	B1	163	92.2662	-0.0312124	0.00182051
13	B1	164	92.4646	-0.0302664	0.00167758
13	B1	165	92.663	-0.030018	0.00146623
13	B1	166	92.8613	-0.0301459	0.00130688
13	B1	167	93.0597	-0.0305723	0.00131603
13	B1	168	93.258	-0.0305889	0.00154307
13	B1	169	93.4564	-0.0292045	0.00193522
13	B1	170	93.6548	-0.0311542	0.00235062
13	B1	171	93.8531	-0.0327026	0.00262066
13	B1	172	94.0515	-0.0343285	0.00263329
13	B1	173	94.2498	-0.0306505	0.00238648
13	B1	174	94.4482	-0.0315334	0.00197521
13	B1	175	94.6466	-0.0329638	0.00152421
13	B1	176	94.8449	-0.0335014	0.00112059
14	B2	1	60.1319	1.31076	0.0449397
14	B2	2	60.3303	1.30451	0.0451713
14	B2	3	60.5286	1.30041	0.0453515
14	B2	4	60.727	1.29686	0.0454091
14	B2	5	60.9253	1.29294	0.0452954
14	B2	6	61.1237	1.28379	0.0450111
14	B2	7	61.3221	1.27974	0.0446296
14	B2	8	61.5204	1.27735	0.0442836
14	B2	9	61.7188	1.26898	0.0441213
14	B2	10	61.9171	1.26709	0.0442324
14	B2	11	62.1155	1.26234	0.0446019
14	B2	12	62.3139	1.25716	0.0451209
14	B2	13	62.5122	1.25231	0.0456555
14	B2	14	62.7106	1.2453	0.0461362
14	B2	15	62.9089	1.23971	0.0466012
14	B2	16	63.1073	1.23627	0.0471637
[truncated: 12,128 more rows]
