# Supplementary material for: Genome-wide identification, evolution, and expression of the SNARE gene family in wheat resistance to powdery mildew
Source: PeerJ. 2021 Jan 22;9:e10788. doi: 10.7717/peerj.10788 (PMC7831368; doi:10.7717/peerj.10788)
Supplement: Supplemental Information 5 [file peerj-09-10788-s005.gz › rawdata/2018-03-07 174855 syp4.xls]

## Sheet: Sample Setup
Block Type	96-Well Block (0.2mL)
Calibration Background is expired	Yes
Calibration Background performed on	03-18-2015
Calibration HRM MELTDOCTOR is expired	Yes
Calibration HRM MELTDOCTOR performed on	03-18-2015
Calibration Normalization FAM-ROX is expired	Yes
Calibration Normalization FAM-ROX performed on	03-18-2015
Calibration Normalization VIC-ROX is expired	Yes
Calibration Normalization VIC-ROX performed on	03-18-2015
Calibration Pure Dye CY5 is expired	No
Calibration Pure Dye CY5 performed on	05-27-2017
Calibration Pure Dye FAM is expired	Yes
Calibration Pure Dye FAM performed on	03-18-2015
Calibration Pure Dye MELTDOCTOR is expired	Yes
Calibration Pure Dye MELTDOCTOR performed on	03-18-2015
Calibration Pure Dye NED is expired	Yes
Calibration Pure Dye NED performed on	03-18-2015
Calibration Pure Dye ROX is expired	Yes
Calibration Pure Dye ROX performed on	03-18-2015
Calibration Pure Dye SYBR is expired	Yes
Calibration Pure Dye SYBR performed on	03-18-2015
Calibration Pure Dye TAMRA is expired	Yes
Calibration Pure Dye TAMRA performed on	03-18-2015
Calibration Pure Dye VIC is expired	Yes
Calibration Pure Dye VIC performed on	03-18-2015
Calibration ROI is expired	Yes
Calibration ROI performed on	03-18-2015
Calibration Uniformity is expired	Yes
Calibration Uniformity performed on	03-18-2015
Chemistry	SYBR_GREEN
Date Created	2018-03-07 17:48:59 PM CST
Date Modified	2018-07-13 03:26:20 AM CST
Experiment Barcode
Experiment Comment
Experiment File Name	G:\wgh\小麦SYP基因家族鉴定与分析\定量结果\7.13\2018-03-07 174855 SYP4.eds
Experiment Name	2018-03-07 174855
Experiment Run Start Time	2018-03-08 02:10:12 AM CST
Experiment Run Stop Time	2018-03-08 03:18:56 AM CST
Experiment Type	Comparative Cт (ΔΔCт)
Instrument Name	278870447
Instrument Serial Number	278870447
Instrument Type	QuantStudio(TM) 7 Flex System
Passive Reference	ROX
Quantification Cycle Method	Ct
Signal Smoothing On	true
Stage/ Cycle where Analysis is performed	Stage 2, Step 2
User Name
Well	Well Position	Sample Name	Sample Color	Biogroup Name	Biogroup Color	Target Name	Target Color	Task	Reporter	Quencher	Quantity	Comments
1	A1	Sample 1	RGB(176,23,31)			SYP4	RGB(176,23,31)	UNKNOWN	SYBR	None
2	A2	Sample 1	RGB(176,23,31)			SYP4	RGB(176,23,31)	UNKNOWN	SYBR	None
3	A3	Sample 1	RGB(176,23,31)			SYP4	RGB(176,23,31)	UNKNOWN	SYBR	None
4	A4	Sample 2	RGB(0,0,255)			SYP4	RGB(176,23,31)	UNKNOWN	SYBR	None
5	A5	Sample 2	RGB(0,0,255)			SYP4	RGB(176,23,31)	UNKNOWN	SYBR	None
6	A6	Sample 2	RGB(0,0,255)			SYP4	RGB(176,23,31)	UNKNOWN	SYBR	None
7	A7	Sample 3	RGB(0,139,69)			SYP4	RGB(176,23,31)	UNKNOWN	SYBR	None
8	A8	Sample 3	RGB(0,139,69)			SYP4	RGB(176,23,31)	UNKNOWN	SYBR	None
9	A9	Sample 3	RGB(0,139,69)			SYP4	RGB(176,23,31)	UNKNOWN	SYBR	None
10	A10	Sample 4	RGB(255,127,0)			SYP4	RGB(176,23,31)	UNKNOWN	SYBR	None
11	A11	Sample 4	RGB(255,127,0)			SYP4	RGB(176,23,31)	UNKNOWN	SYBR	None
12	A12	Sample 4	RGB(255,127,0)			SYP4	RGB(176,23,31)	UNKNOWN	SYBR	None
13	B1	Sample 5	RGB(139,137,112)			SYP4	RGB(176,23,31)	UNKNOWN	SYBR	None
14	B2	Sample 5	RGB(139,137,112)			SYP4	RGB(176,23,31)	UNKNOWN	SYBR	None
15	B3	Sample 5	RGB(139,137,112)			SYP4	RGB(176,23,31)	UNKNOWN	SYBR	None
16	B4	Sample 6	RGB(238,121,66)			SYP4	RGB(176,23,31)	UNKNOWN	SYBR	None
17	B5	Sample 6	RGB(238,121,66)			SYP4	RGB(176,23,31)	UNKNOWN	SYBR	None
18	B6	Sample 6	RGB(238,121,66)			SYP4	RGB(176,23,31)	UNKNOWN	SYBR	None
19	B7	Sample 7	RGB(142,56,142)			SYP4	RGB(176,23,31)	UNKNOWN	SYBR	None
20	B8	Sample 7	RGB(142,56,142)			SYP4	RGB(176,23,31)	UNKNOWN	SYBR	None
21	B9	Sample 7	RGB(142,56,142)			SYP4	RGB(176,23,31)	UNKNOWN	SYBR	None
22	B10	Sample 8	RGB(198,113,113)			SYP4	RGB(176,23,31)	UNKNOWN	SYBR	None
23	B11	Sample 8	RGB(198,113,113)			SYP4	RGB(176,23,31)	UNKNOWN	SYBR	None
24	B12	Sample 8	RGB(198,113,113)			SYP4	RGB(176,23,31)	UNKNOWN	SYBR	None
25	C1	Sample 9	RGB(0,245,255)			SYP4	RGB(176,23,31)	UNKNOWN	SYBR	None
26	C2	Sample 9	RGB(0,245,255)			SYP4	RGB(176,23,31)	UNKNOWN	SYBR	None
27	C3	Sample 9	RGB(0,245,255)			SYP4	RGB(176,23,31)	UNKNOWN	SYBR	None
28	C4	Sample 10	RGB(238,220,130)			SYP4	RGB(176,23,31)	UNKNOWN	SYBR	None
29	C5	Sample 10	RGB(238,220,130)			SYP4	RGB(176,23,31)	UNKNOWN	SYBR	None
30	C6	Sample 10	RGB(238,220,130)			SYP4	RGB(176,23,31)	UNKNOWN	SYBR	None
31	C7	Sample 11	RGB(238,238,0)			SYP4	RGB(176,23,31)	UNKNOWN	SYBR	None
32	C8	Sample 11	RGB(238,238,0)			SYP4	RGB(176,23,31)	UNKNOWN	SYBR	None
33	C9	Sample 11	RGB(238,238,0)			SYP4	RGB(176,23,31)	UNKNOWN	SYBR	None
34	C10	Sample 12	RGB(142,142,56)			SYP4	RGB(176,23,31)	UNKNOWN	SYBR	None
35	C11	Sample 12	RGB(142,142,56)			SYP4	RGB(176,23,31)	UNKNOWN	SYBR	None
36	C12	Sample 12	RGB(142,142,56)			SYP4	RGB(176,23,31)	UNKNOWN	SYBR	None
37	D1	Sample 13	RGB(238,44,44)			SYP4	RGB(176,23,31)	UNKNOWN	SYBR	None
38	D2	Sample 13	RGB(238,44,44)			SYP4	RGB(176,23,31)	UNKNOWN	SYBR	None
39	D3	Sample 13	RGB(238,44,44)			SYP4	RGB(176,23,31)	UNKNOWN	SYBR	None
40	D4	Sample 14	RGB(51,161,201)			SYP4	RGB(176,23,31)	UNKNOWN	SYBR	None
41	D5	Sample 14	RGB(51,161,201)			SYP4	RGB(176,23,31)	UNKNOWN	SYBR	None
42	D6	Sample 14	RGB(51,161,201)			SYP4	RGB(176,23,31)	UNKNOWN	SYBR	None
43	D7	Sample 15	RGB(238,18,137)			SYP4	RGB(176,23,31)	UNKNOWN	SYBR	None
44	D8	Sample 15	RGB(238,18,137)			SYP4	RGB(176,23,31)	UNKNOWN	SYBR	None
45	D9	Sample 15	RGB(238,18,137)			SYP4	RGB(176,23,31)	UNKNOWN	SYBR	None
46	D10	Sample 16	RGB(176,23,31)			SYP4	RGB(176,23,31)	UNKNOWN	SYBR	None
47	D11	Sample 16	RGB(176,23,31)			SYP4	RGB(176,23,31)	UNKNOWN	SYBR	None
48	D12	Sample 16	RGB(176,23,31)			SYP4	RGB(176,23,31)	UNKNOWN	SYBR	None
49	E1	Sample 17	RGB(0,0,255)			SYP4	RGB(176,23,31)	UNKNOWN	SYBR	None
50	E2	Sample 17	RGB(0,0,255)			SYP4	RGB(176,23,31)	UNKNOWN	SYBR	None
51	E3	Sample 17	RGB(0,0,255)			SYP4	RGB(176,23,31)	UNKNOWN	SYBR	None
52	E4	Sample 18	RGB(0,139,69)			SYP4	RGB(176,23,31)	UNKNOWN	SYBR	None
53	E5	Sample 18	RGB(0,139,69)			SYP4	RGB(176,23,31)	UNKNOWN	SYBR	None
54	E6	Sample 18	RGB(0,139,69)			SYP4	RGB(176,23,31)	UNKNOWN	SYBR	None
55	E7	Sample 19	RGB(255,127,0)			SYP4	RGB(176,23,31)	UNKNOWN	SYBR	None
56	E8	Sample 19	RGB(255,127,0)			SYP4	RGB(176,23,31)	UNKNOWN	SYBR	None
57	E9	Sample 19	RGB(255,127,0)			SYP4	RGB(176,23,31)	UNKNOWN	SYBR	None
58	E10	Sample 20	RGB(139,137,112)			SYP4	RGB(176,23,31)	UNKNOWN	SYBR	None
59	E11	Sample 20	RGB(139,137,112)			SYP4	RGB(176,23,31)	UNKNOWN	SYBR	None
60	E12	Sample 20	RGB(139,137,112)			SYP4	RGB(176,23,31)	UNKNOWN	SYBR	None
61	F1
62	F2
63	F3
64	F4
65	F5
66	F6
67	F7
68	F8
69	F9
70	F10
71	F11
72	F12
73	G1
74	G2
75	G3
76	G4
77	G5
78	G6
79	G7
80	G8
81	G9
82	G10
83	G11
84	G12
85	H1
86	H2
87	H3
88	H4
89	H5
90	H6
91	H7
92	H8
93	H9
94	H10
95	H11
96	H12

## Sheet: Amplification Data
Block Type	96-Well Block (0.2mL)
Calibration Background is expired	Yes
Calibration Background performed on	03-18-2015
Calibration HRM MELTDOCTOR is expired	Yes
Calibration HRM MELTDOCTOR performed on	03-18-2015
Calibration Normalization FAM-ROX is expired	Yes
Calibration Normalization FAM-ROX performed on	03-18-2015
Calibration Normalization VIC-ROX is expired	Yes
Calibration Normalization VIC-ROX performed on	03-18-2015
Calibration Pure Dye CY5 is expired	No
Calibration Pure Dye CY5 performed on	05-27-2017
Calibration Pure Dye FAM is expired	Yes
Calibration Pure Dye FAM performed on	03-18-2015
Calibration Pure Dye MELTDOCTOR is expired	Yes
Calibration Pure Dye MELTDOCTOR performed on	03-18-2015
Calibration Pure Dye NED is expired	Yes
Calibration Pure Dye NED performed on	03-18-2015
Calibration Pure Dye ROX is expired	Yes
Calibration Pure Dye ROX performed on	03-18-2015
Calibration Pure Dye SYBR is expired	Yes
Calibration Pure Dye SYBR performed on	03-18-2015
Calibration Pure Dye TAMRA is expired	Yes
Calibration Pure Dye TAMRA performed on	03-18-2015
Calibration Pure Dye VIC is expired	Yes
Calibration Pure Dye VIC performed on	03-18-2015
Calibration ROI is expired	Yes
Calibration ROI performed on	03-18-2015
Calibration Uniformity is expired	Yes
Calibration Uniformity performed on	03-18-2015
Chemistry	SYBR_GREEN
Date Created	2018-03-07 17:48:59 PM CST
Date Modified	2018-07-13 03:26:20 AM CST
Experiment Barcode
Experiment Comment
Experiment File Name	G:\wgh\小麦SYP基因家族鉴定与分析\定量结果\7.13\2018-03-07 174855 SYP4.eds
Experiment Name	2018-03-07 174855
Experiment Run Start Time	2018-03-08 02:10:12 AM CST
Experiment Run Stop Time	2018-03-08 03:18:56 AM CST
Experiment Type	Comparative Cт (ΔΔCт)
Instrument Name	278870447
Instrument Serial Number	278870447
Instrument Type	QuantStudio(TM) 7 Flex System
Passive Reference	ROX
Quantification Cycle Method	Ct
Signal Smoothing On	true
Stage/ Cycle where Analysis is performed	Stage 2, Step 2
User Name
Well	Cycle	Target Name	Rn	Delta Rn
1	1
1	2
1	3
1	4
1	5
1	6
1	7
1	8
1	9
1	10
1	11
1	12
1	13
1	14
1	15
1	16
1	17
1	18
1	19
1	20
1	21
1	22
1	23
1	24
1	25
1	26
1	27
1	28
1	29
1	30
1	31
1	32
1	33
1	34
1	35
1	36
1	37
1	38
1	39
1	40
2	1	SYP4	0.175808	-0.0257135
2	2	SYP4	0.185581	-0.0171706
2	3	SYP4	0.198916	-0.00506657
2	4	SYP4	0.202533	-0.00268063
2	5	SYP4	0.207244	0.000800611
2	6	SYP4	0.209872	0.00219721
2	7	SYP4	0.210205	0.00129987
2	8	SYP4	0.212076	0.00194042
2	9	SYP4	0.213287	0.00192017
2	10	SYP4	0.215719	0.00312156
2	11	SYP4	0.215307	0.00147925
2	12	SYP4	0.215011	-4.71928e-05
2	13	SYP4	0.216679	0.000390147
2	14	SYP4	0.216899	-0.000620398
2	15	SYP4	0.218097	-0.00065319
2	16	SYP4	0.218228	-0.00175299
2	17	SYP4	0.218922	-0.00229009
2	18	SYP4	0.222114	-0.000327939
2	19	SYP4	0.224056	0.000383151
2	20	SYP4	0.224018	-0.000885975
2	21	SYP4	0.226927	0.000792587
2	22	SYP4	0.232473	0.00510761
2	23	SYP4	0.242001	0.0134059
2	24	SYP4	0.258468	0.028642
2	25	SYP4	0.291375	0.0603178
2	26	SYP4	0.349366	0.117079
2	27	SYP4	0.442589	0.209071
2	28	SYP4	0.572391	0.337642
2	29	SYP4	0.723762	0.487783
2	30	SYP4	0.85574	0.618529
2	31	SYP4	0.942029	0.703589
2	32	SYP4	1.0023	0.762628
2	33	SYP4	1.05655	0.81565
2	34	SYP4	1.09936	0.857228
2	35	SYP4	1.13015	0.886791
2	36	SYP4	1.15265	0.908055
2	37	SYP4	1.17219	0.926361
2	38	SYP4	1.18577	0.938714
2	39	SYP4	1.19747	0.949183
2	40	SYP4	1.20728	0.957764
3	1	SYP4	0.272597	-0.0265977
3	2	SYP4	0.283147	-0.0165325
3	3	SYP4	0.295165	-0.00500059
3	4	SYP4	0.298965	-0.00168625
3	5	SYP4	0.301048	-8.83383e-05
3	6	SYP4	0.303121	0.00149899
3	7	SYP4	0.304225	0.00211659
3	8	SYP4	0.305366	0.00277268
3	9	SYP4	0.305108	0.00202906
3	10	SYP4	0.304782	0.00121658
3	11	SYP4	0.304939	0.000888728
3	12	SYP4	0.306249	0.00171258
3	13	SYP4	0.305706	0.000684491
3	14	SYP4	0.305064	-0.00044308
3	15	SYP4	0.304507	-0.00148589
3	16	SYP4	0.303868	-0.00261063
3	17	SYP4	0.304938	-0.00202591
3	18	SYP4	0.306444	-0.00100617
3	19	SYP4	0.308179	0.000243593
3	20	SYP4	0.308547	0.000125903
3	21	SYP4	0.309965	0.00105767
3	22	SYP4	0.314091	0.00469829
3	23	SYP4	0.322983	0.0131048
3	24	SYP4	0.340339	0.0299747
3	25	SYP4	0.371955	0.0611056
3	26	SYP4	0.429611	0.118276
3	27	SYP4	0.523323	0.211502
3	28	SYP4	0.657148	0.344841
3	29	SYP4	0.813725	0.500933
3	30	SYP4	0.950261	0.636983
3	31	SYP4	1.0376	0.723838
3	32	SYP4	1.09753	0.783279
3	33	SYP4	1.15133	0.836593
3	34	SYP4	1.19478	0.879564
3	35	SYP4	1.22927	0.913564
3	36	SYP4	1.25337	0.937175
3	37	SYP4	1.27238	0.955699
3	38	SYP4	1.28997	0.972812
3	39	SYP4	1.30134	0.983691
3	40	SYP4	1.3102	0.99207
4	1	SYP4	0.15639	-0.015626
4	2	SYP4	0.162016	-0.0105626
4	3	SYP4	0.171009	-0.00213131
4	4	SYP4	0.173953	0.000249587
4	5	SYP4	0.174881	0.000616041
4	6	SYP4	0.175147	0.000319231
4	7	SYP4	0.175263	-0.000126874
4	8	SYP4	0.176937	0.000985369
4	9	SYP4	0.177103	0.000588839
4	10	SYP4	0.177451	0.000375237
4	11	SYP4	0.177641	3.086e-06
4	12	SYP4	0.178682	0.000481836
4	13	SYP4	0.178825	6.28061e-05
4	14	SYP4	0.179477	0.000151891
4	15	SYP4	0.179651	-0.000235623
4	16	SYP4	0.180436	-1.36945e-05
4	17	SYP4	0.180152	-0.000859568
4	18	SYP4	0.180224	-0.00134993
4	19	SYP4	0.182237	0.000101598
4	20	SYP4	0.18278	8.22913e-05
4	21	SYP4	0.183959	0.00069919
4	22	SYP4	0.189863	0.00604105
4	23	SYP4	0.199794	0.0154096
4	24	SYP4	0.21877	0.0338233
4	25	SYP4	0.249871	0.0643623
4	26	SYP4	0.308782	0.122711
4	27	SYP4	0.41072	0.224087
4	28	SYP4	0.559287	0.372091
4	29	SYP4	0.741823	0.554066
4	30	SYP4	0.914685	0.726365
4	31	SYP4	1.03776	0.84888
4	32	SYP4	1.11989	0.930441
4	33	SYP4	1.187	0.996991
4	34	SYP4	1.24426	1.05369
4	35	SYP4	1.28527	1.09414
4	36	SYP4	1.31644	1.12475
4	37	SYP4	1.34437	1.15212
4	38	SYP4	1.36409	1.17127
4	39	SYP4	1.37825	1.18487
4	40	SYP4	1.38864	1.1947
5	1	SYP4	0.145683	-0.0150546
5	2	SYP4	0.151931	-0.00969062
5	3	SYP4	0.159233	-0.00327302
5	4	SYP4	0.162524	-0.000866589
5	5	SYP4	0.163484	-0.000790888
5	6	SYP4	0.166066	0.000906328
5	7	SYP4	0.166636	0.000592199
5	8	SYP4	0.167642	0.000714228
5	9	SYP4	0.169268	0.00145556
5	10	SYP4	0.170912	0.00221556
5	11	SYP4	0.171528	0.00194704
5	12	SYP4	0.171372	0.000906017
5	13	SYP4	0.172203	0.000852614
5	14	SYP4	0.172738	0.000503155
5	15	SYP4	0.172628	-0.000490377
5	16	SYP4	0.172822	-0.00118095
5	17	SYP4	0.172805	-0.00208305
5	18	SYP4	0.174427	-0.00134513
5	19	SYP4	0.175195	-0.00146107
5	20	SYP4	0.177002	-0.000538657
5	21	SYP4	0.180362	0.00193704
5	22	SYP4	0.185175	0.00586532
5	23	SYP4	0.193458	0.013264
5	24	SYP4	0.212768	0.0316898
5	25	SYP4	0.247818	0.0658556
5	26	SYP4	0.312289	0.129442
5	27	SYP4	0.419851	0.236119
5	28	SYP4	0.577615	0.392999
5	29	SYP4	0.771849	0.586349
5	30	SYP4	0.954156	0.767772
5	31	SYP4	1.08484	0.897567
5	32	SYP4	1.17121	0.983057
5	33	SYP4	1.24299	1.05395
5	34	SYP4	1.29789	1.10796
5	35	SYP4	1.34109	1.15029
5	36	SYP4	1.37423	1.18254
5	37	SYP4	1.40221	1.20963
5	38	SYP4	1.422	1.22854
5	39	SYP4	1.4371	1.24276
5	40	SYP4	1.44994	1.25471
6	1	SYP4	0.1486	-0.0176758
6	2	SYP4	0.155507	-0.0116051
6	3	SYP4	0.163227	-0.00472079
6	4	SYP4	0.167225	-0.00155895
6	5	SYP4	0.17004	0.000419724
6	6	SYP4	0.171299	0.000843284
6	7	SYP4	0.173713	0.00242145
6	8	SYP4	0.174125	0.00199682
6	9	SYP4	0.174758	0.00179441
6	10	SYP4	0.176179	0.00237911
6	11	SYP4	0.175821	0.00118565
6	12	SYP4	0.17535	-0.000121571
6	13	SYP4	0.176316	8.51073e-06
6	14	SYP4	0.176584	-0.000559229
6	15	SYP4	0.177443	-0.000536719
6	16	SYP4	0.177535	-0.00128028
6	17	SYP4	0.178788	-0.000863439
6	18	SYP4	0.178774	-0.00171333
6	19	SYP4	0.179266	-0.00205776
6	20	SYP4	0.182124	-3.52341e-05
6	21	SYP4	0.185394	0.00239836
6	22	SYP4	0.191044	0.00721289
6	23	SYP4	0.201642	0.0169749
6	24	SYP4	0.222207	0.0367041
6	25	SYP4	0.262355	0.0760159
6	26	SYP4	0.332469	0.145294
6	27	SYP4	0.447721	0.259709
6	28	SYP4	0.618791	0.429944
6	29	SYP4	0.821815	0.632132
6	30	SYP4	1.00678	0.816261
6	31	SYP4	1.13491	0.943556
6	32	SYP4	1.22226	1.03007
6	33	SYP4	1.29953	1.10651
6	34	SYP4	1.36201	1.16815
6	35	SYP4	1.40367	1.20897
6	36	SYP4	1.43574	1.24021
6	37	SYP4	1.46568	1.26931
6	38	SYP4	1.48656	1.28936
6	39	SYP4	1.50126	1.30322
6	40	SYP4	1.51385	1.31497
7	1	SYP4	0.247416	-0.0181453
7	2	SYP4	0.254889	-0.011434
7	3	SYP4	0.264254	-0.00282991
7	4	SYP4	0.266365	-0.00147998
7	5	SYP4	0.268782	0.000175421
7	6	SYP4	0.270093	0.000725066
7	7	SYP4	0.270385	0.000256158
7	8	SYP4	0.271832	0.000941076
7	9	SYP4	0.272392	0.000740448
7	10	SYP4	0.274243	0.00182931
7	11	SYP4	0.274723	0.00154812
7	12	SYP4	0.275298	0.0013621
7	13	SYP4	0.275639	0.000941707
7	14	SYP4	0.275802	0.00034301
7	15	SYP4	0.275714	-0.000506057
7	16	SYP4	0.27536	-0.00162114
7	17	SYP4	0.276301	-0.00144191
7	18	SYP4	0.27797	-0.000533949
7	19	SYP4	0.278513	-0.000751981
7	20	SYP4	0.279954	-7.20403e-05
7	21	SYP4	0.281162	0.000374549
7	22	SYP4	0.285441	0.00389161
7	23	SYP4	0.295612	0.0133017
7	24	SYP4	0.311452	0.0283801
7	25	SYP4	0.342671	0.0588377
7	26	SYP4	0.401048	0.116453
7	27	SYP4	0.501422	0.216066
7	28	SYP4	0.65766	0.371542
7	29	SYP4	0.857301	0.570423
7	30	SYP4	1.05868	0.771036
7	31	SYP4	1.20944	0.921039
7	32	SYP4	1.30131	1.01215
7	33	SYP4	1.37416	1.08424
7	34	SYP4	1.43631	1.14563
7	35	SYP4	1.48399	1.19254
7	36	SYP4	1.51854	1.22634
7	37	SYP4	1.5472	1.25423
7	38	SYP4	1.56819	1.27446
7	39	SYP4	1.58808	1.29359
7	40	SYP4	1.60139	1.30613
8	1	SYP4	0.190067	-0.0225251
8	2	SYP4	0.196857	-0.0166813
8	3	SYP4	0.207607	-0.00687822
8	4	SYP4	0.214705	-0.000726072
8	5	SYP4	0.217532	0.00115364
8	6	SYP4	0.218767	0.00144243
8	7	SYP4	0.220247	0.00197539
8	8	SYP4	0.220783	0.00156556
8	9	SYP4	0.221035	0.000870708
8	10	SYP4	0.222842	0.00173056
8	11	SYP4	0.223338	0.00128077
8	12	SYP4	0.224524	0.00151935
8	13	SYP4	0.226086	0.00213493
8	14	SYP4	0.22518	0.000283039
8	15	SYP4	0.224728	-0.00111549
8	16	SYP4	0.226276	-0.000514965
8	17	SYP4	0.226195	-0.00154232
8	18	SYP4	0.226815	-0.00186919
8	19	SYP4	0.228286	-0.00134429
8	20	SYP4	0.228837	-0.0017402
8	21	SYP4	0.231793	0.000269195
8	22	SYP4	0.233975	0.00150516
8	23	SYP4	0.243436	0.0100191
8	24	SYP4	0.258895	0.0245315
8	25	SYP4	0.289076	0.0537662
8	26	SYP4	0.343899	0.107643
8	27	SYP4	0.436392	0.199189
8	28	SYP4	0.582705	0.344555
8	29	SYP4	0.778544	0.539448
8	30	SYP4	0.987289	0.747246
8	31	SYP4	1.14988	0.908891
8	32	SYP4	1.25528	1.01334
8	33	SYP4	1.33311	1.09023
8	34	SYP4	1.40024	1.15641
8	35	SYP4	1.44838	1.2036
8	36	SYP4	1.48652	1.2408
8	37	SYP4	1.51459	1.26792
8	38	SYP4	1.53672	1.2891
8	39	SYP4	1.55427	1.30571
8	40	SYP4	1.56558	1.31607
9	1	SYP4	0.230235	-0.0197075
9	2	SYP4	0.236083	-0.0147463
9	3	SYP4	0.246586	-0.00512896
9	4	SYP4	0.251159	-0.00144292
9	5	SYP4	0.252529	-0.000958816
9	6	SYP4	0.256746	0.0023717
9	7	SYP4	0.256134	0.000873294
9	8	SYP4	0.256341	0.000194835
9	9	SYP4	0.25881	0.001777
9	10	SYP4	0.259974	0.00205517
9	11	SYP4	0.261111	0.00230565
9	12	SYP4	0.261518	0.00182642
9	13	SYP4	0.262042	0.0014641
9	14	SYP4	0.261822	0.000358246
9	15	SYP4	0.261565	-0.000785696
9	16	SYP4	0.263397	0.000160131
9	17	SYP4	0.263435	-0.000687247
9	18	SYP4	0.263546	-0.00146328
9	19	SYP4	0.263765	-0.00213029
9	20	SYP4	0.266306	-0.000475231
9	21	SYP4	0.267354	-0.000314099
9	22	SYP4	0.272399	0.0038449
9	23	SYP4	0.28023	0.0107902
9	24	SYP4	0.293845	0.0235185
9	25	SYP4	0.323778	0.0525654
9	26	SYP4	0.373563	0.101464
9	27	SYP4	0.461785	0.1888
9	28	SYP4	0.601081	0.327209
9	29	SYP4	0.781887	0.50713
9	30	SYP4	0.971955	0.696311
9	31	SYP4	1.12244	0.845905
9	32	SYP4	1.22141	0.943992
9	33	SYP4	1.29415	1.01585
9	34	SYP4	1.35343	1.07424
9	35	SYP4	1.40346	1.12338
9	36	SYP4	1.4391	1.15814
9	37	SYP4	1.46569	1.18384
9	38	SYP4	1.48612	1.20338
9	39	SYP4	1.50053	1.21691
9	40	SYP4	1.51195	1.22745
10	1	SYP4	0.0993348	-0.00414268
10	2	SYP4	0.101361	-0.00285617
10	3	SYP4	0.104559	-0.000398557
10	4	SYP4	0.106425	0.000727867
10	5	SYP4	0.107574	0.00113746
10	6	SYP4	0.107866	0.000689447
10	7	SYP4	0.109619	0.0017025
10	8	SYP4	0.110903	0.00224619
10	9	SYP4	0.109841	0.000445056
10	10	SYP4	0.10898	-0.00115555
10	11	SYP4	0.108953	-0.00192318
10	12	SYP4	0.110465	-0.00115109
10	13	SYP4	0.110924	-0.00143144
10	14	SYP4	0.112129	-0.000966169
10	15	SYP4	0.112068	-0.00176672
10	16	SYP4	0.112582	-0.00199327
10	17	SYP4	0.115189	-0.000125591
10	18	SYP4	0.11573	-0.000324468
10	19	SYP4	0.115234	-0.00156044
10	20	SYP4	0.116058	-0.00147584
10	21	SYP4	0.120637	0.00236338
10	22	SYP4	0.123974	0.00496041
10	23	SYP4	0.128969	0.00921533
10	24	SYP4	0.144325	0.0238317
10	25	SYP4	0.173605	0.0523718
10	26	SYP4	0.227324	0.105351
10	27	SYP4	0.321116	0.198403
10	28	SYP4	0.465098	0.341646
10	29	SYP4	0.659012	0.534819
10	30	SYP4	0.853516	0.728583
10	31	SYP4	1.00207	0.876396
10	32	SYP4	1.10309	0.976679
10	33	SYP4	1.17901	1.05186
10	34	SYP4	1.24155	1.11365
10	35	SYP4	1.28799	1.15935
10	36	SYP4	1.32498	1.19561
10	37	SYP4	1.35236	1.22225
10	38	SYP4	1.37316	1.24231
10	39	SYP4	1.39286	1.26127
10	40	SYP4	1.4043	1.27197
11	1	SYP4	0.0694444	-0.00630156
11	2	SYP4	0.0705103	-0.00568629
11	3	SYP4	0.0744252	-0.0022221
11	4	SYP4	0.0786342	0.00153632
11	5	SYP4	0.0812883	0.00373974
11	6	SYP4	0.080666	0.00266682
11	7	SYP4	0.0794462	0.000996424
11	8	SYP4	0.0776381	-0.0012623
11	9	SYP4	0.0767405	-0.00261058
11	10	SYP4	0.0774044	-0.00239727
11	11	SYP4	0.081684	0.00143174
11	12	SYP4	0.0819908	0.00128789
11	13	SYP4	0.0803511	-0.000802448
11	14	SYP4	0.0799819	-0.0016223
11	15	SYP4	0.0814643	-0.000590545
11	16	SYP4	0.0813989	-0.00110653
11	17	SYP4	0.0808739	-0.00208221
11	18	SYP4	0.0808459	-0.00256075
11	19	SYP4	0.0826979	-0.00115942
11	20	SYP4	0.0834311	-0.00087682
11	21	SYP4	0.0867416	0.00198302
11	22	SYP4	0.0908605	0.0056513
11	23	SYP4	0.0968354	0.0111756
11	24	SYP4	0.109666	0.0235556
11	25	SYP4	0.134378	0.0478171
11	26	SYP4	0.175889	0.088877
11	27	SYP4	0.253746	0.166283
11	28	SYP4	0.376826	0.288913
11	29	SYP4	0.54755	0.459186
11	30	SYP4	0.727391	0.638576
11	31	SYP4	0.869101	0.779836
11	32	SYP4	0.963312	0.873596
11	33	SYP4	1.03372	0.943552
11	34	SYP4	1.09135	1.00073
11	35	SYP4	1.13455	1.04348
11	36	SYP4	1.16543	1.07392
11	37	SYP4	1.19709	1.10512
11	38	SYP4	1.2179	1.12548
11	39	SYP4	1.23266	1.13979
11	40	SYP4	1.24337	1.15005
12	1	SYP4	0.0192046	-0.00440142
12	2	SYP4	0.0217527	-0.00223259
12	3	SYP4	0.0236743	-0.000690279
12	4	SYP4	0.0269378	0.00219395
12	5	SYP4	0.0276091	0.00248602
12	6	SYP4	0.0268028	0.00130042
12	7	SYP4	0.0255575	-0.000324142
12	8	SYP4	0.024992	-0.00126892
12	9	SYP4	0.0254476	-0.00119251
12	10	SYP4	0.0271294	0.000110023
12	11	SYP4	0.0276259	0.000227193
12	12	SYP4	0.0273633	-0.000414618
12	13	SYP4	0.0269759	-0.00118128
12	14	SYP4	0.0272957	-0.00124081
12	15	SYP4	0.028246	-0.000669774
12	16	SYP4	0.0284361	-0.000858865
12	17	SYP4	0.0280782	-0.00159602
12	18	SYP4	0.0281102	-0.00194333
12	19	SYP4	0.0285036	-0.00192917
12	20	SYP4	0.0302711	-0.000540925
12	21	SYP4	0.0332251	0.00203375
12	22	SYP4	0.0370698	0.00549927
12	23	SYP4	0.0417252	0.00977539
12	24	SYP4	0.0535946	0.0212655
12	25	SYP4	0.0729995	0.0402911
12	26	SYP4	0.112433	0.0793457
12	27	SYP4	0.179885	0.146419
12	28	SYP4	0.285186	0.25134
12	29	SYP4	0.424477	0.390252
12	30	SYP4	0.575536	0.540931
12	31	SYP4	0.691882	0.656898
12	32	SYP4	0.768803	0.733439
12	33	SYP4	0.823878	0.788136
12	34	SYP4	0.874855	0.838733
12	35	SYP4	0.913862	0.877361
12	36	SYP4	0.937041	0.90016
12	37	SYP4	0.955039	0.917779
12	38	SYP4	0.974368	0.93673
12	39	SYP4	0.990752	0.952734
12	40	SYP4	0.998086	0.959688
13	1	SYP4	0.109955	-0.0128059
13	2	SYP4	0.114895	-0.00851909
13	3	SYP4	0.120795	-0.00327132
13	4	SYP4	0.123434	-0.00128514
13	5	SYP4	0.125975	0.000603169
13	6	SYP4	0.12809	0.00206494
13	7	SYP4	0.128919	0.002241
13	8	SYP4	0.12872	0.00138912
13	9	SYP4	0.128885	0.000901762
13	10	SYP4	0.129893	0.00125653
13	11	SYP4	0.130227	0.000937795
13	12	SYP4	0.130012	7.0146e-05
13	13	SYP4	0.13032	-0.000275098
13	14	SYP4	0.128973	-0.00227412
13	15	SYP4	0.129029	-0.0028711
13	16	SYP4	0.131649	-0.000903686
13	17	SYP4	0.132516	-0.000690181
13	18	SYP4	0.134205	0.000346702
13	19	SYP4	0.134566	5.46704e-05
13	20	SYP4	0.13483	-0.000334145
13	21	SYP4	0.135688	-0.000129387
13	22	SYP4	0.138638	0.00216834
13	23	SYP4	0.144799	0.00767626
13	24	SYP4	0.152928	0.0151523
13	25	SYP4	0.174528	0.0361
13	26	SYP4	0.209972	0.0708913
13	27	SYP4	0.275802	0.136068
13	28	SYP4	0.379935	0.239548
13	29	SYP4	0.525761	0.384722
13	30	SYP4	0.689607	0.547915
13	31	SYP4	0.829785	0.68744
13	32	SYP4	0.920341	0.777343
13	33	SYP4	0.986553	0.842902
13	34	SYP4	1.04132	0.897021
13	35	SYP4	1.08284	0.937885
13	36	SYP4	1.11382	0.968208
13	37	SYP4	1.13777	0.99151
13	38	SYP4	1.15797	1.01106
13	39	SYP4	1.1725	1.02494
13	40	SYP4	1.18195	1.03373
14	1	SYP4	0.120247	-0.0152021
14	2	SYP4	0.126416	-0.00977391
14	3	SYP4	0.133782	-0.00314821
14	4	SYP4	0.136249	-0.00142062
14	5	SYP4	0.137992	-0.000417596
14	6	SYP4	0.140806	0.00165605
14	7	SYP4	0.142564	0.00267369
14	8	SYP4	0.142925	0.00229502
14	9	SYP4	0.142317	0.000947177
14	10	SYP4	0.142389	0.000278649
14	11	SYP4	0.144335	0.00148442
14	12	SYP4	0.143401	-0.000189312
14	13	SYP4	0.14301	-0.00132082
14	14	SYP4	0.144495	-0.000575391
14	15	SYP4	0.144937	-0.000873774
14	16	SYP4	0.146685	0.000134242
14	17	SYP4	0.146826	-0.000464564
14	18	SYP4	0.147095	-0.000936024
14	19	SYP4	0.147154	-0.00161699
14	20	SYP4	0.147545	-0.00196582
14	21	SYP4	0.150563	0.000312403
14	22	SYP4	0.154139	0.00314748
14	23	SYP4	0.15936	0.00762844
14	24	SYP4	0.171097	0.0186263
14	25	SYP4	0.193395	0.0401842
14	26	SYP4	0.234662	0.0807105
14	27	SYP4	0.306222	0.151531
14	28	SYP4	0.422018	0.266587
14	29	SYP4	0.582592	0.42642
14	30	SYP4	0.760601	0.603689
14	31	SYP4	0.911445	0.753793
14	32	SYP4	1.00862	0.850225
14	33	SYP4	1.07817	0.919038
14	34	SYP4	1.13708	0.977209
14	35	SYP4	1.18154	1.02092
14	36	SYP4	1.21361	1.05226
14	37	SYP4	1.23999	1.07789
14	38	SYP4	1.26016	1.09732
14	39	SYP4	1.27831	1.11474
14	40	SYP4	1.28762	1.12331
15	1	SYP4	0.134374	-0.0157682
15	2	SYP4	0.140902	-0.0101169
15	3	SYP4	0.147437	-0.00445786
15	4	SYP4	0.150951	-0.00182005
15	5	SYP4	0.153444	-0.00020311
15	6	SYP4	0.155659	0.00113575
15	7	SYP4	0.157568	0.002169
15	8	SYP4	0.158431	0.00215585
15	9	SYP4	0.158277	0.00112594
15	10	SYP4	0.158653	0.000625312
15	11	SYP4	0.160536	0.0016323
15	12	SYP4	0.160936	0.00115659
15	13	SYP4	0.160864	0.00020884
15	14	SYP4	0.161723	0.000191416
15	15	SYP4	0.16322	0.000812313
15	16	SYP4	0.163236	-4.7652e-05
15	17	SYP4	0.16306	-0.00110019
15	18	SYP4	0.163203	-0.00183284
15	19	SYP4	0.164346	-0.00156603
15	20	SYP4	0.165335	-0.00145301
15	21	SYP4	0.167652	-1.27317e-05
15	22	SYP4	0.169821	0.00128016
15	23	SYP4	0.175443	0.00602606
15	24	SYP4	0.188132	0.0178394
15	25	SYP4	0.20984	0.0386711
15	26	SYP4	0.251098	0.0790531
15	27	SYP4	0.325102	0.152181
15	28	SYP4	0.442546	0.268749
15	29	SYP4	0.608891	0.434218
15	30	SYP4	0.792828	0.617279
15	31	SYP4	0.949009	0.772584
15	32	SYP4	1.05146	0.874163
15	33	SYP4	1.12641	0.948234
15	34	SYP4	1.18801	1.00896
15	35	SYP4	1.23753	1.0576
15	36	SYP4	1.27335	1.09254
15	37	SYP4	1.29991	1.11823
15	38	SYP4	1.3227	1.14014
15	39	SYP4	1.34309	1.15965
15	40	SYP4	1.35538	1.17107
16	1	SYP4	0.140047	-0.0152913
16	2	SYP4	0.144939	-0.0111592
16	3	SYP4	0.153049	-0.00380892
16	4	SYP4	0.156808	-0.000810091
16	5	SYP4	0.158021	-0.000357456
16	6	SYP4	0.159525	0.000386393
16	7	SYP4	0.16014	0.000241268
16	8	SYP4	0.162508	0.00184925
16	9	SYP4	0.163976	0.00255729
16	10	SYP4	0.16425	0.00207087
16	11	SYP4	0.164501	0.00156217
16	12	SYP4	0.164324	0.000624378
16	13	SYP4	0.165092	0.00063196
16	14	SYP4	0.16502	-0.00019987
16	15	SYP4	0.165261	-0.000718776
16	16	SYP4	0.165781	-0.000958956
16	17	SYP4	0.16702	-0.000480363
16	18	SYP4	0.166876	-0.00138429
16	19	SYP4	0.167109	-0.00191146
16	20	SYP4	0.168223	-0.00155762
16	21	SYP4	0.16984	-0.000700777
16	22	SYP4	0.174266	0.002965
16	23	SYP4	0.17955	0.00748948
16	24	SYP4	0.189853	0.0170316
16	25	SYP4	0.210396	0.036815
16	26	SYP4	0.249906	0.0755646
16	27	SYP4	0.318679	0.143577
16	28	SYP4	0.434587	0.258725
16	29	SYP4	0.605052	0.42843
16	30	SYP4	0.805776	0.628394
16	31	SYP4	0.987509	0.809366
16	32	SYP4	1.11194	0.933039
16	33	SYP4	1.19878	1.01911
16	34	SYP4	1.2676	1.08718
16	35	SYP4	1.32392	1.14274
16	36	SYP4	1.3633	1.18136
16	37	SYP4	1.39326	1.21056
16	38	SYP4	1.42034	1.23688
16	39	SYP4	1.44023	1.256
16	40	SYP4	1.45352	1.26854
17	1	SYP4	0.14265	-0.014531
17	2	SYP4	0.148769	-0.00923743
17	3	SYP4	0.155326	-0.00350516
17	4	SYP4	0.158567	-0.00108877
17	5	SYP4	0.159874	-0.000606974
17	6	SYP4	0.161962	0.000657062
17	7	SYP4	0.163299	0.00116908
17	8	SYP4	0.16467	0.00171524
17	9	SYP4	0.16549	0.0017098
17	10	SYP4	0.165921	0.00131629
17	11	SYP4	0.166341	0.000911474
17	12	SYP4	0.167583	0.00132871
17	13	SYP4	0.167949	0.000869544
17	14	SYP4	0.168822	0.000917764
17	15	SYP4	0.168663	-6.57709e-05
17	16	SYP4	0.168607	-0.000946593
17	17	SYP4	0.168583	-0.00179569
17	18	SYP4	0.169318	-0.00188513
17	19	SYP4	0.169647	-0.00238077
17	20	SYP4	0.172007	-0.000845902
17	21	SYP4	0.173119	-0.000559203
17	22	SYP4	0.177588	0.003085
17	23	SYP4	0.182831	0.0075034
17	24	SYP4	0.195323	0.0191705
17	25	SYP4	0.219786	0.0428087
17	26	SYP4	0.263137	0.0853351
17	27	SYP4	0.342144	0.163518
17	28	SYP4	0.470185	0.290733
17	29	SYP4	0.652981	0.472705
17	30	SYP4	0.862306	0.681204
17	31	SYP4	1.04529	0.86336
17	32	SYP4	1.17026	0.987504
17	33	SYP4	1.25795	1.07437
17	34	SYP4	1.3296	1.1452
17	35	SYP4	1.38716	1.20193
17	36	SYP4	1.42998	1.24393
17	37	SYP4	1.46253	1.27566
17	38	SYP4	1.48894	1.30124
17	39	SYP4	1.50647	1.31794
17	40	SYP4	1.51746	1.32811
18	1	SYP4	0.170295	-0.0146674
18	2	SYP4	0.175932	-0.009796
18	3	SYP4	0.183648	-0.00284512
18	4	SYP4	0.186439	-0.000818976
18	5	SYP4	0.187651	-0.000372591
18	6	SYP4	0.188726	-6.24771e-05
18	7	SYP4	0.189734	0.000180507
18	8	SYP4	0.192823	0.0025038
18	9	SYP4	0.193528	0.00244421
18	10	SYP4	0.193613	0.00176394
18	11	SYP4	0.193584	0.000969294
18	12	SYP4	0.193903	0.000522921
18	13	SYP4	0.194497	0.000352085
18	14	SYP4	0.194685	-0.000225299
18	15	SYP4	0.195753	7.73051e-05
18	16	SYP4	0.195574	-0.000866648
18	17	SYP4	0.195355	-0.0018513
18	18	SYP4	0.195561	-0.00240961
18	19	SYP4	0.196086	-0.00265034
18	20	SYP4	0.198975	-0.000526341
18	21	SYP4	0.200996	0.000729312
18	22	SYP4	0.204117	0.00308533
18	23	SYP4	0.210411	0.00861436
18	24	SYP4	0.22453	0.0219672
18	25	SYP4	0.24895	0.0456228
18	26	SYP4	0.293675	0.0895826
18	27	SYP4	0.3732	0.168343
18	28	SYP4	0.505154	0.299531
18	29	SYP4	0.692259	0.485871
18	30	SYP4	0.905985	0.698831
18	31	SYP4	1.09654	0.888624
18	32	SYP4	1.21938	1.0107
18	33	SYP4	1.30501	1.09556
18	34	SYP4	1.37866	1.16845
18	35	SYP4	1.43497	1.22399
18	36	SYP4	1.47502	1.26328
18	37	SYP4	1.50608	1.29357
18	38	SYP4	1.53287	1.3196
18	39	SYP4	1.54901	1.33497
18	40	SYP4	1.56351	1.34871
19	1	SYP4	0.185871	-0.0219676
19	2	SYP4	0.194039	-0.0144737
19	3	SYP4	0.202985	-0.00620238
19	4	SYP4	0.208343	-0.00151823
19	5	SYP4	0.211252	0.000716816
19	6	SYP4	0.213529	0.00232049
19	7	SYP4	0.214106	0.00222336
19	8	SYP4	0.214243	0.00168626
19	9	SYP4	0.215531	0.00229996
19	10	SYP4	0.215289	0.00138486
19	11	SYP4	0.215755	0.00117658
19	12	SYP4	0.216649	0.00139619
19	13	SYP4	0.216241	0.000314374
19	14	SYP4	0.215796	-0.000804663
19	15	SYP4	0.216217	-0.00105757
19	16	SYP4	0.217489	-0.000458696
19	17	SYP4	0.218464	-0.000158055
19	18	SYP4	0.217146	-0.00214988
19	19	SYP4	0.216867	-0.0031034
19	20	SYP4	0.219533	-0.00111104
19	21	SYP4	0.221483	0.000164999
19	22	SYP4	0.224872	0.00288005
19	23	SYP4	0.230591	0.00792565
19	24	SYP4	0.242918	0.0195784
19	25	SYP4	0.266147	0.0421339
19	26	SYP4	0.307486	0.0827988
19	27	SYP4	0.381497	0.156136
19	28	SYP4	0.5024	0.276365
19	29	SYP4	0.674325	0.447616
19	30	SYP4	0.876551	0.649168
19	31	SYP4	1.0582	0.830141
19	32	SYP4	1.18182	0.953089
19	33	SYP4	1.26688	1.03748
19	34	SYP4	1.34	1.10992
19	35	SYP4	1.39919	1.16843
19	36	SYP4	1.44248	1.21105
19	37	SYP4	1.47423	1.24213
19	38	SYP4	1.49807	1.26529
19	39	SYP4	1.52087	1.28742
19	40	SYP4	1.53458	1.30045
20	1	SYP4	0.199234	-0.0223803
20	2	SYP4	0.206137	-0.0164647
20	3	SYP4	0.217217	-0.00637249
20	4	SYP4	0.222816	-0.00176074
20	5	SYP4	0.226583	0.00101765
20	6	SYP4	0.22757	0.00101707
20	7	SYP4	0.229486	0.00194594
20	8	SYP4	0.230939	0.0024113
20	9	SYP4	0.232028	0.00251158
20	10	SYP4	0.233261	0.0027578
20	11	SYP4	0.233098	0.00160676
20	12	SYP4	0.232425	-5.46469e-05
20	13	SYP4	0.232972	-0.000494848
20	14	SYP4	0.234533	7.8721e-05
20	15	SYP4	0.23562	0.000177435
20	16	SYP4	0.235891	-0.000539719
20	17	SYP4	0.236375	-0.00104254
20	18	SYP4	0.236874	-0.00153158
20	19	SYP4	0.237342	-0.00205116
20	20	SYP4	0.238771	-0.00161004
20	21	SYP4	0.24128	-8.91543e-05
20	22	SYP4	0.244379	0.00202266
20	23	SYP4	0.248109	0.00476483
20	24	SYP4	0.260514	0.0161822
20	25	SYP4	0.283935	0.0386153
20	26	SYP4	0.32739	0.0810817
20	27	SYP4	0.404479	0.157184
20	28	SYP4	0.531722	0.283439
20	29	SYP4	0.713778	0.464507
20	30	SYP4	0.926425	0.676166
20	31	SYP4	1.11727	0.866019
20	32	SYP4	1.24742	0.99519
20	33	SYP4	1.34036	1.08714
20	34	SYP4	1.42076	1.16655
20	35	SYP4	1.48522	1.23002
20	36	SYP4	1.53113	1.27494
20	37	SYP4	1.56648	1.30931
20	38	SYP4	1.59252	1.33436
20	39	SYP4	1.61419	1.35504
20	40	SYP4	1.63171	1.37158
21	1	SYP4	0.189651	-0.0221468
21	2	SYP4	0.19651	-0.0161885
21	3	SYP4	0.207414	-0.00618613
21	4	SYP4	0.214322	-0.000179227
21	5	SYP4	0.216885	0.00148234
21	6	SYP4	0.217615	0.00131095
21	7	SYP4	0.218663	0.00145784
21	8	SYP4	0.218644	0.000537259
21	9	SYP4	0.219696	0.000687905
21	10	SYP4	0.221158	0.00124835
21	11	SYP4	0.222457	0.00164635
21	12	SYP4	0.222397	0.00068464
21	13	SYP4	0.223522	0.000908421
21	14	SYP4	0.225242	0.00172755
21	15	SYP4	0.225194	0.000778457
21	16	SYP4	0.224657	-0.00066033
21	17	SYP4	0.225069	-0.00114984
21	18	SYP4	0.225039	-0.00208042
21	19	SYP4	0.224941	-0.00307997
21	20	SYP4	0.227056	-0.00186647
21	21	SYP4	0.229703	-0.000120502
21	22	SYP4	0.233578	0.00285283
21	23	SYP4	0.237339	0.00571243
21	24	SYP4	0.248382	0.0158544
21	25	SYP4	0.268446	0.0350169
21	26	SYP4	0.308308	0.0739777
21	27	SYP4	0.381223	0.145992
21	28	SYP4	0.502232	0.266099
21	29	SYP4	0.674829	0.437795
21	30	SYP4	0.881336	0.643401
21	31	SYP4	1.07042	0.831581
21	32	SYP4	1.20156	0.961825
21	33	SYP4	1.29456	1.05392
21	34	SYP4	1.37065	1.12911
21	35	SYP4	1.4329	1.19046
21	36	SYP4	1.4816	1.23826
21	37	SYP4	1.51611	1.27186
21	38	SYP4	1.5415	1.29636
21	39	SYP4	1.5637	1.31765
21	40	SYP4	1.57663	1.32968
22	1	SYP4	0.181814	-0.0203252
22	2	SYP4	0.187943	-0.0152035
22	3	SYP4	0.197747	-0.00640634
22	4	SYP4	0.205059	-0.000100528
22	5	SYP4	0.207998	0.00183192
22	6	SYP4	0.20966	0.00248696
22	7	SYP4	0.210196	0.00201613
22	8	SYP4	0.210349	0.0011627
22	9	SYP4	0.211765	0.00157229
22	10	SYP4	0.212024	0.000823896
22	11	SYP4	0.213253	0.00104667
22	12	SYP4	0.214681	0.00146826
22	13	SYP4	0.213566	-0.000653293
22	14	SYP4	0.213446	-0.00178019
22	15	SYP4	0.216418	0.000185022
22	16	SYP4	0.216818	-0.000421945
22	17	SYP4	0.216067	-0.00217901
22	18	SYP4	0.216071	-0.00318213
22	19	SYP4	0.218461	-0.0017986
22	20	SYP4	0.220999	-0.000267752
22	21	SYP4	0.22274	0.00046649
22	22	SYP4	0.227009	0.00372946
22	23	SYP4	0.234813	0.0105261
22	24	SYP4	0.250327	0.0250337
22	25	SYP4	0.277421	0.0511211
22	26	SYP4	0.331785	0.104479
22	27	SYP4	0.422758	0.194445
22	28	SYP4	0.565455	0.336136
22	29	SYP4	0.754564	0.524237
22	30	SYP4	0.953659	0.722325
22	31	SYP4	1.11262	0.880284
22	32	SYP4	1.2159	0.982556
22	33	SYP4	1.29434	1.05999
22	34	SYP4	1.35906	1.1237
22	35	SYP4	1.4097	1.17333
22	36	SYP4	1.4511	1.21373
22	37	SYP4	1.4787	1.24032
22	38	SYP4	1.50185	1.26247
22	39	SYP4	1.52207	1.28167
22	40	SYP4	1.53544	1.29404
23	1	SYP4	0.165107	-0.0144528
23	2	SYP4	0.169888	-0.0105354
23	3	SYP4	0.178295	-0.0029919
23	4	SYP4	0.181924	-0.000225168
23	5	SYP4	0.182861	-0.000151867
23	6	SYP4	0.183342	-0.000533841
23	7	SYP4	0.185874	0.00113466
23	8	SYP4	0.188385	0.00278221
23	9	SYP4	0.188628	0.00216267
23	10	SYP4	0.189441	0.00211272
23	11	SYP4	0.188955	0.00076284
23	12	SYP4	0.188332	-0.000723131
23	13	SYP4	0.188838	-0.00108016
23	14	SYP4	0.190931	0.000149962
23	15	SYP4	0.191308	-0.000336335
23	16	SYP4	0.190875	-0.00163312
23	17	SYP4	0.191606	-0.00176508
23	18	SYP4	0.192826	-0.0014079
23	19	SYP4	0.193746	-0.00135169
23	20	SYP4	0.196001	4.10034e-05
23	21	SYP4	0.197353	0.000529168
23	22	SYP4	0.200212	0.00252497
23	23	SYP4	0.206888	0.00833781
23	24	SYP4	0.222621	0.0232078
23	25	SYP4	0.247973	0.0476967
23	26	SYP4	0.294995	0.0938553
23	27	SYP4	0.378936	0.176934
23	28	SYP4	0.511099	0.308233
23	29	SYP4	0.683002	0.479273
23	30	SYP4	0.861536	0.656944
23	31	SYP4	0.998826	0.793371
23	32	SYP4	1.09002	0.883702
23	33	SYP4	1.16285	0.955668
23	34	SYP4	1.22337	1.01532
23	35	SYP4	1.26811	1.05921
23	36	SYP4	1.30431	1.09454
23	37	SYP4	1.33442	1.12379
23	38	SYP4	1.35509	1.1436
23	39	SYP4	1.37307	1.16071
23	40	SYP4	1.38415	1.17093
24	1	SYP4	0.137287	-0.0125699
24	2	SYP4	0.142728	-0.00765877
24	3	SYP4	0.149762	-0.00115326
24	4	SYP4	0.151908	0.000463309
24	5	SYP4	0.153544	0.00156999
24	6	SYP4	0.1518	-0.000704133
24	7	SYP4	0.151574	-0.00145876
24	8	SYP4	0.153906	0.000343289
24	9	SYP4	0.15394	-0.000151964
24	10	SYP4	0.154054	-0.000567257
24	11	SYP4	0.156323	0.00117274
24	12	SYP4	0.156553	0.000873123
24	13	SYP4	0.156915	0.000705979
24	14	SYP4	0.159646	0.00290793
24	15	SYP4	0.158559	0.00129152
24	16	SYP4	0.157097	-0.000700118
24	17	SYP4	0.156514	-0.00181255
24	18	SYP4	0.156731	-0.0021251
24	19	SYP4	0.156328	-0.00305767
24	20	SYP4	0.157016	-0.00289882
24	21	SYP4	0.160896	0.000451841
24	22	SYP4	0.165823	0.00484991
24	23	SYP4	0.171525	0.0100222
24	24	SYP4	0.184415	0.022383
24	25	SYP4	0.210197	0.0476354
24	26	SYP4	0.252985	0.0898946
24	27	SYP4	0.327666	0.164046
24	28	SYP4	0.440818	0.276669
24	29	SYP4	0.588646	0.423968
24	30	SYP4	0.7446	0.579392
24	31	SYP4	0.865646	0.699909
24	32	SYP4	0.940328	0.774062
24	33	SYP4	1.00032	0.833521
24	34	SYP4	1.05237	0.885049
24	35	SYP4	1.09316	0.925302
24	36	SYP4	1.13064	0.962256
24	37	SYP4	1.15205	0.983134
24	38	SYP4	1.16747	0.998028
24	39	SYP4	1.18119	1.01122
24	40	SYP4	1.18944	1.01894
25	1	SYP4	0.134615	-0.0162166
25	2	SYP4	0.141108	-0.0106058
25	3	SYP4	0.149918	-0.00267757
25	4	SYP4	0.15351	3.23693e-05
25	5	SYP4	0.154671	0.000311269
25	6	SYP4	0.15523	-1.13909e-05
25	7	SYP4	0.15619	6.67158e-05
25	8	SYP4	0.157569	0.000564678
25	9	SYP4	0.160025	0.00213861
25	10	SYP4	0.161096	0.00232791
25	11	SYP4	0.160992	0.00134197
25	12	SYP4	0.160677	0.000144772
25	13	SYP4	0.160345	-0.00106889
25	14	SYP4	0.162068	-0.000227723
25	15	SYP4	0.162337	-0.000840479
25	16	SYP4	0.163469	-0.000590383
25	17	SYP4	0.164306	-0.000635941
25	18	SYP4	0.164759	-0.00106462
25	19	SYP4	0.165076	-0.00162953
25	20	SYP4	0.166215	-0.00137233
25	21	SYP4	0.168737	0.0002683
25	22	SYP4	0.172273	0.00292227
25	23	SYP4	0.177576	0.00734302
25	24	SYP4	0.189902	0.018787
25	25	SYP4	0.212442	0.0404453
25	26	SYP4	0.25426	0.0813816
25	27	SYP4	0.32963	0.15587
25	28	SYP4	0.446255	0.271614
25	29	SYP4	0.599492	0.423968
25	30	SYP4	0.767622	0.591216
25	31	SYP4	0.90014	0.722852
25	32	SYP4	0.984648	0.806478
25	33	SYP4	1.04811	0.869064
25	34	SYP4	1.10036	0.920427
25	35	SYP4	1.14075	0.959934
25	36	SYP4	1.17314	0.991441
25	37	SYP4	1.19888	1.0163
25	38	SYP4	1.21642	1.03296
25	39	SYP4	1.23043	1.04609
25	40	SYP4	1.24382	1.05859
26	1	SYP4	0.151498	-0.0178788
26	2	SYP4	0.158727	-0.0116753
26	3	SYP4	0.166348	-0.00508029
26	4	SYP4	0.170678	-0.00177595
26	5	SYP4	0.174294	0.000813702
26	6	SYP4	0.175498	0.000992167
26	7	SYP4	0.177675	0.00214308
26	8	SYP4	0.178579	0.00202183
26	9	SYP4	0.178881	0.00129808
26	10	SYP4	0.179179	0.000569919
26	11	SYP4	0.180217	0.000582191
26	12	SYP4	0.18138	0.000719723
26	13	SYP4	0.183308	0.00162162
26	14	SYP4	0.184074	0.00136119
26	15	SYP4	0.18506	0.00132179
26	16	SYP4	0.184225	-0.000539345
26	17	SYP4	0.183658	-0.0021324
26	18	SYP4	0.184706	-0.00210955
26	19	SYP4	0.185743	-0.00209838
26	20	SYP4	0.18662	-0.00224712
26	21	SYP4	0.1893	-0.000593197
26	22	SYP4	0.19405	0.00313094
26	23	SYP4	0.200533	0.00858795
26	24	SYP4	0.213399	0.0204282
26	25	SYP4	0.23899	0.0449932
26	26	SYP4	0.285555	0.0905325
26	27	SYP4	0.36712	0.171072
26	28	SYP4	0.493403	0.296329
26	29	SYP4	0.660115	0.462015
26	30	SYP4	0.836913	0.637787
26	31	SYP4	0.974023	0.773872
26	32	SYP4	1.06287	0.861696
26	33	SYP4	1.13102	0.928817
26	34	SYP4	1.18692	0.983688
26	35	SYP4	1.2297	1.02545
26	36	SYP4	1.26148	1.0562
26	37	SYP4	1.28602	1.07972
26	38	SYP4	1.30506	1.09773
26	39	SYP4	1.32066	1.11231
26	40	SYP4	1.33109	1.12171
27	1	SYP4	0.162771	-0.0203516
27	2	SYP4	0.169704	-0.0142769
27	3	SYP4	0.179451	-0.00538712
27	4	SYP4	0.184344	-0.00135254
27	5	SYP4	0.187236	0.000681666
27	6	SYP4	0.189031	0.00161923
27	7	SYP4	0.190381	0.0021109
27	8	SYP4	0.19104	0.00191171
27	9	SYP4	0.192056	0.00207018
27	10	SYP4	0.192299	0.0014548
27	11	SYP4	0.192609	0.000907645
27	12	SYP4	0.192766	0.000206087
27	13	SYP4	0.192852	-0.000565656
27	14	SYP4	0.194871	0.000595266
27	15	SYP4	0.195385	0.000251589
27	16	SYP4	0.195214	-0.000777393
27	17	SYP4	0.195861	-0.000987496
27	18	SYP4	0.195941	-0.00176565
27	19	SYP4	0.19604	-0.00252486
27	20	SYP4	0.197915	-0.00150728
27	21	SYP4	0.200464	0.000183822
27	22	SYP4	0.204013	0.00287509
27	23	SYP4	0.209884	0.00788725
27	24	SYP4	0.224486	0.0216315
27	25	SYP4	0.253312	0.0495997
27	26	SYP4	0.303825	0.0992556
27	27	SYP4	0.391821	0.186393
27	28	SYP4	0.527182	0.320896
27	29	SYP4	0.701291	0.494147
27	30	SYP4	0.876423	0.668422
27	31	SYP4	1.00858	0.799722
27	32	SYP4	1.09783	0.88811
27	33	SYP4	1.17023	0.95965
27	34	SYP4	1.22985	1.01842
27	35	SYP4	1.27443	1.06214
27	36	SYP4	1.30635	1.0932
27	37	SYP4	1.33286	1.11885
27	38	SYP4	1.35329	1.13843
27	39	SYP4	1.37197	1.15624
27	40	SYP4	1.38344	1.16686
28	1	SYP4	0.197183	-0.0244507
28	2	SYP4	0.205938	-0.0168142
28	3	SYP4	0.216369	-0.00750342
28	4	SYP4	0.22195	-0.00304089
28	5	SYP4	0.226615	0.000504439
28	6	SYP4	0.2287	0.00146961
28	7	SYP4	0.230698	0.00234903
28	8	SYP4	0.23121	0.00174175
28	9	SYP4	0.233062	0.00247397
28	10	SYP4	0.234929	0.00322214
28	11	SYP4	0.235014	0.00218751
28	12	SYP4	0.235822	0.00187597
28	13	SYP4	0.236196	0.00113043
28	14	SYP4	0.23661	0.000425526
28	15	SYP4	0.236506	-0.000797639
28	16	SYP4	0.238004	-0.000419108
28	17	SYP4	0.239532	-1.01635e-05
28	18	SYP4	0.239715	-0.000947062
28	19	SYP4	0.240096	-0.00168509
28	20	SYP4	0.241234	-0.00166648
28	21	SYP4	0.242709	-0.00131053
28	22	SYP4	0.248225	0.00308633
28	23	SYP4	0.256101	0.00984241
28	24	SYP4	0.269527	0.0221494
28	25	SYP4	0.296833	0.0483358
28	26	SYP4	0.345872	0.0962557
28	27	SYP4	0.433176	0.182441
28	28	SYP4	0.570664	0.318809
28	29	SYP4	0.755556	0.502582
28	30	SYP4	0.951636	0.697542
28	31	SYP4	1.10743	0.852218
28	32	SYP4	1.20812	0.951792
28	33	SYP4	1.28477	1.02732
28	34	SYP4	1.34732	1.08875
28	35	SYP4	1.39669	1.137
28	36	SYP4	1.43337	1.17256
28	37	SYP4	1.46046	1.19853
28	38	SYP4	1.48293	1.21988
28	39	SYP4	1.50027	1.23611
28	40	SYP4	1.51156	1.24628
29	1	SYP4	0.21729	-0.0256267
29	2	SYP4	0.225682	-0.0182637
29	3	SYP4	0.236768	-0.00820817
29	4	SYP4	0.243537	-0.00246879
29	5	SYP4	0.247182	0.000146949
29	6	SYP4	0.250089	0.0020239
29	7	SYP4	0.252117	0.00302234
29	8	SYP4	0.253089	0.00296432
29	9	SYP4	0.254958	0.00380341
29	10	SYP4	0.255815	0.00363116
29	11	SYP4	0.255469	0.00225531
29	12	SYP4	0.25498	0.000736763
29	13	SYP4	0.255347	7.39332e-05
29	14	SYP4	0.255717	-0.000586363
29	15	SYP4	0.256142	-0.00119069
29	16	SYP4	0.256738	-0.00162428
29	17	SYP4	0.256912	-0.00248002
29	18	SYP4	0.258906	-0.00151597
29	19	SYP4	0.260475	-0.000976636
29	20	SYP4	0.261283	-0.00119815
29	21	SYP4	0.26289	-0.000620819
29	22	SYP4	0.266752	0.00221181
29	23	SYP4	0.274244	0.0086734
29	24	SYP4	0.288022	0.0214221
29	25	SYP4	0.314881	0.0472512
29	26	SYP4	0.36387	0.0952104
29	27	SYP4	0.449237	0.179548
29	28	SYP4	0.587698	0.316979
29	29	SYP4	0.774884	0.503135
29	30	SYP4	0.978545	0.705767
29	31	SYP4	1.14674	0.872932
29	32	SYP4	1.25114	0.976298
29	33	SYP4	1.32937	1.05351
29	34	SYP4	1.39551	1.11861
29	35	SYP4	1.44878	1.17086
29	36	SYP4	1.48951	1.21056
29	37	SYP4	1.51913	1.23914
29	38	SYP4	1.54087	1.25985
29	39	SYP4	1.55974	1.2777
29	40	SYP4	1.57434	1.29126
30	1	SYP4	0.247247	-0.0246504
30	2	SYP4	0.256315	-0.0166327
30	3	SYP4	0.267893	-0.00610576
30	4	SYP4	0.271965	-0.00308426
30	5	SYP4	0.275987	-0.000113512
30	6	SYP4	0.278566	0.00141516
30	7	SYP4	0.279942	0.00174032
30	8	SYP4	0.282597	0.00334418
30	9	SYP4	0.28391	0.00360637
30	10	SYP4	0.284476	0.00312118
30	11	SYP4	0.283899	0.00149399
30	12	SYP4	0.283572	0.000115806
30	13	SYP4	0.285167	0.000660195
30	14	SYP4	0.285897	0.000338946
30	15	SYP4	0.287035	0.000426197
30	16	SYP4	0.286911	-0.000748441
30	17	SYP4	0.287239	-0.0014711
30	18	SYP4	0.28713	-0.00263125
30	19	SYP4	0.287586	-0.00322644
30	20	SYP4	0.29024	-0.00162309
30	21	SYP4	0.292534	-0.0003793
30	22	SYP4	0.297085	0.00312079
30	23	SYP4	0.304537	0.00952173
30	24	SYP4	0.319969	0.0239031
30	25	SYP4	0.349819	0.0527018
30	26	SYP4	0.405145	0.106977
30	27	SYP4	0.499039	0.19982
30	28	SYP4	0.641926	0.341656
30	29	SYP4	0.82945	0.528129
30	30	SYP4	1.02258	0.720209
30	31	SYP4	1.17193	0.868512
30	32	SYP4	1.26476	0.96029
30	33	SYP4	1.33645	1.03093
30	34	SYP4	1.39654	1.08996
30	35	SYP4	1.44162	1.13399
30	36	SYP4	1.47772	1.16904
30	37	SYP4	1.50491	1.19519
30	38	SYP4	1.52641	1.21563
30	39	SYP4	1.54467	1.23284
30	40	SYP4	1.56005	1.24718
31	1	SYP4	0.193642	-0.0209769
31	2	SYP4	0.201082	-0.0143705
31	3	SYP4	0.210361	-0.00592656
31	4	SYP4	0.215984	-0.0011371
31	5	SYP4	0.218164	0.000208209
31	6	SYP4	0.219566	0.000775806
31	7	SYP4	0.221585	0.00196025
31	8	SYP4	0.222872	0.00241304
31	9	SYP4	0.223385	0.00209156
31	10	SYP4	0.223673	0.00154601
31	11	SYP4	0.224527	0.00156532
31	12	SYP4	0.224711	0.000915071
31	13	SYP4	0.225225	0.000595066
31	14	SYP4	0.22548	1.57803e-05
31	15	SYP4	0.225759	-0.000539991
31	16	SYP4	0.226618	-0.000515019
31	17	SYP4	0.227028	-0.000939497
31	18	SYP4	0.227436	-0.0013652
31	19	SYP4	0.227716	-0.00192031
31	20	SYP4	0.229342	-0.00112794
31	21	SYP4	0.23269	0.00138552
31	22	SYP4	0.238102	0.00596326
31	23	SYP4	0.248293	0.01532
31	24	SYP4	0.262089	0.0282812
31	25	SYP4	0.290736	0.0560942
31	26	SYP4	0.346558	0.111082
31	27	SYP4	0.439627	0.203317
31	28	SYP4	0.588189	0.351045
31	29	SYP4	0.78994	0.551962
31	30	SYP4	1.00239	0.763575
31	31	SYP4	1.1676	0.927949
31	32	SYP4	1.27277	1.03229
31	33	SYP4	1.35067	1.10935
31	34	SYP4	1.42086	1.1787
31	35	SYP4	1.47336	1.23037
31	36	SYP4	1.51332	1.2695
31	37	SYP4	1.54131	1.29666
31	38	SYP4	1.5652	1.31971
31	39	SYP4	1.58424	1.33792
31	40	SYP4	1.5973	1.35014
32	1	SYP4	0.212913	-0.0209916
32	2	SYP4	0.220277	-0.0145756
32	3	SYP4	0.231571	-0.00422816
32	4	SYP4	0.235274	-0.00147234
32	5	SYP4	0.237217	-0.000476755
32	6	SYP4	0.240445	0.0018036
32	7	SYP4	0.242367	0.00277862
32	8	SYP4	0.242489	0.00195309
32	9	SYP4	0.242123	0.000639805
32	10	SYP4	0.243085	0.000654285
32	11	SYP4	0.2442	0.000822456
32	12	SYP4	0.246447	0.00212233
32	13	SYP4	0.245864	0.000591406
32	14	SYP4	0.244762	-0.00145785
32	15	SYP4	0.245544	-0.00162273
32	16	SYP4	0.247368	-0.000746073
32	17	SYP4	0.249573	0.00051173
32	18	SYP4	0.249225	-0.00078381
32	19	SYP4	0.248732	-0.00222389
32	20	SYP4	0.250815	-0.00108756
32	21	SYP4	0.255072	0.00222186
32	22	SYP4	0.260758	0.00696046
32	23	SYP4	0.268182	0.0134372
32	24	SYP4	0.283617	0.027925
32	25	SYP4	0.316306	0.0596663
32	26	SYP4	0.375979	0.118392
32	27	SYP4	0.478018	0.219484
32	28	SYP4	0.638743	0.379262
32	29	SYP4	0.850695	0.590266
32	30	SYP4	1.07458	0.813206
32	31	SYP4	1.25234	0.990015
32	32	SYP4	1.36583	1.10256
32	33	SYP4	1.45268	1.18846
32	34	SYP4	1.52515	1.25998
32	35	SYP4	1.58142	1.3153
32	36	SYP4	1.62067	1.35362
32	37	SYP4	1.65253	1.38453
32	38	SYP4	1.68158	1.41263
32	39	SYP4	1.70267	1.43277
32	40	SYP4	1.71367	1.44282
33	1	SYP4	0.206195	-0.0210718
33	2	SYP4	0.213433	-0.0149162
33	3	SYP4	0.223721	-0.00570953
33	4	SYP4	0.227104	-0.00340907
33	5	SYP4	0.231402	-0.000192777
33	6	SYP4	0.233888	0.00121128
33	7	SYP4	0.234949	0.00119043
33	8	SYP4	0.237369	0.00252771
33	9	SYP4	0.23986	0.00393653
33	10	SYP4	0.240737	0.00373225
33	11	SYP4	0.240451	0.00236441
33	12	SYP4	0.240424	0.0012545
33	13	SYP4	0.241862	0.00161098
33	14	SYP4	0.241367	3.37606e-05
33	15	SYP4	0.240892	-0.00152334
33	16	SYP4	0.242071	-0.00142624
33	17	SYP4	0.243024	-0.00155528
33	18	SYP4	0.242953	-0.00270829
33	19	SYP4	0.244219	-0.00252384
33	20	SYP4	0.245746	-0.00207958
33	21	SYP4	0.249681	0.000773245
33	22	SYP4	0.252482	0.00249284
33	23	SYP4	0.260999	0.00992781
33	24	SYP4	0.277175	0.0250219
33	25	SYP4	0.305948	0.0527127
33	26	SYP4	0.361284	0.106966
33	27	SYP4	0.454685	0.199286
33	28	SYP4	0.598378	0.341897
33	29	SYP4	0.794424	0.536861
33	30	SYP4	1.00303	0.744383
33	31	SYP4	1.16542	0.90569
33	32	SYP4	1.26743	1.00662
33	33	SYP4	1.34036	1.07846
33	34	SYP4	1.40489	1.14192
33	35	SYP4	1.45709	1.19303
33	36	SYP4	1.4928	1.22766
33	37	SYP4	1.51953	1.25331
33	38	SYP4	1.54259	1.27529
33	39	SYP4	1.55923	1.29085
33	40	SYP4	1.57019	1.30073
34	1	SYP4	0.162552	-0.0149858
34	2	SYP4	0.168294	-0.0101729
34	3	SYP4	0.175407	-0.00398875
34	4	SYP4	0.179591	-0.000734588
34	5	SYP4	0.181693	0.000438206
34	6	SYP4	0.182215	3.07477e-05
34	7	SYP4	0.184014	0.000900587
34	8	SYP4	0.18569	0.00164737
34	9	SYP4	0.186183	0.00121144
34	10	SYP4	0.188483	0.00258257
34	11	SYP4	0.18874	0.00191051
34	12	SYP4	0.188913	0.00115429
34	13	SYP4	0.190106	0.00141761
34	14	SYP4	0.189189	-0.00042865
34	15	SYP4	0.18859	-0.00195718
34	16	SYP4	0.189161	-0.00231535
34	17	SYP4	0.190165	-0.00224022
34	18	SYP4	0.192086	-0.0012482
34	19	SYP4	0.193144	-0.00111997
34	20	SYP4	0.195467	0.000274692
34	21	SYP4	0.198587	0.00246489
34	22	SYP4	0.204294	0.00724298
34	23	SYP4	0.215815	0.0178347
34	24	SYP4	0.236863	0.037953
34	25	SYP4	0.278951	0.079112
34	26	SYP4	0.354448	0.15368
34	27	SYP4	0.479316	0.277619
34	28	SYP4	0.660894	0.458268
34	29	SYP4	0.874177	0.670621
34	30	SYP4	1.06793	0.863442
34	31	SYP4	1.19999	0.994576
34	32	SYP4	1.29108	1.08473
34	33	SYP4	1.37011	1.16284
34	34	SYP4	1.43308	1.22488
34	35	SYP4	1.47826	1.26913
34	36	SYP4	1.50875	1.29869
34	37	SYP4	1.53717	1.32618
34	38	SYP4	1.56141	1.3495
34	39	SYP4	1.57842	1.36558
34	40	SYP4	1.59091	1.37713
35	1	SYP4	0.170658	-0.00996076
35	2	SYP4	0.174774	-0.00681251
35	3	SYP4	0.179601	-0.00295328
35	4	SYP4	0.181384	-0.00213903
35	5	SYP4	0.184871	0.000380769
35	6	SYP4	0.187237	0.00177795
35	7	SYP4	0.1874	0.000973239
35	8	SYP4	0.187473	7.82608e-05
35	9	SYP4	0.189364	0.00100112
35	10	SYP4	0.19261	0.00327976
35	11	SYP4	0.193568	0.00326942
35	12	SYP4	0.190645	-0.000620841
35	13	SYP4	0.190047	-0.00218734
35	14	SYP4	0.192913	-0.000288843
35	15	SYP4	0.193994	-0.00017622
35	16	SYP4	0.194683	-0.000455527
35	17	SYP4	0.19537	-0.000736279
35	18	SYP4	0.19557	-0.00150406
35	19	SYP4	0.196217	-0.00182535
35	20	SYP4	0.199894	0.000884446
35	21	SYP4	0.20122	0.00124181
35	22	SYP4	0.205297	0.00435095
35	23	SYP4	0.218555	0.016641
35	24	SYP4	0.237751	0.0348693
35	25	SYP4	0.277796	0.0739468
35	26	SYP4	0.345738	0.14092
35	27	SYP4	0.457931	0.252146
35	28	SYP4	0.624847	0.418094
35	29	SYP4	0.824899	0.617178
35	30	SYP4	1.01069	0.801997
35	31	SYP4	1.13974	0.93008
35	32	SYP4	1.22552	1.0149
35	33	SYP4	1.29751	1.08592
35	34	SYP4	1.35826	1.1457
35	35	SYP4	1.40448	1.19095
35	36	SYP4	1.43973	1.22523
35	37	SYP4	1.46462	1.24916
35	38	SYP4	1.48492	1.26849
35	39	SYP4	1.50205	1.28465
35	40	SYP4	1.51201	1.29364
36	1	SYP4	0.101664	-0.0111372
36	2	SYP4	0.106901	-0.00648424
36	3	SYP4	0.113048	-0.000922737
36	4	SYP4	0.113848	-0.000707364
36	5	SYP4	0.11389	-0.00125053
36	6	SYP4	0.115915	0.000190065
36	7	SYP4	0.11724	0.00093025
36	8	SYP4	0.117489	0.000594072
36	9	SYP4	0.118858	0.00137858
36	10	SYP4	0.119204	0.00113907
36	11	SYP4	0.120054	0.00140488
36	12	SYP4	0.119497	0.000262377
36	13	SYP4	0.119103	-0.000716071
36	14	SYP4	0.120135	-0.000269454
36	15	SYP4	0.120322	-0.000667054
36	16	SYP4	0.121529	-4.45367e-05
36	17	SYP4	0.121308	-0.000851279
36	18	SYP4	0.121673	-0.00107024
36	19	SYP4	0.122745	-0.000583938
36	20	SYP4	0.1231	-0.000813856
36	21	SYP4	0.126496	0.00199777
36	22	SYP4	0.132547	0.00746389
36	23	SYP4	0.140533	0.014865
36	24	SYP4	0.157062	0.0308094
36	25	SYP4	0.189097	0.0622591
36	26	SYP4	0.245262	0.117839
36	27	SYP4	0.340041	0.212033
36	28	SYP4	0.47908	0.350488
36	29	SYP4	0.646037	0.51686
36	30	SYP4	0.798825	0.669063
36	31	SYP4	0.907195	0.776847
36	32	SYP4	0.975847	0.844915
36	33	SYP4	1.03219	0.900675
36	34	SYP4	1.0826	0.950503
36	35	SYP4	1.12058	0.987895
36	36	SYP4	1.14611	1.01284
36	37	SYP4	1.16778	1.03392
36	38	SYP4	1.18798	1.05353
36	39	SYP4	1.20235	1.06733
36	40	SYP4	1.21039	1.07478
37	1	SYP4	0.216592	-0.0242437
37	2	SYP4	0.224912	-0.0169038
37	3	SYP4	0.23798	-0.00481459
37	4	SYP4	0.242545	-0.00122916
37	5	SYP4	0.244823	6.84407e-05
37	6	SYP4	0.24646	0.000726319
37	7	SYP4	0.248726	0.00201246
37	8	SYP4	0.250353	0.0026601
37	9	SYP4	0.250819	0.00214705
37	10	SYP4	0.250967	0.00131535
37	11	SYP4	0.251213	0.000581666
37	12	SYP4	0.251796	0.000184811
37	13	SYP4	0.254334	0.00174302
37	14	SYP4	0.254471	0.000901244
37	15	SYP4	0.254179	-0.00037025
37	16	SYP4	0.253633	-0.00189575
37	17	SYP4	0.254009	-0.00249988
37	18	SYP4	0.25551	-0.00197838
37	19	SYP4	0.256873	-0.00159489
37	20	SYP4	0.257969	-0.00147858
37	21	SYP4	0.261098	0.000670849
37	22	SYP4	0.264257	0.00285017
37	23	SYP4	0.273553	0.0111665
37	24	SYP4	0.291476	0.0281107
37	25	SYP4	0.324965	0.0606197
37	26	SYP4	0.382122	0.116797
37	27	SYP4	0.479144	0.21284
37	28	SYP4	0.62361	0.356327
37	29	SYP4	0.795706	0.527443
37	30	SYP4	0.95436	0.685117
37	31	SYP4	1.06881	0.798585
37	32	SYP4	1.14474	0.873536
37	33	SYP4	1.20897	0.936786
37	34	SYP4	1.25794	0.984775
37	35	SYP4	1.29252	1.01838
37	36	SYP4	1.32523	1.05011
37	37	SYP4	1.35116	1.07506
37	38	SYP4	1.36834	1.09126
37	39	SYP4	1.37967	1.10161
37	40	SYP4	1.38732	1.10828
38	1
38	2
38	3
38	4
38	5
38	6
38	7
38	8
38	9
38	10
38	11
38	12
38	13
38	14
38	15
38	16
38	17
38	18
38	19
38	20
38	21
38	22
38	23
38	24
38	25
38	26
38	27
38	28
38	29
38	30
38	31
38	32
38	33
38	34
38	35
38	36
38	37
38	38
38	39
38	40
39	1	SYP4	0.196191	-0.0229059
39	2	SYP4	0.20408	-0.0160861
39	3	SYP4	0.215745	-0.00548941
39	4	SYP4	0.221904	-0.000399221
39	5	SYP4	0.223331	-4.01337e-05
39	6	SYP4	0.225245	0.000804821
39	7	SYP4	0.227483	0.00197388
39	8	SYP4	0.228004	0.00142664
39	9	SYP4	0.229658	0.00201171
39	10	SYP4	0.229513	0.000798021
39	11	SYP4	0.229791	8.0643e-06
39	12	SYP4	0.232847	0.00199492
39	13	SYP4	0.233	0.00107957
39	14	SYP4	0.232816	-0.00017348
39	15	SYP4	0.234761	0.000703601
39	16	SYP4	0.235008	-0.000118244
39	17	SYP4	0.234883	-0.00131195
39	18	SYP4	0.235322	-0.00194161
39	19	SYP4	0.237212	-0.00111974
39	20	SYP4	0.238692	-0.000708812
39	21	SYP4	0.240971	0.00050137
39	22	SYP4	0.245718	0.00418032
39	23	SYP4	0.254898	0.0122917
39	24	SYP4	0.272642	0.0289669
39	25	SYP4	0.306121	0.0613771
39	26	SYP4	0.365203	0.11939
39	27	SYP4	0.46432	0.217439
39	28	SYP4	0.612341	0.364391
39	29	SYP4	0.793848	0.544829
39	30	SYP4	0.961808	0.711721
39	31	SYP4	1.08144	0.830282
39	32	SYP4	1.16189	0.909667
39	33	SYP4	1.22888	0.975584
39	34	SYP4	1.2822	1.02784
39	35	SYP4	1.32453	1.0691
39	36	SYP4	1.35722	1.10072
39	37	SYP4	1.37949	1.12193
39	38	SYP4	1.39576	1.13713
39	39	SYP4	1.41184	1.15214
39	40	SYP4	1.42352	1.16275
40	1	SYP4	0.18613	-0.0200597
40	2	SYP4	0.19314	-0.0139996
40	3	SYP4	0.202831	-0.00525881
40	4	SYP4	0.207381	-0.00165912
40	5	SYP4	0.210241	0.000250482
40	6	SYP4	0.213033	0.0020928
40	7	SYP4	0.214233	0.00234223
40	8	SYP4	0.215185	0.00234487
40	9	SYP4	0.214744	0.000953863
40	10	SYP4	0.214614	-0.000126247
40	11	SYP4	0.216352	0.000661265
40	12	SYP4	0.216633	-8.24426e-06
40	13	SYP4	0.217993	0.000401687
40	14	SYP4	0.220137	0.00159624
40	15	SYP4	0.220722	0.00123083
40	16	SYP4	0.221089	0.000648302
40	17	SYP4	0.220953	-0.000438543
40	18	SYP4	0.220541	-0.00179978
40	19	SYP4	0.220894	-0.00239696
40	20	SYP4	0.221276	-0.0029652
40	21	SYP4	0.224814	-0.000377655
40	22	SYP4	0.228649	0.00250797
40	23	SYP4	0.233155	0.0060638
40	24	SYP4	0.245535	0.0174931
40	25	SYP4	0.268333	0.0393418
40	26	SYP4	0.309037	0.0790949
40	27	SYP4	0.383077	0.152185
40	28	SYP4	0.505305	0.273463
40	29	SYP4	0.677372	0.44458
40	30	SYP4	0.875696	0.641954
40	31	SYP4	1.0522	0.817507
40	32	SYP4	1.17414	0.938493
40	33	SYP4	1.25942	1.02283
40	34	SYP4	1.32786	1.09032
40	35	SYP4	1.38357	1.14508
40	36	SYP4	1.42665	1.1872
40	37	SYP4	1.45734	1.21694
40	38	SYP4	1.48426	1.24292
40	39	SYP4	1.50441	1.26212
40	40	SYP4	1.51653	1.27328
41	1	SYP4	0.18899	-0.0214401
41	2	SYP4	0.196686	-0.0145825
41	3	SYP4	0.207804	-0.0043022
41	4	SYP4	0.211538	-0.00140713
41	5	SYP4	0.213565	-0.000217644
41	6	SYP4	0.214827	0.000206473
41	7	SYP4	0.217081	0.00162201
41	8	SYP4	0.217914	0.00161766
41	9	SYP4	0.218576	0.00144098
41	10	SYP4	0.219557	0.00158413
41	11	SYP4	0.220196	0.00138535
41	12	SYP4	0.222056	0.00240747
41	13	SYP4	0.222494	0.00200667
41	14	SYP4	0.221803	0.00047747
41	15	SYP4	0.220968	-0.00119459
41	16	SYP4	0.220971	-0.00203051
41	17	SYP4	0.223034	-0.000805131
41	18	SYP4	0.223806	-0.000871649
41	19	SYP4	0.22396	-0.00155478
41	20	SYP4	0.224347	-0.00200595
41	21	SYP4	0.225479	-0.00171268
41	22	SYP4	0.231383	0.00335407
41	23	SYP4	0.236386	0.0075185
41	24	SYP4	0.248588	0.0188828
41	25	SYP4	0.270979	0.040435
41	26	SYP4	0.312326	0.0809442
41	27	SYP4	0.387019	0.1548
41	28	SYP4	0.509137	0.276079
41	29	SYP4	0.682787	0.448891
41	30	SYP4	0.882858	0.648124
41	31	SYP4	1.05676	0.821185
41	32	SYP4	1.17498	0.93857
41	33	SYP4	1.25586	1.01861
41	34	SYP4	1.32077	1.08269
41	35	SYP4	1.37346	1.13453
41	36	SYP4	1.41481	1.17505
41	37	SYP4	1.44581	1.20521
41	38	SYP4	1.47085	1.22942
41	39	SYP4	1.48959	1.24731
41	40	SYP4	1.50443	1.26131
42	1	SYP4	0.173496	-0.0207838
42	2	SYP4	0.181193	-0.0141177
42	3	SYP4	0.191507	-0.00483332
42	4	SYP4	0.19492	-0.0024516
42	5	SYP4	0.200015	0.00161268
42	6	SYP4	0.201125	0.0016929
42	7	SYP4	0.201433	0.000970159
42	8	SYP4	0.202786	0.00129227
42	9	SYP4	0.203393	0.000869321
42	10	SYP4	0.204148	0.000593328
42	11	SYP4	0.205552	0.000967041
42	12	SYP4	0.208244	0.0026286
42	13	SYP4	0.207622	0.000976158
42	14	SYP4	0.206985	-0.000691797
42	15	SYP4	0.208878	0.00017045
42	16	SYP4	0.210373	0.000635805
42	17	SYP4	0.210491	-0.00027757
42	18	SYP4	0.210602	-0.00119685
42	19	SYP4	0.211661	-0.00116823
42	20	SYP4	0.212311	-0.00154908
42	21	SYP4	0.21288	-0.00200997
42	22	SYP4	0.217691	0.00176969
42	23	SYP4	0.22403	0.00707847
42	24	SYP4	0.237324	0.0193419
42	25	SYP4	0.258263	0.0392502
42	26	SYP4	0.299131	0.0790877
42	27	SYP4	0.374967	0.153893
42	28	SYP4	0.49971	0.277606
42	29	SYP4	0.675596	0.452461
42	30	SYP4	0.881862	0.657697
42	31	SYP4	1.06285	0.837659
42	32	SYP4	1.18809	0.961865
42	33	SYP4	1.27252	1.04526
42	34	SYP4	1.34232	1.11404
42	35	SYP4	1.39819	1.16887
42	36	SYP4	1.44182	1.21147
42	37	SYP4	1.47644	1.24506
42	38	SYP4	1.50173	1.26932
42	39	SYP4	1.5183	1.28486
42	40	SYP4	1.5315	1.29702
43	1	SYP4	0.177005	-0.0188197
43	2	SYP4	0.182679	-0.0139835
43	3	SYP4	0.191117	-0.00638432
43	4	SYP4	0.195616	-0.00272272
43	5	SYP4	0.199276	9.82611e-05
43	6	SYP4	0.20095	0.000934572
43	7	SYP4	0.2034	0.00254649
43	8	SYP4	0.203768	0.00207604
43	9	SYP4	0.204074	0.00154365
43	10	SYP4	0.204934	0.00156565
43	11	SYP4	0.205263	0.00105668
43	12	SYP4	0.207915	0.00287037
43	13	SYP4	0.208876	0.0029925
43	14	SYP4	0.208686	0.00196493
43	15	SYP4	0.207568	8.82353e-06
43	16	SYP4	0.207238	-0.00116014
43	17	SYP4	0.208278	-0.000958071
43	18	SYP4	0.207809	-0.00226563
43	19	SYP4	0.207655	-0.00325731
43	20	SYP4	0.210009	-0.00174173
43	21	SYP4	0.211188	-0.00140143
43	22	SYP4	0.215661	0.00223339
43	23	SYP4	0.221604	0.00733857
43	24	SYP4	0.230409	0.0153051
43	25	SYP4	0.247292	0.03135
43	26	SYP4	0.282609	0.0658288
43	27	SYP4	0.347009	0.129391
43	28	SYP4	0.456595	0.238138
43	29	SYP4	0.620504	0.401209
43	30	SYP4	0.824239	0.604106
43	31	SYP4	1.02903	0.808058
43	32	SYP4	1.17458	0.952775
43	33	SYP4	1.26751	1.04487
43	34	SYP4	1.34495	1.12147
43	35	SYP4	1.40343	1.17911
43	36	SYP4	1.45542	1.23025
43	37	SYP4	1.49399	1.26799
43	38	SYP4	1.52295	1.29611
43	39	SYP4	1.54294	1.31527
43	40	SYP4	1.55385	1.32533
44	1	SYP4	0.192421	-0.0176486
44	2	SYP4	0.199548	-0.011353
44	3	SYP4	0.206809	-0.00492205
44	4	SYP4	0.210467	-0.00209434
44	5	SYP4	0.214173	0.000780722
44	6	SYP4	0.214893	0.000670308
44	7	SYP4	0.216433	0.00137979
44	8	SYP4	0.217631	0.00174669
44	9	SYP4	0.217976	0.00126112
44	10	SYP4	0.219832	0.0022863
44	11	SYP4	0.219814	0.00143805
44	12	SYP4	0.219472	0.000265364
44	13	SYP4	0.220598	0.000560828
44	14	SYP4	0.222063	0.0011958
44	15	SYP4	0.221869	0.000170411
44	16	SYP4	0.221721	-0.000807772
44	17	SYP4	0.222263	-0.00109673
44	18	SYP4	0.224096	-9.4266e-05
44	19	SYP4	0.224955	-6.51451e-05
44	20	SYP4	0.224408	-0.00144265
44	21	SYP4	0.22443	-0.00225147
44	22	SYP4	0.228531	0.00101905
44	23	SYP4	0.233504	0.00516136
44	24	SYP4	0.243872	0.014699
44	25	SYP4	0.262904	0.0329
44	26	SYP4	0.301831	0.0709967
44	27	SYP4	0.372378	0.140713
44	28	SYP4	0.487013	0.254518
44	29	SYP4	0.660773	0.427447
44	30	SYP4	0.871356	0.637199
44	31	SYP4	1.07114	0.836155
44	32	SYP4	1.21401	0.978189
44	33	SYP4	1.31107	1.07443
44	34	SYP4	1.39038	1.1529
44	35	SYP4	1.45423	1.21592
44	36	SYP4	1.50091	1.26177
44	37	SYP4	1.53821	1.29824
44	38	SYP4	1.56788	1.32707
44	39	SYP4	1.58932	1.34769
44	40	SYP4	1.60021	1.35774
45	1	SYP4	0.214091	-0.0148285
45	2	SYP4	0.219221	-0.0102194
45	3	SYP4	0.225634	-0.00432762
45	4	SYP4	0.230073	-0.00041002
45	5	SYP4	0.232027	0.00102241
45	6	SYP4	0.232589	0.00106316
45	7	SYP4	0.233147	0.00109997
45	8	SYP4	0.233971	0.00140264
45	9	SYP4	0.234842	0.00175214
45	10	SYP4	0.235337	0.00172571
45	11	SYP4	0.234876	0.00074311
45	12	SYP4	0.235023	0.00036916
45	13	SYP4	0.235444	0.000269182
45	14	SYP4	0.235838	0.000140967
45	15	SYP4	0.235546	-0.000672076
45	16	SYP4	0.235095	-0.00164403
45	17	SYP4	0.234931	-0.00232938
45	18	SYP4	0.235704	-0.00207812
45	19	SYP4	0.236366	-0.00193748
45	20	SYP4	0.238797	-2.76902e-05
45	21	SYP4	0.239916	0.000570466
45	22	SYP4	0.243135	0.0032675
45	23	SYP4	0.249643	0.00925448
45	24	SYP4	0.259452	0.0185419
45	25	SYP4	0.279041	0.0376096
45	26	SYP4	0.317165	0.0752127
45	27	SYP4	0.3865	0.144026
45	28	SYP4	0.501686	0.258691
45	29	SYP4	0.668975	0.425459
45	30	SYP4	0.874926	0.630888
45	31	SYP4	1.06557	0.821012
45	32	SYP4	1.19834	0.953256
45	33	SYP4	1.28486	1.03926
45	34	SYP4	1.35715	1.11103
45	35	SYP4	1.41494	1.1683
45	36	SYP4	1.45903	1.21187
45	37	SYP4	1.49145	1.24376
45	38	SYP4	1.52038	1.27217
45	39	SYP4	1.53913	1.2904
45	40	SYP4	1.55047	1.30122
46	1	SYP4	0.210102	-0.0247526
46	2	SYP4	0.217939	-0.0180536
46	3	SYP4	0.228724	-0.00840577
46	4	SYP4	0.236243	-0.00202524
46	5	SYP4	0.241951	0.00254568
46	6	SYP4	0.242747	0.00220383
46	7	SYP4	0.24382	0.00213852
46	8	SYP4	0.244452	0.00163305
46	9	SYP4	0.244605	0.000648134
46	10	SYP4	0.244903	-0.000191914
46	11	SYP4	0.248596	0.00236258
46	12	SYP4	0.251026	0.00365501
46	13	SYP4	0.251506	0.0029971
46	14	SYP4	0.250608	0.000961162
46	15	SYP4	0.250003	-0.000781225
46	16	SYP4	0.251237	-0.000685345
46	17	SYP4	0.251133	-0.00192777
46	18	SYP4	0.250772	-0.00342652
46	19	SYP4	0.252885	-0.002451
46	20	SYP4	0.255364	-0.00111006
46	21	SYP4	0.259472	0.00185977
46	22	SYP4	0.266884	0.00813403
46	23	SYP4	0.280454	0.0205665
46	24	SYP4	0.305974	0.0449488
46	25	SYP4	0.356425	0.094262
46	26	SYP4	0.440091	0.17679
46	27	SYP4	0.577341	0.312902
46	28	SYP4	0.765506	0.499929
46	29	SYP4	0.969765	0.70305
46	30	SYP4	1.13927	0.871419
46	31	SYP4	1.25446	0.98547
46	32	SYP4	1.3423	1.07217
46	33	SYP4	1.41084	1.13958
46	34	SYP4	1.46638	1.19397
46	35	SYP4	1.50761	1.23407
46	36	SYP4	1.54129	1.26662
46	37	SYP4	1.56558	1.28976
46	38	SYP4	1.58763	1.31067
46	39	SYP4	1.60253	1.32443
46	40	SYP4	1.61639	1.33716
47	1	SYP4	0.191092	-0.0199035
47	2	SYP4	0.199052	-0.0129416
47	3	SYP4	0.207358	-0.00563278
47	4	SYP4	0.212059	-0.00192988
47	5	SYP4	0.216227	0.00124024
47	6	SYP4	0.216907	0.000923435
47	7	SYP4	0.218127	0.00114558
47	8	SYP4	0.218418	0.000438721
47	9	SYP4	0.220702	0.00172539
47	10	SYP4	0.22236	0.00238525
47	11	SYP4	0.222837	0.00186482
47	12	SYP4	0.222766	0.000796077
47	13	SYP4	0.224575	0.00160778
47	14	SYP4	0.225891	0.00192653
47	15	SYP4	0.225793	0.000830709
47	16	SYP4	0.225023	-0.000937005
47	17	SYP4	0.224797	-0.00216034
47	18	SYP4	0.224807	-0.00314769
47	19	SYP4	0.227473	-0.00148012
47	20	SYP4	0.230354	0.000403277
47	21	SYP4	0.235619	0.00467119
47	22	SYP4	0.2434	0.0114543
47	23	SYP4	0.256844	0.0239012
47	24	SYP4	0.285758	0.051817
47	25	SYP4	0.334085	0.0991466
47	26	SYP4	0.419231	0.183295
47	27	SYP4	0.55626	0.319326
47	28	SYP4	0.74162	0.503689
47	29	SYP4	0.935438	0.69651
47	30	SYP4	1.09372	0.853796
47	31	SYP4	1.20219	0.961269
47	32	SYP4	1.28214	1.04022
47	33	SYP4	1.35258	1.10966
47	34	SYP4	1.40975	1.16583
47	35	SYP4	1.44622	1.2013
47	36	SYP4	1.47922	1.23331
47	37	SYP4	1.50322	1.25631
47	38	SYP4	1.5217	1.27379
47	39	SYP4	1.53884	1.28994
47	40	SYP4	1.5471	1.2972
48	1	SYP4	0.113082	-0.0161278
48	2	SYP4	0.118857	-0.0110226
48	3	SYP4	0.125654	-0.00489536
48	4	SYP4	0.129671	-0.00154742
48	5	SYP4	0.132132	0.000244025
48	6	SYP4	0.134064	0.0015065
48	7	SYP4	0.136682	0.00345505
48	8	SYP4	0.137127	0.00323113
48	9	SYP4	0.136779	0.0022139
48	10	SYP4	0.13734	0.00210545
48	11	SYP4	0.135866	-3.8032e-05
48	12	SYP4	0.135392	-0.00118238
48	13	SYP4	0.137275	3.16779e-05
48	14	SYP4	0.137497	-0.000415475
48	15	SYP4	0.136764	-0.00181793
48	16	SYP4	0.13693	-0.00232214
48	17	SYP4	0.137597	-0.00232418
48	18	SYP4	0.138638	-0.00195244
48	19	SYP4	0.140273	-0.000986646
48	20	SYP4	0.14307	0.00114073
48	21	SYP4	0.146152	0.00355352
48	22	SYP4	0.15041	0.00714194
48	23	SYP4	0.160725	0.0167871
48	24	SYP4	0.179043	0.034436
48	25	SYP4	0.213767	0.0684907
48	26	SYP4	0.274835	0.128889
48	27	SYP4	0.374927	0.228311
48	28	SYP4	0.515313	0.368028
48	29	SYP4	0.668164	0.52021
48	30	SYP4	0.795447	0.646823
48	31	SYP4	0.880378	0.731084
48	32	SYP4	0.94655	0.796587
48	33	SYP4	1.00152	0.850886
48	34	SYP4	1.04621	0.894909
48	35	SYP4	1.07723	0.92526
48	36	SYP4	1.1019	0.949261
48	37	SYP4	1.12418	0.970874
48	38	SYP4	1.13965	0.985668
48	39	SYP4	1.1527	0.998051
48	40	SYP4	1.15887	1.00355
49	1	SYP4	0.165933	-0.0186179
49	2	SYP4	0.173358	-0.011874
49	3	SYP4	0.181774	-0.00413927
49	4	SYP4	0.185842	-0.000751944
49	5	SYP4	0.187171	-0.000105006
49	6	SYP4	0.188914	0.000957467
49	7	SYP4	0.190043	0.00140479
49	8	SYP4	0.19195	0.0026304
49	9	SYP4	0.192353	0.00235315
49	10	SYP4	0.192853	0.00217181
49	11	SYP4	0.192939	0.00157647
49	12	SYP4	0.192288	0.000244491
49	13	SYP4	0.191617	-0.00110793
49	14	SYP4	0.191928	-0.0014781
49	15	SYP4	0.192416	-0.00167144
49	16	SYP4	0.193178	-0.00159104
49	17	SYP4	0.193534	-0.00191585
49	18	SYP4	0.194673	-0.00145773
49	19	SYP4	0.196683	-0.000129225
49	20	SYP4	0.197635	0.000141847
49	21	SYP4	0.201042	0.00286711
49	22	SYP4	0.208293	0.00943707
49	23	SYP4	0.221332	0.0217944
49	24	SYP4	0.245591	0.0453731
49	25	SYP4	0.292833	0.0919335
49	26	SYP4	0.370615	0.169034
49	27	SYP4	0.489955	0.287693
49	28	SYP4	0.640839	0.437896
49	29	SYP4	0.787127	0.583503
49	30	SYP4	0.892074	0.687769
49	31	SYP4	0.958249	0.753262
49	32	SYP4	1.01133	0.805665
[truncated: 1,888 more rows]

## Sheet: Results
Block Type	96-Well Block (0.2mL)
Calibration Background is expired	Yes
Calibration Background performed on	03-18-2015
Calibration HRM MELTDOCTOR is expired	Yes
Calibration HRM MELTDOCTOR performed on	03-18-2015
Calibration Normalization FAM-ROX is expired	Yes
Calibration Normalization FAM-ROX performed on	03-18-2015
Calibration Normalization VIC-ROX is expired	Yes
Calibration Normalization VIC-ROX performed on	03-18-2015
Calibration Pure Dye CY5 is expired	No
Calibration Pure Dye CY5 performed on	05-27-2017
Calibration Pure Dye FAM is expired	Yes
Calibration Pure Dye FAM performed on	03-18-2015
Calibration Pure Dye MELTDOCTOR is expired	Yes
Calibration Pure Dye MELTDOCTOR performed on	03-18-2015
Calibration Pure Dye NED is expired	Yes
Calibration Pure Dye NED performed on	03-18-2015
Calibration Pure Dye ROX is expired	Yes
Calibration Pure Dye ROX performed on	03-18-2015
Calibration Pure Dye SYBR is expired	Yes
Calibration Pure Dye SYBR performed on	03-18-2015
Calibration Pure Dye TAMRA is expired	Yes
Calibration Pure Dye TAMRA performed on	03-18-2015
Calibration Pure Dye VIC is expired	Yes
Calibration Pure Dye VIC performed on	03-18-2015
Calibration ROI is expired	Yes
Calibration ROI performed on	03-18-2015
Calibration Uniformity is expired	Yes
Calibration Uniformity performed on	03-18-2015
Chemistry	SYBR_GREEN
Date Created	2018-03-07 17:48:59 PM CST
Date Modified	2018-07-13 03:26:20 AM CST
Experiment Barcode
Experiment Comment
Experiment File Name	G:\wgh\小麦SYP基因家族鉴定与分析\定量结果\7.13\2018-03-07 174855 SYP4.eds
Experiment Name	2018-03-07 174855
Experiment Run Start Time	2018-03-08 02:10:12 AM CST
Experiment Run Stop Time	2018-03-08 03:18:56 AM CST
Experiment Type	Comparative Cт (ΔΔCт)
Instrument Name	278870447
Instrument Serial Number	278870447
Instrument Type	QuantStudio(TM) 7 Flex System
Passive Reference	ROX
Quantification Cycle Method	Ct
Signal Smoothing On	true
Stage/ Cycle where Analysis is performed	Stage 2, Step 2
User Name
Well	Well Position	Omit	Sample Name	Target Name	Task	Reporter	Quencher	Quantity	Quantity Mean	Quantity SD	RQ	RQ Min	RQ Max	CT	Ct Mean	Ct SD	Delta Ct	Delta Ct Mean	Delta Ct SE	Delta Ct SE	Delta Delta Ct	Automatic Ct Threshold	Ct Threshold	Automatic Baseline	Baseline Start	Baseline End	Comments	Tm1	Tm2	Tm3
2	A2	FALSE	Sample 1	SYP4	UNKNOWN	SYBR	None							25.5202	25.5136	0.00927096						TRUE	0.086953	TRUE	1	40		83.6605
3	A3	FALSE	Sample 1	SYP4	UNKNOWN	SYBR	None							25.5071	25.5136	0.00927096						TRUE	0.086953	TRUE	1	40		83.6605
4	A4	FALSE	Sample 2	SYP4	UNKNOWN	SYBR	None							25.4466	25.35	0.124716						TRUE	0.086953	TRUE	1	40		83.8572
5	A5	FALSE	Sample 2	SYP4	UNKNOWN	SYBR	None							25.3942	25.35	0.124716						TRUE	0.086953	TRUE	1	40		83.8572
6	A6	FALSE	Sample 2	SYP4	UNKNOWN	SYBR	None							25.2092	25.35	0.124716						TRUE	0.086953	TRUE	1	40		83.9556
7	A7	FALSE	Sample 3	SYP4	UNKNOWN	SYBR	None							25.5683	25.6757	0.100277						TRUE	0.086953	TRUE	1	40		83.8572
8	A8	FALSE	Sample 3	SYP4	UNKNOWN	SYBR	None							25.6919	25.6757	0.100277						TRUE	0.086953	TRUE	1	40		83.8572
9	A9	FALSE	Sample 3	SYP4	UNKNOWN	SYBR	None							25.7668	25.6757	0.100277						TRUE	0.086953	TRUE	1	40		83.8572
10	A10	FALSE	Sample 4	SYP4	UNKNOWN	SYBR	None							25.7148	25.9272	0.202022						TRUE	0.086953	TRUE	1	40		83.5621
11	A11	FALSE	Sample 4	SYP4	UNKNOWN	SYBR	None							25.9497	25.9272	0.202022						TRUE	0.086953	TRUE	1	40		83.5621
12	A12	FALSE	Sample 4	SYP4	UNKNOWN	SYBR	None							26.117	25.9272	0.202022						TRUE	0.086953	TRUE	1	40		83.6605
13	B1	FALSE	Sample 5	SYP4	UNKNOWN	SYBR	None							26.2812	26.1693	0.097399						TRUE	0.086953	TRUE	1	40		83.7589
14	B2	FALSE	Sample 5	SYP4	UNKNOWN	SYBR	None							26.1037	26.1693	0.097399						TRUE	0.086953	TRUE	1	40		83.7589
15	B3	FALSE	Sample 5	SYP4	UNKNOWN	SYBR	None							26.123	26.1693	0.097399						TRUE	0.086953	TRUE	1	40		83.7589
16	B4	FALSE	Sample 6	SYP4	UNKNOWN	SYBR	None							26.2216	26.0658	0.138039						TRUE	0.086953	TRUE	1	40		83.9556
17	B5	FALSE	Sample 6	SYP4	UNKNOWN	SYBR	None							26.0171	26.0658	0.138039						TRUE	0.086953	TRUE	1	40		83.8572
18	B6	FALSE	Sample 6	SYP4	UNKNOWN	SYBR	None							25.9588	26.0658	0.138039						TRUE	0.086953	TRUE	1	40		83.8572
19	B7	FALSE	Sample 7	SYP4	UNKNOWN	SYBR	None							26.0666	26.1269	0.078849						TRUE	0.086953	TRUE	1	40		83.8572
20	B8	FALSE	Sample 7	SYP4	UNKNOWN	SYBR	None							26.098	26.1269	0.078849						TRUE	0.086953	TRUE	1	40		83.8572
21	B9	FALSE	Sample 7	SYP4	UNKNOWN	SYBR	None							26.2162	26.1269	0.078849						TRUE	0.086953	TRUE	1	40		83.7589
22	B10	FALSE	Sample 8	SYP4	UNKNOWN	SYBR	None							25.7361	25.8498	0.102469						TRUE	0.086953	TRUE	1	40		83.6605
23	B11	FALSE	Sample 8	SYP4	UNKNOWN	SYBR	None							25.878	25.8498	0.102469						TRUE	0.086953	TRUE	1	40		83.6605
24	B12	FALSE	Sample 8	SYP4	UNKNOWN	SYBR	None							25.9351	25.8498	0.102469						TRUE	0.086953	TRUE	1	40		83.6605
25	C1	FALSE	Sample 9	SYP4	UNKNOWN	SYBR	None							26.0571	25.9302	0.12882						TRUE	0.086953	TRUE	1	40		83.7589
26	C2	FALSE	Sample 9	SYP4	UNKNOWN	SYBR	None							25.934	25.9302	0.12882						TRUE	0.086953	TRUE	1	40		83.7589
27	C3	FALSE	Sample 9	SYP4	UNKNOWN	SYBR	None							25.7995	25.9302	0.12882						TRUE	0.086953	TRUE	1	40		83.7589
28	C4	FALSE	Sample 10	SYP4	UNKNOWN	SYBR	None							25.8471	25.8048	0.0965712						TRUE	0.086953	TRUE	1	40		83.8572
29	C5	FALSE	Sample 10	SYP4	UNKNOWN	SYBR	None							25.8731	25.8048	0.0965712						TRUE	0.086953	TRUE	1	40		83.8572
30	C6	FALSE	Sample 10	SYP4	UNKNOWN	SYBR	None							25.6943	25.8048	0.0965712						TRUE	0.086953	TRUE	1	40		83.8572
31	C7	FALSE	Sample 11	SYP4	UNKNOWN	SYBR	None							25.6432	25.6306	0.0719676						TRUE	0.086953	TRUE	1	40		83.9556
32	C8	FALSE	Sample 11	SYP4	UNKNOWN	SYBR	None							25.5532	25.6306	0.0719676						TRUE	0.086953	TRUE	1	40		83.8572
33	C9	FALSE	Sample 11	SYP4	UNKNOWN	SYBR	None							25.6955	25.6306	0.0719676						TRUE	0.086953	TRUE	1	40		83.8572
34	C10	FALSE	Sample 12	SYP4	UNKNOWN	SYBR	None							25.1356	25.3003	0.192617						TRUE	0.086953	TRUE	1	40		83.6605
35	C11	FALSE	Sample 12	SYP4	UNKNOWN	SYBR	None							25.2533	25.3003	0.192617						TRUE	0.086953	TRUE	1	40		83.6605
36	C12	FALSE	Sample 12	SYP4	UNKNOWN	SYBR	None							25.5121	25.3003	0.192617						TRUE	0.086953	TRUE	1	40		83.6605
37	D1	FALSE	Sample 13	SYP4	UNKNOWN	SYBR	None							25.5413	25.5273	0.0198744						TRUE	0.086953	TRUE	1	40		83.7589
39	D3	FALSE	Sample 13	SYP4	UNKNOWN	SYBR	None							25.5132	25.5273	0.0198744						TRUE	0.086953	TRUE	1	40		83.9556
40	D4	FALSE	Sample 14	SYP4	UNKNOWN	SYBR	None							26.1249	26.1122	0.0150446						TRUE	0.086953	TRUE	1	40		83.9556
41	D5	FALSE	Sample 14	SYP4	UNKNOWN	SYBR	None							26.0956	26.1122	0.0150446						TRUE	0.086953	TRUE	1	40		83.9556
42	D6	FALSE	Sample 14	SYP4	UNKNOWN	SYBR	None							26.1161	26.1122	0.0150446						TRUE	0.086953	TRUE	1	40		83.9556
43	D7	FALSE	Sample 15	SYP4	UNKNOWN	SYBR	None							26.4036	26.3021	0.0960851						TRUE	0.086953	TRUE	1	40		83.9556
44	D8	FALSE	Sample 15	SYP4	UNKNOWN	SYBR	None							26.2903	26.3021	0.0960851						TRUE	0.086953	TRUE	1	40		83.8572
45	D9	FALSE	Sample 15	SYP4	UNKNOWN	SYBR	None							26.2125	26.3021	0.0960851						TRUE	0.086953	TRUE	1	40		83.8572
46	D10	FALSE	Sample 16	SYP4	UNKNOWN	SYBR	None							24.9004	25.0194	0.293774						TRUE	0.086953	TRUE	1	40		83.8572
47	D11	FALSE	Sample 16	SYP4	UNKNOWN	SYBR	None							24.8037	25.0194	0.293774						TRUE	0.086953	TRUE	1	40		83.8572
48	D12	FALSE	Sample 16	SYP4	UNKNOWN	SYBR	None							25.354	25.0194	0.293774						TRUE	0.086953	TRUE	1	40		83.7589
49	E1	FALSE	Sample 17	SYP4	UNKNOWN	SYBR	None							24.9189	24.7804	0.140045						TRUE	0.086953	TRUE	1	40		83.8572
50	E2	FALSE	Sample 17	SYP4	UNKNOWN	SYBR	None							24.7834	24.7804	0.140045						TRUE	0.086953	TRUE	1	40		83.9556
51	E3	FALSE	Sample 17	SYP4	UNKNOWN	SYBR	None							24.6388	24.7804	0.140045						TRUE	0.086953	TRUE	1	40		83.9556
52	E4	FALSE	Sample 18	SYP4	UNKNOWN	SYBR	None							25.3377	25.3395	0.0311031						TRUE	0.086953	TRUE	1	40		83.9556
53	E5	FALSE	Sample 18	SYP4	UNKNOWN	SYBR	None							25.3714	25.3395	0.0311031						TRUE	0.086953	TRUE	1	40		83.8572
54	E6	FALSE	Sample 18	SYP4	UNKNOWN	SYBR	None							25.3093	25.3395	0.0311031						TRUE	0.086953	TRUE	1	40		83.8572
55	E7	FALSE	Sample 19	SYP4	UNKNOWN	SYBR	None							24.6552	24.7966	0.153172						TRUE	0.086953	TRUE	1	40		83.8572
56	E8	FALSE	Sample 19	SYP4	UNKNOWN	SYBR	None							24.7753	24.7966	0.153172						TRUE	0.086953	TRUE	1	40		83.6605
57	E9	FALSE	Sample 19	SYP4	UNKNOWN	SYBR	None							24.9593	24.7966	0.153172						TRUE	0.086953	TRUE	1	40		83.6605
58	E10	FALSE	Sample 20	SYP4	UNKNOWN	SYBR	None							25.0009	25.1325	0.2502						TRUE	0.086953	TRUE	1	40		83.7589
59	E11	FALSE	Sample 20	SYP4	UNKNOWN	SYBR	None							24.9757	25.1325	0.2502						TRUE	0.086953	TRUE	1	40		83.7589
60	E12	FALSE	Sample 20	SYP4	UNKNOWN	SYBR	None							25.4211	25.1325	0.2502						TRUE	0.086953	TRUE	1	40		83.6605
Analysis Type	Singleplex
Endogenous Control	SYP4
RQ Min/Max Confidence Level	95.0
Reference Sample	Sample 1

## Sheet: Melt Curve Raw Data
Block Type	96-Well Block (0.2mL)
Calibration Background is expired	Yes
Calibration Background performed on	03-18-2015
Calibration HRM MELTDOCTOR is expired	Yes
Calibration HRM MELTDOCTOR performed on	03-18-2015
Calibration Normalization FAM-ROX is expired	Yes
Calibration Normalization FAM-ROX performed on	03-18-2015
Calibration Normalization VIC-ROX is expired	Yes
Calibration Normalization VIC-ROX performed on	03-18-2015
Calibration Pure Dye CY5 is expired	No
Calibration Pure Dye CY5 performed on	05-27-2017
Calibration Pure Dye FAM is expired	Yes
Calibration Pure Dye FAM performed on	03-18-2015
Calibration Pure Dye MELTDOCTOR is expired	Yes
Calibration Pure Dye MELTDOCTOR performed on	03-18-2015
Calibration Pure Dye NED is expired	Yes
Calibration Pure Dye NED performed on	03-18-2015
Calibration Pure Dye ROX is expired	Yes
Calibration Pure Dye ROX performed on	03-18-2015
Calibration Pure Dye SYBR is expired	Yes
Calibration Pure Dye SYBR performed on	03-18-2015
Calibration Pure Dye TAMRA is expired	Yes
Calibration Pure Dye TAMRA performed on	03-18-2015
Calibration Pure Dye VIC is expired	Yes
Calibration Pure Dye VIC performed on	03-18-2015
Calibration ROI is expired	Yes
Calibration ROI performed on	03-18-2015
Calibration Uniformity is expired	Yes
Calibration Uniformity performed on	03-18-2015
Chemistry	SYBR_GREEN
Date Created	2018-03-07 17:48:59 PM CST
Date Modified	2018-07-13 03:26:20 AM CST
Experiment Barcode
Experiment Comment
Experiment File Name	G:\wgh\小麦SYP基因家族鉴定与分析\定量结果\7.13\2018-03-07 174855 SYP4.eds
Experiment Name	2018-03-07 174855
Experiment Run Start Time	2018-03-08 02:10:12 AM CST
Experiment Run Stop Time	2018-03-08 03:18:56 AM CST
Experiment Type	Comparative Cт (ΔΔCт)
Instrument Name	278870447
Instrument Serial Number	278870447
Instrument Type	QuantStudio(TM) 7 Flex System
Passive Reference	ROX
Quantification Cycle Method	Ct
Signal Smoothing On	true
Stage/ Cycle where Analysis is performed	Stage 2, Step 2
User Name
Well	Well Position	Reading	Temperature	Fluorescence	Derivative
2	A2	1	60.1451	1.19276	0.0446494
2	A2	2	60.3419	1.19271	0.0434444
2	A2	3	60.5387	1.19229	0.0427731
2	A2	4	60.7354	1.19041	0.042883
2	A2	5	60.9322	1.18642	0.0436928
2	A2	6	61.129	1.18215	0.044837
2	A2	7	61.3258	1.1733	0.0458838
2	A2	8	61.5226	1.17256	0.046577
2	A2	9	61.7194	1.16245	0.0469525
2	A2	10	61.9161	1.16348	0.0472646
2	A2	11	62.1129	1.15526	0.0477942
2	A2	12	62.3097	1.1547	0.0486693
2	A2	13	62.5065	1.15159	0.0497997
2	A2	14	62.7033	1.14018	0.0509503
2	A2	15	62.9	1.13902	0.0518761
2	A2	16	63.0968	1.1328	0.0524351
2	A2	17	63.2936	1.12733	0.0526185
2	A2	18	63.4904	1.12204	0.0525281
2	A2	19	63.6872	1.11712	0.052329
2	A2	20	63.8839	1.11237	0.0522107
2	A2	21	64.0807	1.10703	0.0523607
2	A2	22	64.2775	1.10232	0.0529259
2	A2	23	64.4743	1.09657	0.0539657
2	A2	24	64.6711	1.09491	0.0554166
2	A2	25	64.8679	1.08667	0.0570898
2	A2	26	65.0646	1.0806	0.05872
2	A2	27	65.2614	1.07818	0.0600507
2	A2	28	65.4582	1.06616	0.0609076
2	A2	29	65.655	1.06501	0.0612274
2	A2	30	65.8518	1.05494	0.0610365
2	A2	31	66.0485	1.05337	0.060416
2	A2	32	66.2453	1.04573	0.0594893
2	A2	33	66.4421	1.03856	0.0584316
2	A2	34	66.6389	1.03055	0.0574617
2	A2	35	66.8357	1.03156	0.0567867
2	A2	36	67.0324	1.02389	0.0565182
2	A2	37	67.2292	1.01788	0.0566083
2	A2	38	67.426	1.01205	0.0568697
2	A2	39	67.6228	1.00803	0.0570698
2	A2	40	67.8196	1.0021	0.0570572
2	A2	41	68.0164	0.994464	0.0568385
2	A2	42	68.2131	0.985265	0.0565663
2	A2	43	68.4099	0.988457	0.056433
2	A2	44	68.6067	0.980213	0.0565466
2	A2	45	68.8035	0.974474	0.0568735
2	A2	46	69.0003	0.967422	0.0572777
2	A2	47	69.197	0.961639	0.0576087
2	A2	48	69.3938	0.9583	0.0577706
2	A2	49	69.5906	0.952272	0.0577356
2	A2	50	69.7874	0.944365	0.0575299
2	A2	51	69.9842	0.940251	0.0572219
2	A2	52	70.1809	0.936091	0.0569142
2	A2	53	70.3777	0.92747	0.0567224
2	A2	54	70.5745	0.923833	0.0567323
2	A2	55	70.7713	0.920452	0.0569573
2	A2	56	70.9681	0.91322	0.0573321
2	A2	57	71.1649	0.908787	0.0577461
2	A2	58	71.3616	0.897898	0.0580934
2	A2	59	71.5584	0.898632	0.0582971
2	A2	60	71.7552	0.889964	0.0583088
2	A2	61	71.952	0.887197	0.0581049
2	A2	62	72.1488	0.876077	0.0576968
2	A2	63	72.3455	0.872536	0.0571333
2	A2	64	72.5423	0.869929	0.0564909
2	A2	65	72.7391	0.863921	0.0558387
2	A2	66	72.9359	0.855666	0.0552262
2	A2	67	73.1327	0.85289	0.0546996
2	A2	68	73.3295	0.846578	0.0543164
2	A2	69	73.5262	0.841067	0.0541339
2	A2	70	73.723	0.837075	0.0541595
2	A2	71	73.9198	0.832642	0.0543173
2	A2	72	74.1166	0.826692	0.0544649
2	A2	73	74.3134	0.821224	0.05448
2	A2	74	74.5101	0.812195	0.0543511
2	A2	75	74.7069	0.813285	0.0542125
2	A2	76	74.9037	0.802955	0.0542772
2	A2	77	75.1005	0.79955	0.0546996
2	A2	78	75.2973	0.798301	0.0554457
2	A2	79	75.494	0.790022	0.0562654
2	A2	80	75.6908	0.785019	0.0567997
2	A2	81	75.8876	0.777232	0.0567667
2	A2	82	76.0844	0.770462	0.0561217
2	A2	83	76.2812	0.766173	0.0550852
2	A2	84	76.478	0.760732	0.0540243
2	A2	85	76.6747	0.756809	0.053261
2	A2	86	76.8715	0.75397	0.052932
2	A2	87	77.0683	0.7478	0.0529637
2	A2	88	77.2651	0.738807	0.0531628
2	A2	89	77.4619	0.738073	0.0533453
2	A2	90	77.6586	0.731179	0.0534321
2	A2	91	77.8554	0.725038	0.0534732
2	A2	92	78.0522	0.719606	0.0536133
2	A2	93	78.249	0.716849	0.0540231
2	A2	94	78.4458	0.710277	0.0548312
2	A2	95	78.6425	0.706623	0.0560843
2	A2	96	78.8393	0.699054	0.0577481
2	A2	97	79.0361	0.69529	0.0597466
2	A2	98	79.2329	0.688125	0.0620105
2	A2	99	79.4297	0.682996	0.064502
2	A2	100	79.6264	0.673691	0.067203
2	A2	101	79.8232	0.671135	0.0700854
2	A2	102	80.02	0.663785	0.0731064
2	A2	103	80.2168	0.654917	0.0762596
2	A2	104	80.4136	0.646629	0.0796624
2	A2	105	80.6104	0.63827	0.0836119
2	A2	106	80.8071	0.632369	0.0885596
2	A2	107	81.0039	0.623199	0.0950197
2	A2	108	81.2007	0.617198	0.103504
2	A2	109	81.3975	0.604724	0.114577
2	A2	110	81.5943	0.592974	0.129021
2	A2	111	81.791	0.582449	0.148005
2	A2	112	81.9878	0.566952	0.173038
2	A2	113	82.1846	0.551909	0.205559
2	A2	114	82.3814	0.537525	0.246189
2	A2	115	82.5782	0.518572	0.293928
2	A2	116	82.7749	0.493721	0.345727
2	A2	117	82.9717	0.450343	0.396769
2	A2	118	83.1685	0.398071	0.441385
2	A2	119	83.3653	0.334837	0.474183
2	A2	120	83.5621	0.280611	0.490893
2	A2	121	83.7589	0.233833	0.488761
2	A2	122	83.9556	0.179641	0.466766
2	A2	123	84.1524	0.113427	0.425967
2	A2	124	84.3492	0.0612575	0.369879
2	A2	125	84.546	0.0329224	0.3044
2	A2	126	84.7428	0.0200093	0.236857
2	A2	127	84.9395	0.0141929	0.174334
2	A2	128	85.1363	0.0123602	0.121997
2	A2	129	85.3331	0.00875989	0.0821808
2	A2	130	85.5299	0.00554707	0.0545211
2	A2	131	85.7267	0.00877601	0.0368688
2	A2	132	85.9234	0.00375695	0.0264184
2	A2	133	86.1202	0.00120851	0.0205871
2	A2	134	86.317	0.000473652	0.0174499
2	A2	135	86.5138	0.000648555	0.015787
2	A2	136	86.7106	-0.0016176	0.014918
2	A2	137	86.9074	-0.00338713	0.0144983
2	A2	138	87.1041	-0.00294052	0.0143718
2	A2	139	87.3009	-0.00804237	0.0144818
2	A2	140	87.4977	-0.00701512	0.0147998
2	A2	141	87.6945	-0.00765124	0.0152537
2	A2	142	87.8913	-0.00783396	0.0156843
2	A2	143	88.088	-0.0120289	0.0158763
2	A2	144	88.2848	-0.0147108	0.0156549
2	A2	145	88.4816	-0.0167416	0.0149816
2	A2	146	88.6784	-0.01679	0.0139739
2	A2	147	88.8752	-0.0171428	0.0128348
2	A2	148	89.072	-0.0213558	0.0117464
2	A2	149	89.2687	-0.0187427	0.0108003
2	A2	150	89.4655	-0.0215489	0.00999561
2	A2	151	89.6623	-0.0218779	0.00928321
2	A2	152	89.8591	-0.0244177	0.00861212
2	A2	153	90.0559	-0.0224173	0.00794905
2	A2	154	90.2526	-0.0241113	0.00727216
2	A2	155	90.4494	-0.0248868	0.00656228
2	A2	156	90.6462	-0.0268116	0.00580986
2	A2	157	90.843	-0.0252158	0.00503358
2	A2	158	91.0398	-0.0261875	0.00428868
2	A2	159	91.2365	-0.0277655	0.00364965
2	A2	160	91.4333	-0.0258116	0.00317371
2	A2	161	91.6301	-0.0269624	0.00286871
2	A2	162	91.8269	-0.0274537	0.00268833
2	A2	163	92.0237	-0.0268513	0.00256028
2	A2	164	92.2205	-0.0285808	0.00243051
2	A2	165	92.4172	-0.0287733	0.00229302
2	A2	166	92.614	-0.0267812	0.00218319
2	A2	167	92.8108	-0.028246	0.00214069
2	A2	168	93.0076	-0.0290705	0.00217277
2	A2	169	93.2044	-0.0278837	0.00224678
2	A2	170	93.4011	-0.0300845	0.00231424
2	A2	171	93.5979	-0.0283045	0.0023423
2	A2	172	93.7947	-0.0295835	0.00232576
2	A2	173	93.9915	-0.0314094	0.00227199
2	A2	174	94.1883	-0.0273041	0.00217517
2	A2	175	94.385	-0.0306491	0.00200592
2	A2	176	94.5818	-0.0313828	0.00173021
2	A2	177	94.7786	-0.0309675	0.00134469
3	A3	1	60.1451	1.326	0.0479091
3	A3	2	60.3419	1.32598	0.0474022
3	A3	3	60.5387	1.32618	0.0472412
3	A3	4	60.7354	1.32168	0.0474418
3	A3	5	60.9322	1.31409	0.0478712
3	A3	6	61.129	1.31161	0.0483411
3	A3	7	61.3258	1.30316	0.0487409
3	A3	8	61.5226	1.30318	0.0491025
3	A3	9	61.7194	1.29294	0.0495646
3	A3	10	61.9161	1.29398	0.0502577
3	A3	11	62.1129	1.28679	0.0511974
3	A3	12	62.3097	1.28336	0.0522484
3	A3	13	62.5065	1.27624	0.0531889
3	A3	14	62.7033	1.27333	0.0538427
3	A3	15	62.9	1.26537	0.0542133
3	A3	16	63.0968	1.25972	0.0545235
3	A3	17	63.2936	1.25367	0.0551155
3	A3	18	63.4904	1.25321	0.0562488
3	A3	19	63.6872	1.24717	0.0578951
3	A3	20	63.8839	1.24164	0.0596944
3	A3	21	64.0807	1.23586	0.0610982
3	A3	22	64.2775	1.22752	0.0616559
3	A3	23	64.4743	1.21696	0.0612628
3	A3	24	64.6711	1.21656	0.0602211
3	A3	25	64.8679	1.2085	0.0590824
3	A3	26	65.0646	1.20268	0.0583645
3	A3	27	65.2614	1.20245	0.0583152
3	A3	28	65.4582	1.19828	0.0588589
3	A3	29	65.655	1.1857	0.0597282
3	A3	30	65.8518	1.18261	0.0606575
3	A3	31	66.0485	1.17493	0.0615046
3	A3	32	66.2453	1.17311	0.0622306
3	A3	33	66.4421	1.16649	0.0628213
3	A3	34	66.6389	1.15828	0.0632449
3	A3	35	66.8357	1.15327	0.0634813
3	A3	36	67.0324	1.14441	0.0635719
3	A3	37	67.2292	1.14016	0.0636106
3	A3	38	67.426	1.13675	0.0636873
3	A3	39	67.6228	1.12738	0.0638231
3	A3	40	67.8196	1.12261	0.0639793
3	A3	41	68.0164	1.11649	0.0641116
3	A3	42	68.2131	1.1078	0.0642176
3	A3	43	68.4099	1.10357	0.0643174
3	A3	44	68.6067	1.09958	0.0643894
3	A3	45	68.8035	1.09108	0.0643228
3	A3	46	69.0003	1.08611	0.0639564
3	A3	47	69.197	1.07795	0.063183
3	A3	48	69.3938	1.07098	0.0620637
3	A3	49	69.5906	1.06804	0.0608535
3	A3	50	69.7874	1.05867	0.0599104
3	A3	51	69.9842	1.05693	0.05953
3	A3	52	70.1809	1.05209	0.059796
3	A3	53	70.3777	1.04541	0.0605335
3	A3	54	70.5745	1.04224	0.0613998
3	A3	55	70.7713	1.03116	0.0620535
3	A3	56	70.9681	1.02433	0.0623038
3	A3	57	71.1649	1.02367	0.0621569
3	A3	58	71.3616	1.0133	0.0617681
3	A3	59	71.5584	1.01	0.0613455
3	A3	60	71.7552	1.00205	0.061075
3	A3	61	71.952	0.998577	0.0610692
3	A3	62	72.1488	0.990813	0.0613371
3	A3	63	72.3455	0.988169	0.0617697
3	A3	64	72.5423	0.981466	0.0621741
3	A3	65	72.7391	0.974986	0.0623576
3	A3	66	72.9359	0.965819	0.0622276
3	A3	67	73.1327	0.962287	0.0618344
3	A3	68	73.3295	0.955392	0.0613291
3	A3	69	73.5262	0.9531	0.0608629
3	A3	70	73.723	0.943747	0.0605101
3	A3	71	73.9198	0.939404	0.0602507
3	A3	72	74.1166	0.933444	0.0600112
3	A3	73	74.3134	0.927619	0.0597147
3	A3	74	74.5101	0.920783	0.059315
3	A3	75	74.7069	0.919412	0.0588197
3	A3	76	74.9037	0.909109	0.0583015
3	A3	77	75.1005	0.904889	0.0578973
3	A3	78	75.2973	0.899258	0.0577574
3	A3	79	75.494	0.895051	0.0579708
3	A3	80	75.6908	0.892161	0.0585054
3	A3	81	75.8876	0.883683	0.0592192
3	A3	82	76.0844	0.875825	0.0599318
3	A3	83	76.2812	0.871617	0.0604939
3	A3	84	76.478	0.866971	0.0608063
3	A3	85	76.6747	0.861876	0.0608043
3	A3	86	76.8715	0.852873	0.0604549
3	A3	87	77.0683	0.848524	0.0597874
3	A3	88	77.2651	0.841821	0.0589308
3	A3	89	77.4619	0.836059	0.0581013
3	A3	90	77.6586	0.83177	0.0575316
3	A3	91	77.8554	0.827773	0.0573859
3	A3	92	78.0522	0.821189	0.0577183
3	A3	93	78.249	0.815641	0.0584927
3	A3	94	78.4458	0.809765	0.0596403
3	A3	95	78.6425	0.805361	0.0611082
3	A3	96	78.8393	0.798518	0.0628665
3	A3	97	79.0361	0.792051	0.064885
3	A3	98	79.2329	0.786636	0.0671021
3	A3	99	79.4297	0.78037	0.0694274
3	A3	100	79.6264	0.773757	0.0717837
3	A3	101	79.8232	0.765012	0.0741771
3	A3	102	80.02	0.755974	0.07675
3	A3	103	80.2168	0.75406	0.0797851
3	A3	104	80.4136	0.743215	0.0836507
3	A3	105	80.6104	0.73646	0.0887084
3	A3	106	80.8071	0.725842	0.0952175
3	A3	107	81.0039	0.721862	0.103292
3	A3	108	81.2007	0.710576	0.112977
3	A3	109	81.3975	0.699408	0.12448
3	A3	110	81.5943	0.681733	0.138487
3	A3	111	81.791	0.671745	0.156392
3	A3	112	81.9878	0.656655	0.180176
3	A3	113	82.1846	0.642973	0.211842
3	A3	114	82.3814	0.629581	0.252523
3	A3	115	82.5782	0.610028	0.30161
3	A3	116	82.7749	0.579638	0.356329
3	A3	117	82.9717	0.54549	0.412004
3	A3	118	83.1685	0.486395	0.46289
3	A3	119	83.3653	0.428307	0.503176
3	A3	120	83.5621	0.369116	0.527734
3	A3	121	83.7589	0.314251	0.532572
3	A3	122	83.9556	0.260504	0.515277
3	A3	123	84.1524	0.186073	0.475729
3	A3	124	84.3492	0.125444	0.416893
3	A3	125	84.546	0.0867226	0.345022
3	A3	126	84.7428	0.0718646	0.268695
3	A3	127	84.9395	0.0706943	0.19676
3	A3	128	85.1363	0.0644652	0.136071
3	A3	129	85.3331	0.0691481	0.0900435
3	A3	130	85.5299	0.0648004	0.058578
3	A3	131	85.7267	0.0616087	0.0391294
3	A3	132	85.9234	0.0602287	0.0281965
3	A3	133	86.1202	0.0603519	0.0225454
3	A3	134	86.317	0.0558343	0.0198308
3	A3	135	86.5138	0.0541318	0.0186532
3	A3	136	86.7106	0.054822	0.0182936
3	A3	137	86.9074	0.0532632	0.0183776
3	A3	138	87.1041	0.0499119	0.0186407
3	A3	139	87.3009	0.0496841	0.0188468
3	A3	140	87.4977	0.0459238	0.0188203
3	A3	141	87.6945	0.0428812	0.018503
3	A3	142	87.8913	0.0421707	0.0179601
3	A3	143	88.088	0.042976	0.0173241
3	A3	144	88.2848	0.039548	0.0167164
3	A3	145	88.4816	0.0374967	0.016195
3	A3	146	88.6784	0.0365484	0.0157415
3	A3	147	88.8752	0.0341618	0.0152717
3	A3	148	89.072	0.0352375	0.0146629
3	A3	149	89.2687	0.030254	0.013803
3	A3	150	89.4655	0.0282465	0.0126553
3	A3	151	89.6623	0.0294259	0.0112998
3	A3	152	89.8591	0.0297174	0.00991259
3	A3	153	90.0559	0.0269272	0.00868655
3	A3	154	90.2526	0.0270635	0.00774331
3	A3	155	90.4494	0.0274637	0.00709202
3	A3	156	90.6462	0.0266606	0.00665065
3	A3	157	90.843	0.0235597	0.00630537
3	A3	158	91.0398	0.0256229	0.00596906
3	A3	159	91.2365	0.0245498	0.00561039
3	A3	160	91.4333	0.0228253	0.005246
3	A3	161	91.6301	0.0242764	0.00491029
3	A3	162	91.8269	0.0227684	0.00462889
3	A3	163	92.0237	0.0233782	0.00441621
3	A3	164	92.2205	0.020737	0.00429468
3	A3	165	92.4172	0.0219533	0.00430951
3	A3	166	92.614	0.0226602	0.00451088
3	A3	167	92.8108	0.0204317	0.00490364
3	A3	168	93.0076	0.0224414	0.00540135
3	A3	169	93.2044	0.0196153	0.00583095
3	A3	170	93.4011	0.0182006	0.00600144
3	A3	171	93.5979	0.018856	0.00579803
3	A3	172	93.7947	0.0153827	0.00523696
3	A3	173	93.9915	0.0194564	0.00444204
3	A3	174	94.1883	0.0173781	0.00356404
3	A3	175	94.385	0.0168288	0.00270648
3	A3	176	94.5818	0.016757	0.00190889
3	A3	177	94.7786	0.015714	0.00118344
4	A4	1	60.1451	1.40911	0.0529125
4	A4	2	60.3419	1.40645	0.05181
4	A4	3	60.5387	1.4004	0.0507652
4	A4	4	60.7354	1.40002	0.0500774
4	A4	5	60.9322	1.39441	0.0499151
4	A4	6	61.129	1.39096	0.0502514
4	A4	7	61.3258	1.38458	0.0509239
4	A4	8	61.5226	1.37671	0.051762
4	A4	9	61.7194	1.37315	0.0526871
4	A4	10	61.9161	1.36986	0.0537101
4	A4	11	62.1129	1.36329	0.0548559
4	A4	12	62.3097	1.35813	0.0560976
4	A4	13	62.5065	1.35289	0.0573398
4	A4	14	62.7033	1.34602	0.0584576
4	A4	15	62.9	1.3399	0.0593482
4	A4	16	63.0968	1.33521	0.0599803
4	A4	17	63.2936	1.32816	0.060408
4	A4	18	63.4904	1.32275	0.0607832
4	A4	19	63.6872	1.31264	0.061301
4	A4	20	63.8839	1.31222	0.0621071
4	A4	21	64.0807	1.30441	0.0631898
4	A4	22	64.2775	1.30069	0.0643458
4	A4	23	64.4743	1.29096	0.0652707
4	A4	24	64.6711	1.28463	0.0657335
4	A4	25	64.8679	1.27464	0.0657188
4	A4	26	65.0646	1.27149	0.0654345
4	A4	27	65.2614	1.26334	0.0651834
4	A4	28	65.4582	1.2635	0.0651866
4	A4	29	65.655	1.25125	0.065478
4	A4	30	65.8518	1.24449	0.0659075
4	A4	31	66.0485	1.24032	0.0662381
4	A4	32	66.2453	1.23644	0.0662699
4	A4	33	66.4421	1.22248	0.0659406
4	A4	34	66.6389	1.21939	0.0653548
4	A4	35	66.8357	1.21162	0.0647241
4	A4	36	67.0324	1.20597	0.0642285
4	A4	37	67.2292	1.20455	0.0639122
4	A4	38	67.426	1.19347	0.0636793
4	A4	39	67.6228	1.18754	0.0634084
4	A4	40	67.8196	1.17833	0.0630919
4	A4	41	68.0164	1.17505	0.0628667
4	A4	42	68.2131	1.16966	0.0629255
4	A4	43	68.4099	1.16453	0.0633705
4	A4	44	68.6067	1.15636	0.0641349
4	A4	45	68.8035	1.15147	0.065014
4	A4	46	69.0003	1.14317	0.0657799
4	A4	47	69.197	1.1367	0.0662884
4	A4	48	69.3938	1.1305	0.0665263
4	A4	49	69.5906	1.12375	0.0665769
4	A4	50	69.7874	1.11573	0.066546
4	A4	51	69.9842	1.11212	0.0664865
4	A4	52	70.1809	1.10524	0.066373
4	A4	53	70.3777	1.09653	0.0661375
4	A4	54	70.5745	1.09193	0.0657359
4	A4	55	70.7713	1.08159	0.0652025
4	A4	56	70.9681	1.07874	0.0646524
4	A4	57	71.1649	1.07339	0.0642263
4	A4	58	71.3616	1.06364	0.0640276
4	A4	59	71.5584	1.05925	0.0640682
4	A4	60	71.7552	1.05281	0.0642559
4	A4	61	71.952	1.04938	0.0644211
4	A4	62	72.1488	1.03892	0.0643971
4	A4	63	72.3455	1.03369	0.0641044
4	A4	64	72.5423	1.02553	0.0635958
4	A4	65	72.7391	1.02002	0.0630241
4	A4	66	72.9359	1.01839	0.062555
4	A4	67	73.1327	1.00782	0.0622854
4	A4	68	73.3295	1.00301	0.0622167
4	A4	69	73.5262	0.995965	0.0622828
4	A4	70	73.723	0.992772	0.0623908
4	A4	71	73.9198	0.981875	0.0624438
4	A4	72	74.1166	0.979561	0.0623454
4	A4	73	74.3134	0.972412	0.0620171
4	A4	74	74.5101	0.964863	0.0614345
4	A4	75	74.7069	0.959851	0.0606756
4	A4	76	74.9037	0.953191	0.0599294
4	A4	77	75.1005	0.94595	0.0594435
4	A4	78	75.2973	0.944335	0.0594195
4	A4	79	75.494	0.937737	0.0599102
4	A4	80	75.6908	0.931604	0.0607923
4	A4	81	75.8876	0.924367	0.0618172
4	A4	82	76.0844	0.91944	0.0627173
4	A4	83	76.2812	0.910634	0.0632925
4	A4	84	76.478	0.905926	0.0634559
4	A4	85	76.6747	0.89916	0.0632297
4	A4	86	76.8715	0.893146	0.0627242
4	A4	87	77.0683	0.885946	0.0620972
4	A4	88	77.2651	0.878265	0.0615015
4	A4	89	77.4619	0.876415	0.0610199
4	A4	90	77.6586	0.870144	0.060638
4	A4	91	77.8554	0.862077	0.0602822
4	A4	92	78.0522	0.854945	0.0599205
4	A4	93	78.249	0.851006	0.0596554
4	A4	94	78.4458	0.843541	0.0597357
4	A4	95	78.6425	0.839105	0.060467
4	A4	96	78.8393	0.835294	0.0620725
4	A4	97	79.0361	0.826403	0.0645762
4	A4	98	79.2329	0.824157	0.0677808
4	A4	99	79.4297	0.813518	0.0713489
4	A4	100	79.6264	0.80775	0.0749381
4	A4	101	79.8232	0.798983	0.0783297
4	A4	102	80.02	0.787325	0.0814832
4	A4	103	80.2168	0.785724	0.0845192
4	A4	104	80.4136	0.774964	0.0876731
4	A4	105	80.6104	0.763885	0.0912692
4	A4	106	80.8071	0.755146	0.0957158
4	A4	107	81.0039	0.747402	0.101495
4	A4	108	81.2007	0.737787	0.10913
4	A4	109	81.3975	0.727925	0.119184
4	A4	110	81.5943	0.715948	0.132335
4	A4	111	81.791	0.701569	0.149535
4	A4	112	81.9878	0.689864	0.172112
4	A4	113	82.1846	0.667928	0.201628
4	A4	114	82.3814	0.655416	0.239379
4	A4	115	82.5782	0.63714	0.285661
4	A4	116	82.7749	0.613662	0.339132
4	A4	117	82.9717	0.576889	0.396635
4	A4	118	83.1685	0.525175	0.453556
4	A4	119	83.3653	0.464816	0.504448
4	A4	120	83.5621	0.403978	0.543572
4	A4	121	83.7589	0.349025	0.56531
4	A4	122	83.9556	0.285327	0.564801
4	A4	123	84.1524	0.205171	0.539131
4	A4	124	84.3492	0.120774	0.488835
4	A4	125	84.546	0.0659392	0.418813
4	A4	126	84.7428	0.0429283	0.337746
4	A4	127	84.9395	0.0335787	0.255926
4	A4	128	85.1363	0.0286151	0.182428
4	A4	129	85.3331	0.0249096	0.122952
4	A4	130	85.5299	0.0233183	0.079202
4	A4	131	85.7267	0.0217785	0.0497112
4	A4	132	85.9234	0.0197903	0.0313548
4	A4	133	86.1202	0.0186144	0.0207448
4	A4	134	86.317	0.0191344	0.0150562
4	A4	135	86.5138	0.019348	0.0122831
4	A4	136	86.7106	0.0155427	0.0111464
4	A4	137	86.9074	0.0152845	0.0108818
4	A4	138	87.1041	0.015022	0.011041
4	A4	139	87.3009	0.0151754	0.0113501
4	A4	140	87.4977	0.0117277	0.0116318
4	A4	141	87.6945	0.00979868	0.0117745
4	A4	142	87.8913	0.0104984	0.0117242
4	A4	143	88.088	0.00840373	0.0114733
4	A4	144	88.2848	0.00826468	0.0110454
4	A4	145	88.4816	0.0055137	0.0104813
4	A4	146	88.6784	0.00480691	0.00983097
4	A4	147	88.8752	0.00420251	0.00914178
4	A4	148	89.072	0.003554	0.00843851
4	A4	149	89.2687	0.00244319	0.00770778
4	A4	150	89.4655	0.00176223	0.00690928
4	A4	151	89.6623	0.00141465	0.00601824
4	A4	152	89.8591	-0.000449047	0.00507288
4	A4	153	90.0559	-0.000748931	0.00418668
4	A4	154	90.2526	0.00247814	0.0035068
4	A4	155	90.4494	-0.000820278	0.00314186
4	A4	156	90.6462	0.00131124	0.00310706
4	A4	157	90.843	-0.00185731	0.00331791
4	A4	158	91.0398	-0.000901691	0.00362533
4	A4	159	91.2365	0.000309115	0.00386459
4	A4	160	91.4333	-0.0020861	0.00390283
4	A4	161	91.6301	-0.00344869	0.00368447
4	A4	162	91.8269	-0.0035848	0.00326468
4	A4	163	92.0237	-0.00233502	0.00280099
4	A4	164	92.2205	-0.00248716	0.00248272
4	A4	165	92.4172	-0.0031388	0.00242436
4	A4	166	92.614	-0.000736034	0.00259088
4	A4	167	92.8108	-0.00473208	0.00281267
4	A4	168	93.0076	-0.00510784	0.00288657
4	A4	169	93.2044	-0.00415159	0.00269655
4	A4	170	93.4011	-0.00555862	0.00227471
4	A4	171	93.5979	-0.00414162	0.00176783
4	A4	172	93.7947	-0.00470033	0.00133985
4	A4	173	93.9915	-0.00460269	0.00107785
4	A4	174	94.1883	-0.0034548	0.000958584
4	A4	175	94.385	-0.00675739	0.000886498
4	A4	176	94.5818	-0.00470349	0.000768143
4	A4	177	94.7786	-0.00560676	0.000569816
5	A5	1	60.1451	1.46982	0.0565617
5	A5	2	60.3419	1.46924	0.0560409
5	A5	3	60.5387	1.46674	0.0558168
5	A5	4	60.7354	1.46044	0.0559633
5	A5	5	60.9322	1.45636	0.0563899
5	A5	6	61.129	1.44982	0.0568915
5	A5	7	61.3258	1.44288	0.0572595
5	A5	8	61.5226	1.43652	0.0573934
5	A5	9	61.7194	1.43122	0.0573545
5	A5	10	61.9161	1.42747	0.0573357
5	A5	11	62.1129	1.42	0.0575868
5	A5	12	62.3097	1.41447	0.0583178
5	A5	13	62.5065	1.40959	0.0595998
5	A5	14	62.7033	1.40514	0.0613208
5	A5	15	62.9	1.40221	0.0632092
5	A5	16	63.0968	1.38934	0.064936
5	A5	17	63.2936	1.38188	0.0662489
5	A5	18	63.4904	1.37994	0.0670525
5	A5	19	63.6872	1.37023	0.0673965
5	A5	20	63.8839	1.36491	0.0674054
5	A5	21	64.0807	1.35613	0.0672056
5	A5	22	64.2775	1.35063	0.0668793
5	A5	23	64.4743	1.34588	0.0664669
5	A5	24	64.6711	1.33699	0.0659967
5	A5	25	64.8679	1.33095	0.0655312
5	A5	26	65.0646	1.32485	0.0651934
5	A5	27	65.2614	1.31678	0.0651534
5	A5	28	65.4582	1.31421	0.0655558
5	A5	29	65.655	1.30687	0.0664283
5	A5	30	65.8518	1.30014	0.0676341
5	A5	31	66.0485	1.29343	0.0688987
5	A5	32	66.2453	1.28959	0.06991
5	A5	33	66.4421	1.27483	0.0704431
5	A5	34	66.6389	1.27379	0.0704379
5	A5	35	66.8357	1.26232	0.0700063
5	A5	36	67.0324	1.25956	0.0693699
5	A5	37	67.2292	1.25021	0.068769
5	A5	38	67.426	1.24367	0.0683982
5	A5	39	67.6228	1.23719	0.0683551
5	A5	40	67.8196	1.23275	0.0686276
5	A5	41	68.0164	1.22507	0.0691061
5	A5	42	68.2131	1.21527	0.0696284
5	A5	43	68.4099	1.21266	0.0700375
5	A5	44	68.6067	1.20245	0.0702479
5	A5	45	68.8035	1.19599	0.0702784
5	A5	46	69.0003	1.18899	0.0702396
5	A5	47	69.197	1.1825	0.0702684
5	A5	48	69.3938	1.17485	0.0704312
5	A5	49	69.5906	1.17151	0.0706498
5	A5	50	69.7874	1.16264	0.070705
5	A5	51	69.9842	1.15307	0.0703298
5	A5	52	70.1809	1.14893	0.0693626
5	A5	53	70.3777	1.13934	0.0678724
5	A5	54	70.5745	1.13171	0.0661776
5	A5	55	70.7713	1.12674	0.06474
5	A5	56	70.9681	1.12374	0.0639797
5	A5	57	71.1649	1.11572	0.0641041
5	A5	58	71.3616	1.11096	0.0650325
5	A5	59	71.5584	1.10387	0.0664501
5	A5	60	71.7552	1.09888	0.0679441
5	A5	61	71.952	1.08849	0.0691525
5	A5	62	72.1488	1.0819	0.0698598
5	A5	63	72.3455	1.07666	0.0700101
5	A5	64	72.5423	1.0682	0.0696701
5	A5	65	72.7391	1.06294	0.0689756
5	A5	66	72.9359	1.05342	0.0681024
5	A5	67	73.1327	1.04993	0.0672423
5	A5	68	73.3295	1.03939	0.066562
5	A5	69	73.5262	1.03679	0.06614
5	A5	70	73.723	1.03084	0.0659219
5	A5	71	73.9198	1.02384	0.0657461
5	A5	72	74.1166	1.01527	0.0654477
5	A5	73	74.3134	1.00861	0.0649804
5	A5	74	74.5101	1.00266	0.0644633
5	A5	75	74.7069	0.996517	0.0641112
5	A5	76	74.9037	0.992598	0.0640887
5	A5	77	75.1005	0.985694	0.0643976
5	A5	78	75.2973	0.979575	0.0648668
5	A5	79	75.494	0.974017	0.0652581
5	A5	80	75.6908	0.962402	0.0654011
5	A5	81	75.8876	0.959496	0.0652717
5	A5	82	76.0844	0.951813	0.0649756
5	A5	83	76.2812	0.946555	0.064665
5	A5	84	76.478	0.940813	0.0644669
5	A5	85	76.6747	0.933565	0.0644494
5	A5	86	76.8715	0.924987	0.0646183
5	A5	87	77.0683	0.921935	0.0649109
5	A5	88	77.2651	0.916635	0.0652039
5	A5	89	77.4619	0.909004	0.0653501
5	A5	90	77.6586	0.898418	0.065258
5	A5	91	77.8554	0.894736	0.0649529
5	A5	92	78.0522	0.887458	0.0645706
5	A5	93	78.249	0.882526	0.0642858
5	A5	94	78.4458	0.878573	0.0642481
5	A5	95	78.6425	0.868795	0.0645807
5	A5	96	78.8393	0.861059	0.0654314
5	A5	97	79.0361	0.858202	0.0669809
5	A5	98	79.2329	0.850304	0.0693622
5	A5	99	79.4297	0.843993	0.0725231
5	A5	100	79.6264	0.840979	0.0761605
5	A5	101	79.8232	0.830187	0.0798198
5	A5	102	80.02	0.819285	0.0831549
5	A5	103	80.2168	0.809515	0.086189
5	A5	104	80.4136	0.800902	0.0894095
5	A5	105	80.6104	0.795308	0.0936112
5	A5	106	80.8071	0.787224	0.0995697
5	A5	107	81.0039	0.778109	0.107742
5	A5	108	81.2007	0.76811	0.118177
5	A5	109	81.3975	0.756451	0.130732
5	A5	110	81.5943	0.742126	0.14552
5	A5	111	81.791	0.723545	0.163374
5	A5	112	81.9878	0.705687	0.18604
5	A5	113	82.1846	0.692739	0.215868
5	A5	114	82.3814	0.677498	0.25496
5	A5	115	82.5782	0.657134	0.304064
5	A5	116	82.7749	0.630303	0.361686
5	A5	117	82.9717	0.598685	0.423898
5	A5	118	83.1685	0.541973	0.484955
5	A5	119	83.3653	0.474392	0.538419
5	A5	120	83.5621	0.404804	0.578198
5	A5	121	83.7589	0.339111	0.599142
5	A5	122	83.9556	0.283157	0.597345
5	A5	123	84.1524	0.206482	0.57066
5	A5	124	84.3492	0.124752	0.519641
5	A5	125	84.546	0.0565924	0.448463
5	A5	126	84.7428	0.0234105	0.364902
5	A5	127	84.9395	0.0125622	0.278862
5	A5	128	85.1363	0.00772852	0.199861
5	A5	129	85.3331	0.00660068	0.134645
5	A5	130	85.5299	0.00532068	0.0860034
5	A5	131	85.7267	0.00288159	0.0531168
5	A5	132	85.9234	0.00197043	0.0329116
5	A5	133	86.1202	0.00212114	0.0216019
5	A5	134	86.317	0.00197636	0.0158019
5	A5	135	86.5138	-0.00227526	0.0130323
5	A5	136	86.7106	-0.00249952	0.0117586
5	A5	137	86.9074	-0.00209496	0.0111895
5	A5	138	87.1041	-0.00476996	0.0110076
5	A5	139	87.3009	-0.00496783	0.0111249
5	A5	140	87.4977	-0.00631976	0.0114986
5	A5	141	87.6945	-0.00595234	0.0120252
5	A5	142	87.8913	-0.00719957	0.0125175
5	A5	143	88.088	-0.0111088	0.0127553
5	A5	144	88.2848	-0.0114456	0.0125746
5	A5	145	88.4816	-0.0130452	0.0119425
5	A5	146	88.6784	-0.0143787	0.0109759
5	A5	147	88.8752	-0.0161734	0.00988774
5	A5	148	89.072	-0.0153663	0.00889011
5	A5	149	89.2687	-0.0156101	0.00810527
5	A5	150	89.4655	-0.0177763	0.00753261
5	A5	151	89.6623	-0.017863	0.00708458
5	A5	152	89.8591	-0.0193443	0.00665985
5	A5	153	90.0559	-0.0196911	0.00619964
5	A5	154	90.2526	-0.0193664	0.00569397
5	A5	155	90.4494	-0.0196672	0.00514877
5	A5	156	90.6462	-0.0219525	0.00455558
5	A5	157	90.843	-0.0199956	0.0038966
5	A5	158	91.0398	-0.022635	0.00318132
5	A5	159	91.2365	-0.0219363	0.00247976
5	A5	160	91.4333	-0.0219081	0.0019165
5	A5	161	91.6301	-0.021055	0.00161765
5	A5	162	91.8269	-0.0219817	0.00163963
5	A5	163	92.0237	-0.0198029	0.00192627
5	A5	164	92.2205	-0.0234723	0.00232521
5	A5	165	92.4172	-0.0232935	0.00265571
5	A5	166	92.614	-0.0216679	0.00278748
5	A5	167	92.8108	-0.0247259	0.00268831
5	A5	168	93.0076	-0.0224876	0.0024229
5	A5	169	93.2044	-0.0252054	0.00211292
5	A5	170	93.4011	-0.022913	0.00188187
5	A5	171	93.5979	-0.0231938	0.00180741
5	A5	172	93.7947	-0.0247515	0.00189574
5	A5	173	93.9915	-0.0245146	0.00208229
5	A5	174	94.1883	-0.0237669	0.00225442
5	A5	175	94.385	-0.0244558	0.00228981
5	A5	176	94.5818	-0.0258373	0.00210336
5	A5	177	94.7786	-0.0272035	0.00168807
6	A6	1	60.1451	1.56245	0.0612379
6	A6	2	60.3419	1.55973	0.0604199
6	A6	3	60.5387	1.55332	0.0597675
6	A6	4	60.7354	1.54984	0.0595557
6	A6	5	60.9322	1.54649	0.0599637
6	A6	6	61.129	1.53749	0.06097
6	A6	7	61.3258	1.53192	0.0623403
6	A6	8	61.5226	1.52879	0.0637015
6	A6	9	61.7194	1.52151	0.0646938
6	A6	10	61.9161	1.50694	0.065117
6	A6	11	62.1129	1.5066	0.0650115
6	A6	12	62.3097	1.5028	0.0646343
6	A6	13	62.5065	1.49058	0.0643442
6	A6	14	62.7033	1.48522	0.064442
6	A6	15	62.9	1.4852	0.065049
6	A6	16	63.0968	1.4756	0.0660719
6	A6	17	63.2936	1.46884	0.0672657
6	A6	18	63.4904	1.46055	0.0683667
6	A6	19	63.6872	1.45322	0.069213
6	A6	20	63.8839	1.44986	0.0697906
6	A6	21	64.0807	1.44003	0.070205
6	A6	22	64.2775	1.43234	0.0705931
6	A6	23	64.4743	1.42623	0.0710372
6	A6	24	64.6711	1.42316	0.071515
6	A6	25	64.8679	1.4115	0.071922
6	A6	26	65.0646	1.40714	0.0721538
6	A6	27	65.2614	1.39628	0.0721878
6	A6	28	65.4582	1.38953	0.0721072
6	A6	29	65.655	1.38702	0.0720342
6	A6	30	65.8518	1.37712	0.072037
6	A6	31	66.0485	1.37145	0.0720916
6	A6	32	66.2453	1.36467	0.0721207
6	A6	33	66.4421	1.35297	0.0720739
6	A6	34	66.6389	1.34922	0.071972
6	A6	35	66.8357	1.34383	0.0718874
6	A6	36	67.0324	1.33505	0.0719097
6	A6	37	67.2292	1.32749	0.0721123
6	A6	38	67.426	1.31978	0.0725411
6	A6	39	67.6228	1.31293	0.07319
6	A6	40	67.8196	1.30932	0.0739587
6	A6	41	68.0164	1.29863	0.0746552
6	A6	42	68.2131	1.29325	0.0750533
6	A6	43	68.4099	1.28164	0.0750097
6	A6	44	68.6067	1.27636	0.0745467
6	A6	45	68.8035	1.26656	0.0738304
6	A6	46	69.0003	1.26272	0.0730683
6	A6	47	69.197	1.25703	0.0723993
6	A6	48	69.3938	1.24755	0.0718565
6	A6	49	69.5906	1.23903	0.0714123
6	A6	50	69.7874	1.23337	0.0710473
6	A6	51	69.9842	1.22791	0.0707713
6	A6	52	70.1809	1.22078	0.0706041
6	A6	53	70.3777	1.21177	0.0705441
6	A6	54	70.5745	1.20809	0.0705735
6	A6	55	70.7713	1.19832	0.0706879
6	A6	56	70.9681	1.19142	0.0709175
6	A6	57	71.1649	1.18742	0.0713109
6	A6	58	71.3616	1.17587	0.0718864
6	A6	59	71.5584	1.17454	0.0725795
6	A6	60	71.7552	1.16338	0.0732362
6	A6	61	71.952	1.15751	0.0736547
6	A6	62	72.1488	1.14896	0.0736679
6	A6	63	72.3455	1.14429	0.073216
6	A6	64	72.5423	1.13076	0.0723757
6	A6	65	72.7391	1.12894	0.0713231
6	A6	66	72.9359	1.12242	0.0702718
6	A6	67	73.1327	1.11421	0.0694081
6	A6	68	73.3295	1.10659	0.0688502
6	A6	69	73.5262	1.09952	0.0686246
6	A6	70	73.723	1.09777	0.0686501
6	A6	71	73.9198	1.08691	0.0687644
6	A6	72	74.1166	1.08224	0.0687978
6	A6	73	74.3134	1.07285	0.0686771
6	A6	74	74.5101	1.06497	0.0684773
6	A6	75	74.7069	1.05963	0.0683719
6	A6	76	74.9037	1.05759	0.0685004
6	A6	77	75.1005	1.04832	0.0688526
6	A6	78	75.2973	1.03994	0.0692515
6	A6	79	75.494	1.03406	0.0694472
6	A6	80	75.6908	1.02834	0.0692533
6	A6	81	75.8876	1.01754	0.0686502
6	A6	82	76.0844	1.01194	0.0677918
6	A6	83	76.2812	1.00578	0.0669222
6	A6	84	76.478	1.00068	0.0662546
6	A6	85	76.6747	0.993991	0.0658811
6	A6	86	76.8715	0.989062	0.0657724
6	A6	87	77.0683	0.979373	0.0658486
6	A6	88	77.2651	0.97318	0.0660591
6	A6	89	77.4619	0.967986	0.0664033
6	A6	90	77.6586	0.962228	0.0668883
6	A6	91	77.8554	0.955056	0.0674864
6	A6	92	78.0522	0.948476	0.0681419
6	A6	93	78.249	0.940582	0.068834
6	A6	94	78.4458	0.934219	0.0696375
6	A6	95	78.6425	0.926202	0.0707204
6	A6	96	78.8393	0.921986	0.072266
6	A6	97	79.0361	0.91359	0.0743783
6	A6	98	79.2329	0.908275	0.0770342
6	A6	99	79.4297	0.899192	0.0801092
6	A6	100	79.6264	0.888611	0.08344
6	A6	101	79.8232	0.881905	0.0868651
6	A6	102	80.02	0.875407	0.0902381
6	A6	103	80.2168	0.865455	0.0934606
6	A6	104	80.4136	0.855098	0.0965775
6	A6	105	80.6104	0.842421	0.0999017
6	A6	106	80.8071	0.832214	0.104048
6	A6	107	81.0039	0.826915	0.109796
6	A6	108	81.2007	0.815512	0.117834
6	A6	109	81.3975	0.80648	0.128579
6	A6	110	81.5943	0.794859	0.142248
6	A6	111	81.791	0.776823	0.159222
6	A6	112	81.9878	0.758677	0.180484
6	A6	113	82.1846	0.74168	0.207778
6	A6	114	82.3814	0.724044	0.243224
6	A6	115	82.5782	0.707348	0.288403
6	A6	116	82.7749	0.68584	0.343296
6	A6	117	82.9717	0.6538	0.405598
6	A6	118	83.1685	0.607897	0.47079
6	A6	119	83.3653	0.546624	0.53288
6	A6	120	83.5621	0.474184	0.585344
6	A6	121	83.7589	0.40483	0.621843
6	A6	122	83.9556	0.344149	0.636706
6	A6	123	84.1524	0.270543	0.625616
6	A6	124	84.3492	0.181864	0.586827
6	A6	125	84.546	0.0936738	0.522561
6	A6	126	84.7428	0.0422277	0.439585
6	A6	127	84.9395	0.0239575	0.348136
6	A6	128	85.1363	0.0164772	0.259302
6	A6	129	85.3331	0.0129586	0.182034
6	A6	130	85.5299	0.00878296	0.121203
6	A6	131	85.7267	0.00414526	0.0774207
6	A6	132	85.9234	0.00450385	0.0482887
6	A6	133	86.1202	0.0017428	0.030156
6	A6	134	86.317	0.00200327	0.0195182
6	A6	135	86.5138	0.000995302	0.0137017
6	A6	136	86.7106	0.000461031	0.0109322
6	A6	137	86.9074	0.000312329	0.0100918
6	A6	138	87.1041	0.00136501	0.0104345
6	A6	139	87.3009	-0.00211932	0.0114012
6	A6	140	87.4977	-0.00350316	0.0125486
6	A6	141	87.6945	-0.00465661	0.0135428
6	A6	142	87.8913	-0.0056819	0.0141662
6	A6	143	88.088	-0.00774967	0.0143141
6	A6	144	88.2848	-0.00947465	0.0139868
6	A6	145	88.4816	-0.0120597	0.0132752
6	A6	146	88.6784	-0.01186	0.0123279
6	A6	147	88.8752	-0.0144382	0.0112928
6	A6	148	89.072	-0.0124047	0.0102554
6	A6	149	89.2687	-0.0159822	0.00922017
6	A6	150	89.4655	-0.0178564	0.00815382
6	A6	151	89.6623	-0.015963	0.00706263
6	A6	152	89.8591	-0.0189802	0.00603873
6	A6	153	90.0559	-0.0167668	0.00523283
6	A6	154	90.2526	-0.018093	0.00476726
6	A6	155	90.4494	-0.016789	0.00464985
6	A6	156	90.6462	-0.0197085	0.00474845
6	A6	157	90.843	-0.0188389	0.00484479
6	A6	158	91.0398	-0.0199634	0.00473708
6	A6	159	91.2365	-0.0224901	0.0043339
6	A6	160	91.4333	-0.0207811	0.0036896
6	A6	161	91.6301	-0.0206454	0.00296566
6	A6	162	91.8269	-0.0218388	0.00234341
6	A6	163	92.0237	-0.0204301	0.00193909
6	A6	164	92.2205	-0.0205596	0.00176553
6	A6	165	92.4172	-0.0225825	0.00175129
6	A6	166	92.614	-0.0219484	0.00179257
6	A6	167	92.8108	-0.0214197	0.00180201
6	A6	168	93.0076	-0.0220178	0.00173567
6	A6	169	93.2044	-0.0228321	0.00160149
6	A6	170	93.4011	-0.0229384	0.00145449
6	A6	171	93.5979	-0.0226689	0.00137225
6	A6	172	93.7947	-0.0223129	0.00140645
6	A6	173	93.9915	-0.0208486	0.00153329
6	A6	174	94.1883	-0.0237203	0.00164624
6	A6	175	94.385	-0.0241599	0.0016128
6	A6	176	94.5818	-0.0247162	0.00136196
6	A6	177	94.7786	-0.0229511	0.000935109
7	A7	1	60.1451	1.66511	0.0692827
7	A7	2	60.3419	1.65537	0.0681652
7	A7	3	60.5387	1.6547	0.066934
7	A7	4	60.7354	1.64394	0.0660146
7	A7	5	60.9322	1.64225	0.0657927
7	A7	6	61.129	1.63915	0.0664167
7	A7	7	61.3258	1.63098	0.0677055
7	A7	8	61.5226	1.62103	0.0692446
7	A7	9	61.7194	1.61978	0.0705826
7	A7	10	61.9161	1.60449	0.071432
7	A7	11	62.1129	1.60537	0.0717538
7	A7	12	62.3097	1.59322	0.0717351
7	A7	13	62.5065	1.58913	0.0716779
7	A7	14	62.7033	1.58144	0.0718548
7	A7	15	62.9	1.57564	0.0723705
7	A7	16	63.0968	1.56809	0.0730921
7	A7	17	63.2936	1.56558	0.0736987
7	A7	18	63.4904	1.55498	0.0738666
7	A7	19	63.6872	1.54326	0.0734863
7	A7	20	63.8839	1.53731	0.072779
7	A7	21	64.0807	1.53259	0.0721968
7	A7	22	64.2775	1.52846	0.0721755
7	A7	23	64.4743	1.52134	0.0729077
7	A7	24	64.6711	1.51483	0.0742744
7	A7	25	64.8679	1.50492	0.0759647
7	A7	26	65.0646	1.49903	0.0776604
7	A7	27	65.2614	1.49157	0.0791643
7	A7	28	65.4582	1.48432	0.0804159
7	A7	29	65.655	1.47614	0.0814097
7	A7	30	65.8518	1.46736	0.0821087
7	A7	31	66.0485	1.46122	0.082395
7	A7	32	66.2453	1.45528	0.0821186
7	A7	33	66.4421	1.44416	0.0812138
7	A7	34	66.6389	1.43195	0.0798071
7	A7	35	66.8357	1.43054	0.078231
7	A7	36	67.0324	1.4198	0.0768985
7	A7	37	67.2292	1.41699	0.0761156
7	A7	38	67.426	1.40839	0.0759594
7	A7	39	67.6228	1.40268	0.0763005
7	A7	40	67.8196	1.39113	0.0769308
7	A7	41	68.0164	1.38727	0.0776934
7	A7	42	68.2131	1.37611	0.0785113
7	A7	43	68.4099	1.37406	0.0793257
7	A7	44	68.6067	1.36529	0.0800154
7	A7	45	68.8035	1.35339	0.0803949
7	A7	46	69.0003	1.34918	0.0802974
7	A7	47	69.197	1.3415	0.0796865
7	A7	48	69.3938	1.32874	0.0787239
7	A7	49	69.5906	1.32663	0.0777242
7	A7	50	69.7874	1.31603	0.0770217
7	A7	51	69.9842	1.31461	0.0768185
7	A7	52	70.1809	1.30414	0.0770895
7	A7	53	70.3777	1.2963	0.0775991
7	A7	54	70.5745	1.29133	0.0780243
7	A7	55	70.7713	1.28131	0.0781039
7	A7	56	70.9681	1.27527	0.0777684
7	A7	57	71.1649	1.26214	0.0771612
7	A7	58	71.3616	1.26059	0.0765533
7	A7	59	71.5584	1.25425	0.0761948
7	A7	60	71.7552	1.24606	0.0761876
7	A7	61	71.952	1.23829	0.0764546
7	A7	62	72.1488	1.23171	0.0768097
7	A7	63	72.3455	1.22566	0.0770603
7	A7	64	72.5423	1.21223	0.07708
7	A7	65	72.7391	1.21264	0.0768154
7	A7	66	72.9359	1.20389	0.0762666
7	A7	67	73.1327	1.19031	0.0754728
7	A7	68	73.3295	1.19018	0.074514
7	A7	69	73.5262	1.17882	0.0735154
7	A7	70	73.723	1.17428	0.0726287
7	A7	71	73.9198	1.16781	0.0719987
7	A7	72	74.1166	1.15706	0.0717135
7	A7	73	74.3134	1.15699	0.0717744
7	A7	74	74.5101	1.14804	0.0720987
7	A7	75	74.7069	1.13971	0.0725564
7	A7	76	74.9037	1.1318	0.0730174
7	A7	77	75.1005	1.1279	0.0733704
7	A7	78	75.2973	1.1203	0.0735273
7	A7	79	75.494	1.11241	0.0734188
7	A7	80	75.6908	1.10603	0.073023
7	A7	81	75.8876	1.09545	0.0724023
7	A7	82	76.0844	1.0921	0.0717132
7	A7	83	76.2812	1.08606	0.0711614
7	A7	84	76.478	1.07626	0.0709119
7	A7	85	76.6747	1.07044	0.0710057
7	A7	86	76.8715	1.0697	0.0713366
7	A7	87	77.0683	1.05865	0.0717161
7	A7	88	77.2651	1.04737	0.071984
7	A7	89	77.4619	1.04521	0.0720994
7	A7	90	77.6586	1.03736	0.0721464
7	A7	91	77.8554	1.03062	0.0722652
7	A7	92	78.0522	1.0241	0.0725729
7	A7	93	78.249	1.01802	0.07313
7	A7	94	78.4458	1.00891	0.0739628
7	A7	95	78.6425	1.00314	0.0751076
7	A7	96	78.8393	0.997384	0.0766255
7	A7	97	79.0361	0.987964	0.0785761
7	A7	98	79.2329	0.979439	0.0809771
7	A7	99	79.4297	0.976963	0.0837697
7	A7	100	79.6264	0.967217	0.0868428
7	A7	101	79.8232	0.953415	0.0901
7	A7	102	80.02	0.948667	0.0935392
7	A7	103	80.2168	0.941689	0.0973096
7	A7	104	80.4136	0.929268	0.101708
7	A7	105	80.6104	0.919302	0.107118
7	A7	106	80.8071	0.910182	0.11391
7	A7	107	81.0039	0.902501	0.122357
7	A7	108	81.2007	0.890481	0.132631
7	A7	109	81.3975	0.874506	0.144949
7	A7	110	81.5943	0.860779	0.159855
7	A7	111	81.791	0.848947	0.178514
7	A7	112	81.9878	0.824486	0.202826
7	A7	113	82.1846	0.812096	0.235161
7	A7	114	82.3814	0.795053	0.277629
7	A7	115	82.5782	0.771561	0.331062
7	A7	116	82.7749	0.745486	0.394062
7	A7	117	82.9717	0.712478	0.462624
7	A7	118	83.1685	0.657339	0.530617
7	A7	119	83.3653	0.585954	0.590943
7	A7	120	83.5621	0.510268	0.636833
7	A7	121	83.7589	0.436371	0.662715
7	A7	122	83.9556	0.374122	0.664585
7	A7	123	84.1524	0.304871	0.640314
7	A7	124	84.3492	0.217611	0.590315
7	A7	125	84.546	0.141933	0.518357
7	A7	126	84.7428	0.0958755	0.431767
7	A7	127	84.9395	0.0799689	0.340299
7	A7	128	85.1363	0.0735773	0.253835
7	A7	129	85.3331	0.0651533	0.179936
7	A7	130	85.5299	0.0620285	0.122395
7	A7	131	85.7267	0.0565278	0.0812876
7	A7	132	85.9234	0.0565765	0.0541571
7	A7	133	86.1202	0.0565171	0.0375065
7	A7	134	86.317	0.0524354	0.0279542
7	A7	135	86.5138	0.0510493	0.0228156
7	A7	136	86.7106	0.0500172	0.0202157
7	A7	137	86.9074	0.0475797	0.0189593
7	A7	138	87.1041	0.0484514	0.0183406
7	A7	139	87.3009	0.0424773	0.0179846
7	A7	140	87.4977	0.0423444	0.0177357
7	A7	141	87.6945	0.0419551	0.0175683
7	A7	142	87.8913	0.0391313	0.0175006
7	A7	143	88.088	0.0387175	0.0175182
7	A7	144	88.2848	0.035982	0.0175375
7	A7	145	88.4816	0.035201	0.0174247
7	A7	146	88.6784	0.0338022	0.017057
7	A7	147	88.8752	0.027594	0.0163828
7	A7	148	89.072	0.0303253	0.0154416
7	A7	149	89.2687	0.0278185	0.0143324
7	A7	150	89.4655	0.0248212	0.0131545
7	A7	151	89.6623	0.0269704	0.0119635
7	A7	152	89.8591	0.0226983	0.0107682
7	A7	153	90.0559	0.0255332	0.00956509
7	A7	154	90.2526	0.0200378	0.00838139
7	A7	155	90.4494	0.0224117	0.0072886
7	A7	156	90.6462	0.0222151	0.00637222
7	A7	157	90.843	0.0220448	0.00568052
7	A7	158	91.0398	0.0202117	0.00519921
7	A7	159	91.2365	0.0208324	0.00487828
7	A7	160	91.4333	0.0185774	0.00468453
7	A7	161	91.6301	0.0190974	0.00462241
7	A7	162	91.8269	0.0214209	0.00469676
7	A7	163	92.0237	0.0193203	0.00485725
7	A7	164	92.2205	0.0169988	0.00499303
7	A7	165	92.4172	0.016669	0.00500002
7	A7	166	92.614	0.0174045	0.00486446
7	A7	167	92.8108	0.0159079	0.00468018
7	A7	168	93.0076	0.0171914	0.00457374
7	A7	169	93.2044	0.0177078	0.00459607
7	A7	170	93.4011	0.0149744	0.0046706
7	A7	171	93.5979	0.0139786	0.00463775
7	A7	172	93.7947	0.0138941	0.00435596
7	A7	173	93.9915	0.0143596	0.00378273
7	A7	174	94.1883	0.0142798	0.00298897
7	A7	175	94.385	0.0115508	0.00211542
7	A7	176	94.5818	0.0150111	0.00131024
7	A7	177	94.7786	0.0137377	0.000680015
8	A8	1	60.1451	1.64338	0.0683193
8	A8	2	60.3419	1.63614	0.0683647
8	A8	3	60.5387	1.6332	0.0681305
8	A8	4	60.7354	1.627	0.0675965
8	A8	5	60.9322	1.61403	0.0668985
8	A8	6	61.129	1.61113	0.0662807
8	A8	7	61.3258	1.60771	0.0659617
8	A8	8	61.5226	1.59992	0.0660308
8	A8	9	61.7194	1.5956	0.0664478
8	A8	10	61.9161	1.58505	0.0671364
8	A8	11	62.1129	1.57702	0.0680692
8	A8	12	62.3097	1.57242	0.0692608
8	A8	13	62.5065	1.57418	0.0706841
8	A8	14	62.7033	1.55983	0.072223
8	A8	15	62.9	1.54854	0.0737055
8	A8	16	63.0968	1.54776	0.0749836
8	A8	17	63.2936	1.53801	0.0759724
8	A8	18	63.4904	1.53107	0.0766355
8	A8	19	63.6872	1.5221	0.0769617
8	A8	20	63.8839	1.51827	0.0769823
8	A8	21	64.0807	1.50318	0.0768106
8	A8	22	64.2775	1.50054	0.0766307
8	A8	23	64.4743	1.49403	0.0766141
8	A8	24	64.6711	1.48534	0.0768011
8	A8	25	64.8679	1.47932	0.0770603
8	A8	26	65.0646	1.47362	0.0771785
8	A8	27	65.2614	1.46085	0.0770173
8	A8	28	65.4582	1.45196	0.0766297
8	A8	29	65.655	1.44816	0.0762404
8	A8	30	65.8518	1.44386	0.0761132
8	A8	31	66.0485	1.43633	0.0764055
8	A8	32	66.2453	1.42288	0.0771015
8	A8	33	66.4421	1.41974	0.0780299
8	A8	34	66.6389	1.41366	0.078912
8	A8	35	66.8357	1.40582	0.0794467
8	A8	36	67.0324	1.39387	0.0794034
8	A8	37	67.2292	1.38642	0.0787314
8	A8	38	67.426	1.379	0.0776204
8	A8	39	67.6228	1.37175	0.0764486
8	A8	40	67.8196	1.36465	0.0756413
8	A8	41	68.0164	1.35722	0.0754844
8	A8	42	68.2131	1.35395	0.0760029
8	A8	43	68.4099	1.3442	0.0769573
8	A8	44	68.6067	1.33598	0.0779585
8	A8	45	68.8035	1.32903	0.0786405
8	A8	46	69.0003	1.31869	0.078804
8	A8	47	69.197	1.31156	0.0784599
8	A8	48	69.3938	1.30474	0.0777791
8	A8	49	69.5906	1.29957	0.0769996
8	A8	50	69.7874	1.28756	0.0763425
8	A8	51	69.9842	1.28309	0.0759583
8	A8	52	70.1809	1.27638	0.0758881
8	A8	53	70.3777	1.2683	0.0760383
8	A8	54	70.5745	1.26145	0.0761984
8	A8	55	70.7713	1.25681	0.0761269
8	A8	56	70.9681	1.24294	0.07569
8	A8	57	71.1649	1.23694	0.0749708
8	A8	58	71.3616	1.22948	0.0742522
8	A8	59	71.5584	1.22641	0.0738583
8	A8	60	71.7552	1.21679	0.0739481
8	A8	61	71.952	1.21071	0.0744051
8	A8	62	72.1488	1.20931	0.0749162
8	A8	63	72.3455	1.19246	0.0751828
8	A8	64	72.5423	1.18505	0.0751225
8	A8	65	72.7391	1.17881	0.0748959
8	A8	66	72.9359	1.17814	0.074756
8	A8	67	73.1327	1.16742	0.074838
8	A8	68	73.3295	1.16019	0.0750573
8	A8	69	73.5262	1.15045	0.0751774
8	A8	70	73.723	1.14688	0.0749822
8	A8	71	73.9198	1.13784	0.0744207
8	A8	72	74.1166	1.12409	0.0736312
8	A8	73	74.3134	1.12611	0.0728429
8	A8	74	74.5101	1.117	0.072233
8	A8	75	74.7069	1.11027	0.0718334
8	A8	76	74.9037	1.10331	0.0715326
8	A8	77	75.1005	1.09264	0.0711547
8	A8	78	75.2973	1.08991	0.0705557
8	A8	79	75.494	1.08538	0.0696997
8	A8	80	75.6908	1.0705	0.0687028
8	A8	81	75.8876	1.0686	0.0678137
8	A8	82	76.0844	1.05896	0.0673307
8	A8	83	76.2812	1.05905	0.067466
8	A8	84	76.478	1.05067	0.0682414
8	A8	85	76.6747	1.04348	0.0694828
8	A8	86	76.8715	1.034	0.0709183
8	A8	87	77.0683	1.0305	0.0723054
8	A8	88	77.2651	1.02255	0.0734999
8	A8	89	77.4619	1.01218	0.0744415
8	A8	90	77.6586	1.00679	0.0750937
8	A8	91	77.8554	1.00227	0.0754137
8	A8	92	78.0522	0.992782	0.0753907
8	A8	93	78.249	0.981758	0.0751254
8	A8	94	78.4458	0.974669	0.0748752
8	A8	95	78.6425	0.973131	0.075
8	A8	96	78.8393	0.961337	0.0758288
8	A8	97	79.0361	0.958694	0.0775282
8	A8	98	79.2329	0.947957	0.0800583
8	A8	99	79.4297	0.943324	0.0832152
8	A8	100	79.6264	0.929441	0.0867216
8	A8	101	79.8232	0.925864	0.0902991
8	A8	102	80.02	0.915482	0.0937445
8	A8	103	80.2168	0.907529	0.0970316
8	A8	104	80.4136	0.892719	0.100429
8	A8	105	80.6104	0.884047	0.104543
8	A8	106	80.8071	0.874006	0.110186
8	A8	107	81.0039	0.868669	0.118108
8	A8	108	81.2007	0.858304	0.128754
8	A8	109	81.3975	0.845583	0.142289
8	A8	110	81.5943	0.829564	0.158954
8	A8	111	81.791	0.808727	0.179572
8	A8	112	81.9878	0.793655	0.205832
8	A8	113	82.1846	0.775716	0.240034
8	A8	114	82.3814	0.759993	0.284217
8	A8	115	82.5782	0.734034	0.339001
8	A8	116	82.7749	0.710358	0.402664
8	A8	117	82.9717	0.669027	0.470955
8	A8	118	83.1685	0.609997	0.537781
8	A8	119	83.3653	0.535894	0.596381
8	A8	120	83.5621	0.45946	0.640362
8	A8	121	83.7589	0.392523	0.664219
8	A8	122	83.9556	0.328083	0.663581
8	A8	123	84.1524	0.245324	0.635774
8	A8	124	84.3492	0.156166	0.580962
8	A8	125	84.546	0.0793798	0.503332
8	A8	126	84.7428	0.0416424	0.411233
8	A8	127	84.9395	0.026732	0.315616
8	A8	128	85.1363	0.0228729	0.227224
8	A8	129	85.3331	0.0232797	0.153837
8	A8	130	85.5299	0.0196767	0.098853
8	A8	131	85.7267	0.0157085	0.0616091
8	A8	132	85.9234	0.0166632	0.0388728
8	A8	133	86.1202	0.0158761	0.0265451
8	A8	134	86.317	0.0155999	0.0208619
8	A8	135	86.5138	0.0142921	0.018914
8	A8	136	86.7106	0.00924193	0.0186862
8	A8	137	86.9074	0.0103641	0.0189056
8	A8	138	87.1041	0.00581012	0.0188806
8	A8	139	87.3009	0.00514034	0.018377
8	A8	140	87.4977	-4.84256e-05	0.0175002
8	A8	141	87.6945	0.000154296	0.0165416
8	A8	142	87.8913	0.0020214	0.0157919
8	A8	143	88.088	-0.0014891	0.0153829
8	A8	144	88.2848	-0.000526595	0.0152309
8	A8	145	88.4816	-0.00526678	0.0151063
8	A8	146	88.6784	-0.00731472	0.0147732
8	A8	147	88.8752	-0.00853778	0.0140981
8	A8	148	89.072	-0.00892116	0.0130722
8	A8	149	89.2687	-0.0107904	0.0117678
8	A8	150	89.4655	-0.0114614	0.0102957
8	A8	151	89.6623	-0.0135972	0.00879693
8	A8	152	89.8591	-0.0139013	0.00744775
8	A8	153	90.0559	-0.0121914	0.00643143
8	A8	154	90.2526	-0.0125994	0.0058718
8	A8	155	90.4494	-0.0141487	0.00576834
8	A8	156	90.6462	-0.0150351	0.00597892
8	A8	157	90.843	-0.0151762	0.00626028
8	A8	158	91.0398	-0.0153148	0.00634503
8	A8	159	91.2365	-0.017056	0.00603
8	A8	160	91.4333	-0.019274	0.00525464
8	A8	161	91.6301	-0.0192195	0.00413957
8	A8	162	91.8269	-0.0173259	0.00295344
8	A8	163	92.0237	-0.0171099	0.00200874
8	A8	164	92.2205	-0.0178959	0.00153762
8	A8	165	92.4172	-0.0170418	0.00161314
8	A8	166	92.614	-0.0198625	0.0021424
8	A8	167	92.8108	-0.0177552	0.00290854
8	A8	168	93.0076	-0.0150657	0.00363119
8	A8	169	93.2044	-0.0223254	0.00403872
8	A8	170	93.4011	-0.0215044	0.00395187
8	A8	171	93.5979	-0.0200134	0.00335162
8	A8	172	93.7947	-0.0213819	0.0023874
8	A8	173	93.9915	-0.0203973	0.00131066
8	A8	174	94.1883	-0.0209397	0.000370331
8	A8	175	94.385	-0.0201004	-0.00027217
8	A8	176	94.5818	-0.0199917	-0.00057446
8	A8	177	94.7786	-0.0197114	-0.000594478
9	A9	1	60.1451	1.61224	0.0722315
9	A9	2	60.3419	1.60387	0.0727209
9	A9	3	60.5387	1.59284	0.0733738
9	A9	4	60.7354	1.59323	0.0740745
9	A9	5	60.9322	1.59112	0.074575
9	A9	6	61.129	1.57622	0.0745737
9	A9	7	61.3258	1.56762	0.0739035
9	A9	8	61.5226	1.56119	0.0726966
9	A9	9	61.7194	1.55215	0.0713773
9	A9	10	61.9161	1.55267	0.0704499
9	A9	11	62.1129	1.54539	0.0702493
9	A9	12	62.3097	1.53702	0.0708026
9	A9	13	62.5065	1.53133	0.0718589
9	A9	14	62.7033	1.52224	0.0730225
9	A9	15	62.9	1.51898	0.0738941
9	A9	16	63.0968	1.51174	0.0741896
9	A9	17	63.2936	1.50042	0.073846
9	A9	18	63.4904	1.49338	0.0730656
9	A9	19	63.6872	1.48748	0.0722571
9	A9	20	63.8839	1.48099	0.0718438
9	A9	21	64.0807	1.47856	0.0720373
9	A9	22	64.2775	1.47102	0.0727335
9	A9	23	64.4743	1.46338	0.0736025
9	A9	24	64.6711	1.4536	0.0742981
9	A9	25	64.8679	1.4434	0.0746392
9	A9	26	65.0646	1.44511	0.0746521
9	A9	27	65.2614	1.43473	0.0744884
9	A9	28	65.4582	1.42519	0.0743253
9	A9	29	65.655	1.42067	0.0743105
9	A9	30	65.8518	1.41352	0.0745551
9	A9	31	66.0485	1.40695	0.075125
9	A9	32	66.2453	1.40204	0.0760168
9	A9	33	66.4421	1.38961	0.0771357
9	A9	34	66.6389	1.38794	0.0782966
9	A9	35	66.8357	1.38098	0.0792747
9	A9	36	67.0324	1.36702	0.0798857
9	A9	37	67.2292	1.36205	0.0800587
9	A9	38	67.426	1.35702	0.0798566
9	A9	39	67.6228	1.34585	0.0794356
9	A9	40	67.8196	1.33618	0.078957
9	A9	41	68.0164	1.33913	0.0785193
9	A9	42	68.2131	1.32189	0.0781268
9	A9	43	68.4099	1.31935	0.0777185
9	A9	44	68.6067	1.30792	0.0772066
9	A9	45	68.8035	1.30535	0.0765155
9	A9	46	69.0003	1.29723	0.0756382
9	A9	47	69.197	1.29019	0.0746967
9	A9	48	69.3938	1.27822	0.0739801
9	A9	49	69.5906	1.27448	0.0738567
9	A9	50	69.7874	1.26849	0.0745755
9	A9	51	69.9842	1.27071	0.0760503
9	A9	52	70.1809	1.25438	0.0778093
9	A9	53	70.3777	1.24769	0.0791833
9	A9	54	70.5745	1.23929	0.0796229
9	A9	55	70.7713	1.23242	0.0789711
9	A9	56	70.9681	1.22191	0.0775088
9	A9	57	71.1649	1.21365	0.0757877
9	A9	58	71.3616	1.2142	0.074345
9	A9	59	71.5584	1.20496	0.0734748
9	A9	60	71.7552	1.19702	0.0731685
9	A9	61	71.952	1.19237	0.0732255
9	A9	62	72.1488	1.18286	0.0734313
9	A9	63	72.3455	1.17504	0.0736722
9	A9	64	72.5423	1.17167	0.0739186
9	A9	65	72.7391	1.16274	0.0741418
9	A9	66	72.9359	1.15987	0.0742602
9	A9	67	73.1327	1.14925	0.074178
9	A9	68	73.3295	1.13904	0.0738754
9	A9	69	73.5262	1.13484	0.0734525
9	A9	70	73.723	1.13046	0.073074
9	A9	71	73.9198	1.12228	0.0728657
9	A9	72	74.1166	1.11553	0.0728507
9	A9	73	74.3134	1.10704	0.0729822
9	A9	74	74.5101	1.10546	0.0732194
9	A9	75	74.7069	1.09076	0.073566
9	A9	76	74.9037	1.08757	0.0740167
9	A9	77	75.1005	1.08385	0.074464
9	A9	78	75.2973	1.07788	0.0746657
9	A9	79	75.494	1.06584	0.0743408
9	A9	80	75.6908	1.05742	0.0733347
9	A9	81	75.8876	1.05092	0.071743
9	A9	82	76.0844	1.04722	0.0699049
9	A9	83	76.2812	1.03877	0.0682834
9	A9	84	76.478	1.03552	0.0673184
9	A9	85	76.6747	1.02557	0.067308
9	A9	86	76.8715	1.021	0.0683158
9	A9	87	77.0683	1.01977	0.070116
9	A9	88	77.2651	1.00988	0.0722073
9	A9	89	77.4619	1.00449	0.0739524
9	A9	90	77.6586	0.993117	0.0748095
9	A9	91	77.8554	0.983144	0.0745509
9	A9	92	78.0522	0.978475	0.0733547
9	A9	93	78.249	0.978443	0.071748
9	A9	94	78.4458	0.961333	0.070446
9	A9	95	78.6425	0.958835	0.070143
9	A9	96	78.8393	0.954055	0.0712987
9	A9	97	79.0361	0.954367	0.0739738
9	A9	98	79.2329	0.941049	0.0778016
9	A9	99	79.4297	0.934527	0.0821367
9	A9	100	79.6264	0.926478	0.0863266
9	A9	101	79.8232	0.914029	0.0899696
9	A9	102	80.02	0.908745	0.0930401
9	A9	103	80.2168	0.89944	0.0958731
9	A9	104	80.4136	0.890907	0.0990696
9	A9	105	80.6104	0.878831	0.103365
9	A9	106	80.8071	0.871345	0.109473
9	A9	107	81.0039	0.863288	0.117918
9	A9	108	81.2007	0.854595	0.128944
9	A9	109	81.3975	0.84211	0.142639
9	A9	110	81.5943	0.82758	0.159289
9	A9	111	81.791	0.804704	0.179811
9	A9	112	81.9878	0.791902	0.205912
9	A9	113	82.1846	0.77762	0.239724
9	A9	114	82.3814	0.756499	0.282924
9	A9	115	82.5782	0.740291	0.335707
9	A9	116	82.7749	0.708975	0.396134
9	A9	117	82.9717	0.667499	0.460199
9	A9	118	83.1685	0.614005	0.522555
9	A9	119	83.3653	0.545041	0.577397
9	A9	120	83.5621	0.479912	0.619027
9	A9	121	83.7589	0.42089	0.642023
9	A9	122	83.9556	0.357788	0.641525
9	A9	123	84.1524	0.276441	0.614213
9	A9	124	84.3492	0.185223	0.559934
9	A9	125	84.546	0.121581	0.483062
9	A9	126	84.7428	0.0913879	0.392418
9	A9	127	84.9395	0.0785923	0.29931
9	A9	128	85.1363	0.0746935	0.214445
9	A9	129	85.3331	0.071293	0.145178
9	A9	130	85.5299	0.0728721	0.0942916
9	A9	131	85.7267	0.0707749	0.0605206
9	A9	132	85.9234	0.0673152	0.0401682
9	A9	133	86.1202	0.0637792	0.0288795
9	A9	134	86.317	0.0667775	0.022902
9	A9	135	86.5138	0.0610998	0.019642
9	A9	136	86.7106	0.0591446	0.0176643
9	A9	137	86.9074	0.0566341	0.0163846
9	A9	138	87.1041	0.0589429	0.0156698
9	A9	139	87.3009	0.0576634	0.0154968
9	A9	140	87.4977	0.0567544	0.0157591
9	A9	141	87.6945	0.0523568	0.01624
9	A9	142	87.8913	0.0496702	0.0166875
9	A9	143	88.088	0.0525732	0.0168951
9	A9	144	88.2848	0.0482516	0.0167336
9	A9	145	88.4816	0.0457858	0.0161436
9	A9	146	88.6784	0.0457211	0.0151304
9	A9	147	88.8752	0.0423078	0.0137707
9	A9	148	89.072	0.0404017	0.0122072
9	A9	149	89.2687	0.0427376	0.0106104
9	A9	150	89.4655	0.0405524	0.00912525
9	A9	151	89.6623	0.0408383	0.00784145
9	A9	152	89.8591	0.036377	0.00680599
9	A9	153	90.0559	0.039857	0.00605131
9	A9	154	90.2526	0.0411298	0.00560146
9	A9	155	90.4494	0.0360234	0.00545002
9	A9	156	90.6462	0.0381472	0.00553928
9	A9	157	90.843	0.0376784	0.00577244
9	A9	158	91.0398	0.0376692	0.00605766
9	A9	159	91.2365	0.0322258	0.00635217
9	A9	160	91.4333	0.0368769	0.00666981
9	A9	161	91.6301	0.0351869	0.00704198
9	A9	162	91.8269	0.0343312	0.00745797
9	A9	163	92.0237	0.0320999	0.00782979
9	A9	164	92.2205	0.0323368	0.00800818
9	A9	165	92.4172	0.0318019	0.00783872
9	A9	166	92.614	0.0294964	0.0072248
9	A9	167	92.8108	0.0296553	0.00617058
9	A9	168	93.0076	0.0293616	0.00479491
9	A9	169	93.2044	0.028471	0.00331437
9	A9	170	93.4011	0.0287613	0.0019919
9	A9	171	93.5979	0.0309621	0.00105556
9	A9	172	93.7947	0.0292169	0.000614047
9	A9	173	93.9915	0.0307744	0.000611009
9	A9	174	94.1883	0.029574	0.00085069
9	A9	175	94.385	0.028482	0.00108852
9	A9	176	94.5818	0.0292939	0.00114081
9	A9	177	94.7786	0.0275775	0.000954477
10	A10	1	60.1451	1.47239	0.0646948
10	A10	2	60.3419	1.46451	0.0653415
10	A10	3	60.5387	1.45546	0.0658408
10	A10	4	60.7354	1.45088	0.0661388
10	A10	5	60.9322	1.44462	0.0662857
10	A10	6	61.129	1.43867	0.0663412
10	A10	7	61.3258	1.4332	0.0662851
10	A10	8	61.5226	1.42246	0.0660047
10	A10	9	61.7194	1.4213	0.0654077
10	A10	10	61.9161	1.41054	0.0645571
10	A10	11	62.1129	1.4011	0.0637294
10	A10	12	62.3097	1.39848	0.0632811
10	A10	13	62.5065	1.39532	0.0634256
10	A10	14	62.7033	1.38983	0.0640434
10	A10	15	62.9	1.38387	0.0647276
10	A10	16	63.0968	1.37484	0.0650438
10	A10	17	63.2936	1.36236	0.0648449
10	A10	18	63.4904	1.35919	0.0643919
10	A10	19	63.6872	1.35439	0.0641825
10	A10	20	63.8839	1.35219	0.0646201
10	A10	21	64.0807	1.3429	0.065753
10	A10	22	64.2775	1.33982	0.0672702
10	A10	23	64.4743	1.32807	0.0687167
10	A10	24	64.6711	1.32083	0.0697613
10	A10	25	64.8679	1.31408	0.0703365
10	A10	26	65.0646	1.30853	0.0705961
10	A10	27	65.2614	1.30221	0.0707805
10	A10	28	65.4582	1.2966	0.071091
10	A10	29	65.655	1.28429	0.0716336
10	A10	30	65.8518	1.28141	0.0723838
10	A10	31	66.0485	1.27327	0.0731833
10	A10	32	66.2453	1.27121	0.0737632
10	A10	33	66.4421	1.2585	0.0738534
10	A10	34	66.6389	1.24803	0.0733245
10	A10	35	66.8357	1.24076	0.0722751
10	A10	36	67.0324	1.23904	0.0709944
10	A10	37	67.2292	1.2309	0.069823
10	A10	38	67.426	1.2206	0.0690132
10	A10	39	67.6228	1.21587	0.0686646
10	A10	40	67.8196	1.21393	0.0687319
10	A10	41	68.0164	1.19947	0.0690773
10	A10	42	68.2131	1.19886	0.0695321
10	A10	43	68.4099	1.18818	0.0699464
10	A10	44	68.6067	1.18343	0.0702242
10	A10	45	68.8035	1.17156	0.0703303
10	A10	46	69.0003	1.17108	0.0702792
10	A10	47	69.197	1.16285	0.0701156
10	A10	48	69.3938	1.15087	0.069899
10	A10	49	69.5906	1.14738	0.0696778
10	A10	50	69.7874	1.14307	0.0694612
10	A10	51	69.9842	1.13363	0.0692066
10	A10	52	70.1809	1.12765	0.0688467
10	A10	53	70.3777	1.11986	0.0683465
10	A10	54	70.5745	1.11132	0.0677493
10	A10	55	70.7713	1.10743	0.0671774
10	A10	56	70.9681	1.10257	0.0667959
10	A10	57	71.1649	1.09217	0.0667642
10	A10	58	71.3616	1.08848	0.0671973
10	A10	59	71.5584	1.07684	0.0681247
10	A10	60	71.7552	1.08094	0.0694288
10	A10	61	71.952	1.06782	0.0708242
10	A10	62	72.1488	1.05888	0.071897
10	A10	63	72.3455	1.05376	0.0722249
10	A10	64	72.5423	1.04561	0.0715385
10	A10	65	72.7391	1.03783	0.0698496
10	A10	66	72.9359	1.03146	0.067508
10	A10	67	73.1327	1.01973	0.0651204
10	A10	68	73.3295	1.01844	0.0633392
10	A10	69	73.5262	1.01523	0.0625921
10	A10	70	73.723	1.01102	0.0629033
10	A10	71	73.9198	1.00166	0.0639145
10	A10	72	74.1166	0.995424	0.065107
10	A10	73	74.3134	0.98713	0.066072
10	A10	74	74.5101	0.980456	0.0666533
10	A10	75	74.7069	0.973734	0.0669025
10	A10	76	74.9037	0.9707	0.0669275
10	A10	77	75.1005	0.964902	0.06678
10	A10	78	75.2973	0.95317	0.0664602
10	A10	79	75.494	0.945604	0.0659909
10	A10	80	75.6908	0.945062	0.065466
10	A10	81	75.8876	0.934297	0.0650158
10	A10	82	76.0844	0.929501	0.0647226
10	A10	83	76.2812	0.923501	0.0645595
10	A10	84	76.478	0.917007	0.0644101
10	A10	85	76.6747	0.912433	0.0641529
10	A10	86	76.8715	0.900538	0.0637584
10	A10	87	77.0683	0.895717	0.0633278
10	A10	88	77.2651	0.896164	0.0630537
10	A10	89	77.4619	0.882121	0.0631202
10	A10	90	77.6586	0.878781	0.0636005
10	A10	91	77.8554	0.874685	0.0644169
10	A10	92	78.0522	0.870969	0.0653898
10	A10	93	78.249	0.856473	0.066353
10	A10	94	78.4458	0.852391	0.0672702
10	A10	95	78.6425	0.846107	0.068273
10	A10	96	78.8393	0.841877	0.0695979
10	A10	97	79.0361	0.833174	0.0714649
10	A10	98	79.2329	0.82572	0.0739724
10	A10	99	79.4297	0.81911	0.0770517
10	A10	100	79.6264	0.813482	0.080505
10	A10	101	79.8232	0.802305	0.0841166
10	A10	102	80.02	0.79778	0.0878178
10	A10	103	80.2168	0.780887	0.0918231
10	A10	104	80.4136	0.775026	0.0966435
10	A10	105	80.6104	0.76836	0.102928
10	A10	106	80.8071	0.760241	0.111202
10	A10	107	81.0039	0.748007	0.12169
10	A10	108	81.2007	0.738291	0.13438
10	A10	109	81.3975	0.719598	0.149371
10	A10	110	81.5943	0.706414	0.167367
10	A10	111	81.791	0.687433	0.190025
10	A10	112	81.9878	0.667866	0.219838
10	A10	113	82.1846	0.651038	0.259366
10	A10	114	82.3814	0.633052	0.30994
10	A10	115	82.5782	0.613455	0.37033
10	A10	116	82.7749	0.579361	0.436104
10	A10	117	82.9717	0.524467	0.500183
10	A10	118	83.1685	0.450841	0.554467
10	A10	119	83.3653	0.371042	0.591764
10	A10	120	83.5621	0.296871	0.607131
10	A10	121	83.7589	0.238856	0.598246
10	A10	122	83.9556	0.176424	0.565198
10	A10	123	84.1524	0.103592	0.510334
10	A10	124	84.3492	0.0349599	0.438369
10	A10	125	84.546	-0.00301629	0.356323
10	A10	126	84.7428	-0.0107169	0.272658
10	A10	127	84.9395	-0.0225567	0.195577
10	A10	128	85.1363	-0.0193329	0.131145
10	A10	129	85.3331	-0.0209876	0.0821727
10	A10	130	85.5299	-0.0231595	0.0482912
10	A10	131	85.7267	-0.0233476	0.0269912
10	A10	132	85.9234	-0.0200558	0.0149409
10	A10	133	86.1202	-0.0249728	0.00900535
10	A10	134	86.317	-0.021642	0.00673805
10	A10	135	86.5138	-0.0211053	0.00644865
10	A10	136	86.7106	-0.0239134	0.00706636
10	A10	137	86.9074	-0.0265043	0.00795881
10	A10	138	87.1041	-0.026937	0.00876644
10	A10	139	87.3009	-0.0246899	0.00927159
10	A10	140	87.4977	-0.0255579	0.0093321
10	A10	141	87.6945	-0.030766	0.0088976
10	A10	142	87.8913	-0.0338638	0.00806794
10	A10	143	88.088	-0.0313415	0.00710573
10	A10	144	88.2848	-0.0287275	0.00634871
10	A10	145	88.4816	-0.0306796	0.00605938
10	A10	146	88.6784	-0.033336	0.00630725
10	A10	147	88.8752	-0.0317466	0.00695041
10	A10	148	89.072	-0.0330695	0.00771027
10	A10	149	89.2687	-0.0346809	0.00828638
10	A10	150	89.4655	-0.0368696	0.00845818
10	A10	151	89.6623	-0.0373952	0.00814143
10	A10	152	89.8591	-0.0372024	0.00738962
10	A10	153	90.0559	-0.0377087	0.00635201
10	A10	154	90.2526	-0.0395346	0.00521598
10	A10	155	90.4494	-0.0394783	0.00415735
10	A10	156	90.6462	-0.0382081	0.00330747
10	A10	157	90.843	-0.0382975	0.00273551
10	A10	158	91.0398	-0.0409806	0.0024481
10	A10	159	91.2365	-0.036929	0.00240718
10	A10	160	91.4333	-0.042088	0.00255372
10	A10	161	91.6301	-0.0390763	0.00281685
10	A10	162	91.8269	-0.0384985	0.00310258
10	A10	163	92.0237	-0.0429616	0.00328502
10	A10	164	92.2205	-0.0403481	0.00323155
10	A10	165	92.4172	-0.0417722	0.00286744
10	A10	166	92.614	-0.043599	0.00224342
10	A10	167	92.8108	-0.0418081	0.00155134
10	A10	168	93.0076	-0.041901	0.00105627
10	A10	169	93.2044	-0.0408083	0.00096777
10	A10	170	93.4011	-0.0401607	0.00131926
10	A10	171	93.5979	-0.0428682	0.00193196
10	A10	172	93.7947	-0.0410288	0.00249605
10	A10	173	93.9915	-0.0438536	0.00273081
10	A10	174	94.1883	-0.0459647	0.00252996
10	A10	175	94.385	-0.0436261	0.00200207
10	A10	176	94.5818	-0.0407645	0.00138356
10	A10	177	94.7786	-0.043557	0.00088996
11	A11	1	60.1451	1.31595	0.0601606
11	A11	2	60.3419	1.31463	0.0620153
11	A11	3	60.5387	1.3075	0.063798
11	A11	4	60.7354	1.29542	0.064983
11	A11	5	60.9322	1.29145	0.0652595
11	A11	6	61.129	1.2848	0.0646526
11	A11	7	61.3258	1.27654	0.0634677
11	A11	8	61.5226	1.2713	0.0620919
11	A11	9	61.7194	1.26634	0.0608012
11	A11	10	61.9161	1.26347	0.0596701
11	A11	11	62.1129	1.25386	0.0586337
11	A11	12	62.3097	1.24932	0.0576416
11	A11	13	62.5065	1.24113	0.0567862
11	A11	14	62.7033	1.23508	0.0562948
11	A11	15	62.9	1.2396	0.0563991
11	A11	16	63.0968	1.22403	0.0571872
11	A11	17	63.2936	1.22309	0.058539
11	A11	18	63.4904	1.22091	0.0601873
11	A11	19	63.6872	1.20716	0.0618596
11	A11	20	63.8839	1.20213	0.0633885
11	A11	21	64.0807	1.20358	0.0647462
11	A11	22	64.2775	1.18533	0.065987
11	A11	23	64.4743	1.18835	0.0671584
11	A11	24	64.6711	1.17804	0.0682328
11	A11	25	64.8679	1.17195	0.0690807
11	A11	26	65.0646	1.16445	0.0695027
11	A11	27	65.2614	1.15556	0.0692691
11	A11	28	65.4582	1.15342	0.0682055
11	A11	29	65.655	1.14265	0.0662888
11	A11	30	65.8518	1.13783	0.0637626
11	A11	31	66.0485	1.12659	0.0611626
11	A11	32	66.2453	1.1226	0.0591729
11	A11	33	66.4421	1.12189	0.0583319
11	A11	34	66.6389	1.11892	0.0587518
11	A11	35	66.8357	1.11372	0.0600524
11	A11	36	67.0324	1.10395	0.0615832
11	A11	37	67.2292	1.09422	0.0628047
11	A11	38	67.426	1.08911	0.0635581
11	A11	39	67.6228	1.08578	0.0640746
11	A11	40	67.8196	1.07614	0.0647295
11	A11	41	68.0164	1.07449	0.0657436
11	A11	42	68.2131	1.06619	0.0670139
11	A11	43	68.4099	1.06307	0.0681746
11	A11	44	68.6067	1.04769	0.0688217
11	A11	45	68.8035	1.04738	0.068756
11	A11	46	69.0003	1.03371	0.0680876
11	A11	47	69.197	1.03029	0.067145
11	A11	48	69.3938	1.02707	0.0662591
11	A11	49	69.5906	1.02184	0.0655739
11	A11	50	69.7874	1.00907	0.0649946
11	A11	51	69.9842	1.00684	0.0642938
11	A11	52	70.1809	1.00278	0.0633097
11	A11	53	70.3777	0.990206	0.0620972
11	A11	54	70.5745	0.986117	0.0609412
11	A11	55	70.7713	0.979286	0.0601999
11	A11	56	70.9681	0.979391	0.0600696
11	A11	57	71.1649	0.974464	0.0604374
11	A11	58	71.3616	0.965128	0.0609421
11	A11	59	71.5584	0.958087	0.0612161
11	A11	60	71.7552	0.948332	0.061117
11	A11	61	71.952	0.942792	0.0607879
11	A11	62	72.1488	0.949297	0.060509
11	A11	63	72.3455	0.932536	0.060485
11	A11	64	72.5423	0.925642	0.0607175
11	A11	65	72.7391	0.927532	0.0610345
11	A11	66	72.9359	0.91879	0.0612203
11	A11	67	73.1327	0.908216	0.0611607
11	A11	68	73.3295	0.904369	0.0609202
11	A11	69	73.5262	0.900354	0.060723
11	A11	70	73.723	0.891615	0.060833
11	A11	71	73.9198	0.888536	0.0613981
11	A11	72	74.1166	0.882033	0.0623395
11	A11	73	74.3134	0.88015	0.0633648
11	A11	74	74.5101	0.868461	0.0640991
11	A11	75	74.7069	0.858857	0.0642563
11	A11	76	74.9037	0.858269	0.0637462
11	A11	77	75.1005	0.849424	0.0626705
11	A11	78	75.2973	0.843886	0.0612427
11	A11	79	75.494	0.839402	0.059706
11	A11	80	75.6908	0.828315	0.0582885
11	A11	81	75.8876	0.829693	0.0571882
11	A11	82	76.0844	0.820597	0.0565608
11	A11	83	76.2812	0.815329	0.0565024
11	A11	84	76.478	0.812748	0.0570249
11	A11	85	76.6747	0.803753	0.0580333
11	A11	86	76.8715	0.802424	0.0593096
11	A11	87	77.0683	0.791034	0.0605255
11	A11	88	77.2651	0.792088	0.0613167
11	A11	89	77.4619	0.781582	0.0614297
11	A11	90	77.6586	0.771323	0.0608692
11	A11	91	77.8554	0.764979	0.0599567
11	A11	92	78.0522	0.765826	0.0592315
11	A11	93	78.249	0.759249	0.0592329
11	A11	94	78.4458	0.749867	0.0602881
11	A11	95	78.6425	0.751094	0.0624031
11	A11	96	78.8393	0.739368	0.0652917
11	A11	97	79.0361	0.737048	0.0685004
11	A11	98	79.2329	0.723973	0.0715664
11	A11	99	79.4297	0.72451	0.0741701
11	A11	100	79.6264	0.708103	0.0762463
11	A11	101	79.8232	0.703437	0.078035
11	A11	102	80.02	0.696451	0.0800416
11	A11	103	80.2168	0.688523	0.0829151
11	A11	104	80.4136	0.682755	0.0872769
11	A11	105	80.6104	0.673444	0.0935614
11	A11	106	80.8071	0.665647	0.101924
11	A11	107	81.0039	0.656278	0.112283
11	A11	108	81.2007	0.647119	0.124515
11	A11	109	81.3975	0.627963	0.138805
11	A11	110	81.5943	0.618758	0.156001
11	A11	111	81.791	0.596709	0.177778
11	A11	112	81.9878	0.584562	0.206348
11	A11	113	82.1846	0.56632	0.243666
11	A11	114	82.3814	0.554521	0.290335
11	A11	115	82.5782	0.528734	0.344717
11	A11	116	82.7749	0.491775	0.402735
11	A11	117	82.9717	0.443197	0.458539
11	A11	118	83.1685	0.378489	0.505732
11	A11	119	83.3653	0.312969	0.538535
11	A11	120	83.5621	0.250248	0.552472
11	A11	121	83.7589	0.196895	0.544636
11	A11	122	83.9556	0.133384	0.514001
11	A11	123	84.1524	0.0620175	0.462041
11	A11	124	84.3492	-0.00230214	0.393325
11	A11	125	84.546	-0.0237983	0.315337
11	A11	126	84.7428	-0.0334966	0.237068
11	A11	127	84.9395	-0.0335239	0.166759
11	A11	128	85.1363	-0.0331977	0.109866
11	A11	129	85.3331	-0.0369662	0.068204
11	A11	130	85.5299	-0.0388591	0.0404929
11	A11	131	85.7267	-0.0377316	0.0237253
11	A11	132	85.9234	-0.0399634	0.0145413
11	A11	133	86.1202	-0.0380719	0.01008
11	A11	134	86.317	-0.0346967	0.00825956
11	A11	135	86.5138	-0.0456822	0.00771928
11	A11	136	86.7106	-0.0379916	0.00766271
11	A11	137	86.9074	-0.043395	0.00770599
11	A11	138	87.1041	-0.0436634	0.00773655
11	A11	139	87.3009	-0.0419331	0.00777545
11	A11	140	87.4977	-0.0434209	0.00786265
11	A11	141	87.6945	-0.0465675	0.00799017
11	A11	142	87.8913	-0.0456387	0.00808899
11	A11	143	88.088	-0.0441883	0.00805485
11	A11	144	88.2848	-0.0495106	0.00779472
11	A11	145	88.4816	-0.0476517	0.00727576
11	A11	146	88.6784	-0.0500663	0.00655644
11	A11	147	88.8752	-0.0499086	0.00578069
11	A11	148	89.072	-0.0495267	0.00513113
11	A11	149	89.2687	-0.0517166	0.00476081
11	A11	150	89.4655	-0.0484895	0.00473362
11	A11	151	89.6623	-0.0512401	0.00499429
11	A11	152	89.8591	-0.0544439	0.00537186
11	A11	153	90.0559	-0.0484859	0.00561611
11	A11	154	90.2526	-0.0532678	0.00547218
11	A11	155	90.4494	-0.0563144	0.00478853
11	A11	156	90.6462	-0.0556449	0.00361667
11	A11	157	90.843	-0.0537291	0.00222922
11	A11	158	91.0398	-0.0562747	0.00100983
11	A11	159	91.2365	-0.0493445	0.000256284
11	A11	160	91.4333	-0.054958	1.88442e-05
11	A11	161	91.6301	-0.0523527	9.02286e-05
11	A11	162	91.8269	-0.055788	0.000165918
11	A11	163	92.0237	-0.0559184	7.32534e-05
11	A11	164	92.2205	-0.0523162	-8.66347e-05
11	A11	165	92.4172	-0.0583417	9.12646e-06
11	A11	166	92.614	-0.0479415	0.000677351
11	A11	167	92.8108	-0.0524227	0.00196828
11	A11	168	93.0076	-0.0522547	0.003555
11	A11	169	93.2044	-0.0574644	0.00486734
11	A11	170	93.4011	-0.0579682	0.00539926
11	A11	171	93.5979	-0.0557547	0.00499418
11	A11	172	93.7947	-0.0610148	0.00392352
11	A11	173	93.9915	-0.0557029	0.00271124
11	A11	174	94.1883	-0.05636	0.00182245
11	A11	175	94.385	-0.0526919	0.00141789
11	A11	176	94.5818	-0.0576872	0.00132613
11	A11	177	94.7786	-0.0633663	0.00123044
12	A12	1	60.1451	1.06514	0.0522758
12	A12	2	60.3419	1.05948	0.052183
12	A12	3	60.5387	1.05004	0.0514372
12	A12	4	60.7354	1.04493	0.0501776
12	A12	5	60.9322	1.04633	0.0488607
12	A12	6	61.129	1.03143	0.048065
12	A12	7	61.3258	1.03935	0.048193
12	A12	8	61.5226	1.0324	0.0492423
12	A12	9	61.7194	1.02278	0.0507925
12	A12	10	61.9161	1.02593	0.0522161
12	A12	11	62.1129	1.01122	0.0530102
12	A12	12	62.3097	1.00726	0.053051
12	A12	13	62.5065	1.0021	0.0526267
12	A12	14	62.7033	0.998264	0.0522239
12	A12	15	62.9	0.991579	0.0522131
12	A12	16	63.0968	0.995699	0.0526248
12	A12	17	63.2936	0.985176	0.0531802
12	A12	18	63.4904	0.974932	0.0535302
12	A12	19	63.6872	0.971146	0.053528
12	A12	20	63.8839	0.968737	0.0533196
12	A12	21	64.0807	0.958349	0.0531983
12	A12	22	64.2775	0.961178	0.0533406
12	A12	23	64.4743	0.955044	0.0536327
12	A12	24	64.6711	0.945889	0.0537178
12	A12	25	64.8679	0.942211	0.0532281
12	A12	26	65.0646	0.934765	0.0520357
12	A12	27	65.2614	0.926406	0.0503581
12	A12	28	65.4582	0.926752	0.0486617
12	A12	29	65.655	0.924071	0.0474511
12	A12	30	65.8518	0.917509	0.0470804
12	A12	31	66.0485	0.912659	0.0476746
12	A12	32	66.2453	0.909478	0.049151
12	A12	33	66.4421	0.906027	0.0512812
12	A12	34	66.6389	0.900448	0.053748
12	A12	35	66.8357	0.893572	0.0561933
12	A12	36	67.0324	0.887238	0.0582648
12	A12	37	67.2292	0.885366	0.0596781
12	A12	38	67.426	0.872772	0.0602778
12	A12	39	67.6228	0.869504	0.0600764
12	A12	40	67.8196	0.861689	0.0592425
12	A12	41	68.0164	0.85904	0.0580391
12	A12	42	68.2131	0.849409	0.0567352
12	A12	43	68.4099	0.848903	0.0555253
12	A12	44	68.6067	0.839765	0.0544977
12	A12	45	68.8035	0.836393	0.0536495
12	A12	46	69.0003	0.832305	0.0529398
12	A12	47	69.197	0.824592	0.0523444
12	A12	48	69.3938	0.820031	0.0518881
12	A12	49	69.5906	0.816149	0.0516479
12	A12	50	69.7874	0.812848	0.0517249
12	A12	51	69.9842	0.804714	0.0521957
12	A12	52	70.1809	0.798984	0.0530588
12	A12	53	70.3777	0.800969	0.0541889
12	A12	54	70.5745	0.789279	0.0553299
12	A12	55	70.7713	0.786335	0.0561511
12	A12	56	70.9681	0.779259	0.0563493
12	A12	57	71.1649	0.772256	0.0557601
12	A12	58	71.3616	0.764915	0.0544207
12	A12	59	71.5584	0.767454	0.0525697
12	A12	60	71.7552	0.750334	0.0505897
12	A12	61	71.952	0.755986	0.0489203
12	A12	62	72.1488	0.746993	0.0479471
12	A12	63	72.3455	0.743892	0.0478941
12	A12	64	72.5423	0.74377	0.0487512
12	A12	65	72.7391	0.734235	0.0502644
12	A12	66	72.9359	0.731548	0.0519989
12	A12	67	73.1327	0.725018	0.053457
12	A12	68	73.3295	0.722031	0.0542209
12	A12	69	73.5262	0.711782	0.0540896
12	A12	70	73.723	0.707289	0.0531562
12	A12	71	73.9198	0.700216	0.0517861
12	A12	72	74.1166	0.699554	0.0504709
12	A12	73	74.3134	0.692191	0.0496163
12	A12	74	74.5101	0.691025	0.0493589
12	A12	75	74.7069	0.685308	0.0495197
12	A12	76	74.9037	0.682823	0.0497238
12	A12	77	75.1005	0.671292	0.0496207
12	A12	78	75.2973	0.67066	0.0490849
12	A12	79	75.494	0.662126	0.0482834
12	A12	80	75.6908	0.660508	0.0475751
12	A12	81	75.8876	0.655375	0.047307
12	A12	82	76.0844	0.652055	0.0476222
12	A12	83	76.2812	0.649424	0.048386
12	A12	84	76.478	0.641582	0.0492641
12	A12	85	76.6747	0.637355	0.0499038
12	A12	86	76.8715	0.631603	0.0501161
12	A12	87	77.0683	0.626427	0.0499554
12	A12	88	77.2651	0.61836	0.0496547
12	A12	89	77.4619	0.619492	0.0494664
12	A12	90	77.6586	0.615344	0.0495148
12	A12	91	77.8554	0.606613	0.0497641
12	A12	92	78.0522	0.601907	0.0501086
12	A12	93	78.249	0.598551	0.050513
12	A12	94	78.4458	0.593462	0.0510907
12	A12	95	78.6425	0.585176	0.0520648
12	A12	96	78.8393	0.584388	0.0536329
12	A12	97	79.0361	0.580355	0.0558349
12	A12	98	79.2329	0.574337	0.0585078
12	A12	99	79.4297	0.565466	0.0613668
12	A12	100	79.6264	0.559433	0.0641516
12	A12	101	79.8232	0.554675	0.0667609
12	A12	102	80.02	0.54749	0.0693018
12	A12	103	80.2168	0.538492	0.0720563
12	A12	104	80.4136	0.533984	0.0753856
12	A12	105	80.6104	0.525178	0.0796348
12	A12	106	80.8071	0.521992	0.0850779
12	A12	107	81.0039	0.509406	0.091948
12	A12	108	81.2007	0.50139	0.100553
12	A12	109	81.3975	0.490661	0.111436
12	A12	110	81.5943	0.482669	0.125506
12	A12	111	81.791	0.468059	0.144026
12	A12	112	81.9878	0.454815	0.168388
12	A12	113	82.1846	0.442073	0.199634
12	A12	114	82.3814	0.426518	0.237845
12	A12	115	82.5782	0.407082	0.281663
12	A12	116	82.7749	0.380262	0.328228
12	A12	117	82.9717	0.333859	0.373582
12	A12	118	83.1685	0.286393	0.413335
12	A12	119	83.3653	0.235911	0.443203
12	A12	120	83.5621	0.190741	0.459288
12	A12	121	83.7589	0.141579	0.458335
12	A12	122	83.9556	0.0837795	0.438312
12	A12	123	84.1524	0.0159266	0.399365
12	A12	124	84.3492	-0.0267738	0.344603
12	A12	125	84.546	-0.0566237	0.280009
12	A12	126	84.7428	-0.0616988	0.213188
12	A12	127	84.9395	-0.068206	0.151424
12	A12	128	85.1363	-0.0710344	0.099944
12	A12	129	85.3331	-0.070077	0.0611163
12	A12	130	85.5299	-0.0721879	0.0346938
12	A12	131	85.7267	-0.0669988	0.0186909
12	A12	132	85.9234	-0.0671589	0.0103677
12	A12	133	86.1202	-0.069409	0.00698908
12	A12	134	86.317	-0.0677006	0.00628106
12	A12	135	86.5138	-0.0708655	0.00663955
12	A12	136	86.7106	-0.0729801	0.00715236
12	A12	137	86.9074	-0.0730992	0.00747517
12	A12	138	87.1041	-0.0721527	0.00761171
12	A12	139	87.3009	-0.0739881	0.00767919
12	A12	140	87.4977	-0.0732813	0.00774237
12	A12	141	87.6945	-0.0746408	0.0077573
12	A12	142	87.8913	-0.0795308	0.00760784
12	A12	143	88.088	-0.074431	0.00718542
12	A12	144	88.2848	-0.0761065	0.00646283
12	A12	145	88.4816	-0.0814419	0.00552462
12	A12	146	88.6784	-0.0824532	0.00453193
12	A12	147	88.8752	-0.0750938	0.00363581
12	A12	148	89.072	-0.0782422	0.00290011
12	A12	149	89.2687	-0.0815024	0.00230026
12	A12	150	89.4655	-0.0813178	0.00179816
12	A12	151	89.6623	-0.0796238	0.00141338
12	A12	152	89.8591	-0.0777958	0.0012142
12	A12	153	90.0559	-0.0798103	0.00124334
12	A12	154	90.2526	-0.0792572	0.00146892
12	A12	155	90.4494	-0.0809864	0.0018198
12	A12	156	90.6462	-0.0818494	0.0022624
12	A12	157	90.843	-0.0792172	0.00282144
12	A12	158	91.0398	-0.0805179	0.00350555
12	A12	159	91.2365	-0.078781	0.00420942
12	A12	160	91.4333	-0.0833983	0.00470774
12	A12	161	91.6301	-0.0824402	0.00478065
12	A12	162	91.8269	-0.0872494	0.00438017
12	A12	163	92.0237	-0.0840226	0.00369033
12	A12	164	92.2205	-0.0809046	0.00301606
12	A12	165	92.4172	-0.0818852	0.0025879
12	A12	166	92.614	-0.0846844	0.00244457
12	A12	167	92.8108	-0.0859575	0.00247418
12	A12	168	93.0076	-0.0860583	0.00253955
12	A12	169	93.2044	-0.0829153	0.00255035
12	A12	170	93.4011	-0.0828779	0.00243464
12	A12	171	93.5979	-0.0860709	0.00209351
12	A12	172	93.7947	-0.0879845	0.00143826
12	A12	173	93.9915	-0.0872692	0.000496764
12	A12	174	94.1883	-0.0840547	-0.000527358
12	A12	175	94.385	-0.0854269	-0.00132988
12	A12	176	94.5818	-0.0826527	-0.00167451
12	A12	177	94.7786	-0.0840535	-0.00152497
13	B1	1	60.1451	1.15261	0.0425506
13	B1	2	60.3419	1.15811	0.0417979
13	B1	3	60.5387	1.15421	0.0411995
13	B1	4	60.7354	1.14928	0.0408596
13	B1	5	60.9322	1.14576	0.0408033
[truncated: 8,314 more rows]
