# Supplementary material for: Genome-wide identification, evolution, and expression of the SNARE gene family in wheat resistance to powdery mildew
Source: PeerJ. 2021 Jan 22;9:e10788. doi: 10.7717/peerj.10788 (PMC7831368; doi:10.7717/peerj.10788)
Supplement: Supplemental Information 5 [file peerj-09-10788-s005.gz › rawdata/Q3 ACTING.xls]

## Sheet: Sample Setup
Block Type	96-Well 0.2-mL Block
Calibration Background is expired	No
Calibration Background performed on	09-15-2016
Calibration Pure Dye ABY is expired	No
Calibration Pure Dye ABY performed on	09-15-2016
Calibration Pure Dye FAM is expired	No
Calibration Pure Dye FAM performed on	09-15-2016
Calibration Pure Dye JUN is expired	No
Calibration Pure Dye JUN performed on	09-15-2016
Calibration Pure Dye NED is expired	No
Calibration Pure Dye NED performed on	09-15-2016
Calibration Pure Dye ROX is expired	No
Calibration Pure Dye ROX performed on	09-15-2016
Calibration Pure Dye SYBR is expired	No
Calibration Pure Dye SYBR performed on	09-15-2016
Calibration Pure Dye TAMRA is expired	No
Calibration Pure Dye TAMRA performed on	09-15-2016
Calibration Pure Dye VIC is expired	No
Calibration Pure Dye VIC performed on	09-15-2016
Calibration ROI is expired	No
Calibration ROI performed on	09-15-2016
Calibration Uniformity is expired	No
Calibration Uniformity performed on	09-15-2016
Chemistry	SYBR_GREEN
Date Created	2018-02-04 02:08:36 AM CST
Experiment Barcode
Experiment Comment
Experiment File Name	G:\wgh\小麦SYP基因家族鉴定与分析\定量结果\Q3\2018-02-02_115304 ACT.eds
Experiment Name	2018-02-02_115304
Experiment Run End Time	2018-02-02 19:55:05 PM CST
Experiment Type	Comparative Cт (ΔΔCт)
Instrument Name	272321075
Instrument Serial Number	272321075
Instrument Type	QuantStudio™ 3 System
Passive Reference	ROX
Post-read Stage/Step
Pre-read Stage/Step
Quantification Cycle Method	Ct
Signal Smoothing On	true
Stage where Melt Analysis is performed	Stage3
Stage/ Cycle where Ct Analysis is performed	Stage2, Step2
User Name
Well	Well Position	Sample Name	Sample Color	Biogroup Name	Biogroup Color	Target Name	Target Color	Task	Reporter	Quencher	Quantity	Comments
1	A1	2	RGB(0,0,255)			Target 1	RGB(176,23,31)	UNKNOWN	SYBR	None
2	A2	4	RGB(142,56,142)			Target 1	RGB(176,23,31)	UNKNOWN	SYBR	None
3	A3	6	RGB(0,245,255)			Target 1	RGB(176,23,31)	UNKNOWN	SYBR	None
4	A4	8	RGB(238,238,0)			Target 1	RGB(176,23,31)	UNKNOWN	SYBR	None
5	A5	10	RGB(238,44,44)			Target 1	RGB(176,23,31)	UNKNOWN	SYBR	None
6	A6	12	RGB(238,18,137)			Target 1	RGB(176,23,31)	UNKNOWN	SYBR	None
7	A7	14	RGB(0,0,255)			Target 1	RGB(176,23,31)	UNKNOWN	SYBR	None
8	A8	16	RGB(255,127,0)			Target 1	RGB(176,23,31)	UNKNOWN	SYBR	None
9	A9	18	RGB(238,121,66)			Target 1	RGB(176,23,31)	UNKNOWN	SYBR	None
10	A10	20	RGB(198,113,113)			Target 1	RGB(176,23,31)	UNKNOWN	SYBR	None
11	A11
12	A12
13	B1	2	RGB(0,0,255)			Target 1	RGB(176,23,31)	UNKNOWN	SYBR	None
14	B2	4	RGB(142,56,142)			Target 1	RGB(176,23,31)	UNKNOWN	SYBR	None
15	B3	6	RGB(0,245,255)			Target 1	RGB(176,23,31)	UNKNOWN	SYBR	None
16	B4	8	RGB(238,238,0)			Target 1	RGB(176,23,31)	UNKNOWN	SYBR	None
17	B5	10	RGB(238,44,44)			Target 1	RGB(176,23,31)	UNKNOWN	SYBR	None
18	B6	12	RGB(238,18,137)			Target 1	RGB(176,23,31)	UNKNOWN	SYBR	None
19	B7	14	RGB(0,0,255)			Target 1	RGB(176,23,31)	UNKNOWN	SYBR	None
20	B8	16	RGB(255,127,0)			Target 1	RGB(176,23,31)	UNKNOWN	SYBR	None
21	B9	18	RGB(238,121,66)			Target 1	RGB(176,23,31)	UNKNOWN	SYBR	None
22	B10	20	RGB(198,113,113)			Target 1	RGB(176,23,31)	UNKNOWN	SYBR	None
23	B11
24	B12
25	C1	2	RGB(0,0,255)			Target 1	RGB(176,23,31)	UNKNOWN	SYBR	None
26	C2	4	RGB(142,56,142)			Target 1	RGB(176,23,31)	UNKNOWN	SYBR	None
27	C3	6	RGB(0,245,255)			Target 1	RGB(176,23,31)	UNKNOWN	SYBR	None
28	C4	8	RGB(238,238,0)			Target 1	RGB(176,23,31)	UNKNOWN	SYBR	None
29	C5	10	RGB(238,44,44)			Target 1	RGB(176,23,31)	UNKNOWN	SYBR	None
30	C6	12	RGB(238,18,137)			Target 1	RGB(176,23,31)	UNKNOWN	SYBR	None
31	C7	14	RGB(0,0,255)			Target 1	RGB(176,23,31)	UNKNOWN	SYBR	None
32	C8	16	RGB(255,127,0)			Target 1	RGB(176,23,31)	UNKNOWN	SYBR	None
33	C9	18	RGB(238,121,66)			Target 1	RGB(176,23,31)	UNKNOWN	SYBR	None
34	C10	20	RGB(198,113,113)			Target 1	RGB(176,23,31)	UNKNOWN	SYBR	None
35	C11
36	C12
37	D1	2	RGB(0,0,255)			Target 1	RGB(176,23,31)	UNKNOWN	SYBR	None
38	D2	4	RGB(142,56,142)			Target 1	RGB(176,23,31)	UNKNOWN	SYBR	None
39	D3	6	RGB(0,245,255)			Target 1	RGB(176,23,31)	UNKNOWN	SYBR	None
40	D4	8	RGB(238,238,0)			Target 1	RGB(176,23,31)	UNKNOWN	SYBR	None
41	D5	10	RGB(238,44,44)			Target 1	RGB(176,23,31)	UNKNOWN	SYBR	None
42	D6	12	RGB(238,18,137)			Target 1	RGB(176,23,31)	UNKNOWN	SYBR	None
43	D7	14	RGB(0,0,255)			Target 1	RGB(176,23,31)	UNKNOWN	SYBR	None
44	D8	16	RGB(255,127,0)			Target 1	RGB(176,23,31)	UNKNOWN	SYBR	None
45	D9	18	RGB(238,121,66)			Target 1	RGB(176,23,31)	UNKNOWN	SYBR	None
46	D10	20	RGB(198,113,113)			Target 1	RGB(176,23,31)	UNKNOWN	SYBR	None
47	D11
48	D12
49	E1	1	RGB(0,139,69)			Target 1	RGB(176,23,31)	UNKNOWN	SYBR	None
50	E2	3	RGB(238,121,66)			Target 1	RGB(176,23,31)	UNKNOWN	SYBR	None
51	E3	5	RGB(198,113,113)			Target 1	RGB(176,23,31)	UNKNOWN	SYBR	None
52	E4	7	RGB(238,220,130)			Target 1	RGB(176,23,31)	UNKNOWN	SYBR	None
53	E5	9	RGB(142,142,56)			Target 1	RGB(176,23,31)	UNKNOWN	SYBR	None
54	E6	11	RGB(51,161,201)			Target 1	RGB(176,23,31)	UNKNOWN	SYBR	None
55	E7	13	RGB(176,23,31)			Target 1	RGB(176,23,31)	UNKNOWN	SYBR	None
56	E8	15	RGB(0,139,69)			Target 1	RGB(176,23,31)	UNKNOWN	SYBR	None
57	E9	17	RGB(139,137,112)			Target 1	RGB(176,23,31)	UNKNOWN	SYBR	None
58	E10	19	RGB(142,56,142)			Target 1	RGB(176,23,31)	UNKNOWN	SYBR	None
59	E11
60	E12
61	F1	1	RGB(0,139,69)			Target 1	RGB(176,23,31)	UNKNOWN	SYBR	None
62	F2	3	RGB(238,121,66)			Target 1	RGB(176,23,31)	UNKNOWN	SYBR	None
63	F3	5	RGB(198,113,113)			Target 1	RGB(176,23,31)	UNKNOWN	SYBR	None
64	F4	7	RGB(238,220,130)			Target 1	RGB(176,23,31)	UNKNOWN	SYBR	None
65	F5	9	RGB(142,142,56)			Target 1	RGB(176,23,31)	UNKNOWN	SYBR	None
66	F6	11	RGB(51,161,201)			Target 1	RGB(176,23,31)	UNKNOWN	SYBR	None
67	F7	13	RGB(176,23,31)			Target 1	RGB(176,23,31)	UNKNOWN	SYBR	None
68	F8	15	RGB(0,139,69)			Target 1	RGB(176,23,31)	UNKNOWN	SYBR	None
69	F9	17	RGB(139,137,112)			Target 1	RGB(176,23,31)	UNKNOWN	SYBR	None
70	F10	19	RGB(142,56,142)			Target 1	RGB(176,23,31)	UNKNOWN	SYBR	None
71	F11
72	F12
73	G1	1	RGB(0,139,69)			Target 1	RGB(176,23,31)	UNKNOWN	SYBR	None
74	G2	3	RGB(238,121,66)			Target 1	RGB(176,23,31)	UNKNOWN	SYBR	None
75	G3	5	RGB(198,113,113)			Target 1	RGB(176,23,31)	UNKNOWN	SYBR	None
76	G4	7	RGB(238,220,130)			Target 1	RGB(176,23,31)	UNKNOWN	SYBR	None
77	G5	9	RGB(142,142,56)			Target 1	RGB(176,23,31)	UNKNOWN	SYBR	None
78	G6	11	RGB(51,161,201)			Target 1	RGB(176,23,31)	UNKNOWN	SYBR	None
79	G7	13	RGB(176,23,31)			Target 1	RGB(176,23,31)	UNKNOWN	SYBR	None
80	G8	15	RGB(0,139,69)			Target 1	RGB(176,23,31)	UNKNOWN	SYBR	None
81	G9	17	RGB(139,137,112)			Target 1	RGB(176,23,31)	UNKNOWN	SYBR	None
82	G10	19	RGB(142,56,142)			Target 1	RGB(176,23,31)	UNKNOWN	SYBR	None
83	G11
84	G12
85	H1	1	RGB(0,139,69)			Target 1	RGB(176,23,31)	UNKNOWN	SYBR	None
86	H2	3	RGB(238,121,66)			Target 1	RGB(176,23,31)	UNKNOWN	SYBR	None
87	H3	5	RGB(198,113,113)			Target 1	RGB(176,23,31)	UNKNOWN	SYBR	None
88	H4	7	RGB(238,220,130)			Target 1	RGB(176,23,31)	UNKNOWN	SYBR	None
89	H5	9	RGB(142,142,56)			Target 1	RGB(176,23,31)	UNKNOWN	SYBR	None
90	H6	11	RGB(51,161,201)			Target 1	RGB(176,23,31)	UNKNOWN	SYBR	None
91	H7	13	RGB(176,23,31)			Target 1	RGB(176,23,31)	UNKNOWN	SYBR	None
92	H8	15	RGB(0,139,69)			Target 1	RGB(176,23,31)	UNKNOWN	SYBR	None
93	H9	17	RGB(139,137,112)			Target 1	RGB(176,23,31)	UNKNOWN	SYBR	None
94	H10	19	RGB(142,56,142)			Target 1	RGB(176,23,31)	UNKNOWN	SYBR	None
95	H11
96	H12

## Sheet: Amplification Data
Block Type	96-Well 0.2-mL Block
Calibration Background is expired	No
Calibration Background performed on	09-15-2016
Calibration Pure Dye ABY is expired	No
Calibration Pure Dye ABY performed on	09-15-2016
Calibration Pure Dye FAM is expired	No
Calibration Pure Dye FAM performed on	09-15-2016
Calibration Pure Dye JUN is expired	No
Calibration Pure Dye JUN performed on	09-15-2016
Calibration Pure Dye NED is expired	No
Calibration Pure Dye NED performed on	09-15-2016
Calibration Pure Dye ROX is expired	No
Calibration Pure Dye ROX performed on	09-15-2016
Calibration Pure Dye SYBR is expired	No
Calibration Pure Dye SYBR performed on	09-15-2016
Calibration Pure Dye TAMRA is expired	No
Calibration Pure Dye TAMRA performed on	09-15-2016
Calibration Pure Dye VIC is expired	No
Calibration Pure Dye VIC performed on	09-15-2016
Calibration ROI is expired	No
Calibration ROI performed on	09-15-2016
Calibration Uniformity is expired	No
Calibration Uniformity performed on	09-15-2016
Chemistry	SYBR_GREEN
Date Created	2018-02-04 02:08:36 AM CST
Experiment Barcode
Experiment Comment
Experiment File Name	G:\wgh\小麦SYP基因家族鉴定与分析\定量结果\Q3\2018-02-02_115304 ACT.eds
Experiment Name	2018-02-02_115304
Experiment Run End Time	2018-02-02 19:55:05 PM CST
Experiment Type	Comparative Cт (ΔΔCт)
Instrument Name	272321075
Instrument Serial Number	272321075
Instrument Type	QuantStudio™ 3 System
Passive Reference	ROX
Post-read Stage/Step
Pre-read Stage/Step
Quantification Cycle Method	Ct
Signal Smoothing On	true
Stage where Melt Analysis is performed	Stage3
Stage/ Cycle where Ct Analysis is performed	Stage2, Step2
User Name
Well	Well Position	Cycle	Target Name	Rn	Delta Rn
1	A1	1	Target 1	0.184846	-0.0161648
1	A1	2	Target 1	0.191286	-0.00853878
1	A1	3	Target 1	0.197992	-0.000647327
1	A1	4	Target 1	0.19578	-0.00167391
1	A1	5	Target 1	0.194594	-0.0016746
1	A1	6	Target 1	0.196121	0.00103815
1	A1	7	Target 1	0.199808	0.00591074
1	A1	8	Target 1	0.198473	0.00576156
1	A1	9	Target 1	0.19085	-0.000676182
1	A1	10	Target 1	0.18941	-0.000930718
1	A1	11	Target 1	0.192295	0.00314052
1	A1	12	Target 1	0.184719	-0.00325052
1	A1	13	Target 1	0.182881	-0.00390202
1	A1	14	Target 1	0.184237	-0.00136074
1	A1	15	Target 1	0.180472	-0.00394051
1	A1	16	Target 1	0.179194	-0.00403286
1	A1	17	Target 1	0.178434	-0.00360694
1	A1	18	Target 1	0.17876	-0.00209528
1	A1	19	Target 1	0.182872	0.00320219
1	A1	20	Target 1	0.187223	0.00873844
1	A1	21	Target 1	0.192396	0.0150969
1	A1	22	Target 1	0.203008	0.0268946
1	A1	23	Target 1	0.221979	0.0470516
1	A1	24	Target 1	0.257727	0.0839853
1	A1	25	Target 1	0.323656	0.1511
1	A1	26	Target 1	0.444164	0.272793
1	A1	27	Target 1	0.634132	0.463947
1	A1	28	Target 1	0.87794	0.708941
1	A1	29	Target 1	1.13292	0.965108
1	A1	30	Target 1	1.33511	1.16848
1	A1	31	Target 1	1.47077	1.30532
1	A1	32	Target 1	1.55271	1.38846
1	A1	33	Target 1	1.60614	1.44307
1	A1	34	Target 1	1.65445	1.49256
1	A1	35	Target 1	1.68536	1.52466
1	A1	36	Target 1	1.71152	1.55201
1	A1	37	Target 1	1.73047	1.57214
1	A1	38	Target 1	1.7471	1.58996
1	A1	39	Target 1	1.76258	1.60662
1	A1	40	Target 1	1.77306	1.61828
2	A2	1	Target 1	0.14855	-0.00868031
2	A2	2	Target 1	0.149438	-0.00668315
2	A2	3	Target 1	0.154313	-0.000698766
2	A2	4	Target 1	0.151982	-0.00192091
2	A2	5	Target 1	0.150705	-0.00208878
2	A2	6	Target 1	0.151462	-0.000222958
2	A2	7	Target 1	0.1511	0.000524534
2	A2	8	Target 1	0.150785	0.00131764
2	A2	9	Target 1	0.152915	0.00455724
2	A2	10	Target 1	0.151191	0.00394217
2	A2	11	Target 1	0.144916	-0.00122429
2	A2	12	Target 1	0.143323	-0.00170816
2	A2	13	Target 1	0.144188	0.000266324
2	A2	14	Target 1	0.142906	9.27902e-05
2	A2	15	Target 1	0.141778	7.39895e-05
2	A2	16	Target 1	0.140212	-0.000383144
2	A2	17	Target 1	0.139113	-0.000373364
2	A2	18	Target 1	0.136842	-0.00153465
2	A2	19	Target 1	0.133858	-0.00341032
2	A2	20	Target 1	0.13486	-0.00129944
2	A2	21	Target 1	0.13914	0.00409009
2	A2	22	Target 1	0.141353	0.00741177
2	A2	23	Target 1	0.149008	0.0161758
2	A2	24	Target 1	0.157332	0.0256093
2	A2	25	Target 1	0.166476	0.0358621
2	A2	26	Target 1	0.197332	0.0678273
2	A2	27	Target 1	0.258527	0.130131
2	A2	28	Target 1	0.371942	0.244655
2	A2	29	Target 1	0.549888	0.42371
2	A2	30	Target 1	0.81299	0.687921
2	A2	31	Target 1	1.10633	0.982375
2	A2	32	Target 1	1.36037	1.23752
2	A2	33	Target 1	1.52219	1.40045
2	A2	34	Target 1	1.6334	1.51277
2	A2	35	Target 1	1.70522	1.58569
2	A2	36	Target 1	1.76076	1.64235
2	A2	37	Target 1	1.80563	1.68833
2	A2	38	Target 1	1.83537	1.71918
2	A2	39	Target 1	1.85916	1.74408
2	A2	40	Target 1	1.86871	1.75473
3	A3	1	Target 1	0.183297	-0.00651106
3	A3	2	Target 1	0.185142	-0.00435049
3	A3	3	Target 1	0.186068	-0.00310803
3	A3	4	Target 1	0.187305	-0.00155572
3	A3	5	Target 1	0.188051	-0.000494201
3	A3	6	Target 1	0.190318	0.0020891
3	A3	7	Target 1	0.191383	0.00346984
3	A3	8	Target 1	0.193853	0.00625477
3	A3	9	Target 1	0.19107	0.00378789
3	A3	10	Target 1	0.189264	0.00229803
3	A3	11	Target 1	0.187031	0.000380464
3	A3	12	Target 1	0.183145	-0.00319013
3	A3	13	Target 1	0.18232	-0.00369969
3	A3	14	Target 1	0.182587	-0.00311617
3	A3	15	Target 1	0.181539	-0.00384864
3	A3	16	Target 1	0.181679	-0.00339354
3	A3	17	Target 1	0.182531	-0.00222496
3	A3	18	Target 1	0.181369	-0.00307189
3	A3	19	Target 1	0.182059	-0.00206567
3	A3	20	Target 1	0.186234	0.00242432
3	A3	21	Target 1	0.187097	0.00360334
3	A3	22	Target 1	0.188639	0.00546089
3	A3	23	Target 1	0.197807	0.0149451
3	A3	24	Target 1	0.209056	0.0265097
3	A3	25	Target 1	0.231682	0.0494513
3	A3	26	Target 1	0.279602	0.0976867
3	A3	27	Target 1	0.369995	0.188395
3	A3	28	Target 1	0.51778	0.336497
3	A3	29	Target 1	0.733434	0.552467
3	A3	30	Target 1	0.999946	0.819294
3	A3	31	Target 1	1.25403	1.0737
3	A3	32	Target 1	1.43945	1.25943
3	A3	33	Target 1	1.54244	1.36273
3	A3	34	Target 1	1.61806	1.43867
3	A3	35	Target 1	1.67954	1.50047
3	A3	36	Target 1	1.72503	1.54627
3	A3	37	Target 1	1.75901	1.58057
3	A3	38	Target 1	1.7847	1.60657
3	A3	39	Target 1	1.79905	1.62124
3	A3	40	Target 1	1.80629	1.62879
4	A4	1	Target 1	0.151355	-0.00499034
4	A4	2	Target 1	0.153991	-0.00231779
4	A4	3	Target 1	0.15562	-0.000652744
4	A4	4	Target 1	0.157961	0.0017255
4	A4	5	Target 1	0.158335	0.0021355
4	A4	6	Target 1	0.157738	0.00157596
4	A4	7	Target 1	0.155211	-0.00091499
4	A4	8	Target 1	0.155152	-0.000937379
4	A4	9	Target 1	0.15721	0.00115791
4	A4	10	Target 1	0.157301	0.00128508
4	A4	11	Target 1	0.158338	0.00235961
4	A4	12	Target 1	0.157817	0.00187524
4	A4	13	Target 1	0.153067	-0.00283819
4	A4	14	Target 1	0.151104	-0.00476467
4	A4	15	Target 1	0.151643	-0.00418891
4	A4	16	Target 1	0.15237	-0.00342495
4	A4	17	Target 1	0.152408	-0.00335057
4	A4	18	Target 1	0.154791	-0.000931255
4	A4	19	Target 1	0.155994	0.000309065
4	A4	20	Target 1	0.156876	0.00122691
4	A4	21	Target 1	0.157732	0.00212035
4	A4	22	Target 1	0.161808	0.00623252
4	A4	23	Target 1	0.166708	0.0111693
4	A4	24	Target 1	0.177034	0.0215327
4	A4	25	Target 1	0.192464	0.0369986
4	A4	26	Target 1	0.228439	0.0730103
4	A4	27	Target 1	0.298149	0.142757
4	A4	28	Target 1	0.420417	0.265062
4	A4	29	Target 1	0.618557	0.463239
4	A4	30	Target 1	0.88038	0.725099
4	A4	31	Target 1	1.15463	0.999387
4	A4	32	Target 1	1.3791	1.22389
4	A4	33	Target 1	1.51827	1.3631
4	A4	34	Target 1	1.61065	1.45552
4	A4	35	Target 1	1.67937	1.52427
4	A4	36	Target 1	1.73083	1.57577
4	A4	37	Target 1	1.7695	1.61448
4	A4	38	Target 1	1.79748	1.64249
4	A4	39	Target 1	1.81384	1.65889
4	A4	40	Target 1	1.82908	1.67417
5	A5	1	Target 1	0.151537	-0.00886057
5	A5	2	Target 1	0.154252	-0.00605097
5	A5	3	Target 1	0.157961	-0.00224673
5	A5	4	Target 1	0.158634	-0.00147889
5	A5	5	Target 1	0.161291	0.00127277
5	A5	6	Target 1	0.162504	0.00258074
5	A5	7	Target 1	0.162212	0.00238279
5	A5	8	Target 1	0.161564	0.00182946
5	A5	9	Target 1	0.159661	2.14461e-05
5	A5	10	Target 1	0.158685	-0.00085957
5	A5	11	Target 1	0.158037	-0.0014131
5	A5	12	Target 1	0.157571	-0.00178365
5	A5	13	Target 1	0.158423	-0.000837339
5	A5	14	Target 1	0.159431	0.00026563
5	A5	15	Target 1	0.158619	-0.000451251
5	A5	16	Target 1	0.158263	-0.000713347
5	A5	17	Target 1	0.158755	-0.000126257
5	A5	18	Target 1	0.158532	-0.00025481
5	A5	19	Target 1	0.159033	0.000341132
5	A5	20	Target 1	0.159044	0.000447392
5	A5	21	Target 1	0.159526	0.00102359
5	A5	22	Target 1	0.164698	0.00629061
5	A5	23	Target 1	0.176326	0.018013
5	A5	24	Target 1	0.191635	0.0334169
5	A5	25	Target 1	0.211951	0.0538278
5	A5	26	Target 1	0.258898	0.10087
5	A5	27	Target 1	0.345771	0.187837
5	A5	28	Target 1	0.501526	0.343687
5	A5	29	Target 1	0.734484	0.576741
5	A5	30	Target 1	1.02053	0.862884
5	A5	31	Target 1	1.29527	1.13772
5	A5	32	Target 1	1.49508	1.33762
5	A5	33	Target 1	1.60504	1.44768
5	A5	34	Target 1	1.68256	1.52529
5	A5	35	Target 1	1.74217	1.58499
5	A5	36	Target 1	1.78767	1.63059
5	A5	37	Target 1	1.82567	1.66869
5	A5	38	Target 1	1.84637	1.68948
5	A5	39	Target 1	1.85676	1.69996
5	A5	40	Target 1	1.87241	1.71571
6	A6	1	Target 1	0.117789	-9.20672e-06
6	A6	2	Target 1	0.11827	0.000590094
6	A6	3	Target 1	0.118359	0.000796779
6	A6	4	Target 1	0.119019	0.00157448
6	A6	5	Target 1	0.119246	0.00192033
6	A6	6	Target 1	0.118648	0.00143954
6	A6	7	Target 1	0.118106	0.00101544
6	A6	8	Target 1	0.11756	0.000587336
6	A6	9	Target 1	0.11741	0.000555998
6	A6	10	Target 1	0.117509	0.000772503
6	A6	11	Target 1	0.114566	-0.00205246
6	A6	12	Target 1	0.112526	-0.0039748
6	A6	13	Target 1	0.11269	-0.00369222
6	A6	14	Target 1	0.114193	-0.00207154
6	A6	15	Target 1	0.113911	-0.00223553
6	A6	16	Target 1	0.113528	-0.00250091
6	A6	17	Target 1	0.113805	-0.00210523
6	A6	18	Target 1	0.115701	-9.17832e-05
6	A6	19	Target 1	0.116629	0.000954433
6	A6	20	Target 1	0.11815	0.00259388
6	A6	21	Target 1	0.121952	0.00651375
6	A6	22	Target 1	0.126331	0.0110108
6	A6	23	Target 1	0.134957	0.0197546
6	A6	24	Target 1	0.150232	0.0351474
6	A6	25	Target 1	0.17938	0.0644129
6	A6	26	Target 1	0.241912	0.127063
6	A6	27	Target 1	0.353533	0.238803
6	A6	28	Target 1	0.535528	0.420915
6	A6	29	Target 1	0.798628	0.684133
6	A6	30	Target 1	1.09452	0.98014
6	A6	31	Target 1	1.35178	1.23752
6	A6	32	Target 1	1.5231	1.40895
6	A6	33	Target 1	1.61681	1.50279
6	A6	34	Target 1	1.68523	1.57133
6	A6	35	Target 1	1.73967	1.62588
6	A6	36	Target 1	1.78119	1.66752
6	A6	37	Target 1	1.8073	1.69375
6	A6	38	Target 1	1.82377	1.71033
6	A6	39	Target 1	1.83974	1.72643
6	A6	40	Target 1	1.8484	1.7352
7	A7	1	Target 1	0.126121	-0.00513897
7	A7	2	Target 1	0.127064	-0.00361967
7	A7	3	Target 1	0.130576	0.000469592
7	A7	4	Target 1	0.130768	0.00123711
7	A7	5	Target 1	0.130937	0.00198315
7	A7	6	Target 1	0.130792	0.00241482
7	A7	7	Target 1	0.127693	-0.000108406
7	A7	8	Target 1	0.12663	-0.00059457
7	A7	9	Target 1	0.125829	-0.000819845
7	A7	10	Target 1	0.12463	-0.00144204
7	A7	11	Target 1	0.123726	-0.00176987
7	A7	12	Target 1	0.121936	-0.00298305
7	A7	13	Target 1	0.122103	-0.00223971
7	A7	14	Target 1	0.1241	0.000333434
7	A7	15	Target 1	0.122246	-0.000943513
7	A7	16	Target 1	0.121457	-0.00115705
7	A7	17	Target 1	0.121622	-0.000414721
7	A7	18	Target 1	0.123012	0.00155147
7	A7	19	Target 1	0.122493	0.0016089
7	A7	20	Target 1	0.123182	0.0028743
7	A7	21	Target 1	0.12637	0.00663796
7	A7	22	Target 1	0.133673	0.0145181
7	A7	23	Target 1	0.139327	0.0207486
7	A7	24	Target 1	0.15973	0.0417273
7	A7	25	Target 1	0.197932	0.0805056
7	A7	26	Target 1	0.259076	0.142226
7	A7	27	Target 1	0.376735	0.260462
7	A7	28	Target 1	0.563765	0.448069
7	A7	29	Target 1	0.819398	0.704278
7	A7	30	Target 1	1.09689	0.982345
7	A7	31	Target 1	1.33305	1.21909
7	A7	32	Target 1	1.482	1.3686
7	A7	33	Target 1	1.56431	1.4515
7	A7	34	Target 1	1.6263	1.51406
7	A7	35	Target 1	1.67357	1.56191
7	A7	36	Target 1	1.7144	1.60332
7	A7	37	Target 1	1.74194	1.63143
7	A7	38	Target 1	1.76141	1.65147
7	A7	39	Target 1	1.77949	1.67013
7	A7	40	Target 1	1.78737	1.67859
8	A8	1	Target 1	0.134049	-0.00450461
8	A8	2	Target 1	0.136757	-0.0017615
8	A8	3	Target 1	0.140547	0.00206413
8	A8	4	Target 1	0.139012	0.000565035
8	A8	5	Target 1	0.139537	0.00112582
8	A8	6	Target 1	0.142134	0.0037588
8	A8	7	Target 1	0.137579	-0.000760569
8	A8	8	Target 1	0.136605	-0.0016992
8	A8	9	Target 1	0.136515	-0.00175296
8	A8	10	Target 1	0.136115	-0.00211748
8	A8	11	Target 1	0.135803	-0.00239429
8	A8	12	Target 1	0.136119	-0.00204253
8	A8	13	Target 1	0.136605	-0.00152088
8	A8	14	Target 1	0.137884	-0.000205564
8	A8	15	Target 1	0.138009	-4.54303e-05
8	A8	16	Target 1	0.138428	0.00040921
8	A8	17	Target 1	0.139799	0.0018163
8	A8	18	Target 1	0.138028	8.13516e-05
8	A8	19	Target 1	0.137752	-0.000158834
8	A8	20	Target 1	0.140753	0.0028771
8	A8	21	Target 1	0.146937	0.00909699
8	A8	22	Target 1	0.152955	0.0151507
8	A8	23	Target 1	0.170418	0.0326496
8	A8	24	Target 1	0.199494	0.0617615
8	A8	25	Target 1	0.247891	0.110194
8	A8	26	Target 1	0.340681	0.20302
8	A8	27	Target 1	0.50154	0.363914
8	A8	28	Target 1	0.740436	0.602846
8	A8	29	Target 1	1.02489	0.887334
8	A8	30	Target 1	1.28952	1.152
8	A8	31	Target 1	1.48023	1.34275
8	A8	32	Target 1	1.59378	1.45633
8	A8	33	Target 1	1.65423	1.51682
8	A8	34	Target 1	1.7099	1.57253
8	A8	35	Target 1	1.74929	1.61195
8	A8	36	Target 1	1.78101	1.64371
8	A8	37	Target 1	1.80374	1.66647
8	A8	38	Target 1	1.81867	1.68144
8	A8	39	Target 1	1.83219	1.695
8	A8	40	Target 1	1.83947	1.70231
9	A9	1	Target 1	0.128534	-0.0082433
9	A9	2	Target 1	0.130753	-0.00576139
9	A9	3	Target 1	0.133517	-0.00273625
9	A9	4	Target 1	0.136259	0.000268013
9	A9	5	Target 1	0.135828	9.96391e-05
9	A9	6	Target 1	0.135795	0.000328322
9	A9	7	Target 1	0.135931	0.000726788
9	A9	8	Target 1	0.137675	0.00273288
9	A9	9	Target 1	0.137801	0.00312072
9	A9	10	Target 1	0.136135	0.00171654
9	A9	11	Target 1	0.13445	0.000293857
9	A9	12	Target 1	0.132782	-0.00111148
9	A9	13	Target 1	0.132102	-0.00152936
9	A9	14	Target 1	0.131748	-0.00162112
9	A9	15	Target 1	0.131829	-0.00127801
9	A9	16	Target 1	0.132447	-0.000398583
9	A9	17	Target 1	0.129327	-0.00325626
9	A9	18	Target 1	0.128878	-0.00344315
9	A9	19	Target 1	0.131345	-0.000713625
9	A9	20	Target 1	0.133031	0.00123432
9	A9	21	Target 1	0.137102	0.00556676
9	A9	22	Target 1	0.142048	0.0107754
9	A9	23	Target 1	0.152398	0.0213876
9	A9	24	Target 1	0.172721	0.0419727
9	A9	25	Target 1	0.204864	0.0743778
9	A9	26	Target 1	0.270363	0.140138
9	A9	27	Target 1	0.3933	0.263338
9	A9	28	Target 1	0.594583	0.464883
9	A9	29	Target 1	0.864407	0.734969
9	A9	30	Target 1	1.14952	1.02035
9	A9	31	Target 1	1.39091	1.26199
9	A9	32	Target 1	1.54676	1.41811
9	A9	33	Target 1	1.62853	1.50014
9	A9	34	Target 1	1.69152	1.56339
9	A9	35	Target 1	1.7433	1.61544
9	A9	36	Target 1	1.78747	1.65986
9	A9	37	Target 1	1.81343	1.68609
9	A9	38	Target 1	1.83726	1.71018
9	A9	39	Target 1	1.85367	1.72685
9	A9	40	Target 1	1.86439	1.73784
10	A10	1	Target 1	0.12371	-0.00549454
10	A10	2	Target 1	0.126983	-0.00204942
10	A10	3	Target 1	0.12798	-0.000878843
10	A10	4	Target 1	0.126856	-0.0018299
10	A10	5	Target 1	0.126733	-0.0017807
10	A10	6	Target 1	0.128259	-8.14368e-05
10	A10	7	Target 1	0.128586	0.000418562
10	A10	8	Target 1	0.129761	0.00176654
10	A10	9	Target 1	0.130846	0.00302408
10	A10	10	Target 1	0.130938	0.00328827
10	A10	11	Target 1	0.128377	0.000900753
10	A10	12	Target 1	0.127607	0.000303624
10	A10	13	Target 1	0.127189	5.84305e-05
10	A10	14	Target 1	0.126571	-0.000387288
10	A10	15	Target 1	0.124487	-0.00229779
10	A10	16	Target 1	0.124069	-0.00254301
10	A10	17	Target 1	0.124768	-0.00167117
10	A10	18	Target 1	0.125461	-0.000805648
10	A10	19	Target 1	0.126364	0.000270757
10	A10	20	Target 1	0.126841	0.000920646
10	A10	21	Target 1	0.127072	0.00132412
10	A10	22	Target 1	0.128931	0.0033563
10	A10	23	Target 1	0.140138	0.014736
10	A10	24	Target 1	0.159546	0.0343164
10	A10	25	Target 1	0.185467	0.0604105
10	A10	26	Target 1	0.242454	0.11757
10	A10	27	Target 1	0.347884	0.223173
10	A10	28	Target 1	0.52196	0.397422
10	A10	29	Target 1	0.77205	0.647685
10	A10	30	Target 1	1.05677	0.93258
10	A10	31	Target 1	1.30711	1.18309
10	A10	32	Target 1	1.48164	1.35779
10	A10	33	Target 1	1.57031	1.44664
10	A10	34	Target 1	1.64011	1.51661
10	A10	35	Target 1	1.69606	1.57273
10	A10	36	Target 1	1.7373	1.61415
10	A10	37	Target 1	1.76627	1.64329
10	A10	38	Target 1	1.78717	1.66436
10	A10	39	Target 1	1.8029	1.68027
10	A10	40	Target 1	1.82177	1.69931
11	A11	1
11	A11	2
11	A11	3
11	A11	4
11	A11	5
11	A11	6
11	A11	7
11	A11	8
11	A11	9
11	A11	10
11	A11	11
11	A11	12
11	A11	13
11	A11	14
11	A11	15
11	A11	16
11	A11	17
11	A11	18
11	A11	19
11	A11	20
11	A11	21
11	A11	22
11	A11	23
11	A11	24
11	A11	25
11	A11	26
11	A11	27
11	A11	28
11	A11	29
11	A11	30
11	A11	31
11	A11	32
11	A11	33
11	A11	34
11	A11	35
11	A11	36
11	A11	37
11	A11	38
11	A11	39
11	A11	40
12	A12	1
12	A12	2
12	A12	3
12	A12	4
12	A12	5
12	A12	6
12	A12	7
12	A12	8
12	A12	9
12	A12	10
12	A12	11
12	A12	12
12	A12	13
12	A12	14
12	A12	15
12	A12	16
12	A12	17
12	A12	18
12	A12	19
12	A12	20
12	A12	21
12	A12	22
12	A12	23
12	A12	24
12	A12	25
12	A12	26
12	A12	27
12	A12	28
12	A12	29
12	A12	30
12	A12	31
12	A12	32
12	A12	33
12	A12	34
12	A12	35
12	A12	36
12	A12	37
12	A12	38
12	A12	39
12	A12	40
13	B1	1	Target 1	0.164343	-0.0014686
13	B1	2	Target 1	0.166417	0.00134286
13	B1	3	Target 1	0.165775	0.00143825
13	B1	4	Target 1	0.164876	0.00127609
13	B1	5	Target 1	0.165415	0.00255236
13	B1	6	Target 1	0.163267	0.00114132
13	B1	7	Target 1	0.161334	-5.37272e-05
13	B1	8	Target 1	0.157406	-0.00324453
13	B1	9	Target 1	0.156411	-0.00350259
13	B1	10	Target 1	0.15786	-0.00131643
13	B1	11	Target 1	0.160657	0.00221782
13	B1	12	Target 1	0.158287	0.00058495
13	B1	13	Target 1	0.154246	-0.00271804
13	B1	14	Target 1	0.15449	-0.00173707
13	B1	15	Target 1	0.156423	0.000933285
13	B1	16	Target 1	0.153578	-0.00117474
13	B1	17	Target 1	0.152671	-0.00134407
13	B1	18	Target 1	0.153234	-4.44498e-05
13	B1	19	Target 1	0.153697	0.00115649
13	B1	20	Target 1	0.155639	0.00383509
13	B1	21	Target 1	0.161049	0.00998274
13	B1	22	Target 1	0.167003	0.0166742
13	B1	23	Target 1	0.185617	0.0360251
13	B1	24	Target 1	0.217926	0.0690716
13	B1	25	Target 1	0.278757	0.13064
13	B1	26	Target 1	0.392654	0.245274
13	B1	27	Target 1	0.578079	0.431436
13	B1	28	Target 1	0.837175	0.69127
13	B1	29	Target 1	1.12845	0.983281
13	B1	30	Target 1	1.37489	1.23046
13	B1	31	Target 1	1.54491	1.40122
13	B1	32	Target 1	1.64681	1.50386
13	B1	33	Target 1	1.69492	1.5527
13	B1	34	Target 1	1.74301	1.60152
13	B1	35	Target 1	1.78648	1.64574
13	B1	36	Target 1	1.81602	1.67601
13	B1	37	Target 1	1.83623	1.69696
13	B1	38	Target 1	1.84781	1.70928
13	B1	39	Target 1	1.85887	1.72108
13	B1	40	Target 1	1.86118	1.72413
14	B2	1	Target 1	0.126765	-0.00266708
14	B2	2	Target 1	0.127821	-0.000991844
14	B2	3	Target 1	0.12907	0.000876629
14	B2	4	Target 1	0.124702	-0.00287247
14	B2	5	Target 1	0.124746	-0.0022095
14	B2	6	Target 1	0.130323	0.00398701
14	B2	7	Target 1	0.12776	0.00204322
14	B2	8	Target 1	0.126774	0.00167653
14	B2	9	Target 1	0.127	0.00252162
14	B2	10	Target 1	0.125235	0.00137518
14	B2	11	Target 1	0.121501	-0.00173931
14	B2	12	Target 1	0.120716	-0.00190503
14	B2	13	Target 1	0.122132	0.000130091
14	B2	14	Target 1	0.120704	-0.000678586
14	B2	15	Target 1	0.119828	-0.000936129
14	B2	16	Target 1	0.117795	-0.00235008
14	B2	17	Target 1	0.116637	-0.00288853
14	B2	18	Target 1	0.115382	-0.00352472
14	B2	19	Target 1	0.1156	-0.00268782
14	B2	20	Target 1	0.118825	0.00115695
14	B2	21	Target 1	0.119849	0.0028
14	B2	22	Target 1	0.121655	0.00522494
14	B2	23	Target 1	0.124945	0.00913413
14	B2	24	Target 1	0.135964	0.0207724
14	B2	25	Target 1	0.148265	0.0336922
14	B2	26	Target 1	0.174786	0.0608327
14	B2	27	Target 1	0.224182	0.110848
14	B2	28	Target 1	0.325758	0.213043
14	B2	29	Target 1	0.497143	0.385047
14	B2	30	Target 1	0.74263	0.631153
14	B2	31	Target 1	1.03746	0.926599
14	B2	32	Target 1	1.30273	1.19249
14	B2	33	Target 1	1.4761	1.36649
14	B2	34	Target 1	1.58663	1.47763
14	B2	35	Target 1	1.66204	1.55366
14	B2	36	Target 1	1.72048	1.61272
14	B2	37	Target 1	1.76113	1.65398
14	B2	38	Target 1	1.79547	1.68895
14	B2	39	Target 1	1.82064	1.71473
14	B2	40	Target 1	1.83473	1.72944
15	B3	1	Target 1	0.164754	-0.0146439
15	B3	2	Target 1	0.169009	-0.0122592
15	B3	3	Target 1	0.177823	-0.00531525
15	B3	4	Target 1	0.182946	-0.00206259
15	B3	5	Target 1	0.184379	-0.00250013
15	B3	6	Target 1	0.187752	-0.000996812
15	B3	7	Target 1	0.191098	0.000478444
15	B3	8	Target 1	0.193029	0.000539461
15	B3	9	Target 1	0.198139	0.00377927
15	B3	10	Target 1	0.19891	0.00268015
15	B3	11	Target 1	0.201319	0.00321814
15	B3	12	Target 1	0.203834	0.00386366
15	B3	13	Target 1	0.205494	0.00365264
15	B3	14	Target 1	0.206636	0.00292506
15	B3	15	Target 1	0.208073	0.00249104
15	B3	16	Target 1	0.206629	-0.000823012
15	B3	17	Target 1	0.205475	-0.00384685
15	B3	18	Target 1	0.209161	-0.00203164
15	B3	19	Target 1	0.209831	-0.00323124
15	B3	20	Target 1	0.212586	-0.00234637
15	B3	21	Target 1	0.216287	-0.0005162
15	B3	22	Target 1	0.218716	4.2232e-05
15	B3	23	Target 1	0.224247	0.00370321
15	B3	24	Target 1	0.239162	0.0167482
15	B3	25	Target 1	0.256157	0.0318726
15	B3	26	Target 1	0.295396	0.0692417
15	B3	27	Target 1	0.364677	0.136652
15	B3	28	Target 1	0.484098	0.254203
15	B3	29	Target 1	0.674238	0.442473
15	B3	30	Target 1	0.914753	0.681117
15	B3	31	Target 1	1.16302	0.927512
15	B3	32	Target 1	1.35982	1.12244
15	B3	33	Target 1	1.48135	1.24211
15	B3	34	Target 1	1.5705	1.32938
15	B3	35	Target 1	1.64535	1.40236
15	B3	36	Target 1	1.70134	1.45648
15	B3	37	Target 1	1.7378	1.49107
15	B3	38	Target 1	1.76614	1.51754
15	B3	39	Target 1	1.78874	1.53827
15	B3	40	Target 1	1.80965	1.55732
16	B4	1	Target 1	0.165257	-0.00629815
16	B4	2	Target 1	0.167976	-0.00356508
16	B4	3	Target 1	0.172159	0.000631104
16	B4	4	Target 1	0.174097	0.00258225
16	B4	5	Target 1	0.173074	0.00157307
16	B4	6	Target 1	0.173433	0.00194564
16	B4	7	Target 1	0.172688	0.00121328
16	B4	8	Target 1	0.17018	-0.00128133
16	B4	9	Target 1	0.169812	-0.00163528
16	B4	10	Target 1	0.171238	-0.000196362
16	B4	11	Target 1	0.171343	-7.79257e-05
16	B4	12	Target 1	0.170769	-0.000638416
16	B4	13	Target 1	0.169049	-0.00234481
16	B4	14	Target 1	0.169107	-0.00227389
16	B4	15	Target 1	0.169626	-0.00174084
16	B4	16	Target 1	0.169359	-0.0019947
16	B4	17	Target 1	0.167987	-0.00335312
16	B4	18	Target 1	0.168256	-0.00307116
16	B4	19	Target 1	0.171099	-0.00021417
16	B4	20	Target 1	0.173488	0.00218759
16	B4	21	Target 1	0.174305	0.00301782
16	B4	22	Target 1	0.176945	0.00567124
16	B4	23	Target 1	0.180484	0.0092239
16	B4	24	Target 1	0.187836	0.016589
16	B4	25	Target 1	0.197614	0.0263805
16	B4	26	Target 1	0.226725	0.055505
16	B4	27	Target 1	0.282534	0.111328
16	B4	28	Target 1	0.38036	0.209167
16	B4	29	Target 1	0.546979	0.375799
16	B4	30	Target 1	0.788467	0.6173
16	B4	31	Target 1	1.06976	0.898608
16	B4	32	Target 1	1.32153	1.1504
16	B4	33	Target 1	1.48763	1.31651
16	B4	34	Target 1	1.60028	1.42917
16	B4	35	Target 1	1.679	1.5079
16	B4	36	Target 1	1.74167	1.57058
16	B4	37	Target 1	1.78436	1.61329
16	B4	38	Target 1	1.81751	1.64645
16	B4	39	Target 1	1.83768	1.66663
16	B4	40	Target 1	1.85601	1.68498
17	B5	1	Target 1	0.140436	-0.00457674
17	B5	2	Target 1	0.142817	-0.0019619
17	B5	3	Target 1	0.144062	-0.000483716
17	B5	4	Target 1	0.145408	0.00109637
17	B5	5	Target 1	0.144216	0.000137858
17	B5	6	Target 1	0.144227	0.000382372
17	B5	7	Target 1	0.143091	-0.000520519
17	B5	8	Target 1	0.142944	-0.000434032
17	B5	9	Target 1	0.144408	0.00126405
17	B5	10	Target 1	0.143867	0.000956382
17	B5	11	Target 1	0.141898	-0.00077932
17	B5	12	Target 1	0.14064	-0.00180392
17	B5	13	Target 1	0.140261	-0.00194939
17	B5	14	Target 1	0.14109	-0.000886934
17	B5	15	Target 1	0.143482	0.00173873
17	B5	16	Target 1	0.143939	0.00242963
17	B5	17	Target 1	0.142121	0.000844509
17	B5	18	Target 1	0.140333	-0.00070998
17	B5	19	Target 1	0.137427	-0.00338255
17	B5	20	Target 1	0.138713	-0.00186324
17	B5	21	Target 1	0.144306	0.0039637
17	B5	22	Target 1	0.146629	0.00652069
17	B5	23	Target 1	0.155789	0.0159141
17	B5	24	Target 1	0.173298	0.0336561
17	B5	25	Target 1	0.193019	0.0536107
17	B5	26	Target 1	0.24556	0.106385
17	B5	27	Target 1	0.331433	0.192492
17	B5	28	Target 1	0.484008	0.3453
17	B5	29	Target 1	0.719143	0.580669
17	B5	30	Target 1	1.00824	0.870003
17	B5	31	Target 1	1.28658	1.14857
17	B5	32	Target 1	1.48895	1.35118
17	B5	33	Target 1	1.60213	1.46459
17	B5	34	Target 1	1.67457	1.53727
17	B5	35	Target 1	1.73785	1.60077
17	B5	36	Target 1	1.78398	1.64714
17	B5	37	Target 1	1.81286	1.67625
17	B5	38	Target 1	1.83524	1.69887
17	B5	39	Target 1	1.85243	1.71629
17	B5	40	Target 1	1.86233	1.72643
18	B6	1	Target 1	0.118665	-0.000811323
18	B6	2	Target 1	0.120404	0.00110151
18	B6	3	Target 1	0.120731	0.00160183
18	B6	4	Target 1	0.119618	0.000661941
18	B6	5	Target 1	0.117599	-0.00118418
18	B6	6	Target 1	0.117609	-0.0010007
18	B6	7	Target 1	0.118159	-0.000277845
18	B6	8	Target 1	0.118527	0.000263286
18	B6	9	Target 1	0.118755	0.000665434
18	B6	10	Target 1	0.118926	0.00100903
18	B6	11	Target 1	0.121168	0.00342414
18	B6	12	Target 1	0.119795	0.00222462
18	B6	13	Target 1	0.114738	-0.00265928
18	B6	14	Target 1	0.114125	-0.00309876
18	B6	15	Target 1	0.115048	-0.00200267
18	B6	16	Target 1	0.115031	-0.00184647
18	B6	17	Target 1	0.114544	-0.00216024
18	B6	18	Target 1	0.114348	-0.00218325
18	B6	19	Target 1	0.115254	-0.00110355
18	B6	20	Target 1	0.118787	0.00260279
18	B6	21	Target 1	0.121075	0.00506387
18	B6	22	Target 1	0.128812	0.0129739
18	B6	23	Target 1	0.138431	0.0227658
18	B6	24	Target 1	0.159052	0.04356
18	B6	25	Target 1	0.191431	0.0761122
18	B6	26	Target 1	0.257256	0.142111
18	B6	27	Target 1	0.381998	0.267026
18	B6	28	Target 1	0.585377	0.470578
18	B6	29	Target 1	0.866872	0.752247
18	B6	30	Target 1	1.17167	1.05722
18	B6	31	Target 1	1.42517	1.31089
18	B6	32	Target 1	1.591	1.47689
18	B6	33	Target 1	1.67084	1.55691
18	B6	34	Target 1	1.73838	1.62462
18	B6	35	Target 1	1.79539	1.6818
18	B6	36	Target 1	1.83091	1.7175
18	B6	37	Target 1	1.85952	1.74628
18	B6	38	Target 1	1.88062	1.76756
18	B6	39	Target 1	1.89701	1.78411
18	B6	40	Target 1	1.8966	1.78388
19	B7	1	Target 1	0.12062	-0.00325301
19	B7	2	Target 1	0.122639	-0.000892557
19	B7	3	Target 1	0.123181	-9.03577e-06
19	B7	4	Target 1	0.122589	-0.000260387
19	B7	5	Target 1	0.121169	-0.00133862
19	B7	6	Target 1	0.121801	-0.000365743
19	B7	7	Target 1	0.123697	0.00187236
19	B7	8	Target 1	0.122951	0.00146686
19	B7	9	Target 1	0.122556	0.00141377
19	B7	10	Target 1	0.122736	0.00193522
19	B7	11	Target 1	0.120068	-0.000392179
19	B7	12	Target 1	0.119261	-0.000857988
19	B7	13	Target 1	0.11809	-0.00168729
19	B7	14	Target 1	0.116558	-0.00287849
19	B7	15	Target 1	0.11728	-0.00181469
19	B7	16	Target 1	0.118769	1.54861e-05
19	B7	17	Target 1	0.118441	2.84663e-05
19	B7	18	Target 1	0.118252	0.000180661
19	B7	19	Target 1	0.118443	0.000712946
19	B7	20	Target 1	0.119367	0.00197864
19	B7	21	Target 1	0.121566	0.00451868
19	B7	22	Target 1	0.132021	0.0153154
19	B7	23	Target 1	0.144944	0.0285798
19	B7	24	Target 1	0.161891	0.0458679
19	B7	25	Target 1	0.192156	0.0764738
19	B7	26	Target 1	0.259779	0.144438
19	B7	27	Target 1	0.377485	0.262485
19	B7	28	Target 1	0.57114	0.456482
19	B7	29	Target 1	0.836209	0.721892
19	B7	30	Target 1	1.12091	1.00694
19	B7	31	Target 1	1.36101	1.24738
19	B7	32	Target 1	1.5144	1.40111
19	B7	33	Target 1	1.5949	1.48195
19	B7	34	Target 1	1.65934	1.54673
19	B7	35	Target 1	1.71683	1.60456
19	B7	36	Target 1	1.75501	1.64308
19	B7	37	Target 1	1.77682	1.66523
19	B7	38	Target 1	1.7999	1.68866
19	B7	39	Target 1	1.81625	1.70535
19	B7	40	Target 1	1.8278	1.71724
20	B8	1	Target 1	0.12624	-0.00211726
20	B8	2	Target 1	0.130006	0.00155573
20	B8	3	Target 1	0.130093	0.00154879
20	B8	4	Target 1	0.129071	0.00043319
20	B8	5	Target 1	0.128347	-0.000384761
20	B8	6	Target 1	0.129347	0.000521829
20	B8	7	Target 1	0.131781	0.00286225
20	B8	8	Target 1	0.132004	0.00299102
20	B8	9	Target 1	0.130806	0.00169992
20	B8	10	Target 1	0.129846	0.00064579
20	B8	11	Target 1	0.128322	-0.000971758
20	B8	12	Target 1	0.1274	-0.00198751
20	B8	13	Target 1	0.125538	-0.00394352
20	B8	14	Target 1	0.124688	-0.0048866
20	B8	15	Target 1	0.125436	-0.00423274
20	B8	16	Target 1	0.127346	-0.00241616
20	B8	17	Target 1	0.126783	-0.00307337
20	B8	18	Target 1	0.127235	-0.0027145
20	B8	19	Target 1	0.1313	0.00125605
20	B8	20	Target 1	0.135528	0.00539034
20	B8	21	Target 1	0.137493	0.00726173
20	B8	22	Target 1	0.143505	0.0131798
20	B8	23	Target 1	0.157157	0.0267382
20	B8	24	Target 1	0.18424	0.053728
20	B8	25	Target 1	0.228756	0.0981503
20	B8	26	Target 1	0.320382	0.189682
20	B8	27	Target 1	0.477754	0.346961
20	B8	28	Target 1	0.714585	0.583698
20	B8	29	Target 1	1.00426	0.873282
20	B8	30	Target 1	1.28455	1.15347
20	B8	31	Target 1	1.49498	1.36381
20	B8	32	Target 1	1.62105	1.48979
20	B8	33	Target 1	1.68714	1.55579
20	B8	34	Target 1	1.74687	1.61542
20	B8	35	Target 1	1.79627	1.66473
20	B8	36	Target 1	1.8268	1.69516
20	B8	37	Target 1	1.84652	1.71479
20	B8	38	Target 1	1.86505	1.73322
20	B8	39	Target 1	1.87856	1.74664
20	B8	40	Target 1	1.88551	1.7535
21	B9	1	Target 1	0.10362	-0.0067243
21	B9	2	Target 1	0.10755	-0.00278662
21	B9	3	Target 1	0.109399	-0.000929066
21	B9	4	Target 1	0.110688	0.000368175
21	B9	5	Target 1	0.111189	0.000877323
21	B9	6	Target 1	0.112937	0.00263353
21	B9	7	Target 1	0.112401	0.00210508
21	B9	8	Target 1	0.110278	-9.67606e-06
21	B9	9	Target 1	0.109337	-0.000942677
21	B9	10	Target 1	0.109577	-0.000694642
21	B9	11	Target 1	0.110885	0.000622268
21	B9	12	Target 1	0.110752	0.000497394
21	B9	13	Target 1	0.110142	-0.000104653
21	B9	14	Target 1	0.107922	-0.00231681
21	B9	15	Target 1	0.107538	-0.00269298
21	B9	16	Target 1	0.108012	-0.00221074
21	B9	17	Target 1	0.10738	-0.00283455
21	B9	18	Target 1	0.107268	-0.00293832
21	B9	19	Target 1	0.108126	-0.00207204
21	B9	20	Target 1	0.114586	0.00439647
21	B9	21	Target 1	0.116428	0.00624591
21	B9	22	Target 1	0.120519	0.0103456
21	B9	23	Target 1	0.129582	0.0194164
21	B9	24	Target 1	0.149564	0.0394062
21	B9	25	Target 1	0.179209	0.0690595
21	B9	26	Target 1	0.244232	0.134091
21	B9	27	Target 1	0.360918	0.250785
21	B9	28	Target 1	0.549803	0.439678
21	B9	29	Target 1	0.80978	0.699663
21	B9	30	Target 1	1.10252	0.992415
21	B9	31	Target 1	1.35305	1.24295
21	B9	32	Target 1	1.51806	1.40797
21	B9	33	Target 1	1.60829	1.4982
21	B9	34	Target 1	1.67341	1.56333
21	B9	35	Target 1	1.73315	1.62308
21	B9	36	Target 1	1.774	1.66394
21	B9	37	Target 1	1.807	1.69695
21	B9	38	Target 1	1.82662	1.71658
21	B9	39	Target 1	1.84089	1.73085
21	B9	40	Target 1	1.8514	1.74138
22	B10	1	Target 1	0.118635	-0.0102452
22	B10	2	Target 1	0.122014	-0.00666066
22	B10	3	Target 1	0.125193	-0.00327648
22	B10	4	Target 1	0.128918	0.00065409
22	B10	5	Target 1	0.12992	0.00186133
22	B10	6	Target 1	0.131679	0.00382645
22	B10	7	Target 1	0.12993	0.00228314
22	B10	8	Target 1	0.129105	0.00166328
22	B10	9	Target 1	0.130131	0.0028951
22	B10	10	Target 1	0.129892	0.00286164
22	B10	11	Target 1	0.124443	-0.00238147
22	B10	12	Target 1	0.122518	-0.004101
22	B10	13	Target 1	0.122209	-0.00420509
22	B10	14	Target 1	0.121967	-0.00424112
22	B10	15	Target 1	0.121579	-0.00442394
22	B10	16	Target 1	0.122019	-0.00377816
22	B10	17	Target 1	0.12512	-0.000471345
22	B10	18	Target 1	0.126369	0.000983205
22	B10	19	Target 1	0.128344	0.00316366
22	B10	20	Target 1	0.127943	0.00296842
22	B10	21	Target 1	0.128488	0.00371829
22	B10	22	Target 1	0.134002	0.00943831
22	B10	23	Target 1	0.14133	0.0169715
22	B10	24	Target 1	0.161844	0.0376911
22	B10	25	Target 1	0.19325	0.0693029
22	B10	26	Target 1	0.259615	0.135874
22	B10	27	Target 1	0.37447	0.250934
22	B10	28	Target 1	0.558244	0.434914
22	B10	29	Target 1	0.823231	0.700106
22	B10	30	Target 1	1.11493	0.992013
22	B10	31	Target 1	1.36351	1.2408
22	B10	32	Target 1	1.52929	1.40678
22	B10	33	Target 1	1.61066	1.48836
22	B10	34	Target 1	1.67034	1.54824
22	B10	35	Target 1	1.72419	1.6023
22	B10	36	Target 1	1.76403	1.64235
22	B10	37	Target 1	1.79077	1.66929
22	B10	38	Target 1	1.81119	1.68991
22	B10	39	Target 1	1.82732	1.70625
22	B10	40	Target 1	1.8443	1.72344
23	B11	1
23	B11	2
23	B11	3
23	B11	4
23	B11	5
23	B11	6
23	B11	7
23	B11	8
23	B11	9
23	B11	10
23	B11	11
23	B11	12
23	B11	13
23	B11	14
23	B11	15
23	B11	16
23	B11	17
23	B11	18
23	B11	19
23	B11	20
23	B11	21
23	B11	22
23	B11	23
23	B11	24
23	B11	25
23	B11	26
23	B11	27
23	B11	28
23	B11	29
23	B11	30
23	B11	31
23	B11	32
23	B11	33
23	B11	34
23	B11	35
23	B11	36
23	B11	37
23	B11	38
23	B11	39
23	B11	40
24	B12	1
24	B12	2
24	B12	3
24	B12	4
24	B12	5
24	B12	6
24	B12	7
24	B12	8
24	B12	9
24	B12	10
24	B12	11
24	B12	12
24	B12	13
24	B12	14
24	B12	15
24	B12	16
24	B12	17
24	B12	18
24	B12	19
24	B12	20
24	B12	21
24	B12	22
24	B12	23
24	B12	24
24	B12	25
24	B12	26
24	B12	27
24	B12	28
24	B12	29
24	B12	30
24	B12	31
24	B12	32
24	B12	33
24	B12	34
24	B12	35
24	B12	36
24	B12	37
24	B12	38
24	B12	39
24	B12	40
25	C1	1	Target 1	0.149538	-0.00732912
25	C1	2	Target 1	0.152863	-0.00280401
25	C1	3	Target 1	0.155309	0.00084213
25	C1	4	Target 1	0.153054	-0.000212975
25	C1	5	Target 1	0.149525	-0.00254119
25	C1	6	Target 1	0.149863	-0.00100396
25	C1	7	Target 1	0.151786	0.00211954
25	C1	8	Target 1	0.150348	0.00188131
25	C1	9	Target 1	0.148748	0.00148159
25	C1	10	Target 1	0.145938	-0.000127912
25	C1	11	Target 1	0.14535	0.000484184
25	C1	12	Target 1	0.14658	0.00291383
25	C1	13	Target 1	0.142164	-0.000301925
25	C1	14	Target 1	0.136439	-0.00482751
25	C1	15	Target 1	0.136396	-0.00367003
25	C1	16	Target 1	0.138793	-7.27714e-05
25	C1	17	Target 1	0.136954	-0.000712388
25	C1	18	Target 1	0.13612	-0.000345714
25	C1	19	Target 1	0.136262	0.000996569
25	C1	20	Target 1	0.137163	0.00309722
25	C1	21	Target 1	0.13931	0.00644445
25	C1	22	Target 1	0.14724	0.0155748
25	C1	23	Target 1	0.159428	0.028963
25	C1	24	Target 1	0.185803	0.0565371
25	C1	25	Target 1	0.234295	0.10623
25	C1	26	Target 1	0.320372	0.193507
25	C1	27	Target 1	0.471429	0.345764
25	C1	28	Target 1	0.697983	0.573518
25	C1	29	Target 1	0.976861	0.853596
25	C1	30	Target 1	1.23708	1.11501
25	C1	31	Target 1	1.4324	1.31154
25	C1	32	Target 1	1.55872	1.43905
25	C1	33	Target 1	1.62513	1.50667
25	C1	34	Target 1	1.68063	1.56337
25	C1	35	Target 1	1.72218	1.60611
25	C1	36	Target 1	1.75837	1.64351
25	C1	37	Target 1	1.78082	1.66715
25	C1	38	Target 1	1.80506	1.69259
25	C1	39	Target 1	1.82165	1.71038
25	C1	40	Target 1	1.82932	1.71926
26	C2	1	Target 1	0.12932	-0.00356412
26	C2	2	Target 1	0.132084	-0.000580873
26	C2	3	Target 1	0.134519	0.00207464
26	C2	4	Target 1	0.133311	0.00108616
26	C2	5	Target 1	0.130566	-0.00143897
26	C2	6	Target 1	0.130432	-0.00135318
26	C2	7	Target 1	0.131183	-0.000382622
26	C2	8	Target 1	0.13236	0.00101361
26	C2	9	Target 1	0.135784	0.00465796
26	C2	10	Target 1	0.132469	0.00156263
26	C2	11	Target 1	0.13074	5.24342e-05
26	C2	12	Target 1	0.130491	2.34258e-05
26	C2	13	Target 1	0.130183	-6.477e-05
26	C2	14	Target 1	0.127591	-0.00243749
26	C2	15	Target 1	0.126768	-0.0030406
26	C2	16	Target 1	0.126964	-0.00262451
26	C2	17	Target 1	0.128053	-0.00131629
26	C2	18	Target 1	0.126327	-0.00282215
26	C2	19	Target 1	0.124121	-0.004808
26	C2	20	Target 1	0.125292	-0.00341759
26	C2	21	Target 1	0.130505	0.00201526
26	C2	22	Target 1	0.132296	0.00402543
26	C2	23	Target 1	0.135245	0.00719464
26	C2	24	Target 1	0.14092	0.0130888
26	C2	25	Target 1	0.161314	0.0337026
26	C2	26	Target 1	0.186915	0.0595239
26	C2	27	Target 1	0.246269	0.119097
26	C2	28	Target 1	0.356692	0.22974
26	C2	29	Target 1	0.536841	0.410109
26	C2	30	Target 1	0.794795	0.668282
26	C2	31	Target 1	1.08937	0.963079
26	C2	32	Target 1	1.34625	1.22018
26	C2	33	Target 1	1.5095	1.38364
26	C2	34	Target 1	1.61319	1.48755
26	C2	35	Target 1	1.68436	1.55894
26	C2	36	Target 1	1.73496	1.60977
26	C2	37	Target 1	1.78291	1.65793
26	C2	38	Target 1	1.81813	1.69338
26	C2	39	Target 1	1.8381	1.71356
26	C2	40	Target 1	1.84364	1.71932
27	C3	1	Target 1	0.163213	-0.00978021
27	C3	2	Target 1	0.167641	-0.00484523
27	C3	3	Target 1	0.168965	-0.00301564
27	C3	4	Target 1	0.167101	-0.00437288
27	C3	5	Target 1	0.167717	-0.0032507
27	C3	6	Target 1	0.172903	0.00244191
27	C3	7	Target 1	0.173442	0.00348781
27	C3	8	Target 1	0.173017	0.00356918
27	C3	9	Target 1	0.172603	0.00366129
27	C3	10	Target 1	0.171655	0.00321972
27	C3	11	Target 1	0.168814	0.000884557
27	C3	12	Target 1	0.167292	-0.000130944
27	C3	13	Target 1	0.165326	-0.00158989
27	C3	14	Target 1	0.16376	-0.00264941
27	C3	15	Target 1	0.164241	-0.00166249
27	C3	16	Target 1	0.166527	0.00112965
27	C3	17	Target 1	0.165128	0.000237409
27	C3	18	Target 1	0.163903	-0.000481423
27	C3	19	Target 1	0.163197	-0.000680593
27	C3	20	Target 1	0.162574	-0.000797553
27	C3	21	Target 1	0.164172	0.00130686
27	C3	22	Target 1	0.171983	0.00962466
27	C3	23	Target 1	0.180183	0.018331
27	C3	24	Target 1	0.190753	0.0294073
27	C3	25	Target 1	0.211974	0.0511345
27	C3	26	Target 1	0.253904	0.093571
27	C3	27	Target 1	0.335444	0.175618
27	C3	28	Target 1	0.475367	0.316047
27	C3	29	Target 1	0.684074	0.525261
27	C3	30	Target 1	0.954269	0.795961
27	C3	31	Target 1	1.22453	1.06673
27	C3	32	Target 1	1.43494	1.27764
27	C3	33	Target 1	1.55388	1.39709
27	C3	34	Target 1	1.63871	1.48243
27	C3	35	Target 1	1.70268	1.5469
27	C3	36	Target 1	1.75069	1.59543
27	C3	37	Target 1	1.78554	1.63078
27	C3	38	Target 1	1.80975	1.6555
27	C3	39	Target 1	1.83335	1.6796
27	C3	40	Target 1	1.84208	1.68884
28	C4	1	Target 1	0.160366	-0.00795213
28	C4	2	Target 1	0.166731	-0.0012242
28	C4	3	Target 1	0.170123	0.00253067
28	C4	4	Target 1	0.168702	0.00147262
28	C4	5	Target 1	0.164807	-0.00205974
28	C4	6	Target 1	0.165543	-0.000959928
28	C4	7	Target 1	0.167434	0.00129306
28	C4	8	Target 1	0.166767	0.000989866
28	C4	9	Target 1	0.166295	0.000880539
28	C4	10	Target 1	0.166431	0.00137937
28	C4	11	Target 1	0.165071	0.000382445
28	C4	12	Target 1	0.162386	-0.00193969
28	C4	13	Target 1	0.161822	-0.00214084
28	C4	14	Target 1	0.162251	-0.00134922
28	C4	15	Target 1	0.16143	-0.00180718
28	C4	16	Target 1	0.160961	-0.0019136
28	C4	17	Target 1	0.160485	-0.00202647
28	C4	18	Target 1	0.160168	-0.00198101
28	C4	19	Target 1	0.16061	-0.00117548
28	C4	20	Target 1	0.162826	0.00140311
28	C4	21	Target 1	0.163751	0.00269073
28	C4	22	Target 1	0.165028	0.00433074
28	C4	23	Target 1	0.171557	0.0112232
28	C4	24	Target 1	0.183626	0.0236543
28	C4	25	Target 1	0.203581	0.0439727
28	C4	26	Target 1	0.245769	0.0865235
28	C4	27	Target 1	0.316677	0.157795
28	C4	28	Target 1	0.446778	0.288258
28	C4	29	Target 1	0.656867	0.49871
28	C4	30	Target 1	0.9308	0.773006
28	C4	31	Target 1	1.21205	1.05462
28	C4	32	Target 1	1.44097	1.2839
28	C4	33	Target 1	1.57417	1.41746
28	C4	34	Target 1	1.66493	1.50859
28	C4	35	Target 1	1.73745	1.58147
28	C4	36	Target 1	1.79174	1.63612
28	C4	37	Target 1	1.83196	1.6767
28	C4	38	Target 1	1.86221	1.70732
28	C4	39	Target 1	1.87404	1.71951
28	C4	40	Target 1	1.88393	1.72976
29	C5	1	Target 1	0.239281	-0.0116593
29	C5	2	Target 1	0.242871	-0.00750706
29	C5	3	Target 1	0.245929	-0.00388691
29	C5	4	Target 1	0.246743	-0.00251011
29	C5	5	Target 1	0.247875	-0.000815803
29	C5	6	Target 1	0.249527	0.00139851
29	C5	7	Target 1	0.250523	0.00295678
29	C5	8	Target 1	0.249716	0.00271261
29	C5	9	Target 1	0.248209	0.00176788
29	C5	10	Target 1	0.247382	0.00150285
29	C5	11	Target 1	0.247152	0.00183554
29	C5	12	Target 1	0.246428	0.00167391
29	C5	13	Target 1	0.244363	0.000171133
29	C5	14	Target 1	0.242983	-0.000646549
29	C5	15	Target 1	0.239679	-0.00338837
29	C5	16	Target 1	0.23947	-0.0030349
29	C5	17	Target 1	0.241411	-0.000531649
29	C5	18	Target 1	0.240779	-0.000600742
29	C5	19	Target 1	0.240657	-0.000160856
29	C5	20	Target 1	0.240054	-0.0002018
29	C5	21	Target 1	0.241452	0.00175848
29	C5	22	Target 1	0.249531	0.0104004
29	C5	23	Target 1	0.258271	0.0197028
29	C5	24	Target 1	0.267955	0.0299494
29	C5	25	Target 1	0.29118	0.0537361
29	C5	26	Target 1	0.337643	0.100762
29	C5	27	Target 1	0.428024	0.191705
29	C5	28	Target 1	0.582087	0.346331
29	C5	29	Target 1	0.807427	0.572233
29	C5	30	Target 1	1.08257	0.847935
29	C5	31	Target 1	1.34361	1.10954
29	C5	32	Target 1	1.53584	1.30234
29	C5	33	Target 1	1.63595	1.40301
29	C5	34	Target 1	1.71179	1.47941
29	C5	35	Target 1	1.77392	1.5421
29	C5	36	Target 1	1.82213	1.59088
29	C5	37	Target 1	1.86217	1.63147
29	C5	38	Target 1	1.88293	1.65279
29	C5	39	Target 1	1.89789	1.66832
29	C5	40	Target 1	1.90894	1.67993
30	C6	1	Target 1	0.111384	0.00109253
30	C6	2	Target 1	0.11185	0.00139461
30	C6	3	Target 1	0.111779	0.00116021
30	C6	4	Target 1	0.111012	0.000229278
30	C6	5	Target 1	0.108729	-0.00221728
30	C6	6	Target 1	0.109486	-0.00162477
30	C6	7	Target 1	0.111678	0.000403977
30	C6	8	Target 1	0.112364	0.000925576
30	C6	9	Target 1	0.113265	0.00166335
30	C6	10	Target 1	0.113257	0.00149154
30	C6	11	Target 1	0.113599	0.00166923
30	C6	12	Target 1	0.112788	0.000694255
30	C6	13	Target 1	0.111301	-0.000956251
30	C6	14	Target 1	0.111052	-0.00136983
30	C6	15	Target 1	0.110997	-0.00158773
30	C6	16	Target 1	0.111447	-0.00130179
30	C6	17	Target 1	0.112668	-0.00024497
30	C6	18	Target 1	0.111053	-0.00202396
30	C6	19	Target 1	0.111429	-0.00181171
30	C6	20	Target 1	0.115425	0.00202018
30	C6	21	Target 1	0.116449	0.00288071
30	C6	22	Target 1	0.119728	0.0059954
30	C6	23	Target 1	0.131449	0.0175534
30	C6	24	Target 1	0.148728	0.0346685
30	C6	25	Target 1	0.176327	0.0621037
30	C6	26	Target 1	0.236544	0.122156
30	C6	27	Target 1	0.350025	0.235474
30	C6	28	Target 1	0.536812	0.422097
30	C6	29	Target 1	0.803638	0.688759
30	C6	30	Target 1	1.10982	0.994772
30	C6	31	Target 1	1.37229	1.25709
30	C6	32	Target 1	1.54944	1.43407
30	C6	33	Target 1	1.64717	1.53164
30	C6	34	Target 1	1.7179	1.6022
30	C6	35	Target 1	1.77516	1.6593
30	C6	36	Target 1	1.81514	1.69912
30	C6	37	Target 1	1.84158	1.72539
30	C6	38	Target 1	1.86379	1.74743
30	C6	39	Target 1	1.87561	1.7591
30	C6	40	Target 1	1.89075	1.77407
31	C7	1	Target 1	0.135919	-0.000902302
31	C7	2	Target 1	0.136026	-0.000729678
31	C7	3	Target 1	0.136188	-0.000502487
31	C7	4	Target 1	0.137665	0.00103887
31	C7	5	Target 1	0.137423	0.000862731
31	C7	6	Target 1	0.136974	0.0004782
31	C7	7	Target 1	0.136741	0.000310943
31	C7	8	Target 1	0.137064	0.000698293
31	C7	9	Target 1	0.136564	0.000263441
31	C7	10	Target 1	0.135076	-0.00115909
31	C7	11	Target 1	0.134765	-0.00140499
31	C7	12	Target 1	0.135523	-0.000582471
31	C7	13	Target 1	0.135854	-0.000185898
31	C7	14	Target 1	0.136806	0.000830713
31	C7	15	Target 1	0.136144	0.000234377
31	C7	16	Target 1	0.135326	-0.000519241
31	C7	17	Target 1	0.133483	-0.00229698
31	C7	18	Target 1	0.133344	-0.00237042
31	C7	19	Target 1	0.134521	-0.0011291
31	C7	20	Target 1	0.136861	0.00127673
31	C7	21	Target 1	0.139676	0.0041564
31	C7	22	Target 1	0.145667	0.0102123
31	C7	23	Target 1	0.160398	0.0250091
31	C7	24	Target 1	0.178517	0.0431924
31	C7	25	Target 1	0.212854	0.0775945
31	C7	26	Target 1	0.282472	0.147278
31	C7	27	Target 1	0.405798	0.270669
31	C7	28	Target 1	0.607417	0.472353
31	C7	29	Target 1	0.877195	0.742196
31	C7	30	Target 1	1.16014	1.02521
31	C7	31	Target 1	1.38998	1.25511
31	C7	32	Target 1	1.53961	1.40481
31	C7	33	Target 1	1.62228	1.48754
31	C7	34	Target 1	1.68818	1.55351
31	C7	35	Target 1	1.73843	1.60383
31	C7	36	Target 1	1.7736	1.63906
31	C7	37	Target 1	1.80074	1.66626
31	C7	38	Target 1	1.82196	1.68755
31	C7	39	Target 1	1.83537	1.70102
31	C7	40	Target 1	1.84399	1.7097
32	C8	1	Target 1	0.125429	-0.00582466
32	C8	2	Target 1	0.126692	-0.00508183
32	C8	3	Target 1	0.127882	-0.00441117
32	C8	4	Target 1	0.130954	-0.00185914
32	C8	5	Target 1	0.132013	-0.00132025
32	C8	6	Target 1	0.134397	0.000543768
32	C8	7	Target 1	0.137156	0.00278273
32	C8	8	Target 1	0.137599	0.00270624
32	C8	9	Target 1	0.13787	0.00245732
32	C8	10	Target 1	0.137217	0.00128381
32	C8	11	Target 1	0.136258	-0.000194901
32	C8	12	Target 1	0.136858	-0.000114877
32	C8	13	Target 1	0.140485	0.00299235
32	C8	14	Target 1	0.140513	0.00250078
32	C8	15	Target 1	0.138054	-0.000477973
32	C8	16	Target 1	0.136979	-0.00207321
32	C8	17	Target 1	0.136607	-0.00296565
32	C8	18	Target 1	0.137802	-0.00228982
32	C8	19	Target 1	0.139902	-0.000710441
32	C8	20	Target 1	0.142283	0.00115045
32	C8	21	Target 1	0.146085	0.00443311
32	C8	22	Target 1	0.156075	0.0139029
32	C8	23	Target 1	0.175311	0.0326189
32	C8	24	Target 1	0.209968	0.0667564
32	C8	25	Target 1	0.265601	0.121869
32	C8	26	Target 1	0.374311	0.230059
32	C8	27	Target 1	0.563132	0.41836
32	C8	28	Target 1	0.829728	0.684436
32	C8	29	Target 1	1.13245	0.986636
32	C8	30	Target 1	1.39734	1.251
32	C8	31	Target 1	1.58185	1.435
32	C8	32	Target 1	1.68771	1.54034
32	C8	33	Target 1	1.74413	1.59624
32	C8	34	Target 1	1.79799	1.64958
32	C8	35	Target 1	1.83749	1.68856
32	C8	36	Target 1	1.86753	1.71808
32	C8	37	Target 1	1.89566	1.74568
32	C8	38	Target 1	1.91005	1.75956
32	C8	39	Target 1	1.92083	1.76981
32	C8	40	Target 1	1.92299	1.77146
33	C9	1	Target 1	0.158375	-0.0033643
33	C9	2	Target 1	0.160459	-0.00074206
33	C9	3	Target 1	0.163393	0.00273144
33	C9	4	Target 1	0.159811	-0.00031169
33	C9	5	Target 1	0.157357	-0.00222687
33	C9	6	Target 1	0.158106	-0.000938395
33	C9	7	Target 1	0.160154	0.00164807
33	C9	8	Target 1	0.159767	0.00180003
33	C9	9	Target 1	0.156764	-0.000663701
33	C9	10	Target 1	0.155901	-0.000987938
33	C9	11	Target 1	0.156587	0.000236979
33	C9	12	Target 1	0.156474	0.000662717
33	C9	13	Target 1	0.156635	0.00136293
33	C9	14	Target 1	0.15557	0.000836577
33	C9	15	Target 1	0.152336	-0.00185841
33	C9	16	Target 1	0.150993	-0.00266191
33	C9	17	Target 1	0.149111	-0.00400476
33	C9	18	Target 1	0.149158	-0.00341871
33	C9	19	Target 1	0.152639	0.000600498
33	C9	20	Target 1	0.154136	0.00263729
33	C9	21	Target 1	0.155516	0.00455584
33	C9	22	Target 1	0.16284	0.0124193
33	C9	23	Target 1	0.175056	0.0251743
33	C9	24	Target 1	0.195409	0.0460664
33	C9	25	Target 1	0.232702	0.083898
33	C9	26	Target 1	0.303731	0.155465
33	C9	27	Target 1	0.430187	0.282461
33	C9	28	Target 1	0.632595	0.485408
33	C9	29	Target 1	0.902208	0.75556
33	C9	30	Target 1	1.19411	1.048
33	C9	31	Target 1	1.43385	1.28828
33	C9	32	Target 1	1.58829	1.44326
33	C9	33	Target 1	1.67229	1.5278
33	C9	34	Target 1	1.73516	1.59121
33	C9	35	Target 1	1.78614	1.64273
33	C9	36	Target 1	1.82244	1.67956
33	C9	37	Target 1	1.8511	1.70877
33	C9	38	Target 1	1.87671	1.73491
33	C9	39	Target 1	1.89157	1.75031
33	C9	40	Target 1	1.90494	1.76422
34	C10	1	Target 1	0.147249	-0.00905041
34	C10	2	Target 1	0.150521	-0.00512469
34	C10	3	Target 1	0.151296	-0.00369467
34	C10	4	Target 1	0.150286	-0.00405113
34	C10	5	Target 1	0.150907	-0.00277558
34	C10	6	Target 1	0.15416	0.00113122
34	C10	7	Target 1	0.154461	0.00208698
34	C10	8	Target 1	0.154181	0.00246093
34	C10	9	Target 1	0.153221	0.00215525
34	C10	10	Target 1	0.152525	0.002113
34	C10	11	Target 1	0.153345	0.00358729
34	C10	12	Target 1	0.150881	0.00177802
34	C10	13	Target 1	0.14973	0.00128158
34	C10	14	Target 1	0.148996	0.00120168
34	C10	15	Target 1	0.147508	0.00036797
34	C10	16	Target 1	0.146393	-9.2718e-05
34	C10	17	Target 1	0.144103	-0.00172844
34	C10	18	Target 1	0.142935	-0.00224295
34	C10	19	Target 1	0.141959	-0.00256426
34	C10	20	Target 1	0.142855	-0.00101417
34	C10	21	Target 1	0.146193	0.0029778
34	C10	22	Target 1	0.155228	0.0126673
34	C10	23	Target 1	0.162755	0.0208488
34	C10	24	Target 1	0.175769	0.0345172
34	C10	25	Target 1	0.206385	0.0657875
34	C10	26	Target 1	0.270266	0.130322
34	C10	27	Target 1	0.379485	0.240195
34	C10	28	Target 1	0.565918	0.427283
34	C10	29	Target 1	0.813133	0.675152
34	C10	30	Target 1	1.08146	0.944136
34	C10	31	Target 1	1.31184	1.17517
34	C10	32	Target 1	1.46444	1.32843
34	C10	33	Target 1	1.54591	1.41054
34	C10	34	Target 1	1.60903	1.47432
34	C10	35	Target 1	1.66501	1.53095
34	C10	36	Target 1	1.70751	1.57411
34	C10	37	Target 1	1.7378	1.60505
34	C10	38	Target 1	1.75932	1.62723
34	C10	39	Target 1	1.77227	1.64083
34	C10	40	Target 1	1.78889	1.65811
35	C11	1
35	C11	2
35	C11	3
35	C11	4
35	C11	5
35	C11	6
35	C11	7
35	C11	8
35	C11	9
35	C11	10
35	C11	11
35	C11	12
35	C11	13
35	C11	14
35	C11	15
35	C11	16
35	C11	17
35	C11	18
35	C11	19
35	C11	20
35	C11	21
35	C11	22
35	C11	23
35	C11	24
35	C11	25
35	C11	26
35	C11	27
35	C11	28
35	C11	29
35	C11	30
35	C11	31
35	C11	32
35	C11	33
35	C11	34
35	C11	35
35	C11	36
35	C11	37
35	C11	38
35	C11	39
35	C11	40
36	C12	1
36	C12	2
36	C12	3
36	C12	4
36	C12	5
36	C12	6
36	C12	7
36	C12	8
36	C12	9
36	C12	10
36	C12	11
36	C12	12
36	C12	13
36	C12	14
36	C12	15
36	C12	16
36	C12	17
36	C12	18
36	C12	19
36	C12	20
36	C12	21
36	C12	22
36	C12	23
36	C12	24
36	C12	25
36	C12	26
36	C12	27
36	C12	28
36	C12	29
36	C12	30
36	C12	31
36	C12	32
36	C12	33
36	C12	34
36	C12	35
36	C12	36
36	C12	37
36	C12	38
36	C12	39
36	C12	40
37	D1	1	Target 1	0.13129	-0.00814385
37	D1	2	Target 1	0.134162	-0.00433943
37	D1	3	Target 1	0.135412	-0.00215839
37	D1	4	Target 1	0.134431	-0.00220712
37	D1	5	Target 1	0.135074	-0.000632357
37	D1	6	Target 1	0.13717	0.00239546
37	D1	7	Target 1	0.135827	0.00198453
37	D1	8	Target 1	0.133231	0.000319539
37	D1	9	Target 1	0.131653	-0.000326676
37	D1	10	Target 1	0.13141	0.000362029
37	D1	11	Target 1	0.132632	0.00251644
37	D1	12	Target 1	0.131096	0.00191159
37	D1	13	Target 1	0.129806	0.00155357
37	D1	14	Target 1	0.127202	-0.000118505
37	D1	15	Target 1	0.123639	-0.00274936
37	D1	16	Target 1	0.122869	-0.00258811
37	D1	17	Target 1	0.122867	-0.00165774
37	D1	18	Target 1	0.123075	-0.000517992
37	D1	19	Target 1	0.122961	0.000299035
37	D1	20	Target 1	0.123344	0.00161406
37	D1	21	Target 1	0.126196	0.00539775
37	D1	22	Target 1	0.140121	0.020255
37	D1	23	Target 1	0.160695	0.0417605
37	D1	24	Target 1	0.193057	0.0750541
37	D1	25	Target 1	0.251028	0.133957
37	D1	26	Target 1	0.353746	0.237607
37	D1	27	Target 1	0.534033	0.418826
37	D1	28	Target 1	0.797857	0.683581
37	D1	29	Target 1	1.08743	0.974086
37	D1	30	Target 1	1.32992	1.21751
37	D1	31	Target 1	1.49753	1.38605
37	D1	32	Target 1	1.60343	1.49288
37	D1	33	Target 1	1.66158	1.55197
37	D1	34	Target 1	1.7083	1.59961
37	D1	35	Target 1	1.75196	1.64421
37	D1	36	Target 1	1.78509	1.67827
37	D1	37	Target 1	1.80097	1.69508
37	D1	38	Target 1	1.81513	1.71017
37	D1	39	Target 1	1.82662	1.72259
37	D1	40	Target 1	1.834	1.7309
38	D2	1	Target 1	0.127297	0.00460865
38	D2	2	Target 1	0.128099	0.00565465
38	D2	3	Target 1	0.126717	0.00451649
38	D2	4	Target 1	0.121553	-0.00040448
38	D2	5	Target 1	0.120189	-0.00152415
38	D2	6	Target 1	0.121021	-0.000448066
38	D2	7	Target 1	0.119536	-0.0016898
38	D2	8	Target 1	0.119364	-0.00161837
38	D2	9	Target 1	0.121112	0.000374045
38	D2	10	Target 1	0.120375	-0.000118952
38	D2	11	Target 1	0.120609	0.000358332
38	D2	12	Target 1	0.123852	0.00384472
38	D2	13	Target 1	0.122863	0.0030997
38	D2	14	Target 1	0.11916	-0.00035954
38	D2	15	Target 1	0.117653	-0.00162241
38	D2	16	Target 1	0.117249	-0.00178276
38	D2	17	Target 1	0.116958	-0.0018305
38	D2	18	Target 1	0.115898	-0.00264627
38	D2	19	Target 1	0.115119	-0.00318171
38	D2	20	Target 1	0.11433	-0.00372717
38	D2	21	Target 1	0.11557	-0.00224265
38	D2	22	Target 1	0.121312	0.00374282
38	D2	23	Target 1	0.124586	0.00726072
38	D2	24	Target 1	0.130597	0.0135151
38	D2	25	Target 1	0.143354	0.0265157
38	D2	26	Target 1	0.167084	0.0504898
38	D2	27	Target 1	0.215538	0.0991873
38	D2	28	Target 1	0.304365	0.188259
38	D2	29	Target 1	0.457051	0.341188
38	D2	30	Target 1	0.690506	0.574887
38	D2	31	Target 1	0.973044	0.857669
38	D2	32	Target 1	1.24556	1.13043
38	D2	33	Target 1	1.43596	1.32107
38	D2	34	Target 1	1.55846	1.44382
38	D2	35	Target 1	1.64677	1.53237
38	D2	36	Target 1	1.71536	1.6012
38	D2	37	Target 1	1.76085	1.64694
38	D2	38	Target 1	1.7904	1.67673
38	D2	39	Target 1	1.81257	1.69915
38	D2	40	Target 1	1.82307	1.70989
39	D3	1	Target 1	0.18741	-0.00391553
39	D3	2	Target 1	0.19013	-0.000719148
39	D3	3	Target 1	0.190586	0.000212374
39	D3	4	Target 1	0.186545	-0.00335205
39	D3	5	Target 1	0.18709	-0.0023313
39	D3	6	Target 1	0.1933	0.00435497
39	D3	7	Target 1	0.193638	0.00516919
39	D3	8	Target 1	0.189698	0.00170505
39	D3	9	Target 1	0.186752	-0.000764794
39	D3	10	Target 1	0.185832	-0.00120866
39	D3	11	Target 1	0.185995	-0.000569905
39	D3	12	Target 1	0.186241	0.000152091
39	D3	13	Target 1	0.186118	0.000505493
39	D3	14	Target 1	0.185289	0.000152163
39	D3	15	Target 1	0.181715	-0.00294569
39	D3	16	Target 1	0.181093	-0.00309154
39	D3	17	Target 1	0.181515	-0.00219353
39	D3	18	Target 1	0.181188	-0.00204399
39	D3	19	Target 1	0.181537	-0.00121897
39	D3	20	Target 1	0.185054	0.00277385
39	D3	21	Target 1	0.186499	0.00469525
39	D3	22	Target 1	0.190752	0.00942368
39	D3	23	Target 1	0.199584	0.0187317
39	D3	24	Target 1	0.213676	0.0333001
39	D3	25	Target 1	0.239259	0.0593595
39	D3	26	Target 1	0.29334	0.113916
39	D3	27	Target 1	0.388006	0.209058
39	D3	28	Target 1	0.55529	0.376819
39	D3	29	Target 1	0.791135	0.61314
39	D3	30	Target 1	1.06769	0.890173
39	D3	31	Target 1	1.31951	1.14247
39	D3	32	Target 1	1.50173	1.32516
39	D3	33	Target 1	1.59759	1.4215
39	D3	34	Target 1	1.66608	1.49046
39	D3	35	Target 1	1.72895	1.55381
39	D3	36	Target 1	1.77579	1.60113
39	D3	37	Target 1	1.80462	1.63043
39	D3	38	Target 1	1.82146	1.64775
39	D3	39	Target 1	1.8414	1.66816
39	D3	40	Target 1	1.84971	1.67695
40	D4	1	Target 1	0.134881	-0.0093506
40	D4	2	Target 1	0.137493	-0.00728612
40	D4	3	Target 1	0.143946	-0.00138134
40	D4	4	Target 1	0.145176	-0.000698263
40	D4	5	Target 1	0.146687	0.000265101
40	D4	6	Target 1	0.148789	0.00181868
40	D4	7	Target 1	0.150036	0.00251867
40	D4	8	Target 1	0.149951	0.0018859
40	D4	9	Target 1	0.149382	0.00076952
40	D4	10	Target 1	0.148812	-0.000348614
40	D4	11	Target 1	0.14981	0.000101435
40	D4	12	Target 1	0.152777	0.00252087
40	D4	13	Target 1	0.152337	0.00153329
40	D4	14	Target 1	0.150109	-0.00124225
40	D4	15	Target 1	0.148005	-0.00389379
40	D4	16	Target 1	0.147629	-0.00481711
40	D4	17	Target 1	0.149419	-0.0035753
40	D4	18	Target 1	0.151188	-0.0023538
40	D4	19	Target 1	0.152655	-0.00143444
40	D4	20	Target 1	0.154111	-0.000526019
40	D4	21	Target 1	0.154906	-0.000278537
40	D4	22	Target 1	0.158972	0.00324014
40	D4	23	Target 1	0.162176	0.00589586
40	D4	24	Target 1	0.17071	0.0138827
40	D4	25	Target 1	0.187631	0.0302555
40	D4	26	Target 1	0.217509	0.0595863
40	D4	27	Target 1	0.276913	0.118443
40	D4	28	Target 1	0.38211	0.223092
40	D4	29	Target 1	0.551036	0.39147
40	D4	30	Target 1	0.791352	0.631239
40	D4	31	Target 1	1.06096	0.9003
40	D4	32	Target 1	1.29026	1.12905
40	D4	33	Target 1	1.43433	1.27257
40	D4	34	Target 1	1.54203	1.37973
40	D4	35	Target 1	1.62617	1.46332
40	D4	36	Target 1	1.68648	1.52308
40	D4	37	Target 1	1.7242	1.56025
40	D4	38	Target 1	1.75401	1.58951
40	D4	39	Target 1	1.77639	1.61135
40	D4	40	Target 1	1.79406	1.62848
41	D5	1	Target 1	0.138316	-0.00624815
41	D5	2	Target 1	0.140338	-0.00426403
41	D5	3	Target 1	0.143882	-0.00075807
41	D5	4	Target 1	0.144251	-0.000427384
41	D5	5	Target 1	0.14152	-0.00319615
41	D5	6	Target 1	0.142739	-0.00201476
41	D5	7	Target 1	0.148111	0.0033196
41	D5	8	Target 1	0.148889	0.00406004
41	D5	9	Target 1	0.14757	0.00270343
41	D5	10	Target 1	0.146098	0.001193
41	D5	11	Target 1	0.144258	-0.000683907
41	D5	12	Target 1	0.143813	-0.00116688
41	D5	13	Target 1	0.144831	-0.000186908
41	D5	14	Target 1	0.14526	0.000204128
41	D5	15	Target 1	0.145648	0.000554335
41	D5	16	Target 1	0.145035	-9.63241e-05
41	D5	17	Target 1	0.141015	-0.00415421
41	D5	18	Target 1	0.140613	-0.00459406
41	D5	19	Target 1	0.145305	6.05256e-05
41	D5	20	Target 1	0.147575	0.00229253
41	D5	21	Target 1	0.148211	0.00289108
41	D5	22	Target 1	0.152265	0.00690679
41	D5	23	Target 1	0.159318	0.0139227
41	D5	24	Target 1	0.17432	0.0288866
41	D5	25	Target 1	0.198309	0.0528381
41	D5	26	Target 1	0.246122	0.100613
41	D5	27	Target 1	0.336271	0.190724
41	D5	28	Target 1	0.489641	0.344056
41	D5	29	Target 1	0.718031	0.572409
41	D5	30	Target 1	1.00142	0.855755
41	D5	31	Target 1	1.26695	1.12126
41	D5	32	Target 1	1.46436	1.31863
41	D5	33	Target 1	1.57523	1.42946
41	D5	34	Target 1	1.65554	1.50973
41	D5	35	Target 1	1.71719	1.57135
41	D5	36	Target 1	1.76226	1.61637
41	D5	37	Target 1	1.79841	1.65248
41	D5	38	Target 1	1.82297	1.67701
41	D5	39	Target 1	1.84215	1.69615
41	D5	40	Target 1	1.85153	1.70549
42	D6	1	Target 1	0.12023	-0.00303918
42	D6	2	Target 1	0.122325	-0.000829171
42	D6	3	Target 1	0.124187	0.00114742
42	D6	4	Target 1	0.124213	0.00128714
42	D6	5	Target 1	0.123949	0.00113835
42	D6	6	Target 1	0.123398	0.000701653
42	D6	7	Target 1	0.122377	-0.000204599
42	D6	8	Target 1	0.122094	-0.000373579
42	D6	9	Target 1	0.121892	-0.000460468
42	D6	10	Target 1	0.121797	-0.000441068
42	D6	11	Target 1	0.121926	-0.000197226
42	D6	12	Target 1	0.120089	-0.0019196
42	D6	13	Target 1	0.118591	-0.00330388
42	D6	14	Target 1	0.119175	-0.00260467
42	D6	15	Target 1	0.121647	-1.82578e-05
42	D6	16	Target 1	0.122947	0.00139652
42	D6	17	Target 1	0.122079	0.000642883
42	D6	18	Target 1	0.121385	6.26759e-05
42	D6	19	Target 1	0.121398	0.000190319
42	D6	20	Target 1	0.121817	0.000724025
42	D6	21	Target 1	0.123211	0.00223236
42	D6	22	Target 1	0.130276	0.00941248
42	D6	23	Target 1	0.141234	0.0204852
42	D6	24	Target 1	0.161991	0.0413559
42	D6	25	Target 1	0.192327	0.0718074
42	D6	26	Target 1	0.257721	0.137315
42	D6	27	Target 1	0.3714	0.251109
42	D6	28	Target 1	0.563184	0.443007
42	D6	29	Target 1	0.833407	0.713345
42	D6	30	Target 1	1.14117	1.02122
42	D6	31	Target 1	1.39953	1.2797
42	D6	32	Target 1	1.57706	1.45735
42	D6	33	Target 1	1.67712	1.55751
42	D6	34	Target 1	1.75019	1.6307
42	D6	35	Target 1	1.80615	1.68678
42	D6	36	Target 1	1.84511	1.72585
42	D6	37	Target 1	1.87006	1.75091
42	D6	38	Target 1	1.88534	1.76631
42	D6	39	Target 1	1.90217	1.78326
42	D6	40	Target 1	1.91529	1.79649
43	D7	1	Target 1	0.128089	-0.00178785
43	D7	2	Target 1	0.129279	-0.000923734
43	D7	3	Target 1	0.130329	-0.000199276
43	D7	4	Target 1	0.129714	-0.00114035
43	D7	5	Target 1	0.130672	-0.000508073
43	D7	6	Target 1	0.133129	0.00162319
43	D7	7	Target 1	0.131766	-6.58502e-05
43	D7	8	Target 1	0.131717	-0.000441054
43	D7	9	Target 1	0.13284	0.000356494
43	D7	10	Target 1	0.133012	0.000202483
43	D7	11	Target 1	0.132739	-0.000396729
43	D7	12	Target 1	0.133012	-0.000449233
43	D7	13	Target 1	0.134524	0.000736773
43	D7	14	Target 1	0.136536	0.00242319
43	D7	15	Target 1	0.136011	0.00157176
43	D7	16	Target 1	0.133354	-0.0014106
43	D7	17	Target 1	0.133063	-0.00202742
43	D7	18	Target 1	0.135263	-0.000153205
43	D7	19	Target 1	0.135121	-0.000621108
43	D7	20	Target 1	0.13556	-0.000507554
43	D7	21	Target 1	0.1374	0.00100656
43	D7	22	Target 1	0.145925	0.00920522
43	D7	23	Target 1	0.156412	0.0193661
43	D7	24	Target 1	0.173878	0.0365066
43	D7	25	Target 1	0.202183	0.0644857
43	D7	26	Target 1	0.265373	0.12735
43	D7	27	Target 1	0.376424	0.238075
43	D7	28	Target 1	0.559193	0.420518
43	D7	29	Target 1	0.813527	0.674527
43	D7	30	Target 1	1.10274	0.963418
43	D7	31	Target 1	1.34731	1.20766
43	D7	32	Target 1	1.51594	1.37597
43	D7	33	Target 1	1.61112	1.47082
43	D7	34	Target 1	1.68716	1.54654
43	D7	35	Target 1	1.74628	1.60532
43	D7	36	Target 1	1.78714	1.64585
43	D7	37	Target 1	1.81468	1.67307
43	D7	38	Target 1	1.83342	1.69149
43	D7	39	Target 1	1.8475	1.70524
43	D7	40	Target 1	1.8631	1.72052
44	D8	1	Target 1	0.123011	-0.00802689
44	D8	2	Target 1	0.125761	-0.0055013
44	D8	3	Target 1	0.127685	-0.00380221
44	D8	4	Target 1	0.131391	-0.000320813
44	D8	5	Target 1	0.132639	0.000702141
44	D8	6	Target 1	0.133808	0.00164686
44	D8	7	Target 1	0.134981	0.00259472
44	D8	8	Target 1	0.13457	0.00195923
44	D8	9	Target 1	0.1341	0.00126414
44	D8	10	Target 1	0.131418	-0.0016427
44	D8	11	Target 1	0.130974	-0.00231143
44	D8	12	Target 1	0.133476	-3.43808e-05
44	D8	13	Target 1	0.134183	0.000447691
44	D8	14	Target 1	0.13461	0.000650246
44	D8	15	Target 1	0.134408	0.000223809
44	D8	16	Target 1	0.133808	-0.000600847
44	D8	17	Target 1	0.133724	-0.000910296
44	D8	18	Target 1	0.134777	-8.21298e-05
44	D8	19	Target 1	0.134767	-0.000316163
44	D8	20	Target 1	0.13584	0.000532134
44	D8	21	Target 1	0.137606	0.00207339
44	D8	22	Target 1	0.147698	0.0119397
44	D8	23	Target 1	0.163949	0.0279663
44	D8	24	Target 1	0.193251	0.057044
44	D8	25	Target 1	0.243454	0.107022
44	D8	26	Target 1	0.337553	0.200896
44	D8	27	Target 1	0.500139	0.363257
44	D8	28	Target 1	0.742336	0.60523
44	D8	29	Target 1	1.03531	0.897976
44	D8	30	Target 1	1.3123	1.17474
44	D8	31	Target 1	1.50733	1.36955
44	D8	32	Target 1	1.62845	1.49044
44	D8	33	Target 1	1.69446	1.55623
44	D8	34	Target 1	1.75539	1.61693
44	D8	35	Target 1	1.80872	1.67004
44	D8	36	Target 1	1.83894	1.70003
44	D8	37	Target 1	1.86401	1.72488
44	D8	38	Target 1	1.88216	1.74281
44	D8	39	Target 1	1.89355	1.75397
44	D8	40	Target 1	1.89543	1.75562
45	D9	1	Target 1	0.10403	-0.00773702
45	D9	2	Target 1	0.106886	-0.00508366
45	D9	3	Target 1	0.111795	-0.000376236
45	D9	4	Target 1	0.111612	-0.000761954
45	D9	5	Target 1	0.109836	-0.00274019
45	D9	6	Target 1	0.110662	-0.00211652
45	D9	7	Target 1	0.115054	0.00207313
45	D9	8	Target 1	0.116396	0.00321273
45	D9	9	Target 1	0.115541	0.00215509
45	D9	10	Target 1	0.114792	0.00120433
45	D9	11	Target 1	0.115798	0.00200779
45	D9	12	Target 1	0.11655	0.00255773
45	D9	13	Target 1	0.114439	0.000244341
45	D9	14	Target 1	0.113148	-0.00124894
45	D9	15	Target 1	0.112053	-0.00254579
45	D9	16	Target 1	0.111452	-0.0033492
45	D9	17	Target 1	0.111452	-0.00355145
45	D9	18	Target 1	0.112093	-0.00311272
45	D9	19	Target 1	0.116675	0.00126659
45	D9	20	Target 1	0.117751	0.00214011
45	D9	21	Target 1	0.118754	0.00294116
45	D9	22	Target 1	0.126407	0.0103914
45	D9	23	Target 1	0.136102	0.0198841
45	D9	24	Target 1	0.152379	0.0359594
45	D9	25	Target 1	0.185487	0.0688654
45	D9	26	Target 1	0.251149	0.134325
45	D9	27	Target 1	0.364289	0.247263
45	D9	28	Target 1	0.55149	0.434261
45	D9	29	Target 1	0.812634	0.695203
45	D9	30	Target 1	1.10245	0.98482
45	D9	31	Target 1	1.35254	1.2347
45	D9	32	Target 1	1.52246	1.40442
45	D9	33	Target 1	1.61418	1.49594
45	D9	34	Target 1	1.68159	1.56315
45	D9	35	Target 1	1.73765	1.619
45	D9	36	Target 1	1.77999	1.66114
45	D9	37	Target 1	1.8089	1.68985
45	D9	38	Target 1	1.82708	1.70783
45	D9	39	Target 1	1.84344	1.72399
45	D9	40	Target 1	1.85272	1.73306
46	D10	1	Target 1	0.139805	-0.00753741
46	D10	2	Target 1	0.141638	-0.00517511
46	D10	3	Target 1	0.145304	-0.000979663
46	D10	4	Target 1	0.143228	-0.00252667
46	D10	5	Target 1	0.142412	-0.00281344
46	D10	6	Target 1	0.144009	-0.000687094
46	D10	7	Target 1	0.146761	0.00259483
46	D10	8	Target 1	0.146384	0.00274707
46	D10	9	Target 1	0.144809	0.00170183
46	D10	10	Target 1	0.144116	0.00153829
46	D10	11	Target 1	0.145027	0.00297881
46	D10	12	Target 1	0.143992	0.00247255
46	D10	13	Target 1	0.139677	-0.00131227
46	D10	14	Target 1	0.138786	-0.00167407
46	D10	15	Target 1	0.138917	-0.00101395
46	D10	16	Target 1	0.138056	-0.00134531
46	D10	17	Target 1	0.137489	-0.00138322
46	D10	18	Target 1	0.137778	-0.000564282
46	D10	19	Target 1	0.136279	-0.00153402
46	D10	20	Target 1	0.13709	-0.000194078
46	D10	21	Target 1	0.138749	0.00199471
46	D10	22	Target 1	0.141178	0.00495351
46	D10	23	Target 1	0.153059	0.0173633
46	D10	24	Target 1	0.16931	0.0341441
46	D10	25	Target 1	0.194148	0.0595114
46	D10	26	Target 1	0.252432	0.118325
46	D10	27	Target 1	0.347567	0.213989
46	D10	28	Target 1	0.511571	0.378522
46	D10	29	Target 1	0.752897	0.620378
46	D10	30	Target 1	1.03999	0.907998
46	D10	31	Target 1	1.29905	1.16759
46	D10	32	Target 1	1.47842	1.34749
46	D10	33	Target 1	1.57424	1.44384
46	D10	34	Target 1	1.65074	1.52087
46	D10	35	Target 1	1.70446	1.57512
46	D10	36	Target 1	1.74656	1.61775
46	D10	37	Target 1	1.77734	1.64905
46	D10	38	Target 1	1.80383	1.67607
46	D10	39	Target 1	1.82254	1.69532
46	D10	40	Target 1	1.83459	1.7079
47	D11	1
47	D11	2
47	D11	3
47	D11	4
47	D11	5
47	D11	6
47	D11	7
47	D11	8
47	D11	9
47	D11	10
47	D11	11
47	D11	12
47	D11	13
47	D11	14
47	D11	15
47	D11	16
47	D11	17
47	D11	18
47	D11	19
47	D11	20
47	D11	21
47	D11	22
47	D11	23
47	D11	24
47	D11	25
47	D11	26
47	D11	27
47	D11	28
47	D11	29
47	D11	30
47	D11	31
47	D11	32
47	D11	33
47	D11	34
47	D11	35
47	D11	36
47	D11	37
47	D11	38
47	D11	39
47	D11	40
48	D12	1
48	D12	2
48	D12	3
48	D12	4
48	D12	5
48	D12	6
48	D12	7
48	D12	8
48	D12	9
48	D12	10
48	D12	11
48	D12	12
48	D12	13
48	D12	14
48	D12	15
48	D12	16
48	D12	17
48	D12	18
48	D12	19
48	D12	20
48	D12	21
48	D12	22
48	D12	23
48	D12	24
48	D12	25
48	D12	26
48	D12	27
48	D12	28
48	D12	29
48	D12	30
48	D12	31
48	D12	32
48	D12	33
48	D12	34
48	D12	35
48	D12	36
48	D12	37
48	D12	38
48	D12	39
48	D12	40
49	E1	1	Target 1	0.152448	-0.00938074
49	E1	2	Target 1	0.153884	-0.0074984
49	E1	3	Target 1	0.158366	-0.00256939
49	E1	4	Target 1	0.157958	-0.00253126
49	E1	5	Target 1	0.157818	-0.00222514
49	E1	6	Target 1	0.160228	0.000631397
49	E1	7	Target 1	0.160832	0.00168159
49	E1	8	Target 1	0.161643	0.00293883
49	E1	9	Target 1	0.159419	0.00116119
49	E1	10	Target 1	0.158885	0.00107311
49	E1	11	Target 1	0.160312	0.0029467
49	E1	12	Target 1	0.159861	0.00294182
49	E1	13	Target 1	0.158185	0.00171258
49	E1	14	Target 1	0.156627	0.000601241
49	E1	15	Target 1	0.152807	-0.00277326
49	E1	16	Target 1	0.15254	-0.00259352
49	E1	17	Target 1	0.154236	-0.000451524
49	E1	18	Target 1	0.151369	-0.00287159
49	E1	19	Target 1	0.150985	-0.00280936
49	E1	20	Target 1	0.153068	-0.000279832
49	E1	21	Target 1	0.156318	0.00341642
49	E1	22	Target 1	0.159618	0.00716244
49	E1	23	Target 1	0.167412	0.0154022
49	E1	24	Target 1	0.182757	0.0311938
49	E1	25	Target 1	0.215933	0.0648161
49	E1	26	Target 1	0.276803	0.126133
49	E1	27	Target 1	0.374536	0.224312
49	E1	28	Target 1	0.541988	0.39221
49	E1	29	Target 1	0.773712	0.62438
49	E1	30	Target 1	1.03554	0.886659
49	E1	31	Target 1	1.25933	1.11089
49	E1	32	Target 1	1.41428	1.26628
49	E1	33	Target 1	1.51111	1.36356
49	E1	34	Target 1	1.58382	1.43672
49	E1	35	Target 1	1.64083	1.49418
49	E1	36	Target 1	1.67844	1.53223
49	E1	37	Target 1	1.70828	1.56252
[truncated: 1,883 more rows]

## Sheet: Results
Block Type	96-Well 0.2-mL Block
Calibration Background is expired	No
Calibration Background performed on	09-15-2016
Calibration Pure Dye ABY is expired	No
Calibration Pure Dye ABY performed on	09-15-2016
Calibration Pure Dye FAM is expired	No
Calibration Pure Dye FAM performed on	09-15-2016
Calibration Pure Dye JUN is expired	No
Calibration Pure Dye JUN performed on	09-15-2016
Calibration Pure Dye NED is expired	No
Calibration Pure Dye NED performed on	09-15-2016
Calibration Pure Dye ROX is expired	No
Calibration Pure Dye ROX performed on	09-15-2016
Calibration Pure Dye SYBR is expired	No
Calibration Pure Dye SYBR performed on	09-15-2016
Calibration Pure Dye TAMRA is expired	No
Calibration Pure Dye TAMRA performed on	09-15-2016
Calibration Pure Dye VIC is expired	No
Calibration Pure Dye VIC performed on	09-15-2016
Calibration ROI is expired	No
Calibration ROI performed on	09-15-2016
Calibration Uniformity is expired	No
Calibration Uniformity performed on	09-15-2016
Chemistry	SYBR_GREEN
Date Created	2018-02-04 02:08:36 AM CST
Experiment Barcode
Experiment Comment
Experiment File Name	G:\wgh\小麦SYP基因家族鉴定与分析\定量结果\Q3\2018-02-02_115304 ACT.eds
Experiment Name	2018-02-02_115304
Experiment Run End Time	2018-02-02 19:55:05 PM CST
Experiment Type	Comparative Cт (ΔΔCт)
Instrument Name	272321075
Instrument Serial Number	272321075
Instrument Type	QuantStudio™ 3 System
Passive Reference	ROX
Post-read Stage/Step
Pre-read Stage/Step
Quantification Cycle Method	Ct
Signal Smoothing On	true
Stage where Melt Analysis is performed	Stage3
Stage/ Cycle where Ct Analysis is performed	Stage2, Step2
User Name
Well	Well Position	Omit	Sample Name	Target Name	Task	Reporter	Quencher	Quantity	Quantity Mean	Quantity SD	RQ	RQ Min	RQ Max	CT	Ct Mean	Ct SD	Delta Ct	Delta Ct Mean	Delta Ct SD	Delta Ct SE	Delta Delta Ct	Automatic Ct Threshold	Ct Threshold	Automatic Baseline	Baseline Start	Baseline End	Amp Status	Comments	Cq Conf	Tm1	Tm2	Tm3	Tm4
1	A1	FALSE	2	Target 1	UNKNOWN	SYBR	None							25.0931	25.374	0.257416						TRUE	0.164255	TRUE	3	20	Amp		0.97793	85.5567
2	A2	FALSE	4	Target 1	UNKNOWN	SYBR	None							27.3558	27.5424	0.181544						TRUE	0.164255	TRUE	3	21	Amp		0.98071	85.7116
3	A3	FALSE	6	Target 1	UNKNOWN	SYBR	None							26.7759	26.8726	0.281031						TRUE	0.164255	TRUE	3	22	Amp		0.987904	85.7116
4	A4	FALSE	8	Target 1	UNKNOWN	SYBR	None							27.1949	27.3294	0.264114						TRUE	0.164255	TRUE	3	22	Amp		0.985389	85.7116
5	A5	FALSE	10	Target 1	UNKNOWN	SYBR	None							26.7716	26.7504	0.0159638						TRUE	0.164255	TRUE	3	21	Amp		0.981184	85.7116
6	A6	FALSE	12	Target 1	UNKNOWN	SYBR	None							26.3913	26.3229	0.105002						TRUE	0.164255	TRUE	3	21	Amp		0.987222	85.8665
7	A7	FALSE	14	Target 1	UNKNOWN	SYBR	None							26.1956	26.2313	0.102866						TRUE	0.164255	TRUE	3	20	Amp		0.987845	85.7116
8	A8	FALSE	16	Target 1	UNKNOWN	SYBR	None							25.6386	25.6272	0.137159						TRUE	0.164255	TRUE	3	20	Amp		0.986597	85.7116
9	A9	FALSE	18	Target 1	UNKNOWN	SYBR	None							26.2084	26.219	0.11426						TRUE	0.164255	TRUE	3	21	Amp		0.983615	85.5567
10	A10	FALSE	20	Target 1	UNKNOWN	SYBR	None							26.4979	26.424	0.120561						TRUE	0.164255	TRUE	3	21	Amp		0.989496	85.5567
13	B1	FALSE	2	Target 1	UNKNOWN	SYBR	None							25.331	25.374	0.257416						TRUE	0.164255	TRUE	3	20	Amp		0.988441	85.5567
14	B2	FALSE	4	Target 1	UNKNOWN	SYBR	None							27.5721	27.5424	0.181544						TRUE	0.164255	TRUE	3	22	Amp		0.985367	85.5567
15	B3	FALSE	6	Target 1	UNKNOWN	SYBR	None							27.2506	26.8726	0.281031						TRUE	0.164255	TRUE	3	22	Amp		0.927582	85.7116
16	B4	FALSE	8	Target 1	UNKNOWN	SYBR	None							27.6008	27.3294	0.264114						TRUE	0.164255	TRUE	3	22	Amp		0.983564	85.7116
17	B5	FALSE	10	Target 1	UNKNOWN	SYBR	None							26.7354	26.7504	0.0159638						TRUE	0.164255	TRUE	3	21	Amp		0.986081	85.7116
18	B6	FALSE	12	Target 1	UNKNOWN	SYBR	None							26.1937	26.3229	0.105002						TRUE	0.164255	TRUE	3	21	Amp		0.987519	85.8665
19	B7	FALSE	14	Target 1	UNKNOWN	SYBR	None							26.1964	26.2313	0.102866						TRUE	0.164255	TRUE	3	20	Amp		0.984032	85.7116
20	B8	FALSE	16	Target 1	UNKNOWN	SYBR	None							25.7659	25.6272	0.137159						TRUE	0.164255	TRUE	3	21	Amp		0.98776	85.7116
21	B9	FALSE	18	Target 1	UNKNOWN	SYBR	None							26.2927	26.219	0.11426						TRUE	0.164255	TRUE	3	21	Amp		0.983217	85.4019
22	B10	FALSE	20	Target 1	UNKNOWN	SYBR	None							26.2962	26.424	0.120561						TRUE	0.164255	TRUE	3	21	Amp		0.981736	85.5567
25	C1	FALSE	2	Target 1	UNKNOWN	SYBR	None							25.717	25.374	0.257416						TRUE	0.164255	TRUE	3	20	Amp		0.990303	85.4019
26	C2	FALSE	4	Target 1	UNKNOWN	SYBR	None							27.4615	27.5424	0.181544						TRUE	0.164255	TRUE	3	23	Amp		0.987052	85.4019
27	C3	FALSE	6	Target 1	UNKNOWN	SYBR	None							26.8821	26.8726	0.281031						TRUE	0.164255	TRUE	3	20	Amp		0.987438	85.7116
28	C4	FALSE	8	Target 1	UNKNOWN	SYBR	None							27.0285	27.3294	0.264114						TRUE	0.164255	TRUE	3	22	Amp		0.986705	85.5567
29	C5	FALSE	10	Target 1	UNKNOWN	SYBR	None							26.7413	26.7504	0.0159638						TRUE	0.164255	TRUE	3	21	Amp		0.986806	85.5567
30	C6	FALSE	12	Target 1	UNKNOWN	SYBR	None							26.4235	26.3229	0.105002						TRUE	0.164255	TRUE	3	21	Amp		0.988139	85.7116
31	C7	FALSE	14	Target 1	UNKNOWN	SYBR	None							26.1508	26.2313	0.102866						TRUE	0.164255	TRUE	3	21	Amp		0.985032	85.7116
32	C8	FALSE	16	Target 1	UNKNOWN	SYBR	None							25.4385	25.6272	0.137159						TRUE	0.164255	TRUE	3	20	Amp		0.974054	85.7116
33	C9	FALSE	18	Target 1	UNKNOWN	SYBR	None							26.0617	26.219	0.11426						TRUE	0.164255	TRUE	3	21	Amp		0.982975	85.4019
34	C10	FALSE	20	Target 1	UNKNOWN	SYBR	None							26.3502	26.424	0.120561						TRUE	0.164255	TRUE	3	20	Amp		0.984339	85.4019
37	D1	FALSE	2	Target 1	UNKNOWN	SYBR	None							25.3547	25.374	0.257416						TRUE	0.164255	TRUE	3	20	Amp		0.989419	85.4019
38	D2	FALSE	4	Target 1	UNKNOWN	SYBR	None							27.7804	27.5424	0.181544						TRUE	0.164255	TRUE	3	23	Amp		0.987629	85.4019
39	D3	FALSE	6	Target 1	UNKNOWN	SYBR	None							26.5817	26.8726	0.281031						TRUE	0.164255	TRUE	3	21	Amp		0.988501	85.5567
40	D4	FALSE	8	Target 1	UNKNOWN	SYBR	None							27.4935	27.3294	0.264114						TRUE	0.164255	TRUE	3	23	Amp		0.967735	85.5567
41	D5	FALSE	10	Target 1	UNKNOWN	SYBR	None							26.7532	26.7504	0.0159638						TRUE	0.164255	TRUE	3	21	Amp		0.980963	85.5567
42	D6	FALSE	12	Target 1	UNKNOWN	SYBR	None							26.2831	26.3229	0.105002						TRUE	0.164255	TRUE	3	21	Amp		0.987121	85.7116
43	D7	FALSE	14	Target 1	UNKNOWN	SYBR	None							26.3822	26.2313	0.102866						TRUE	0.164255	TRUE	3	21	Amp		0.981768	85.7116
44	D8	FALSE	16	Target 1	UNKNOWN	SYBR	None							25.6656	25.6272	0.137159						TRUE	0.164255	TRUE	3	20	Amp		0.977726	85.5567
45	D9	FALSE	18	Target 1	UNKNOWN	SYBR	None							26.3132	26.219	0.11426						TRUE	0.164255	TRUE	3	21	Amp		0.975348	85.247
46	D10	FALSE	20	Target 1	UNKNOWN	SYBR	None							26.5519	26.424	0.120561						TRUE	0.164255	TRUE	3	21	Amp		0.988483	85.247
49	E1	FALSE	1	Target 1	UNKNOWN	SYBR	None							26.4463	26.3566	0.0776217						TRUE	0.164255	TRUE	3	21	Amp		0.987177	85.4019
50	E2	FALSE	3	Target 1	UNKNOWN	SYBR	None							27.0887	26.7873	0.206868						TRUE	0.164255	TRUE	3	22	Amp		0.98161	85.247
51	E3	FALSE	5	Target 1	UNKNOWN	SYBR	None							26.8291	26.782	0.176824						TRUE	0.164255	TRUE	3	21	Amp		0.975022	85.5567
52	E4	FALSE	7	Target 1	UNKNOWN	SYBR	None							26.666	26.6553	0.0724947						TRUE	0.164255	TRUE	3	21	Amp		0.978147	85.5567
53	E5	FALSE	9	Target 1	UNKNOWN	SYBR	None							26.6039	26.4282	0.125847						TRUE	0.164255	TRUE	3	21	Amp		0.986816	85.5567
54	E6	FALSE	11	Target 1	UNKNOWN	SYBR	None							25.472	25.3949	0.0595174						TRUE	0.164255	TRUE	3	20	Amp		0.983077	85.7116
55	E7	FALSE	13	Target 1	UNKNOWN	SYBR	None							25.8987	25.8671	0.0658125						TRUE	0.164255	TRUE	3	20	Amp		0.984081	85.8665
56	E8	FALSE	15	Target 1	UNKNOWN	SYBR	None							26.6984	26.6988	0.142982						TRUE	0.164255	TRUE	3	21	Amp		0.976648	85.7116
57	E9	FALSE	17	Target 1	UNKNOWN	SYBR	None							25.706	25.5548	0.115199						TRUE	0.164255	TRUE	3	21	Amp		0.987627	85.247
58	E10	FALSE	19	Target 1	UNKNOWN	SYBR	None							25.7444	25.8014	0.0922129						TRUE	0.164255	TRUE	3	20	Amp		0.984078	85.4019
61	F1	FALSE	1	Target 1	UNKNOWN	SYBR	None							26.2959	26.3566	0.0776217						TRUE	0.164255	TRUE	3	21	Amp		0.983265	85.247
62	F2	FALSE	3	Target 1	UNKNOWN	SYBR	None							26.6845	26.7873	0.206868						TRUE	0.164255	TRUE	3	20	Amp		0.979979	85.247
63	F3	FALSE	5	Target 1	UNKNOWN	SYBR	None							26.9532	26.782	0.176824						TRUE	0.164255	TRUE	3	21	Amp		0.96856	85.4019
64	F4	FALSE	7	Target 1	UNKNOWN	SYBR	None							26.6169	26.6553	0.0724947						TRUE	0.164255	TRUE	3	21	Amp		0.977034	85.4019
65	F5	FALSE	9	Target 1	UNKNOWN	SYBR	None							26.3058	26.4282	0.125847						TRUE	0.164255	TRUE	3	21	Amp		0.982299	85.5567
66	F6	FALSE	11	Target 1	UNKNOWN	SYBR	None							25.3409	25.3949	0.0595174						TRUE	0.164255	TRUE	3	20	Amp		0.974308	85.7116
67	F7	FALSE	13	Target 1	UNKNOWN	SYBR	None							25.8166	25.8671	0.0658125						TRUE	0.164255	TRUE	3	21	Amp		0.988275	85.7116
68	F8	FALSE	15	Target 1	UNKNOWN	SYBR	None							26.5646	26.6988	0.142982						TRUE	0.164255	TRUE	3	21	Amp		0.985304	85.7116
69	F9	FALSE	17	Target 1	UNKNOWN	SYBR	None							25.5599	25.5548	0.115199						TRUE	0.164255	TRUE	3	20	Amp		0.985928	85.4019
70	F10	FALSE	19	Target 1	UNKNOWN	SYBR	None							25.9003	25.8014	0.0922129						TRUE	0.164255	TRUE	3	21	Amp		0.981632	85.247
73	G1	FALSE	1	Target 1	UNKNOWN	SYBR	None							26.2876	26.3566	0.0776217						TRUE	0.164255	TRUE	3	21	Amp		0.985332	85.247
74	G2	FALSE	3	Target 1	UNKNOWN	SYBR	None							26.6277	26.7873	0.206868						TRUE	0.164255	TRUE	3	21	Amp		0.984825	85.247
75	G3	FALSE	5	Target 1	UNKNOWN	SYBR	None							26.5342	26.782	0.176824						TRUE	0.164255	TRUE	3	21	Amp		0.981419	85.4019
76	G4	FALSE	7	Target 1	UNKNOWN	SYBR	None							26.5862	26.6553	0.0724947						TRUE	0.164255	TRUE	3	20	Amp		0.989037	85.5567
77	G5	FALSE	9	Target 1	UNKNOWN	SYBR	None							26.4125	26.4282	0.125847						TRUE	0.164255	TRUE	3	21	Amp		0.98622	85.7116
78	G6	FALSE	11	Target 1	UNKNOWN	SYBR	None							25.356	25.3949	0.0595174						TRUE	0.164255	TRUE	3	20	Amp		0.982995	85.7116
79	G7	FALSE	13	Target 1	UNKNOWN	SYBR	None							25.8086	25.8671	0.0658125						TRUE	0.164255	TRUE	3	20	Amp		0.984977	85.7116
80	G8	FALSE	15	Target 1	UNKNOWN	SYBR	None							26.6351	26.6988	0.142982						TRUE	0.164255	TRUE	3	21	Amp		0.987435	85.4019
81	G9	FALSE	17	Target 1	UNKNOWN	SYBR	None							25.5254	25.5548	0.115199						TRUE	0.164255	TRUE	3	21	Amp		0.988005	85.4019
82	G10	FALSE	19	Target 1	UNKNOWN	SYBR	None							25.7043	25.8014	0.0922129						TRUE	0.164255	TRUE	3	20	Amp		0.98915	85.4019
85	H1	FALSE	1	Target 1	UNKNOWN	SYBR	None							26.3964	26.3566	0.0776217						TRUE	0.164255	TRUE	3	21	Amp		0.978313	85.247
86	H2	FALSE	3	Target 1	UNKNOWN	SYBR	None							26.7485	26.7873	0.206868						TRUE	0.164255	TRUE	3	21	Amp		0.98792	85.0921
87	H3	FALSE	5	Target 1	UNKNOWN	SYBR	None							26.8115	26.782	0.176824						TRUE	0.164255	TRUE	3	22	Amp		0.983043	85.5567
88	H4	FALSE	7	Target 1	UNKNOWN	SYBR	None							26.7523	26.6553	0.0724947						TRUE	0.164255	TRUE	3	19	Amp		0.9735	85.5567
89	H5	FALSE	9	Target 1	UNKNOWN	SYBR	None							26.3905	26.4282	0.125847						TRUE	0.164255	TRUE	3	21	Amp		0.986423	85.7116
90	H6	FALSE	11	Target 1	UNKNOWN	SYBR	None							25.4106	25.3949	0.0595174						TRUE	0.164255	TRUE	3	19	Amp		0.986472	85.8665
91	H7	FALSE	13	Target 1	UNKNOWN	SYBR	None							25.9447	25.8671	0.0658125						TRUE	0.164255	TRUE	3	20	Amp		0.985364	85.5567
92	H8	FALSE	15	Target 1	UNKNOWN	SYBR	None							26.897	26.6988	0.142982						TRUE	0.164255	TRUE	3	22	Amp		0.990663	85.5567
93	H9	FALSE	17	Target 1	UNKNOWN	SYBR	None							25.4281	25.5548	0.115199						TRUE	0.164255	TRUE	3	20	Amp		0.972503	85.4019
94	H10	FALSE	19	Target 1	UNKNOWN	SYBR	None							25.8567	25.8014	0.0922129						TRUE	0.164255	TRUE	3	21	Amp		0.977571	85.4019
Analysis Type	Singleplex
Endogenous Control	Target 1
RQ Min/Max Confidence Level	95.0
Reference Sample	1

## Sheet: Melt Curve Raw Data
Block Type	96-Well 0.2-mL Block
Calibration Background is expired	No
Calibration Background performed on	09-15-2016
Calibration Pure Dye ABY is expired	No
Calibration Pure Dye ABY performed on	09-15-2016
Calibration Pure Dye FAM is expired	No
Calibration Pure Dye FAM performed on	09-15-2016
Calibration Pure Dye JUN is expired	No
Calibration Pure Dye JUN performed on	09-15-2016
Calibration Pure Dye NED is expired	No
Calibration Pure Dye NED performed on	09-15-2016
Calibration Pure Dye ROX is expired	No
Calibration Pure Dye ROX performed on	09-15-2016
Calibration Pure Dye SYBR is expired	No
Calibration Pure Dye SYBR performed on	09-15-2016
Calibration Pure Dye TAMRA is expired	No
Calibration Pure Dye TAMRA performed on	09-15-2016
Calibration Pure Dye VIC is expired	No
Calibration Pure Dye VIC performed on	09-15-2016
Calibration ROI is expired	No
Calibration ROI performed on	09-15-2016
Calibration Uniformity is expired	No
Calibration Uniformity performed on	09-15-2016
Chemistry	SYBR_GREEN
Date Created	2018-02-04 02:08:36 AM CST
Experiment Barcode
Experiment Comment
Experiment File Name	G:\wgh\小麦SYP基因家族鉴定与分析\定量结果\Q3\2018-02-02_115304 ACT.eds
Experiment Name	2018-02-02_115304
Experiment Run End Time	2018-02-02 19:55:05 PM CST
Experiment Type	Comparative Cт (ΔΔCт)
Instrument Name	272321075
Instrument Serial Number	272321075
Instrument Type	QuantStudio™ 3 System
Passive Reference	ROX
Post-read Stage/Step
Pre-read Stage/Step
Quantification Cycle Method	Ct
Signal Smoothing On	true
Stage where Melt Analysis is performed	Stage3
Stage/ Cycle where Ct Analysis is performed	Stage2, Step2
User Name
Well	Well Position	Reading	Temperature	Fluorescence	Derivative	Target Name
1	A1	1	60.0003	398818	6885.03	Target 1
1	A1	2	60.3101	395948	7087.92	Target 1
1	A1	3	60.6199	395023	7266.19	Target 1
1	A1	4	60.9296	392362	7398.94	Target 1
1	A1	5	61.2394	390495	7484.11	Target 1
1	A1	6	61.5492	386244	7545.43	Target 1
1	A1	7	61.859	384132	7627.17	Target 1
1	A1	8	62.1687	384173	7776.98	Target 1
1	A1	9	62.4785	380132	8023.51	Target 1
1	A1	10	62.7883	377666	8357.76	Target 1
1	A1	11	63.0981	375467	8746.68	Target 1
1	A1	12	63.4078	373746	9100.2	Target 1
1	A1	13	63.7176	368752	9313.57	Target 1
1	A1	14	64.0274	367275	9347.78	Target 1
1	A1	15	64.3372	359719	9241.39	Target 1
1	A1	16	64.6469	358724	9099.41	Target 1
1	A1	17	64.9567	355337	9040.7	Target 1
1	A1	18	65.2665	357442	9135.02	Target 1
1	A1	19	65.5763	352462	9368.23	Target 1
1	A1	20	65.886	348182	9657.14	Target 1
1	A1	21	66.1958	346247	9899.05	Target 1
1	A1	22	66.5056	341610	10022.3	Target 1
1	A1	23	66.8154	338313	10011.1	Target 1
1	A1	24	67.1251	336081	9897.47	Target 1
1	A1	25	67.4349	330839	9734.12	Target 1
1	A1	26	67.7447	329614	9566.32	Target 1
1	A1	27	68.0545	327188	9416.83	Target 1
1	A1	28	68.3642	322903	9288.55	Target 1
1	A1	29	68.674	319395	9178.96	Target 1
1	A1	30	68.9838	317663	9092.35	Target 1
1	A1	31	69.2936	313680	9041.33	Target 1
1	A1	32	69.6033	311857	9035.54	Target 1
1	A1	33	69.9131	307851	9067.72	Target 1
1	A1	34	70.2229	307150	9110.89	Target 1
1	A1	35	70.5327	303194	9130.58	Target 1
1	A1	36	70.8424	298068	9106.13	Target 1
1	A1	37	71.1522	296183	9043.92	Target 1
1	A1	38	71.462	293905	8972.99	Target 1
1	A1	39	71.7718	291955	8925.11	Target 1
1	A1	40	72.0815	287251	8914.1	Target 1
1	A1	41	72.3913	285423	8927.77	Target 1
1	A1	42	72.7011	283321	8936.84	Target 1
1	A1	43	73.0109	278645	8913.68	Target 1
1	A1	44	73.3206	275640	8847.98	Target 1
1	A1	45	73.6304	273337	8750.29	Target 1
1	A1	46	73.9402	270150	8641.41	Target 1
1	A1	47	74.25	268928	8537.04	Target 1
1	A1	48	74.5597	265135	8446.56	Target 1
1	A1	49	74.8695	261894	8352.37	Target 1
1	A1	50	75.1793	259207	8242.49	Target 1
1	A1	51	75.4891	257398	8113.99	Target 1
1	A1	52	75.7988	254717	7976.92	Target 1
1	A1	53	76.1086	251705	7853.95	Target 1
1	A1	54	76.4184	246719	7774.36	Target 1
1	A1	55	76.7282	249219	7762.75	Target 1
1	A1	56	77.0379	245197	7825.97	Target 1
1	A1	57	77.3477	239857	7944.51	Target 1
1	A1	58	77.6575	240298	8074.91	Target 1
1	A1	59	77.9673	236521	8162.89	Target 1
1	A1	60	78.277	234087	8163.21	Target 1
1	A1	61	78.5868	228021	8057.7	Target 1
1	A1	62	78.8966	227833	7863.27	Target 1
1	A1	63	79.2064	226365	7625.92	Target 1
1	A1	64	79.5161	222836	7404.86	Target 1
1	A1	65	79.8259	220340	7254.44	Target 1
1	A1	66	80.1357	218052	7211.01	Target 1
1	A1	67	80.4455	218035	7286.96	Target 1
1	A1	68	80.7552	213831	7472.33	Target 1
1	A1	69	81.065	212749	7746.52	Target 1
1	A1	70	81.3748	207703	8099.4	Target 1
1	A1	71	81.6846	206226	8559.51	Target 1
1	A1	72	81.9943	203257	9265.14	Target 1
1	A1	73	82.3041	201656	10327.3	Target 1
1	A1	74	82.6139	197187	11954.6	Target 1
1	A1	75	82.9237	195095	14388.8	Target 1
1	A1	76	83.2334	191007	17870.6	Target 1
1	A1	77	83.5432	187177	22587.5	Target 1
1	A1	78	83.853	179010	28597.3	Target 1
1	A1	79	84.1628	172362	35736.3	Target 1
1	A1	80	84.4725	162087	43530.7	Target 1
1	A1	81	84.7823	146131	51154.4	Target 1
1	A1	82	85.0921	122100	57482.9	Target 1
1	A1	83	85.4019	91318.3	61284.2	Target 1
1	A1	84	85.7116	59017.9	61543.3	Target 1
1	A1	85	86.0214	33361	57830	Target 1
1	A1	86	86.3312	24420.8	50542.6	Target 1
1	A1	87	86.641	21100.7	40868.8	Target 1
1	A1	88	86.9507	21306.9	30431.7	Target 1
1	A1	89	87.2605	21798.8	20773.8	Target 1
1	A1	90	87.5703	20328.1	12925.8	Target 1
1	A1	91	87.8801	19256.8	7359.87	Target 1
1	A1	92	88.1898	20098.3	3980.96	Target 1
1	A1	93	88.4996	20163.4	1953.26	Target 1
1	A1	94	88.8094	17410	809.517	Target 1
1	A1	95	89.1192	20481.4	188.887	Target 1
1	A1	96	89.4289	18718.8	-135.571	Target 1
1	A1	97	89.7387	20106.2	-291.812	Target 1
1	A1	98	90.0485	20011.3	-355.09	Target 1
1	A1	99	90.3583	17900	-375.108	Target 1
1	A1	100	90.668	18312.3	-381.163	Target 1
1	A1	101	90.9778	19628.1	-380.581	Target 1
1	A1	102	91.2876	19269.8	-364.738	Target 1
1	A1	103	91.5974	19428.3	-322.958	Target 1
1	A1	104	91.9071	17812.8	-253.767	Target 1
1	A1	105	92.2169	18252.9	-165.835	Target 1
1	A1	106	92.5267	19090.9	-71.54	Target 1
1	A1	107	92.8365	18244.8	19.0439	Target 1
1	A1	108	93.1462	17972.1	100.685	Target 1
1	A1	109	93.456	16260.2	173.983	Target 1
1	A1	110	93.7658	18063.4	245.774	Target 1
1	A1	111	94.0756	17198.5	326.379	Target 1
1	A1	112	94.3853	17395.9	423.055	Target 1
1	A1	113	94.6951	15687.4	534.312	Target 1
2	A2	1	60.0003	417782	7926.74	Target 1
2	A2	2	60.3101	413952	8105.27	Target 1
2	A2	3	60.6199	412433	8277.51	Target 1
2	A2	4	60.9296	410525	8439.89	Target 1
2	A2	5	61.2394	406967	8592.91	Target 1
2	A2	6	61.5492	403722	8731.72	Target 1
2	A2	7	61.859	404579	8841.89	Target 1
2	A2	8	62.1687	400121	8909.79	Target 1
2	A2	9	62.4785	394179	8941.22	Target 1
2	A2	10	62.7883	394740	8971.9	Target 1
2	A2	11	63.0981	388887	9054.81	Target 1
2	A2	12	63.4078	388771	9228.4	Target 1
2	A2	13	63.7176	385382	9488.28	Target 1
2	A2	14	64.0274	385443	9785.77	Target 1
2	A2	15	64.3372	378410	10061.5	Target 1
2	A2	16	64.6469	374171	10281.5	Target 1
2	A2	17	64.9567	371001	10450.2	Target 1
2	A2	18	65.2665	371080	10589.8	Target 1
2	A2	19	65.5763	366107	10710.4	Target 1
2	A2	20	65.886	363786	10796.8	Target 1
2	A2	21	66.1958	358899	10823	Target 1
2	A2	22	66.5056	354963	10780	Target 1
2	A2	23	66.8154	351816	10688.8	Target 1
2	A2	24	67.1251	348193	10589.7	Target 1
2	A2	25	67.4349	347026	10516.3	Target 1
2	A2	26	67.7447	341017	10474	Target 1
2	A2	27	68.0545	340982	10437.9	Target 1
2	A2	28	68.3642	334347	10370.2	Target 1
2	A2	29	68.674	332542	10247.8	Target 1
2	A2	30	68.9838	328542	10081.7	Target 1
2	A2	31	69.2936	325070	9918.26	Target 1
2	A2	32	69.6033	321832	9816.99	Target 1
2	A2	33	69.9131	318891	9817.55	Target 1
2	A2	34	70.2229	320171	9914.86	Target 1
2	A2	35	70.5327	313571	10060.8	Target 1
2	A2	36	70.8424	309351	10189.6	Target 1
2	A2	37	71.1522	306200	10250.1	Target 1
2	A2	38	71.462	304005	10222.7	Target 1
2	A2	39	71.7718	300885	10116.7	Target 1
2	A2	40	72.0815	297108	9956.06	Target 1
2	A2	41	72.3913	292914	9767.25	Target 1
2	A2	42	72.7011	290120	9573.47	Target 1
2	A2	43	73.0109	289872	9393.72	Target 1
2	A2	44	73.3206	284434	9244.31	Target 1
2	A2	45	73.6304	280387	9139.22	Target 1
2	A2	46	73.9402	279576	9088.12	Target 1
2	A2	47	74.25	277752	9089.46	Target 1
2	A2	48	74.5597	273646	9128.8	Target 1
2	A2	49	74.8695	270300	9180.78	Target 1
2	A2	50	75.1793	267454	9218.13	Target 1
2	A2	51	75.4891	265017	9222.94	Target 1
2	A2	52	75.7988	262037	9193.98	Target 1
2	A2	53	76.1086	258666	9146.75	Target 1
2	A2	54	76.4184	255151	9108.07	Target 1
2	A2	55	76.7282	252469	9102.51	Target 1
2	A2	56	77.0379	252276	9139	Target 1
2	A2	57	77.3477	246661	9200.98	Target 1
2	A2	58	77.6575	244490	9248.42	Target 1
2	A2	59	77.9673	241475	9237.24	Target 1
2	A2	60	78.277	237394	9143.13	Target 1
2	A2	61	78.5868	233984	8977.62	Target 1
2	A2	62	78.8966	232772	8779.43	Target 1
2	A2	63	79.2064	228973	8596.55	Target 1
2	A2	64	79.5161	228525	8461.23	Target 1
2	A2	65	79.8259	224774	8378.27	Target 1
2	A2	66	80.1357	221135	8333.03	Target 1
2	A2	67	80.4455	219733	8312.88	Target 1
2	A2	68	80.7552	216067	8327.46	Target 1
2	A2	69	81.065	213858	8415.4	Target 1
2	A2	70	81.3748	212530	8635.98	Target 1
2	A2	71	81.6846	208366	9054.63	Target 1
2	A2	72	81.9943	207578	9740.91	Target 1
2	A2	73	82.3041	203144	10764.6	Target 1
2	A2	74	82.6139	200450	12225.1	Target 1
2	A2	75	82.9237	195731	14272.2	Target 1
2	A2	76	83.2334	192402	17106.9	Target 1
2	A2	77	83.5432	187242	20946.9	Target 1
2	A2	78	83.853	182705	25951.8	Target 1
2	A2	79	84.1628	174721	32119.1	Target 1
2	A2	80	84.4725	164799	39176.8	Target 1
2	A2	81	84.7823	151000	46507.6	Target 1
2	A2	82	85.0921	129365	53148.7	Target 1
2	A2	83	85.4019	98017.4	57918.8	Target 1
2	A2	84	85.7116	63811.3	59690.7	Target 1
2	A2	85	86.0214	36935.9	57757.4	Target 1
2	A2	86	86.3312	19495.5	52146	Target 1
2	A2	87	86.641	13825.5	43699.7	Target 1
2	A2	88	86.9507	14447.2	33845.8	Target 1
2	A2	89	87.2605	12488.3	24138.4	Target 1
2	A2	90	87.5703	13685.8	15796.9	Target 1
2	A2	91	87.8801	11829.7	9447.99	Target 1
2	A2	92	88.1898	13348.5	5172.59	Target 1
2	A2	93	88.4996	12465.1	2585.26	Target 1
2	A2	94	88.8094	13789.2	1203.67	Target 1
2	A2	95	89.1192	12557.8	574.012	Target 1
2	A2	96	89.4289	12620.3	347.026	Target 1
2	A2	97	89.7387	12331.5	290.601	Target 1
2	A2	98	90.0485	10799.2	271.539	Target 1
2	A2	99	90.3583	12290	227.968	Target 1
2	A2	100	90.668	12016.8	141.556	Target 1
2	A2	101	90.9778	11454.7	15.6895	Target 1
2	A2	102	91.2876	10653.2	-135.471	Target 1
2	A2	103	91.5974	11608.7	-288.412	Target 1
2	A2	104	91.9071	11379.5	-410.932	Target 1
2	A2	105	92.2169	12524.7	-470.802	Target 1
2	A2	106	92.5267	12315.8	-451.799	Target 1
2	A2	107	92.8365	12257.2	-366.501	Target 1
2	A2	108	93.1462	11950.2	-254.785	Target 1
2	A2	109	93.456	10979.4	-166.71	Target 1
2	A2	110	93.7658	11500.6	-139.836	Target 1
2	A2	111	94.0756	11295.6	-184.507	Target 1
2	A2	112	94.3853	11425.4	-284.283	Target 1
2	A2	113	94.6951	11437.8	-408.529	Target 1
3	A3	1	60.0003	469535	7179.15	Target 1
3	A3	2	60.3101	466196	7421.57	Target 1
3	A3	3	60.6199	464886	7682.07	Target 1
3	A3	4	60.9296	463601	7955.95	Target 1
3	A3	5	61.2394	460881	8232.66	Target 1
3	A3	6	61.5492	457943	8499.42	Target 1
3	A3	7	61.859	452886	8748.32	Target 1
3	A3	8	62.1687	454256	8982.62	Target 1
3	A3	9	62.4785	447940	9217.14	Target 1
3	A3	10	62.7883	446128	9470.51	Target 1
3	A3	11	63.0981	442260	9751.82	Target 1
3	A3	12	63.4078	440451	10048.3	Target 1
3	A3	13	63.7176	436102	10357.8	Target 1
3	A3	14	64.0274	434763	10604.5	Target 1
3	A3	15	64.3372	427960	10752.8	Target 1
3	A3	16	64.6469	424333	10821.3	Target 1
3	A3	17	64.9567	420561	10864.9	Target 1
3	A3	18	65.2665	419718	10941.5	Target 1
3	A3	19	65.5763	415476	11077.4	Target 1
3	A3	20	65.886	412944	11257.1	Target 1
3	A3	21	66.1958	408131	11441.1	Target 1
3	A3	22	66.5056	402505	11594.1	Target 1
3	A3	23	66.8154	400429	11699.6	Target 1
3	A3	24	67.1251	398215	11755.3	Target 1
3	A3	25	67.4349	391646	11760.6	Target 1
3	A3	26	67.7447	388758	11709.9	Target 1
3	A3	27	68.0545	385576	11596.4	Target 1
3	A3	28	68.3642	379955	11421	Target 1
3	A3	29	68.674	377437	11201.3	Target 1
3	A3	30	68.9838	373668	10973.1	Target 1
3	A3	31	69.2936	369731	10784.7	Target 1
3	A3	32	69.6033	365676	10680.8	Target 1
3	A3	33	69.9131	362928	10682	Target 1
3	A3	34	70.2229	362676	10771.1	Target 1
3	A3	35	70.5327	355584	10896.4	Target 1
3	A3	36	70.8424	352575	10993.8	Target 1
3	A3	37	71.1522	348791	11014.4	Target 1
3	A3	38	71.462	344805	10940.5	Target 1
3	A3	39	71.7718	342503	10786.6	Target 1
3	A3	40	72.0815	337284	10587.2	Target 1
3	A3	41	72.3913	334675	10385.6	Target 1
3	A3	42	72.7011	331154	10223.7	Target 1
3	A3	43	73.0109	327961	10133.6	Target 1
3	A3	44	73.3206	324631	10127.7	Target 1
3	A3	45	73.6304	321638	10190.6	Target 1
3	A3	46	73.9402	319043	10281.2	Target 1
3	A3	47	74.25	314703	10346.5	Target 1
3	A3	48	74.5597	309872	10342.7	Target 1
3	A3	49	74.8695	308064	10253.1	Target 1
3	A3	50	75.1793	302906	10094.4	Target 1
3	A3	51	75.4891	302255	9924.26	Target 1
3	A3	52	75.7988	296854	9761.9	Target 1
3	A3	53	76.1086	294861	9642.58	Target 1
3	A3	54	76.4184	290281	9589.76	Target 1
3	A3	55	76.7282	289002	9606.13	Target 1
3	A3	56	77.0379	286296	9667.86	Target 1
3	A3	57	77.3477	281984	9728.9	Target 1
3	A3	58	77.6575	277840	9739.59	Target 1
3	A3	59	77.9673	274485	9671.42	Target 1
3	A3	60	78.277	271188	9533.22	Target 1
3	A3	61	78.5868	268274	9367.04	Target 1
3	A3	62	78.8966	265738	9226.19	Target 1
3	A3	63	79.2064	263515	9148.41	Target 1
3	A3	64	79.5161	259444	9139.83	Target 1
3	A3	65	79.8259	257403	9176.99	Target 1
3	A3	66	80.1357	253816	9224.26	Target 1
3	A3	67	80.4455	250360	9256.04	Target 1
3	A3	68	80.7552	246935	9273.27	Target 1
3	A3	69	81.065	244397	9307.83	Target 1
3	A3	70	81.3748	242308	9417.25	Target 1
3	A3	71	81.6846	238248	9676.46	Target 1
3	A3	72	81.9943	235421	10184.2	Target 1
3	A3	73	82.3041	232673	11159.9	Target 1
3	A3	74	82.6139	229778	12687.8	Target 1
3	A3	75	82.9237	225276	14958.8	Target 1
3	A3	76	83.2334	221739	18199.1	Target 1
3	A3	77	83.5432	215796	22643.7	Target 1
3	A3	78	83.853	209468	28476.6	Target 1
3	A3	79	84.1628	203252	35730.6	Target 1
3	A3	80	84.4725	193339	44161.6	Target 1
3	A3	81	84.7823	176572	53129.3	Target 1
3	A3	82	85.0921	155678	61549.3	Target 1
3	A3	83	85.4019	123357	67993.9	Target 1
3	A3	84	85.7116	84438.2	70997.9	Target 1
3	A3	85	86.0214	51948.5	69523.2	Target 1
3	A3	86	86.3312	31775.3	63403	Target 1
3	A3	87	86.641	23658.5	53522.2	Target 1
3	A3	88	86.9507	24231.9	41587.9	Target 1
3	A3	89	87.2605	22598.5	29571.9	Target 1
3	A3	90	87.5703	22906.9	19097.1	Target 1
3	A3	91	87.8801	23009.6	11053.2	Target 1
3	A3	92	88.1898	23435.1	6181.88	Target 1
3	A3	93	88.4996	21881	3289.27	Target 1
3	A3	94	88.8094	21071.1	1709.33	Target 1
3	A3	95	89.1192	22863.2	937.241	Target 1
3	A3	96	89.4289	21892	602.499	Target 1
3	A3	97	89.7387	21160.2	475.196	Target 1
3	A3	98	90.0485	21477.4	427.502	Target 1
3	A3	99	90.3583	20411.4	391.781	Target 1
3	A3	100	90.668	20991.8	333.279	Target 1
3	A3	101	90.9778	20422.5	237.178	Target 1
3	A3	102	91.2876	19951.8	103.995	Target 1
3	A3	103	91.5974	20264	-51.6787	Target 1
3	A3	104	91.9071	20260.4	-202.902	Target 1
3	A3	105	92.2169	20124.3	-315.927	Target 1
3	A3	106	92.5267	21101.7	-360.874	Target 1
3	A3	107	92.8365	21395.2	-324.357	Target 1
3	A3	108	93.1462	20509	-217.459	Target 1
3	A3	109	93.456	20032.4	-73.7646	Target 1
3	A3	110	93.7658	20876.2	62.4287	Target 1
3	A3	111	94.0756	19914	152.38	Target 1
3	A3	112	94.3853	18155	176.404	Target 1
3	A3	113	94.6951	19916.9	139.033	Target 1
4	A4	1	60.0003	461426	8180.08	Target 1
4	A4	2	60.3101	458915	8403.92	Target 1
4	A4	3	60.6199	457235	8615.6	Target 1
4	A4	4	60.9296	454780	8800.44	Target 1
4	A4	5	61.2394	451978	8960.84	Target 1
4	A4	6	61.5492	447089	9118.48	Target 1
4	A4	7	61.859	446079	9302.97	Target 1
4	A4	8	62.1687	443868	9532.62	Target 1
4	A4	9	62.4785	440711	9800.81	Target 1
4	A4	10	62.7883	437430	10077.3	Target 1
4	A4	11	63.0981	433742	10335.5	Target 1
4	A4	12	63.4078	430403	10538	Target 1
4	A4	13	63.7176	425509	10663.6	Target 1
4	A4	14	64.0274	425247	10726.5	Target 1
4	A4	15	64.3372	418615	10761.4	Target 1
4	A4	16	64.6469	416264	10811.5	Target 1
4	A4	17	64.9567	412590	10915.2	Target 1
4	A4	18	65.2665	411056	11089.9	Target 1
4	A4	19	65.5763	406672	11324.8	Target 1
4	A4	20	65.886	403194	11585.9	Target 1
4	A4	21	66.1958	400423	11831.9	Target 1
4	A4	22	66.5056	394081	12029.3	Target 1
4	A4	23	66.8154	391560	12158.9	Target 1
4	A4	24	67.1251	389175	12212.1	Target 1
4	A4	25	67.4349	383504	12184.1	Target 1
4	A4	26	67.7447	378623	12070.6	Target 1
4	A4	27	68.0545	376866	11870.8	Target 1
4	A4	28	68.3642	371683	11594.5	Target 1
4	A4	29	68.674	368616	11272.5	Target 1
4	A4	30	68.9838	364045	10963.6	Target 1
4	A4	31	69.2936	360591	10745.8	Target 1
4	A4	32	69.6033	358298	10689.9	Target 1
4	A4	33	69.9131	354064	10821.8	Target 1
4	A4	34	70.2229	355758	11097	Target 1
4	A4	35	70.5327	348056	11409.7	Target 1
4	A4	36	70.8424	343874	11635.9	Target 1
4	A4	37	71.1522	340193	11685.8	Target 1
4	A4	38	71.462	335514	11538.8	Target 1
4	A4	39	71.7718	333256	11241.4	Target 1
4	A4	40	72.0815	328893	10881	Target 1
4	A4	41	72.3913	324829	10548.8	Target 1
4	A4	42	72.7011	323311	10311.5	Target 1
4	A4	43	73.0109	320490	10197.1	Target 1
4	A4	44	73.3206	315842	10196	Target 1
4	A4	45	73.6304	313704	10272.8	Target 1
4	A4	46	73.9402	309568	10380.9	Target 1
4	A4	47	74.25	306629	10473.4	Target 1
4	A4	48	74.5597	303081	10509.3	Target 1
4	A4	49	74.8695	299772	10457.9	Target 1
4	A4	50	75.1793	296459	10306.1	Target 1
4	A4	51	75.4891	291883	10079.5	Target 1
4	A4	52	75.7988	289627	9828.49	Target 1
4	A4	53	76.1086	285980	9608.04	Target 1
4	A4	54	76.4184	283152	9480.56	Target 1
4	A4	55	76.7282	282054	9476.57	Target 1
4	A4	56	77.0379	279042	9576.77	Target 1
4	A4	57	77.3477	274917	9719.67	Target 1
4	A4	58	77.6575	270847	9832.89	Target 1
4	A4	59	77.9673	267341	9869.26	Target 1
4	A4	60	78.277	263786	9825.98	Target 1
4	A4	61	78.5868	262330	9736.11	Target 1
4	A4	62	78.8966	257959	9642.42	Target 1
4	A4	63	79.2064	256762	9572.89	Target 1
4	A4	64	79.5161	251581	9532.61	Target 1
4	A4	65	79.8259	249705	9511.61	Target 1
4	A4	66	80.1357	245720	9497.36	Target 1
4	A4	67	80.4455	243983	9482.89	Target 1
4	A4	68	80.7552	240757	9470.11	Target 1
4	A4	69	81.065	237736	9475.65	Target 1
4	A4	70	81.3748	233395	9541.75	Target 1
4	A4	71	81.6846	230528	9746.04	Target 1
4	A4	72	81.9943	228615	10200.8	Target 1
4	A4	73	82.3041	227710	11117.7	Target 1
4	A4	74	82.6139	222551	12611.3	Target 1
4	A4	75	82.9237	219166	14854	Target 1
4	A4	76	83.2334	214825	18047.4	Target 1
4	A4	77	83.5432	208432	22421.2	Target 1
4	A4	78	83.853	204013	28182.3	Target 1
4	A4	79	84.1628	196564	35400.1	Target 1
4	A4	80	84.4725	187831	43849.9	Target 1
4	A4	81	84.7823	172104	52870.9	Target 1
4	A4	82	85.0921	150313	61321.3	Target 1
4	A4	83	85.4019	115413	67713.5	Target 1
4	A4	84	85.7116	76148.6	70562.6	Target 1
4	A4	85	86.0214	44028.3	68875.1	Target 1
4	A4	86	86.3312	25435.9	62575.2	Target 1
4	A4	87	86.641	19126.6	52635.9	Target 1
4	A4	88	86.9507	16972.5	40802.6	Target 1
4	A4	89	87.2605	17847.2	29019.4	Target 1
4	A4	90	87.5703	16677.6	18840	Target 1
4	A4	91	87.8801	16553.9	11083.2	Target 1
4	A4	92	88.1898	17993	6209.55	Target 1
4	A4	93	88.4996	16770.2	3311.31	Target 1
4	A4	94	88.8094	14847.2	1748.36	Target 1
4	A4	95	89.1192	16470.5	995.027	Target 1
4	A4	96	89.4289	16356	662.055	Target 1
4	A4	97	89.7387	15456.6	505.94	Target 1
4	A4	98	90.0485	14886	396.18	Target 1
4	A4	99	90.3583	13973.2	278.186	Target 1
4	A4	100	90.668	15070.5	144.778	Target 1
4	A4	101	90.9778	15077.7	12.9932	Target 1
4	A4	102	91.2876	15543.5	-96.8965	Target 1
4	A4	103	91.5974	14174	-175.812	Target 1
4	A4	104	91.9071	14405	-228.312	Target 1
4	A4	105	92.2169	15064.2	-264.772	Target 1
4	A4	106	92.5267	14971.9	-291.713	Target 1
4	A4	107	92.8365	14163.1	-307.565	Target 1
4	A4	108	93.1462	15076.9	-305.223	Target 1
4	A4	109	93.456	14418.9	-278.353	Target 1
4	A4	110	93.7658	15255.9	-227.837	Target 1
4	A4	111	94.0756	14664.7	-165.084	Target 1
4	A4	112	94.3853	14811.9	-109.407	Target 1
4	A4	113	94.6951	12909.8	-79.5781	Target 1
5	A5	1	60.0003	454904	7307.28	Target 1
5	A5	2	60.3101	452597	7534.57	Target 1
5	A5	3	60.6199	449690	7727.26	Target 1
5	A5	4	60.9296	447396	7891.46	Target 1
5	A5	5	61.2394	445761	8056.04	Target 1
5	A5	6	61.5492	441603	8258.04	Target 1
5	A5	7	61.859	439726	8520.4	Target 1
5	A5	8	62.1687	439621	8836.19	Target 1
5	A5	9	62.4785	435339	9172.91	Target 1
5	A5	10	62.7883	431341	9492.29	Target 1
5	A5	11	63.0981	427658	9770.26	Target 1
5	A5	12	63.4078	424929	10011.6	Target 1
5	A5	13	63.7176	421097	10221	Target 1
5	A5	14	64.0274	420975	10385.8	Target 1
5	A5	15	64.3372	414184	10512.9	Target 1
5	A5	16	64.6469	410504	10622.6	Target 1
5	A5	17	64.9567	406431	10747.4	Target 1
5	A5	18	65.2665	406721	10914.6	Target 1
5	A5	19	65.5763	401177	11122	Target 1
5	A5	20	65.886	399100	11333.3	Target 1
5	A5	21	66.1958	394588	11495.7	Target 1
5	A5	22	66.5056	389473	11569.5	Target 1
5	A5	23	66.8154	385326	11546.3	Target 1
5	A5	24	67.1251	384151	11445.3	Target 1
5	A5	25	67.4349	379086	11296.2	Target 1
5	A5	26	67.7447	373721	11121.3	Target 1
5	A5	27	68.0545	373525	10929	Target 1
5	A5	28	68.3642	367369	10720.1	Target 1
5	A5	29	68.674	364685	10500.3	Target 1
5	A5	30	68.9838	361590	10292	Target 1
5	A5	31	69.2936	356973	10133.7	Target 1
5	A5	32	69.6033	354392	10065.7	Target 1
5	A5	33	69.9131	351361	10105.6	Target 1
5	A5	34	70.2229	351355	10232.5	Target 1
5	A5	35	70.5327	344357	10390.9	Target 1
5	A5	36	70.8424	341020	10516.5	Target 1
5	A5	37	71.1522	338217	10564.9	Target 1
5	A5	38	71.462	334361	10526.5	Target 1
5	A5	39	71.7718	331164	10422.5	Target 1
5	A5	40	72.0815	327659	10288.6	Target 1
5	A5	41	72.3913	324095	10158.2	Target 1
5	A5	42	72.7011	321019	10054.5	Target 1
5	A5	43	73.0109	318574	9989.29	Target 1
5	A5	44	73.3206	314068	9966.34	Target 1
5	A5	45	73.6304	311348	9982.45	Target 1
5	A5	46	73.9402	307187	10024.6	Target 1
5	A5	47	74.25	306783	10065.5	Target 1
5	A5	48	74.5597	301116	10065.3	Target 1
5	A5	49	74.8695	297876	9984.69	Target 1
5	A5	50	75.1793	294446	9817.15	Target 1
5	A5	51	75.4891	291315	9587.77	Target 1
5	A5	52	75.7988	287324	9341.25	Target 1
5	A5	53	76.1086	286409	9145.66	Target 1
5	A5	54	76.4184	281571	9056	Target 1
5	A5	55	76.7282	281105	9088.43	Target 1
5	A5	56	77.0379	278719	9211.83	Target 1
5	A5	57	77.3477	272262	9361.78	Target 1
5	A5	58	77.6575	271041	9469.83	Target 1
5	A5	59	77.9673	266856	9492.43	Target 1
5	A5	60	78.277	262857	9424.34	Target 1
5	A5	61	78.5868	260944	9293.17	Target 1
5	A5	62	78.8966	258428	9141.5	Target 1
5	A5	63	79.2064	254145	9008.9	Target 1
5	A5	64	79.5161	252302	8920.76	Target 1
5	A5	65	79.8259	249219	8884.99	Target 1
5	A5	66	80.1357	246495	8893.57	Target 1
5	A5	67	80.4455	244737	8929.4	Target 1
5	A5	68	80.7552	239889	8978.48	Target 1
5	A5	69	81.065	237087	9046.53	Target 1
5	A5	70	81.3748	234477	9172.52	Target 1
5	A5	71	81.6846	232006	9432.94	Target 1
5	A5	72	81.9943	228508	9938.46	Target 1
5	A5	73	82.3041	226873	10916.7	Target 1
5	A5	74	82.6139	223499	12479.1	Target 1
5	A5	75	82.9237	218821	14820.7	Target 1
5	A5	76	83.2334	214881	18166.2	Target 1
5	A5	77	83.5432	210687	22748.8	Target 1
5	A5	78	83.853	203592	28748.5	Target 1
5	A5	79	84.1628	196331	36187.2	Target 1
5	A5	80	84.4725	186536	44795.8	Target 1
5	A5	81	84.7823	170912	53894.5	Target 1
5	A5	82	85.0921	148676	62352.7	Target 1
5	A5	83	85.4019	114081	68709.9	Target 1
5	A5	84	85.7116	75386.2	71502.1	Target 1
5	A5	85	86.0214	42384.4	69737.7	Target 1
5	A5	86	86.3312	23093.5	63329.4	Target 1
5	A5	87	86.641	16781.4	53241.7	Target 1
5	A5	88	86.9507	15511.8	41228	Target 1
5	A5	89	87.2605	14949.1	29257.4	Target 1
5	A5	90	87.5703	15402.9	18912	Target 1
5	A5	91	87.8801	14464.9	11027.8	Target 1
5	A5	92	88.1898	15427	6126.36	Target 1
5	A5	93	88.4996	14681.2	3221.7	Target 1
5	A5	94	88.8094	13129.2	1628.55	Target 1
5	A5	95	89.1192	14201.1	822.905	Target 1
5	A5	96	89.4289	12671.3	427.879	Target 1
5	A5	97	89.7387	14912.7	218.877	Target 1
5	A5	98	90.0485	13062.7	80.3193	Target 1
5	A5	99	90.3583	12439.2	-41.3174	Target 1
5	A5	100	90.668	13140.2	-166.615	Target 1
5	A5	101	90.9778	13066.4	-295.467	Target 1
5	A5	102	91.2876	13039.9	-413.136	Target 1
5	A5	103	91.5974	13699.6	-497.282	Target 1
5	A5	104	91.9071	12891.4	-525.864	Target 1
5	A5	105	92.2169	13488.1	-483.367	Target 1
5	A5	106	92.5267	13597.4	-365.494	Target 1
5	A5	107	92.8365	13905.2	-183.435	Target 1
5	A5	108	93.1462	12965.1	33.9883	Target 1
5	A5	109	93.456	13307.5	244.995	Target 1
5	A5	110	93.7658	11244.7	408.431	Target 1
5	A5	111	94.0756	11648.9	500.895	Target 1
5	A5	112	94.3853	11261.2	526.909	Target 1
5	A5	113	94.6951	11806.9	514.784	Target 1
6	A6	1	60.0003	517731	8750.04	Target 1
6	A6	2	60.3101	514577	8936.71	Target 1
6	A6	3	60.6199	514421	9175.62	Target 1
6	A6	4	60.9296	511777	9463.73	Target 1
6	A6	5	61.2394	509378	9782.7	Target 1
6	A6	6	61.5492	503294	10105.9	Target 1
6	A6	7	61.859	500227	10408.6	Target 1
6	A6	8	62.1687	500715	10675.5	Target 1
6	A6	9	62.4785	494500	10906.1	Target 1
6	A6	10	62.7883	489346	11110.9	Target 1
6	A6	11	63.0981	486453	11304.2	Target 1
6	A6	12	63.4078	484060	11483.7	Target 1
6	A6	13	63.7176	479350	11628.2	Target 1
6	A6	14	64.0274	478119	11711.8	Target 1
6	A6	15	64.3372	469521	11732	Target 1
6	A6	16	64.6469	465886	11729.4	Target 1
6	A6	17	64.9567	462156	11773.7	Target 1
6	A6	18	65.2665	461769	11921.1	Target 1
6	A6	19	65.5763	457572	12172.7	Target 1
6	A6	20	65.886	453334	12468.9	Target 1
6	A6	21	66.1958	448959	12721.8	Target 1
6	A6	22	66.5056	443152	12863	Target 1
6	A6	23	66.8154	437887	12870.6	Target 1
6	A6	24	67.1251	435465	12764.4	Target 1
6	A6	25	67.4349	431236	12580.1	Target 1
6	A6	26	67.7447	426426	12345.8	Target 1
6	A6	27	68.0545	422348	12079.5	Target 1
6	A6	28	68.3642	417650	11800.3	Target 1
6	A6	29	68.674	414735	11543	Target 1
6	A6	30	68.9838	410003	11359.6	Target 1
6	A6	31	69.2936	406310	11304.4	Target 1
6	A6	32	69.6033	404856	11407.6	Target 1
6	A6	33	69.9131	398815	11651	Target 1
6	A6	34	70.2229	398799	11961.3	Target 1
6	A6	35	70.5327	392178	12231.1	Target 1
6	A6	36	70.8424	387156	12359.8	Target 1
6	A6	37	71.1522	382866	12295.5	Target 1
6	A6	38	71.462	377560	12056.8	Target 1
6	A6	39	71.7718	375238	11722.7	Target 1
6	A6	40	72.0815	370319	11398.5	Target 1
6	A6	41	72.3913	368401	11175.6	Target 1
6	A6	42	72.7011	363536	11100.5	Target 1
6	A6	43	73.0109	361869	11164.5	Target 1
6	A6	44	73.3206	357168	11315.3	Target 1
6	A6	45	73.6304	352828	11478.1	Target 1
6	A6	46	73.9402	349012	11583.1	Target 1
6	A6	47	74.25	344957	11584.6	Target 1
6	A6	48	74.5597	340072	11468	Target 1
6	A6	49	74.8695	337293	11245	Target 1
6	A6	50	75.1793	333920	10948.1	Target 1
6	A6	51	75.4891	329732	10621.1	Target 1
6	A6	52	75.7988	325228	10317.2	Target 1
6	A6	53	76.1086	323373	10094	Target 1
6	A6	54	76.4184	320142	9996.35	Target 1
6	A6	55	76.7282	317261	10037.6	Target 1
6	A6	56	77.0379	315087	10187.5	Target 1
6	A6	57	77.3477	309340	10380	Target 1
6	A6	58	77.6575	307012	10537.8	Target 1
6	A6	59	77.9673	301961	10604.1	Target 1
6	A6	60	78.277	297640	10562.5	Target 1
6	A6	61	78.5868	295600	10438.2	Target 1
6	A6	62	78.8966	291731	10280.8	Target 1
6	A6	63	79.2064	287883	10138.9	Target 1
6	A6	64	79.5161	286178	10042.2	Target 1
6	A6	65	79.8259	282362	9994.89	Target 1
6	A6	66	80.1357	278502	9984.83	Target 1
6	A6	67	80.4455	275259	9999.49	Target 1
6	A6	68	80.7552	272116	10041	Target 1
6	A6	69	81.065	268788	10133.3	Target 1
6	A6	70	81.3748	265591	10321.1	Target 1
6	A6	71	81.6846	262110	10664.7	Target 1
6	A6	72	81.9943	259274	11239.9	Target 1
6	A6	73	82.3041	255612	12149.1	Target 1
6	A6	74	82.6139	251144	13522.2	Target 1
6	A6	75	82.9237	247768	15546.4	Target 1
6	A6	76	83.2334	242386	18466.8	Target 1
6	A6	77	83.5432	237445	22564.2	Target 1
6	A6	78	83.853	231344	28092.5	Target 1
6	A6	79	84.1628	223213	35171.3	Target 1
6	A6	80	84.4725	212896	43642.8	Target 1
6	A6	81	84.7823	198010	52924.3	Target 1
6	A6	82	85.0921	173547	61929.2	Target 1
6	A6	83	85.4019	136900	69149.3	Target 1
6	A6	84	85.7116	91062.4	72972.5	Target 1
6	A6	85	86.0214	52491.1	72190.7	Target 1
6	A6	86	86.3312	26576.9	66500.5	Target 1
6	A6	87	86.641	19455.8	56726.8	Target 1
6	A6	88	86.9507	17215.9	44603.9	Target 1
6	A6	89	87.2605	16119.4	32196.7	Target 1
6	A6	90	87.5703	16849.6	21249	Target 1
6	A6	91	87.8801	17389	12760.5	Target 1
6	A6	92	88.1898	17850.2	6963.42	Target 1
6	A6	93	88.4996	16120.8	3434.64	Target 1
6	A6	94	88.8094	16219.7	1532.04	Target 1
6	A6	95	89.1192	17612.7	639.938	Target 1
6	A6	96	89.4289	16475.3	290.178	Target 1
6	A6	97	89.7387	15460	186.107	Target 1
6	A6	98	90.0485	15503.3	166.947	Target 1
6	A6	99	90.3583	16425.5	157.569	Target 1
6	A6	100	90.668	15245.4	127.308	Target 1
6	A6	101	90.9778	14962.5	64.918	Target 1
6	A6	102	91.2876	14897.4	-31.4492	Target 1
6	A6	103	91.5974	14727.2	-154.599	Target 1
6	A6	104	91.9071	14854.1	-286.298	Target 1
6	A6	105	92.2169	15302.9	-398.957	Target 1
6	A6	106	92.5267	14586.4	-463.059	Target 1
6	A6	107	92.8365	15566.2	-457.991	Target 1
6	A6	108	93.1462	15803	-381.92	Target 1
6	A6	109	93.456	15003.2	-255.799	Target 1
6	A6	110	93.7658	14493.3	-118.275	Target 1
6	A6	111	94.0756	15152.3	-11.9717	Target 1
6	A6	112	94.3853	12790.3	33.3105	Target 1
6	A6	113	94.6951	13937.5	11.9414	Target 1
7	A7	1	60.0003	447737	7041.23	Target 1
7	A7	2	60.3101	443896	7285.12	Target 1
7	A7	3	60.6199	442656	7525	Target 1
7	A7	4	60.9296	440603	7767.72	Target 1
7	A7	5	61.2394	438126	8021.35	Target 1
7	A7	6	61.5492	436379	8286.96	Target 1
7	A7	7	61.859	432340	8555.54	Target 1
7	A7	8	62.1687	431894	8814.41	Target 1
7	A7	9	62.4785	426710	9059.04	Target 1
7	A7	10	62.7883	424889	9299.23	Target 1
7	A7	11	63.0981	419925	9551.25	Target 1
7	A7	12	63.4078	419409	9820.07	Target 1
7	A7	13	63.7176	415210	10116.9	Target 1
7	A7	14	64.0274	414264	10368.7	Target 1
7	A7	15	64.3372	407055	10535	Target 1
7	A7	16	64.6469	403926	10612.6	Target 1
7	A7	17	64.9567	400653	10640.1	Target 1
7	A7	18	65.2665	398975	10676.8	Target 1
7	A7	19	65.5763	394599	10769	Target 1
7	A7	20	65.886	392424	10926.5	Target 1
7	A7	21	66.1958	388735	11121	Target 1
7	A7	22	66.5056	384241	11303	Target 1
7	A7	23	66.8154	380842	11421.8	Target 1
7	A7	24	67.1251	378190	11440.1	Target 1
7	A7	25	67.4349	372135	11340.2	Target 1
7	A7	26	67.7447	370034	11126.6	Target 1
7	A7	27	68.0545	365882	10825.1	Target 1
7	A7	28	68.3642	361522	10481.8	Target 1
7	A7	29	68.674	358928	10157	Target 1
7	A7	30	68.9838	355805	9915.6	Target 1
7	A7	31	69.2936	353547	9814.19	Target 1
7	A7	32	69.6033	349111	9869.29	Target 1
7	A7	33	69.9131	346097	10071.1	Target 1
7	A7	34	70.2229	346918	10351.8	Target 1
7	A7	35	70.5327	340318	10619	Target 1
7	A7	36	70.8424	335696	10788.9	Target 1
7	A7	37	71.1522	332329	10820.7	Target 1
7	A7	38	71.462	328847	10729.6	Target 1
7	A7	39	71.7718	326114	10571.2	Target 1
7	A7	40	72.0815	323045	10410	Target 1
7	A7	41	72.3913	318319	10292.2	Target 1
7	A7	42	72.7011	317298	10234.6	Target 1
7	A7	43	73.0109	312542	10230.5	Target 1
7	A7	44	73.3206	308695	10259.7	Target 1
7	A7	45	73.6304	307266	10296.9	Target 1
7	A7	46	73.9402	301803	10315.2	Target 1
7	A7	47	74.25	300409	10287.2	Target 1
7	A7	48	74.5597	295316	10188.4	Target 1
7	A7	49	74.8695	293051	10004.5	Target 1
7	A7	50	75.1793	288509	9752.4	Target 1
7	A7	51	75.4891	286992	9479.32	Target 1
7	A7	52	75.7988	282956	9221.91	Target 1
7	A7	53	76.1086	278808	9045.84	Target 1
7	A7	54	76.4184	278623	9000.69	Target 1
7	A7	55	76.7282	275858	9092.2	Target 1
7	A7	56	77.0379	275010	9271.61	Target 1
7	A7	57	77.3477	267165	9453.12	Target 1
7	A7	58	77.6575	264519	9552.48	Target 1
7	A7	59	77.9673	262613	9523.93	Target 1
7	A7	60	78.277	258822	9374.72	Target 1
7	A7	61	78.5868	255496	9154.49	Target 1
7	A7	62	78.8966	252168	8930.14	Target 1
7	A7	63	79.2064	251659	8761.18	Target 1
7	A7	64	79.5161	247827	8683.77	Target 1
7	A7	65	79.8259	244958	8705.12	Target 1
7	A7	66	80.1357	242392	8807.26	Target 1
7	A7	67	80.4455	240797	8958.72	Target 1
7	A7	68	80.7552	236070	9131.49	Target 1
7	A7	69	81.065	233182	9318.4	Target 1
7	A7	70	81.3748	229884	9544.17	Target 1
7	A7	71	81.6846	227453	9869.92	Target 1
7	A7	72	81.9943	225351	10435.9	Target 1
7	A7	73	82.3041	221357	11326.9	Target 1
7	A7	74	82.6139	217397	12697.6	Target 1
7	A7	75	82.9237	214608	14749.4	Target 1
7	A7	76	83.2334	209853	17733.8	Target 1
7	A7	77	83.5432	205029	21923.8	Target 1
7	A7	78	83.853	200811	27540.5	Target 1
7	A7	79	84.1628	192016	34640.1	Target 1
7	A7	80	84.4725	183801	42980.5	Target 1
7	A7	81	84.7823	168285	51906.4	Target 1
7	A7	82	85.0921	146121	60312.8	Target 1
7	A7	83	85.4019	113670	66761	Target 1
7	A7	84	85.7116	74687.6	69793.2	Target 1
7	A7	85	86.0214	41854.4	68395.7	Target 1
7	A7	86	86.3312	22499.4	62426.8	Target 1
7	A7	87	86.641	15504.1	52776.2	Target 1
7	A7	88	86.9507	14269.9	41123.1	Target 1
7	A7	89	87.2605	12604.8	29386.9	Target 1
7	A7	90	87.5703	14353.6	19137.4	Target 1
7	A7	91	87.8801	12681.3	11234.2	Target 1
7	A7	92	88.1898	13583.6	6248.58	Target 1
7	A7	93	88.4996	13595.4	3269.85	Target 1
7	A7	94	88.8094	12097.8	1614.53	Target 1
7	A7	95	89.1192	13042.8	779.619	Target 1
7	A7	96	89.4289	13606.4	390.967	Target 1
7	A7	97	89.7387	11528.7	216.762	Target 1
7	A7	98	90.0485	13166.3	135.03	Target 1
7	A7	99	90.3583	12751.5	91.7666	Target 1
7	A7	100	90.668	11717.2	67.9512	Target 1
7	A7	101	90.9778	13232.7	59.0918	Target 1
7	A7	102	91.2876	12123.2	64.7178	Target 1
7	A7	103	91.5974	12324.8	84.4414	Target 1
7	A7	104	91.9071	11808.1	117.5	Target 1
7	A7	105	92.2169	12678.3	162.961	Target 1
7	A7	106	92.5267	11637.3	218.874	Target 1
7	A7	107	92.8365	12111.7	280.893	Target 1
7	A7	108	93.1462	11745.1	342.266	Target 1
7	A7	109	93.456	10595	396.226	Target 1
7	A7	110	93.7658	11844.9	439.281	Target 1
7	A7	111	94.0756	10878.8	472.857	Target 1
7	A7	112	94.3853	10157.4	502.086	Target 1
7	A7	113	94.6951	11225.9	532.862	Target 1
8	A8	1	60.0003	470784	7827.26	Target 1
8	A8	2	60.3101	467633	8046.15	Target 1
8	A8	3	60.6199	465864	8237.75	Target 1
8	A8	4	60.9296	461789	8404.03	Target 1
8	A8	5	61.2394	461051	8562.3	Target 1
8	A8	6	61.5492	456920	8733.47	Target 1
8	A8	7	61.859	454634	8929.28	Target 1
8	A8	8	62.1687	454206	9149.34	Target 1
8	A8	9	62.4785	448637	9389.57	Target 1
8	A8	10	62.7883	444789	9650.43	Target 1
8	A8	11	63.0981	442450	9933.27	Target 1
8	A8	12	63.4078	440133	10225.5	Target 1
8	A8	13	63.7176	436391	10515.2	Target 1
8	A8	14	64.0274	434657	10727.9	Target 1
8	A8	15	64.3372	427699	10837	Target 1
8	A8	16	64.6469	423498	10867.4	Target 1
8	A8	17	64.9567	419604	10887.5	Target 1
8	A8	18	65.2665	420329	10969	Target 1
8	A8	19	65.5763	415145	11140.3	Target 1
8	A8	20	65.886	412440	11369.1	Target 1
8	A8	21	66.1958	407706	11583.5	Target 1
8	A8	22	66.5056	404367	11714	Target 1
8	A8	23	66.8154	398178	11726.7	Target 1
8	A8	24	67.1251	396203	11629.7	Target 1
8	A8	25	67.4349	392034	11456.2	Target 1
8	A8	26	67.7447	387898	11241.9	Target 1
8	A8	27	68.0545	384887	11012.2	Target 1
8	A8	28	68.3642	381069	10783.6	Target 1
8	A8	29	68.674	376815	10571.3	Target 1
8	A8	30	68.9838	373111	10395.5	Target 1
8	A8	31	69.2936	371854	10278.8	Target 1
8	A8	32	69.6033	367572	10237.4	Target 1
8	A8	33	69.9131	361992	10271.6	Target 1
8	A8	34	70.2229	362572	10359.8	Target 1
8	A8	35	70.5327	358020	10464.4	Target 1
8	A8	36	70.8424	353678	10547.1	Target 1
8	A8	37	71.1522	349638	10586.9	Target 1
8	A8	38	71.462	345844	10587.5	Target 1
8	A8	39	71.7718	343493	10569.3	Target 1
8	A8	40	72.0815	340840	10551.3	Target 1
8	A8	41	72.3913	336758	10540.8	Target 1
8	A8	42	72.7011	331752	10534.8	Target 1
8	A8	43	73.0109	328592	10529.2	Target 1
8	A8	44	73.3206	327091	10523.4	Target 1
8	A8	45	73.6304	321560	10515.9	Target 1
8	A8	46	73.9402	319747	10499.2	Target 1
8	A8	47	74.25	314792	10458.6	Target 1
8	A8	48	74.5597	311981	10377.7	Target 1
8	A8	49	74.8695	308443	10244.4	Target 1
8	A8	50	75.1793	304577	10070.1	Target 1
8	A8	51	75.4891	303133	9856.19	Target 1
8	A8	52	75.7988	297751	9631.83	Target 1
8	A8	53	76.1086	294835	9449.53	Target 1
8	A8	54	76.4184	291415	9371.18	Target 1
8	A8	55	76.7282	289862	9438.75	Target 1
8	A8	56	77.0379	290414	9643.45	Target 1
8	A8	57	77.3477	282986	9917.06	Target 1
8	A8	58	77.6575	278688	10157.2	Target 1
8	A8	59	77.9673	276838	10277.7	Target 1
8	A8	60	78.277	270983	10228.5	Target 1
8	A8	61	78.5868	268454	10043.3	Target 1
8	A8	62	78.8966	265749	9780.92	Target 1
8	A8	63	79.2064	263014	9511.02	Target 1
8	A8	64	79.5161	260042	9284.59	Target 1
8	A8	65	79.8259	256397	9125.43	Target 1
8	A8	66	80.1357	253707	9036.46	Target 1
8	A8	67	80.4455	252059	9012.03	Target 1
8	A8	68	80.7552	248186	9050.26	Target 1
8	A8	69	81.065	244942	9163.15	Target 1
8	A8	70	81.3748	241502	9383.28	Target 1
8	A8	71	81.6846	240333	9767.15	Target 1
8	A8	72	81.9943	236033	10409.3	Target 1
8	A8	73	82.3041	233073	11471.3	Target 1
8	A8	74	82.6139	230100	13052.3	Target 1
8	A8	75	82.9237	225847	15329.8	Target 1
8	A8	76	83.2334	220971	18519.1	Target 1
8	A8	77	83.5432	215927	22854.5	Target 1
8	A8	78	83.853	209433	28533.7	Target 1
8	A8	79	84.1628	201777	35620.3	Target 1
8	A8	80	84.4725	191264	43911.8	Target 1
8	A8	81	84.7823	177507	52809	Target 1
8	A8	82	85.0921	153791	61252.2	Target 1
8	A8	83	85.4019	119874	67812.2	Target 1
8	A8	84	85.7116	80526.1	70995.9	Target 1
8	A8	85	86.0214	45035	69723.1	Target 1
8	A8	86	86.3312	23257.3	63787.1	Target 1
8	A8	87	86.641	16393.3	54047.4	Target 1
8	A8	88	86.9507	14869.1	42204.4	Target 1
8	A8	89	87.2605	14847.4	30236.4	Target 1
8	A8	90	87.5703	15133	19778	Target 1
8	A8	91	87.8801	14002	11729.2	Target 1
8	A8	92	88.1898	13875.1	6550.1	Target 1
8	A8	93	88.4996	14896.1	3448.68	Target 1
8	A8	94	88.8094	13242.1	1729.84	Target 1
8	A8	95	89.1192	13288	856.583	Target 1
8	A8	96	89.4289	13179.7	437.95	Target 1
8	A8	97	89.7387	12939.4	239.147	Target 1
8	A8	98	90.0485	13890.6	138.609	Target 1
8	A8	99	90.3583	13209	76.8066	Target 1
8	A8	100	90.668	11856.9	21.8096	Target 1
8	A8	101	90.9778	12475.6	-44.2559	Target 1
8	A8	102	91.2876	12915.4	-127.399	Target 1
8	A8	103	91.5974	12531.3	-223.166	Target 1
8	A8	104	91.9071	12852.1	-320.144	Target 1
8	A8	105	92.2169	12213.3	-402.421	Target 1
8	A8	106	92.5267	12113.7	-449.834	Target 1
8	A8	107	92.8365	13021.9	-440.729	Target 1
8	A8	108	93.1462	14043.2	-361.668	Target 1
8	A8	109	93.456	12877.6	-220.154	Target 1
8	A8	110	93.7658	12488.3	-49.2266	Target 1
8	A8	111	94.0756	12232.2	103.733	Target 1
8	A8	112	94.3853	11216.9	199.117	Target 1
8	A8	113	94.6951	11383.4	223.699	Target 1
9	A9	1	60.0003	427865	7745.8	Target 1
9	A9	2	60.3101	424469	7967.62	Target 1
9	A9	3	60.6199	422386	8174.69	Target 1
9	A9	4	60.9296	420232	8359.7	Target 1
9	A9	5	61.2394	419115	8524.72	Target 1
9	A9	6	61.5492	413272	8680.08	Target 1
9	A9	7	61.859	412453	8840.01	Target 1
9	A9	8	62.1687	410930	9018.67	Target 1
9	A9	9	62.4785	405686	9227.85	Target 1
9	A9	10	62.7883	403993	9474.23	Target 1
9	A9	11	63.0981	400655	9766.06	Target 1
9	A9	12	63.4078	397827	10081.7	Target 1
9	A9	13	63.7176	393709	10367.8	Target 1
9	A9	14	64.0274	393017	10573.9	Target 1
9	A9	15	64.3372	386668	10667	Target 1
9	A9	16	64.6469	382837	10653.7	Target 1
9	A9	17	64.9567	378057	10580.8	Target 1
9	A9	18	65.2665	378660	10511.6	Target 1
9	A9	19	65.5763	373352	10492.5	Target 1
9	A9	20	65.886	372103	10534.9	Target 1
9	A9	21	66.1958	367088	10620	Target 1
9	A9	22	66.5056	363287	10717.9	Target 1
9	A9	23	66.8154	360018	10803.4	Target 1
9	A9	24	67.1251	358583	10859.6	Target 1
9	A9	25	67.4349	352771	10874.2	Target 1
9	A9	26	67.7447	349564	10835.4	Target 1
9	A9	27	68.0545	346563	10734.8	Target 1
9	A9	28	68.3642	342876	10573	Target 1
9	A9	29	68.674	338994	10366.8	Target 1
9	A9	30	68.9838	335683	10152	Target 1
9	A9	31	69.2936	332652	9977.48	Target 1
9	A9	32	69.6033	329212	9888.88	Target 1
9	A9	33	69.9131	325944	9906.87	Target 1
9	A9	34	70.2229	326635	10012.9	Target 1
9	A9	35	70.5327	319383	10154.6	Target 1
9	A9	36	70.8424	316778	10268.5	Target 1
9	A9	37	71.1522	314128	10309.7	Target 1
9	A9	38	71.462	309160	10267.6	Target 1
9	A9	39	71.7718	307048	10163.7	Target 1
9	A9	40	72.0815	303499	10034.2	Target 1
9	A9	41	72.3913	300657	9912.03	Target 1
9	A9	42	72.7011	297168	9816.79	Target 1
9	A9	43	73.0109	293736	9753.79	Target 1
9	A9	44	73.3206	291344	9718.32	Target 1
9	A9	45	73.6304	287641	9698.98	Target 1
9	A9	46	73.9402	284420	9679.37	Target 1
9	A9	47	74.25	282317	9639.92	Target 1
9	A9	48	74.5597	277767	9564.61	Target 1
9	A9	49	74.8695	275222	9443.42	Target 1
9	A9	50	75.1793	272177	9273.63	Target 1
9	A9	51	75.4891	269388	9071.92	Target 1
9	A9	52	75.7988	265454	8873.35	Target 1
9	A9	53	76.1086	264541	8725.45	Target 1
9	A9	54	76.4184	258782	8672.75	Target 1
9	A9	55	76.7282	259537	8735.3	Target 1
9	A9	56	77.0379	257416	8892.49	Target 1
9	A9	57	77.3477	251979	9085.26	Target 1
9	A9	58	77.6575	249004	9239.5	Target 1
9	A9	59	77.9673	245755	9299.31	Target 1
9	A9	60	78.277	241917	9250.21	Target 1
9	A9	61	78.5868	239951	9119.49	Target 1
9	A9	62	78.8966	237084	8956.96	Target 1
9	A9	63	79.2064	233357	8809.64	Target 1
9	A9	64	79.5161	232395	8705	Target 1
9	A9	65	79.8259	228970	8648.7	Target 1
9	A9	66	80.1357	225586	8634.49	Target 1
9	A9	67	80.4455	222692	8657.36	Target 1
9	A9	68	80.7552	221108	8723.29	Target 1
9	A9	69	81.065	217687	8852.51	Target 1
9	A9	70	81.3748	214729	9080.13	Target 1
9	A9	71	81.6846	212042	9459.64	Target 1
9	A9	72	81.9943	209404	10109.9	Target 1
9	A9	73	82.3041	205847	11158.3	Target 1
9	A9	74	82.6139	202489	12786.7	Target 1
9	A9	75	82.9237	199899	15248.3	Target 1
9	A9	76	83.2334	195253	18828.4	Target 1
9	A9	77	83.5432	190209	23777	Target 1
9	A9	78	83.853	184385	30200.4	Target 1
9	A9	79	84.1628	176363	37929.5	Target 1
9	A9	80	84.4725	165354	46410.2	Target 1
9	A9	81	84.7823	147883	54672.1	Target 1
9	A9	82	85.0921	118434	61429.3	Target 1
9	A9	83	85.4019	84235.6	65333.9	Target 1
9	A9	84	85.7116	48995.9	65344.3	Target 1
9	A9	85	86.0214	23538.2	61096.9	Target 1
9	A9	86	86.3312	11952.1	53115.2	Target 1
9	A9	87	86.641	10044.7	42719.8	Target 1
9	A9	88	86.9507	10394.8	31635	Target 1
9	A9	89	87.2605	9281.01	21459.6	Target 1
9	A9	90	87.5703	9765.97	13243.8	Target 1
9	A9	91	87.8801	8447.68	7510.54	Target 1
9	A9	92	88.1898	9223.39	3995.81	Target 1
9	A9	93	88.4996	9023.58	1960.76	Target 1
9	A9	94	88.8094	9412.09	893.839	Target 1
9	A9	95	89.1192	7901.86	381.557	Target 1
9	A9	96	89.4289	8521.7	151.147	Target 1
9	A9	97	89.7387	8283.42	52.25	Target 1
9	A9	98	90.0485	8644.06	14.9893	Target 1
9	A9	99	90.3583	8404.54	8.66113	Target 1
9	A9	100	90.668	8273.46	13.7012	Target 1
9	A9	101	90.9778	7699.62	11.1592	Target 1
9	A9	102	91.2876	7268.81	-13.9902	Target 1
9	A9	103	91.5974	7984.98	-65	Target 1
9	A9	104	91.9071	7236.8	-129.921	Target 1
9	A9	105	92.2169	8321.08	-185.933	Target 1
9	A9	106	92.5267	6841.41	-209.023	Target 1
9	A9	107	92.8365	7970.84	-184.297	Target 1
9	A9	108	93.1462	8543.56	-112.913	Target 1
9	A9	109	93.456	7093.4	-12.75	Target 1
9	A9	110	93.7658	6699.94	88.2432	Target 1
9	A9	111	94.0756	7184.49	163.693	Target 1
9	A9	112	94.3853	6707.79	199.533	Target 1
9	A9	113	94.6951	6068.71	198.032	Target 1
10	A10	1	60.0003	381434	6849.41	Target 1
10	A10	2	60.3101	377114	7027.86	Target 1
10	A10	3	60.6199	375924	7188.84	Target 1
10	A10	4	60.9296	374270	7323.12	Target 1
10	A10	5	61.2394	372435	7431.29	Target 1
10	A10	6	61.5492	368491	7522.02	Target 1
10	A10	7	61.859	365998	7608.13	Target 1
10	A10	8	62.1687	366131	7702.77	Target 1
10	A10	9	62.4785	361272	7817.77	Target 1
10	A10	10	62.7883	359779	7963.17	Target 1
10	A10	11	63.0981	356382	8143.87	Target 1
10	A10	12	63.4078	353957	8353	Target 1
10	A10	13	63.7176	351696	8588.58	Target 1
10	A10	14	64.0274	350749	8799.34	Target 1
10	A10	15	64.3372	344457	8957.78	Target 1
10	A10	16	64.6469	341932	9064.11	Target 1
10	A10	17	64.9567	337738	9141.41	Target 1
10	A10	18	65.2665	338954	9216.47	Target 1
10	A10	19	65.5763	333966	9299.22	Target 1
10	A10	20	65.886	331362	9379.28	Target 1
10	A10	21	66.1958	327492	9439.26	Target 1
10	A10	22	66.5056	323940	9468.9	Target 1
10	A10	23	66.8154	321120	9466.32	Target 1
10	A10	24	67.1251	320418	9429.44	Target 1
10	A10	25	67.4349	314861	9349.14	Target 1
10	A10	26	67.7447	311807	9214.21	Target 1
10	A10	27	68.0545	309494	9024.56	Target 1
10	A10	28	68.3642	305843	8801.73	Target 1
10	A10	29	68.674	302700	8587.74	Target 1
10	A10	30	68.9838	300468	8433.5	Target 1
10	A10	31	69.2936	298544	8380.73	Target 1
10	A10	32	69.6033	295224	8447.1	Target 1
10	A10	33	69.9131	292298	8618.17	Target 1
10	A10	34	70.2229	291371	8850.66	Target 1
10	A10	35	70.5327	287052	9085.25	Target 1
10	A10	36	70.8424	283378	9264.66	Target 1
10	A10	37	71.1522	280539	9349.88	Target 1
10	A10	38	71.462	277642	9328.33	Target 1
10	A10	39	71.7718	274595	9213.64	Target 1
10	A10	40	72.0815	270805	9039.16	Target 1
10	A10	41	72.3913	267937	8848.04	Target 1
10	A10	42	72.7011	265913	8682.2	Target 1
10	A10	43	73.0109	262862	8571.59	Target 1
10	A10	44	73.3206	260319	8526.81	Target 1
10	A10	45	73.6304	257046	8536.79	Target 1
10	A10	46	73.9402	255174	8573.28	Target 1
10	A10	47	74.25	251846	8599.23	Target 1
10	A10	48	74.5597	248192	8579.09	Target 1
10	A10	49	74.8695	246542	8488.44	Target 1
10	A10	50	75.1793	242492	8326.27	Target 1
10	A10	51	75.4891	240653	8119.41	Target 1
10	A10	52	75.7988	236932	7891	Target 1
10	A10	53	76.1086	235832	7688.31	Target 1
10	A10	54	76.4184	231776	7559.1	Target 1
10	A10	55	76.7282	230229	7534.11	Target 1
10	A10	56	77.0379	231297	7612.65	Target 1
10	A10	57	77.3477	223897	7760.6	Target 1
10	A10	58	77.6575	223495	7923.34	Target 1
10	A10	59	77.9673	220038	8047.23	Target 1
10	A10	60	78.277	216977	8098.47	Target 1
10	A10	61	78.5868	214572	8070.88	Target 1
10	A10	62	78.8966	211222	7982.71	Target 1
10	A10	63	79.2064	209093	7866.32	Target 1
10	A10	64	79.5161	206875	7755.71	Target 1
10	A10	65	79.8259	204741	7676.2	Target 1
10	A10	66	80.1357	201299	7638.65	Target 1
10	A10	67	80.4455	200457	7641.27	Target 1
10	A10	68	80.7552	196689	7679.01	Target 1
10	A10	69	81.065	194280	7758.87	Target 1
10	A10	70	81.3748	192090	7915.14	Target 1
10	A10	71	81.6846	188363	8218.94	Target 1
10	A10	72	81.9943	187533	8821.59	Target 1
10	A10	73	82.3041	184809	9880.05	Target 1
10	A10	74	82.6139	182482	11561.9	Target 1
10	A10	75	82.9237	178132	14073.9	Target 1
10	A10	76	83.2334	174630	17627.5	Target 1
10	A10	77	83.5432	169017	22388.5	Target 1
10	A10	78	83.853	164366	28386	Target 1
10	A10	79	84.1628	156007	35397.8	Target 1
10	A10	80	84.4725	145224	42862.1	Target 1
10	A10	81	84.7823	127570	49874.3	Target 1
10	A10	82	85.0921	101509	55307.3	Target 1
10	A10	83	85.4019	69600.4	58055	Target 1
10	A10	84	85.7116	40514.5	57344.8	Target 1
10	A10	85	86.0214	19660.4	53018.4	Target 1
10	A10	86	86.3312	10098.8	45654.1	Target 1
10	A10	87	86.641	8813.59	36443.8	Target 1
10	A10	88	86.9507	8374.38	26846	Target 1
10	A10	89	87.2605	7350.11	18157.2	Target 1
10	A10	90	87.5703	7173.83	11193.5	Target 1
10	A10	91	87.8801	7066.09	6408.97	Target 1
10	A10	92	88.1898	7451.18	3490.88	Target 1
10	A10	93	88.4996	6610.67	1777.03	Target 1
10	A10	94	88.8094	6909.6	849.162	Target 1
10	A10	95	89.1192	7207.05	368.151	Target 1
10	A10	96	89.4289	6529.47	107.83	Target 1
10	A10	97	89.7387	5786.14	-54.1465	Target 1
10	A10	98	90.0485	6582.03	-163.179	Target 1
10	A10	99	90.3583	7562.74	-220.163	Target 1
10	A10	100	90.668	6988.81	-213.398	Target 1
10	A10	101	90.9778	7280.38	-142.847	Target 1
10	A10	102	91.2876	6712.6	-29.5586	Target 1
10	A10	103	91.5974	6847.44	91.0488	Target 1
10	A10	104	91.9071	5828.19	184.991	Target 1
10	A10	105	92.2169	6237.39	233.62	Target 1
10	A10	106	92.5267	5910.86	237.976	Target 1
10	A10	107	92.8365	5951.12	213.369	Target 1
10	A10	108	93.1462	6395.12	179.766	Target 1
10	A10	109	93.456	4837.19	154.219	Target 1
10	A10	110	93.7658	5982.53	147.697	Target 1
10	A10	111	94.0756	5918.82	164.711	Target 1
10	A10	112	94.3853	5399.24	203.52	Target 1
10	A10	113	94.6951	5283.37	256.884	Target 1
13	B1	1	60.0003	466014	8438.95	Target 1
13	B1	2	60.3101	462981	8537.66	Target 1
13	B1	3	60.6199	459484	8599.93	Target 1
13	B1	4	60.9296	456638	8657.37	Target 1
13	B1	5	61.2394	455578	8759.5	Target 1
13	B1	6	61.5492	452125	8944.69	Target 1
13	B1	7	61.859	450002	9212.74	Target 1
13	B1	8	62.1687	449791	9520.65	Target 1
13	B1	9	62.4785	443843	9806.91	Target 1
13	B1	10	62.7883	439595	10027	Target 1
13	B1	11	63.0981	436778	10185.1	Target 1
13	B1	12	63.4078	433552	10275.5	Target 1
13	B1	13	63.7176	430123	10328.4	Target 1
13	B1	14	64.0274	429634	10367.3	Target 1
13	B1	15	64.3372	422599	10411.5	Target 1
13	B1	16	64.6469	418945	10487.5	Target 1
13	B1	17	64.9567	417424	10628.5	Target 1
13	B1	18	65.2665	414478	10854.9	Target 1
13	B1	19	65.5763	410985	11151	Target 1
13	B1	20	65.886	408493	11458.3	Target 1
13	B1	21	66.1958	403366	11696.7	Target 1
13	B1	22	66.5056	399498	11802.4	Target 1
13	B1	23	66.8154	395658	11758.5	Target 1
13	B1	24	67.1251	390290	11602.3	Target 1
13	B1	25	67.4349	387888	11402.6	Target 1
13	B1	26	67.7447	384189	11222.2	Target 1
13	B1	27	68.0545	381969	11088.5	Target 1
13	B1	28	68.3642	377113	10987.1	Target 1
13	B1	29	68.674	374476	10884.4	Target 1
13	B1	30	68.9838	369965	10759.5	Target 1
13	B1	31	69.2936	365212	10625	Target 1
13	B1	32	69.6033	363666	10522.6	Target 1
13	B1	33	69.9131	358990	10495.1	Target 1
13	B1	34	70.2229	359526	10558.2	Target 1
13	B1	35	70.5327	353090	10689.4	Target 1
13	B1	36	70.8424	349116	10839.5	Target 1
13	B1	37	71.1522	347176	10955.6	Target 1
13	B1	38	71.462	342458	11002.8	Target 1
13	B1	39	71.7718	340773	10973.9	Target 1
13	B1	40	72.0815	333772	10887.7	Target 1
13	B1	41	72.3913	331178	10777	Target 1
13	B1	42	72.7011	329754	10669.5	Target 1
13	B1	43	73.0109	326896	10574.7	Target 1
13	B1	44	73.3206	320112	10483.9	Target 1
13	B1	45	73.6304	319260	10382.8	Target 1
13	B1	46	73.9402	313581	10265.8	Target 1
13	B1	47	74.25	312241	10137	Target 1
13	B1	48	74.5597	309116	10002.4	Target 1
13	B1	49	74.8695	306030	9872.4	Target 1
13	B1	50	75.1793	300983	9724.66	Target 1
13	B1	51	75.4891	299658	9559.39	Target 1
13	B1	52	75.7988	295379	9395.41	Target 1
13	B1	53	76.1086	292537	9267.84	Target 1
13	B1	54	76.4184	289848	9211.33	Target 1
13	B1	55	76.7282	288251	9238.86	Target 1
13	B1	56	77.0379	285680	9331.38	Target 1
13	B1	57	77.3477	279723	9445.39	Target 1
13	B1	58	77.6575	277851	9534.76	Target 1
13	B1	59	77.9673	274962	9572.72	Target 1
13	B1	60	78.277	270912	9561.43	Target 1
13	B1	61	78.5868	267878	9525	Target 1
13	B1	62	78.8966	265113	9491.76	Target 1
13	B1	63	79.2064	262676	9475.12	Target 1
13	B1	64	79.5161	259850	9464.97	Target 1
13	B1	65	79.8259	256046	9435.27	Target 1
13	B1	66	80.1357	252714	9365.15	Target 1
13	B1	67	80.4455	248712	9261.05	Target 1
13	B1	68	80.7552	246662	9166.52	Target 1
13	B1	69	81.065	245111	9153.97	Target 1
13	B1	70	81.3748	242061	9307.9	Target 1
13	B1	71	81.6846	238479	9714.27	Target 1
13	B1	72	81.9943	235008	10523	Target 1
13	B1	73	82.3041	233860	11887.1	Target 1
13	B1	74	82.6139	230195	13941.8	Target 1
13	B1	75	82.9237	223926	16916.2	Target 1
13	B1	76	83.2334	221010	21075.2	Target 1
13	B1	77	83.5432	215244	26656.5	Target 1
13	B1	78	83.853	207852	33759.7	Target 1
13	B1	79	84.1628	199396	42206.2	Target 1
13	B1	80	84.4725	186556	51420.2	Target 1
13	B1	81	84.7823	168293	60389.4	Target 1
13	B1	82	85.0921	137424	67763.2	Target 1
13	B1	83	85.4019	100771	72108.1	Target 1
13	B1	84	85.7116	63114.5	72289.9	Target 1
13	B1	85	86.0214	35860.2	67868.7	Target 1
13	B1	86	86.3312	22813.3	59337.3	Target 1
13	B1	87	86.641	19512.8	48054.3	Target 1
13	B1	88	86.9507	16911.8	35856.2	Target 1
13	B1	89	87.2605	17723.9	24503.3	Target 1
13	B1	90	87.5703	19108.3	15211.4	Target 1
13	B1	91	87.8801	17633.3	8633.17	Target 1
13	B1	92	88.1898	17817	4746.41	Target 1
13	B1	93	88.4996	16344.4	2479.78	Target 1
13	B1	94	88.8094	17129.3	1288.48	Target 1
13	B1	95	89.1192	18006.2	720.325	Target 1
13	B1	96	89.4289	15965.4	470.145	Target 1
13	B1	97	89.7387	16777.6	360.831	Target 1
13	B1	98	90.0485	16852.4	300.41	Target 1
13	B1	99	90.3583	15819.8	247.067	Target 1
13	B1	100	90.668	15584.7	189.273	Target 1
13	B1	101	90.9778	16437	133.304	Target 1
13	B1	102	91.2876	15462.5	90.0664	Target 1
13	B1	103	91.5974	17627.7	61.542	Target 1
13	B1	104	91.9071	14743.8	34.207	Target 1
13	B1	105	92.2169	15343.4	-14.7119	Target 1
13	B1	106	92.5267	15334.2	-101.702	Target 1
13	B1	107	92.8365	15480.8	-223.938	Target 1
13	B1	108	93.1462	15466.6	-359.176	Target 1
13	B1	109	93.456	16596.8	-478.854	Target 1
13	B1	110	93.7658	15671.1	-564.678	Target 1
13	B1	111	94.0756	16594.9	-617.33	Target 1
13	B1	112	94.3853	15860.9	-652.959	Target 1
13	B1	113	94.6951	16057.4	-691.729	Target 1
14	B2	1	60.0003	396884	7027.4	Target 1
14	B2	2	60.3101	395432	7190.31	Target 1
14	B2	3	60.6199	392698	7359.02	Target 1
14	B2	4	60.9296	392567	7512.46	Target 1
14	B2	5	61.2394	389422	7636.51	Target 1
14	B2	6	61.5492	384847	7736.61	Target 1
14	B2	7	61.859	382396	7839.09	Target 1
14	B2	8	62.1687	382161	7978.72	Target 1
14	B2	9	62.4785	378558	8178.11	Target 1
14	B2	10	62.7883	377151	8433.18	Target 1
14	B2	11	63.0981	372673	8712.76	Target 1
14	B2	12	63.4078	369454	8975.65	Target 1
14	B2	13	63.7176	368404	9157.25	Target 1
14	B2	14	64.0274	365619	9234.24	Target 1
14	B2	15	64.3372	358107	9229.83	Target 1
14	B2	16	64.6469	356510	9210.87	Target 1
14	B2	17	64.9567	354853	9256.7	Target 1
14	B2	18	65.2665	353505	9416	Target 1
14	B2	19	65.5763	348872	9678.78	Target 1
14	B2	20	65.886	348339	9985.67	Target 1
14	B2	21	66.1958	342974	10265.4	Target 1
14	B2	22	66.5056	337033	10471.7	Target 1
14	B2	23	66.8154	335433	10593.1	Target 1
14	B2	24	67.1251	333980	10635.3	Target 1
14	B2	25	67.4349	328797	10597.6	Target 1
14	B2	26	67.7447	325066	10465.3	Target 1
14	B2	27	68.0545	321734	10222.5	Target 1
14	B2	28	68.3642	316978	9873.04	Target 1
14	B2	29	68.674	315650	9453.87	Target 1
14	B2	30	68.9838	311288	9034.11	Target 1
14	B2	31	69.2936	307994	8698.63	Target 1
14	B2	32	69.6033	306486	8528.19	Target 1
14	B2	33	69.9131	303547	8537.51	Target 1
14	B2	34	70.2229	303338	8699.93	Target 1
14	B2	35	70.5327	298602	8949.19	Target 1
14	B2	36	70.8424	294950	9175.53	Target 1
14	B2	37	71.1522	292431	9297.41	Target 1
14	B2	38	71.462	287578	9285.13	Target 1
14	B2	39	71.7718	286141	9165.93	Target 1
14	B2	40	72.0815	281390	9003.5	Target 1
14	B2	41	72.3913	280085	8863.14	Target 1
14	B2	42	72.7011	276920	8781.96	Target 1
14	B2	43	73.0109	275263	8758.54	Target 1
14	B2	44	73.3206	270973	8765.58	Target 1
14	B2	45	73.6304	267623	8775.72	Target 1
14	B2	46	73.9402	264456	8780.37	Target 1
14	B2	47	74.25	262340	8788.08	Target 1
14	B2	48	74.5597	259690	8803.83	Target 1
14	B2	49	74.8695	257366	8809.32	Target 1
14	B2	50	75.1793	254830	8764.68	Target 1
14	B2	51	75.4891	249610	8636.9	Target 1
14	B2	52	75.7988	246145	8434.86	Target 1
14	B2	53	76.1086	244623	8203.34	Target 1
14	B2	54	76.4184	242106	8018.86	Target 1
14	B2	55	76.7282	240319	7944.32	Target 1
14	B2	56	77.0379	238889	7993.74	Target 1
14	B2	57	77.3477	233846	8124.35	Target 1
14	B2	58	77.6575	232663	8259.47	Target 1
14	B2	59	77.9673	228458	8327.47	Target 1
14	B2	60	78.277	224764	8293.91	Target 1
14	B2	61	78.5868	222225	8172.57	Target 1
14	B2	62	78.8966	220973	8012.06	Target 1
14	B2	63	79.2064	217567	7869.33	Target 1
14	B2	64	79.5161	215369	7785.11	Target 1
14	B2	65	79.8259	213044	7772.2	Target 1
14	B2	66	80.1357	210652	7819.57	Target 1
14	B2	67	80.4455	207676	7907.01	Target 1
14	B2	68	80.7552	204640	8023.31	Target 1
14	B2	69	81.065	202920	8180.74	Target 1
14	B2	70	81.3748	198287	8422.45	Target 1
14	B2	71	81.6846	197958	8830.98	Target 1
14	B2	72	81.9943	194079	9529.92	Target 1
14	B2	73	82.3041	191508	10645.2	Target 1
14	B2	74	82.6139	188663	12352.6	Target 1
14	B2	75	82.9237	185066	14866.5	Target 1
14	B2	76	83.2334	179510	18419.7	Target 1
14	B2	77	83.5432	175631	23203	Target 1
14	B2	78	83.853	170736	29260.9	Target 1
14	B2	79	84.1628	161791	36372.7	Target 1
14	B2	80	84.4725	149408	43967.3	Target 1
14	B2	81	84.7823	132681	51124.9	Target 1
14	B2	82	85.0921	106310	56698.3	Target 1
14	B2	83	85.4019	74836.5	59552.6	Target 1
14	B2	84	85.7116	43398.7	58879	Target 1
14	B2	85	86.0214	22385.5	54486.6	Target 1
14	B2	86	86.3312	13245.7	46941.8	Target 1
14	B2	87	86.641	11874.9	37455.4	Target 1
14	B2	88	86.9507	9499.83	27532	Target 1
14	B2	89	87.2605	11230.1	18526.2	Target 1
14	B2	90	87.5703	9266.46	11304	Target 1
14	B2	91	87.8801	10548.8	6271.15	Target 1
14	B2	92	88.1898	10256.8	3137.78	Target 1
14	B2	93	88.4996	9135.35	1346.8	Target 1
14	B2	94	88.8094	9257.03	441.03	Target 1
14	B2	95	89.1192	11035.7	40.0078	Target 1
14	B2	96	89.4289	9221.73	-126.666	Target 1
14	B2	97	89.7387	7986.75	-228.006	Target 1
14	B2	98	90.0485	8471.63	-349.479	Target 1
14	B2	99	90.3583	7951.76	-510.236	Target 1
14	B2	100	90.668	9396.14	-684.696	Target 1
14	B2	101	90.9778	9458.67	-830.08	Target 1
14	B2	102	91.2876	9085.06	-910.895	Target 1
14	B2	103	91.5974	8237.59	-910.248	Target 1
14	B2	104	91.9071	9563.28	-828.747	Target 1
14	B2	105	92.2169	9434.79	-681.317	Target 1
14	B2	106	92.5267	9772.23	-498.633	Target 1
14	B2	107	92.8365	8942.31	-327.709	Target 1
14	B2	108	93.1462	7425.54	-221.188	Target 1
14	B2	109	93.456	7626.85	-214.503	Target 1
14	B2	110	93.7658	6914.52	-304.994	Target 1
14	B2	111	94.0756	8488	-450.297	Target 1
14	B2	112	94.3853	8227.97	-590.018	Target 1
14	B2	113	94.6951	8588.27	-676.702	Target 1
15	B3	1	60.0003	442789	8010.84	Target 1
15	B3	2	60.3101	437719	8177.27	Target 1
15	B3	3	60.6199	436822	8335.41	Target 1
15	B3	4	60.9296	434539	8502.48	Target 1
15	B3	5	61.2394	432657	8699.5	Target 1
15	B3	6	61.5492	428151	8936.19	Target 1
15	B3	7	61.859	426479	9200.32	Target 1
15	B3	8	62.1687	425602	9462.4	Target 1
15	B3	9	62.4785	420621	9695.23	Target 1
15	B3	10	62.7883	416387	9892.91	Target 1
15	B3	11	63.0981	411872	10075.5	Target 1
15	B3	12	63.4078	411389	10262	Target 1
15	B3	13	63.7176	407319	10451.4	Target 1
15	B3	14	64.0274	406905	10619.5	Target 1
15	B3	15	64.3372	398581	10742	Target 1
15	B3	16	64.6469	395687	10824.2	Target 1
15	B3	17	64.9567	390941	10905.4	Target 1
15	B3	18	65.2665	391354	11030.9	Target 1
15	B3	19	65.5763	387208	11213.9	Target 1
15	B3	20	65.886	383659	11421.2	Target 1
15	B3	21	66.1958	379834	11593.2	Target 1
15	B3	22	66.5056	373688	11682.2	Target 1
15	B3	23	66.8154	371006	11677.8	Target 1
15	B3	24	67.1251	367296	11603.9	Target 1
15	B3	25	67.4349	363032	11492.4	Target 1
15	B3	26	67.7447	360139	11357.1	Target 1
15	B3	27	68.0545	357004	11187.8	Target 1
15	B3	28	68.3642	352110	10966.7	Target 1
15	B3	29	68.674	347520	10695.9	Target 1
15	B3	30	68.9838	344752	10412.9	Target 1
15	B3	31	69.2936	341119	10183.5	Target 1
15	B3	32	69.6033	338856	10070.8	Target 1
15	B3	33	69.9131	334998	10101.1	Target 1
15	B3	34	70.2229	335253	10247.4	Target 1
15	B3	35	70.5327	328917	10439.9	Target 1
15	B3	36	70.8424	324760	10598.9	Target 1
15	B3	37	71.1522	321880	10669.3	Target 1
15	B3	38	71.462	318376	10638.5	Target 1
15	B3	39	71.7718	314501	10532.8	Target 1
15	B3	40	72.0815	310809	10396.5	Target 1
15	B3	41	72.3913	308076	10270.4	Target 1
15	B3	42	72.7011	305272	10177	Target 1
15	B3	43	73.0109	301731	10119.3	Target 1
15	B3	44	73.3206	297311	10088.4	Target 1
15	B3	45	73.6304	294862	10072.3	Target 1
15	B3	46	73.9402	291375	10059.5	Target 1
15	B3	47	74.25	288724	10034.9	Target 1
15	B3	48	74.5597	284649	9977.33	Target 1
15	B3	49	74.8695	282062	9865.29	Target 1
15	B3	50	75.1793	278057	9686.94	Target 1
15	B3	51	75.4891	274965	9455.62	Target 1
15	B3	52	75.7988	271086	9215.95	Target 1
15	B3	53	76.1086	269084	9029.48	Target 1
15	B3	54	76.4184	266382	8945.63	Target 1
15	B3	55	76.7282	264952	8973.32	Target 1
15	B3	56	77.0379	262907	9073.2	Target 1
15	B3	57	77.3477	256106	9177.98	Target 1
15	B3	58	77.6575	253537	9229.22	Target 1
15	B3	59	77.9673	251362	9206.24	Target 1
15	B3	60	78.277	248116	9129.64	Target 1
15	B3	61	78.5868	245255	9041.05	Target 1
15	B3	62	78.8966	242504	8975.62	Target 1
15	B3	63	79.2064	239437	8944.69	Target 1
15	B3	64	79.5161	237582	8936.2	Target 1
15	B3	65	79.8259	233140	8928.97	Target 1
15	B3	66	80.1357	230463	8910.58	Target 1
15	B3	67	80.4455	227719	8889.72	Target 1
15	B3	68	80.7552	225046	8896.64	Target 1
15	B3	69	81.065	222638	8974.35	Target 1
15	B3	70	81.3748	218965	9168.2	Target 1
15	B3	71	81.6846	218265	9524.38	Target 1
15	B3	72	81.9943	212807	10103.4	Target 1
15	B3	73	82.3041	209397	11002.9	Target 1
15	B3	74	82.6139	207808	12343.5	Target 1
15	B3	75	82.9237	203965	14297.1	Target 1
15	B3	76	83.2334	199819	17060.6	Target 1
15	B3	77	83.5432	193769	20821.3	Target 1
15	B3	78	83.853	188250	25703.7	Target 1
15	B3	79	84.1628	180753	31691.5	Target 1
15	B3	80	84.4725	170966	38532.3	Target 1
15	B3	81	84.7823	156274	45648.3	Target 1
15	B3	82	85.0921	135197	52109.9	Target 1
15	B3	83	85.4019	104314	56739.5	Target 1
15	B3	84	85.7116	68517.3	58387.9	Target 1
15	B3	85	86.0214	37450.2	56327.3	Target 1
15	B3	86	86.3312	22892.4	50593.1	Target 1
15	B3	87	86.641	20043	42074.5	Target 1
15	B3	88	86.9507	18522.2	32258.9	Target 1
15	B3	89	87.2605	18597.2	22737.1	Target 1
15	B3	90	87.5703	19456.4	14716.4	Target 1
15	B3	91	87.8801	18086.7	8788.98	Target 1
15	B3	92	88.1898	18704.4	4951.13	Target 1
15	B3	93	88.4996	17740.1	2702.16	Target 1
15	B3	94	88.8094	17418.7	1528.93	Target 1
15	B3	95	89.1192	18418	981.889	Target 1
15	B3	96	89.4289	17094.7	743.087	Target 1
15	B3	97	89.7387	17246.8	620.977	Target 1
15	B3	98	90.0485	15657.3	518.251	Target 1
15	B3	99	90.3583	16933.2	400.61	Target 1
15	B3	100	90.668	16646.4	272.586	Target 1
15	B3	101	90.9778	16429.1	156.768	Target 1
15	B3	102	91.2876	16050.5	74.9893	Target 1
15	B3	103	91.5974	18001.7	34.7764	Target 1
15	B3	104	91.9071	15947.2	25.6172	Target 1
15	B3	105	92.2169	15811.4	25.9424	Target 1
15	B3	106	92.5267	16719.5	16.2021	Target 1
15	B3	107	92.8365	15783	-10.25	Target 1
15	B3	108	93.1462	16362.2	-45.4453	Target 1
15	B3	109	93.456	16133.5	-75.041	Target 1
15	B3	110	93.7658	17206.7	-90.2891	Target 1
15	B3	111	94.0756	15925.5	-94.9053	Target 1
15	B3	112	94.3853	15600.8	-102.092	Target 1
15	B3	113	94.6951	16131.9	-124.715	Target 1
16	B4	1	60.0003	426471	6661.08	Target 1
16	B4	2	60.3101	424288	6931.7	Target 1
16	B4	3	60.6199	422782	7192.81	Target 1
16	B4	4	60.9296	420375	7422.16	Target 1
16	B4	5	61.2394	417957	7609.6	Target 1
16	B4	6	61.5492	413951	7760.35	Target 1
16	B4	7	61.859	412519	7890.98	Target 1
16	B4	8	62.1687	411796	8021.74	Target 1
16	B4	9	62.4785	406252	8172	Target 1
16	B4	10	62.7883	405752	8357.82	Target 1
16	B4	11	63.0981	400678	8587.64	Target 1
16	B4	12	63.4078	399654	8854.18	Target 1
16	B4	13	63.7176	396833	9130.26	Target 1
16	B4	14	64.0274	394949	9379.36	Target 1
16	B4	15	64.3372	388962	9572.08	Target 1
16	B4	16	64.6469	385414	9707.68	Target 1
16	B4	17	64.9567	383045	9818.49	Target 1
16	B4	18	65.2665	381472	9947.55	Target 1
16	B4	19	65.5763	376599	10120.5	Target 1
16	B4	20	65.886	374515	10328.4	Target 1
16	B4	21	66.1958	371931	10532	Target 1
16	B4	22	66.5056	366417	10682.5	Target 1
16	B4	23	66.8154	363188	10745.9	Target 1
16	B4	24	67.1251	359715	10715.7	Target 1
16	B4	25	67.4349	356127	10611.1	Target 1
16	B4	26	67.7447	351557	10461.6	Target 1
16	B4	27	68.0545	349004	10291.5	Target 1
16	B4	28	68.3642	346927	10113.5	Target 1
16	B4	29	68.674	342281	9935.79	Target 1
16	B4	30	68.9838	337678	9774.79	Target 1
16	B4	31	69.2936	335635	9660.59	Target 1
16	B4	32	69.6033	332837	9625.35	Target 1
16	B4	33	69.9131	329311	9681.3	Target 1
16	B4	34	70.2229	328905	9805.49	Target 1
16	B4	35	70.5327	322755	9944.65	Target 1
16	B4	36	70.8424	319963	10038.3	Target 1
16	B4	37	71.1522	315545	10045.5	Target 1
16	B4	38	71.462	313524	9959.78	Target 1
16	B4	39	71.7718	309911	9807.58	Target 1
16	B4	40	72.0815	305333	9634.14	Target 1
16	B4	41	72.3913	303340	9485.2	Target 1
16	B4	42	72.7011	300867	9391.8	Target 1
16	B4	43	73.0109	297701	9362.75	Target 1
16	B4	44	73.3206	293487	9386.03	Target 1
16	B4	45	73.6304	292121	9438.71	Target 1
16	B4	46	73.9402	286791	9497.05	Target 1
16	B4	47	74.25	285239	9542.18	Target 1
16	B4	48	74.5597	281319	9558.32	Target 1
16	B4	49	74.8695	278600	9528.58	Target 1
16	B4	50	75.1793	275149	9435.43	Target 1
16	B4	51	75.4891	272650	9269.27	Target 1
16	B4	52	75.7988	267238	9044.28	Target 1
16	B4	53	76.1086	266112	8796.88	Target 1
16	B4	54	76.4184	262184	8583.72	Target 1
16	B4	55	76.7282	260528	8457.55	Target 1
16	B4	56	77.0379	259300	8440.83	Target 1
16	B4	57	77.3477	254485	8513.11	Target 1
16	B4	58	77.6575	252990	8620.25	Target 1
16	B4	59	77.9673	248483	8701.54	Target 1
16	B4	60	78.277	245752	8718.87	Target 1
16	B4	61	78.5868	241518	8670.96	Target 1
16	B4	62	78.8966	240460	8586.17	Target 1
16	B4	63	79.2064	237933	8500.54	Target 1
16	B4	64	79.5161	234912	8437.08	Target 1
16	B4	65	79.8259	231195	8398.9	Target 1
16	B4	66	80.1357	229053	8377.81	Target 1
16	B4	67	80.4455	226850	8369.14	Target 1
16	B4	68	80.7552	222642	8382.95	Target 1
16	B4	69	81.065	221324	8446.75	Target 1
16	B4	70	81.3748	218278	8603.98	Target 1
16	B4	71	81.6846	215364	8913.21	Target 1
16	B4	72	81.9943	212124	9454.36	Target 1
16	B4	73	82.3041	210287	10336.3	Target 1
16	B4	74	82.6139	206754	11690.1	Target 1
16	B4	75	82.9237	202901	13686.5	Target 1
16	B4	76	83.2334	199855	16522.8	Target 1
16	B4	77	83.5432	193680	20393.7	Target 1
16	B4	78	83.853	188211	25431.4	Target 1
16	B4	79	84.1628	181647	31613.9	Target 1
16	B4	80	84.4725	170943	38657.4	Target 1
16	B4	81	84.7823	157519	45931.7	Target 1
16	B4	82	85.0921	135176	52456.6	Target 1
16	B4	83	85.4019	101964	57037	Target 1
16	B4	84	85.7116	67299.9	58554.9	Target 1
16	B4	85	86.0214	40494.6	56347.6	Target 1
16	B4	86	86.3312	23099.1	50514.5	Target 1
16	B4	87	86.641	20562	41971.3	Target 1
16	B4	88	86.9507	19115.4	32187.6	Target 1
16	B4	89	87.2605	18908	22711.5	Target 1
16	B4	90	87.5703	19383.8	14713.2	Target 1
16	B4	91	87.8801	18118.7	8753.84	Target 1
16	B4	92	88.1898	18817.8	4848.28	Target 1
16	B4	93	88.4996	18632.8	2529.09	Target 1
16	B4	94	88.8094	17222.7	1287.57	Target 1
16	B4	95	89.1192	19400.2	669.283	Target 1
16	B4	96	89.4289	15847.2	351.586	Target 1
16	B4	97	89.7387	17259.1	149.578	Target 1
16	B4	98	90.0485	17644.3	-14.1553	Target 1
16	B4	99	90.3583	16699.9	-151.611	Target 1
16	B4	100	90.668	18055.1	-249.786	Target 1
16	B4	101	90.9778	17374.6	-300.457	Target 1
16	B4	102	91.2876	17495.5	-313.139	Target 1
16	B4	103	91.5974	17146.1	-310.682	Target 1
16	B4	104	91.9071	16816.6	-314.824	Target 1
16	B4	105	92.2169	16696.4	-333.529	Target 1
16	B4	106	92.5267	17361.4	-359.04	Target 1
16	B4	107	92.8365	18054.6	-376.747	Target 1
16	B4	108	93.1462	16955.8	-376.818	Target 1
16	B4	109	93.456	16235.3	-359.904	Target 1
16	B4	110	93.7658	17933.3	-334.648	Target 1
16	B4	111	94.0756	17353.4	-311.464	Target 1
16	B4	112	94.3853	16039.9	-297.796	Target 1
16	B4	113	94.6951	17227	-296.46	Target 1
17	B5	1	60.0003	367251	6120.99	Target 1
17	B5	2	60.3101	365350	6274.91	Target 1
17	B5	3	60.6199	362470	6425.72	Target 1
17	B5	4	60.9296	361749	6590.76	Target 1
17	B5	5	61.2394	359723	6790.08	Target 1
17	B5	6	61.5492	356906	7030.46	Target 1
17	B5	7	61.859	355362	7294.83	Target 1
17	B5	8	62.1687	355236	7547.67	Target 1
17	B5	9	62.4785	350087	7755.93	Target 1
17	B5	10	62.7883	346534	7911.12	Target 1
17	B5	11	63.0981	344416	8034.21	Target 1
17	B5	12	63.4078	342835	8164.23	Target 1
17	B5	13	63.7176	339345	8309.13	Target 1
17	B5	14	64.0274	339753	8460.52	Target 1
17	B5	15	64.3372	333370	8598.16	Target 1
17	B5	16	64.6469	331014	8714.4	Target 1
17	B5	17	64.9567	327070	8824.98	Target 1
17	B5	18	65.2665	327410	8954.46	Target 1
17	B5	19	65.5763	323001	9111.26	Target 1
17	B5	20	65.886	321131	9274.08	Target 1
17	B5	21	66.1958	318385	9402.77	Target 1
17	B5	22	66.5056	312720	9463.16	Target 1
17	B5	23	66.8154	310835	9447.21	Target 1
17	B5	24	67.1251	308448	9372.59	Target 1
17	B5	25	67.4349	303921	9265.62	Target 1
17	B5	26	67.7447	302646	9141.43	Target 1
17	B5	27	68.0545	299108	8995.5	Target 1
17	B5	28	68.3642	295879	8813.34	Target 1
17	B5	29	68.674	292945	8590.68	Target 1
17	B5	30	68.9838	290156	8351.64	Target 1
17	B5	31	69.2936	286367	8148.83	Target 1
17	B5	32	69.6033	284546	8041.44	Target 1
17	B5	33	69.9131	283016	8062.51	Target 1
17	B5	34	70.2229	281975	8196.86	Target 1
17	B5	35	70.5327	278016	8386.6	Target 1
17	B5	36	70.8424	274110	8561.85	Target 1
17	B5	37	71.1522	270887	8674.57	Target 1
17	B5	38	71.462	268338	8714.1	Target 1
17	B5	39	71.7718	267023	8698.21	Target 1
17	B5	40	72.0815	263412	8652.98	Target 1
17	B5	41	72.3913	259521	8597.54	Target 1
17	B5	42	72.7011	257062	8540.06	Target 1
17	B5	43	73.0109	255615	8480.65	Target 1
17	B5	44	73.3206	252080	8416.19	Target 1
17	B5	45	73.6304	248667	8344.25	Target 1
17	B5	46	73.9402	245979	8264.47	Target 1
17	B5	47	74.25	244429	8177.15	Target 1
17	B5	48	74.5597	240757	8079.74	Target 1
17	B5	49	74.8695	239447	7970.23	Target 1
17	B5	50	75.1793	235585	7845.14	Target 1
17	B5	51	75.4891	233021	7704.49	Target 1
17	B5	52	75.7988	230880	7567.98	Target 1
17	B5	53	76.1086	228068	7465.57	Target 1
17	B5	54	76.4184	226613	7423.71	Target 1
17	B5	55	76.7282	223997	7450.31	Target 1
17	B5	56	77.0379	222790	7529.19	Target 1
17	B5	57	77.3477	217710	7627.07	Target 1
17	B5	58	77.6575	215984	7707.92	Target 1
17	B5	59	77.9673	214667	7745.92	Target 1
17	B5	60	78.277	210308	7731.14	Target 1
17	B5	61	78.5868	207828	7668.43	Target 1
17	B5	62	78.8966	206286	7572.57	Target 1
17	B5	63	79.2064	203191	7462.78	Target 1
17	B5	64	79.5161	200994	7357.21	Target 1
17	B5	65	79.8259	198583	7268.73	Target 1
17	B5	66	80.1357	197023	7204.08	Target 1
17	B5	67	80.4455	194420	7167.96	Target 1
17	B5	68	80.7552	191398	7170.88	Target 1
17	B5	69	81.065	189174	7236.81	Target 1
17	B5	70	81.3748	187667	7406.41	Target 1
17	B5	71	81.6846	185539	7735.38	Target 1
17	B5	72	81.9943	182490	8317.35	Target 1
17	B5	73	82.3041	180588	9269.64	Target 1
17	B5	74	82.6139	177254	10694	Target 1
17	B5	75	82.9237	174396	12756.6	Target 1
17	B5	76	83.2334	170474	15652.1	Target 1
17	B5	77	83.5432	166593	19563.5	Target 1
17	B5	78	83.853	161508	24590.3	Target 1
17	B5	79	84.1628	154633	30659	Target 1
17	B5	80	84.4725	144227	37437.3	Target 1
17	B5	81	84.7823	131558	44283	Target 1
17	B5	82	85.0921	110065	50264.4	Target 1
17	B5	83	85.4019	83073.3	54292.6	Target 1
17	B5	84	85.7116	52056.8	55380.9	Target 1
17	B5	85	86.0214	27302.1	52976.1	Target 1
17	B5	86	86.3312	14356.2	47224.6	Target 1
17	B5	87	86.641	11423.6	39014.1	Target 1
17	B5	88	86.9507	10427.7	29725.5	Target 1
17	B5	89	87.2605	9567.03	20793.7	Target 1
17	B5	90	87.5703	10560.8	13289.1	Target 1
17	B5	91	87.8801	9658.43	7731.07	Target 1
17	B5	92	88.1898	9235.51	4325.86	Target 1
17	B5	93	88.4996	10083.9	2298.23	Target 1
17	B5	94	88.8094	8897.19	1205.78	Target 1
17	B5	95	89.1192	9225.21	659.372	Target 1
17	B5	96	89.4289	8599.3	386.578	Target 1
17	B5	97	89.7387	8415.45	231.701	Target 1
17	B5	98	90.0485	8466.77	124.694	Target 1
17	B5	99	90.3583	9242.55	43.3257	Target 1
17	B5	100	90.668	8506.19	-17.4121	Target 1
17	B5	101	90.9778	8471.03	-62.0752	Target 1
17	B5	102	91.2876	8130.64	-97.7529	Target 1
17	B5	103	91.5974	8417.5	-129.195	Target 1
17	B5	104	91.9071	8636.04	-154.178	Target 1
17	B5	105	92.2169	8416.57	-164.099	Target 1
17	B5	106	92.5267	8029.55	-149.286	Target 1
17	B5	107	92.8365	9157.39	-105.155	Target 1
17	B5	108	93.1462	8041.04	-35.6523	Target 1
17	B5	109	93.456	8283.31	47.394	Target 1
17	B5	110	93.7658	7902.34	128.333	Target 1
17	B5	111	94.0756	7870.78	193.19	Target 1
17	B5	112	94.3853	7677.43	234.292	Target 1
17	B5	113	94.6951	7019.77	252.197	Target 1
18	B6	1	60.0003	429074	7209.61	Target 1
18	B6	2	60.3101	426758	7411.93	Target 1
18	B6	3	60.6199	425311	7607.95	Target 1
18	B6	4	60.9296	422737	7803.97	Target 1
18	B6	5	61.2394	420012	8015.58	Target 1
18	B6	6	61.5492	417661	8259.45	Target 1
18	B6	7	61.859	415127	8541.08	Target 1
18	B6	8	62.1687	414377	8847.96	Target 1
18	B6	9	62.4785	409415	9153.91	Target 1
18	B6	10	62.7883	406698	9430.74	Target 1
18	B6	11	63.0981	403827	9666.58	Target 1
18	B6	12	63.4078	400379	9847.59	Target 1
18	B6	13	63.7176	396341	9974.49	Target 1
18	B6	14	64.0274	395706	10056.7	Target 1
18	B6	15	64.3372	389671	10112.6	Target 1
18	B6	16	64.6469	387603	10172.2	Target 1
18	B6	17	64.9567	382761	10271.4	Target 1
18	B6	18	65.2665	382368	10435.1	Target 1
18	B6	19	65.5763	378048	10658.9	Target 1
18	B6	20	65.886	375380	10902.9	Target 1
18	B6	21	66.1958	371990	11106.6	Target 1
18	B6	22	66.5056	367190	11216.5	Target 1
18	B6	23	66.8154	362733	11209.5	Target 1
18	B6	24	67.1251	360487	11098.8	Target 1
18	B6	25	67.4349	355978	10920.6	Target 1
18	B6	26	67.7447	352349	10712.2	Target 1
18	B6	27	68.0545	350587	10495.4	Target 1
18	B6	28	68.3642	345749	10275.8	Target 1
18	B6	29	68.674	342783	10058.1	Target 1
18	B6	30	68.9838	339638	9862.63	Target 1
18	B6	31	69.2936	336004	9731.05	Target 1
18	B6	32	69.6033	332427	9710.38	Target 1
18	B6	33	69.9131	330335	9821.99	Target 1
18	B6	34	70.2229	330670	10036.4	Target 1
18	B6	35	70.5327	324572	10276.2	Target 1
18	B6	36	70.8424	320294	10448.4	Target 1
18	B6	37	71.1522	316420	10488.1	Target 1
18	B6	38	71.462	313259	10384.4	Target 1
18	B6	39	71.7718	310812	10177.5	Target 1
18	B6	40	72.0815	306824	9933.49	Target 1
18	B6	41	72.3913	303420	9715.4	Target 1
18	B6	42	72.7011	301312	9564.25	Target 1
18	B6	43	73.0109	298553	9494.35	Target 1
18	B6	44	73.3206	295149	9497.38	Target 1
18	B6	45	73.6304	291438	9550.66	Target 1
18	B6	46	73.9402	288590	9623.78	Target 1
18	B6	47	74.25	287278	9683.13	Target 1
18	B6	48	74.5597	281608	9695.9	Target 1
18	B6	49	74.8695	279508	9636.95	Target 1
18	B6	50	75.1793	275824	9497.89	Target 1
18	B6	51	75.4891	273433	9300.87	Target 1
18	B6	52	75.7988	269246	9080.08	Target 1
18	B6	53	76.1086	267445	8886.68	Target 1
18	B6	54	76.4184	264255	8769.14	Target 1
18	B6	55	76.7282	261874	8753.1	Target 1
18	B6	56	77.0379	260989	8829.07	Target 1
18	B6	57	77.3477	255690	8955.72	Target 1
18	B6	58	77.6575	253059	9077.84	Target 1
18	B6	59	77.9673	249831	9149.43	Target 1
18	B6	60	78.277	246621	9149.01	Target 1
18	B6	61	78.5868	243858	9081.11	Target 1
18	B6	62	78.8966	241279	8967.84	Target 1
18	B6	63	79.2064	237540	8837.62	Target 1
18	B6	64	79.5161	235314	8717.01	Target 1
18	B6	65	79.8259	232483	8625.35	Target 1
18	B6	66	80.1357	230665	8572.19	Target 1
18	B6	67	80.4455	227655	8558.89	Target 1
18	B6	68	80.7552	224384	8586.43	Target 1
18	B6	69	81.065	221139	8666.18	Target 1
18	B6	70	81.3748	218836	8828.08	Target 1
18	B6	71	81.6846	217422	9121.77	Target 1
18	B6	72	81.9943	213296	9620	Target 1
18	B6	73	82.3041	210603	10431	Target 1
18	B6	74	82.6139	207468	11666.9	Target 1
18	B6	75	82.9237	204424	13503.4	Target 1
18	B6	76	83.2334	200162	16169.1	Target 1
18	B6	77	83.5432	194714	19919.2	Target 1
18	B6	78	83.853	191827	24968.3	Target 1
18	B6	79	84.1628	184421	31387.7	Target 1
18	B6	80	84.4725	175282	38981.6	Target 1
18	B6	81	84.7823	161253	47179.2	Target 1
18	B6	82	85.0921	141343	54993.4	Target 1
18	B6	83	85.4019	109640	61113.7	Target 1
18	B6	84	85.7116	73948.4	64181.7	Target 1
18	B6	85	86.0214	42298.2	63211.6	Target 1
18	B6	86	86.3312	20130.6	57997.9	Target 1
18	B6	87	86.641	15309.7	49291.5	Target 1
18	B6	88	86.9507	13221.3	38607.7	Target 1
18	B6	89	87.2605	12332	27733.6	Target 1
18	B6	90	87.5703	13071.1	18173.9	Target 1
18	B6	91	87.8801	12954.6	10791	Target 1
18	B6	92	88.1898	13373.2	5891.09	Target 1
18	B6	93	88.4996	13850.9	2966.73	Target 1
18	B6	94	88.8094	12319.1	1415.86	Target 1
18	B6	95	89.1192	12796.6	684.657	Target 1
18	B6	96	89.4289	11567.4	345.66	Target 1
18	B6	97	89.7387	11585.4	136.713	Target 1
18	B6	98	90.0485	10930	-57.3613	Target 1
18	B6	99	90.3583	12283	-250.994	Target 1
18	B6	100	90.668	11956.1	-411.002	Target 1
18	B6	101	90.9778	12482.1	-501.619	Target 1
18	B6	102	91.2876	12187.7	-511.312	Target 1
18	B6	103	91.5974	12467.8	-458.157	Target 1
18	B6	104	91.9071	11715.7	-378.349	Target 1
18	B6	105	92.2169	11852.7	-308.048	Target 1
18	B6	106	92.5267	11594.9	-269.049	Target 1
18	B6	107	92.8365	11603.6	-264.36	Target 1
18	B6	108	93.1462	11903.1	-283.323	Target 1
18	B6	109	93.456	11711.3	-311.041	Target 1
18	B6	110	93.7658	11233.4	-336.036	Target 1
18	B6	111	94.0756	12108.3	-352.918	Target 1
18	B6	112	94.3853	10824	-360.941	Target 1
18	B6	113	94.6951	12077.9	-361.386	Target 1
19	B7	1	60.0003	373333	6903.23	Target 1
19	B7	2	60.3101	369717	7062.2	Target 1
19	B7	3	60.6199	367962	7162.19	Target 1
19	B7	4	60.9296	365110	7212.44	Target 1
19	B7	5	61.2394	362673	7252.04	Target 1
19	B7	6	61.5492	360945	7327.16	Target 1
19	B7	7	61.859	359710	7461.7	Target 1
19	B7	8	62.1687	359015	7644.37	Target 1
19	B7	9	62.4785	353755	7841.84	Target 1
19	B7	10	62.7883	352718	8026.98	Target 1
19	B7	11	63.0981	348264	8196.18	Target 1
19	B7	12	63.4078	345556	8368.33	Target 1
19	B7	13	63.7176	344210	8552.99	Target 1
19	B7	14	64.0274	345209	8719.4	Target 1
19	B7	15	64.3372	336874	8836.18	Target 1
19	B7	16	64.6469	334479	8890.1	Target 1
19	B7	17	64.9567	331838	8904.27	Target 1
19	B7	18	65.2665	330743	8927.03	Target 1
19	B7	19	65.5763	327410	9000.51	Target 1
19	B7	20	65.886	325166	9133.8	Target 1
19	B7	21	66.1958	322384	9300.47	Target 1
19	B7	22	66.5056	319061	9456.85	Target 1
19	B7	23	66.8154	315265	9564.72	Target 1
19	B7	24	67.1251	313036	9603.17	Target 1
19	B7	25	67.4349	309072	9567.42	Target 1
19	B7	26	67.7447	307426	9463.07	Target 1
19	B7	27	68.0545	303210	9302.47	Target 1
19	B7	28	68.3642	299828	9106.14	Target 1
19	B7	29	68.674	297487	8903.26	Target 1
19	B7	30	68.9838	294802	8727.38	Target 1
19	B7	31	69.2936	292458	8607.54	Target 1
19	B7	32	69.6033	289628	8559.82	Target 1
19	B7	33	69.9131	285748	8582.45	Target 1
19	B7	34	70.2229	286022	8657.17	Target 1
19	B7	35	70.5327	281038	8754.82	Target 1
19	B7	36	70.8424	278097	8844.24	Target 1
19	B7	37	71.1522	276260	8901.56	Target 1
19	B7	38	71.462	273121	8915.41	Target 1
19	B7	39	71.7718	269352	8887.87	Target 1
19	B7	40	72.0815	267869	8830.96	Target 1
19	B7	41	72.3913	263594	8760.47	Target 1
19	B7	42	72.7011	261778	8690.07	Target 1
19	B7	43	73.0109	259539	8627.49	Target 1
19	B7	44	73.3206	255240	8574.23	Target 1
19	B7	45	73.6304	253527	8527.45	Target 1
19	B7	46	73.9402	250973	8481.96	Target 1
19	B7	47	74.25	247742	8431.28	Target 1
19	B7	48	74.5597	244959	8368.15	Target 1
19	B7	49	74.8695	243390	8288.28	Target 1
19	B7	50	75.1793	239561	8198.96	Target 1
19	B7	51	75.4891	237678	8103.26	Target 1
19	B7	52	75.7988	233796	8019.28	Target 1
19	B7	53	76.1086	232667	7965.76	Target 1
19	B7	54	76.4184	230598	7950.46	Target 1
19	B7	55	76.7282	227323	7963.11	Target 1
19	B7	56	77.0379	225264	7979.04	Target 1
19	B7	57	77.3477	220704	7971.71	Target 1
19	B7	58	77.6575	220155	7926.13	Target 1
19	B7	59	77.9673	216783	7845.22	Target 1
19	B7	60	78.277	213900	7746.83	Target 1
19	B7	61	78.5868	211540	7655.24	Target 1
19	B7	62	78.8966	210251	7591.61	Target 1
19	B7	63	79.2064	206817	7567.16	Target 1
19	B7	64	79.5161	204696	7580.29	Target 1
19	B7	65	79.8259	203018	7619.02	Target 1
19	B7	66	80.1357	199732	7667.83	Target 1
19	B7	67	80.4455	197706	7716.64	Target 1
19	B7	68	80.7552	194348	7768.23	Target 1
19	B7	69	81.065	192854	7841.58	Target 1
19	B7	70	81.3748	190358	7971.39	Target 1
19	B7	71	81.6846	187460	8207.66	Target 1
19	B7	72	81.9943	185121	8653.31	Target 1
19	B7	73	82.3041	182797	9407.22	Target 1
19	B7	74	82.6139	179545	10600	Target 1
19	B7	75	82.9237	177428	12410.2	Target 1
19	B7	76	83.2334	173746	15040.6	Target 1
19	B7	77	83.5432	169919	18686.9	Target 1
19	B7	78	83.853	164385	23483.3	Target 1
19	B7	79	84.1628	158765	29428.7	Target 1
19	B7	80	84.4725	150637	36299.4	Target 1
19	B7	81	84.7823	137065	43569.2	Target 1
19	B7	82	85.0921	119718	50375.8	Target 1
19	B7	83	85.4019	93218.3	55592.2	Target 1
19	B7	84	85.7116	63715.9	58053.4	Target 1
19	B7	85	86.0214	35530.2	56914.3	Target 1
19	B7	86	86.3312	18506.5	52010.1	Target 1
19	B7	87	86.641	12234.7	44022	Target 1
19	B7	88	86.9507	10926.4	34317.9	Target 1
19	B7	89	87.2605	12061.8	24512.2	Target 1
19	B7	90	87.5703	12296.5	15957.5	Target 1
19	B7	91	87.8801	11643.1	9406.53	Target 1
19	B7	92	88.1898	11284.1	5290.56	Target 1
19	B7	93	88.4996	11161.8	2864.43	Target 1
19	B7	94	88.8094	10300.9	1532.28	Target 1
19	B7	95	89.1192	10547.2	839.05	Target 1
19	B7	96	89.4289	10059.8	460.625	Target 1
19	B7	97	89.7387	10372.3	213.889	Target 1
19	B7	98	90.0485	9896.36	21.2969	Target 1
19	B7	99	90.3583	9806.4	-133.707	Target 1
19	B7	100	90.668	10468.6	-243.221	Target 1
19	B7	101	90.9778	11051.2	-299.703	Target 1
19	B7	102	91.2876	10500.6	-309.048	Target 1
19	B7	103	91.5974	9701.17	-291.651	Target 1
19	B7	104	91.9071	10563.2	-273.474	Target 1
19	B7	105	92.2169	10401.3	-273.314	Target 1
19	B7	106	92.5267	9634.49	-294.113	Target 1
19	B7	107	92.8365	10609.8	-323.22	Target 1
19	B7	108	93.1462	10042.8	-341.184	Target 1
19	B7	109	93.456	11006.3	-334.096	Target 1
19	B7	110	93.7658	10910.2	-302.377	Target 1
19	B7	111	94.0756	9877.7	-260.462	Target 1
19	B7	112	94.3853	9525.93	-227.463	Target 1
19	B7	113	94.6951	10751.5	-215.363	Target 1
20	B8	1	60.0003	434922	8484.99	Target 1
20	B8	2	60.3101	429992	8624.52	Target 1
20	B8	3	60.6199	428496	8738.96	Target 1
20	B8	4	60.9296	426150	8844.48	Target 1
20	B8	5	61.2394	422500	8966.24	Target 1
20	B8	6	61.5492	421559	9117.62	Target 1
20	B8	7	61.859	418946	9289.42	Target 1
20	B8	8	62.1687	416821	9458.02	Target 1
20	B8	9	62.4785	410839	9609.44	Target 1
20	B8	10	62.7883	409062	9761.91	Target 1
20	B8	11	63.0981	405012	9930.68	Target 1
20	B8	12	63.4078	404110	10131.4	Target 1
20	B8	13	63.7176	400071	10346.6	Target 1
20	B8	14	64.0274	398961	10532.3	Target 1
20	B8	15	64.3372	392047	10651.8	Target 1
20	B8	16	64.6469	388671	10707.2	Target 1
20	B8	17	64.9567	384852	10742.9	Target 1
20	B8	18	65.2665	385121	10815.2	Target 1
20	B8	19	65.5763	379896	10954.9	Target 1
20	B8	20	65.886	378014	11149.2	Target 1
20	B8	21	66.1958	373924	11353.2	Target 1
20	B8	22	66.5056	368348	11515.7	Target 1
20	B8	23	66.8154	366400	11600.8	Target 1
20	B8	24	67.1251	363799	11594.1	Target 1
20	B8	25	67.4349	357787	11499.1	Target 1
20	B8	26	67.7447	354233	11332	Target 1
20	B8	27	68.0545	352584	11117.8	Target 1
20	B8	28	68.3642	347094	10888.1	Target 1
20	B8	29	68.674	345102	10678.6	Target 1
20	B8	30	68.9838	340436	10523.5	Target 1
20	B8	31	69.2936	338629	10447.2	Target 1
20	B8	32	69.6033	335853	10455.2	Target 1
20	B8	33	69.9131	330119	10527.4	Target 1
20	B8	34	70.2229	330948	10623.6	Target 1
20	B8	35	70.5327	324777	10698.2	Target 1
20	B8	36	70.8424	321688	10722.3	Target 1
[truncated: 7,083 more rows]

## Sheet: Melt Curve Result
Block Type	96-Well 0.2-mL Block
Calibration Background is expired	No
Calibration Background performed on	09-15-2016
Calibration Pure Dye ABY is expired	No
Calibration Pure Dye ABY performed on	09-15-2016
Calibration Pure Dye FAM is expired	No
Calibration Pure Dye FAM performed on	09-15-2016
Calibration Pure Dye JUN is expired	No
Calibration Pure Dye JUN performed on	09-15-2016
Calibration Pure Dye NED is expired	No
Calibration Pure Dye NED performed on	09-15-2016
Calibration Pure Dye ROX is expired	No
Calibration Pure Dye ROX performed on	09-15-2016
Calibration Pure Dye SYBR is expired	No
Calibration Pure Dye SYBR performed on	09-15-2016
Calibration Pure Dye TAMRA is expired	No
Calibration Pure Dye TAMRA performed on	09-15-2016
Calibration Pure Dye VIC is expired	No
Calibration Pure Dye VIC performed on	09-15-2016
Calibration ROI is expired	No
Calibration ROI performed on	09-15-2016
Calibration Uniformity is expired	No
Calibration Uniformity performed on	09-15-2016
Chemistry	SYBR_GREEN
Date Created	2018-02-04 02:08:37 AM CST
Experiment Barcode
Experiment Comment
Experiment File Name	G:\wgh\小麦SYP基因家族鉴定与分析\定量结果\Q3\2018-02-02_115304 ACT.eds
Experiment Name	2018-02-02_115304
Experiment Run End Time	2018-02-02 19:55:05 PM CST
Experiment Type	Comparative Cт (ΔΔCт)
Instrument Name	272321075
Instrument Serial Number	272321075
Instrument Type	QuantStudio™ 3 System
Passive Reference	ROX
Post-read Stage/Step
Pre-read Stage/Step
Quantification Cycle Method	Ct
Signal Smoothing On	true
Stage where Melt Analysis is performed	Stage3
Stage/ Cycle where Ct Analysis is performed	Stage2, Step2
User Name
Well	Well Position	Sample	Target Name	Tm	Melt Peak Height
1	A1	2	Target 1	85.5567	61901.1
2	A2	4	Target 1	85.7116	59690.7
3	A3	6	Target 1	85.7116	70997.9
4	A4	8	Target 1	85.7116	70562.6
5	A5	10	Target 1	85.7116	71502.1
6	A6	12	Target 1	85.8665	73202
7	A7	14	Target 1	85.7116	69793.2
8	A8	16	Target 1	85.7116	70995.9
9	A9	18	Target 1	85.5567	65868.2
10	A10	20	Target 1	85.5567	58159
13	B1	2	Target 1	85.5567	72767.2
14	B2	4	Target 1	85.5567	59685.9
15	B3	6	Target 1	85.7116	58387.9
16	B4	8	Target 1	85.7116	58554.9
17	B5	10	Target 1	85.7116	55380.9
18	B6	12	Target 1	85.8665	64236.2
19	B7	14	Target 1	85.7116	58053.4
20	B8	16	Target 1	85.7116	68622.2
21	B9	18	Target 1	85.4019	72525
22	B10	20	Target 1	85.5567	53428.3
25	C1	2	Target 1	85.4019	70344.4
26	C2	4	Target 1	85.4019	68381.4
27	C3	6	Target 1	85.7116	58549.5
28	C4	8	Target 1	85.5567	65141
29	C5	10	Target 1	85.5567	60401.4
30	C6	12	Target 1	85.7116	65063.7
31	C7	14	Target 1	85.7116	58011.1
32	C8	16	Target 1	85.7116	68257.5
33	C9	18	Target 1	85.4019	74389.4
34	C10	20	Target 1	85.4019	56822
37	D1	2	Target 1	85.4019	58861.2
38	D2	4	Target 1	85.4019	62178.2
39	D3	6	Target 1	85.5567	65755.9
40	D4	8	Target 1	85.5567	63737.7
41	D5	10	Target 1	85.5567	61311.7
42	D6	12	Target 1	85.7116	63228.5
43	D7	14	Target 1	85.7116	69808.7
44	D8	16	Target 1	85.5567	74467.3
45	D9	18	Target 1	85.247	74163.4
46	D10	20	Target 1	85.247	66513.6
49	E1	1	Target 1	85.4019	57803.2
50	E2	3	Target 1	85.247	66098.1
51	E3	5	Target 1	85.5567	61142.7
52	E4	7	Target 1	85.5567	68884.6
53	E5	9	Target 1	85.5567	54965.8
54	E6	11	Target 1	85.7116	68566.4
55	E7	13	Target 1	85.8665	69900.5
56	E8	15	Target 1	85.7116	68517.2
57	E9	17	Target 1	85.247	75026.4
58	E10	19	Target 1	85.4019	64169.3
61	F1	1	Target 1	85.247	58246.5
62	F2	3	Target 1	85.247	61018.1
63	F3	5	Target 1	85.4019	56096.7
64	F4	7	Target 1	85.4019	70605.5
65	F5	9	Target 1	85.5567	64944.1
66	F6	11	Target 1	85.7116	66926.9
67	F7	13	Target 1	85.7116	69889.6
68	F8	15	Target 1	85.7116	60967.3
69	F9	17	Target 1	85.4019	65844.4
70	F10	19	Target 1	85.247	67556.9
73	G1	1	Target 1	85.247	61386.3
74	G2	3	Target 1	85.247	62401.2
75	G3	5	Target 1	85.4019	54437.1
76	G4	7	Target 1	85.5567	70480.8
77	G5	9	Target 1	85.7116	64382
78	G6	11	Target 1	85.7116	60516
79	G7	13	Target 1	85.7116	62821.9
80	G8	15	Target 1	85.4019	53793.8
81	G9	17	Target 1	85.4019	67058.4
82	G10	19	Target 1	85.4019	65617.4
85	H1	1	Target 1	85.247	54834.6
86	H2	3	Target 1	85.0921	59512.6
87	H3	5	Target 1	85.5567	50360.8
88	H4	7	Target 1	85.5567	57862.6
89	H5	9	Target 1	85.7116	58106.6
90	H6	11	Target 1	85.8665	52062.4
91	H7	13	Target 1	85.5567	49496.7
92	H8	15	Target 1	85.5567	53135.2
93	H9	17	Target 1	85.4019	67415.4
94	H10	19	Target 1	85.4019	60281.2
