# Supplementary material for: Genome-wide identification, evolution, and expression of the SNARE gene family in wheat resistance to powdery mildew
Source: PeerJ. 2021 Jan 22;9:e10788. doi: 10.7717/peerj.10788 (PMC7831368; doi:10.7717/peerj.10788)
Supplement: Supplemental Information 5 [file peerj-09-10788-s005.gz › rawdata/2018-02-02_100719 SYP3.xls]

## Sheet: Sample Setup
Block Type	96-Well 0.2-mL Block
Calibration Background is expired	No
Calibration Background performed on	09-15-2016
Calibration Pure Dye ABY is expired	No
Calibration Pure Dye ABY performed on	09-15-2016
Calibration Pure Dye FAM is expired	No
Calibration Pure Dye FAM performed on	09-15-2016
Calibration Pure Dye JUN is expired	No
Calibration Pure Dye JUN performed on	09-15-2016
Calibration Pure Dye NED is expired	No
Calibration Pure Dye NED performed on	09-15-2016
Calibration Pure Dye ROX is expired	No
Calibration Pure Dye ROX performed on	09-15-2016
Calibration Pure Dye SYBR is expired	No
Calibration Pure Dye SYBR performed on	09-15-2016
Calibration Pure Dye TAMRA is expired	No
Calibration Pure Dye TAMRA performed on	09-15-2016
Calibration Pure Dye VIC is expired	No
Calibration Pure Dye VIC performed on	09-15-2016
Calibration ROI is expired	No
Calibration ROI performed on	09-15-2016
Calibration Uniformity is expired	No
Calibration Uniformity performed on	09-15-2016
Chemistry	SYBR_GREEN
Date Created	2018-02-04 21:22:30 PM CST
Experiment Barcode
Experiment Comment
Experiment File Name	G:\wgh\小麦SYP基因家族鉴定与分析\定量结果\Q3\2018-02-02_100719 SYP3.eds
Experiment Name	2018-02-02_100719
Experiment Run End Time	2018-02-03 06:19:07 AM CST
Experiment Type	Comparative Cт (ΔΔCт)
Instrument Name	272321075
Instrument Serial Number	272321075
Instrument Type	QuantStudio™ 3 System
Passive Reference	ROX
Post-read Stage/Step
Pre-read Stage/Step
Quantification Cycle Method	Ct
Signal Smoothing On	true
Stage where Melt Analysis is performed	Stage3
Stage/ Cycle where Ct Analysis is performed	Stage2, Step2
User Name
Well	Well Position	Sample Name	Sample Color	Biogroup Name	Biogroup Color	Target Name	Target Color	Task	Reporter	Quencher	Quantity	Comments
1	A1	Sample 1	RGB(176,23,31)			Target 1	RGB(176,23,31)	UNKNOWN	SYBR	None
2	A2	Sample 3	RGB(0,0,255)			Target 1	RGB(176,23,31)	UNKNOWN	SYBR	None
3	A3	Sample 5	RGB(255,127,0)			Target 1	RGB(176,23,31)	UNKNOWN	SYBR	None
4	A4	Sample 7	RGB(238,121,66)			Target 1	RGB(176,23,31)	UNKNOWN	SYBR	None
5	A5	Sample 9	RGB(198,113,113)			Target 1	RGB(176,23,31)	UNKNOWN	SYBR	None
6	A6	Sample 11	RGB(238,220,130)			Target 1	RGB(176,23,31)	UNKNOWN	SYBR	None
7	A7	Sample 13	RGB(142,142,56)			Target 1	RGB(176,23,31)	UNKNOWN	SYBR	None
8	A8	Sample 15	RGB(51,161,201)			Target 1	RGB(176,23,31)	UNKNOWN	SYBR	None
9	A9	Sample 17	RGB(176,23,31)			Target 1	RGB(176,23,31)	UNKNOWN	SYBR	None
10	A10	Sample 19	RGB(0,139,69)			Target 1	RGB(176,23,31)	UNKNOWN	SYBR	None
11	A11
12	A12
13	B1	Sample 1	RGB(176,23,31)			Target 1	RGB(176,23,31)	UNKNOWN	SYBR	None
14	B2	Sample 3	RGB(0,0,255)			Target 1	RGB(176,23,31)	UNKNOWN	SYBR	None
15	B3	Sample 5	RGB(255,127,0)			Target 1	RGB(176,23,31)	UNKNOWN	SYBR	None
16	B4	Sample 7	RGB(238,121,66)			Target 1	RGB(176,23,31)	UNKNOWN	SYBR	None
17	B5	Sample 9	RGB(198,113,113)			Target 1	RGB(176,23,31)	UNKNOWN	SYBR	None
18	B6	Sample 11	RGB(238,220,130)			Target 1	RGB(176,23,31)	UNKNOWN	SYBR	None
19	B7	Sample 13	RGB(142,142,56)			Target 1	RGB(176,23,31)	UNKNOWN	SYBR	None
20	B8	Sample 15	RGB(51,161,201)			Target 1	RGB(176,23,31)	UNKNOWN	SYBR	None
21	B9	Sample 17	RGB(176,23,31)			Target 1	RGB(176,23,31)	UNKNOWN	SYBR	None
22	B10	Sample 19	RGB(0,139,69)			Target 1	RGB(176,23,31)	UNKNOWN	SYBR	None
23	B11
24	B12
25	C1	Sample 1	RGB(176,23,31)			Target 1	RGB(176,23,31)	UNKNOWN	SYBR	None
26	C2	Sample 3	RGB(0,0,255)			Target 1	RGB(176,23,31)	UNKNOWN	SYBR	None
27	C3	Sample 5	RGB(255,127,0)			Target 1	RGB(176,23,31)	UNKNOWN	SYBR	None
28	C4	Sample 7	RGB(238,121,66)			Target 1	RGB(176,23,31)	UNKNOWN	SYBR	None
29	C5	Sample 9	RGB(198,113,113)			Target 1	RGB(176,23,31)	UNKNOWN	SYBR	None
30	C6	Sample 11	RGB(238,220,130)			Target 1	RGB(176,23,31)	UNKNOWN	SYBR	None
31	C7	Sample 13	RGB(142,142,56)			Target 1	RGB(176,23,31)	UNKNOWN	SYBR	None
32	C8	Sample 15	RGB(51,161,201)			Target 1	RGB(176,23,31)	UNKNOWN	SYBR	None
33	C9	Sample 17	RGB(176,23,31)			Target 1	RGB(176,23,31)	UNKNOWN	SYBR	None
34	C10	Sample 19	RGB(0,139,69)			Target 1	RGB(176,23,31)	UNKNOWN	SYBR	None
35	C11
36	C12
37	D1	Sample 1	RGB(176,23,31)			Target 1	RGB(176,23,31)	UNKNOWN	SYBR	None
38	D2	Sample 3	RGB(0,0,255)			Target 1	RGB(176,23,31)	UNKNOWN	SYBR	None
39	D3	Sample 5	RGB(255,127,0)			Target 1	RGB(176,23,31)	UNKNOWN	SYBR	None
40	D4	Sample 7	RGB(238,121,66)			Target 1	RGB(176,23,31)	UNKNOWN	SYBR	None
41	D5	Sample 9	RGB(198,113,113)			Target 1	RGB(176,23,31)	UNKNOWN	SYBR	None
42	D6	Sample 11	RGB(238,220,130)			Target 1	RGB(176,23,31)	UNKNOWN	SYBR	None
43	D7	Sample 13	RGB(142,142,56)			Target 1	RGB(176,23,31)	UNKNOWN	SYBR	None
44	D8	Sample 15	RGB(51,161,201)			Target 1	RGB(176,23,31)	UNKNOWN	SYBR	None
45	D9	Sample 17	RGB(176,23,31)			Target 1	RGB(176,23,31)	UNKNOWN	SYBR	None
46	D10	Sample 19	RGB(0,139,69)			Target 1	RGB(176,23,31)	UNKNOWN	SYBR	None
47	D11
48	D12
49	E1	Sample 2	RGB(176,23,31)			Target 1	RGB(176,23,31)	UNKNOWN	SYBR	None
50	E2	Sample 4	RGB(0,139,69)			Target 1	RGB(176,23,31)	UNKNOWN	SYBR	None
51	E3	Sample 6	RGB(139,137,112)			Target 1	RGB(176,23,31)	UNKNOWN	SYBR	None
52	E4	Sample 8	RGB(142,56,142)			Target 1	RGB(176,23,31)	UNKNOWN	SYBR	None
53	E5	Sample 10	RGB(0,245,255)			Target 1	RGB(176,23,31)	UNKNOWN	SYBR	None
54	E6	Sample 12	RGB(238,238,0)			Target 1	RGB(176,23,31)	UNKNOWN	SYBR	None
55	E7	Sample 14	RGB(238,44,44)			Target 1	RGB(176,23,31)	UNKNOWN	SYBR	None
56	E8	Sample 16	RGB(238,18,137)			Target 1	RGB(176,23,31)	UNKNOWN	SYBR	None
57	E9	Sample 18	RGB(0,0,255)			Target 1	RGB(176,23,31)	UNKNOWN	SYBR	None
58	E10	Sample 20	RGB(255,127,0)			Target 1	RGB(176,23,31)	UNKNOWN	SYBR	None
59	E11
60	E12
61	F1	Sample 2	RGB(176,23,31)			Target 1	RGB(176,23,31)	UNKNOWN	SYBR	None
62	F2	Sample 4	RGB(0,139,69)			Target 1	RGB(176,23,31)	UNKNOWN	SYBR	None
63	F3	Sample 6	RGB(139,137,112)			Target 1	RGB(176,23,31)	UNKNOWN	SYBR	None
64	F4	Sample 8	RGB(142,56,142)			Target 1	RGB(176,23,31)	UNKNOWN	SYBR	None
65	F5	Sample 10	RGB(0,245,255)			Target 1	RGB(176,23,31)	UNKNOWN	SYBR	None
66	F6	Sample 12	RGB(238,238,0)			Target 1	RGB(176,23,31)	UNKNOWN	SYBR	None
67	F7	Sample 14	RGB(238,44,44)			Target 1	RGB(176,23,31)	UNKNOWN	SYBR	None
68	F8	Sample 16	RGB(238,18,137)			Target 1	RGB(176,23,31)	UNKNOWN	SYBR	None
69	F9	Sample 18	RGB(0,0,255)			Target 1	RGB(176,23,31)	UNKNOWN	SYBR	None
70	F10	Sample 20	RGB(255,127,0)			Target 1	RGB(176,23,31)	UNKNOWN	SYBR	None
71	F11
72	F12
73	G1	Sample 2	RGB(176,23,31)			Target 1	RGB(176,23,31)	UNKNOWN	SYBR	None
74	G2	Sample 4	RGB(0,139,69)			Target 1	RGB(176,23,31)	UNKNOWN	SYBR	None
75	G3	Sample 6	RGB(139,137,112)			Target 1	RGB(176,23,31)	UNKNOWN	SYBR	None
76	G4	Sample 8	RGB(142,56,142)			Target 1	RGB(176,23,31)	UNKNOWN	SYBR	None
77	G5	Sample 10	RGB(0,245,255)			Target 1	RGB(176,23,31)	UNKNOWN	SYBR	None
78	G6	Sample 12	RGB(238,238,0)			Target 1	RGB(176,23,31)	UNKNOWN	SYBR	None
79	G7	Sample 14	RGB(238,44,44)			Target 1	RGB(176,23,31)	UNKNOWN	SYBR	None
80	G8	Sample 16	RGB(238,18,137)			Target 1	RGB(176,23,31)	UNKNOWN	SYBR	None
81	G9	Sample 18	RGB(0,0,255)			Target 1	RGB(176,23,31)	UNKNOWN	SYBR	None
82	G10	Sample 20	RGB(255,127,0)			Target 1	RGB(176,23,31)	UNKNOWN	SYBR	None
83	G11
84	G12
85	H1	Sample 2	RGB(176,23,31)			Target 1	RGB(176,23,31)	UNKNOWN	SYBR	None
86	H2	Sample 4	RGB(0,139,69)			Target 1	RGB(176,23,31)	UNKNOWN	SYBR	None
87	H3	Sample 6	RGB(139,137,112)			Target 1	RGB(176,23,31)	UNKNOWN	SYBR	None
88	H4	Sample 8	RGB(142,56,142)			Target 1	RGB(176,23,31)	UNKNOWN	SYBR	None
89	H5	Sample 10	RGB(0,245,255)			Target 1	RGB(176,23,31)	UNKNOWN	SYBR	None
90	H6	Sample 12	RGB(238,238,0)			Target 1	RGB(176,23,31)	UNKNOWN	SYBR	None
91	H7	Sample 14	RGB(238,44,44)			Target 1	RGB(176,23,31)	UNKNOWN	SYBR	None
92	H8	Sample 16	RGB(238,18,137)			Target 1	RGB(176,23,31)	UNKNOWN	SYBR	None
93	H9	Sample 18	RGB(0,0,255)			Target 1	RGB(176,23,31)	UNKNOWN	SYBR	None
94	H10	Sample 20	RGB(255,127,0)			Target 1	RGB(176,23,31)	UNKNOWN	SYBR	None
95	H11
96	H12

## Sheet: Amplification Data
Block Type	96-Well 0.2-mL Block
Calibration Background is expired	No
Calibration Background performed on	09-15-2016
Calibration Pure Dye ABY is expired	No
Calibration Pure Dye ABY performed on	09-15-2016
Calibration Pure Dye FAM is expired	No
Calibration Pure Dye FAM performed on	09-15-2016
Calibration Pure Dye JUN is expired	No
Calibration Pure Dye JUN performed on	09-15-2016
Calibration Pure Dye NED is expired	No
Calibration Pure Dye NED performed on	09-15-2016
Calibration Pure Dye ROX is expired	No
Calibration Pure Dye ROX performed on	09-15-2016
Calibration Pure Dye SYBR is expired	No
Calibration Pure Dye SYBR performed on	09-15-2016
Calibration Pure Dye TAMRA is expired	No
Calibration Pure Dye TAMRA performed on	09-15-2016
Calibration Pure Dye VIC is expired	No
Calibration Pure Dye VIC performed on	09-15-2016
Calibration ROI is expired	No
Calibration ROI performed on	09-15-2016
Calibration Uniformity is expired	No
Calibration Uniformity performed on	09-15-2016
Chemistry	SYBR_GREEN
Date Created	2018-02-04 21:22:30 PM CST
Experiment Barcode
Experiment Comment
Experiment File Name	G:\wgh\小麦SYP基因家族鉴定与分析\定量结果\Q3\2018-02-02_100719 SYP3.eds
Experiment Name	2018-02-02_100719
Experiment Run End Time	2018-02-03 06:19:07 AM CST
Experiment Type	Comparative Cт (ΔΔCт)
Instrument Name	272321075
Instrument Serial Number	272321075
Instrument Type	QuantStudio™ 3 System
Passive Reference	ROX
Post-read Stage/Step
Pre-read Stage/Step
Quantification Cycle Method	Ct
Signal Smoothing On	true
Stage where Melt Analysis is performed	Stage3
Stage/ Cycle where Ct Analysis is performed	Stage2, Step2
User Name
Well	Well Position	Cycle	Target Name	Rn	Delta Rn
1	A1	1
1	A1	2
1	A1	3
1	A1	4
1	A1	5
1	A1	6
1	A1	7
1	A1	8
1	A1	9
1	A1	10
1	A1	11
1	A1	12
1	A1	13
1	A1	14
1	A1	15
1	A1	16
1	A1	17
1	A1	18
1	A1	19
1	A1	20
1	A1	21
1	A1	22
1	A1	23
1	A1	24
1	A1	25
1	A1	26
1	A1	27
1	A1	28
1	A1	29
1	A1	30
1	A1	31
1	A1	32
1	A1	33
1	A1	34
1	A1	35
1	A1	36
1	A1	37
1	A1	38
1	A1	39
1	A1	40
2	A2	1
2	A2	2
2	A2	3
2	A2	4
2	A2	5
2	A2	6
2	A2	7
2	A2	8
2	A2	9
2	A2	10
2	A2	11
2	A2	12
2	A2	13
2	A2	14
2	A2	15
2	A2	16
2	A2	17
2	A2	18
2	A2	19
2	A2	20
2	A2	21
2	A2	22
2	A2	23
2	A2	24
2	A2	25
2	A2	26
2	A2	27
2	A2	28
2	A2	29
2	A2	30
2	A2	31
2	A2	32
2	A2	33
2	A2	34
2	A2	35
2	A2	36
2	A2	37
2	A2	38
2	A2	39
2	A2	40
3	A3	1
3	A3	2
3	A3	3
3	A3	4
3	A3	5
3	A3	6
3	A3	7
3	A3	8
3	A3	9
3	A3	10
3	A3	11
3	A3	12
3	A3	13
3	A3	14
3	A3	15
3	A3	16
3	A3	17
3	A3	18
3	A3	19
3	A3	20
3	A3	21
3	A3	22
3	A3	23
3	A3	24
3	A3	25
3	A3	26
3	A3	27
3	A3	28
3	A3	29
3	A3	30
3	A3	31
3	A3	32
3	A3	33
3	A3	34
3	A3	35
3	A3	36
3	A3	37
3	A3	38
3	A3	39
3	A3	40
4	A4	1
4	A4	2
4	A4	3
4	A4	4
4	A4	5
4	A4	6
4	A4	7
4	A4	8
4	A4	9
4	A4	10
4	A4	11
4	A4	12
4	A4	13
4	A4	14
4	A4	15
4	A4	16
4	A4	17
4	A4	18
4	A4	19
4	A4	20
4	A4	21
4	A4	22
4	A4	23
4	A4	24
4	A4	25
4	A4	26
4	A4	27
4	A4	28
4	A4	29
4	A4	30
4	A4	31
4	A4	32
4	A4	33
4	A4	34
4	A4	35
4	A4	36
4	A4	37
4	A4	38
4	A4	39
4	A4	40
5	A5	1
5	A5	2
5	A5	3
5	A5	4
5	A5	5
5	A5	6
5	A5	7
5	A5	8
5	A5	9
5	A5	10
5	A5	11
5	A5	12
5	A5	13
5	A5	14
5	A5	15
5	A5	16
5	A5	17
5	A5	18
5	A5	19
5	A5	20
5	A5	21
5	A5	22
5	A5	23
5	A5	24
5	A5	25
5	A5	26
5	A5	27
5	A5	28
5	A5	29
5	A5	30
5	A5	31
5	A5	32
5	A5	33
5	A5	34
5	A5	35
5	A5	36
5	A5	37
5	A5	38
5	A5	39
5	A5	40
6	A6	1
6	A6	2
6	A6	3
6	A6	4
6	A6	5
6	A6	6
6	A6	7
6	A6	8
6	A6	9
6	A6	10
6	A6	11
6	A6	12
6	A6	13
6	A6	14
6	A6	15
6	A6	16
6	A6	17
6	A6	18
6	A6	19
6	A6	20
6	A6	21
6	A6	22
6	A6	23
6	A6	24
6	A6	25
6	A6	26
6	A6	27
6	A6	28
6	A6	29
6	A6	30
6	A6	31
6	A6	32
6	A6	33
6	A6	34
6	A6	35
6	A6	36
6	A6	37
6	A6	38
6	A6	39
6	A6	40
7	A7	1
7	A7	2
7	A7	3
7	A7	4
7	A7	5
7	A7	6
7	A7	7
7	A7	8
7	A7	9
7	A7	10
7	A7	11
7	A7	12
7	A7	13
7	A7	14
7	A7	15
7	A7	16
7	A7	17
7	A7	18
7	A7	19
7	A7	20
7	A7	21
7	A7	22
7	A7	23
7	A7	24
7	A7	25
7	A7	26
7	A7	27
7	A7	28
7	A7	29
7	A7	30
7	A7	31
7	A7	32
7	A7	33
7	A7	34
7	A7	35
7	A7	36
7	A7	37
7	A7	38
7	A7	39
7	A7	40
8	A8	1
8	A8	2
8	A8	3
8	A8	4
8	A8	5
8	A8	6
8	A8	7
8	A8	8
8	A8	9
8	A8	10
8	A8	11
8	A8	12
8	A8	13
8	A8	14
8	A8	15
8	A8	16
8	A8	17
8	A8	18
8	A8	19
8	A8	20
8	A8	21
8	A8	22
8	A8	23
8	A8	24
8	A8	25
8	A8	26
8	A8	27
8	A8	28
8	A8	29
8	A8	30
8	A8	31
8	A8	32
8	A8	33
8	A8	34
8	A8	35
8	A8	36
8	A8	37
8	A8	38
8	A8	39
8	A8	40
9	A9	1
9	A9	2
9	A9	3
9	A9	4
9	A9	5
9	A9	6
9	A9	7
9	A9	8
9	A9	9
9	A9	10
9	A9	11
9	A9	12
9	A9	13
9	A9	14
9	A9	15
9	A9	16
9	A9	17
9	A9	18
9	A9	19
9	A9	20
9	A9	21
9	A9	22
9	A9	23
9	A9	24
9	A9	25
9	A9	26
9	A9	27
9	A9	28
9	A9	29
9	A9	30
9	A9	31
9	A9	32
9	A9	33
9	A9	34
9	A9	35
9	A9	36
9	A9	37
9	A9	38
9	A9	39
9	A9	40
10	A10	1
10	A10	2
10	A10	3
10	A10	4
10	A10	5
10	A10	6
10	A10	7
10	A10	8
10	A10	9
10	A10	10
10	A10	11
10	A10	12
10	A10	13
10	A10	14
10	A10	15
10	A10	16
10	A10	17
10	A10	18
10	A10	19
10	A10	20
10	A10	21
10	A10	22
10	A10	23
10	A10	24
10	A10	25
10	A10	26
10	A10	27
10	A10	28
10	A10	29
10	A10	30
10	A10	31
10	A10	32
10	A10	33
10	A10	34
10	A10	35
10	A10	36
10	A10	37
10	A10	38
10	A10	39
10	A10	40
11	A11	1
11	A11	2
11	A11	3
11	A11	4
11	A11	5
11	A11	6
11	A11	7
11	A11	8
11	A11	9
11	A11	10
11	A11	11
11	A11	12
11	A11	13
11	A11	14
11	A11	15
11	A11	16
11	A11	17
11	A11	18
11	A11	19
11	A11	20
11	A11	21
11	A11	22
11	A11	23
11	A11	24
11	A11	25
11	A11	26
11	A11	27
11	A11	28
11	A11	29
11	A11	30
11	A11	31
11	A11	32
11	A11	33
11	A11	34
11	A11	35
11	A11	36
11	A11	37
11	A11	38
11	A11	39
11	A11	40
12	A12	1
12	A12	2
12	A12	3
12	A12	4
12	A12	5
12	A12	6
12	A12	7
12	A12	8
12	A12	9
12	A12	10
12	A12	11
12	A12	12
12	A12	13
12	A12	14
12	A12	15
12	A12	16
12	A12	17
12	A12	18
12	A12	19
12	A12	20
12	A12	21
12	A12	22
12	A12	23
12	A12	24
12	A12	25
12	A12	26
12	A12	27
12	A12	28
12	A12	29
12	A12	30
12	A12	31
12	A12	32
12	A12	33
12	A12	34
12	A12	35
12	A12	36
12	A12	37
12	A12	38
12	A12	39
12	A12	40
13	B1	1
13	B1	2
13	B1	3
13	B1	4
13	B1	5
13	B1	6
13	B1	7
13	B1	8
13	B1	9
13	B1	10
13	B1	11
13	B1	12
13	B1	13
13	B1	14
13	B1	15
13	B1	16
13	B1	17
13	B1	18
13	B1	19
13	B1	20
13	B1	21
13	B1	22
13	B1	23
13	B1	24
13	B1	25
13	B1	26
13	B1	27
13	B1	28
13	B1	29
13	B1	30
13	B1	31
13	B1	32
13	B1	33
13	B1	34
13	B1	35
13	B1	36
13	B1	37
13	B1	38
13	B1	39
13	B1	40
14	B2	1
14	B2	2
14	B2	3
14	B2	4
14	B2	5
14	B2	6
14	B2	7
14	B2	8
14	B2	9
14	B2	10
14	B2	11
14	B2	12
14	B2	13
14	B2	14
14	B2	15
14	B2	16
14	B2	17
14	B2	18
14	B2	19
14	B2	20
14	B2	21
14	B2	22
14	B2	23
14	B2	24
14	B2	25
14	B2	26
14	B2	27
14	B2	28
14	B2	29
14	B2	30
14	B2	31
14	B2	32
14	B2	33
14	B2	34
14	B2	35
14	B2	36
14	B2	37
14	B2	38
14	B2	39
14	B2	40
15	B3	1
15	B3	2
15	B3	3
15	B3	4
15	B3	5
15	B3	6
15	B3	7
15	B3	8
15	B3	9
15	B3	10
15	B3	11
15	B3	12
15	B3	13
15	B3	14
15	B3	15
15	B3	16
15	B3	17
15	B3	18
15	B3	19
15	B3	20
15	B3	21
15	B3	22
15	B3	23
15	B3	24
15	B3	25
15	B3	26
15	B3	27
15	B3	28
15	B3	29
15	B3	30
15	B3	31
15	B3	32
15	B3	33
15	B3	34
15	B3	35
15	B3	36
15	B3	37
15	B3	38
15	B3	39
15	B3	40
16	B4	1
16	B4	2
16	B4	3
16	B4	4
16	B4	5
16	B4	6
16	B4	7
16	B4	8
16	B4	9
16	B4	10
16	B4	11
16	B4	12
16	B4	13
16	B4	14
16	B4	15
16	B4	16
16	B4	17
16	B4	18
16	B4	19
16	B4	20
16	B4	21
16	B4	22
16	B4	23
16	B4	24
16	B4	25
16	B4	26
16	B4	27
16	B4	28
16	B4	29
16	B4	30
16	B4	31
16	B4	32
16	B4	33
16	B4	34
16	B4	35
16	B4	36
16	B4	37
16	B4	38
16	B4	39
16	B4	40
17	B5	1
17	B5	2
17	B5	3
17	B5	4
17	B5	5
17	B5	6
17	B5	7
17	B5	8
17	B5	9
17	B5	10
17	B5	11
17	B5	12
17	B5	13
17	B5	14
17	B5	15
17	B5	16
17	B5	17
17	B5	18
17	B5	19
17	B5	20
17	B5	21
17	B5	22
17	B5	23
17	B5	24
17	B5	25
17	B5	26
17	B5	27
17	B5	28
17	B5	29
17	B5	30
17	B5	31
17	B5	32
17	B5	33
17	B5	34
17	B5	35
17	B5	36
17	B5	37
17	B5	38
17	B5	39
17	B5	40
18	B6	1
18	B6	2
18	B6	3
18	B6	4
18	B6	5
18	B6	6
18	B6	7
18	B6	8
18	B6	9
18	B6	10
18	B6	11
18	B6	12
18	B6	13
18	B6	14
18	B6	15
18	B6	16
18	B6	17
18	B6	18
18	B6	19
18	B6	20
18	B6	21
18	B6	22
18	B6	23
18	B6	24
18	B6	25
18	B6	26
18	B6	27
18	B6	28
18	B6	29
18	B6	30
18	B6	31
18	B6	32
18	B6	33
18	B6	34
18	B6	35
18	B6	36
18	B6	37
18	B6	38
18	B6	39
18	B6	40
19	B7	1
19	B7	2
19	B7	3
19	B7	4
19	B7	5
19	B7	6
19	B7	7
19	B7	8
19	B7	9
19	B7	10
19	B7	11
19	B7	12
19	B7	13
19	B7	14
19	B7	15
19	B7	16
19	B7	17
19	B7	18
19	B7	19
19	B7	20
19	B7	21
19	B7	22
19	B7	23
19	B7	24
19	B7	25
19	B7	26
19	B7	27
19	B7	28
19	B7	29
19	B7	30
19	B7	31
19	B7	32
19	B7	33
19	B7	34
19	B7	35
19	B7	36
19	B7	37
19	B7	38
19	B7	39
19	B7	40
20	B8	1
20	B8	2
20	B8	3
20	B8	4
20	B8	5
20	B8	6
20	B8	7
20	B8	8
20	B8	9
20	B8	10
20	B8	11
20	B8	12
20	B8	13
20	B8	14
20	B8	15
20	B8	16
20	B8	17
20	B8	18
20	B8	19
20	B8	20
20	B8	21
20	B8	22
20	B8	23
20	B8	24
20	B8	25
20	B8	26
20	B8	27
20	B8	28
20	B8	29
20	B8	30
20	B8	31
20	B8	32
20	B8	33
20	B8	34
20	B8	35
20	B8	36
20	B8	37
20	B8	38
20	B8	39
20	B8	40
21	B9	1
21	B9	2
21	B9	3
21	B9	4
21	B9	5
21	B9	6
21	B9	7
21	B9	8
21	B9	9
21	B9	10
21	B9	11
21	B9	12
21	B9	13
21	B9	14
21	B9	15
21	B9	16
21	B9	17
21	B9	18
21	B9	19
21	B9	20
21	B9	21
21	B9	22
21	B9	23
21	B9	24
21	B9	25
21	B9	26
21	B9	27
21	B9	28
21	B9	29
21	B9	30
21	B9	31
21	B9	32
21	B9	33
21	B9	34
21	B9	35
21	B9	36
21	B9	37
21	B9	38
21	B9	39
21	B9	40
22	B10	1
22	B10	2
22	B10	3
22	B10	4
22	B10	5
22	B10	6
22	B10	7
22	B10	8
22	B10	9
22	B10	10
22	B10	11
22	B10	12
22	B10	13
22	B10	14
22	B10	15
22	B10	16
22	B10	17
22	B10	18
22	B10	19
22	B10	20
22	B10	21
22	B10	22
22	B10	23
22	B10	24
22	B10	25
22	B10	26
22	B10	27
22	B10	28
22	B10	29
22	B10	30
22	B10	31
22	B10	32
22	B10	33
22	B10	34
22	B10	35
22	B10	36
22	B10	37
22	B10	38
22	B10	39
22	B10	40
23	B11	1
23	B11	2
23	B11	3
23	B11	4
23	B11	5
23	B11	6
23	B11	7
23	B11	8
23	B11	9
23	B11	10
23	B11	11
23	B11	12
23	B11	13
23	B11	14
23	B11	15
23	B11	16
23	B11	17
23	B11	18
23	B11	19
23	B11	20
23	B11	21
23	B11	22
23	B11	23
23	B11	24
23	B11	25
23	B11	26
23	B11	27
23	B11	28
23	B11	29
23	B11	30
23	B11	31
23	B11	32
23	B11	33
23	B11	34
23	B11	35
23	B11	36
23	B11	37
23	B11	38
23	B11	39
23	B11	40
24	B12	1
24	B12	2
24	B12	3
24	B12	4
24	B12	5
24	B12	6
24	B12	7
24	B12	8
24	B12	9
24	B12	10
24	B12	11
24	B12	12
24	B12	13
24	B12	14
24	B12	15
24	B12	16
24	B12	17
24	B12	18
24	B12	19
24	B12	20
24	B12	21
24	B12	22
24	B12	23
24	B12	24
24	B12	25
24	B12	26
24	B12	27
24	B12	28
24	B12	29
24	B12	30
24	B12	31
24	B12	32
24	B12	33
24	B12	34
24	B12	35
24	B12	36
24	B12	37
24	B12	38
24	B12	39
24	B12	40
25	C1	1	Target 1	0.34077	-0.0262572
25	C1	2	Target 1	0.351019	-0.016015
25	C1	3	Target 1	0.357805	-0.00923633
25	C1	4	Target 1	0.364187	-0.00286044
25	C1	5	Target 1	0.366726	-0.00032829
25	C1	6	Target 1	0.370379	0.00331715
25	C1	7	Target 1	0.371816	0.00474709
25	C1	8	Target 1	0.371151	0.00407596
25	C1	9	Target 1	0.369968	0.00288532
25	C1	10	Target 1	0.370318	0.00322839
25	C1	11	Target 1	0.367965	0.00086834
25	C1	12	Target 1	0.367175	7.1834e-05
25	C1	13	Target 1	0.368621	0.00151134
25	C1	14	Target 1	0.36703	-8.67916e-05
25	C1	15	Target 1	0.364105	-0.00301863
25	C1	16	Target 1	0.364045	-0.00308573
25	C1	17	Target 1	0.366385	-0.000752304
25	C1	18	Target 1	0.366349	-0.000795675
25	C1	19	Target 1	0.36661	-0.000541232
25	C1	20	Target 1	0.372001	0.00484276
25	C1	21	Target 1	0.381517	0.0143512
25	C1	22	Target 1	0.401159	0.0339865
25	C1	23	Target 1	0.443509	0.0763294
25	C1	24	Target 1	0.514787	0.1476
25	C1	25	Target 1	0.635359	0.268165
25	C1	26	Target 1	0.81052	0.44332
25	C1	27	Target 1	1.02977	0.662561
25	C1	28	Target 1	1.23443	0.867218
25	C1	29	Target 1	1.4162	1.04898
25	C1	30	Target 1	1.55622	1.18899
25	C1	31	Target 1	1.67042	1.30319
25	C1	32	Target 1	1.73785	1.37061
25	C1	33	Target 1	1.78511	1.41787
25	C1	34	Target 1	1.82396	1.4567
25	C1	35	Target 1	1.85561	1.48835
25	C1	36	Target 1	1.87727	1.51
25	C1	37	Target 1	1.89463	1.52735
25	C1	38	Target 1	1.90269	1.53541
25	C1	39	Target 1	1.92956	1.56227
25	C1	40	Target 1	1.95497	1.58767
26	C2	1	Target 1	0.37584	-0.0249188
26	C2	2	Target 1	0.388701	-0.0125616
26	C2	3	Target 1	0.398211	-0.00355545
26	C2	4	Target 1	0.401058	-0.00121227
26	C2	5	Target 1	0.401913	-0.000861012
26	C2	6	Target 1	0.403008	-0.000269075
26	C2	7	Target 1	0.408109	0.00432779
26	C2	8	Target 1	0.40455	0.000264573
26	C2	9	Target 1	0.402553	-0.00223602
26	C2	10	Target 1	0.406245	0.000952447
26	C2	11	Target 1	0.411203	0.00540677
26	C2	12	Target 1	0.409385	0.00308484
26	C2	13	Target 1	0.407389	0.000585114
26	C2	14	Target 1	0.407843	0.000535467
26	C2	15	Target 1	0.40558	-0.00223135
26	C2	16	Target 1	0.404493	-0.00382168
26	C2	17	Target 1	0.408291	-0.000527273
26	C2	18	Target 1	0.409299	-2.33417e-05
26	C2	19	Target 1	0.409406	-0.00041953
26	C2	20	Target 1	0.415391	0.0050613
26	C2	21	Target 1	0.423707	0.0128742
26	C2	22	Target 1	0.431879	0.0205419
26	C2	23	Target 1	0.471557	0.0597165
26	C2	24	Target 1	0.524046	0.111702
26	C2	25	Target 1	0.617613	0.204765
26	C2	26	Target 1	0.774811	0.361459
26	C2	27	Target 1	0.976217	0.562362
26	C2	28	Target 1	1.1974	0.783045
26	C2	29	Target 1	1.4149	1.00003
26	C2	30	Target 1	1.59484	1.17947
26	C2	31	Target 1	1.72668	1.31081
26	C2	32	Target 1	1.81639	1.40002
26	C2	33	Target 1	1.8694	1.45252
26	C2	34	Target 1	1.91876	1.50138
26	C2	35	Target 1	1.96685	1.54897
26	C2	36	Target 1	1.99153	1.57314
26	C2	37	Target 1	2.00415	1.58525
26	C2	38	Target 1	2.01256	1.59316
26	C2	39	Target 1	2.0493	1.6294
26	C2	40	Target 1	2.08228	1.66188
27	C3	1	Target 1	0.430336	-0.0350742
27	C3	2	Target 1	0.442971	-0.0231808
27	C3	3	Target 1	0.454033	-0.01286
27	C3	4	Target 1	0.464129	-0.00350475
27	C3	5	Target 1	0.470806	0.00243068
27	C3	6	Target 1	0.475919	0.00680302
27	C3	7	Target 1	0.477987	0.00812961
27	C3	8	Target 1	0.472505	0.00190663
27	C3	9	Target 1	0.469968	-0.00137157
27	C3	10	Target 1	0.472734	0.000653925
27	C3	11	Target 1	0.477643	0.00482217
27	C3	12	Target 1	0.476319	0.00275631
27	C3	13	Target 1	0.4744	9.69348e-05
27	C3	14	Target 1	0.474662	-0.000382401
27	C3	15	Target 1	0.471124	-0.00466156
27	C3	16	Target 1	0.472066	-0.00446048
27	C3	17	Target 1	0.478616	0.00134844
27	C3	18	Target 1	0.477326	-0.000682757
27	C3	19	Target 1	0.476362	-0.00238765
27	C3	20	Target 1	0.480854	0.00136342
27	C3	21	Target 1	0.487202	0.00697008
27	C3	22	Target 1	0.49475	0.0137772
27	C3	23	Target 1	0.52055	0.0388356
27	C3	24	Target 1	0.566053	0.0835979
27	C3	25	Target 1	0.641934	0.158738
27	C3	26	Target 1	0.768355	0.284418
27	C3	27	Target 1	0.947061	0.462383
27	C3	28	Target 1	1.15333	0.667909
27	C3	29	Target 1	1.36605	0.879892
27	C3	30	Target 1	1.54908	1.06218
27	C3	31	Target 1	1.69826	1.21062
27	C3	32	Target 1	1.79562	1.30724
27	C3	33	Target 1	1.84677	1.35765
27	C3	34	Target 1	1.90102	1.41115
27	C3	35	Target 1	1.94775	1.45715
27	C3	36	Target 1	1.96997	1.47863
27	C3	37	Target 1	1.98777	1.49568
27	C3	38	Target 1	2.00234	1.50951
27	C3	39	Target 1	2.03635	1.54278
27	C3	40	Target 1	2.06644	1.57213
28	C4	1	Target 1	0.475894	-0.0401517
28	C4	2	Target 1	0.491861	-0.0254153
28	C4	3	Target 1	0.506462	-0.0120437
28	C4	4	Target 1	0.518139	-0.00159724
28	C4	5	Target 1	0.521822	0.000855674
28	C4	6	Target 1	0.524947	0.0027514
28	C4	7	Target 1	0.528345	0.0049185
28	C4	8	Target 1	0.526043	0.00138699
28	C4	9	Target 1	0.525799	-8.73337e-05
28	C4	10	Target 1	0.53255	0.00543432
28	C4	11	Target 1	0.533466	0.00512026
28	C4	12	Target 1	0.531859	0.00228272
28	C4	13	Target 1	0.530177	-0.0006295
28	C4	14	Target 1	0.530825	-0.0012113
28	C4	15	Target 1	0.533556	0.000289901
28	C4	16	Target 1	0.534593	9.69002e-05
28	C4	17	Target 1	0.536279	0.000552935
28	C4	18	Target 1	0.533887	-0.00306876
28	C4	19	Target 1	0.533134	-0.00505181
28	C4	20	Target 1	0.538976	-0.000439663
28	C4	21	Target 1	0.548011	0.00736473
28	C4	22	Target 1	0.557249	0.015373
28	C4	23	Target 1	0.584199	0.0410931
28	C4	24	Target 1	0.631821	0.0874854
28	C4	25	Target 1	0.714148	0.168582
28	C4	26	Target 1	0.846114	0.299318
28	C4	27	Target 1	1.03416	0.486129
28	C4	28	Target 1	1.24233	0.693077
28	C4	29	Target 1	1.45024	0.899752
28	C4	30	Target 1	1.63509	1.08337
28	C4	31	Target 1	1.79163	1.23869
28	C4	32	Target 1	1.88031	1.32613
28	C4	33	Target 1	1.93923	1.38383
28	C4	34	Target 1	1.99718	1.44054
28	C4	35	Target 1	2.0381	1.48023
28	C4	36	Target 1	2.06384	1.50475
28	C4	37	Target 1	2.08036	1.52004
28	C4	38	Target 1	2.08944	1.52789
28	C4	39	Target 1	2.12169	1.5589
28	C4	40	Target 1	2.15658	1.59257
29	C5	1	Target 1	0.350213	-0.0173046
29	C5	2	Target 1	0.355349	-0.0125485
29	C5	3	Target 1	0.360183	-0.00809507
29	C5	4	Target 1	0.366766	-0.00189251
29	C5	5	Target 1	0.369797	0.000757768
29	C5	6	Target 1	0.372444	0.00302392
29	C5	7	Target 1	0.373382	0.00358219
29	C5	8	Target 1	0.372253	0.00207248
29	C5	9	Target 1	0.372158	0.00159634
29	C5	10	Target 1	0.377026	0.00608441
29	C5	11	Target 1	0.376928	0.00560591
29	C5	12	Target 1	0.371878	0.000175526
29	C5	13	Target 1	0.369865	-0.00221839
29	C5	14	Target 1	0.36962	-0.00284411
29	C5	15	Target 1	0.368037	-0.00480687
29	C5	16	Target 1	0.368662	-0.00456308
29	C5	17	Target 1	0.37141	-0.00219545
29	C5	18	Target 1	0.372681	-0.0013044
29	C5	19	Target 1	0.375145	0.000778791
29	C5	20	Target 1	0.374781	3.44027e-05
29	C5	21	Target 1	0.379335	0.00420814
29	C5	22	Target 1	0.387838	0.0123306
29	C5	23	Target 1	0.414453	0.0385646
29	C5	24	Target 1	0.453633	0.0773637
29	C5	25	Target 1	0.529247	0.152598
29	C5	26	Target 1	0.658223	0.281193
29	C5	27	Target 1	0.843957	0.466547
29	C5	28	Target 1	1.07092	0.693132
29	C5	29	Target 1	1.31221	0.934043
29	C5	30	Target 1	1.52427	1.14572
29	C5	31	Target 1	1.70344	1.32451
29	C5	32	Target 1	1.81791	1.4386
29	C5	33	Target 1	1.89411	1.51441
29	C5	34	Target 1	1.95741	1.57733
29	C5	35	Target 1	2.00883	1.62837
29	C5	36	Target 1	2.0386	1.65777
29	C5	37	Target 1	2.06154	1.68032
29	C5	38	Target 1	2.07946	1.69787
29	C5	39	Target 1	2.11098	1.72901
29	C5	40	Target 1	2.14614	1.76379
30	C6	1	Target 1	0.391776	-0.0356646
30	C6	2	Target 1	0.404539	-0.0234163
30	C6	3	Target 1	0.419433	-0.00903652
30	C6	4	Target 1	0.425835	-0.00314944
30	C6	5	Target 1	0.429156	-0.000342678
30	C6	6	Target 1	0.43549	0.00547606
30	C6	7	Target 1	0.436875	0.00634645
30	C6	8	Target 1	0.434738	0.00369513
30	C6	9	Target 1	0.433016	0.00145889
30	C6	10	Target 1	0.43379	0.0017181
30	C6	11	Target 1	0.435278	0.00269145
30	C6	12	Target 1	0.432947	-0.000154565
30	C6	13	Target 1	0.431288	-0.00232753
30	C6	14	Target 1	0.433055	-0.00107567
30	C6	15	Target 1	0.430297	-0.00434777
30	C6	16	Target 1	0.432053	-0.00310682
30	C6	17	Target 1	0.43728	0.00160551
30	C6	18	Target 1	0.437162	0.000973381
30	C6	19	Target 1	0.436279	-0.000423977
30	C6	20	Target 1	0.43698	-0.000238355
30	C6	21	Target 1	0.448284	0.0105515
30	C6	22	Target 1	0.45962	0.021373
30	C6	23	Target 1	0.492714	0.0539522
30	C6	24	Target 1	0.551159	0.111883
30	C6	25	Target 1	0.652329	0.212538
30	C6	26	Target 1	0.806139	0.365833
30	C6	27	Target 1	1.0193	0.578481
30	C6	28	Target 1	1.2437	0.802366
30	C6	29	Target 1	1.45596	1.01412
30	C6	30	Target 1	1.6325	1.19014
30	C6	31	Target 1	1.77375	1.33087
30	C6	32	Target 1	1.8631	1.4197
30	C6	33	Target 1	1.91599	1.47208
30	C6	34	Target 1	1.96708	1.52266
30	C6	35	Target 1	2.01137	1.56643
30	C6	36	Target 1	2.04483	1.59938
30	C6	37	Target 1	2.06147	1.61551
30	C6	38	Target 1	2.07045	1.62397
30	C6	39	Target 1	2.09881	1.65182
30	C6	40	Target 1	2.13355	1.68604
31	C7	1	Target 1	0.410799	-0.034571
31	C7	2	Target 1	0.424402	-0.0222978
31	C7	3	Target 1	0.439153	-0.00887684
31	C7	4	Target 1	0.447055	-0.00230501
31	C7	5	Target 1	0.449921	-0.000768197
31	C7	6	Target 1	0.455304	0.00328504
31	C7	7	Target 1	0.459119	0.00576966
31	C7	8	Target 1	0.455077	0.000398322
31	C7	9	Target 1	0.455333	-0.000675576
31	C7	10	Target 1	0.463347	0.00600873
31	C7	11	Target 1	0.463582	0.00491391
31	C7	12	Target 1	0.46203	0.00203202
31	C7	13	Target 1	0.461523	0.000195392
31	C7	14	Target 1	0.460976	-0.00168147
31	C7	15	Target 1	0.460994	-0.00299322
31	C7	16	Target 1	0.462152	-0.00316509
31	C7	17	Target 1	0.466257	-0.000390109
31	C7	18	Target 1	0.467639	-0.000338314
31	C7	19	Target 1	0.467898	-0.00140923
31	C7	20	Target 1	0.471814	0.0011771
31	C7	21	Target 1	0.486247	0.0142806
31	C7	22	Target 1	0.497184	0.0238874
31	C7	23	Target 1	0.533619	0.058993
31	C7	24	Target 1	0.596225	0.12027
31	C7	25	Target 1	0.712404	0.235118
31	C7	26	Target 1	0.884601	0.405986
31	C7	27	Target 1	1.09969	0.619741
31	C7	28	Target 1	1.32243	0.841151
31	C7	29	Target 1	1.5272	1.0446
31	C7	30	Target 1	1.68634	1.20241
31	C7	31	Target 1	1.8057	1.32044
31	C7	32	Target 1	1.88253	1.39593
31	C7	33	Target 1	1.93464	1.44672
31	C7	34	Target 1	1.98005	1.49079
31	C7	35	Target 1	2.01911	1.52853
31	C7	36	Target 1	2.04507	1.55315
31	C7	37	Target 1	2.06386	1.57062
31	C7	38	Target 1	2.07449	1.57992
31	C7	39	Target 1	2.10358	1.60768
31	C7	40	Target 1	2.12944	1.63221
32	C8	1	Target 1	0.314784	-0.0203647
32	C8	2	Target 1	0.323819	-0.0121127
32	C8	3	Target 1	0.329538	-0.00717586
32	C8	4	Target 1	0.334741	-0.00275495
32	C8	5	Target 1	0.336009	-0.00226981
32	C8	6	Target 1	0.337923	-0.00113848
32	C8	7	Target 1	0.343868	0.00402368
32	C8	8	Target 1	0.344867	0.00424074
32	C8	9	Target 1	0.344341	0.00293219
32	C8	10	Target 1	0.346204	0.00401281
32	C8	11	Target 1	0.346008	0.0030339
32	C8	12	Target 1	0.346425	0.00266818
32	C8	13	Target 1	0.347273	0.00273375
32	C8	14	Target 1	0.345589	0.000267354
32	C8	15	Target 1	0.344286	-0.00181835
32	C8	16	Target 1	0.344656	-0.00223075
32	C8	17	Target 1	0.34648	-0.00118926
32	C8	18	Target 1	0.346369	-0.00208216
32	C8	19	Target 1	0.346066	-0.00316832
32	C8	20	Target 1	0.349932	-8.46668e-05
32	C8	21	Target 1	0.356085	0.00528605
32	C8	22	Target 1	0.363149	0.0115673
32	C8	23	Target 1	0.385321	0.0329572
32	C8	24	Target 1	0.427009	0.0738626
32	C8	25	Target 1	0.507534	0.153605
32	C8	26	Target 1	0.632809	0.278097
32	C8	27	Target 1	0.820671	0.465177
32	C8	28	Target 1	1.04772	0.691442
32	C8	29	Target 1	1.28972	0.932666
32	C8	30	Target 1	1.5077	1.14986
32	C8	31	Target 1	1.68149	1.32287
32	C8	32	Target 1	1.79389	1.43448
32	C8	33	Target 1	1.86909	1.5089
32	C8	34	Target 1	1.93175	1.57078
32	C8	35	Target 1	1.97759	1.61583
32	C8	36	Target 1	2.01132	1.64878
32	C8	37	Target 1	2.03134	1.66802
32	C8	38	Target 1	2.0487	1.6846
32	C8	39	Target 1	2.07501	1.71012
32	C8	40	Target 1	2.10894	1.74327
33	C9	1	Target 1	0.361263	-0.0155075
33	C9	2	Target 1	0.367705	-0.00938751
33	C9	3	Target 1	0.37261	-0.00480602
33	C9	4	Target 1	0.377402	-0.00033637
33	C9	5	Target 1	0.379936	0.00187447
33	C9	6	Target 1	0.38258	0.00419576
33	C9	7	Target 1	0.382459	0.00375214
33	C9	8	Target 1	0.379529	0.000499079
33	C9	9	Target 1	0.378697	-0.000655836
33	C9	10	Target 1	0.380437	0.000761607
33	C9	11	Target 1	0.381246	0.00124832
33	C9	12	Target 1	0.380001	-0.000319949
33	C9	13	Target 1	0.380125	-0.000518775
33	C9	14	Target 1	0.379846	-0.00111984
33	C9	15	Target 1	0.375803	-0.00548563
33	C9	16	Target 1	0.375974	-0.0056377
33	C9	17	Target 1	0.37858	-0.00335435
33	C9	18	Target 1	0.383997	0.00173918
33	C9	19	Target 1	0.385877	0.00329673
33	C9	20	Target 1	0.38777	0.00486718
33	C9	21	Target 1	0.396423	0.0131971
33	C9	22	Target 1	0.414011	0.0304627
33	C9	23	Target 1	0.453597	0.0697258
33	C9	24	Target 1	0.515911	0.131717
33	C9	25	Target 1	0.62587	0.241353
33	C9	26	Target 1	0.802897	0.418057
33	C9	27	Target 1	1.03032	0.645153
33	C9	28	Target 1	1.25837	0.872881
33	C9	29	Target 1	1.46535	1.07955
33	C9	30	Target 1	1.63218	1.24605
33	C9	31	Target 1	1.767	1.38055
33	C9	32	Target 1	1.84384	1.45706
33	C9	33	Target 1	1.88805	1.50095
33	C9	34	Target 1	1.94365	1.55622
33	C9	35	Target 1	1.97887	1.59112
33	C9	36	Target 1	1.99619	1.60812
33	C9	37	Target 1	2.00791	1.61952
33	C9	38	Target 1	2.01907	1.63036
33	C9	39	Target 1	2.04457	1.65553
33	C9	40	Target 1	2.07656	1.6872
34	C10	1	Target 1	0.394758	-0.0240477
34	C10	2	Target 1	0.403887	-0.0155919
34	C10	3	Target 1	0.414112	-0.00604142
34	C10	4	Target 1	0.421728	0.000901058
34	C10	5	Target 1	0.422407	0.000905884
34	C10	6	Target 1	0.424445	0.00226964
34	C10	7	Target 1	0.426872	0.00402267
34	C10	8	Target 1	0.420258	-0.00326615
34	C10	9	Target 1	0.420242	-0.00395557
34	C10	10	Target 1	0.428827	0.00395489
34	C10	11	Target 1	0.430139	0.00459278
34	C10	12	Target 1	0.42943	0.00320971
34	C10	13	Target 1	0.428889	0.00199512
34	C10	14	Target 1	0.426988	-0.000580401
34	C10	15	Target 1	0.422522	-0.00572032
34	C10	16	Target 1	0.424349	-0.00456703
34	C10	17	Target 1	0.42993	0.000339473
34	C10	18	Target 1	0.430465	0.00020098
34	C10	19	Target 1	0.432677	0.00173869
34	C10	20	Target 1	0.438949	0.00733625
34	C10	21	Target 1	0.449305	0.0170181
34	C10	22	Target 1	0.468551	0.0355903
34	C10	23	Target 1	0.507649	0.074014
34	C10	24	Target 1	0.577245	0.142936
34	C10	25	Target 1	0.69211	0.257127
34	C10	26	Target 1	0.872619	0.436962
34	C10	27	Target 1	1.10719	0.670855
34	C10	28	Target 1	1.34376	0.906751
34	C10	29	Target 1	1.56278	1.1251
34	C10	30	Target 1	1.73905	1.30069
34	C10	31	Target 1	1.86804	1.42901
34	C10	32	Target 1	1.94069	1.50098
34	C10	33	Target 1	1.98559	1.54521
34	C10	34	Target 1	2.03235	1.5913
34	C10	35	Target 1	2.06517	1.62345
34	C10	36	Target 1	2.08923	1.64683
34	C10	37	Target 1	2.10737	1.6643
34	C10	38	Target 1	2.10984	1.6661
34	C10	39	Target 1	2.13968	1.69526
34	C10	40	Target 1	2.17349	1.72839
35	C11	1
35	C11	2
35	C11	3
35	C11	4
35	C11	5
35	C11	6
35	C11	7
35	C11	8
35	C11	9
35	C11	10
35	C11	11
35	C11	12
35	C11	13
35	C11	14
35	C11	15
35	C11	16
35	C11	17
35	C11	18
35	C11	19
35	C11	20
35	C11	21
35	C11	22
35	C11	23
35	C11	24
35	C11	25
35	C11	26
35	C11	27
35	C11	28
35	C11	29
35	C11	30
35	C11	31
35	C11	32
35	C11	33
35	C11	34
35	C11	35
35	C11	36
35	C11	37
35	C11	38
35	C11	39
35	C11	40
36	C12	1
36	C12	2
36	C12	3
36	C12	4
36	C12	5
36	C12	6
36	C12	7
36	C12	8
36	C12	9
36	C12	10
36	C12	11
36	C12	12
36	C12	13
36	C12	14
36	C12	15
36	C12	16
36	C12	17
36	C12	18
36	C12	19
36	C12	20
36	C12	21
36	C12	22
36	C12	23
36	C12	24
36	C12	25
36	C12	26
36	C12	27
36	C12	28
36	C12	29
36	C12	30
36	C12	31
36	C12	32
36	C12	33
36	C12	34
36	C12	35
36	C12	36
36	C12	37
36	C12	38
36	C12	39
36	C12	40
37	D1	1	Target 1	0.408917	-0.0227106
37	D1	2	Target 1	0.420518	-0.0111261
37	D1	3	Target 1	0.427798	-0.00386183
37	D1	4	Target 1	0.434854	0.00317808
37	D1	5	Target 1	0.431824	0.000131417
37	D1	6	Target 1	0.431692	-1.66082e-05
37	D1	7	Target 1	0.435389	0.00366452
37	D1	8	Target 1	0.43196	0.000219313
37	D1	9	Target 1	0.431042	-0.000714391
37	D1	10	Target 1	0.433379	0.00160659
37	D1	11	Target 1	0.429963	-0.00182568
37	D1	12	Target 1	0.430235	-0.0015706
37	D1	13	Target 1	0.435499	0.00367777
37	D1	14	Target 1	0.429814	-0.00202288
37	D1	15	Target 1	0.427408	-0.00444506
37	D1	16	Target 1	0.428932	-0.00293792
37	D1	17	Target 1	0.430096	-0.00178925
37	D1	18	Target 1	0.434514	0.00261214
37	D1	19	Target 1	0.436012	0.00409439
37	D1	20	Target 1	0.442246	0.010312
37	D1	21	Target 1	0.456854	0.0249035
37	D1	22	Target 1	0.480025	0.0480591
37	D1	23	Target 1	0.531574	0.0995912
37	D1	24	Target 1	0.614414	0.182415
37	D1	25	Target 1	0.751551	0.319536
37	D1	26	Target 1	0.941593	0.509562
37	D1	27	Target 1	1.15561	0.723561
37	D1	28	Target 1	1.34053	0.908467
37	D1	29	Target 1	1.49571	1.06363
37	D1	30	Target 1	1.60927	1.17717
37	D1	31	Target 1	1.70443	1.27232
37	D1	32	Target 1	1.75479	1.32266
37	D1	33	Target 1	1.78527	1.35312
37	D1	34	Target 1	1.82916	1.397
37	D1	35	Target 1	1.85781	1.42563
37	D1	36	Target 1	1.86721	1.43502
37	D1	37	Target 1	1.87432	1.44211
37	D1	38	Target 1	1.88074	1.44852
37	D1	39	Target 1	1.90167	1.46943
37	D1	40	Target 1	1.93429	1.50203
38	D2	1	Target 1	0.518993	-0.0303521
38	D2	2	Target 1	0.533455	-0.0168538
38	D2	3	Target 1	0.542456	-0.00881592
38	D2	4	Target 1	0.552292	5.60357e-05
38	D2	5	Target 1	0.56018	0.00698053
38	D2	6	Target 1	0.561049	0.00688593
38	D2	7	Target 1	0.559495	0.0043681
38	D2	8	Target 1	0.555694	-0.000395997
38	D2	9	Target 1	0.556631	-0.000423129
38	D2	10	Target 1	0.559572	0.00155472
38	D2	11	Target 1	0.555919	-0.00306239
38	D2	12	Target 1	0.554691	-0.00525394
38	D2	13	Target 1	0.557515	-0.00339411
38	D2	14	Target 1	0.558663	-0.00320971
38	D2	15	Target 1	0.558994	-0.00384195
38	D2	16	Target 1	0.563836	3.65134e-05
38	D2	17	Target 1	0.567548	0.00278505
38	D2	18	Target 1	0.568252	0.00252546
38	D2	19	Target 1	0.569895	0.00320482
38	D2	20	Target 1	0.575524	0.00787018
38	D2	21	Target 1	0.585667	0.0170494
38	D2	22	Target 1	0.598704	0.0291226
38	D2	23	Target 1	0.635344	0.064799
38	D2	24	Target 1	0.717686	0.146177
38	D2	25	Target 1	0.837609	0.265136
38	D2	26	Target 1	1.0178	0.444365
38	D2	27	Target 1	1.23124	0.656837
38	D2	28	Target 1	1.42491	0.849547
38	D2	29	Target 1	1.58783	1.0115
38	D2	30	Target 1	1.71931	1.14202
38	D2	31	Target 1	1.82515	1.2469
38	D2	32	Target 1	1.88231	1.30309
38	D2	33	Target 1	1.92049	1.34031
38	D2	34	Target 1	1.95855	1.3774
38	D2	35	Target 1	1.97888	1.39677
38	D2	36	Target 1	1.99479	1.41172
38	D2	37	Target 1	2.01276	1.42872
38	D2	38	Target 1	2.01399	1.42899
38	D2	39	Target 1	2.03373	1.44776
38	D2	40	Target 1	2.0669	1.47997
39	D3	1	Target 1	0.500211	-0.0400267
39	D3	2	Target 1	0.519196	-0.0220785
39	D3	3	Target 1	0.534992	-0.00731926
39	D3	4	Target 1	0.540574	-0.00277306
39	D3	5	Target 1	0.543534	-0.000850291
39	D3	6	Target 1	0.547697	0.00227613
39	D3	7	Target 1	0.548626	0.00216954
39	D3	8	Target 1	0.548352	0.000858872
39	D3	9	Target 1	0.548923	0.000393102
39	D3	10	Target 1	0.555342	0.0057752
39	D3	11	Target 1	0.553563	0.00295994
39	D3	12	Target 1	0.551897	0.000258039
39	D3	13	Target 1	0.554032	0.00135641
39	D3	14	Target 1	0.557905	0.00419274
39	D3	15	Target 1	0.556684	0.00193537
39	D3	16	Target 1	0.555681	-0.00010384
39	D3	17	Target 1	0.554854	-0.00196776
39	D3	18	Target 1	0.551868	-0.00599032
39	D3	19	Target 1	0.55326	-0.00563438
39	D3	20	Target 1	0.562395	0.00246355
39	D3	21	Target 1	0.567415	0.00644762
39	D3	22	Target 1	0.58149	0.0194855
39	D3	23	Target 1	0.610811	0.0477707
39	D3	24	Target 1	0.662606	0.0985286
39	D3	25	Target 1	0.750347	0.185234
39	D3	26	Target 1	0.897279	0.331129
39	D3	27	Target 1	1.09062	0.523434
39	D3	28	Target 1	1.2898	0.721576
39	D3	29	Target 1	1.47489	0.905629
39	D3	30	Target 1	1.63157	1.06128
39	D3	31	Target 1	1.7614	1.19007
39	D3	32	Target 1	1.83597	1.2636
39	D3	33	Target 1	1.87819	1.30479
39	D3	34	Target 1	1.92211	1.34767
39	D3	35	Target 1	1.9635	1.38803
39	D3	36	Target 1	1.98581	1.40929
39	D3	37	Target 1	2.00179	1.42424
39	D3	38	Target 1	2.01058	1.43199
39	D3	39	Target 1	2.04046	1.46084
39	D3	40	Target 1	2.0651	1.48444
40	D4	1	Target 1	0.531577	-0.0442139
40	D4	2	Target 1	0.55128	-0.0263083
40	D4	3	Target 1	0.564105	-0.0152792
40	D4	4	Target 1	0.579256	-0.00192465
40	D4	5	Target 1	0.5845	0.00152243
40	D4	6	Target 1	0.586225	0.0014507
40	D4	7	Target 1	0.59145	0.00487913
40	D4	8	Target 1	0.595945	0.00757693
40	D4	9	Target 1	0.596942	0.0067779
40	D4	10	Target 1	0.601963	0.0100022
40	D4	11	Target 1	0.594007	0.000249162
40	D4	12	Target 1	0.590736	-0.00481768
40	D4	13	Target 1	0.593782	-0.00356857
40	D4	14	Target 1	0.600316	0.00116854
40	D4	15	Target 1	0.598112	-0.0028324
40	D4	16	Target 1	0.598681	-0.00405927
40	D4	17	Target 1	0.60563	0.00109227
40	D4	18	Target 1	0.606431	9.69056e-05
40	D4	19	Target 1	0.60779	-0.000340324
40	D4	20	Target 1	0.607933	-0.00199408
40	D4	21	Target 1	0.614942	0.00321825
40	D4	22	Target 1	0.629511	0.0159909
40	D4	23	Target 1	0.658122	0.0428051
40	D4	24	Target 1	0.705674	0.0885607
40	D4	25	Target 1	0.793102	0.174192
40	D4	26	Target 1	0.933893	0.313186
40	D4	27	Target 1	1.12066	0.498159
40	D4	28	Target 1	1.3203	0.696001
40	D4	29	Target 1	1.51158	0.885486
40	D4	30	Target 1	1.671	1.0431
40	D4	31	Target 1	1.79234	1.16265
40	D4	32	Target 1	1.87407	1.24259
40	D4	33	Target 1	1.92631	1.29303
40	D4	34	Target 1	1.97275	1.33767
40	D4	35	Target 1	2.01072	1.37384
40	D4	36	Target 1	2.03341	1.39474
40	D4	37	Target 1	2.05171	1.41124
40	D4	38	Target 1	2.05574	1.41347
40	D4	39	Target 1	2.08322	1.43915
40	D4	40	Target 1	2.12236	1.4765
41	D5	1	Target 1	0.319968	-0.0188894
41	D5	2	Target 1	0.332656	-0.0068318
41	D5	3	Target 1	0.339152	-0.000965844
41	D5	4	Target 1	0.340636	-0.000112077
41	D5	5	Target 1	0.341629	0.000251115
41	D5	6	Target 1	0.341683	-0.000324646
41	D5	7	Target 1	0.341695	-0.000942905
41	D5	8	Target 1	0.344399	0.00113189
41	D5	9	Target 1	0.345977	0.00207915
41	D5	10	Target 1	0.345913	0.00138516
41	D5	11	Target 1	0.34703	0.00187305
41	D5	12	Target 1	0.346479	0.000691674
41	D5	13	Target 1	0.345503	-0.000914472
41	D5	14	Target 1	0.344886	-0.00216085
41	D5	15	Target 1	0.344191	-0.00348655
41	D5	16	Target 1	0.346238	-0.00206928
41	D5	17	Target 1	0.349412	0.000474664
41	D5	18	Target 1	0.349856	0.000289105
41	D5	19	Target 1	0.351824	0.00162689
41	D5	20	Target 1	0.352001	0.00117392
41	D5	21	Target 1	0.359248	0.00779133
41	D5	22	Target 1	0.371991	0.0199039
41	D5	23	Target 1	0.400567	0.0478497
41	D5	24	Target 1	0.451578	0.098231
41	D5	25	Target 1	0.535584	0.181607
41	D5	26	Target 1	0.67809	0.323483
41	D5	27	Target 1	0.886696	0.531459
41	D5	28	Target 1	1.12582	0.769958
41	D5	29	Target 1	1.36254	1.00604
41	D5	30	Target 1	1.56941	1.21229
41	D5	31	Target 1	1.72868	1.37092
41	D5	32	Target 1	1.83627	1.47789
41	D5	33	Target 1	1.90663	1.54762
41	D5	34	Target 1	1.96565	1.606
41	D5	35	Target 1	2.01031	1.65004
41	D5	36	Target 1	2.03786	1.67695
41	D5	37	Target 1	2.05798	1.69644
41	D5	38	Target 1	2.07285	1.71068
41	D5	39	Target 1	2.09816	1.73537
41	D5	40	Target 1	2.13365	1.77023
42	D6	1	Target 1	0.495221	-0.0404324
42	D6	2	Target 1	0.508121	-0.0286648
42	D6	3	Target 1	0.525947	-0.0119717
42	D6	4	Target 1	0.537929	-0.00112152
42	D6	5	Target 1	0.541818	0.0016349
42	D6	6	Target 1	0.544452	0.00313599
42	D6	7	Target 1	0.544369	0.00192077
42	D6	8	Target 1	0.544665	0.00108393
42	D6	9	Target 1	0.543922	-0.000791408
42	D6	10	Target 1	0.549021	0.00317564
42	D6	11	Target 1	0.554174	0.00719604
42	D6	12	Target 1	0.553653	0.00554243
42	D6	13	Target 1	0.55168	0.00243739
42	D6	14	Target 1	0.551278	0.000903293
42	D6	15	Target 1	0.550095	-0.0014124
42	D6	16	Target 1	0.549652	-0.00298775
42	D6	17	Target 1	0.549289	-0.00448382
42	D6	18	Target 1	0.552054	-0.00285113
42	D6	19	Target 1	0.554627	-0.00141066
42	D6	20	Target 1	0.561552	0.00438191
42	D6	21	Target 1	0.568692	0.0103903
42	D6	22	Target 1	0.587341	0.0279068
42	D6	23	Target 1	0.632409	0.0718423
42	D6	24	Target 1	0.700431	0.138732
42	D6	25	Target 1	0.814499	0.251667
42	D6	26	Target 1	0.99319	0.429226
42	D6	27	Target 1	1.21191	0.646814
42	D6	28	Target 1	1.42931	0.863085
42	D6	29	Target 1	1.61596	1.0486
42	D6	30	Target 1	1.7677	1.1992
42	D6	31	Target 1	1.89013	1.3205
42	D6	32	Target 1	1.96325	1.39249
42	D6	33	Target 1	2.00369	1.4318
42	D6	34	Target 1	2.04802	1.47499
42	D6	35	Target 1	2.08596	1.51181
42	D6	36	Target 1	2.10542	1.53013
42	D6	37	Target 1	2.12198	1.54556
42	D6	38	Target 1	2.13623	1.55868
42	D6	39	Target 1	2.17194	1.59325
42	D6	40	Target 1	2.20382	1.624
43	D7	1	Target 1	0.469989	-0.0409492
43	D7	2	Target 1	0.487697	-0.0250485
43	D7	3	Target 1	0.506075	-0.00847769
43	D7	4	Target 1	0.514423	-0.00193618
43	D7	5	Target 1	0.516045	-0.00212081
43	D7	6	Target 1	0.51974	-0.000233226
43	D7	7	Target 1	0.52555	0.00376991
43	D7	8	Target 1	0.527201	0.00361496
43	D7	9	Target 1	0.528038	0.00264426
43	D7	10	Target 1	0.533373	0.00617282
43	D7	11	Target 1	0.535022	0.00601459
43	D7	12	Target 1	0.533459	0.00264486
43	D7	13	Target 1	0.532429	-0.000191996
43	D7	14	Target 1	0.533322	-0.00110589
43	D7	15	Target 1	0.532758	-0.00347623
43	D7	16	Target 1	0.535562	-0.00247872
43	D7	17	Target 1	0.537534	-0.00231401
43	D7	18	Target 1	0.538082	-0.0035726
43	D7	19	Target 1	0.544508	0.00104595
43	D7	20	Target 1	0.552737	0.00746843
43	D7	21	Target 1	0.560798	0.0137224
43	D7	22	Target 1	0.582751	0.0338686
43	D7	23	Target 1	0.628306	0.0776167
43	D7	24	Target 1	0.704697	0.152201
43	D7	25	Target 1	0.824461	0.270158
43	D7	26	Target 1	1.00681	0.450701
43	D7	27	Target 1	1.23442	0.676508
43	D7	28	Target 1	1.45093	0.89121
43	D7	29	Target 1	1.6354	1.07387
43	D7	30	Target 1	1.78388	1.22054
43	D7	31	Target 1	1.89473	1.32958
43	D7	32	Target 1	1.95732	1.39037
43	D7	33	Target 1	1.99072	1.42196
43	D7	34	Target 1	2.03251	1.46195
43	D7	35	Target 1	2.06655	1.49418
43	D7	36	Target 1	2.08977	1.51559
43	D7	37	Target 1	2.10584	1.52986
43	D7	38	Target 1	2.1096	1.5318
43	D7	39	Target 1	2.13927	1.55967
43	D7	40	Target 1	2.17328	1.59188
44	D8	1	Target 1	0.330344	-0.0280217
44	D8	2	Target 1	0.340692	-0.0187184
44	D8	3	Target 1	0.353028	-0.00742709
44	D8	4	Target 1	0.36042	-0.00107993
44	D8	5	Target 1	0.364547	0.00200262
44	D8	6	Target 1	0.36808	0.00449059
44	D8	7	Target 1	0.36845	0.00381576
44	D8	8	Target 1	0.366704	0.00102523
44	D8	9	Target 1	0.366656	-6.71287e-05
44	D8	10	Target 1	0.369574	0.00180551
44	D8	11	Target 1	0.367831	-0.000981499
44	D8	12	Target 1	0.367563	-0.00229514
44	D8	13	Target 1	0.372154	0.00125161
44	D8	14	Target 1	0.37227	0.000323432
44	D8	15	Target 1	0.371995	-0.000996411
44	D8	16	Target 1	0.374327	0.000290167
44	D8	17	Target 1	0.373981	-0.00110052
44	D8	18	Target 1	0.373816	-0.00231039
44	D8	19	Target 1	0.376815	-0.000356089
44	D8	20	Target 1	0.379825	0.00160927
44	D8	21	Target 1	0.384791	0.005531
44	D8	22	Target 1	0.394814	0.0145093
44	D8	23	Target 1	0.422244	0.0408942
44	D8	24	Target 1	0.467224	0.0848297
44	D8	25	Target 1	0.546924	0.163485
44	D8	26	Target 1	0.685001	0.300517
44	D8	27	Target 1	0.882378	0.49685
44	D8	28	Target 1	1.11598	0.729407
44	D8	29	Target 1	1.35569	0.968069
44	D8	30	Target 1	1.56847	1.17981
44	D8	31	Target 1	1.73168	1.34197
44	D8	32	Target 1	1.83782	1.44707
44	D8	33	Target 1	1.90256	1.51076
44	D8	34	Target 1	1.95875	1.56591
44	D8	35	Target 1	1.99858	1.60469
44	D8	36	Target 1	2.02919	1.63426
44	D8	37	Target 1	2.053	1.65702
44	D8	38	Target 1	2.06363	1.6666
44	D8	39	Target 1	2.09482	1.69676
44	D8	40	Target 1	2.13412	1.73501
45	D9	1	Target 1	0.414954	-0.0257628
45	D9	2	Target 1	0.425949	-0.0156841
45	D9	3	Target 1	0.43537	-0.00717901
45	D9	4	Target 1	0.440463	-0.00300195
45	D9	5	Target 1	0.44325	-0.00113167
45	D9	6	Target 1	0.448686	0.00338836
45	D9	7	Target 1	0.450023	0.00380875
45	D9	8	Target 1	0.44738	0.000249904
45	D9	9	Target 1	0.448268	0.000220847
45	D9	10	Target 1	0.452346	0.00338299
45	D9	11	Target 1	0.454562	0.00468291
45	D9	12	Target 1	0.454371	0.00357537
45	D9	13	Target 1	0.454446	0.0027345
45	D9	14	Target 1	0.452916	0.000288201
45	D9	15	Target 1	0.450449	-0.00309576
45	D9	16	Target 1	0.451872	-0.00258877
45	D9	17	Target 1	0.452357	-0.00301986
45	D9	18	Target 1	0.452722	-0.00357093
45	D9	19	Target 1	0.458466	0.00125612
45	D9	20	Target 1	0.4638	0.00567426
45	D9	21	Target 1	0.474063	0.0150211
45	D9	22	Target 1	0.498	0.0380418
45	D9	23	Target 1	0.545201	0.0843261
45	D9	24	Target 1	0.619727	0.157936
45	D9	25	Target 1	0.748777	0.28607
45	D9	26	Target 1	0.941967	0.478344
45	D9	27	Target 1	1.16684	0.702304
45	D9	28	Target 1	1.38672	0.921265
45	D9	29	Target 1	1.57165	1.10528
45	D9	30	Target 1	1.71671	1.24943
45	D9	31	Target 1	1.82915	1.36095
45	D9	32	Target 1	1.88522	1.4161
45	D9	33	Target 1	1.92236	1.45232
45	D9	34	Target 1	1.96169	1.49073
45	D9	35	Target 1	1.9952	1.52333
45	D9	36	Target 1	2.01741	1.54462
45	D9	37	Target 1	2.03103	1.55733
45	D9	38	Target 1	2.0378	1.56319
45	D9	39	Target 1	2.06482	1.58929
45	D9	40	Target 1	2.09711	1.62066
46	D10	1	Target 1	0.386015	-0.0235315
46	D10	2	Target 1	0.395296	-0.0150334
46	D10	3	Target 1	0.407505	-0.00360834
46	D10	4	Target 1	0.411043	-0.000853704
46	D10	5	Target 1	0.414751	0.00207078
46	D10	6	Target 1	0.415688	0.00222495
46	D10	7	Target 1	0.415423	0.00117619
46	D10	8	Target 1	0.415571	0.000540277
46	D10	9	Target 1	0.417579	0.00176555
46	D10	10	Target 1	0.419155	0.0025583
46	D10	11	Target 1	0.414506	-0.00287477
46	D10	12	Target 1	0.41339	-0.00477371
46	D10	13	Target 1	0.417591	-0.00135597
46	D10	14	Target 1	0.423111	0.00338067
46	D10	15	Target 1	0.421851	0.00133702
46	D10	16	Target 1	0.420373	-0.000924372
46	D10	17	Target 1	0.420654	-0.00142713
46	D10	18	Target 1	0.422676	-0.000187908
46	D10	19	Target 1	0.4246	0.00095216
46	D10	20	Target 1	0.430677	0.0062459
46	D10	21	Target 1	0.440452	0.0152373
46	D10	22	Target 1	0.46026	0.0342616
46	D10	23	Target 1	0.503197	0.0764158
46	D10	24	Target 1	0.570455	0.14289
46	D10	25	Target 1	0.694392	0.266044
46	D10	26	Target 1	0.875323	0.446191
46	D10	27	Target 1	1.11066	0.680745
46	D10	28	Target 1	1.34813	0.917429
46	D10	29	Target 1	1.55613	1.12465
46	D10	30	Target 1	1.71862	1.28636
46	D10	31	Target 1	1.83873	1.40568
46	D10	32	Target 1	1.91233	1.4785
46	D10	33	Target 1	1.95535	1.52074
46	D10	34	Target 1	1.9984	1.563
46	D10	35	Target 1	2.03006	1.59388
46	D10	36	Target 1	2.05052	1.61356
46	D10	37	Target 1	2.0697	1.63196
46	D10	38	Target 1	2.07728	1.63875
46	D10	39	Target 1	2.10226	1.66295
46	D10	40	Target 1	2.1326	1.6925
47	D11	1
47	D11	2
47	D11	3
47	D11	4
47	D11	5
47	D11	6
47	D11	7
47	D11	8
47	D11	9
47	D11	10
47	D11	11
47	D11	12
47	D11	13
47	D11	14
47	D11	15
47	D11	16
47	D11	17
47	D11	18
47	D11	19
47	D11	20
47	D11	21
47	D11	22
47	D11	23
47	D11	24
47	D11	25
47	D11	26
47	D11	27
47	D11	28
47	D11	29
47	D11	30
47	D11	31
47	D11	32
47	D11	33
47	D11	34
47	D11	35
47	D11	36
47	D11	37
47	D11	38
47	D11	39
47	D11	40
48	D12	1
48	D12	2
48	D12	3
48	D12	4
48	D12	5
48	D12	6
48	D12	7
48	D12	8
48	D12	9
48	D12	10
48	D12	11
48	D12	12
48	D12	13
48	D12	14
48	D12	15
48	D12	16
48	D12	17
48	D12	18
48	D12	19
48	D12	20
48	D12	21
48	D12	22
48	D12	23
48	D12	24
48	D12	25
48	D12	26
48	D12	27
48	D12	28
48	D12	29
48	D12	30
48	D12	31
48	D12	32
48	D12	33
48	D12	34
48	D12	35
48	D12	36
48	D12	37
48	D12	38
48	D12	39
48	D12	40
49	E1	1
49	E1	2
49	E1	3
49	E1	4
49	E1	5
49	E1	6
49	E1	7
49	E1	8
49	E1	9
49	E1	10
49	E1	11
49	E1	12
49	E1	13
49	E1	14
49	E1	15
49	E1	16
49	E1	17
49	E1	18
49	E1	19
49	E1	20
49	E1	21
49	E1	22
49	E1	23
49	E1	24
49	E1	25
49	E1	26
49	E1	27
49	E1	28
49	E1	29
49	E1	30
49	E1	31
49	E1	32
49	E1	33
49	E1	34
49	E1	35
49	E1	36
49	E1	37
[truncated: 1,883 more rows]

## Sheet: Results
Block Type	96-Well 0.2-mL Block
Calibration Background is expired	No
Calibration Background performed on	09-15-2016
Calibration Pure Dye ABY is expired	No
Calibration Pure Dye ABY performed on	09-15-2016
Calibration Pure Dye FAM is expired	No
Calibration Pure Dye FAM performed on	09-15-2016
Calibration Pure Dye JUN is expired	No
Calibration Pure Dye JUN performed on	09-15-2016
Calibration Pure Dye NED is expired	No
Calibration Pure Dye NED performed on	09-15-2016
Calibration Pure Dye ROX is expired	No
Calibration Pure Dye ROX performed on	09-15-2016
Calibration Pure Dye SYBR is expired	No
Calibration Pure Dye SYBR performed on	09-15-2016
Calibration Pure Dye TAMRA is expired	No
Calibration Pure Dye TAMRA performed on	09-15-2016
Calibration Pure Dye VIC is expired	No
Calibration Pure Dye VIC performed on	09-15-2016
Calibration ROI is expired	No
Calibration ROI performed on	09-15-2016
Calibration Uniformity is expired	No
Calibration Uniformity performed on	09-15-2016
Chemistry	SYBR_GREEN
Date Created	2018-02-04 21:22:30 PM CST
Experiment Barcode
Experiment Comment
Experiment File Name	G:\wgh\小麦SYP基因家族鉴定与分析\定量结果\Q3\2018-02-02_100719 SYP3.eds
Experiment Name	2018-02-02_100719
Experiment Run End Time	2018-02-03 06:19:07 AM CST
Experiment Type	Comparative Cт (ΔΔCт)
Instrument Name	272321075
Instrument Serial Number	272321075
Instrument Type	QuantStudio™ 3 System
Passive Reference	ROX
Post-read Stage/Step
Pre-read Stage/Step
Quantification Cycle Method	Ct
Signal Smoothing On	true
Stage where Melt Analysis is performed	Stage3
Stage/ Cycle where Ct Analysis is performed	Stage2, Step2
User Name
Well	Well Position	Omit	Sample Name	Target Name	Task	Reporter	Quencher	Quantity	Quantity Mean	Quantity SD	RQ	RQ Min	RQ Max	CT	Ct Mean	Ct SD	Delta Ct	Delta Ct Mean	Delta Ct SD	Delta Ct SE	Delta Delta Ct	Automatic Ct Threshold	Ct Threshold	Automatic Baseline	Baseline Start	Baseline End	Amp Status	Comments	Cq Conf	Tm1	Tm2	Tm3	Tm4
25	C1	FALSE	Sample 1	Target 1	UNKNOWN	SYBR	None							23.4829	23.2938	0.267436						TRUE	0.105818	TRUE	3	19	Amp		0.945141	81.2288
26	C2	FALSE	Sample 3	Target 1	UNKNOWN	SYBR	None							23.9294	23.747	0.257993						TRUE	0.105818	TRUE	3	19	Amp		0.940102	81.2288
27	C3	FALSE	Sample 5	Target 1	UNKNOWN	SYBR	None							24.3573	24.2263	0.185256						TRUE	0.105818	TRUE	3	20	Amp		0.912506	81.2288
28	C4	FALSE	Sample 7	Target 1	UNKNOWN	SYBR	None							24.2761	24.2454	0.0433809						TRUE	0.105818	TRUE	3	19	Amp		0.893391	81.3837
29	C5	FALSE	Sample 9	Target 1	UNKNOWN	SYBR	None							24.4332	24.2881	0.20508						TRUE	0.105818	TRUE	3	21	Amp		0.959784	81.2288
30	C6	FALSE	Sample 11	Target 1	UNKNOWN	SYBR	None							23.9164	23.7597	0.221587						TRUE	0.105818	TRUE	3	19	Amp		0.920057	81.3837
31	C7	FALSE	Sample 13	Target 1	UNKNOWN	SYBR	None							23.8001	23.6301	0.240416						TRUE	0.105818	TRUE	3	19	Amp		0.903539	81.3837
32	C8	FALSE	Sample 15	Target 1	UNKNOWN	SYBR	None							24.4659	24.3955	0.0995637						TRUE	0.105818	TRUE	3	20	Amp		0.945515	81.3837
33	C9	FALSE	Sample 17	Target 1	UNKNOWN	SYBR	None							23.6721	23.5255	0.207391						TRUE	0.105818	TRUE	3	20	Amp		0.958896	81.2288
34	C10	FALSE	Sample 19	Target 1	UNKNOWN	SYBR	None							23.5477	23.534	0.019254						TRUE	0.105818	TRUE	3	19	Amp		0.939305	81.2288
37	D1	FALSE	Sample 1	Target 1	UNKNOWN	SYBR	None							23.1047	23.2938	0.267436						TRUE	0.105818	TRUE	3	19	Amp		0.947313	81.2288
38	D2	FALSE	Sample 3	Target 1	UNKNOWN	SYBR	None							23.5645	23.747	0.257993						TRUE	0.105818	TRUE	3	19	Amp		0.906409	81.2288
39	D3	FALSE	Sample 5	Target 1	UNKNOWN	SYBR	None							24.0953	24.2263	0.185256						TRUE	0.105818	TRUE	3	20	Amp		0.89398	81.2288
40	D4	FALSE	Sample 7	Target 1	UNKNOWN	SYBR	None							24.2147	24.2454	0.0433809						TRUE	0.105818	TRUE	3	20	Amp		0.866544	81.3837
41	D5	FALSE	Sample 9	Target 1	UNKNOWN	SYBR	None							24.1431	24.2881	0.20508						TRUE	0.105818	TRUE	3	20	Amp		0.953115	81.3837
42	D6	FALSE	Sample 11	Target 1	UNKNOWN	SYBR	None							23.603	23.7597	0.221587						TRUE	0.105818	TRUE	3	19	Amp		0.896866	81.3837
43	D7	FALSE	Sample 13	Target 1	UNKNOWN	SYBR	None							23.4601	23.6301	0.240416						TRUE	0.105818	TRUE	3	19	Amp		0.879414	81.5387
44	D8	FALSE	Sample 15	Target 1	UNKNOWN	SYBR	None							24.3251	24.3955	0.0995637						TRUE	0.105818	TRUE	3	20	Amp		0.927122	81.5387
45	D9	FALSE	Sample 17	Target 1	UNKNOWN	SYBR	None							23.3788	23.5255	0.207391						TRUE	0.105818	TRUE	3	19	Amp		0.927561	81.2288
46	D10	FALSE	Sample 19	Target 1	UNKNOWN	SYBR	None							23.5204	23.534	0.019254						TRUE	0.105818	TRUE	3	19	Amp		0.935857	81.2288
73	G1	FALSE	Sample 2	Target 1	UNKNOWN	SYBR	None							23.7069	23.486	0.312329						TRUE	0.105818	TRUE	3	20	Amp		0.980084	81.0738
74	G2	FALSE	Sample 4	Target 1	UNKNOWN	SYBR	None							24.1117	24.1113	0.000558361						TRUE	0.105818	TRUE	3	21	Amp		0.959884	81.0738
75	G3	FALSE	Sample 6	Target 1	UNKNOWN	SYBR	None							24.3764	24.1704	0.29137						TRUE	0.105818	TRUE	3	20	Amp		0.943857	81.3837
76	G4	FALSE	Sample 8	Target 1	UNKNOWN	SYBR	None							24.0901	23.9842	0.149826						TRUE	0.105818	TRUE	3	20	Amp		0.914821	81.3837
77	G5	FALSE	Sample 10	Target 1	UNKNOWN	SYBR	None							24.5035	24.6999	0.27772						TRUE	0.105818	TRUE	3	21	Amp		0.927657	81.3837
78	G6	FALSE	Sample 12	Target 1	UNKNOWN	SYBR	None							24.045	23.758	0.405957						TRUE	0.105818	TRUE	3	20	Amp		0.975054	81.3837
79	G7	FALSE	Sample 14	Target 1	UNKNOWN	SYBR	None							24.5018	24.3468	0.219115						TRUE	0.105818	TRUE	3	20	Amp		0.949179	81.3837
80	G8	FALSE	Sample 16	Target 1	UNKNOWN	SYBR	None							23.5411	23.5217	0.0274083						TRUE	0.105818	TRUE	3	20	Amp		0.932999	81.3837
81	G9	FALSE	Sample 18	Target 1	UNKNOWN	SYBR	None							24.3007	24.0289	0.384316						TRUE	0.105818	TRUE	3	20	Amp		0.919821	81.2288
82	G10	FALSE	Sample 20	Target 1	UNKNOWN	SYBR	None							23.4555	23.4266	0.0409141						TRUE	0.105818	TRUE	3	19	Amp		0.970633	81.2288
85	H1	FALSE	Sample 2	Target 1	UNKNOWN	SYBR	None							23.2652	23.486	0.312329						TRUE	0.105818	TRUE	3	19	Amp		0.974176	81.0738
86	H2	FALSE	Sample 4	Target 1	UNKNOWN	SYBR	None							24.1109	24.1113	0.000558361						TRUE	0.105818	TRUE	3	20	Amp		0.96734	81.0738
87	H3	FALSE	Sample 6	Target 1	UNKNOWN	SYBR	None							23.9644	24.1704	0.29137						TRUE	0.105818	TRUE	3	20	Amp		0.91515	81.2288
88	H4	FALSE	Sample 8	Target 1	UNKNOWN	SYBR	None							23.8782	23.9842	0.149826						TRUE	0.105818	TRUE	3	20	Amp		0.981857	81.3837
89	H5	FALSE	Sample 10	Target 1	UNKNOWN	SYBR	None							24.8963	24.6999	0.27772						TRUE	0.105818	TRUE	3	20	Amp		0.964858	81.0738
90	H6	FALSE	Sample 12	Target 1	UNKNOWN	SYBR	None							23.4709	23.758	0.405957						TRUE	0.105818	TRUE	3	19	Amp		0.966203	81.3837
91	H7	FALSE	Sample 14	Target 1	UNKNOWN	SYBR	None							24.1919	24.3468	0.219115						TRUE	0.105818	TRUE	3	20	Amp		0.942565	81.3837
92	H8	FALSE	Sample 16	Target 1	UNKNOWN	SYBR	None							23.5024	23.5217	0.0274083						TRUE	0.105818	TRUE	3	20	Amp		0.946719	81.3837
93	H9	FALSE	Sample 18	Target 1	UNKNOWN	SYBR	None							23.7572	24.0289	0.384316						TRUE	0.105818	TRUE	3	19	Amp		0.908144	81.2288
94	H10	FALSE	Sample 20	Target 1	UNKNOWN	SYBR	None							23.3976	23.4266	0.0409141						TRUE	0.105818	TRUE	3	19	Amp		0.922656	81.2288
Analysis Type	Singleplex
Endogenous Control	Target 1
RQ Min/Max Confidence Level	95.0
Reference Sample	Sample 3

## Sheet: Melt Curve Raw Data
Block Type	96-Well 0.2-mL Block
Calibration Background is expired	No
Calibration Background performed on	09-15-2016
Calibration Pure Dye ABY is expired	No
Calibration Pure Dye ABY performed on	09-15-2016
Calibration Pure Dye FAM is expired	No
Calibration Pure Dye FAM performed on	09-15-2016
Calibration Pure Dye JUN is expired	No
Calibration Pure Dye JUN performed on	09-15-2016
Calibration Pure Dye NED is expired	No
Calibration Pure Dye NED performed on	09-15-2016
Calibration Pure Dye ROX is expired	No
Calibration Pure Dye ROX performed on	09-15-2016
Calibration Pure Dye SYBR is expired	No
Calibration Pure Dye SYBR performed on	09-15-2016
Calibration Pure Dye TAMRA is expired	No
Calibration Pure Dye TAMRA performed on	09-15-2016
Calibration Pure Dye VIC is expired	No
Calibration Pure Dye VIC performed on	09-15-2016
Calibration ROI is expired	No
Calibration ROI performed on	09-15-2016
Calibration Uniformity is expired	No
Calibration Uniformity performed on	09-15-2016
Chemistry	SYBR_GREEN
Date Created	2018-02-04 21:22:30 PM CST
Experiment Barcode
Experiment Comment
Experiment File Name	G:\wgh\小麦SYP基因家族鉴定与分析\定量结果\Q3\2018-02-02_100719 SYP3.eds
Experiment Name	2018-02-02_100719
Experiment Run End Time	2018-02-03 06:19:07 AM CST
Experiment Type	Comparative Cт (ΔΔCт)
Instrument Name	272321075
Instrument Serial Number	272321075
Instrument Type	QuantStudio™ 3 System
Passive Reference	ROX
Post-read Stage/Step
Pre-read Stage/Step
Quantification Cycle Method	Ct
Signal Smoothing On	true
Stage where Melt Analysis is performed	Stage3
Stage/ Cycle where Ct Analysis is performed	Stage2, Step2
User Name
Well	Well Position	Reading	Temperature	Fluorescence	Derivative	Target Name
25	C1	1	60.0004	447735	9833.65	Target 1
25	C1	2	60.3103	444337	10092.8	Target 1
25	C1	3	60.6202	438457	10288.1	Target 1
25	C1	4	60.9301	440626	10311.5	Target 1
25	C1	5	61.24	432511	10128.9	Target 1
25	C1	6	61.5499	428850	9839.4	Target 1
25	C1	7	61.8598	424945	9535.14	Target 1
25	C1	8	62.1697	425270	9350.65	Target 1
25	C1	9	62.4796	421033	9380.22	Target 1
25	C1	10	62.7895	418427	9632.63	Target 1
25	C1	11	63.0994	418858	10025.8	Target 1
25	C1	12	63.4093	412075	10472.8	Target 1
25	C1	13	63.7192	409001	10809.4	Target 1
25	C1	14	64.0291	403180	10947.6	Target 1
25	C1	15	64.339	399935	10919.9	Target 1
25	C1	16	64.6489	395278	10818.7	Target 1
25	C1	17	64.9588	396105	10731.5	Target 1
25	C1	18	65.2688	390280	10692.2	Target 1
25	C1	19	65.5787	387830	10675.8	Target 1
25	C1	20	65.8886	382610	10635.4	Target 1
25	C1	21	66.1985	380398	10548.9	Target 1
25	C1	22	66.5084	373942	10442.3	Target 1
25	C1	23	66.8183	373381	10375.7	Target 1
25	C1	24	67.1282	372193	10405.6	Target 1
25	C1	25	67.4381	365373	10552.2	Target 1
25	C1	26	67.748	363353	10788.6	Target 1
25	C1	27	68.0579	362137	11056	Target 1
25	C1	28	68.3678	354766	11290.7	Target 1
25	C1	29	68.6777	352119	11447.3	Target 1
25	C1	30	68.9876	348081	11509	Target 1
25	C1	31	69.2975	345536	11484.6	Target 1
25	C1	32	69.6074	342017	11399.4	Target 1
25	C1	33	69.9173	334111	11283.9	Target 1
25	C1	34	70.2272	335028	11162.5	Target 1
25	C1	35	70.5371	332302	11046.8	Target 1
25	C1	36	70.847	323939	10935.1	Target 1
25	C1	37	71.1569	324712	10821.8	Target 1
25	C1	38	71.4668	318478	10706.5	Target 1
25	C1	39	71.7767	316703	10598.3	Target 1
25	C1	40	72.0866	312535	10506.9	Target 1
25	C1	41	72.3965	309670	10432.2	Target 1
25	C1	42	72.7064	307486	10360.4	Target 1
25	C1	43	73.0163	302863	10273.9	Target 1
25	C1	44	73.3262	298692	10166.1	Target 1
25	C1	45	73.6361	294757	10065.6	Target 1
25	C1	46	73.946	294981	9975.88	Target 1
25	C1	47	74.2559	288467	9907.45	Target 1
25	C1	48	74.5658	287293	9853.83	Target 1
25	C1	49	74.8757	282784	9793.24	Target 1
25	C1	50	75.1857	280209	9702.5	Target 1
25	C1	51	75.4956	276013	9573.62	Target 1
25	C1	52	75.8055	272370	9424.46	Target 1
25	C1	53	76.1154	272279	9301.2	Target 1
25	C1	54	76.4253	266002	9274.47	Target 1
25	C1	55	76.7352	265265	9430.06	Target 1
25	C1	56	77.0451	261680	9853.31	Target 1
25	C1	57	77.355	258798	10692.2	Target 1
25	C1	58	77.6649	258880	12033.9	Target 1
25	C1	59	77.9748	253242	13873.5	Target 1
25	C1	60	78.2847	247456	16310.6	Target 1
25	C1	61	78.5946	243670	19543.2	Target 1
25	C1	62	78.9045	233804	23859.2	Target 1
25	C1	63	79.2144	235222	29539.1	Target 1
25	C1	64	79.5243	226419	36687	Target 1
25	C1	65	79.8342	217242	45060.3	Target 1
25	C1	66	80.1441	203340	53980.3	Target 1
25	C1	67	80.454	186932	62384.7	Target 1
25	C1	68	80.7639	161515	69022.5	Target 1
25	C1	69	81.0738	134243	72741.8	Target 1
25	C1	70	81.3837	107033	72779.1	Target 1
25	C1	71	81.6936	82097.8	68961.1	Target 1
25	C1	72	82.0035	59833.3	61754	Target 1
25	C1	73	82.3134	42957.1	52149.6	Target 1
25	C1	74	82.6233	31790.1	41425.6	Target 1
25	C1	75	82.9332	27070.5	30854.6	Target 1
25	C1	76	83.2431	25392	21450.2	Target 1
25	C1	77	83.553	23560.3	13818.1	Target 1
25	C1	78	83.8629	23550.5	8445.52	Target 1
25	C1	79	84.1728	21880	5158.72	Target 1
25	C1	80	84.4827	23402.8	3120.17	Target 1
25	C1	81	84.7926	22678.7	1993.53	Target 1
25	C1	82	85.1026	22231.4	1467.93	Target 1
25	C1	83	85.4125	21333.9	1293.66	Target 1
25	C1	84	85.7224	21294.1	1290.45	Target 1
25	C1	85	86.0323	19230.7	1341.72	Target 1
25	C1	86	86.3422	19388.2	1383.15	Target 1
25	C1	87	86.6521	19576.9	1389.47	Target 1
25	C1	88	86.962	17354.7	1361.4	Target 1
25	C1	89	87.2719	17008.2	1313.47	Target 1
25	C1	90	87.5818	18287.8	1263.39	Target 1
25	C1	91	87.8917	16837.1	1223.74	Target 1
25	C1	92	88.2016	15333.9	1197.3	Target 1
25	C1	93	88.5115	16445.9	1176.76	Target 1
25	C1	94	88.8214	14507.6	1147.45	Target 1
25	C1	95	89.1313	15352.6	1091.06	Target 1
25	C1	96	89.4412	13999.9	990.033	Target 1
25	C1	97	89.7511	13346.8	834.498	Target 1
25	C1	98	90.061	13251.5	630.975	Target 1
25	C1	99	90.3709	12726.3	407.032	Target 1
25	C1	100	90.6808	13228.6	204.404	Target 1
25	C1	101	90.9907	14201.1	59.8193	Target 1
25	C1	102	91.3006	13810.8	-15.917	Target 1
25	C1	103	91.6105	13227	-45.0879	Target 1
25	C1	104	91.9204	11589.5	-69.0527	Target 1
25	C1	105	92.2303	12541.9	-121.798	Target 1
25	C1	106	92.5402	13362.6	-209.573	Target 1
25	C1	107	92.8501	12133.6	-309.926	Target 1
25	C1	108	93.16	13555.3	-388.472	Target 1
25	C1	109	93.4699	12484.7	-420.456	Target 1
25	C1	110	93.7798	13351.1	-404.258	Target 1
25	C1	111	94.0897	14226.5	-361.252	Target 1
25	C1	112	94.3996	10881	-324.157	Target 1
25	C1	113	94.7095	12400.6	-320.611	Target 1
26	C2	1	60.0004	398158	8904.19	Target 1
26	C2	2	60.3103	394406	9077.39	Target 1
26	C2	3	60.6202	387559	9109.57	Target 1
26	C2	4	60.9301	388722	8974.35	Target 1
26	C2	5	61.24	383203	8718.45	Target 1
26	C2	6	61.5499	382530	8463.22	Target 1
26	C2	7	61.8598	375397	8293.51	Target 1
26	C2	8	62.1697	378642	8300.91	Target 1
26	C2	9	62.4796	374002	8522.08	Target 1
26	C2	10	62.7895	370855	8942.04	Target 1
26	C2	11	63.0994	370409	9482.84	Target 1
26	C2	12	63.4093	364658	9960.4	Target 1
26	C2	13	63.7192	362397	10241.6	Target 1
26	C2	14	64.0291	356188	10258.3	Target 1
26	C2	15	64.339	353930	10030.3	Target 1
26	C2	16	64.6489	347966	9653.74	Target 1
26	C2	17	64.9588	348528	9258.5	Target 1
26	C2	18	65.2688	343609	8956.64	Target 1
26	C2	19	65.5787	342655	8805.77	Target 1
26	C2	20	65.8886	339685	8801.76	Target 1
26	C2	21	66.1985	336469	8899.3	Target 1
26	C2	22	66.5084	332236	9043.2	Target 1
26	C2	23	66.8183	330182	9192.8	Target 1
26	C2	24	67.1282	328853	9331.02	Target 1
26	C2	25	67.4381	322160	9457.4	Target 1
26	C2	26	67.748	320271	9575.79	Target 1
26	C2	27	68.0579	320299	9682.96	Target 1
26	C2	28	68.3678	313098	9766.81	Target 1
26	C2	29	68.6777	311388	9813.67	Target 1
26	C2	30	68.9876	307860	9819.94	Target 1
26	C2	31	69.2975	304326	9798.79	Target 1
26	C2	32	69.6074	302126	9775.19	Target 1
26	C2	33	69.9173	296641	9769.58	Target 1
26	C2	34	70.2272	296590	9779.8	Target 1
26	C2	35	70.5371	292390	9776.08	Target 1
26	C2	36	70.847	288231	9715.84	Target 1
26	C2	37	71.1569	286515	9574.52	Target 1
26	C2	38	71.4668	279496	9369.5	Target 1
26	C2	39	71.7767	278362	9157.33	Target 1
26	C2	40	72.0866	276885	9000	Target 1
26	C2	41	72.3965	274995	8925.25	Target 1
26	C2	42	72.7064	271831	8912.69	Target 1
26	C2	43	73.0163	267539	8917.11	Target 1
26	C2	44	73.3262	263219	8908.42	Target 1
26	C2	45	73.6361	260235	8891.35	Target 1
26	C2	46	73.946	260158	8889.02	Target 1
26	C2	47	74.2559	256251	8907.2	Target 1
26	C2	48	74.5658	254354	8914.27	Target 1
26	C2	49	74.8757	247729	8855.88	Target 1
26	C2	50	75.1857	247435	8701.8	Target 1
26	C2	51	75.4956	241142	8473.74	Target 1
26	C2	52	75.8055	241557	8215.34	Target 1
26	C2	53	76.1154	239563	8013.48	Target 1
26	C2	54	76.4253	233176	7963.41	Target 1
26	C2	55	76.7352	234221	8145.23	Target 1
26	C2	56	77.0451	232222	8605.74	Target 1
26	C2	57	77.355	228309	9431.79	Target 1
26	C2	58	77.6649	226400	10582.3	Target 1
26	C2	59	77.9748	224102	12032.5	Target 1
26	C2	60	78.2847	215729	13864.4	Target 1
26	C2	61	78.5946	213356	16286.4	Target 1
26	C2	62	78.9045	206868	19609.8	Target 1
26	C2	63	79.2144	207889	24144.6	Target 1
26	C2	64	79.5243	199574	30042.3	Target 1
26	C2	65	79.8342	192464	37147	Target 1
26	C2	66	80.1441	182111	44918.3	Target 1
26	C2	67	80.454	168008	52465.7	Target 1
26	C2	68	80.7639	146371	58700.3	Target 1
26	C2	69	81.0738	123354	62568.4	Target 1
26	C2	70	81.3837	100264	63305.6	Target 1
26	C2	71	81.6936	77765.8	60639.1	Target 1
26	C2	72	82.0035	54946.9	54871.8	Target 1
26	C2	73	82.3134	40408.4	46817.9	Target 1
26	C2	74	82.6233	30449.8	37603.2	Target 1
26	C2	75	82.9332	26540.2	28392	Target 1
26	C2	76	83.2431	23165.2	20130.6	Target 1
26	C2	77	83.553	22338.2	13389.8	Target 1
26	C2	78	83.8629	22573.9	8393.57	Target 1
26	C2	79	84.1728	19507	5326.1	Target 1
26	C2	80	84.4827	20024.4	3363.24	Target 1
26	C2	81	84.7926	20472.6	2208.89	Target 1
26	C2	82	85.1026	18276.7	1605.42	Target 1
26	C2	83	85.4125	19101.5	1356.55	Target 1
26	C2	84	85.7224	17730.2	1319.93	Target 1
26	C2	85	86.0323	17256.4	1389.63	Target 1
26	C2	86	86.3422	15978.6	1482.77	Target 1
26	C2	87	86.6521	16010.7	1535.64	Target 1
26	C2	88	86.962	12995	1507.5	Target 1
26	C2	89	87.2719	14253.5	1386.4	Target 1
26	C2	90	87.5818	12445.3	1190.73	Target 1
26	C2	91	87.8917	13260.6	962.566	Target 1
26	C2	92	88.2016	11986.2	753.344	Target 1
26	C2	93	88.5115	12208	605.397	Target 1
26	C2	94	88.8214	11690.5	534.558	Target 1
26	C2	95	89.1313	13598	520.745	Target 1
26	C2	96	89.4412	9465.54	513.593	Target 1
26	C2	97	89.7511	10531.8	455.146	Target 1
26	C2	98	90.061	8205.12	310.994	Target 1
26	C2	99	90.3709	11211.9	92.6738	Target 1
26	C2	100	90.6808	8498.05	-143.708	Target 1
26	C2	101	90.9907	9659.36	-324.315	Target 1
26	C2	102	91.3006	11728.1	-396.407	Target 1
26	C2	103	91.6105	10036.9	-358.066	Target 1
26	C2	104	91.9204	9119.66	-261.953	Target 1
26	C2	105	92.2303	9719.28	-189.71	Target 1
26	C2	106	92.5402	6811.53	-210.379	Target 1
26	C2	107	92.8501	8905.78	-346.586	Target 1
26	C2	108	93.16	8073.77	-568.079	Target 1
26	C2	109	93.4699	9739.11	-814.669	Target 1
26	C2	110	93.7798	9653.85	-1031.51	Target 1
26	C2	111	94.0897	8456.39	-1193.65	Target 1
26	C2	112	94.3996	8821.99	-1307.63	Target 1
26	C2	113	94.7095	10426.4	-1395.93	Target 1
27	C3	1	60.0004	390617	8735.58	Target 1
27	C3	2	60.3103	386340	8899.38	Target 1
27	C3	3	60.6202	379663	9003.66	Target 1
27	C3	4	60.9301	384758	9014.58	Target 1
27	C3	5	61.24	376425	8921.88	Target 1
27	C3	6	61.5499	374825	8759.37	Target 1
27	C3	7	61.8598	369701	8590.94	Target 1
27	C3	8	62.1697	370016	8495.67	Target 1
27	C3	9	62.4796	366917	8535.9	Target 1
27	C3	10	62.7895	363413	8727.93	Target 1
27	C3	11	63.0994	363066	9033.63	Target 1
27	C3	12	63.4093	358429	9403.38	Target 1
27	C3	13	63.7192	356403	9692.32	Target 1
27	C3	14	64.0291	350402	9825.9	Target 1
27	C3	15	64.339	348580	9793.23	Target 1
27	C3	16	64.6489	342088	9645.87	Target 1
27	C3	17	64.9588	343117	9466.55	Target 1
27	C3	18	65.2688	339117	9327.83	Target 1
27	C3	19	65.5787	335278	9262.51	Target 1
27	C3	20	65.8886	333830	9261.13	Target 1
27	C3	21	66.1985	331294	9291.4	Target 1
27	C3	22	66.5084	324728	9323.21	Target 1
27	C3	23	66.8183	324132	9343.97	Target 1
27	C3	24	67.1282	322590	9357.76	Target 1
27	C3	25	67.4381	316915	9375.73	Target 1
27	C3	26	67.748	314163	9406.5	Target 1
27	C3	27	68.0579	313739	9452.16	Target 1
27	C3	28	68.3678	307738	9509.63	Target 1
27	C3	29	68.6777	306089	9573.19	Target 1
27	C3	30	68.9876	302089	9636.73	Target 1
27	C3	31	69.2975	300134	9694.18	Target 1
27	C3	32	69.6074	297470	9740.43	Target 1
27	C3	33	69.9173	290702	9770.91	Target 1
27	C3	34	70.2272	291163	9780.67	Target 1
27	C3	35	70.5371	287757	9762.76	Target 1
27	C3	36	70.847	282185	9710.21	Target 1
27	C3	37	71.1569	281393	9621.36	Target 1
27	C3	38	71.4668	276462	9505.38	Target 1
27	C3	39	71.7767	274143	9382.13	Target 1
27	C3	40	72.0866	271572	9273.61	Target 1
27	C3	41	72.3965	269219	9193.35	Target 1
27	C3	42	72.7064	265068	9141.05	Target 1
27	C3	43	73.0163	263616	9106.71	Target 1
27	C3	44	73.3262	259291	9079.71	Target 1
27	C3	45	73.6361	256090	9054.6	Target 1
27	C3	46	73.946	254124	9028.7	Target 1
27	C3	47	74.2559	251069	8995.97	Target 1
27	C3	48	74.5658	248679	8945.44	Target 1
27	C3	49	74.8757	243830	8859.22	Target 1
27	C3	50	75.1857	241726	8730.78	Target 1
27	C3	51	75.4956	239204	8571.05	Target 1
27	C3	52	75.8055	235839	8411.11	Target 1
27	C3	53	76.1154	234359	8299.01	Target 1
27	C3	54	76.4253	230007	8292.98	Target 1
27	C3	55	76.7352	229181	8451.95	Target 1
27	C3	56	77.0451	226362	8824.94	Target 1
27	C3	57	77.355	223916	9502.4	Target 1
27	C3	58	77.6649	222208	10510	Target 1
27	C3	59	77.9748	217349	11870.8	Target 1
27	C3	60	78.2847	213399	13691.4	Target 1
27	C3	61	78.5946	209706	16163.9	Target 1
27	C3	62	78.9045	203824	19544.3	Target 1
27	C3	63	79.2144	201605	24069.5	Target 1
27	C3	64	79.5243	195728	29826.6	Target 1
27	C3	65	79.8342	187659	36619	Target 1
27	C3	66	80.1441	177014	43889.5	Target 1
27	C3	67	80.454	162784	50752	Target 1
27	C3	68	80.7639	141174	56147.8	Target 1
27	C3	69	81.0738	117648	59093.5	Target 1
27	C3	70	81.3837	93720.1	58945.2	Target 1
27	C3	71	81.6936	72701.6	55586.9	Target 1
27	C3	72	82.0035	53078	49471.4	Target 1
27	C3	73	82.3134	39920.4	41500.8	Target 1
27	C3	74	82.6233	33053.8	32787.6	Target 1
27	C3	75	82.9332	29567.1	24385.1	Target 1
27	C3	76	83.2431	26642.3	17075.2	Target 1
27	C3	77	83.553	26214.2	11270.7	Target 1
27	C3	78	83.8629	24933.6	7265.55	Target 1
27	C3	79	84.1728	24792.8	4753.72	Target 1
27	C3	80	84.4827	24661	3209.25	Target 1
27	C3	81	84.7926	23742.5	2355.55	Target 1
27	C3	82	85.1026	23643.4	1958.24	Target 1
27	C3	83	85.4125	21927.5	1843.02	Target 1
27	C3	84	85.7224	22944.2	1888.24	Target 1
27	C3	85	86.0323	20483.2	2007.96	Target 1
27	C3	86	86.3422	20211.6	2138.62	Target 1
27	C3	87	86.6521	19122	2234.91	Target 1
27	C3	88	86.962	17876.9	2272.3	Target 1
27	C3	89	87.2719	17440.9	2249.05	Target 1
27	C3	90	87.5818	16452.2	2182.44	Target 1
27	C3	91	87.8917	15977.6	2098.06	Target 1
27	C3	92	88.2016	15971	2016.73	Target 1
27	C3	93	88.5115	14691.5	1944.27	Target 1
27	C3	94	88.8214	13238.1	1868.53	Target 1
27	C3	95	89.1313	14125.8	1764.41	Target 1
27	C3	96	89.4412	12741.8	1605.03	Target 1
27	C3	97	89.7511	11380.9	1375.36	Target 1
27	C3	98	90.061	10666.4	1083.14	Target 1
27	C3	99	90.3709	12634.3	760.607	Target 1
27	C3	100	90.6808	10866	454.013	Target 1
27	C3	101	90.9907	12294.6	205.188	Target 1
27	C3	102	91.3006	12244.5	35.8652	Target 1
27	C3	103	91.6105	10764.5	-56.1699	Target 1
27	C3	104	91.9204	11761.8	-89.043	Target 1
27	C3	105	92.2303	12111.1	-84.9746	Target 1
27	C3	106	92.5402	11265.5	-63.0215	Target 1
27	C3	107	92.8501	11811.9	-38.041	Target 1
27	C3	108	93.16	10844.8	-22.0615	Target 1
27	C3	109	93.4699	11502.2	-24.2832	Target 1
27	C3	110	93.7798	11090.2	-49.6328	Target 1
27	C3	111	94.0897	11156.8	-97.7998	Target 1
27	C3	112	94.3996	11016.7	-163.902	Target 1
27	C3	113	94.7095	10976.5	-240.253	Target 1
28	C4	1	60.0004	409260	8908.03	Target 1
28	C4	2	60.3103	406067	9039.35	Target 1
28	C4	3	60.6202	399628	9110.43	Target 1
28	C4	4	60.9301	404061	9094.72	Target 1
28	C4	5	61.24	395719	9000.22	Target 1
28	C4	6	61.5499	393396	8876.72	Target 1
28	C4	7	61.8598	389469	8803.15	Target 1
28	C4	8	62.1697	389698	8854.72	Target 1
28	C4	9	62.4796	386551	9063.44	Target 1
28	C4	10	62.7895	382668	9400.8	Target 1
28	C4	11	63.0994	382141	9814.84	Target 1
28	C4	12	63.4093	376230	10132.5	Target 1
28	C4	13	63.7192	373669	10260.4	Target 1
28	C4	14	64.0291	367762	10186.8	Target 1
28	C4	15	64.339	364984	9987.58	Target 1
28	C4	16	64.6489	360287	9784.8	Target 1
28	C4	17	64.9588	361662	9681.51	Target 1
28	C4	18	65.2688	357798	9711.31	Target 1
28	C4	19	65.5787	353384	9832.82	Target 1
28	C4	20	65.8886	351055	9968.11	Target 1
28	C4	21	66.1985	346533	10055.7	Target 1
28	C4	22	66.5084	341356	10081.9	Target 1
28	C4	23	66.8183	340871	10075.6	Target 1
28	C4	24	67.1282	339432	10079.7	Target 1
28	C4	25	67.4381	332341	10121.7	Target 1
28	C4	26	67.748	330112	10201.8	Target 1
28	C4	27	68.0579	329360	10297.3	Target 1
28	C4	28	68.3678	323257	10375.3	Target 1
28	C4	29	68.6777	321007	10405.9	Target 1
28	C4	30	68.9876	316343	10374.5	Target 1
28	C4	31	69.2975	314289	10287.5	Target 1
28	C4	32	69.6074	310665	10169.2	Target 1
28	C4	33	69.9173	305428	10051.1	Target 1
28	C4	34	70.2272	304506	9956.79	Target 1
28	C4	35	70.5371	303304	9893.26	Target 1
28	C4	36	70.847	295006	9854.38	Target 1
28	C4	37	71.1569	295360	9831.82	Target 1
28	C4	38	71.4668	290414	9822.96	Target 1
28	C4	39	71.7767	288526	9827.77	Target 1
28	C4	40	72.0866	285453	9838.83	Target 1
28	C4	41	72.3965	282103	9836.37	Target 1
28	C4	42	72.7064	278795	9797.26	Target 1
28	C4	43	73.0163	275279	9711.64	Target 1
28	C4	44	73.3262	271684	9593.7	Target 1
28	C4	45	73.6361	267478	9474.28	Target 1
28	C4	46	73.946	268410	9379.94	Target 1
28	C4	47	74.2559	262634	9318.84	Target 1
28	C4	48	74.5658	260308	9265.36	Target 1
28	C4	49	74.8757	256141	9188.94	Target 1
28	C4	50	75.1857	253556	9073.13	Target 1
28	C4	51	75.4956	250717	8922.84	Target 1
28	C4	52	75.8055	246926	8763	Target 1
28	C4	53	76.1154	247185	8632.65	Target 1
28	C4	54	76.4253	240441	8581.51	Target 1
28	C4	55	76.7352	239967	8668.17	Target 1
28	C4	56	77.0451	237250	8953.41	Target 1
28	C4	57	77.355	234196	9507	Target 1
28	C4	58	77.6649	233427	10442.6	Target 1
28	C4	59	77.9748	229578	11734.1	Target 1
28	C4	60	78.2847	224296	13450.4	Target 1
28	C4	61	78.5946	220015	15740.1	Target 1
28	C4	62	78.9045	214296	18839.6	Target 1
28	C4	63	79.2144	213199	23014.9	Target 1
28	C4	64	79.5243	206464	28443.5	Target 1
28	C4	65	79.8342	199588	35073.2	Target 1
28	C4	66	80.1441	189344	42516.2	Target 1
28	C4	67	80.454	178357	50027.8	Target 1
28	C4	68	80.7639	157462	56597.1	Target 1
28	C4	69	81.0738	136197	61144	Target 1
28	C4	70	81.3837	112564	62777	Target 1
28	C4	71	81.6936	88652.9	61036.7	Target 1
28	C4	72	82.0035	65741.7	56042.9	Target 1
28	C4	73	82.3134	48128.7	48486.2	Target 1
28	C4	74	82.6233	38739.5	39457.9	Target 1
28	C4	75	82.9332	33349.1	30173.5	Target 1
28	C4	76	83.2431	28928.2	21685.7	Target 1
28	C4	77	83.553	29284.3	14683	Target 1
28	C4	78	83.8629	29054.9	9427.52	Target 1
28	C4	79	84.1728	27345.8	6272.3	Target 1
28	C4	80	84.4827	26044.4	4295.32	Target 1
28	C4	81	84.7926	26077.8	3158.15	Target 1
28	C4	82	85.1026	24740.5	2565.62	Target 1
28	C4	83	85.4125	24495	2297.54	Target 1
28	C4	84	85.7224	22774	2210.27	Target 1
28	C4	85	86.0323	21559.8	2218.6	Target 1
28	C4	86	86.3422	22272.2	2273.15	Target 1
28	C4	87	86.6521	20411.4	2342.22	Target 1
28	C4	88	86.962	18801.5	2402.23	Target 1
28	C4	89	87.2719	18165.9	2436.52	Target 1
28	C4	90	87.5818	17514	2437.58	Target 1
28	C4	91	87.8917	16558.5	2405.82	Target 1
28	C4	92	88.2016	15866.3	2342.74	Target 1
28	C4	93	88.5115	14959.1	2243.38	Target 1
28	C4	94	88.8214	13426.9	2095.06	Target 1
28	C4	95	89.1313	13314.6	1884.92	Target 1
28	C4	96	89.4412	11842.4	1611.99	Target 1
28	C4	97	89.7511	12511.7	1295.82	Target 1
28	C4	98	90.061	10687.2	974.965	Target 1
28	C4	99	90.3709	11990.1	694.062	Target 1
28	C4	100	90.6808	12543.7	484.615	Target 1
28	C4	101	90.9907	11238.4	349.746	Target 1
28	C4	102	91.3006	10812.4	263.077	Target 1
28	C4	103	91.6105	10954.2	184.164	Target 1
28	C4	104	91.9204	9618.32	82.04	Target 1
28	C4	105	92.2303	10936.7	-47.5166	Target 1
28	C4	106	92.5402	10249.8	-181.188	Target 1
28	C4	107	92.8501	11059.3	-283.402	Target 1
28	C4	108	93.16	10287.2	-328.059	Target 1
28	C4	109	93.4699	11834.9	-314.293	Target 1
28	C4	110	93.7798	9885.28	-268.053	Target 1
28	C4	111	94.0897	10253	-228.966	Target 1
28	C4	112	94.3996	9152.21	-230.198	Target 1
28	C4	113	94.7095	10423.4	-283.188	Target 1
29	C5	1	60.0004	408941	8766.76	Target 1
29	C5	2	60.3103	404611	8946.83	Target 1
29	C5	3	60.6202	398834	9050.92	Target 1
29	C5	4	60.9301	401822	9054.57	Target 1
29	C5	5	61.24	395560	8971.06	Target 1
29	C5	6	61.5499	391617	8853.65	Target 1
29	C5	7	61.8598	389254	8779.92	Target 1
29	C5	8	62.1697	389014	8822.31	Target 1
29	C5	9	62.4796	384942	9016.12	Target 1
29	C5	10	62.7895	381500	9364.61	Target 1
29	C5	11	63.0994	381562	9802.93	Target 1
29	C5	12	63.4093	375874	10188.1	Target 1
29	C5	13	63.7192	372718	10421.6	Target 1
29	C5	14	64.0291	367911	10464.9	Target 1
29	C5	15	64.339	364073	10351.3	Target 1
29	C5	16	64.6489	360042	10160.2	Target 1
29	C5	17	64.9588	360458	9970.74	Target 1
29	C5	18	65.2688	355310	9822.39	Target 1
29	C5	19	65.5787	353012	9710.48	Target 1
29	C5	20	65.8886	349209	9612.13	Target 1
29	C5	21	66.1985	345678	9520.42	Target 1
29	C5	22	66.5084	341140	9457.47	Target 1
29	C5	23	66.8183	340969	9458.95	Target 1
29	C5	24	67.1282	339901	9545.97	Target 1
29	C5	25	67.4381	332884	9707.05	Target 1
29	C5	26	67.748	330408	9901.97	Target 1
29	C5	27	68.0579	330195	10081.1	Target 1
29	C5	28	68.3678	323611	10205	Target 1
29	C5	29	68.6777	320662	10256.1	Target 1
29	C5	30	68.9876	317704	10239.1	Target 1
29	C5	31	69.2975	315393	10176.8	Target 1
29	C5	32	69.6074	311611	10101.1	Target 1
29	C5	33	69.9173	305767	10041.8	Target 1
29	C5	34	70.2272	306026	10015.2	Target 1
29	C5	35	70.5371	303985	10015.5	Target 1
29	C5	36	70.847	296529	10018.3	Target 1
29	C5	37	71.1569	296226	9994.65	Target 1
29	C5	38	71.4668	291252	9928.25	Target 1
29	C5	39	71.7767	289338	9823.32	Target 1
29	C5	40	72.0866	285306	9698.9	Target 1
29	C5	41	72.3965	282926	9575.26	Target 1
29	C5	42	72.7064	280323	9464.38	Target 1
29	C5	43	73.0163	277551	9370.06	Target 1
29	C5	44	73.3262	272747	9294.42	Target 1
29	C5	45	73.6361	270162	9241.6	Target 1
29	C5	46	73.946	269258	9212.57	Target 1
29	C5	47	74.2559	264246	9195.97	Target 1
29	C5	48	74.5658	262967	9166.75	Target 1
29	C5	49	74.8757	257566	9095.87	Target 1
29	C5	50	75.1857	256366	8960.37	Target 1
29	C5	51	75.4956	252305	8763.92	Target 1
29	C5	52	75.8055	248997	8543.69	Target 1
29	C5	53	76.1154	248126	8367.9	Target 1
29	C5	54	76.4253	243480	8323.01	Target 1
29	C5	55	76.7352	243248	8492.71	Target 1
29	C5	56	77.0451	240193	8935.98	Target 1
29	C5	57	77.355	238039	9751.4	Target 1
29	C5	58	77.6649	236229	10937.8	Target 1
29	C5	59	77.9748	231116	12455.3	Target 1
29	C5	60	78.2847	227090	14369.9	Target 1
29	C5	61	78.5946	221634	16857.8	Target 1
29	C5	62	78.9045	216268	20192.7	Target 1
29	C5	63	79.2144	215068	24659.9	Target 1
29	C5	64	79.5243	207748	30414.4	Target 1
29	C5	65	79.8342	200471	37332.1	Target 1
29	C5	66	80.1441	190761	44919.5	Target 1
29	C5	67	80.454	175887	52329.3	Target 1
29	C5	68	80.7639	154455	58496.4	Target 1
29	C5	69	81.0738	132074	62366.4	Target 1
29	C5	70	81.3837	108545	63153.3	Target 1
29	C5	71	81.6936	85032.5	60552	Target 1
29	C5	72	82.0035	63326.8	54834	Target 1
29	C5	73	82.3134	46867.3	46792.5	Target 1
29	C5	74	82.6233	38216	37546.3	Target 1
29	C5	75	82.9332	33573.2	28264.2	Target 1
29	C5	76	83.2431	30763.9	19903.6	Target 1
29	C5	77	83.553	30315.3	13048.8	Target 1
29	C5	78	83.8629	29292.4	8062.66	Target 1
29	C5	79	84.1728	28815.3	4959.36	Target 1
29	C5	80	84.4827	28164.7	2961.53	Target 1
29	C5	81	84.7926	28178.2	1782.79	Target 1
29	C5	82	85.1026	28495.5	1165.84	Target 1
29	C5	83	85.4125	28802.5	906.256	Target 1
29	C5	84	85.7224	27351.9	853.479	Target 1
29	C5	85	86.0323	26588.9	905.238	Target 1
29	C5	86	86.3422	27198.9	999.965	Target 1
29	C5	87	86.6521	26719.3	1104.82	Target 1
29	C5	88	86.962	25511.9	1200.06	Target 1
29	C5	89	87.2719	25449.9	1266.26	Target 1
29	C5	90	87.5818	24861.4	1281.07	Target 1
29	C5	91	87.8917	23522	1226.02	Target 1
29	C5	92	88.2016	23578.7	1097	Target 1
29	C5	93	88.5115	23224.7	910.406	Target 1
29	C5	94	88.8214	22863.5	699.968	Target 1
29	C5	95	89.1313	23370.2	505.442	Target 1
29	C5	96	89.4412	23235.2	358.541	Target 1
29	C5	97	89.7511	22909.7	272.799	Target 1
29	C5	98	90.061	22997.5	241.438	Target 1
29	C5	99	90.3709	22536.7	242.781	Target 1
29	C5	100	90.6808	22415	249.656	Target 1
29	C5	101	90.9907	22409.2	238.911	Target 1
29	C5	102	91.3006	22061.6	198.661	Target 1
29	C5	103	91.6105	21343.4	131.821	Target 1
29	C5	104	91.9204	21891	54.332	Target 1
29	C5	105	92.2303	22693	-12.4893	Target 1
29	C5	106	92.5402	21911.5	-52.5	Target 1
29	C5	107	92.8501	22110.8	-62.1738	Target 1
29	C5	108	93.16	21339.6	-50.3174	Target 1
29	C5	109	93.4699	22054.2	-31.2637	Target 1
29	C5	110	93.7798	21662.5	-17.251	Target 1
29	C5	111	94.0897	21761.5	-14.8057	Target 1
29	C5	112	94.3996	21066.9	-25.2236	Target 1
29	C5	113	94.7095	21632.1	-46.4902	Target 1
30	C6	1	60.0004	437058	9948.59	Target 1
30	C6	2	60.3103	433026	10145.8	Target 1
30	C6	3	60.6202	426725	10274.7	Target 1
30	C6	4	60.9301	429644	10260.7	Target 1
30	C6	5	61.24	422350	10101.4	Target 1
30	C6	6	61.5499	418421	9880.85	Target 1
30	C6	7	61.8598	415003	9678.83	Target 1
30	C6	8	62.1697	414602	9600.05	Target 1
30	C6	9	62.4796	410686	9711.23	Target 1
30	C6	10	62.7895	408455	10006.5	Target 1
30	C6	11	63.0994	407058	10443.4	Target 1
30	C6	12	63.4093	401215	10873.3	Target 1
30	C6	13	63.7192	398653	11157.2	Target 1
30	C6	14	64.0291	392426	11238.3	Target 1
30	C6	15	64.339	389497	11148	Target 1
30	C6	16	64.6489	383872	10981.4	Target 1
30	C6	17	64.9588	384433	10841.7	Target 1
30	C6	18	65.2688	379990	10788.3	Target 1
30	C6	19	65.5787	376893	10815.6	Target 1
30	C6	20	65.8886	373265	10874.6	Target 1
30	C6	21	66.1985	369472	10914.8	Target 1
30	C6	22	66.5084	363619	10918.4	Target 1
30	C6	23	66.8183	362860	10905.3	Target 1
30	C6	24	67.1282	360103	10910.6	Target 1
30	C6	25	67.4381	354991	10957.3	Target 1
30	C6	26	67.748	351466	11040	Target 1
30	C6	27	68.0579	351517	11129.8	Target 1
30	C6	28	68.3678	342763	11191.8	Target 1
30	C6	29	68.6777	341678	11201.8	Target 1
30	C6	30	68.9876	337421	11156.2	Target 1
30	C6	31	69.2975	335153	11071.5	Target 1
30	C6	32	69.6074	330813	10977.6	Target 1
30	C6	33	69.9173	324716	10906.7	Target 1
30	C6	34	70.2272	325163	10878.6	Target 1
30	C6	35	70.5371	322532	10890.7	Target 1
30	C6	36	70.847	315081	10918.2	Target 1
30	C6	37	71.1569	314229	10927.3	Target 1
30	C6	38	71.4668	309470	10893	Target 1
30	C6	39	71.7767	306613	10809.1	Target 1
30	C6	40	72.0866	302573	10684.8	Target 1
30	C6	41	72.3965	299933	10534	Target 1
30	C6	42	72.7064	297328	10369.1	Target 1
30	C6	43	73.0163	293297	10203.9	Target 1
30	C6	44	73.3262	288865	10066.1	Target 1
30	C6	45	73.6361	286026	9980.33	Target 1
30	C6	46	73.946	285280	9950.83	Target 1
30	C6	47	74.2559	280332	9968.48	Target 1
30	C6	48	74.5658	278238	9996.42	Target 1
30	C6	49	74.8757	273501	9984.18	Target 1
30	C6	50	75.1857	270298	9893.71	Target 1
30	C6	51	75.4956	267157	9722.65	Target 1
30	C6	52	75.8055	263692	9512.6	Target 1
30	C6	53	76.1154	261104	9338.97	Target 1
30	C6	54	76.4253	257770	9288.17	Target 1
30	C6	55	76.7352	257523	9432.05	Target 1
30	C6	56	77.0451	253039	9811.53	Target 1
30	C6	57	77.355	250771	10480.4	Target 1
30	C6	58	77.6649	247825	11473.3	Target 1
30	C6	59	77.9748	243531	12790.3	Target 1
30	C6	60	78.2847	239507	14549.2	Target 1
30	C6	61	78.5946	234945	16964.9	Target 1
30	C6	62	78.9045	228547	20320.9	Target 1
30	C6	63	79.2144	228393	24887.7	Target 1
30	C6	64	79.5243	220493	30803	Target 1
30	C6	65	79.8342	212556	37950.3	Target 1
30	C6	66	80.1441	200777	45877.1	Target 1
30	C6	67	80.454	187973	53790.5	Target 1
30	C6	68	80.7639	166800	60650	Target 1
30	C6	69	81.0738	143342	65357.2	Target 1
30	C6	70	81.3837	118191	67008.4	Target 1
30	C6	71	81.6936	91786	65140.5	Target 1
30	C6	72	82.0035	67114.3	59883.3	Target 1
30	C6	73	82.3134	48313.7	51951.7	Target 1
30	C6	74	82.6233	38202.5	42466.1	Target 1
30	C6	75	82.9332	32571.3	32665	Target 1
30	C6	76	83.2431	27555.4	23615.2	Target 1
30	C6	77	83.553	26144	16021.1	Target 1
30	C6	78	83.8629	26341.7	10176.1	Target 1
30	C6	79	84.1728	24287.5	6508.12	Target 1
30	C6	80	84.4827	25095.2	4132.98	Target 1
30	C6	81	84.7926	24031.7	2750.64	Target 1
30	C6	82	85.1026	24474	2070.43	Target 1
30	C6	83	85.4125	24128.9	1837.96	Target 1
30	C6	84	85.7224	23219.2	1846.75	Target 1
30	C6	85	86.0323	20999.5	1943.78	Target 1
30	C6	86	86.3422	20548.1	2034.22	Target 1
30	C6	87	86.6521	20295.8	2079.45	Target 1
30	C6	88	86.962	19853.2	2082.86	Target 1
30	C6	89	87.2719	18563.8	2066.81	Target 1
30	C6	90	87.5818	18244.2	2050.68	Target 1
30	C6	91	87.8917	17227.9	2038.58	Target 1
30	C6	92	88.2016	17165.1	2018.38	Target 1
30	C6	93	88.5115	16147.5	1968.53	Target 1
30	C6	94	88.8214	14277.3	1868	Target 1
30	C6	95	89.1313	14628.9	1704.98	Target 1
30	C6	96	89.4412	14441.6	1481.34	Target 1
30	C6	97	89.7511	13379.4	1211.71	Target 1
30	C6	98	90.061	13525.2	919.392	Target 1
30	C6	99	90.3709	12791.2	632.13	Target 1
30	C6	100	90.6808	13560.8	378.365	Target 1
30	C6	101	90.9907	13642.6	183.048	Target 1
30	C6	102	91.3006	13312.9	62.4668	Target 1
30	C6	103	91.6105	13568.5	19.9258	Target 1
30	C6	104	91.9204	13286	44.4072	Target 1
30	C6	105	92.2303	13501.1	112.689	Target 1
30	C6	106	92.5402	13159.2	194.182	Target 1
30	C6	107	92.8501	12960.2	257.993	Target 1
30	C6	108	93.16	12075.9	281.639	Target 1
30	C6	109	93.4699	12081.8	258.605	Target 1
30	C6	110	93.7798	12796.7	200.286	Target 1
30	C6	111	94.0897	12050	129.742	Target 1
30	C6	112	94.3996	12678.2	70.1484	Target 1
30	C6	113	94.7095	12288.8	34.7041	Target 1
31	C7	1	60.0004	402399	9029.19	Target 1
31	C7	2	60.3103	399216	9164.3	Target 1
31	C7	3	60.6202	394152	9243.48	Target 1
31	C7	4	60.9301	397304	9238.4	Target 1
31	C7	5	61.24	388482	9155.16	Target 1
31	C7	6	61.5499	387141	9041.04	Target 1
31	C7	7	61.8598	382933	8968.96	Target 1
31	C7	8	62.1697	383652	9004.69	Target 1
31	C7	9	62.4796	379858	9174.42	Target 1
31	C7	10	62.7895	376192	9481.59	Target 1
31	C7	11	63.0994	374724	9857.78	Target 1
31	C7	12	63.4093	369412	10169.6	Target 1
31	C7	13	63.7192	368268	10335.8	Target 1
31	C7	14	64.0291	361379	10332	Target 1
31	C7	15	64.339	359728	10198.2	Target 1
31	C7	16	64.6489	354377	10017.3	Target 1
31	C7	17	64.9588	354577	9874.99	Target 1
31	C7	18	65.2688	350262	9818.06	Target 1
31	C7	19	65.5787	347092	9836.56	Target 1
31	C7	20	65.8886	345591	9879.51	Target 1
31	C7	21	66.1985	341260	9893.22	Target 1
31	C7	22	66.5084	334924	9856.92	Target 1
31	C7	23	66.8183	334749	9793.96	Target 1
31	C7	24	67.1282	333064	9753.59	Target 1
31	C7	25	67.4381	327125	9778.27	Target 1
31	C7	26	67.748	325366	9879.69	Target 1
31	C7	27	68.0579	325040	10035.7	Target 1
31	C7	28	68.3678	317477	10205.6	Target 1
31	C7	29	68.6777	315354	10349.1	Target 1
31	C7	30	68.9876	312544	10438.1	Target 1
31	C7	31	69.2975	310283	10460.2	Target 1
31	C7	32	69.6074	305736	10416.5	Target 1
31	C7	33	69.9173	300177	10318.6	Target 1
31	C7	34	70.2272	300045	10183.6	Target 1
31	C7	35	70.5371	296801	10026.1	Target 1
31	C7	36	70.847	291019	9852.15	Target 1
31	C7	37	71.1569	291229	9662.47	Target 1
31	C7	38	71.4668	285973	9463.66	Target 1
31	C7	39	71.7767	282484	9282.67	Target 1
31	C7	40	72.0866	280529	9169.73	Target 1
31	C7	41	72.3965	278989	9123.39	Target 1
31	C7	42	72.7064	275201	9153.63	Target 1
31	C7	43	73.0163	272461	9247.02	Target 1
31	C7	44	73.3262	270342	9387.48	Target 1
31	C7	45	73.6361	264611	9535.67	Target 1
31	C7	46	73.946	263970	9640.57	Target 1
31	C7	47	74.2559	259938	9673.86	Target 1
31	C7	48	74.5658	256701	9618.79	Target 1
31	C7	49	74.8757	252464	9471.95	Target 1
31	C7	50	75.1857	250859	9256.76	Target 1
31	C7	51	75.4956	246635	9032.59	Target 1
31	C7	52	75.8055	244648	8809.85	Target 1
31	C7	53	76.1154	242008	8639.3	Target 1
31	C7	54	76.4253	238400	8576.9	Target 1
31	C7	55	76.7352	237134	8676.14	Target 1
31	C7	56	77.0451	234540	8979.28	Target 1
31	C7	57	77.355	231788	9557.04	Target 1
31	C7	58	77.6649	229396	10503.5	Target 1
31	C7	59	77.9748	225830	11782.8	Target 1
31	C7	60	78.2847	222061	13486.9	Target 1
31	C7	61	78.5946	217742	15798	Target 1
31	C7	62	78.9045	210946	18983.1	Target 1
31	C7	63	79.2144	211340	23328.3	Target 1
31	C7	64	79.5243	204251	29020.2	Target 1
31	C7	65	79.8342	197427	36008	Target 1
31	C7	66	80.1441	187719	43898.8	Target 1
31	C7	67	80.454	176426	51932.9	Target 1
31	C7	68	80.7639	155972	59069.5	Target 1
31	C7	69	81.0738	135714	64176.7	Target 1
31	C7	70	81.3837	111544	66290.5	Target 1
31	C7	71	81.6936	87859.6	64869.9	Target 1
31	C7	72	82.0035	64137	59964.5	Target 1
31	C7	73	82.3134	45454	52228.6	Target 1
31	C7	74	82.6233	35864	42764.8	Target 1
31	C7	75	82.9332	29020.7	32845.3	Target 1
31	C7	76	83.2431	25037.3	23609.7	Target 1
31	C7	77	83.553	24810.1	15841.4	Target 1
31	C7	78	83.8629	24417.6	9884.76	Target 1
31	C7	79	84.1728	22520.4	6339.42	Target 1
31	C7	80	84.4827	23074.2	4117.28	Target 1
31	C7	81	84.7926	22595.1	2801.99	Target 1
31	C7	82	85.1026	21363.4	2097.96	Target 1
31	C7	83	85.4125	20809.6	1774.3	Target 1
31	C7	84	85.7224	21138.6	1670.54	Target 1
31	C7	85	86.0323	19547.6	1681.01	Target 1
31	C7	86	86.3422	19183.3	1737.1	Target 1
31	C7	87	86.6521	18104.5	1797.07	Target 1
31	C7	88	86.962	17202.6	1841.93	Target 1
31	C7	89	87.2719	17242	1870.81	Target 1
31	C7	90	87.5818	17079.2	1892.13	Target 1
31	C7	91	87.8917	14709.4	1912.94	Target 1
31	C7	92	88.2016	15501.2	1931.32	Target 1
31	C7	93	88.5115	14524.1	1934.61	Target 1
31	C7	94	88.8214	13193.4	1902.7	Target 1
31	C7	95	89.1313	12614.1	1814.16	Target 1
31	C7	96	89.4412	12477	1653.82	Target 1
31	C7	97	89.7511	11191.5	1420.31	Target 1
31	C7	98	90.061	10884.6	1131.06	Target 1
31	C7	99	90.3709	10561.5	821.194	Target 1
31	C7	100	90.6808	12065.9	534.718	Target 1
31	C7	101	90.9907	10820.8	310.702	Target 1
31	C7	102	91.3006	11011.2	171.191	Target 1
31	C7	103	91.6105	11315.7	116.355	Target 1
31	C7	104	91.9204	10745.2	127.806	Target 1
31	C7	105	92.2303	11271.1	176.514	Target 1
31	C7	106	92.5402	10414.4	231.563	Target 1
31	C7	107	92.8501	9914.45	267.695	Target 1
31	C7	108	93.16	10318.7	270.706	Target 1
31	C7	109	93.4699	9920.69	239.392	Target 1
31	C7	110	93.7798	9675.85	183.066	Target 1
31	C7	111	94.0897	10036.3	115.748	Target 1
31	C7	112	94.3996	9885.17	49.957	Target 1
31	C7	113	94.7095	9534.66	-7.02344	Target 1
32	C8	1	60.0004	409732	9123.01	Target 1
32	C8	2	60.3103	405514	9308.02	Target 1
32	C8	3	60.6202	401510	9431.91	Target 1
32	C8	4	60.9301	403710	9457.21	Target 1
32	C8	5	61.24	395279	9383.33	Target 1
32	C8	6	61.5499	393366	9257.73	Target 1
32	C8	7	61.8598	390054	9163.71	Target 1
32	C8	8	62.1697	388673	9184.81	Target 1
32	C8	9	62.4796	386153	9362.96	Target 1
32	C8	10	62.7895	382895	9677.5	Target 1
32	C8	11	63.0994	382168	10098	Target 1
32	C8	12	63.4093	375228	10447.9	Target 1
32	C8	13	63.7192	373293	10634.8	Target 1
32	C8	14	64.0291	367837	10640.6	Target 1
32	C8	15	64.339	364643	10524.4	Target 1
32	C8	16	64.6489	360317	10383.6	Target 1
32	C8	17	64.9588	360581	10297.9	Target 1
32	C8	18	65.2688	356012	10289.6	Target 1
32	C8	19	65.5787	353101	10322.6	Target 1
32	C8	20	65.8886	349005	10338.7	Target 1
32	C8	21	66.1985	345429	10303.1	Target 1
32	C8	22	66.5084	340149	10229.4	Target 1
32	C8	23	66.8183	340122	10167.1	Target 1
32	C8	24	67.1282	337062	10168.1	Target 1
32	C8	25	67.4381	332371	10253.7	Target 1
32	C8	26	67.748	329270	10403.4	Target 1
32	C8	27	68.0579	329128	10568.5	Target 1
32	C8	28	68.3678	321181	10698.7	Target 1
32	C8	29	68.6777	319149	10763.7	Target 1
32	C8	30	68.9876	315522	10760.5	Target 1
32	C8	31	69.2975	313228	10705.3	Target 1
32	C8	32	69.6074	309496	10619.9	Target 1
32	C8	33	69.9173	304526	10521.9	Target 1
32	C8	34	70.2272	302232	10421.2	Target 1
32	C8	35	70.5371	300767	10321.4	Target 1
32	C8	36	70.847	293830	10224.2	Target 1
32	C8	37	71.1569	293818	10133	Target 1
32	C8	38	71.4668	288523	10055.6	Target 1
32	C8	39	71.7767	286362	10000.6	Target 1
32	C8	40	72.0866	283155	9970.8	Target 1
32	C8	41	72.3965	280333	9956.75	Target 1
32	C8	42	72.7064	277530	9939.33	Target 1
32	C8	43	73.0163	273570	9900.65	Target 1
32	C8	44	73.3262	270011	9835.92	Target 1
32	C8	45	73.6361	266072	9755.15	Target 1
32	C8	46	73.946	265186	9671.53	Target 1
32	C8	47	74.2559	261564	9595.21	Target 1
32	C8	48	74.5658	258169	9506.25	Target 1
32	C8	49	74.8757	253337	9380	Target 1
32	C8	50	75.1857	252447	9205.63	Target 1
32	C8	51	75.4956	248599	8996.34	Target 1
32	C8	52	75.8055	244652	8792.68	Target 1
32	C8	53	76.1154	243614	8655.37	Target 1
32	C8	54	76.4253	240400	8651.14	Target 1
32	C8	55	76.7352	238624	8836.77	Target 1
32	C8	56	77.0451	235598	9247.51	Target 1
32	C8	57	77.355	232998	9939.15	Target 1
32	C8	58	77.6649	231049	10983.5	Target 1
32	C8	59	77.9748	226385	12336.1	Target 1
32	C8	60	78.2847	222104	14092.7	Target 1
32	C8	61	78.5946	218110	16447.9	Target 1
32	C8	62	78.9045	211564	19681.2	Target 1
32	C8	63	79.2144	211689	24085.8	Target 1
32	C8	64	79.5243	202753	29847.4	Target 1
32	C8	65	79.8342	197537	36906.8	Target 1
32	C8	66	80.1441	186021	44855.2	Target 1
32	C8	67	80.454	174176	52908.8	Target 1
32	C8	68	80.7639	154330	59998.3	Target 1
32	C8	69	81.0738	131390	64971.2	Target 1
32	C8	70	81.3837	105853	66865.5	Target 1
32	C8	71	81.6936	80828.5	65172.7	Target 1
32	C8	72	82.0035	58017.7	59996	Target 1
32	C8	73	82.3134	38775.6	52042.8	Target 1
32	C8	74	82.6233	28475.7	42445.6	Target 1
32	C8	75	82.9332	22815.4	32474.5	Target 1
32	C8	76	83.2431	17623.6	23243.8	Target 1
32	C8	77	83.553	18270	15505.5	Target 1
32	C8	78	83.8629	17101.7	9591.97	Target 1
32	C8	79	84.1728	16772	6064.71	Target 1
32	C8	80	84.4827	15905.6	3794.08	Target 1
32	C8	81	84.7926	16093.3	2456.8	Target 1
32	C8	82	85.1026	16037	1740.18	Target 1
32	C8	83	85.4125	14793.6	1392.41	Target 1
32	C8	84	85.7224	14725.9	1239.14	Target 1
32	C8	85	86.0323	13064	1178.77	Target 1
32	C8	86	86.3422	14098.3	1165.88	Target 1
32	C8	87	86.6521	13273.1	1188	Target 1
32	C8	88	86.962	12870.6	1242.25	Target 1
32	C8	89	87.2719	12562.9	1319.13	Target 1
32	C8	90	87.5818	11486.9	1398.57	Target 1
32	C8	91	87.8917	10802.4	1456.05	Target 1
32	C8	92	88.2016	10368.7	1471.38	Target 1
32	C8	93	88.5115	10192.9	1433.13	Target 1
32	C8	94	88.8214	9345.09	1337.7	Target 1
32	C8	95	89.1313	8730.13	1187.29	Target 1
32	C8	96	89.4412	8186.28	990.521	Target 1
32	C8	97	89.7511	8435.49	764.997	Target 1
32	C8	98	90.061	7995.48	537.629	Target 1
32	C8	99	90.3709	8301.11	339.43	Target 1
32	C8	100	90.6808	8454.02	196.012	Target 1
32	C8	101	90.9907	8138.74	118.347	Target 1
32	C8	102	91.3006	8341.99	98.707	Target 1
32	C8	103	91.6105	8302.32	114.216	Target 1
32	C8	104	91.9204	7417.54	136.86	Target 1
32	C8	105	92.2303	7639.28	145.343	Target 1
32	C8	106	92.5402	6951.28	132.587	Target 1
32	C8	107	92.8501	8367.61	104.957	Target 1
32	C8	108	93.16	7470.73	74.5693	Target 1
32	C8	109	93.4699	6882.67	50.6895	Target 1
32	C8	110	93.7798	7853.9	35.8086	Target 1
32	C8	111	94.0897	6675.13	27.3027	Target 1
32	C8	112	94.3996	7851.41	21.2656	Target 1
32	C8	113	94.7095	6726.25	15.0156	Target 1
33	C9	1	60.0004	406397	9157.05	Target 1
33	C9	2	60.3103	403303	9432.83	Target 1
33	C9	3	60.6202	397264	9624.79	Target 1
33	C9	4	60.9301	400148	9671.16	Target 1
33	C9	5	61.24	392388	9559.31	Target 1
33	C9	6	61.5499	388761	9343.2	Target 1
33	C9	7	61.8598	385607	9129.48	Target 1
33	C9	8	62.1697	385597	9034.96	Target 1
33	C9	9	62.4796	382993	9135.66	Target 1
33	C9	10	62.7895	379060	9432.84	Target 1
33	C9	11	63.0994	378104	9871.52	Target 1
33	C9	12	63.4093	373086	10348	Target 1
33	C9	13	63.7192	371671	10700.2	Target 1
33	C9	14	64.0291	364986	10854.4	Target 1
33	C9	15	64.339	360907	10814.1	Target 1
33	C9	16	64.6489	357091	10645.7	Target 1
33	C9	17	64.9588	357320	10438.1	Target 1
33	C9	18	65.2688	352687	10262.1	Target 1
33	C9	19	65.5787	348145	10152.5	Target 1
33	C9	20	65.8886	345999	10114.4	Target 1
33	C9	21	66.1985	343717	10138.3	Target 1
33	C9	22	66.5084	338542	10211.2	Target 1
33	C9	23	66.8183	337405	10316.7	Target 1
33	C9	24	67.1282	334550	10434.9	Target 1
33	C9	25	67.4381	328862	10545	Target 1
33	C9	26	67.748	326102	10631.3	Target 1
33	C9	27	68.0579	324825	10687	Target 1
33	C9	28	68.3678	318826	10711.9	Target 1
33	C9	29	68.6777	316693	10709.1	Target 1
33	C9	30	68.9876	312834	10682.2	Target 1
33	C9	31	69.2975	310736	10636.9	Target 1
33	C9	32	69.6074	306152	10581.5	Target 1
33	C9	33	69.9173	300932	10524.9	Target 1
33	C9	34	70.2272	301533	10469.6	Target 1
33	C9	35	70.5371	297892	10409.4	Target 1
33	C9	36	70.847	291051	10333.8	Target 1
33	C9	37	71.1569	290566	10240.6	Target 1
33	C9	38	71.4668	285727	10141.4	Target 1
33	C9	39	71.7767	284455	10056.8	Target 1
33	C9	40	72.0866	280241	10000.2	Target 1
33	C9	41	72.3965	277670	9966.75	Target 1
33	C9	42	72.7064	275527	9936.73	Target 1
33	C9	43	73.0163	270532	9891.13	Target 1
33	C9	44	73.3262	267858	9827.96	Target 1
33	C9	45	73.6361	263446	9764	Target 1
33	C9	46	73.946	263564	9720.28	Target 1
33	C9	47	74.2559	258458	9701.15	Target 1
33	C9	48	74.5658	256264	9685.78	Target 1
33	C9	49	74.8757	251832	9636.02	Target 1
33	C9	50	75.1857	250000	9518.89	Target 1
33	C9	51	75.4956	245452	9327.05	Target 1
33	C9	52	75.8055	242465	9090.85	Target 1
33	C9	53	76.1154	241040	8876.42	Target 1
33	C9	54	76.4253	236552	8770.53	Target 1
33	C9	55	76.7352	236125	8857.87	Target 1
33	C9	56	77.0451	233591	9200.52	Target 1
33	C9	57	77.355	230286	9847.28	Target 1
33	C9	58	77.6649	228631	10899.4	Target 1
33	C9	59	77.9748	224264	12334.4	Target 1
33	C9	60	78.2847	219651	14260.4	Target 1
33	C9	61	78.5946	216600	16879.1	Target 1
33	C9	62	78.9045	209482	20462.1	Target 1
33	C9	63	79.2144	208936	25267.6	Target 1
33	C9	64	79.5243	201411	31410.4	Target 1
33	C9	65	79.8342	193140	38725.6	Target 1
33	C9	66	80.1441	182736	46680.8	Target 1
33	C9	67	80.454	168461	54385.8	Target 1
33	C9	68	80.7639	146564	60725.1	Target 1
33	C9	69	81.0738	122798	64597.1	Target 1
33	C9	70	81.3837	96547.5	65195.5	Target 1
33	C9	71	81.6936	73350.4	62241.8	Target 1
33	C9	72	82.0035	51628.1	56082	Target 1
33	C9	73	82.3134	35065	47605.7	Target 1
33	C9	74	82.6233	27148.7	38013.9	Target 1
33	C9	75	82.9332	22587.6	28516.4	Target 1
33	C9	76	83.2431	20221.3	20067.1	Target 1
33	C9	77	83.553	18956.2	13218.6	Target 1
33	C9	78	83.8629	17907.4	8297.36	Target 1
33	C9	79	84.1728	17450.6	5192.85	Target 1
33	C9	80	84.4827	17599.1	3240.43	Target 1
33	C9	81	84.7926	16959.2	2135.55	Target 1
33	C9	82	85.1026	16874.1	1601.78	Target 1
33	C9	83	85.4125	16986	1414.33	Target 1
33	C9	84	85.7224	15288.2	1403.72	Target 1
33	C9	85	86.0323	14294.4	1453.79	Target 1
33	C9	86	86.3422	14479.4	1497.72	Target 1
33	C9	87	86.6521	13612.2	1510	Target 1
33	C9	88	86.962	12842.1	1493.37	Target 1
33	C9	89	87.2719	12112.3	1463.78	Target 1
33	C9	90	87.5818	12570.4	1437.56	Target 1
33	C9	91	87.8917	11461.2	1422.71	Target 1
33	C9	92	88.2016	10641.8	1414.68	Target 1
33	C9	93	88.5115	11096.8	1396.47	Target 1
33	C9	94	88.8214	8749.19	1342.97	Target 1
33	C9	95	89.1313	10312.3	1229	Target 1
33	C9	96	89.4412	7607.4	1039.78	Target 1
33	C9	97	89.7511	8711.99	780.643	Target 1
33	C9	98	90.061	7604.58	481.447	Target 1
33	C9	99	90.3709	8243.99	190.691	Target 1
33	C9	100	90.6808	8784.66	-41.3799	Target 1
33	C9	101	90.9907	9682.79	-183.774	Target 1
33	C9	102	91.3006	8221.13	-237.52	Target 1
33	C9	103	91.6105	8385.7	-230.988	Target 1
33	C9	104	91.9204	8487.7	-200.141	Target 1
33	C9	105	92.2303	7729.29	-167.298	Target 1
33	C9	106	92.5402	8377.34	-133.266	Target 1
33	C9	107	92.8501	9070.34	-86.8594	Target 1
33	C9	108	93.16	8772.64	-22.0596	Target 1
33	C9	109	93.4699	7398.69	52.1523	Target 1
33	C9	110	93.7798	7257.58	116.567	Target 1
33	C9	111	94.0897	8393.1	155.333	Target 1
33	C9	112	94.3996	7084.3	166.158	Target 1
33	C9	113	94.7095	7419.73	159.854	Target 1
34	C10	1	60.0004	423569	8997.8	Target 1
34	C10	2	60.3103	420137	9247.31	Target 1
34	C10	3	60.6202	414865	9425.06	Target 1
34	C10	4	60.9301	417049	9479.46	Target 1
34	C10	5	61.24	410042	9401.84	Target 1
34	C10	6	61.5499	407012	9244.56	Target 1
34	C10	7	61.8598	402275	9110.33	Target 1
34	C10	8	62.1697	402064	9108.92	Target 1
34	C10	9	62.4796	400876	9302.27	Target 1
34	C10	10	62.7895	396910	9668.49	Target 1
34	C10	11	63.0994	396102	10201.2	Target 1
34	C10	12	63.4093	388499	10672.2	Target 1
34	C10	13	63.7192	387433	10952.5	Target 1
34	C10	14	64.0291	381018	11007.9	Target 1
34	C10	15	64.339	378360	10897.4	Target 1
34	C10	16	64.6489	372740	10730	Target 1
34	C10	17	64.9588	373807	10604.1	Target 1
34	C10	18	65.2688	369231	10561.7	Target 1
34	C10	19	65.5787	366113	10583.7	Target 1
34	C10	20	65.8886	361161	10622.6	Target 1
34	C10	21	66.1985	358641	10644.2	Target 1
34	C10	22	66.5084	353413	10647.8	Target 1
34	C10	23	66.8183	352512	10656.9	Target 1
34	C10	24	67.1282	350149	10693.8	Target 1
34	C10	25	67.4381	343878	10760.7	Target 1
34	C10	26	67.748	341296	10839.8	Target 1
34	C10	27	68.0579	340210	10906	Target 1
34	C10	28	68.3678	333102	10940.6	Target 1
34	C10	29	68.6777	331006	10936.6	Target 1
34	C10	30	68.9876	328034	10896.2	Target 1
34	C10	31	69.2975	324680	10828.3	Target 1
34	C10	32	69.6074	321320	10745.8	Target 1
34	C10	33	69.9173	314838	10666.1	Target 1
34	C10	34	70.2272	315085	10606.4	Target 1
34	C10	35	70.5371	312206	10577.5	Target 1
34	C10	36	70.847	305572	10579.7	Target 1
34	C10	37	71.1569	305129	10604.5	Target 1
34	C10	38	71.4668	299107	10639.6	Target 1
34	C10	39	71.7767	298777	10669.5	Target 1
34	C10	40	72.0866	293452	10674.6	Target 1
34	C10	41	72.3965	290242	10631.6	Target 1
34	C10	42	72.7064	288639	10523.4	Target 1
34	C10	43	73.0163	282350	10352.3	Target 1
34	C10	44	73.3262	279757	10146.4	Target 1
34	C10	45	73.6361	277037	9948.89	Target 1
34	C10	46	73.946	274689	9793.96	Target 1
34	C10	47	74.2559	271238	9687.75	Target 1
34	C10	48	74.5658	268279	9612.48	Target 1
34	C10	49	74.8757	264498	9513.48	Target 1
34	C10	50	75.1857	260700	9365.12	Target 1
34	C10	51	75.4956	258471	9171.75	Target 1
34	C10	52	75.8055	254797	8972.27	Target 1
34	C10	53	76.1154	253090	8831.42	Target 1
34	C10	54	76.4253	249488	8823.25	Target 1
34	C10	55	76.7352	248171	9013.82	Target 1
34	C10	56	77.0451	245091	9447.87	Target 1
34	C10	57	77.355	241832	10246.6	Target 1
34	C10	58	77.6649	241075	11437.8	Target 1
34	C10	59	77.9748	235807	13010.1	Target 1
34	C10	60	78.2847	230726	15094	Target 1
34	C10	61	78.5946	226143	17934.1	Target 1
34	C10	62	78.9045	220208	21853.7	Target 1
34	C10	63	79.2144	220996	27144	Target 1
34	C10	64	79.5243	211878	33906.9	Target 1
34	C10	65	79.8342	203620	41912.5	Target 1
34	C10	66	80.1441	191449	50529.5	Target 1
34	C10	67	80.454	176325	58769.1	Target 1
34	C10	68	80.7639	153138	65443.6	Target 1
34	C10	69	81.0738	129087	69412.4	Target 1
34	C10	70	81.3837	104176	69859	Target 1
34	C10	71	81.6936	78506	66516.8	Target 1
34	C10	72	82.0035	55605.9	59768.2	Target 1
34	C10	73	82.3134	39810	50566.8	Target 1
34	C10	74	82.6233	31213.8	40198.7	Target 1
34	C10	75	82.9332	27257.8	29962.7	Target 1
34	C10	76	83.2431	23811.6	20883.3	Target 1
34	C10	77	83.553	23575.6	13550.4	Target 1
34	C10	78	83.8629	21757.5	8405.72	Target 1
34	C10	79	84.1728	21870	5373.11	Target 1
34	C10	80	84.4827	21309.8	3458.76	Target 1
34	C10	81	84.7926	21690.3	2348.6	Target 1
34	C10	82	85.1026	20293.1	1769.18	Target 1
34	C10	83	85.4125	20126.4	1515.82	Target 1
34	C10	84	85.7224	19477.6	1450.89	Target 1
34	C10	85	86.0323	19087.9	1486.62	Target 1
34	C10	86	86.3422	18838.4	1565.2	Target 1
34	C10	87	86.6521	17835.2	1645.53	Target 1
34	C10	88	86.962	16090.8	1699.69	Target 1
34	C10	89	87.2719	16514.2	1714.56	Target 1
34	C10	90	87.5818	15797.9	1691.02	Target 1
34	C10	91	87.8917	15855.3	1636.9	Target 1
34	C10	92	88.2016	14449	1557.94	Target 1
34	C10	93	88.5115	14028.3	1453.52	Target 1
34	C10	94	88.8214	13166.2	1319.82	Target 1
34	C10	95	89.1313	14227.3	1156.39	Target 1
34	C10	96	89.4412	12023	970.267	Target 1
34	C10	97	89.7511	13134.5	775.618	Target 1
34	C10	98	90.061	12736.6	590.454	Target 1
34	C10	99	90.3709	12181.9	432.458	Target 1
34	C10	100	90.6808	12721.1	314.103	Target 1
34	C10	101	90.9907	12492.3	237.237	Target 1
34	C10	102	91.3006	13137.9	190.085	Target 1
34	C10	103	91.6105	11910.1	151.051	Target 1
34	C10	104	91.9204	11570.8	100.277	Target 1
34	C10	105	92.2303	11353.9	32.7158	Target 1
34	C10	106	92.5402	12885.1	-37.1514	Target 1
34	C10	107	92.8501	12755.6	-83.8291	Target 1
34	C10	108	93.16	11695.1	-87.3311	Target 1
34	C10	109	93.4699	12476.3	-46.3438	Target 1
34	C10	110	93.7798	12741.4	20.1816	Target 1
34	C10	111	94.0897	11522.6	82.8262	Target 1
34	C10	112	94.3996	11036.3	116.125	Target 1
34	C10	113	94.7095	11829.8	109.589	Target 1
37	D1	1	60.0004	383483	8040.39	Target 1
37	D1	2	60.3103	382384	8290.57	Target 1
37	D1	3	60.6202	375709	8516.74	Target 1
37	D1	4	60.9301	379002	8639.54	Target 1
37	D1	5	61.24	371965	8603.87	Target 1
37	D1	6	61.5499	368870	8417.77	Target 1
37	D1	7	61.8598	365094	8168.18	Target 1
37	D1	8	62.1697	363984	7942.4	Target 1
37	D1	9	62.4796	362548	7830.28	Target 1
37	D1	10	62.7895	358664	7882.48	Target 1
37	D1	11	63.0994	357941	8090.31	Target 1
37	D1	12	63.4093	354111	8393.72	Target 1
37	D1	13	63.7192	353649	8734.05	Target 1
37	D1	14	64.0291	347080	9006.42	Target 1
37	D1	15	64.339	344831	9169.55	Target 1
37	D1	16	64.6489	340606	9223.88	Target 1
37	D1	17	64.9588	340077	9194	Target 1
37	D1	18	65.2688	335335	9106.1	Target 1
37	D1	19	65.5787	332837	8977.37	Target 1
37	D1	20	65.8886	329637	8821.96	Target 1
37	D1	21	66.1985	327409	8662.6	Target 1
37	D1	22	66.5084	321619	8533.46	Target 1
37	D1	23	66.8183	322207	8468.59	Target 1
37	D1	24	67.1282	321019	8486.11	Target 1
37	D1	25	67.4381	315352	8580.63	Target 1
37	D1	26	67.748	311881	8729.33	Target 1
37	D1	27	68.0579	312358	8902.82	Target 1
37	D1	28	68.3678	306257	9071.64	Target 1
37	D1	29	68.6777	304579	9205.94	Target 1
37	D1	30	68.9876	301802	9278.3	Target 1
37	D1	31	69.2975	298624	9274.66	Target 1
37	D1	32	69.6074	294825	9208.33	Target 1
37	D1	33	69.9173	288978	9122.07	Target 1
37	D1	34	70.2272	289065	9069.2	Target 1
37	D1	35	70.5371	290002	9083.54	Target 1
37	D1	36	70.847	281301	9158.97	Target 1
37	D1	37	71.1569	280668	9252.52	Target 1
37	D1	38	71.4668	276767	9306.47	Target 1
37	D1	39	71.7767	274023	9272.4	Target 1
37	D1	40	72.0866	271501	9126.64	Target 1
37	D1	41	72.3965	267389	8877.68	Target 1
37	D1	42	72.7064	264906	8568.33	Target 1
37	D1	43	73.0163	260783	8279.58	Target 1
37	D1	44	73.3262	260346	8090.72	Target 1
37	D1	45	73.6361	256607	8040.69	Target 1
37	D1	46	73.946	255985	8132.32	Target 1
37	D1	47	74.2559	253877	8309.12	Target 1
37	D1	48	74.5658	248805	8482.13	Target 1
37	D1	49	74.8757	245742	8545.76	Target 1
37	D1	50	75.1857	242225	8436.49	Target 1
37	D1	51	75.4956	240562	8185.78	Target 1
37	D1	52	75.8055	235107	7869.03	Target 1
37	D1	53	76.1154	236547	7596.88	Target 1
37	D1	54	76.4253	231460	7489.61	Target 1
37	D1	55	76.7352	231301	7642.39	Target 1
37	D1	56	77.0451	229854	8106.5	Target 1
37	D1	57	77.355	226288	8933.69	Target 1
37	D1	58	77.6649	224305	10123.2	Target 1
37	D1	59	77.9748	220909	11673.4	Target 1
37	D1	60	78.2847	215386	13687.6	Target 1
37	D1	61	78.5946	212043	16369.8	Target 1
37	D1	62	78.9045	205377	19985.6	Target 1
37	D1	63	79.2144	206474	24761.6	Target 1
37	D1	64	79.5243	196772	30747.6	Target 1
37	D1	65	79.8342	188514	37695.6	Target 1
37	D1	66	80.1441	178253	45007.1	Target 1
37	D1	67	80.454	160873	51785.6	Target 1
37	D1	68	80.7639	139902	56999.5	Target 1
37	D1	69	81.0738	114703	59718.2	Target 1
37	D1	70	81.3837	91726	59354.4	Target 1
37	D1	71	81.6936	68900.2	55832.9	Target 1
37	D1	72	82.0035	49139.5	49624.6	Target 1
37	D1	73	82.3134	35764.8	41630.3	Target 1
37	D1	74	82.6233	29056.1	32951	Target 1
37	D1	75	82.9332	24557.3	24626	Target 1
37	D1	76	83.2431	22502.9	17421.8	Target 1
37	D1	77	83.553	21112.8	11732	Target 1
37	D1	78	83.8629	21057.6	7659.62	Target 1
37	D1	79	84.1728	20488.3	5093.35	Target 1
37	D1	80	84.4827	18052.1	3475.54	Target 1
37	D1	81	84.7926	17994	2511.11	Target 1
37	D1	82	85.1026	18778.8	1962.44	Target 1
37	D1	83	85.4125	16294.8	1663.7	Target 1
37	D1	84	85.7224	16954.9	1508.48	Target 1
37	D1	85	86.0323	15154.2	1430.83	Target 1
37	D1	86	86.3422	15659.3	1391.92	Target 1
37	D1	87	86.6521	14104.7	1374	Target 1
37	D1	88	86.962	13508.2	1376.16	Target 1
37	D1	89	87.2719	13620.6	1405.41	Target 1
37	D1	90	87.5818	13825.3	1462.63	Target 1
37	D1	91	87.8917	11845	1529.87	Target 1
37	D1	92	88.2016	12103.6	1569.02	Target 1
37	D1	93	88.5115	9743.71	1535.93	Target 1
37	D1	94	88.8214	9741.54	1402.98	Target 1
37	D1	95	89.1313	8510.36	1175.54	Target 1
37	D1	96	89.4412	10013.6	891.308	Target 1
37	D1	97	89.7511	9266.02	603.333	Target 1
37	D1	98	90.061	8167.59	358.153	Target 1
37	D1	99	90.3709	9314.25	181.193	Target 1
37	D1	100	90.6808	9149.47	74.6602	Target 1
37	D1	101	90.9907	8759.39	24.9385	Target 1
37	D1	102	91.3006	7421.44	12.8691	Target 1
37	D1	103	91.6105	9280.38	21.1641	Target 1
37	D1	104	91.9204	7919.48	36.666	Target 1
37	D1	105	92.2303	8226.45	49.3125	Target 1
37	D1	106	92.5402	8213.31	51.8076	Target 1
37	D1	107	92.8501	5973.41	41.875	Target 1
37	D1	108	93.16	8636.86	24.29	Target 1
37	D1	109	93.4699	7338.31	8.5625	Target 1
37	D1	110	93.7798	7769.4	2.48633	Target 1
37	D1	111	94.0897	6142.34	6.98535	Target 1
37	D1	112	94.3996	7225.05	16.874	Target 1
37	D1	113	94.7095	7137.11	26.252	Target 1
38	D2	1	60.0004	335406	7093.43	Target 1
38	D2	2	60.3103	333273	7315.52	Target 1
38	D2	3	60.6202	328858	7501.86	Target 1
38	D2	4	60.9301	330995	7600.52	Target 1
38	D2	5	61.24	324416	7568.73	Target 1
38	D2	6	61.5499	322624	7429.07	Target 1
38	D2	7	61.8598	318945	7241.15	Target 1
38	D2	8	62.1697	318150	7091.51	Target 1
38	D2	9	62.4796	315833	7057.15	Target 1
38	D2	10	62.7895	314107	7169.43	Target 1
38	D2	11	63.0994	313085	7400.42	Target 1
38	D2	12	63.4093	308473	7688.83	Target 1
38	D2	13	63.7192	308370	7951.49	Target 1
38	D2	14	64.0291	302750	8109.76	Target 1
38	D2	15	64.339	300506	8156.83	Target 1
38	D2	16	64.6489	295161	8132.19	Target 1
38	D2	17	64.9588	297527	8089.97	Target 1
38	D2	18	65.2688	294442	8067.03	Target 1
38	D2	19	65.5787	288706	8071.33	Target 1
38	D2	20	65.8886	286936	8091.16	Target 1
38	D2	21	66.1985	285693	8111.18	Target 1
38	D2	22	66.5084	282309	8121.87	Target 1
38	D2	23	66.8183	279753	8119.84	Target 1
38	D2	24	67.1282	277381	8105.67	Target 1
38	D2	25	67.4381	273811	8082.8	Target 1
38	D2	26	67.748	270808	8055.82	Target 1
38	D2	27	68.0579	271326	8027.57	Target 1
38	D2	28	68.3678	265557	7997.18	Target 1
38	D2	29	68.6777	263395	7963.72	Target 1
38	D2	30	68.9876	262341	7932.69	Target 1
38	D2	31	69.2975	258008	7920.12	Target 1
38	D2	32	69.6074	256419	7946.42	Target 1
38	D2	33	69.9173	252374	8021.01	Target 1
38	D2	34	70.2272	252692	8128.03	Target 1
38	D2	35	70.5371	250147	8226.26	Target 1
38	D2	36	70.847	243639	8268.75	Target 1
38	D2	37	71.1569	242977	8230.7	Target 1
38	D2	38	71.4668	238943	8125.94	Target 1
38	D2	39	71.7767	237683	7997.69	Target 1
38	D2	40	72.0866	235117	7891.45	Target 1
38	D2	41	72.3965	233095	7828.52	Target 1
38	D2	42	72.7064	231098	7798.9	Target 1
38	D2	43	73.0163	226486	7774.28	Target 1
38	D2	44	73.3262	225402	7728.02	Target 1
38	D2	45	73.6361	221275	7646.81	Target 1
38	D2	46	73.946	221063	7532.57	Target 1
38	D2	47	74.2559	216722	7397.39	Target 1
38	D2	48	74.5658	214967	7237.22	Target 1
38	D2	49	74.8757	212273	7060.83	Target 1
38	D2	50	75.1857	209889	6887.27	Target 1
38	D2	51	75.4956	208110	6746.75	Target 1
38	D2	52	75.8055	205017	6673.98	Target 1
38	D2	53	76.1154	204651	6697.26	Target 1
38	D2	54	76.4253	202266	6831.73	Target 1
38	D2	55	76.7352	200263	7082.48	Target 1
38	D2	56	77.0451	196269	7455.19	Target 1
38	D2	57	77.355	194697	8012.93	Target 1
38	D2	58	77.6649	193428	8787.01	Target 1
38	D2	59	77.9748	190951	9855.12	Target 1
38	D2	60	78.2847	185865	11360.3	Target 1
38	D2	61	78.5946	183128	13502.1	Target 1
38	D2	62	78.9045	178715	16506.1	Target 1
38	D2	63	79.2144	178550	20550.8	Target 1
38	D2	64	79.5243	171244	25660.6	Target 1
38	D2	65	79.8342	164518	31608.6	Target 1
38	D2	66	80.1441	155544	37873.4	Target 1
38	D2	67	80.454	141633	43686.4	Target 1
38	D2	68	80.7639	124213	48173.6	Target 1
38	D2	69	81.0738	102624	50556.9	Target 1
38	D2	70	81.3837	83063.1	50354.3	Target 1
38	D2	71	81.6936	65748.8	47509.9	Target 1
38	D2	72	82.0035	48908.9	42409.1	Target 1
38	D2	73	82.3134	38391.8	35778.4	Target 1
38	D2	74	82.6233	30278.4	28505.8	Target 1
38	D2	75	82.9332	26562.7	21440.6	Target 1
38	D2	76	83.2431	25452.2	15231.8	Target 1
38	D2	77	83.553	23159.4	10243.8	Target 1
38	D2	78	83.8629	24217	6657.16	Target 1
38	D2	79	84.1728	22288	4395.74	Target 1
38	D2	80	84.4827	22195.1	2988.21	Target 1
38	D2	81	84.7926	21455.5	2204.55	Target 1
38	D2	82	85.1026	21006.1	1843.6	Target 1
38	D2	83	85.4125	21510.5	1749.57	Target 1
38	D2	84	85.7224	19361.6	1810.34	Target 1
38	D2	85	86.0323	17848.3	1949.76	Target 1
38	D2	86	86.3422	19290	2118.24	Target 1
38	D2	87	86.6521	17165	2282.14	Target 1
38	D2	88	86.962	15785.3	2414.34	Target 1
38	D2	89	87.2719	14615.7	2490.79	Target 1
38	D2	90	87.5818	14477	2494.09	Target 1
38	D2	91	87.8917	12948.2	2419.94	Target 1
38	D2	92	88.2016	11960.3	2279.39	Target 1
38	D2	93	88.5115	11196.5	2094	Target 1
38	D2	94	88.8214	11840.7	1885.75	Target 1
38	D2	95	89.1313	10461	1667.41	Target 1
38	D2	96	89.4412	8844.75	1439.19	Target 1
38	D2	97	89.7511	10227	1193.9	Target 1
38	D2	98	90.061	8582.01	927.799	Target 1
38	D2	99	90.3709	8341.47	650.541	Target 1
38	D2	100	90.6808	8485.31	387.593	Target 1
38	D2	101	90.9907	9483.8	172.541	Target 1
38	D2	102	91.3006	8439.74	32.417	Target 1
38	D2	103	91.6105	9140.54	-26.1572	Target 1
38	D2	104	91.9204	9183.18	-21.7407	Target 1
38	D2	105	92.2303	8062.34	9.88721	Target 1
38	D2	106	92.5402	7513.52	32.1748	Target 1
38	D2	107	92.8501	8426.63	22.9038	Target 1
38	D2	108	93.16	7987.34	-20.8462	Target 1
38	D2	109	93.4699	7956.67	-89.0723	Target 1
38	D2	110	93.7798	7998.88	-169.868	Target 1
38	D2	111	94.0897	7964.04	-256.517	Target 1
38	D2	112	94.3996	7028.77	-347.223	Target 1
38	D2	113	94.7095	8441.45	-440.757	Target 1
39	D3	1	60.0004	381095	8306.58	Target 1
39	D3	2	60.3103	376492	8473.53	Target 1
39	D3	3	60.6202	371890	8564.37	Target 1
39	D3	4	60.9301	374506	8550.39	Target 1
39	D3	5	61.24	367070	8442.65	Target 1
39	D3	6	61.5499	365835	8296.67	Target 1
39	D3	7	61.8598	361420	8196.34	Target 1
39	D3	8	62.1697	361647	8219.86	Target 1
39	D3	9	62.4796	359002	8401.63	Target 1
39	D3	10	62.7895	355388	8728.62	Target 1
39	D3	11	63.0994	355405	9118.99	Target 1
39	D3	12	63.4093	349373	9428.47	Target 1
39	D3	13	63.7192	347279	9570.74	Target 1
39	D3	14	64.0291	340984	9534.92	Target 1
39	D3	15	64.339	339238	9384.2	Target 1
39	D3	16	64.6489	335366	9213.37	Target 1
39	D3	17	64.9588	336621	9094.07	Target 1
39	D3	18	65.2688	331451	9043.01	Target 1
39	D3	19	65.5787	327885	9030.18	Target 1
39	D3	20	65.8886	324873	9014.39	Target 1
39	D3	21	66.1985	322895	8977.25	Target 1
39	D3	22	66.5084	317966	8932.13	Target 1
39	D3	23	66.8183	316921	8909.02	Target 1
39	D3	24	67.1282	315258	8932.43	Target 1
39	D3	25	67.4381	311638	9008.23	Target 1
39	D3	26	67.748	305780	9123.91	Target 1
39	D3	27	68.0579	307179	9254.66	Target 1
39	D3	28	68.3678	301844	9368.55	Target 1
39	D3	29	68.6777	299643	9433.39	Target 1
39	D3	30	68.9876	296095	9429.1	Target 1
39	D3	31	69.2975	292285	9361.63	Target 1
39	D3	32	69.6074	289279	9267.66	Target 1
39	D3	33	69.9173	285998	9199.5	Target 1
39	D3	34	70.2272	284719	9197.43	Target 1
39	D3	35	70.5371	283205	9267.04	Target 1
39	D3	36	70.847	277330	9377.75	Target 1
39	D3	37	71.1569	274895	9482.04	Target 1
39	D3	38	71.4668	271727	9539.07	Target 1
39	D3	39	71.7767	268996	9526.68	Target 1
39	D3	40	72.0866	266186	9440.51	Target 1
39	D3	41	72.3965	262995	9288.72	Target 1
39	D3	42	72.7064	259992	9091.26	Target 1
39	D3	43	73.0163	255588	8880.13	Target 1
39	D3	44	73.3262	254748	8692.79	Target 1
39	D3	45	73.6361	250724	8558.25	Target 1
39	D3	46	73.946	250994	8488.16	Target 1
39	D3	47	74.2559	245262	8449.96	Target 1
39	D3	48	74.5658	242810	8415.34	Target 1
39	D3	49	74.8757	240224	8360.46	Target 1
39	D3	50	75.1857	237142	8275.29	Target 1
39	D3	51	75.4956	236720	8165.67	Target 1
39	D3	52	75.8055	231060	8054.23	Target 1
39	D3	53	76.1154	229445	7981.88	Target 1
39	D3	54	76.4253	226550	8005.8	Target 1
39	D3	55	76.7352	225785	8188.1	Target 1
39	D3	56	77.0451	222789	8580.16	Target 1
39	D3	57	77.355	220973	9288.16	Target 1
39	D3	58	77.6649	217240	10280	Target 1
39	D3	59	77.9748	214659	11595.6	Target 1
39	D3	60	78.2847	209761	13340.1	Target 1
39	D3	61	78.5946	206292	15705.7	Target 1
39	D3	62	78.9045	200660	18945	Target 1
39	D3	63	79.2144	199402	23287.6	Target 1
39	D3	64	79.5243	192493	28816.2	Target 1
39	D3	65	79.8342	184885	35342.8	Target 1
39	D3	66	80.1441	175250	42339.1	Target 1
39	D3	67	80.454	161128	48964.7	Target 1
39	D3	68	80.7639	140926	54210.8	Target 1
39	D3	69	81.0738	118151	57132.2	Target 1
39	D3	70	81.3837	96060.9	57099.5	Target 1
39	D3	71	81.6936	74625.4	53983	Target 1
39	D3	72	82.0035	55781.7	48200.1	Target 1
39	D3	73	82.3134	43555.6	40606.5	Target 1
39	D3	74	82.6233	37075.9	32271	Target 1
39	D3	75	82.9332	31888.1	24215.2	Target 1
39	D3	76	83.2431	29860.9	17204.6	Target 1
39	D3	77	83.553	29672	11645.8	Target 1
39	D3	78	83.8629	27978.8	7712.51	Target 1
39	D3	79	84.1728	27601.3	5309.5	Target 1
39	D3	80	84.4827	27081.2	3808.33	Target 1
39	D3	81	84.7926	25397.9	2929.21	Target 1
39	D3	82	85.1026	24891.8	2444.85	Target 1
39	D3	83	85.4125	24163.2	2200.47	Target 1
39	D3	84	85.7224	24156.2	2105.12	Target 1
39	D3	85	86.0323	21391.9	2111.12	Target 1
39	D3	86	86.3422	22652.8	2193.5	Target 1
39	D3	87	86.6521	21611.3	2334.44	Target 1
39	D3	88	86.962	19668.2	2513.12	Target 1
39	D3	89	87.2719	19266.4	2700.8	Target 1
39	D3	90	87.5818	17916.3	2860.94	Target 1
39	D3	91	87.8917	17081.7	2953.76	Target 1
39	D3	92	88.2016	15953.1	2944.54	Target 1
39	D3	93	88.5115	13293.6	2813.83	Target 1
39	D3	94	88.8214	13786.7	2565.56	Target 1
39	D3	95	89.1313	12114.5	2227.64	Target 1
39	D3	96	89.4412	13407.2	1842.73	Target 1
39	D3	97	89.7511	11842.4	1453.62	Target 1
39	D3	98	90.061	11447.8	1092.06	Target 1
39	D3	99	90.3709	10896	775.905	Target 1
39	D3	100	90.6808	12312.2	512.208	Target 1
39	D3	101	90.9907	11576.1	300.489	Target 1
39	D3	102	91.3006	10643.7	134.261	Target 1
39	D3	103	91.6105	11313.6	3.34473	Target 1
39	D3	104	91.9204	11952.8	-100.613	Target 1
39	D3	105	92.2303	10465.5	-177.506	Target 1
39	D3	106	92.5402	10787.5	-216.71	Target 1
39	D3	107	92.8501	12224.2	-203.924	Target 1
39	D3	108	93.16	12006.8	-134.873	Target 1
39	D3	109	93.4699	11316	-26.8135	Target 1
39	D3	110	93.7798	10773.8	82.3545	Target 1
39	D3	111	94.0897	10210.9	149.805	Target 1
39	D3	112	94.3996	10094.6	149.104	Target 1
39	D3	113	94.7095	10342.9	82.7158	Target 1
40	D4	1	60.0004	372896	7570.33	Target 1
40	D4	2	60.3103	370319	7738.26	Target 1
40	D4	3	60.6202	365012	7861.9	Target 1
40	D4	4	60.9301	368267	7911.92	Target 1
40	D4	5	61.24	361408	7885.22	Target 1
40	D4	6	61.5499	359171	7815.84	Target 1
40	D4	7	61.8598	355557	7768.81	Target 1
40	D4	8	62.1697	354402	7813.82	Target 1
40	D4	9	62.4796	353782	7990.6	Target 1
40	D4	10	62.7895	348932	8285.11	Target 1
40	D4	11	63.0994	349138	8654.89	Target 1
40	D4	12	63.4093	342668	9000.6	Target 1
40	D4	13	63.7192	341337	9211.69	Target 1
40	D4	14	64.0291	336725	9250.04	Target 1
40	D4	15	64.339	333727	9141.6	Target 1
40	D4	16	64.6489	328350	8961.46	Target 1
40	D4	17	64.9588	329030	8798.11	Target 1
40	D4	18	65.2688	325259	8713.28	Target 1
40	D4	19	65.5787	322214	8718.83	Target 1
40	D4	20	65.8886	320337	8781.29	Target 1
40	D4	21	66.1985	317405	8848.94	Target 1
40	D4	22	66.5084	311503	8883.15	Target 1
40	D4	23	66.8183	310009	8876.02	Target 1
40	D4	24	67.1282	308891	8847.75	Target 1
40	D4	25	67.4381	304861	8831.32	Target 1
40	D4	26	67.748	299608	8854.85	Target 1
40	D4	27	68.0579	300884	8928.09	Target 1
40	D4	28	68.3678	294841	9035.93	Target 1
40	D4	29	68.6777	294127	9142.62	Target 1
40	D4	30	68.9876	290219	9207.79	Target 1
40	D4	31	69.2975	285792	9209.65	Target 1
40	D4	32	69.6074	283213	9159.79	Target 1
40	D4	33	69.9173	278362	9096.49	Target 1
40	D4	34	70.2272	279118	9058.76	Target 1
40	D4	35	70.5371	276082	9060.26	Target 1
40	D4	36	70.847	270389	9082.68	Target 1
40	D4	37	71.1569	268655	9092.7	Target 1
40	D4	38	71.4668	264751	9066.27	Target 1
40	D4	39	71.7767	262857	9001.77	Target 1
40	D4	40	72.0866	258723	8914.62	Target 1
40	D4	41	72.3965	257043	8822.65	Target 1
40	D4	42	72.7064	254441	8735.91	Target 1
40	D4	43	73.0163	250610	8657.33	Target 1
40	D4	44	73.3262	247659	8588.28	Target 1
40	D4	45	73.6361	243919	8530.22	Target 1
40	D4	46	73.946	244053	8479.66	Target 1
40	D4	47	74.2559	239416	8425.99	Target 1
40	D4	48	74.5658	236050	8351.79	Target 1
40	D4	49	74.8757	233279	8237.31	Target 1
40	D4	50	75.1857	230252	8078.39	Target 1
40	D4	51	75.4956	229220	7886.89	Target 1
40	D4	52	75.8055	224159	7689.51	Target 1
40	D4	53	76.1154	223839	7525.32	Target 1
40	D4	54	76.4253	219796	7443.84	Target 1
40	D4	55	76.7352	218575	7499.96	Target 1
40	D4	56	77.0451	215871	7744.54	Target 1
40	D4	57	77.355	214477	8214.15	Target 1
40	D4	58	77.6649	212148	8994.05	Target 1
40	D4	59	77.9748	208772	10114.2	Target 1
40	D4	60	78.2847	205230	11615.4	Target 1
40	D4	61	78.5946	200601	13642.3	Target 1
40	D4	62	78.9045	195873	16406.1	Target 1
40	D4	63	79.2144	195484	20128	Target 1
40	D4	64	79.5243	188399	24936.4	Target 1
40	D4	65	79.8342	182448	30754.1	Target 1
40	D4	66	80.1441	173135	37216.2	Target 1
40	D4	67	80.454	161219	43659.6	Target 1
40	D4	68	80.7639	145311	49205	Target 1
40	D4	69	81.0738	123801	52929.5	Target 1
40	D4	70	81.3837	102230	54091.8	Target 1
40	D4	71	81.6936	81287.8	52341.2	Target 1
40	D4	72	82.0035	61270.9	47836.8	Target 1
40	D4	73	82.3134	45651.6	41222.4	Target 1
40	D4	74	82.6233	37608.1	33461.3	Target 1
40	D4	75	82.9332	33039	25585.1	Target 1
40	D4	76	83.2431	30963.5	18451.8	Target 1
40	D4	77	83.553	29199.1	12593.5	Target 1
40	D4	78	83.8629	27517.7	8218.98	Target 1
40	D4	79	84.1728	28090.2	5523	Target 1
40	D4	80	84.4827	26473.8	3803.01	Target 1
40	D4	81	84.7926	26178.2	2799.72	Target 1
40	D4	82	85.1026	25250.1	2281.13	Target 1
40	D4	83	85.4125	25188.6	2068.39	Target 1
40	D4	84	85.7224	23705.4	2037.11	Target 1
40	D4	85	86.0323	22443.4	2108.22	Target 1
40	D4	86	86.3422	22418.9	2236.06	Target 1
40	D4	87	86.6521	21147.8	2395.69	Target 1
40	D4	88	86.962	20637.7	2570.45	Target 1
40	D4	89	87.2719	18290.2	2742.21	Target 1
40	D4	90	87.5818	18433.1	2886.74	Target 1
40	D4	91	87.8917	17223.5	2974.87	Target 1
40	D4	92	88.2016	14811.5	2977.94	Target 1
40	D4	93	88.5115	13822.4	2874.72	Target 1
40	D4	94	88.8214	13974.5	2657.54	Target 1
40	D4	95	89.1313	11806.4	2335.75	Target 1
40	D4	96	89.4412	11603.6	1936.38	Target 1
40	D4	97	89.7511	11355	1501.98	Target 1
40	D4	98	90.061	10546.4	1084.1	Target 1
40	D4	99	90.3709	11266.6	731.022	Target 1
40	D4	100	90.6808	11871.5	472.234	Target 1
40	D4	101	90.9907	11796.5	308.204	Target 1
40	D4	102	91.3006	9254.29	213.706	Target 1
40	D4	103	91.6105	10625.9	154.348	Target 1
40	D4	104	91.9204	10564.6	105.156	Target 1
40	D4	105	92.2303	10262.2	58.416	Target 1
40	D4	106	92.5402	11066.4	17.6826	Target 1
40	D4	107	92.8501	9038.23	-13.7441	Target 1
40	D4	108	93.16	11008.4	-39.3857	Target 1
40	D4	109	93.4699	9283.89	-67.7695	Target 1
40	D4	110	93.7798	9941.82	-106.615	Target 1
40	D4	111	94.0897	10229.6	-158.93	Target 1
40	D4	112	94.3996	9423.34	-222.981	Target 1
40	D4	113	94.7095	9683.32	-294.464	Target 1
41	D5	1	60.0004	408420	8862.73	Target 1
41	D5	2	60.3103	403869	9127.47	Target 1
41	D5	3	60.6202	399540	9315.12	Target 1
41	D5	4	60.9301	402528	9362.56	Target 1
41	D5	5	61.24	393057	9253.35	Target 1
41	D5	6	61.5499	391471	9039.2	Target 1
41	D5	7	61.8598	386150	8827.23	Target 1
41	D5	8	62.1697	386961	8733.74	Target 1
41	D5	9	62.4796	385043	8829.25	Target 1
41	D5	10	62.7895	381887	9105.75	Target 1
41	D5	11	63.0994	379276	9484.97	Target 1
41	D5	12	63.4093	373973	9899.16	Target 1
41	D5	13	63.7192	372429	10213.9	Target 1
41	D5	14	64.0291	367239	10374.6	Target 1
41	D5	15	64.339	363784	10396.6	Target 1
41	D5	16	64.6489	358718	10335.2	Target 1
41	D5	17	64.9588	358954	10250.9	Target 1
41	D5	18	65.2688	353890	10182.4	Target 1
41	D5	19	65.5787	350766	10137.1	Target 1
41	D5	20	65.8886	347309	10102.1	Target 1
41	D5	21	66.1985	344797	10063.4	Target 1
41	D5	22	66.5084	338948	10017.5	Target 1
41	D5	23	66.8183	338477	9972.32	Target 1
41	D5	24	67.1282	335776	9940.47	Target 1
41	D5	25	67.4381	330096	9932.38	Target 1
41	D5	26	67.748	326850	9953.43	Target 1
41	D5	27	68.0579	327042	10001.5	Target 1
41	D5	28	68.3678	320155	10064.4	Target 1
41	D5	29	68.6777	318853	10120.9	Target 1
41	D5	30	68.9876	314940	10148.2	Target 1
41	D5	31	69.2975	311689	10135.7	Target 1
41	D5	32	69.6074	308359	10092.9	Target 1
41	D5	33	69.9173	301671	10044.5	Target 1
41	D5	34	70.2272	303477	10011.8	Target 1
41	D5	35	70.5371	300805	9996.12	Target 1
41	D5	36	70.847	292836	9979.08	Target 1
41	D5	37	71.1569	292083	9940.02	Target 1
41	D5	38	71.4668	287692	9874.22	Target 1
41	D5	39	71.7767	285470	9795.93	Target 1
41	D5	40	72.0866	282247	9724.29	Target 1
41	D5	41	72.3965	279785	9668.2	Target 1
41	D5	42	72.7064	277062	9624.33	Target 1
41	D5	43	73.0163	271117	9588.3	Target 1
41	D5	44	73.3262	270160	9564.28	Target 1
41	D5	45	73.6361	265667	9560.86	Target 1
41	D5	46	73.946	265144	9576.01	Target 1
41	D5	47	74.2559	260407	9585.47	Target 1
41	D5	48	74.5658	256827	9548.75	Target 1
41	D5	49	74.8757	253044	9441.73	Target 1
41	D5	50	75.1857	250844	9250.29	Target 1
41	D5	51	75.4956	246565	8997.33	Target 1
41	D5	52	75.8055	244607	8736.22	Target 1
41	D5	53	76.1154	241999	8539.36	Target 1
41	D5	54	76.4253	238542	8482.59	Target 1
41	D5	55	76.7352	237424	8629.07	Target 1
41	D5	56	77.0451	234634	9015.8	Target 1
41	D5	57	77.355	231974	9664.09	Target 1
41	D5	58	77.6649	230013	10660.6	Target 1
41	D5	59	77.9748	225482	11961.7	Target 1
41	D5	60	78.2847	219912	13675.8	Target 1
41	D5	61	78.5946	216834	16019	Target 1
41	D5	62	78.9045	211252	19285.5	Target 1
41	D5	63	79.2144	210740	23753.8	Target 1
41	D5	64	79.5243	202382	29552.8	Target 1
41	D5	65	79.8342	196089	36532.6	Target 1
41	D5	66	80.1441	184400	44189.7	Target 1
41	D5	67	80.454	170598	51683.6	Target 1
41	D5	68	80.7639	149624	57960.7	Target 1
41	D5	69	81.0738	125832	61967.3	Target 1
41	D5	70	81.3837	102063	62904.8	Target 1
41	D5	71	81.6936	76946	60449.6	Target 1
41	D5	72	82.0035	53958.5	54861.4	Target 1
41	D5	73	82.3134	38173.4	46931.4	Target 1
41	D5	74	82.6233	29721.5	37781.3	Target 1
41	D5	75	82.9332	23881	28581.9	Target 1
41	D5	76	83.2431	20381.1	20291.2	Target 1
41	D5	77	83.553	20981.7	13495.1	Target 1
41	D5	78	83.8629	18447.4	8519.37	Target 1
41	D5	79	84.1728	19228.3	5383.07	Target 1
41	D5	80	84.4827	18595.9	3362.79	Target 1
41	D5	81	84.7926	17847.6	2151.64	Target 1
41	D5	82	85.1026	16977	1474.24	Target 1
41	D5	83	85.4125	17876.6	1118.78	Target 1
41	D5	84	85.7224	17186.5	940.557	Target 1
41	D5	85	86.0323	15379.6	853.758	Target 1
41	D5	86	86.3422	15811.3	820.318	Target 1
41	D5	87	86.6521	16603.4	835.032	Target 1
41	D5	88	86.962	15591.2	905.032	Target 1
41	D5	89	87.2719	14900.4	1028.12	Target 1
41	D5	90	87.5818	15448.5	1179.79	Target 1
41	D5	91	87.8917	13638.3	1316.28	Target 1
41	D5	92	88.2016	12887	1391.44	Target 1
41	D5	93	88.5115	11982.4	1377.06	Target 1
41	D5	94	88.8214	11925.1	1274.43	Target 1
41	D5	95	89.1313	11947	1110.75	Target 1
41	D5	96	89.4412	11116.5	923.732	Target 1
41	D5	97	89.7511	11461.7	744.001	Target 1
41	D5	98	90.061	10966.2	585.068	Target 1
41	D5	99	90.3709	10564.2	444.342	Target 1
41	D5	100	90.6808	10314.1	311.896	Target 1
41	D5	101	90.9907	11037.8	180.515	Target 1
41	D5	102	91.3006	9506.79	51.4873	Target 1
41	D5	103	91.6105	10480.7	-65.8867	Target 1
41	D5	104	91.9204	11283.7	-159.445	Target 1
41	D5	105	92.2303	10107.9	-219.977	Target 1
41	D5	106	92.5402	10085.5	-244.172	Target 1
41	D5	107	92.8501	11018.2	-234.04	Target 1
41	D5	108	93.16	10499.7	-195.316	Target 1
41	D5	109	93.4699	10318.5	-137.458	Target 1
41	D5	110	93.7798	10703.8	-74.7832	Target 1
41	D5	111	94.0897	10354.1	-25.542	Target 1
41	D5	112	94.3996	9432.12	-6.67969	Target 1
41	D5	113	94.7095	9372.65	-26.3145	Target 1
42	D6	1	60.0004	426389	9549.9	Target 1
42	D6	2	60.3103	421124	9751	Target 1
42	D6	3	60.6202	416104	9856.73	Target 1
42	D6	4	60.9301	418056	9800.21	Target 1
42	D6	5	61.24	410412	9601.72	Target 1
42	D6	6	61.5499	407536	9342.25	Target 1
42	D6	7	61.8598	405025	9121.55	Target 1
42	D6	8	62.1697	402591	9045.72	Target 1
42	D6	9	62.4796	401764	9171.25	Target 1
42	D6	10	62.7895	397721	9477.33	Target 1
42	D6	11	63.0994	397087	9890.45	Target 1
42	D6	12	63.4093	390270	10292.1	Target 1
42	D6	13	63.7192	389429	10547.8	Target 1
42	D6	14	64.0291	382509	10620.9	Target 1
42	D6	15	64.339	379453	10557.8	Target 1
42	D6	16	64.6489	374687	10455.5	Target 1
42	D6	17	64.9588	375864	10405.1	Target 1
42	D6	18	65.2688	370890	10444.2	Target 1
42	D6	19	65.5787	367950	10546.2	Target 1
42	D6	20	65.8886	363464	10647.8	Target 1
42	D6	21	66.1985	360240	10693.5	Target 1
42	D6	22	66.5084	355541	10665.4	Target 1
42	D6	23	66.8183	353146	10586.4	Target 1
42	D6	24	67.1282	350905	10500.1	Target 1
42	D6	25	67.4381	346092	10445.2	Target 1
42	D6	26	67.748	342515	10440.6	Target 1
42	D6	27	68.0579	342478	10482.5	Target 1
42	D6	28	68.3678	335309	10549.9	Target 1
42	D6	29	68.6777	333293	10614	Target 1
42	D6	30	68.9876	329915	10646.8	Target 1
42	D6	31	69.2975	327268	10630.2	Target 1
42	D6	32	69.6074	323216	10565.1	Target 1
42	D6	33	69.9173	316937	10474.6	Target 1
42	D6	34	70.2272	316148	10394.6	Target 1
42	D6	35	70.5371	314779	10354.7	Target 1
42	D6	36	70.847	308764	10361.4	Target 1
42	D6	37	71.1569	307154	10394.7	Target 1
42	D6	38	71.4668	302428	10420.3	Target 1
42	D6	39	71.7767	298820	10406.4	Target 1
42	D6	40	72.0866	296840	10335.1	Target 1
42	D6	41	72.3965	293510	10205.2	Target 1
42	D6	42	72.7064	289184	10033.4	Target 1
42	D6	43	73.0163	285567	9852.25	Target 1
42	D6	44	73.3262	283769	9702.25	Target 1
42	D6	45	73.6361	279079	9621	Target 1
42	D6	46	73.946	279673	9595.9	Target 1
42	D6	47	74.2559	273910	9596.93	Target 1
42	D6	48	74.5658	270703	9574.71	Target 1
42	D6	49	74.8757	267659	9485.79	Target 1
42	D6	50	75.1857	264175	9315.87	Target 1
42	D6	51	75.4956	260936	9089.82	Target 1
42	D6	52	75.8055	258034	8865.09	Target 1
42	D6	53	76.1154	257198	8715.17	Target 1
42	D6	54	76.4253	252048	8711.02	Target 1
42	D6	55	76.7352	251793	8906.35	Target 1
42	D6	56	77.0451	248818	9328.54	Target 1
42	D6	57	77.355	245395	10008.3	Target 1
42	D6	58	77.6649	243270	10972.1	Target 1
42	D6	59	77.9748	239931	12196.2	Target 1
42	D6	60	78.2847	234476	13772.2	Target 1
42	D6	61	78.5946	229392	15899.8	Target 1
42	D6	62	78.9045	224059	18871.9	Target 1
42	D6	63	79.2144	224854	22991.9	Target 1
42	D6	64	79.5243	215591	28439.9	Target 1
42	D6	65	79.8342	210509	35128.5	Target 1
42	D6	66	80.1441	199596	42609.1	Target 1
42	D6	67	80.454	186063	50073.7	Target 1
42	D6	68	80.7639	165260	56473.8	Target 1
42	D6	69	81.0738	141365	60739.2	Target 1
42	D6	70	81.3837	116508	62039.4	Target 1
42	D6	71	81.6936	92485.2	60011	Target 1
42	D6	72	82.0035	68246.5	54869.7	Target 1
42	D6	73	82.3134	51798.2	47364.6	Target 1
42	D6	74	82.6233	42341.6	38582.8	Target 1
42	D6	75	82.9332	36548	29673.8	Target 1
42	D6	76	83.2431	33053.6	21588.9	Target 1
42	D6	77	83.553	31988.5	14920.7	Target 1
42	D6	78	83.8629	30525.7	9873.34	Target 1
42	D6	79	84.1728	29609.5	6669.57	Target 1
42	D6	80	84.4827	29423.6	4599.18	Target 1
42	D6	81	84.7926	28606	3346.23	Target 1
42	D6	82	85.1026	27209.1	2640.64	Target 1
42	D6	83	85.4125	27518.2	2277.39	Target 1
42	D6	84	85.7224	25908.6	2120.52	Target 1
42	D6	85	86.0323	25441.3	2089.94	Target 1
42	D6	86	86.3422	25370	2142.15	Target 1
42	D6	87	86.6521	23971.9	2251.37	Target 1
42	D6	88	86.962	23461.5	2395.21	Target 1
42	D6	89	87.2719	22639.3	2546.71	Target 1
42	D6	90	87.5818	21268.9	2673.69	Target 1
42	D6	91	87.8917	20450.4	2744	Target 1
42	D6	92	88.2016	19457.9	2734.48	Target 1
42	D6	93	88.5115	18088.3	2639.76	Target 1
42	D6	94	88.8214	16766.6	2475.22	Target 1
42	D6	95	89.1313	17275.5	2270.17	Target 1
42	D6	96	89.4412	17643	2052.94	Target 1
42	D6	97	89.7511	15771.6	1837.09	Target 1
42	D6	98	90.061	14506.4	1618.97	Target 1
42	D6	99	90.3709	14930.7	1388.12	Target 1
42	D6	100	90.6808	14502.4	1141.39	Target 1
42	D6	101	90.9907	14773.7	889.334	Target 1
42	D6	102	91.3006	14363.1	651.898	Target 1
42	D6	103	91.6105	14081.1	449.446	Target 1
42	D6	104	91.9204	14076.6	296.45	Target 1
42	D6	105	92.2303	15081.7	199.329	Target 1
42	D6	106	92.5402	14033.4	155.429	Target 1
42	D6	107	92.8501	14199.5	151.103	Target 1
42	D6	108	93.16	14775.5	161.117	Target 1
42	D6	109	93.4699	14044.3	153.364	Target 1
42	D6	110	93.7798	13268	99.8369	Target 1
42	D6	111	94.0897	12967.7	-10.8281	Target 1
42	D6	112	94.3996	14567.9	-167.541	Target 1
42	D6	113	94.7095	14535.8	-342.85	Target 1
43	D7	1	60.0004	433820	9000.46	Target 1
43	D7	2	60.3103	429746	9194.31	Target 1
43	D7	3	60.6202	424185	9324	Target 1
43	D7	4	60.9301	427724	9357.73	Target 1
43	D7	5	61.24	419233	9298.35	Target 1
43	D7	6	61.5499	417902	9190.98	Target 1
43	D7	7	61.8598	413090	9111.18	Target 1
43	D7	8	62.1697	413231	9135.25	Target 1
43	D7	9	62.4796	409542	9304.71	Target 1
43	D7	10	62.7895	407186	9603.61	Target 1
43	D7	11	63.0994	404610	9987.17	Target 1
43	D7	12	63.4093	399884	10344	Target 1
43	D7	13	63.7192	398006	10567.4	Target 1
43	D7	14	64.0291	391285	10625.7	Target 1
43	D7	15	64.339	388774	10556.5	Target 1
43	D7	16	64.6489	383567	10443.2	Target 1
43	D7	17	64.9588	384557	10368.2	Target 1
43	D7	18	65.2688	379437	10370.9	Target 1
43	D7	19	65.5787	376486	10437.2	Target 1
43	D7	20	65.8886	372716	10520.1	Target 1
43	D7	21	66.1985	369720	10577.2	Target 1
43	D7	22	66.5084	363886	10595.2	Target 1
43	D7	23	66.8183	362454	10591.4	Target 1
43	D7	24	67.1282	360835	10595.3	Target 1
43	D7	25	67.4381	355221	10628.7	Target 1
43	D7	26	67.748	350870	10695.1	Target 1
43	D7	27	68.0579	351470	10781.5	Target 1
43	D7	28	68.3678	344408	10865.7	Target 1
43	D7	29	68.6777	341821	10924.2	Target 1
43	D7	30	68.9876	338566	10940.9	Target 1
43	D7	31	69.2975	335371	10914.1	Target 1
43	D7	32	69.6074	331650	10859.4	Target 1
43	D7	33	69.9173	325035	10804.5	Target 1
43	D7	34	70.2272	326208	10774.4	Target 1
43	D7	35	70.5371	322199	10775.1	Target 1
43	D7	36	70.847	316519	10788.8	Target 1
43	D7	37	71.1569	315232	10785.2	Target 1
43	D7	38	71.4668	309774	10741.7	Target 1
43	D7	39	71.7767	306743	10655.3	Target 1
43	D7	40	72.0866	303465	10538.7	Target 1
43	D7	41	72.3965	301601	10406.2	Target 1
43	D7	42	72.7064	298046	10265	Target 1
43	D7	43	73.0163	293642	10119.4	Target 1
43	D7	44	73.3262	289758	9980.21	Target 1
43	D7	45	73.6361	286981	9865.42	Target 1
43	D7	46	73.946	286269	9787.71	Target 1
43	D7	47	74.2559	280966	9739.2	Target 1
43	D7	48	74.5658	278577	9693.29	Target 1
43	D7	49	74.8757	274895	9610.49	Target 1
43	D7	50	75.1857	270923	9470.88	Target 1
43	D7	51	75.4956	268564	9283.66	Target 1
43	D7	52	75.8055	264945	9087.53	Target 1
43	D7	53	76.1154	264204	8939.51	Target 1
43	D7	54	76.4253	258757	8900.6	Target 1
43	D7	55	76.7352	258026	9022.86	Target 1
43	D7	56	77.0451	255420	9340.25	Target 1
43	D7	57	77.355	252250	9881.8	Target 1
43	D7	58	77.6649	249434	10710.2	Target 1
43	D7	59	77.9748	247112	11802.3	Target 1
43	D7	60	78.2847	240706	13241.8	Target 1
43	D7	61	78.5946	237316	15201.1	Target 1
43	D7	62	78.9045	232137	17935.3	Target 1
43	D7	63	79.2144	231840	21728	Target 1
43	D7	64	79.5243	223837	26795.5	Target 1
43	D7	65	79.8342	216505	33171.4	Target 1
43	D7	66	80.1441	208463	40599.7	Target 1
43	D7	67	80.454	197922	48476.6	Target 1
43	D7	68	80.7639	180187	55878.1	Target 1
43	D7	69	81.0738	157200	61700.4	Target 1
43	D7	70	81.3837	133620	64900.2	Target 1
43	D7	71	81.6936	107141	64769.2	Target 1
43	D7	72	82.0035	81276.6	61149.9	Target 1
43	D7	73	82.3134	60419.9	54505.2	Target 1
43	D7	74	82.6233	46486.8	45806.6	Target 1
43	D7	75	82.9332	38196.7	36277.5	Target 1
43	D7	76	83.2431	34177.1	27086.6	Target 1
43	D7	77	83.553	31956.2	19100.8	Target 1
43	D7	78	83.8629	30678.5	12772.4	Target 1
43	D7	79	84.1728	29205	8332.93	Target 1
43	D7	80	84.4827	28890.7	5571.65	Target 1
43	D7	81	84.7926	28531.7	3870.18	Target 1
43	D7	82	85.1026	27283.3	2915.23	Target 1
43	D7	83	85.4125	27401.3	2434.15	Target 1
43	D7	84	85.7224	25994.1	2219.58	Target 1
43	D7	85	86.0323	23962.9	2136.37	Target 1
43	D7	86	86.3422	24261.8	2116.9	Target 1
43	D7	87	86.6521	23485.3	2143.98	Target 1
43	D7	88	86.962	23499.8	2222.37	Target 1
43	D7	89	87.2719	22665.9	2349.65	Target 1
43	D7	90	87.5818	20532.1	2500.12	Target 1
43	D7	91	87.8917	20024.7	2628.89	Target 1
43	D7	92	88.2016	18861.8	2690.06	Target 1
43	D7	93	88.5115	17650.6	2655.62	Target 1
43	D7	94	88.8214	16696.6	2524	Target 1
43	D7	95	89.1313	15600.2	2315.31	Target 1
43	D7	96	89.4412	16422.4	2058.16	Target 1
43	D7	97	89.7511	14880.7	1776.46	Target 1
43	D7	98	90.061	14231.1	1483.59	Target 1
43	D7	99	90.3709	13739.5	1185.94	Target 1
43	D7	100	90.6808	13951.2	891.61	Target 1
43	D7	101	90.9907	13702.8	616.662	Target 1
43	D7	102	91.3006	13774	383.808	Target 1
43	D7	103	91.6105	13183.2	213.912	Target 1
43	D7	104	91.9204	14354.6	115.082	Target 1
43	D7	105	92.2303	14182.7	75.8867	Target 1
43	D7	106	92.5402	13193.3	67.7188	Target 1
43	D7	107	92.8501	12444.6	56.6553	Target 1
43	D7	108	93.16	13538.9	18.6475	Target 1
43	D7	109	93.4699	12656.6	-51.6318	Target 1
43	D7	110	93.7798	13677.5	-143.775	Target 1
43	D7	111	94.0897	13281.8	-243.143	Target 1
43	D7	112	94.3996	13095.4	-341.311	Target 1
43	D7	113	94.7095	12782.3	-438.441	Target 1
44	D8	1	60.0004	404599	8577.95	Target 1
44	D8	2	60.3103	401392	8799.35	Target 1
44	D8	3	60.6202	395751	8951.89	Target 1
44	D8	4	60.9301	398434	8994.84	Target 1
44	D8	5	61.24	391662	8927.67	Target 1
44	D8	6	61.5499	388488	8802.6	Target 1
44	D8	7	61.8598	384184	8711.17	Target 1
44	D8	8	62.1697	384920	8745.56	Target 1
44	D8	9	62.4796	382372	8952.35	Target 1
44	D8	10	62.7895	378587	9307.19	Target 1
44	D8	11	63.0994	377866	9761.74	Target 1
44	D8	12	63.4093	371431	10146	Target 1
44	D8	13	63.7192	368997	10361.5	Target 1
44	D8	14	64.0291	364425	10384.3	Target 1
44	D8	15	64.339	360009	10268.7	Target 1
44	D8	16	64.6489	355881	10110.9	Target 1
44	D8	17	64.9588	356678	9994.11	Target 1
44	D8	18	65.2688	352485	9946.59	Target 1
44	D8	19	65.5787	348987	9938.02	Target 1
44	D8	20	65.8886	344489	9913.46	Target 1
44	D8	21	66.1985	342747	9837.97	Target 1
44	D8	22	66.5084	335757	9721.35	Target 1
44	D8	23	66.8183	336034	9608.1	Target 1
44	D8	24	67.1282	334206	9546	Target 1
44	D8	25	67.4381	329729	9558.12	Target 1
44	D8	26	67.748	324895	9635.37	Target 1
44	D8	27	68.0579	326027	9748.72	Target 1
44	D8	28	68.3678	318666	9867.45	Target 1
44	D8	29	68.6777	316996	9970.91	Target 1
44	D8	30	68.9876	313995	10050.4	Target 1
44	D8	31	69.2975	310139	10105.4	Target 1
44	D8	32	69.6074	308446	10138.5	Target 1
44	D8	33	69.9173	301253	10150.9	Target 1
44	D8	34	70.2272	301192	10139.6	Target 1
44	D8	35	70.5371	299022	10097.8	Target 1
44	D8	36	70.847	292147	10021	Target 1
[truncated: 2,563 more rows]

## Sheet: Melt Curve Result
Block Type	96-Well 0.2-mL Block
Calibration Background is expired	No
Calibration Background performed on	09-15-2016
Calibration Pure Dye ABY is expired	No
Calibration Pure Dye ABY performed on	09-15-2016
Calibration Pure Dye FAM is expired	No
Calibration Pure Dye FAM performed on	09-15-2016
Calibration Pure Dye JUN is expired	No
Calibration Pure Dye JUN performed on	09-15-2016
Calibration Pure Dye NED is expired	No
Calibration Pure Dye NED performed on	09-15-2016
Calibration Pure Dye ROX is expired	No
Calibration Pure Dye ROX performed on	09-15-2016
Calibration Pure Dye SYBR is expired	No
Calibration Pure Dye SYBR performed on	09-15-2016
Calibration Pure Dye TAMRA is expired	No
Calibration Pure Dye TAMRA performed on	09-15-2016
Calibration Pure Dye VIC is expired	No
Calibration Pure Dye VIC performed on	09-15-2016
Calibration ROI is expired	No
Calibration ROI performed on	09-15-2016
Calibration Uniformity is expired	No
Calibration Uniformity performed on	09-15-2016
Chemistry	SYBR_GREEN
Date Created	2018-02-04 21:22:30 PM CST
Experiment Barcode
Experiment Comment
Experiment File Name	G:\wgh\小麦SYP基因家族鉴定与分析\定量结果\Q3\2018-02-02_100719 SYP3.eds
Experiment Name	2018-02-02_100719
Experiment Run End Time	2018-02-03 06:19:07 AM CST
Experiment Type	Comparative Cт (ΔΔCт)
Instrument Name	272321075
Instrument Serial Number	272321075
Instrument Type	QuantStudio™ 3 System
Passive Reference	ROX
Post-read Stage/Step
Pre-read Stage/Step
Quantification Cycle Method	Ct
Signal Smoothing On	true
Stage where Melt Analysis is performed	Stage3
Stage/ Cycle where Ct Analysis is performed	Stage2, Step2
User Name
Well	Well Position	Sample	Target Name	Tm	Melt Peak Height
25	C1	Sample 1	Target 1	81.2288	73246.8
26	C2	Sample 3	Target 1	81.2288	63358.6
27	C3	Sample 5	Target 1	81.2288	59427
28	C4	Sample 7	Target 1	81.3837	62777
29	C5	Sample 9	Target 1	81.2288	63177.4
30	C6	Sample 11	Target 1	81.3837	67008.4
31	C7	Sample 13	Target 1	81.3837	66290.5
32	C8	Sample 15	Target 1	81.3837	66865.5
33	C9	Sample 17	Target 1	81.2288	65337.2
34	C10	Sample 19	Target 1	81.2288	70107.5
37	D1	Sample 1	Target 1	81.2288	59939.5
38	D2	Sample 3	Target 1	81.2288	50793.1
39	D3	Sample 5	Target 1	81.2288	57506.3
40	D4	Sample 7	Target 1	81.3837	54091.8
41	D5	Sample 9	Target 1	81.3837	62904.8
42	D6	Sample 11	Target 1	81.3837	62039.4
43	D7	Sample 13	Target 1	81.5387	65275.4
44	D8	Sample 15	Target 1	81.5387	60909.1
45	D9	Sample 17	Target 1	81.2288	59202.8
46	D10	Sample 19	Target 1	81.2288	70238.1
73	G1	Sample 2	Target 1	81.0738	58006.2
74	G2	Sample 4	Target 1	81.0738	61416.1
75	G3	Sample 6	Target 1	81.3837	70550.8
76	G4	Sample 8	Target 1	81.3837	60951.1
77	G5	Sample 10	Target 1	81.3837	60691.1
78	G6	Sample 12	Target 1	81.3837	65652.5
79	G7	Sample 14	Target 1	81.3837	64124.5
80	G8	Sample 16	Target 1	81.3837	66741.3
81	G9	Sample 18	Target 1	81.2288	63163.8
82	G10	Sample 20	Target 1	81.2288	67371.3
85	H1	Sample 2	Target 1	81.0738	50082.3
86	H2	Sample 4	Target 1	81.0738	47806.4
87	H3	Sample 6	Target 1	81.2288	54559.9
88	H4	Sample 8	Target 1	81.3837	57285.1
89	H5	Sample 10	Target 1	81.0738	32016.5
90	H6	Sample 12	Target 1	81.3837	52690.1
91	H7	Sample 14	Target 1	81.3837	56746.1
92	H8	Sample 16	Target 1	81.3837	56637.5
93	H9	Sample 18	Target 1	81.2288	53114
94	H10	Sample 20	Target 1	81.2288	61999.4
