# Supplementary material for: Genome-wide identification, evolution, and expression of the SNARE gene family in wheat resistance to powdery mildew
Source: PeerJ. 2021 Jan 22;9:e10788. doi: 10.7717/peerj.10788 (PMC7831368; doi:10.7717/peerj.10788)
Supplement: Supplemental Information 5 [file peerj-09-10788-s005.gz › rawdata/2018-02-02_100719 SYP121.xls]

## Sheet: Sample Setup
Block Type	96-Well 0.2-mL Block
Calibration Background is expired	No
Calibration Background performed on	09-15-2016
Calibration Pure Dye ABY is expired	No
Calibration Pure Dye ABY performed on	09-15-2016
Calibration Pure Dye FAM is expired	No
Calibration Pure Dye FAM performed on	09-15-2016
Calibration Pure Dye JUN is expired	No
Calibration Pure Dye JUN performed on	09-15-2016
Calibration Pure Dye NED is expired	No
Calibration Pure Dye NED performed on	09-15-2016
Calibration Pure Dye ROX is expired	No
Calibration Pure Dye ROX performed on	09-15-2016
Calibration Pure Dye SYBR is expired	No
Calibration Pure Dye SYBR performed on	09-15-2016
Calibration Pure Dye TAMRA is expired	No
Calibration Pure Dye TAMRA performed on	09-15-2016
Calibration Pure Dye VIC is expired	No
Calibration Pure Dye VIC performed on	09-15-2016
Calibration ROI is expired	No
Calibration ROI performed on	09-15-2016
Calibration Uniformity is expired	No
Calibration Uniformity performed on	09-15-2016
Chemistry	SYBR_GREEN
Date Created	2018-02-04 02:05:04 AM CST
Experiment Barcode
Experiment Comment
Experiment File Name	G:\wgh\小麦SYP基因家族鉴定与分析\定量结果\Q3\2018-02-02_100719 PEN1.eds
Experiment Name	2018-02-02_100719
Experiment Run End Time	2018-02-03 02:51:37 AM CST
Experiment Type	Comparative Cт (ΔΔCт)
Instrument Name	272321075
Instrument Serial Number	272321075
Instrument Type	QuantStudio™ 3 System
Passive Reference	ROX
Post-read Stage/Step
Pre-read Stage/Step
Quantification Cycle Method	Ct
Signal Smoothing On	true
Stage where Melt Analysis is performed	Stage3
Stage/ Cycle where Ct Analysis is performed	Stage2, Step2
User Name
Well	Well Position	Sample Name	Sample Color	Biogroup Name	Biogroup Color	Target Name	Target Color	Task	Reporter	Quencher	Quantity	Comments
1	A1	Sample 1	RGB(176,23,31)			Target 1	RGB(176,23,31)	UNKNOWN	SYBR	None
2	A2	Sample 3	RGB(0,0,255)			Target 1	RGB(176,23,31)	UNKNOWN	SYBR	None
3	A3	Sample 5	RGB(255,127,0)			Target 1	RGB(176,23,31)	UNKNOWN	SYBR	None
4	A4	Sample 7	RGB(238,121,66)			Target 1	RGB(176,23,31)	UNKNOWN	SYBR	None
5	A5	Sample 9	RGB(198,113,113)			Target 1	RGB(176,23,31)	UNKNOWN	SYBR	None
6	A6	Sample 11	RGB(238,220,130)			Target 1	RGB(176,23,31)	UNKNOWN	SYBR	None
7	A7	Sample 13	RGB(142,142,56)			Target 1	RGB(176,23,31)	UNKNOWN	SYBR	None
8	A8	Sample 15	RGB(51,161,201)			Target 1	RGB(176,23,31)	UNKNOWN	SYBR	None
9	A9	Sample 17	RGB(176,23,31)			Target 1	RGB(176,23,31)	UNKNOWN	SYBR	None
10	A10	Sample 19	RGB(0,139,69)			Target 1	RGB(176,23,31)	UNKNOWN	SYBR	None
11	A11
12	A12
13	B1	Sample 1	RGB(176,23,31)			Target 1	RGB(176,23,31)	UNKNOWN	SYBR	None
14	B2	Sample 3	RGB(0,0,255)			Target 1	RGB(176,23,31)	UNKNOWN	SYBR	None
15	B3	Sample 5	RGB(255,127,0)			Target 1	RGB(176,23,31)	UNKNOWN	SYBR	None
16	B4	Sample 7	RGB(238,121,66)			Target 1	RGB(176,23,31)	UNKNOWN	SYBR	None
17	B5	Sample 9	RGB(198,113,113)			Target 1	RGB(176,23,31)	UNKNOWN	SYBR	None
18	B6	Sample 11	RGB(238,220,130)			Target 1	RGB(176,23,31)	UNKNOWN	SYBR	None
19	B7	Sample 13	RGB(142,142,56)			Target 1	RGB(176,23,31)	UNKNOWN	SYBR	None
20	B8	Sample 15	RGB(51,161,201)			Target 1	RGB(176,23,31)	UNKNOWN	SYBR	None
21	B9	Sample 17	RGB(176,23,31)			Target 1	RGB(176,23,31)	UNKNOWN	SYBR	None
22	B10	Sample 19	RGB(0,139,69)			Target 1	RGB(176,23,31)	UNKNOWN	SYBR	None
23	B11
24	B12
25	C1	Sample 1	RGB(176,23,31)			Target 1	RGB(176,23,31)	UNKNOWN	SYBR	None
26	C2	Sample 3	RGB(0,0,255)			Target 1	RGB(176,23,31)	UNKNOWN	SYBR	None
27	C3	Sample 5	RGB(255,127,0)			Target 1	RGB(176,23,31)	UNKNOWN	SYBR	None
28	C4	Sample 7	RGB(238,121,66)			Target 1	RGB(176,23,31)	UNKNOWN	SYBR	None
29	C5	Sample 9	RGB(198,113,113)			Target 1	RGB(176,23,31)	UNKNOWN	SYBR	None
30	C6	Sample 11	RGB(238,220,130)			Target 1	RGB(176,23,31)	UNKNOWN	SYBR	None
31	C7	Sample 13	RGB(142,142,56)			Target 1	RGB(176,23,31)	UNKNOWN	SYBR	None
32	C8	Sample 15	RGB(51,161,201)			Target 1	RGB(176,23,31)	UNKNOWN	SYBR	None
33	C9	Sample 17	RGB(176,23,31)			Target 1	RGB(176,23,31)	UNKNOWN	SYBR	None
34	C10	Sample 19	RGB(0,139,69)			Target 1	RGB(176,23,31)	UNKNOWN	SYBR	None
35	C11
36	C12
37	D1	Sample 1	RGB(176,23,31)			Target 1	RGB(176,23,31)	UNKNOWN	SYBR	None
38	D2	Sample 3	RGB(0,0,255)			Target 1	RGB(176,23,31)	UNKNOWN	SYBR	None
39	D3	Sample 5	RGB(255,127,0)			Target 1	RGB(176,23,31)	UNKNOWN	SYBR	None
40	D4	Sample 7	RGB(238,121,66)			Target 1	RGB(176,23,31)	UNKNOWN	SYBR	None
41	D5	Sample 9	RGB(198,113,113)			Target 1	RGB(176,23,31)	UNKNOWN	SYBR	None
42	D6	Sample 11	RGB(238,220,130)			Target 1	RGB(176,23,31)	UNKNOWN	SYBR	None
43	D7	Sample 13	RGB(142,142,56)			Target 1	RGB(176,23,31)	UNKNOWN	SYBR	None
44	D8	Sample 15	RGB(51,161,201)			Target 1	RGB(176,23,31)	UNKNOWN	SYBR	None
45	D9	Sample 17	RGB(176,23,31)			Target 1	RGB(176,23,31)	UNKNOWN	SYBR	None
46	D10	Sample 19	RGB(0,139,69)			Target 1	RGB(176,23,31)	UNKNOWN	SYBR	None
47	D11
48	D12
49	E1	Sample 2	RGB(176,23,31)			Target 1	RGB(176,23,31)	UNKNOWN	SYBR	None
50	E2	Sample 4	RGB(0,139,69)			Target 1	RGB(176,23,31)	UNKNOWN	SYBR	None
51	E3	Sample 6	RGB(139,137,112)			Target 1	RGB(176,23,31)	UNKNOWN	SYBR	None
52	E4	Sample 8	RGB(142,56,142)			Target 1	RGB(176,23,31)	UNKNOWN	SYBR	None
53	E5	Sample 10	RGB(0,245,255)			Target 1	RGB(176,23,31)	UNKNOWN	SYBR	None
54	E6	Sample 12	RGB(238,238,0)			Target 1	RGB(176,23,31)	UNKNOWN	SYBR	None
55	E7	Sample 14	RGB(238,44,44)			Target 1	RGB(176,23,31)	UNKNOWN	SYBR	None
56	E8	Sample 16	RGB(238,18,137)			Target 1	RGB(176,23,31)	UNKNOWN	SYBR	None
57	E9	Sample 18	RGB(0,0,255)			Target 1	RGB(176,23,31)	UNKNOWN	SYBR	None
58	E10	Sample 20	RGB(255,127,0)			Target 1	RGB(176,23,31)	UNKNOWN	SYBR	None
59	E11
60	E12
61	F1	Sample 2	RGB(176,23,31)			Target 1	RGB(176,23,31)	UNKNOWN	SYBR	None
62	F2	Sample 4	RGB(0,139,69)			Target 1	RGB(176,23,31)	UNKNOWN	SYBR	None
63	F3	Sample 6	RGB(139,137,112)			Target 1	RGB(176,23,31)	UNKNOWN	SYBR	None
64	F4	Sample 8	RGB(142,56,142)			Target 1	RGB(176,23,31)	UNKNOWN	SYBR	None
65	F5	Sample 10	RGB(0,245,255)			Target 1	RGB(176,23,31)	UNKNOWN	SYBR	None
66	F6	Sample 12	RGB(238,238,0)			Target 1	RGB(176,23,31)	UNKNOWN	SYBR	None
67	F7	Sample 14	RGB(238,44,44)			Target 1	RGB(176,23,31)	UNKNOWN	SYBR	None
68	F8	Sample 16	RGB(238,18,137)			Target 1	RGB(176,23,31)	UNKNOWN	SYBR	None
69	F9	Sample 18	RGB(0,0,255)			Target 1	RGB(176,23,31)	UNKNOWN	SYBR	None
70	F10	Sample 20	RGB(255,127,0)			Target 1	RGB(176,23,31)	UNKNOWN	SYBR	None
71	F11
72	F12
73	G1	Sample 2	RGB(176,23,31)			Target 1	RGB(176,23,31)	UNKNOWN	SYBR	None
74	G2	Sample 4	RGB(0,139,69)			Target 1	RGB(176,23,31)	UNKNOWN	SYBR	None
75	G3	Sample 6	RGB(139,137,112)			Target 1	RGB(176,23,31)	UNKNOWN	SYBR	None
76	G4	Sample 8	RGB(142,56,142)			Target 1	RGB(176,23,31)	UNKNOWN	SYBR	None
77	G5	Sample 10	RGB(0,245,255)			Target 1	RGB(176,23,31)	UNKNOWN	SYBR	None
78	G6	Sample 12	RGB(238,238,0)			Target 1	RGB(176,23,31)	UNKNOWN	SYBR	None
79	G7	Sample 14	RGB(238,44,44)			Target 1	RGB(176,23,31)	UNKNOWN	SYBR	None
80	G8	Sample 16	RGB(238,18,137)			Target 1	RGB(176,23,31)	UNKNOWN	SYBR	None
81	G9	Sample 18	RGB(0,0,255)			Target 1	RGB(176,23,31)	UNKNOWN	SYBR	None
82	G10	Sample 20	RGB(255,127,0)			Target 1	RGB(176,23,31)	UNKNOWN	SYBR	None
83	G11
84	G12
85	H1	Sample 2	RGB(176,23,31)			Target 1	RGB(176,23,31)	UNKNOWN	SYBR	None
86	H2	Sample 4	RGB(0,139,69)			Target 1	RGB(176,23,31)	UNKNOWN	SYBR	None
87	H3	Sample 6	RGB(139,137,112)			Target 1	RGB(176,23,31)	UNKNOWN	SYBR	None
88	H4	Sample 8	RGB(142,56,142)			Target 1	RGB(176,23,31)	UNKNOWN	SYBR	None
89	H5	Sample 10	RGB(0,245,255)			Target 1	RGB(176,23,31)	UNKNOWN	SYBR	None
90	H6	Sample 12	RGB(238,238,0)			Target 1	RGB(176,23,31)	UNKNOWN	SYBR	None
91	H7	Sample 14	RGB(238,44,44)			Target 1	RGB(176,23,31)	UNKNOWN	SYBR	None
92	H8	Sample 16	RGB(238,18,137)			Target 1	RGB(176,23,31)	UNKNOWN	SYBR	None
93	H9	Sample 18	RGB(0,0,255)			Target 1	RGB(176,23,31)	UNKNOWN	SYBR	None
94	H10	Sample 20	RGB(255,127,0)			Target 1	RGB(176,23,31)	UNKNOWN	SYBR	None
95	H11
96	H12

## Sheet: Amplification Data
Block Type	96-Well 0.2-mL Block
Calibration Background is expired	No
Calibration Background performed on	09-15-2016
Calibration Pure Dye ABY is expired	No
Calibration Pure Dye ABY performed on	09-15-2016
Calibration Pure Dye FAM is expired	No
Calibration Pure Dye FAM performed on	09-15-2016
Calibration Pure Dye JUN is expired	No
Calibration Pure Dye JUN performed on	09-15-2016
Calibration Pure Dye NED is expired	No
Calibration Pure Dye NED performed on	09-15-2016
Calibration Pure Dye ROX is expired	No
Calibration Pure Dye ROX performed on	09-15-2016
Calibration Pure Dye SYBR is expired	No
Calibration Pure Dye SYBR performed on	09-15-2016
Calibration Pure Dye TAMRA is expired	No
Calibration Pure Dye TAMRA performed on	09-15-2016
Calibration Pure Dye VIC is expired	No
Calibration Pure Dye VIC performed on	09-15-2016
Calibration ROI is expired	No
Calibration ROI performed on	09-15-2016
Calibration Uniformity is expired	No
Calibration Uniformity performed on	09-15-2016
Chemistry	SYBR_GREEN
Date Created	2018-02-04 02:05:04 AM CST
Experiment Barcode
Experiment Comment
Experiment File Name	G:\wgh\小麦SYP基因家族鉴定与分析\定量结果\Q3\2018-02-02_100719 PEN1.eds
Experiment Name	2018-02-02_100719
Experiment Run End Time	2018-02-03 02:51:37 AM CST
Experiment Type	Comparative Cт (ΔΔCт)
Instrument Name	272321075
Instrument Serial Number	272321075
Instrument Type	QuantStudio™ 3 System
Passive Reference	ROX
Post-read Stage/Step
Pre-read Stage/Step
Quantification Cycle Method	Ct
Signal Smoothing On	true
Stage where Melt Analysis is performed	Stage3
Stage/ Cycle where Ct Analysis is performed	Stage2, Step2
User Name
Well	Well Position	Cycle	Target Name	Rn	Delta Rn
1	A1	1	Target 1	0.233904	-0.0113054
1	A1	2	Target 1	0.235504	-0.00905408
1	A1	3	Target 1	0.236957	-0.00694963
1	A1	4	Target 1	0.241897	-0.00135754
1	A1	5	Target 1	0.24452	0.00191634
1	A1	6	Target 1	0.244256	0.00230398
1	A1	7	Target 1	0.244073	0.00277334
1	A1	8	Target 1	0.244045	0.00339689
1	A1	9	Target 1	0.242319	0.00232186
1	A1	10	Target 1	0.240906	0.00156074
1	A1	11	Target 1	0.240943	0.00224967
1	A1	12	Target 1	0.240442	0.00239973
1	A1	13	Target 1	0.236139	-0.00125097
1	A1	14	Target 1	0.235538	-0.00120076
1	A1	15	Target 1	0.237343	0.0012556
1	A1	16	Target 1	0.235959	0.000523497
1	A1	17	Target 1	0.234011	-0.000772978
1	A1	18	Target 1	0.232472	-0.00165992
1	A1	19	Target 1	0.230976	-0.00250449
1	A1	20	Target 1	0.227375	-0.00545389
1	A1	21	Target 1	0.227209	-0.00496787
1	A1	22	Target 1	0.230604	-0.000921641
1	A1	23	Target 1	0.230931	5.72773e-05
1	A1	24	Target 1	0.226289	-0.00393342
1	A1	25	Target 1	0.225861	-0.00370976
1	A1	26	Target 1	0.230039	0.0011199
1	A1	27	Target 1	0.233684	0.00541699
1	A1	28	Target 1	0.235003	0.00738705
1	A1	29	Target 1	0.241171	0.0142068
1	A1	30	Target 1	0.254476	0.0281632
1	A1	31	Target 1	0.276823	0.0511625
1	A1	32	Target 1	0.328796	0.103786
1	A1	33	Target 1	0.411426	0.187068
1	A1	34	Target 1	0.546376	0.32267
1	A1	35	Target 1	0.725115	0.502061
1	A1	36	Target 1	0.905611	0.683208
1	A1	37	Target 1	1.07399	0.852239
1	A1	38	Target 1	1.23353	1.01243
1	A1	39	Target 1	1.37691	1.15646
1	A1	40	Target 1	1.47457	1.25478
2	A2	1
2	A2	2
2	A2	3
2	A2	4
2	A2	5
2	A2	6
2	A2	7
2	A2	8
2	A2	9
2	A2	10
2	A2	11
2	A2	12
2	A2	13
2	A2	14
2	A2	15
2	A2	16
2	A2	17
2	A2	18
2	A2	19
2	A2	20
2	A2	21
2	A2	22
2	A2	23
2	A2	24
2	A2	25
2	A2	26
2	A2	27
2	A2	28
2	A2	29
2	A2	30
2	A2	31
2	A2	32
2	A2	33
2	A2	34
2	A2	35
2	A2	36
2	A2	37
2	A2	38
2	A2	39
2	A2	40
3	A3	1
3	A3	2
3	A3	3
3	A3	4
3	A3	5
3	A3	6
3	A3	7
3	A3	8
3	A3	9
3	A3	10
3	A3	11
3	A3	12
3	A3	13
3	A3	14
3	A3	15
3	A3	16
3	A3	17
3	A3	18
3	A3	19
3	A3	20
3	A3	21
3	A3	22
3	A3	23
3	A3	24
3	A3	25
3	A3	26
3	A3	27
3	A3	28
3	A3	29
3	A3	30
3	A3	31
3	A3	32
3	A3	33
3	A3	34
3	A3	35
3	A3	36
3	A3	37
3	A3	38
3	A3	39
3	A3	40
4	A4	1	Target 1	0.321015	-0.0236833
4	A4	2	Target 1	0.328596	-0.0159724
4	A4	3	Target 1	0.336143	-0.00829598
4	A4	4	Target 1	0.343409	-0.000899334
4	A4	5	Target 1	0.345249	0.00107031
4	A4	6	Target 1	0.343664	-0.000384808
4	A4	7	Target 1	0.342161	-0.00175731
4	A4	8	Target 1	0.343789	3.76472e-07
4	A4	9	Target 1	0.347383	0.00372383
4	A4	10	Target 1	0.346099	0.00257028
4	A4	11	Target 1	0.343892	0.000493126
4	A4	12	Target 1	0.343917	0.000648317
4	A4	13	Target 1	0.345296	0.00215701
4	A4	14	Target 1	0.345558	0.00254966
4	A4	15	Target 1	0.344124	0.00124502
4	A4	16	Target 1	0.344937	0.0021886
4	A4	17	Target 1	0.34757	0.0049511
4	A4	18	Target 1	0.346039	0.00355043
4	A4	19	Target 1	0.34165	-0.000709322
4	A4	20	Target 1	0.339351	-0.00287788
4	A4	21	Target 1	0.339575	-0.00252421
4	A4	22	Target 1	0.342172	0.000202657
4	A4	23	Target 1	0.338048	-0.00379084
4	A4	24	Target 1	0.337178	-0.00453101
4	A4	25	Target 1	0.33993	-0.00164914
4	A4	26	Target 1	0.340755	-0.000694087
4	A4	27	Target 1	0.344082	0.0027632
4	A4	28	Target 1	0.347632	0.00644314
4	A4	29	Target 1	0.356103	0.0150441
4	A4	30	Target 1	0.375744	0.0348143
4	A4	31	Target 1	0.398915	0.0581153
4	A4	32	Target 1	0.457838	0.117169
4	A4	33	Target 1	0.541028	0.200489
4	A4	34	Target 1	0.675901	0.335492
4	A4	35	Target 1	0.852354	0.512075
4	A4	36	Target 1	1.02959	0.68944
4	A4	37	Target 1	1.1881	0.848081
4	A4	38	Target 1	1.34698	1.00709
4	A4	39	Target 1	1.48673	1.14698
4	A4	40	Target 1	1.57875	1.23913
5	A5	1	Target 1	0.224801	-0.00923036
5	A5	2	Target 1	0.226284	-0.00708073
5	A5	3	Target 1	0.227781	-0.00491679
5	A5	4	Target 1	0.231796	-0.000234756
5	A5	5	Target 1	0.233172	0.00180721
5	A5	6	Target 1	0.23246	0.00176285
5	A5	7	Target 1	0.231651	0.00162041
5	A5	8	Target 1	0.233372	0.00400781
5	A5	9	Target 1	0.233623	0.00492591
5	A5	10	Target 1	0.227772	-0.000258276
5	A5	11	Target 1	0.224384	-0.00297923
5	A5	12	Target 1	0.224146	-0.00255096
5	A5	13	Target 1	0.225743	-0.000286472
5	A5	14	Target 1	0.22439	-0.000972701
5	A5	15	Target 1	0.223587	-0.00110866
5	A5	16	Target 1	0.223982	-4.72073e-05
5	A5	17	Target 1	0.226723	0.00336082
5	A5	18	Target 1	0.224515	0.00181918
5	A5	19	Target 1	0.219896	-0.00213255
5	A5	20	Target 1	0.216861	-0.00450044
5	A5	21	Target 1	0.216484	-0.00421113
5	A5	22	Target 1	0.217294	-0.00273427
5	A5	23	Target 1	0.21929	-7.14884e-05
5	A5	24	Target 1	0.220407	0.00171245
5	A5	25	Target 1	0.218641	0.000613084
5	A5	26	Target 1	0.219007	0.00164593
5	A5	27	Target 1	0.220423	0.00372929
5	A5	28	Target 1	0.222635	0.00660795
5	A5	29	Target 1	0.232049	0.0166884
5	A5	30	Target 1	0.240451	0.025758
5	A5	31	Target 1	0.257455	0.0434288
5	A5	32	Target 1	0.291495	0.0781354
5	A5	33	Target 1	0.349306	0.136613
5	A5	34	Target 1	0.452295	0.240269
5	A5	35	Target 1	0.613858	0.402499
5	A5	36	Target 1	0.809871	0.599179
5	A5	37	Target 1	1.00039	0.790361
5	A5	38	Target 1	1.17281	0.963454
5	A5	39	Target 1	1.3277	1.11901
5	A5	40	Target 1	1.44107	1.23304
6	A6	1	Target 1	0.484507	-0.0406961
6	A6	2	Target 1	0.496744	-0.0290932
6	A6	3	Target 1	0.511687	-0.014784
6	A6	4	Target 1	0.52202	-0.0050842
6	A6	5	Target 1	0.53024	0.00250177
6	A6	6	Target 1	0.531342	0.00297041
6	A6	7	Target 1	0.532426	0.00342098
6	A6	8	Target 1	0.532853	0.00321376
6	A6	9	Target 1	0.532592	0.00231906
6	A6	10	Target 1	0.532858	0.00195162
6	A6	11	Target 1	0.537493	0.00595285
6	A6	12	Target 1	0.535978	0.00380424
6	A6	13	Target 1	0.534071	0.00126374
6	A6	14	Target 1	0.533517	7.5666e-05
6	A6	15	Target 1	0.533944	-0.000130839
6	A6	16	Target 1	0.534782	7.36293e-05
6	A6	17	Target 1	0.533714	-0.00162854
6	A6	18	Target 1	0.534676	-0.00130027
6	A6	19	Target 1	0.540845	0.00423566
6	A6	20	Target 1	0.537174	-6.93824e-05
6	A6	21	Target 1	0.535221	-0.00265602
6	A6	22	Target 1	0.538075	-0.000435365
6	A6	23	Target 1	0.540672	0.00152768
6	A6	24	Target 1	0.538564	-0.00121423
6	A6	25	Target 1	0.537217	-0.00319427
6	A6	26	Target 1	0.537375	-0.00367055
6	A6	27	Target 1	0.542536	0.00085657
6	A6	28	Target 1	0.544297	0.00198467
6	A6	29	Target 1	0.556467	0.0135206
6	A6	30	Target 1	0.576333	0.0327525
6	A6	31	Target 1	0.601313	0.0570988
6	A6	32	Target 1	0.663982	0.119134
6	A6	33	Target 1	0.757876	0.212395
6	A6	34	Target 1	0.888042	0.341927
6	A6	35	Target 1	1.04984	0.503091
6	A6	36	Target 1	1.19032	0.642941
6	A6	37	Target 1	1.31102	0.763004
6	A6	38	Target 1	1.44103	0.892379
6	A6	39	Target 1	1.55358	1.00429
6	A6	40	Target 1	1.63219	1.08227
7	A7	1
7	A7	2
7	A7	3
7	A7	4
7	A7	5
7	A7	6
7	A7	7
7	A7	8
7	A7	9
7	A7	10
7	A7	11
7	A7	12
7	A7	13
7	A7	14
7	A7	15
7	A7	16
7	A7	17
7	A7	18
7	A7	19
7	A7	20
7	A7	21
7	A7	22
7	A7	23
7	A7	24
7	A7	25
7	A7	26
7	A7	27
7	A7	28
7	A7	29
7	A7	30
7	A7	31
7	A7	32
7	A7	33
7	A7	34
7	A7	35
7	A7	36
7	A7	37
7	A7	38
7	A7	39
7	A7	40
8	A8	1	Target 1	0.338538	-0.0188058
8	A8	2	Target 1	0.343849	-0.0141029
8	A8	3	Target 1	0.355046	-0.00351351
8	A8	4	Target 1	0.357463	-0.00170376
8	A8	5	Target 1	0.360353	0.000578261
8	A8	6	Target 1	0.361003	0.000620613
8	A8	7	Target 1	0.360098	-0.000892448
8	A8	8	Target 1	0.3619	0.000302389
8	A8	9	Target 1	0.362505	0.00029959
8	A8	10	Target 1	0.36228	-0.00053374
8	A8	11	Target 1	0.364099	0.000678144
8	A8	12	Target 1	0.36466	0.000631059
8	A8	13	Target 1	0.367324	0.00268695
8	A8	14	Target 1	0.3683	0.00305504
8	A8	15	Target 1	0.364606	-0.00124627
8	A8	16	Target 1	0.364847	-0.00161272
8	A8	17	Target 1	0.371643	0.0045752
8	A8	18	Target 1	0.370012	0.00233601
8	A8	19	Target 1	0.368563	0.000280036
8	A8	20	Target 1	0.370045	0.00115438
8	A8	21	Target 1	0.371177	0.00167801
8	A8	22	Target 1	0.36975	-0.000356564
8	A8	23	Target 1	0.368279	-0.0024356
8	A8	24	Target 1	0.367799	-0.00352297
8	A8	25	Target 1	0.36973	-0.00219953
8	A8	26	Target 1	0.369189	-0.00334886
8	A8	27	Target 1	0.370204	-0.00294151
8	A8	28	Target 1	0.375881	0.00212768
8	A8	29	Target 1	0.377665	0.00330413
8	A8	30	Target 1	0.384028	0.00905944
8	A8	31	Target 1	0.401792	0.0262154
8	A8	32	Target 1	0.434089	0.0579053
8	A8	33	Target 1	0.481049	0.104258
8	A8	34	Target 1	0.565656	0.188257
8	A8	35	Target 1	0.700078	0.322071
8	A8	36	Target 1	0.876982	0.498366
8	A8	37	Target 1	1.05852	0.679294
8	A8	38	Target 1	1.21571	0.835875
8	A8	39	Target 1	1.3572	0.976757
8	A8	40	Target 1	1.46882	1.08777
9	A9	1
9	A9	2
9	A9	3
9	A9	4
9	A9	5
9	A9	6
9	A9	7
9	A9	8
9	A9	9
9	A9	10
9	A9	11
9	A9	12
9	A9	13
9	A9	14
9	A9	15
9	A9	16
9	A9	17
9	A9	18
9	A9	19
9	A9	20
9	A9	21
9	A9	22
9	A9	23
9	A9	24
9	A9	25
9	A9	26
9	A9	27
9	A9	28
9	A9	29
9	A9	30
9	A9	31
9	A9	32
9	A9	33
9	A9	34
9	A9	35
9	A9	36
9	A9	37
9	A9	38
9	A9	39
9	A9	40
10	A10	1	Target 1	0.207767	-0.0138104
10	A10	2	Target 1	0.2128	-0.00851014
10	A10	3	Target 1	0.216691	-0.00435139
10	A10	4	Target 1	0.219028	-0.00174601
10	A10	5	Target 1	0.222348	0.00184222
10	A10	6	Target 1	0.217919	-0.0023195
10	A10	7	Target 1	0.216024	-0.00394634
10	A10	8	Target 1	0.219704	1.68842e-06
10	A10	9	Target 1	0.22393	0.00449545
10	A10	10	Target 1	0.225006	0.00583955
10	A10	11	Target 1	0.223533	0.0046345
10	A10	12	Target 1	0.218827	0.000195537
10	A10	13	Target 1	0.217345	-0.00101818
10	A10	14	Target 1	0.218849	0.000753496
10	A10	15	Target 1	0.220802	0.00297404
10	A10	16	Target 1	0.219872	0.00231222
10	A10	17	Target 1	0.218264	0.000972051
10	A10	18	Target 1	0.215675	-0.00134866
10	A10	19	Target 1	0.213431	-0.00332507
10	A10	20	Target 1	0.211881	-0.00460763
10	A10	21	Target 1	0.213108	-0.00311255
10	A10	22	Target 1	0.216183	0.000230316
10	A10	23	Target 1	0.215898	0.000212956
10	A10	24	Target 1	0.215305	-0.000111442
10	A10	25	Target 1	0.214453	-0.000696104
10	A10	26	Target 1	0.214248	-0.000633043
10	A10	27	Target 1	0.215396	0.000782344
10	A10	28	Target 1	0.216315	0.00196955
10	A10	29	Target 1	0.223966	0.00988893
10	A10	30	Target 1	0.237808	0.0239985
10	A10	31	Target 1	0.266039	0.0524977
10	A10	32	Target 1	0.314343	0.101069
10	A10	33	Target 1	0.39149	0.178484
10	A10	34	Target 1	0.525583	0.312844
10	A10	35	Target 1	0.706093	0.493623
10	A10	36	Target 1	0.895568	0.683366
10	A10	37	Target 1	1.06324	0.851306
10	A10	38	Target 1	1.22772	1.01606
10	A10	39	Target 1	1.37966	1.16826
10	A10	40	Target 1	1.49252	1.28138
11	A11	1
11	A11	2
11	A11	3
11	A11	4
11	A11	5
11	A11	6
11	A11	7
11	A11	8
11	A11	9
11	A11	10
11	A11	11
11	A11	12
11	A11	13
11	A11	14
11	A11	15
11	A11	16
11	A11	17
11	A11	18
11	A11	19
11	A11	20
11	A11	21
11	A11	22
11	A11	23
11	A11	24
11	A11	25
11	A11	26
11	A11	27
11	A11	28
11	A11	29
11	A11	30
11	A11	31
11	A11	32
11	A11	33
11	A11	34
11	A11	35
11	A11	36
11	A11	37
11	A11	38
11	A11	39
11	A11	40
12	A12	1
12	A12	2
12	A12	3
12	A12	4
12	A12	5
12	A12	6
12	A12	7
12	A12	8
12	A12	9
12	A12	10
12	A12	11
12	A12	12
12	A12	13
12	A12	14
12	A12	15
12	A12	16
12	A12	17
12	A12	18
12	A12	19
12	A12	20
12	A12	21
12	A12	22
12	A12	23
12	A12	24
12	A12	25
12	A12	26
12	A12	27
12	A12	28
12	A12	29
12	A12	30
12	A12	31
12	A12	32
12	A12	33
12	A12	34
12	A12	35
12	A12	36
12	A12	37
12	A12	38
12	A12	39
12	A12	40
13	B1	1
13	B1	2
13	B1	3
13	B1	4
13	B1	5
13	B1	6
13	B1	7
13	B1	8
13	B1	9
13	B1	10
13	B1	11
13	B1	12
13	B1	13
13	B1	14
13	B1	15
13	B1	16
13	B1	17
13	B1	18
13	B1	19
13	B1	20
13	B1	21
13	B1	22
13	B1	23
13	B1	24
13	B1	25
13	B1	26
13	B1	27
13	B1	28
13	B1	29
13	B1	30
13	B1	31
13	B1	32
13	B1	33
13	B1	34
13	B1	35
13	B1	36
13	B1	37
13	B1	38
13	B1	39
13	B1	40
14	B2	1
14	B2	2
14	B2	3
14	B2	4
14	B2	5
14	B2	6
14	B2	7
14	B2	8
14	B2	9
14	B2	10
14	B2	11
14	B2	12
14	B2	13
14	B2	14
14	B2	15
14	B2	16
14	B2	17
14	B2	18
14	B2	19
14	B2	20
14	B2	21
14	B2	22
14	B2	23
14	B2	24
14	B2	25
14	B2	26
14	B2	27
14	B2	28
14	B2	29
14	B2	30
14	B2	31
14	B2	32
14	B2	33
14	B2	34
14	B2	35
14	B2	36
14	B2	37
14	B2	38
14	B2	39
14	B2	40
15	B3	1
15	B3	2
15	B3	3
15	B3	4
15	B3	5
15	B3	6
15	B3	7
15	B3	8
15	B3	9
15	B3	10
15	B3	11
15	B3	12
15	B3	13
15	B3	14
15	B3	15
15	B3	16
15	B3	17
15	B3	18
15	B3	19
15	B3	20
15	B3	21
15	B3	22
15	B3	23
15	B3	24
15	B3	25
15	B3	26
15	B3	27
15	B3	28
15	B3	29
15	B3	30
15	B3	31
15	B3	32
15	B3	33
15	B3	34
15	B3	35
15	B3	36
15	B3	37
15	B3	38
15	B3	39
15	B3	40
16	B4	1	Target 1	0.366933	-0.0324744
16	B4	2	Target 1	0.377209	-0.0227189
16	B4	3	Target 1	0.385152	-0.0152964
16	B4	4	Target 1	0.394678	-0.00629091
16	B4	5	Target 1	0.402923	0.00143416
16	B4	6	Target 1	0.401284	-0.000725546
16	B4	7	Target 1	0.3993	-0.00323006
16	B4	8	Target 1	0.406481	0.00343032
16	B4	9	Target 1	0.408279	0.00470805
16	B4	10	Target 1	0.406859	0.00276724
16	B4	11	Target 1	0.40707	0.00245793
16	B4	12	Target 1	0.411547	0.00641366
16	B4	13	Target 1	0.412384	0.00673035
16	B4	14	Target 1	0.414414	0.00824
16	B4	15	Target 1	0.41213	0.00543517
16	B4	16	Target 1	0.407784	0.000568458
16	B4	17	Target 1	0.406572	-0.00116361
16	B4	18	Target 1	0.40773	-0.000526101
16	B4	19	Target 1	0.409573	0.000796477
16	B4	20	Target 1	0.407682	-0.00161544
16	B4	21	Target 1	0.406933	-0.00288454
16	B4	22	Target 1	0.409872	-0.000466424
16	B4	23	Target 1	0.411576	0.000716709
16	B4	24	Target 1	0.411001	-0.000378366
16	B4	25	Target 1	0.410969	-0.000931546
16	B4	26	Target 1	0.408273	-0.00414742
16	B4	27	Target 1	0.406899	-0.00604218
16	B4	28	Target 1	0.410334	-0.00312801
16	B4	29	Target 1	0.42184	0.00785821
16	B4	30	Target 1	0.433661	0.0191587
16	B4	31	Target 1	0.45158	0.0365565
16	B4	32	Target 1	0.499117	0.0835731
16	B4	33	Target 1	0.571504	0.155439
16	B4	34	Target 1	0.690274	0.273689
16	B4	35	Target 1	0.853164	0.436059
16	B4	36	Target 1	1.02206	0.604434
16	B4	37	Target 1	1.16385	0.745701
16	B4	38	Target 1	1.30852	0.889848
16	B4	39	Target 1	1.44739	1.0282
16	B4	40	Target 1	1.54587	1.12616
17	B5	1
17	B5	2
17	B5	3
17	B5	4
17	B5	5
17	B5	6
17	B5	7
17	B5	8
17	B5	9
17	B5	10
17	B5	11
17	B5	12
17	B5	13
17	B5	14
17	B5	15
17	B5	16
17	B5	17
17	B5	18
17	B5	19
17	B5	20
17	B5	21
17	B5	22
17	B5	23
17	B5	24
17	B5	25
17	B5	26
17	B5	27
17	B5	28
17	B5	29
17	B5	30
17	B5	31
17	B5	32
17	B5	33
17	B5	34
17	B5	35
17	B5	36
17	B5	37
17	B5	38
17	B5	39
17	B5	40
18	B6	1	Target 1	0.311868	-0.0306124
18	B6	2	Target 1	0.3201	-0.0223824
18	B6	3	Target 1	0.331878	-0.0106054
18	B6	4	Target 1	0.337865	-0.0046205
18	B6	5	Target 1	0.343645	0.00115775
18	B6	6	Target 1	0.344485	0.00199608
18	B6	7	Target 1	0.342674	0.000183831
18	B6	8	Target 1	0.343919	0.00142706
18	B6	9	Target 1	0.346372	0.00387851
18	B6	10	Target 1	0.346011	0.00351622
18	B6	11	Target 1	0.346005	0.00350943
18	B6	12	Target 1	0.34483	0.00233288
18	B6	13	Target 1	0.344516	0.00201656
18	B6	14	Target 1	0.347537	0.00503589
18	B6	15	Target 1	0.344795	0.00229321
18	B6	16	Target 1	0.343111	0.000606926
18	B6	17	Target 1	0.344835	0.00232982
18	B6	18	Target 1	0.34419	0.00168326
18	B6	19	Target 1	0.337704	-0.00480462
18	B6	20	Target 1	0.335527	-0.0069827
18	B6	21	Target 1	0.338286	-0.00422536
18	B6	22	Target 1	0.34061	-0.00190245
18	B6	23	Target 1	0.342109	-0.000405667
18	B6	24	Target 1	0.343201	0.000684676
18	B6	25	Target 1	0.341654	-0.000863559
18	B6	26	Target 1	0.341543	-0.000975471
18	B6	27	Target 1	0.345254	0.00273363
18	B6	28	Target 1	0.352377	0.00985513
18	B6	29	Target 1	0.358059	0.015536
18	B6	30	Target 1	0.369679	0.0271539
18	B6	31	Target 1	0.386089	0.0435622
18	B6	32	Target 1	0.431083	0.0885549
18	B6	33	Target 1	0.506122	0.163593
18	B6	34	Target 1	0.633258	0.290727
18	B6	35	Target 1	0.805676	0.463143
18	B6	36	Target 1	0.979224	0.63669
18	B6	37	Target 1	1.12977	0.787239
18	B6	38	Target 1	1.2707	0.928164
18	B6	39	Target 1	1.40356	1.06102
18	B6	40	Target 1	1.50331	1.16077
19	B7	1	Target 1	0.228062	-0.0207687
19	B7	2	Target 1	0.233164	-0.0159406
19	B7	3	Target 1	0.24183	-0.00754786
19	B7	4	Target 1	0.244199	-0.00545241
19	B7	5	Target 1	0.24904	-0.000885046
19	B7	6	Target 1	0.250808	0.000609367
19	B7	7	Target 1	0.250723	0.000250434
19	B7	8	Target 1	0.252115	0.00136922
19	B7	9	Target 1	0.256301	0.00528141
19	B7	10	Target 1	0.255014	0.00372099
19	B7	11	Target 1	0.253736	0.00216865
19	B7	12	Target 1	0.254585	0.00274396
19	B7	13	Target 1	0.257168	0.0050538
19	B7	14	Target 1	0.25565	0.0032623
19	B7	15	Target 1	0.25126	-0.00140188
19	B7	16	Target 1	0.25004	-0.00289479
19	B7	17	Target 1	0.253079	-0.000129638
19	B7	18	Target 1	0.25347	-1.22106e-05
19	B7	19	Target 1	0.253607	-0.000149176
19	B7	20	Target 1	0.254062	3.21467e-05
19	B7	21	Target 1	0.253563	-0.000740771
19	B7	22	Target 1	0.254175	-0.000402449
19	B7	23	Target 1	0.254683	-0.000167184
19	B7	24	Target 1	0.25434	-0.000784295
19	B7	25	Target 1	0.254197	-0.00120131
19	B7	26	Target 1	0.253454	-0.00221754
19	B7	27	Target 1	0.25544	-0.000505715
19	B7	28	Target 1	0.262703	0.0064846
19	B7	29	Target 1	0.272827	0.0163341
19	B7	30	Target 1	0.286459	0.0296929
19	B7	31	Target 1	0.310135	0.0530947
19	B7	32	Target 1	0.366373	0.109059
19	B7	33	Target 1	0.454183	0.196595
19	B7	34	Target 1	0.59353	0.335669
19	B7	35	Target 1	0.775651	0.517517
19	B7	36	Target 1	0.954977	0.696569
19	B7	37	Target 1	1.10738	0.848699
19	B7	38	Target 1	1.26687	1.00791
19	B7	39	Target 1	1.40832	1.14909
19	B7	40	Target 1	1.50749	1.24799
20	B8	1	Target 1	0.220705	-0.00932148
20	B8	2	Target 1	0.225625	-0.00511416
20	B8	3	Target 1	0.229044	-0.00240746
20	B8	4	Target 1	0.23077	-0.001393
20	B8	5	Target 1	0.233674	0.000798536
20	B8	6	Target 1	0.232605	-0.000982708
20	B8	7	Target 1	0.229038	-0.00526267
20	B8	8	Target 1	0.230153	-0.00485963
20	B8	9	Target 1	0.237691	0.0019655
20	B8	10	Target 1	0.240364	0.00392627
20	B8	11	Target 1	0.241617	0.00446749
20	B8	12	Target 1	0.241726	0.00386357
20	B8	13	Target 1	0.24323	0.00465516
20	B8	14	Target 1	0.242573	0.0032864
20	B8	15	Target 1	0.241581	0.00158203
20	B8	16	Target 1	0.241125	0.000413284
20	B8	17	Target 1	0.240896	-0.000527803
20	B8	18	Target 1	0.240375	-0.00176083
20	B8	19	Target 1	0.239779	-0.00306964
20	B8	20	Target 1	0.240589	-0.00297184
20	B8	21	Target 1	0.243609	-0.000663762
20	B8	22	Target 1	0.245434	0.000448472
20	B8	23	Target 1	0.245773	7.47766e-05
20	B8	24	Target 1	0.247737	0.00132705
20	B8	25	Target 1	0.245522	-0.00160024
20	B8	26	Target 1	0.244657	-0.0031781
20	B8	27	Target 1	0.248229	-0.00031857
20	B8	28	Target 1	0.251447	0.0021877
20	B8	29	Target 1	0.25436	0.00438821
20	B8	30	Target 1	0.268837	0.0181531
20	B8	31	Target 1	0.286071	0.0346742
20	B8	32	Target 1	0.323381	0.071272
20	B8	33	Target 1	0.382346	0.129524
20	B8	34	Target 1	0.483881	0.230347
20	B8	35	Target 1	0.651629	0.397383
20	B8	36	Target 1	0.848246	0.593288
20	B8	37	Target 1	1.03138	0.775713
20	B8	38	Target 1	1.19123	0.934848
20	B8	39	Target 1	1.34481	1.08772
20	B8	40	Target 1	1.47009	1.21228
21	B9	1
21	B9	2
21	B9	3
21	B9	4
21	B9	5
21	B9	6
21	B9	7
21	B9	8
21	B9	9
21	B9	10
21	B9	11
21	B9	12
21	B9	13
21	B9	14
21	B9	15
21	B9	16
21	B9	17
21	B9	18
21	B9	19
21	B9	20
21	B9	21
21	B9	22
21	B9	23
21	B9	24
21	B9	25
21	B9	26
21	B9	27
21	B9	28
21	B9	29
21	B9	30
21	B9	31
21	B9	32
21	B9	33
21	B9	34
21	B9	35
21	B9	36
21	B9	37
21	B9	38
21	B9	39
21	B9	40
22	B10	1
22	B10	2
22	B10	3
22	B10	4
22	B10	5
22	B10	6
22	B10	7
22	B10	8
22	B10	9
22	B10	10
22	B10	11
22	B10	12
22	B10	13
22	B10	14
22	B10	15
22	B10	16
22	B10	17
22	B10	18
22	B10	19
22	B10	20
22	B10	21
22	B10	22
22	B10	23
22	B10	24
22	B10	25
22	B10	26
22	B10	27
22	B10	28
22	B10	29
22	B10	30
22	B10	31
22	B10	32
22	B10	33
22	B10	34
22	B10	35
22	B10	36
22	B10	37
22	B10	38
22	B10	39
22	B10	40
23	B11	1
23	B11	2
23	B11	3
23	B11	4
23	B11	5
23	B11	6
23	B11	7
23	B11	8
23	B11	9
23	B11	10
23	B11	11
23	B11	12
23	B11	13
23	B11	14
23	B11	15
23	B11	16
23	B11	17
23	B11	18
23	B11	19
23	B11	20
23	B11	21
23	B11	22
23	B11	23
23	B11	24
23	B11	25
23	B11	26
23	B11	27
23	B11	28
23	B11	29
23	B11	30
23	B11	31
23	B11	32
23	B11	33
23	B11	34
23	B11	35
23	B11	36
23	B11	37
23	B11	38
23	B11	39
23	B11	40
24	B12	1
24	B12	2
24	B12	3
24	B12	4
24	B12	5
24	B12	6
24	B12	7
24	B12	8
24	B12	9
24	B12	10
24	B12	11
24	B12	12
24	B12	13
24	B12	14
24	B12	15
24	B12	16
24	B12	17
24	B12	18
24	B12	19
24	B12	20
24	B12	21
24	B12	22
24	B12	23
24	B12	24
24	B12	25
24	B12	26
24	B12	27
24	B12	28
24	B12	29
24	B12	30
24	B12	31
24	B12	32
24	B12	33
24	B12	34
24	B12	35
24	B12	36
24	B12	37
24	B12	38
24	B12	39
24	B12	40
25	C1	1	Target 1	0.315569	-0.0179994
25	C1	2	Target 1	0.319998	-0.0131328
25	C1	3	Target 1	0.323367	-0.00932597
25	C1	4	Target 1	0.324427	-0.00782789
25	C1	5	Target 1	0.329455	-0.00236202
25	C1	6	Target 1	0.330321	-0.00105813
25	C1	7	Target 1	0.331338	0.00039605
25	C1	8	Target 1	0.334492	0.00398792
25	C1	9	Target 1	0.333266	0.00320011
25	C1	10	Target 1	0.333255	0.00362661
25	C1	11	Target 1	0.336795	0.00760478
25	C1	12	Target 1	0.335481	0.00672783
25	C1	13	Target 1	0.333932	0.00561692
25	C1	14	Target 1	0.332752	0.004875
25	C1	15	Target 1	0.328117	0.000677053
25	C1	16	Target 1	0.326314	-0.000687976
25	C1	17	Target 1	0.326719	0.000154781
25	C1	18	Target 1	0.326631	0.000504787
25	C1	19	Target 1	0.325993	0.00030476
25	C1	20	Target 1	0.321505	-0.00374567
25	C1	21	Target 1	0.320679	-0.00413351
25	C1	22	Target 1	0.32291	-0.00146506
25	C1	23	Target 1	0.322229	-0.00170863
25	C1	24	Target 1	0.315934	-0.00756582
25	C1	25	Target 1	0.316524	-0.00653793
25	C1	26	Target 1	0.32499	0.0023663
25	C1	27	Target 1	0.328562	0.0063757
25	C1	28	Target 1	0.330328	0.00857911
25	C1	29	Target 1	0.341439	0.0201284
25	C1	30	Target 1	0.358284	0.0374108
25	C1	31	Target 1	0.382231	0.0617959
25	C1	32	Target 1	0.439897	0.1199
25	C1	33	Target 1	0.527561	0.208002
25	C1	34	Target 1	0.665732	0.34661
25	C1	35	Target 1	0.845037	0.526353
25	C1	36	Target 1	1.00657	0.688325
25	C1	37	Target 1	1.15313	0.835325
25	C1	38	Target 1	1.29592	0.978544
25	C1	39	Target 1	1.42692	1.10999
25	C1	40	Target 1	1.51718	1.20069
26	C2	1	Target 1	0.363229	-0.0257419
26	C2	2	Target 1	0.374846	-0.014405
26	C2	3	Target 1	0.381973	-0.00755818
26	C2	4	Target 1	0.389696	-0.000115147
26	C2	5	Target 1	0.391828	0.00173572
26	C2	6	Target 1	0.390002	-0.000370245
26	C2	7	Target 1	0.390398	-0.000254265
26	C2	8	Target 1	0.394717	0.00378391
26	C2	9	Target 1	0.398139	0.00692596
26	C2	10	Target 1	0.39441	0.00291626
26	C2	11	Target 1	0.393159	0.00138515
26	C2	12	Target 1	0.393245	0.00119014
26	C2	13	Target 1	0.39478	0.00244493
26	C2	14	Target 1	0.390199	-0.0024159
26	C2	15	Target 1	0.389852	-0.00304366
26	C2	16	Target 1	0.394952	0.00177652
26	C2	17	Target 1	0.392128	-0.00132808
26	C2	18	Target 1	0.390149	-0.00358768
26	C2	19	Target 1	0.391718	-0.00229903
26	C2	20	Target 1	0.392679	-0.00161836
26	C2	21	Target 1	0.394089	-0.000488502
26	C2	22	Target 1	0.391786	-0.00307187
26	C2	23	Target 1	0.390527	-0.0046112
26	C2	24	Target 1	0.392274	-0.00314481
26	C2	25	Target 1	0.397941	0.00224162
26	C2	26	Target 1	0.399683	0.00370374
26	C2	27	Target 1	0.402063	0.00580298
26	C2	28	Target 1	0.402802	0.00626177
26	C2	29	Target 1	0.414045	0.0172246
26	C2	30	Target 1	0.436144	0.039043
26	C2	31	Target 1	0.465444	0.0680628
26	C2	32	Target 1	0.52747	0.129808
26	C2	33	Target 1	0.628118	0.230176
26	C2	34	Target 1	0.769485	0.371262
26	C2	35	Target 1	0.940586	0.542083
26	C2	36	Target 1	1.09402	0.695239
26	C2	37	Target 1	1.22837	0.829311
26	C2	38	Target 1	1.37086	0.971514
26	C2	39	Target 1	1.48883	1.0892
26	C2	40	Target 1	1.57019	1.17029
27	C3	1	Target 1	0.359575	-0.0235589
27	C3	2	Target 1	0.370487	-0.0125962
27	C3	3	Target 1	0.381416	-0.00161506
27	C3	4	Target 1	0.382764	-0.000216243
27	C3	5	Target 1	0.384149	0.00122063
27	C3	6	Target 1	0.380587	-0.00229072
27	C3	7	Target 1	0.379485	-0.00334133
27	C3	8	Target 1	0.383589	0.000814535
27	C3	9	Target 1	0.387392	0.0046688
27	C3	10	Target 1	0.387145	0.00447337
27	C3	11	Target 1	0.383687	0.00106641
27	C3	12	Target 1	0.379699	-0.00286998
27	C3	13	Target 1	0.379927	-0.00259092
27	C3	14	Target 1	0.384119	0.00165235
27	C3	15	Target 1	0.382752	0.000336918
27	C3	16	Target 1	0.381759	-0.000605207
27	C3	17	Target 1	0.383439	0.00112623
27	C3	18	Target 1	0.383757	0.00149553
27	C3	19	Target 1	0.38255	0.000340052
27	C3	20	Target 1	0.381863	-0.000295406
27	C3	21	Target 1	0.381273	-0.000833918
27	C3	22	Target 1	0.379123	-0.00293288
27	C3	23	Target 1	0.379235	-0.00276976
27	C3	24	Target 1	0.382938	0.000984191
27	C3	25	Target 1	0.38279	0.000887529
27	C3	26	Target 1	0.38214	0.000289383
27	C3	27	Target 1	0.382805	0.00100549
27	C3	28	Target 1	0.385844	0.00409553
27	C3	29	Target 1	0.396885	0.0151886
27	C3	30	Target 1	0.412013	0.030368
27	C3	31	Target 1	0.430905	0.0493111
27	C3	32	Target 1	0.476131	0.0945882
27	C3	33	Target 1	0.556828	0.175337
27	C3	34	Target 1	0.681994	0.300554
27	C3	35	Target 1	0.845407	0.464018
27	C3	36	Target 1	1.00978	0.628447
27	C3	37	Target 1	1.15358	0.772298
27	C3	38	Target 1	1.29223	0.910994
27	C3	39	Target 1	1.43264	1.05145
27	C3	40	Target 1	1.53443	1.15329
28	C4	1	Target 1	0.277002	-0.0357292
28	C4	2	Target 1	0.287389	-0.0259781
28	C4	3	Target 1	0.299408	-0.0145952
28	C4	4	Target 1	0.303376	-0.0112635
28	C4	5	Target 1	0.311311	-0.00396536
28	C4	6	Target 1	0.320738	0.00482595
28	C4	7	Target 1	0.320378	0.00382904
28	C4	8	Target 1	0.320423	0.00323786
28	C4	9	Target 1	0.32489	0.00706868
28	C4	10	Target 1	0.32543	0.00697207
28	C4	11	Target 1	0.322089	0.00299526
28	C4	12	Target 1	0.321221	0.00149007
28	C4	13	Target 1	0.324364	0.00399708
28	C4	14	Target 1	0.325221	0.00421736
28	C4	15	Target 1	0.324825	0.00318588
28	C4	16	Target 1	0.323546	0.00126966
28	C4	17	Target 1	0.322921	8.43002e-06
28	C4	18	Target 1	0.324175	0.000626807
28	C4	19	Target 1	0.324378	0.000192714
28	C4	20	Target 1	0.324114	-0.000707517
28	C4	21	Target 1	0.326308	0.000850438
28	C4	22	Target 1	0.324331	-0.00176259
28	C4	23	Target 1	0.323902	-0.00282823
28	C4	24	Target 1	0.326602	-0.000764109
28	C4	25	Target 1	0.326246	-0.00175676
28	C4	26	Target 1	0.325273	-0.00336649
28	C4	27	Target 1	0.325518	-0.00375758
28	C4	28	Target 1	0.326491	-0.00342051
28	C4	29	Target 1	0.337829	0.00728116
28	C4	30	Target 1	0.351164	0.0199791
28	C4	31	Target 1	0.371236	0.039415
28	C4	32	Target 1	0.414404	0.0819465
28	C4	33	Target 1	0.482433	0.14934
28	C4	34	Target 1	0.59895	0.26522
28	C4	35	Target 1	0.759561	0.425195
28	C4	36	Target 1	0.931285	0.596283
28	C4	37	Target 1	1.08505	0.749412
28	C4	38	Target 1	1.23932	0.903042
28	C4	39	Target 1	1.38643	1.04952
28	C4	40	Target 1	1.49487	1.15732
29	C5	1	Target 1	0.43879	-0.0315351
29	C5	2	Target 1	0.448481	-0.0219568
29	C5	3	Target 1	0.460615	-0.00993528
29	C5	4	Target 1	0.467988	-0.00267361
29	C5	5	Target 1	0.472354	0.00157967
29	C5	6	Target 1	0.471516	0.000630113
29	C5	7	Target 1	0.468447	-0.00255134
29	C5	8	Target 1	0.469727	-0.00138338
29	C5	9	Target 1	0.475385	0.0041618
29	C5	10	Target 1	0.476811	0.00547606
29	C5	11	Target 1	0.479307	0.0078602
29	C5	12	Target 1	0.474506	0.00294643
29	C5	13	Target 1	0.47282	0.00114888
29	C5	14	Target 1	0.473459	0.00167546
29	C5	15	Target 1	0.472144	0.000248326
29	C5	16	Target 1	0.471325	-0.000682869
29	C5	17	Target 1	0.471499	-0.000621349
29	C5	18	Target 1	0.468995	-0.00323781
29	C5	19	Target 1	0.468442	-0.00390275
29	C5	20	Target 1	0.472111	-0.000345893
29	C5	21	Target 1	0.472444	-0.000124931
29	C5	22	Target 1	0.473591	0.00091032
29	C5	23	Target 1	0.474337	0.00154378
29	C5	24	Target 1	0.475791	0.00288554
29	C5	25	Target 1	0.474579	0.00156149
29	C5	26	Target 1	0.472363	-0.000767161
29	C5	27	Target 1	0.472815	-0.000427318
29	C5	28	Target 1	0.46738	-0.00597439
29	C5	29	Target 1	0.466755	-0.00671115
29	C5	30	Target 1	0.481872	0.008294
29	C5	31	Target 1	0.499262	0.025572
29	C5	32	Target 1	0.55488	0.0810775
29	C5	33	Target 1	0.640326	0.166411
29	C5	34	Target 1	0.769377	0.29535
29	C5	35	Target 1	0.935776	0.461637
29	C5	36	Target 1	1.10139	0.627137
29	C5	37	Target 1	1.24417	0.769803
29	C5	38	Target 1	1.38881	0.914335
29	C5	39	Target 1	1.52202	1.04743
29	C5	40	Target 1	1.61692	1.14222
30	C6	1
30	C6	2
30	C6	3
30	C6	4
30	C6	5
30	C6	6
30	C6	7
30	C6	8
30	C6	9
30	C6	10
30	C6	11
30	C6	12
30	C6	13
30	C6	14
30	C6	15
30	C6	16
30	C6	17
30	C6	18
30	C6	19
30	C6	20
30	C6	21
30	C6	22
30	C6	23
30	C6	24
30	C6	25
30	C6	26
30	C6	27
30	C6	28
30	C6	29
30	C6	30
30	C6	31
30	C6	32
30	C6	33
30	C6	34
30	C6	35
30	C6	36
30	C6	37
30	C6	38
30	C6	39
30	C6	40
31	C7	1
31	C7	2
31	C7	3
31	C7	4
31	C7	5
31	C7	6
31	C7	7
31	C7	8
31	C7	9
31	C7	10
31	C7	11
31	C7	12
31	C7	13
31	C7	14
31	C7	15
31	C7	16
31	C7	17
31	C7	18
31	C7	19
31	C7	20
31	C7	21
31	C7	22
31	C7	23
31	C7	24
31	C7	25
31	C7	26
31	C7	27
31	C7	28
31	C7	29
31	C7	30
31	C7	31
31	C7	32
31	C7	33
31	C7	34
31	C7	35
31	C7	36
31	C7	37
31	C7	38
31	C7	39
31	C7	40
32	C8	1
32	C8	2
32	C8	3
32	C8	4
32	C8	5
32	C8	6
32	C8	7
32	C8	8
32	C8	9
32	C8	10
32	C8	11
32	C8	12
32	C8	13
32	C8	14
32	C8	15
32	C8	16
32	C8	17
32	C8	18
32	C8	19
32	C8	20
32	C8	21
32	C8	22
32	C8	23
32	C8	24
32	C8	25
32	C8	26
32	C8	27
32	C8	28
32	C8	29
32	C8	30
32	C8	31
32	C8	32
32	C8	33
32	C8	34
32	C8	35
32	C8	36
32	C8	37
32	C8	38
32	C8	39
32	C8	40
33	C9	1	Target 1	0.170002	-0.00423014
33	C9	2	Target 1	0.173482	-0.000152426
33	C9	3	Target 1	0.175714	0.00267706
33	C9	4	Target 1	0.175836	0.00339754
33	C9	5	Target 1	0.175437	0.00359589
33	C9	6	Target 1	0.172806	0.00156272
33	C9	7	Target 1	0.169322	-0.00132343
33	C9	8	Target 1	0.16926	-0.000788008
33	C9	9	Target 1	0.170841	0.00139064
33	C9	10	Target 1	0.169712	0.000859186
33	C9	11	Target 1	0.16548	-0.00277508
33	C9	12	Target 1	0.163987	-0.00367038
33	C9	13	Target 1	0.163927	-0.00313234
33	C9	14	Target 1	0.165817	-0.000645331
33	C9	15	Target 1	0.16526	-0.000603822
33	C9	16	Target 1	0.16246	-0.00280686
33	C9	17	Target 1	0.161838	-0.00283084
33	C9	18	Target 1	0.162813	-0.0012576
33	C9	19	Target 1	0.162883	-0.000590536
33	C9	20	Target 1	0.163192	0.000316135
33	C9	21	Target 1	0.162454	0.000176327
33	C9	22	Target 1	0.160258	-0.00142186
33	C9	23	Target 1	0.160038	-0.00104488
33	C9	24	Target 1	0.160471	-1.37089e-05
33	C9	25	Target 1	0.158312	-0.00157543
33	C9	26	Target 1	0.158768	-0.000521313
33	C9	27	Target 1	0.163104	0.00441204
33	C9	28	Target 1	0.164708	0.00661387
33	C9	29	Target 1	0.169438	0.0119415
33	C9	30	Target 1	0.180052	0.0231536
33	C9	31	Target 1	0.196585	0.0402838
33	C9	32	Target 1	0.235589	0.0798861
33	C9	33	Target 1	0.305054	0.149949
33	C9	34	Target 1	0.415679	0.261171
33	C9	35	Target 1	0.568037	0.414127
33	C9	36	Target 1	0.742865	0.589552
33	C9	37	Target 1	0.915561	0.762846
33	C9	38	Target 1	1.07741	0.925293
33	C9	39	Target 1	1.22685	1.07533
33	C9	40	Target 1	1.34058	1.18966
34	C10	1	Target 1	0.235856	-0.00984805
34	C10	2	Target 1	0.241624	-0.0042674
34	C10	3	Target 1	0.248441	0.00236094
34	C10	4	Target 1	0.248038	0.00177065
34	C10	5	Target 1	0.248214	0.00175861
34	C10	6	Target 1	0.248358	0.00171441
34	C10	7	Target 1	0.247597	0.000765463
34	C10	8	Target 1	0.248099	0.00107958
34	C10	9	Target 1	0.249103	0.0018955
34	C10	10	Target 1	0.248237	0.000841673
34	C10	11	Target 1	0.247489	-9.4565e-05
34	C10	12	Target 1	0.245883	-0.00188781
34	C10	13	Target 1	0.245458	-0.00250126
34	C10	14	Target 1	0.247062	-0.00108522
34	C10	15	Target 1	0.243619	-0.004716
34	C10	16	Target 1	0.242972	-0.005551
34	C10	17	Target 1	0.245764	-0.00294722
34	C10	18	Target 1	0.246373	-0.00252541
34	C10	19	Target 1	0.246583	-0.00250405
34	C10	20	Target 1	0.248914	-0.000361101
34	C10	21	Target 1	0.248822	-0.000640735
34	C10	22	Target 1	0.24902	-0.000630958
34	C10	23	Target 1	0.252498	0.00265929
34	C10	24	Target 1	0.251844	0.00181735
34	C10	25	Target 1	0.251482	0.00126813
34	C10	26	Target 1	0.253818	0.00341547
34	C10	27	Target 1	0.254688	0.00409828
34	C10	28	Target 1	0.256834	0.0060559
34	C10	29	Target 1	0.267948	0.0169822
34	C10	30	Target 1	0.28272	0.0315663
34	C10	31	Target 1	0.305185	0.053843
34	C10	32	Target 1	0.354011	0.102482
34	C10	33	Target 1	0.436451	0.184733
34	C10	34	Target 1	0.57251	0.320604
34	C10	35	Target 1	0.748302	0.496209
34	C10	36	Target 1	0.932897	0.680615
34	C10	37	Target 1	1.09692	0.844453
34	C10	38	Target 1	1.25692	1.00426
34	C10	39	Target 1	1.40966	1.15681
34	C10	40	Target 1	1.51419	1.26116
35	C11	1
35	C11	2
35	C11	3
35	C11	4
35	C11	5
35	C11	6
35	C11	7
35	C11	8
35	C11	9
35	C11	10
35	C11	11
35	C11	12
35	C11	13
35	C11	14
35	C11	15
35	C11	16
35	C11	17
35	C11	18
35	C11	19
35	C11	20
35	C11	21
35	C11	22
35	C11	23
35	C11	24
35	C11	25
35	C11	26
35	C11	27
35	C11	28
35	C11	29
35	C11	30
35	C11	31
35	C11	32
35	C11	33
35	C11	34
35	C11	35
35	C11	36
35	C11	37
35	C11	38
35	C11	39
35	C11	40
36	C12	1
36	C12	2
36	C12	3
36	C12	4
36	C12	5
36	C12	6
36	C12	7
36	C12	8
36	C12	9
36	C12	10
36	C12	11
36	C12	12
36	C12	13
36	C12	14
36	C12	15
36	C12	16
36	C12	17
36	C12	18
36	C12	19
36	C12	20
36	C12	21
36	C12	22
36	C12	23
36	C12	24
36	C12	25
36	C12	26
36	C12	27
36	C12	28
36	C12	29
36	C12	30
36	C12	31
36	C12	32
36	C12	33
36	C12	34
36	C12	35
36	C12	36
36	C12	37
36	C12	38
36	C12	39
36	C12	40
37	D1	1	Target 1	0.394043	-0.0259331
37	D1	2	Target 1	0.403508	-0.0162435
37	D1	3	Target 1	0.40898	-0.010546
37	D1	4	Target 1	0.414978	-0.00432326
37	D1	5	Target 1	0.421378	0.00230175
37	D1	6	Target 1	0.416878	-0.00197355
37	D1	7	Target 1	0.416478	-0.00214931
37	D1	8	Target 1	0.425499	0.0070967
37	D1	9	Target 1	0.429282	0.0111048
37	D1	10	Target 1	0.428298	0.0103448
37	D1	11	Target 1	0.422497	0.0047691
37	D1	12	Target 1	0.418931	0.001428
37	D1	13	Target 1	0.417908	0.000629646
37	D1	14	Target 1	0.416646	-0.000407935
37	D1	15	Target 1	0.414989	-0.00183947
37	D1	16	Target 1	0.414206	-0.00239768
37	D1	17	Target 1	0.410832	-0.00554733
37	D1	18	Target 1	0.411635	-0.00451925
37	D1	19	Target 1	0.416998	0.00106793
37	D1	20	Target 1	0.41746	0.00175495
37	D1	21	Target 1	0.410121	-0.005359
37	D1	22	Target 1	0.40863	-0.00662486
37	D1	23	Target 1	0.410061	-0.00496924
37	D1	24	Target 1	0.411134	-0.00367142
37	D1	25	Target 1	0.41396	-0.000620511
37	D1	26	Target 1	0.416678	0.00232237
37	D1	27	Target 1	0.419624	0.00549255
37	D1	28	Target 1	0.420543	0.00663626
37	D1	29	Target 1	0.431669	0.017987
37	D1	30	Target 1	0.451493	0.0380359
37	D1	31	Target 1	0.479195	0.0659631
37	D1	32	Target 1	0.538952	0.125945
37	D1	33	Target 1	0.645498	0.232715
37	D1	34	Target 1	0.791629	0.379071
37	D1	35	Target 1	0.956535	0.544202
37	D1	36	Target 1	1.09366	0.681548
37	D1	37	Target 1	1.21174	0.799859
37	D1	38	Target 1	1.35357	0.941913
37	D1	39	Target 1	1.47105	1.05961
37	D1	40	Target 1	1.54745	1.13624
38	D2	1	Target 1	0.425341	-0.0358057
38	D2	2	Target 1	0.435886	-0.0253051
38	D2	3	Target 1	0.448238	-0.0129982
38	D2	4	Target 1	0.454372	-0.00690841
38	D2	5	Target 1	0.460255	-0.00106978
38	D2	6	Target 1	0.462876	0.00150637
38	D2	7	Target 1	0.464649	0.00323517
38	D2	8	Target 1	0.467396	0.00593726
38	D2	9	Target 1	0.470424	0.00892042
38	D2	10	Target 1	0.466211	0.00466357
38	D2	11	Target 1	0.464345	0.00275307
38	D2	12	Target 1	0.461656	1.90062e-05
38	D2	13	Target 1	0.461411	-0.000270134
38	D2	14	Target 1	0.463085	0.00135904
38	D2	15	Target 1	0.463908	0.00213733
38	D2	16	Target 1	0.463867	0.0020521
38	D2	17	Target 1	0.464045	0.00218517
38	D2	18	Target 1	0.464547	0.00264237
38	D2	19	Target 1	0.458452	-0.00349655
38	D2	20	Target 1	0.456892	-0.00510116
38	D2	21	Target 1	0.461015	-0.0010228
38	D2	22	Target 1	0.45889	-0.0031919
38	D2	23	Target 1	0.457669	-0.00445841
38	D2	24	Target 1	0.460326	-0.00184519
38	D2	25	Target 1	0.462884	0.000668427
38	D2	26	Target 1	0.463388	0.00112777
38	D2	27	Target 1	0.463461	0.00115549
38	D2	28	Target 1	0.465521	0.0031709
38	D2	29	Target 1	0.47859	0.016196
38	D2	30	Target 1	0.50285	0.0404114
38	D2	31	Target 1	0.525957	0.0634733
38	D2	32	Target 1	0.581791	0.119263
38	D2	33	Target 1	0.671207	0.208634
38	D2	34	Target 1	0.812136	0.349519
38	D2	35	Target 1	0.967146	0.504485
38	D2	36	Target 1	1.10539	0.642684
38	D2	37	Target 1	1.22682	0.764071
38	D2	38	Target 1	1.35178	0.888983
38	D2	39	Target 1	1.46484	1.002
38	D2	40	Target 1	1.5404	1.07752
39	D3	1	Target 1	0.420865	-0.0354501
39	D3	2	Target 1	0.433147	-0.0234527
39	D3	3	Target 1	0.44669	-0.010195
39	D3	4	Target 1	0.452442	-0.00472862
39	D3	5	Target 1	0.458336	0.000880129
39	D3	6	Target 1	0.456556	-0.00118552
39	D3	7	Target 1	0.455893	-0.00213367
39	D3	8	Target 1	0.459403	0.00109092
39	D3	9	Target 1	0.46287	0.00427343
39	D3	10	Target 1	0.462709	0.00382628
39	D3	11	Target 1	0.462915	0.00374752
39	D3	12	Target 1	0.461825	0.00237254
39	D3	13	Target 1	0.461976	0.00223802
39	D3	14	Target 1	0.464633	0.00460925
39	D3	15	Target 1	0.461835	0.00152594
39	D3	16	Target 1	0.461301	0.000706594
39	D3	17	Target 1	0.46449	0.00361069
39	D3	18	Target 1	0.464913	0.0037488
39	D3	19	Target 1	0.463118	0.00166831
39	D3	20	Target 1	0.461769	3.3781e-05
39	D3	21	Target 1	0.460488	-0.00153217
39	D3	22	Target 1	0.459155	-0.00315031
39	D3	23	Target 1	0.458728	-0.00386282
39	D3	24	Target 1	0.460085	-0.00279088
39	D3	25	Target 1	0.46019	-0.00297168
39	D3	26	Target 1	0.460793	-0.00265389
39	D3	27	Target 1	0.464604	0.000872329
39	D3	28	Target 1	0.467501	0.00348314
39	D3	29	Target 1	0.477158	0.0128552
39	D3	30	Target 1	0.496748	0.0321599
39	D3	31	Target 1	0.518742	0.0538688
39	D3	32	Target 1	0.56523	0.100071
39	D3	33	Target 1	0.659966	0.194523
39	D3	34	Target 1	0.79328	0.327551
39	D3	35	Target 1	0.952046	0.486032
39	D3	36	Target 1	1.09855	0.632254
39	D3	37	Target 1	1.23726	0.770677
39	D3	38	Target 1	1.38125	0.914376
39	D3	39	Target 1	1.50304	1.03589
39	D3	40	Target 1	1.58857	1.12113
40	D4	1	Target 1	0.388893	-0.0369507
40	D4	2	Target 1	0.399244	-0.0278045
40	D4	3	Target 1	0.413133	-0.0151195
40	D4	4	Target 1	0.421022	-0.0084344
40	D4	5	Target 1	0.426015	-0.00464567
40	D4	6	Target 1	0.426873	-0.0049913
40	D4	7	Target 1	0.430586	-0.00248255
40	D4	8	Target 1	0.436068	0.00179506
40	D4	9	Target 1	0.44229	0.00681251
40	D4	10	Target 1	0.44343	0.00674815
40	D4	11	Target 1	0.44637	0.00848464
40	D4	12	Target 1	0.445727	0.00663727
40	D4	13	Target 1	0.444921	0.00462712
40	D4	14	Target 1	0.447475	0.0059768
40	D4	15	Target 1	0.448184	0.00548177
40	D4	16	Target 1	0.452309	0.00840188
40	D4	17	Target 1	0.452757	0.00764558
40	D4	18	Target 1	0.451872	0.00555675
40	D4	19	Target 1	0.447428	-9.09495e-05
40	D4	20	Target 1	0.445327	-0.00339654
40	D4	21	Target 1	0.445417	-0.00451074
40	D4	22	Target 1	0.44486	-0.00627246
40	D4	23	Target 1	0.447803	-0.00453351
40	D4	24	Target 1	0.452127	-0.00141345
40	D4	25	Target 1	0.450024	-0.00472107
40	D4	26	Target 1	0.450048	-0.00590048
40	D4	27	Target 1	0.455767	-0.00138556
40	D4	28	Target 1	0.458088	-0.000269353
40	D4	29	Target 1	0.465574	0.00601255
40	D4	30	Target 1	0.488397	0.0276317
40	D4	31	Target 1	0.510167	0.0481975
40	D4	32	Target 1	0.565331	0.102157
40	D4	33	Target 1	0.657663	0.193285
40	D4	34	Target 1	0.795961	0.330379
40	D4	35	Target 1	0.967523	0.500736
40	D4	36	Target 1	1.12553	0.657537
40	D4	37	Target 1	1.26096	0.791764
40	D4	38	Target 1	1.40268	0.932284
40	D4	39	Target 1	1.53641	1.06481
40	D4	40	Target 1	1.61879	1.14598
41	D5	1
41	D5	2
41	D5	3
41	D5	4
41	D5	5
41	D5	6
41	D5	7
41	D5	8
41	D5	9
41	D5	10
41	D5	11
41	D5	12
41	D5	13
41	D5	14
41	D5	15
41	D5	16
41	D5	17
41	D5	18
41	D5	19
41	D5	20
41	D5	21
41	D5	22
41	D5	23
41	D5	24
41	D5	25
41	D5	26
41	D5	27
41	D5	28
41	D5	29
41	D5	30
41	D5	31
41	D5	32
41	D5	33
41	D5	34
41	D5	35
41	D5	36
41	D5	37
41	D5	38
41	D5	39
41	D5	40
42	D6	1
42	D6	2
42	D6	3
42	D6	4
42	D6	5
42	D6	6
42	D6	7
42	D6	8
42	D6	9
42	D6	10
42	D6	11
42	D6	12
42	D6	13
42	D6	14
42	D6	15
42	D6	16
42	D6	17
42	D6	18
42	D6	19
42	D6	20
42	D6	21
42	D6	22
42	D6	23
42	D6	24
42	D6	25
42	D6	26
42	D6	27
42	D6	28
42	D6	29
42	D6	30
42	D6	31
42	D6	32
42	D6	33
42	D6	34
42	D6	35
42	D6	36
42	D6	37
42	D6	38
42	D6	39
42	D6	40
43	D7	1	Target 1	0.28176	-0.0264553
43	D7	2	Target 1	0.289256	-0.019626
43	D7	3	Target 1	0.300054	-0.00949575
43	D7	4	Target 1	0.304845	-0.00537232
43	D7	5	Target 1	0.310952	6.72318e-05
43	D7	6	Target 1	0.312087	0.000535433
43	D7	7	Target 1	0.312225	5.49516e-06
43	D7	8	Target 1	0.313614	0.000727553
43	D7	9	Target 1	0.316799	0.00324431
43	D7	10	Target 1	0.317024	0.00280246
43	D7	11	Target 1	0.317781	0.00289161
43	D7	12	Target 1	0.317183	0.00162657
43	D7	13	Target 1	0.317337	0.00111338
43	D7	14	Target 1	0.319992	0.00310043
43	D7	15	Target 1	0.320617	0.00305787
43	D7	16	Target 1	0.323155	0.00492905
43	D7	17	Target 1	0.323017	0.00412302
43	D7	18	Target 1	0.321991	0.00243023
43	D7	19	Target 1	0.318246	-0.00198191
43	D7	20	Target 1	0.317217	-0.00367843
43	D7	21	Target 1	0.320571	-0.000991773
43	D7	22	Target 1	0.321185	-0.00104517
43	D7	23	Target 1	0.323906	0.00100801
43	D7	24	Target 1	0.323767	0.000201622
43	D7	25	Target 1	0.319868	-0.00436513
43	D7	26	Target 1	0.319966	-0.00493378
43	D7	27	Target 1	0.327048	0.00148079
43	D7	28	Target 1	0.334248	0.00801275
43	D7	29	Target 1	0.344867	0.0179646
43	D7	30	Target 1	0.360746	0.0331761
43	D7	31	Target 1	0.387934	0.0596966
43	D7	32	Target 1	0.448294	0.119389
43	D7	33	Target 1	0.545342	0.215769
43	D7	34	Target 1	0.68992	0.35968
43	D7	35	Target 1	0.861917	0.53101
43	D7	36	Target 1	1.02116	0.689586
43	D7	37	Target 1	1.1705	0.838258
43	D7	38	Target 1	1.33245	0.999538
43	D7	39	Target 1	1.47288	1.13931
43	D7	40	Target 1	1.56303	1.22878
44	D8	1
44	D8	2
44	D8	3
44	D8	4
44	D8	5
44	D8	6
44	D8	7
44	D8	8
44	D8	9
44	D8	10
44	D8	11
44	D8	12
44	D8	13
44	D8	14
44	D8	15
44	D8	16
44	D8	17
44	D8	18
44	D8	19
44	D8	20
44	D8	21
44	D8	22
44	D8	23
44	D8	24
44	D8	25
44	D8	26
44	D8	27
44	D8	28
44	D8	29
44	D8	30
44	D8	31
44	D8	32
44	D8	33
44	D8	34
44	D8	35
44	D8	36
44	D8	37
44	D8	38
44	D8	39
44	D8	40
45	D9	1	Target 1	0.276699	-0.018797
45	D9	2	Target 1	0.283002	-0.0124752
45	D9	3	Target 1	0.290057	-0.00540119
45	D9	4	Target 1	0.293558	-0.0018816
45	D9	5	Target 1	0.294601	-0.000820491
45	D9	6	Target 1	0.295134	-0.000268823
45	D9	7	Target 1	0.295424	4.05526e-05
45	D9	8	Target 1	0.296863	0.00149747
45	D9	9	Target 1	0.296833	0.00148611
45	D9	10	Target 1	0.296642	0.00131406
45	D9	11	Target 1	0.297265	0.00195552
45	D9	12	Target 1	0.298353	0.00306291
45	D9	13	Target 1	0.297816	0.00254447
45	D9	14	Target 1	0.298177	0.00292364
45	D9	15	Target 1	0.296275	0.00103998
45	D9	16	Target 1	0.29508	-0.000135693
45	D9	17	Target 1	0.296709	0.00151133
45	D9	18	Target 1	0.296074	0.000895254
45	D9	19	Target 1	0.294942	-0.000218283
45	D9	20	Target 1	0.293193	-0.00194855
45	D9	21	Target 1	0.289766	-0.00535627
45	D9	22	Target 1	0.290095	-0.00500934
45	D9	23	Target 1	0.296097	0.0010118
45	D9	24	Target 1	0.296472	0.00140513
45	D9	25	Target 1	0.29431	-0.000737813
45	D9	26	Target 1	0.294043	-0.000986516
45	D9	27	Target 1	0.297087	0.00207636
45	D9	28	Target 1	0.302446	0.0074535
45	D9	29	Target 1	0.311826	0.0168526
45	D9	30	Target 1	0.323036	0.0280815
45	D9	31	Target 1	0.345109	0.0501733
45	D9	32	Target 1	0.395918	0.101001
45	D9	33	Target 1	0.480537	0.185638
45	D9	34	Target 1	0.603703	0.308823
45	D9	35	Target 1	0.763761	0.4689
45	D9	36	Target 1	0.918982	0.624139
45	D9	37	Target 1	1.05519	0.760361
45	D9	38	Target 1	1.19954	0.904736
45	D9	39	Target 1	1.32932	1.03454
45	D9	40	Target 1	1.42117	1.1264
46	D10	1	Target 1	0.220552	-0.00904095
46	D10	2	Target 1	0.224028	-0.00463347
46	D10	3	Target 1	0.22694	-0.000790414
46	D10	4	Target 1	0.226018	-0.000781622
46	D10	5	Target 1	0.22649	0.000621456
46	D10	6	Target 1	0.225764	0.000827167
46	D10	7	Target 1	0.224548	0.00054181
46	D10	8	Target 1	0.22465	0.00157467
46	D10	9	Target 1	0.225891	0.00374754
46	D10	10	Target 1	0.224053	0.00284036
46	D10	11	Target 1	0.222773	0.00249181
46	D10	12	Target 1	0.220113	0.000762497
46	D10	13	Target 1	0.21754	-0.000879343
46	D10	14	Target 1	0.213731	-0.00375691
46	D10	15	Target 1	0.212851	-0.00370579
46	D10	16	Target 1	0.214133	-0.00149215
46	D10	17	Target 1	0.213215	-0.00147905
46	D10	18	Target 1	0.21216	-0.00160252
46	D10	19	Target 1	0.210869	-0.00196282
46	D10	20	Target 1	0.210238	-0.00166223
46	D10	21	Target 1	0.209986	-0.000983232
46	D10	22	Target 1	0.21013	9.19017e-05
46	D10	23	Target 1	0.210759	0.00165192
46	D10	24	Target 1	0.204675	-0.00350081
46	D10	25	Target 1	0.203375	-0.00386923
46	D10	26	Target 1	0.20698	0.00066661
46	D10	27	Target 1	0.209124	0.0037417
46	D10	28	Target 1	0.211358	0.0069067
46	D10	29	Target 1	0.215613	0.012093
46	D10	30	Target 1	0.230314	0.0277252
46	D10	31	Target 1	0.252131	0.050474
46	D10	32	Target 1	0.295132	0.0944056
46	D10	33	Target 1	0.365187	0.165392
46	D10	34	Target 1	0.467127	0.268263
46	D10	35	Target 1	0.593366	0.395433
46	D10	36	Target 1	0.71176	0.514759
46	D10	37	Target 1	0.818987	0.622917
46	D10	38	Target 1	0.939435	0.744296
46	D10	39	Target 1	1.04367	0.849457
46	D10	40	Target 1	1.11173	0.918455
47	D11	1
47	D11	2
47	D11	3
47	D11	4
47	D11	5
47	D11	6
47	D11	7
47	D11	8
47	D11	9
47	D11	10
47	D11	11
47	D11	12
47	D11	13
47	D11	14
47	D11	15
47	D11	16
47	D11	17
47	D11	18
47	D11	19
47	D11	20
47	D11	21
47	D11	22
47	D11	23
47	D11	24
47	D11	25
47	D11	26
47	D11	27
47	D11	28
47	D11	29
47	D11	30
47	D11	31
47	D11	32
47	D11	33
47	D11	34
47	D11	35
47	D11	36
47	D11	37
47	D11	38
47	D11	39
47	D11	40
48	D12	1
48	D12	2
48	D12	3
48	D12	4
48	D12	5
48	D12	6
48	D12	7
48	D12	8
48	D12	9
48	D12	10
48	D12	11
48	D12	12
48	D12	13
48	D12	14
48	D12	15
48	D12	16
48	D12	17
48	D12	18
48	D12	19
48	D12	20
48	D12	21
48	D12	22
48	D12	23
48	D12	24
48	D12	25
48	D12	26
48	D12	27
48	D12	28
48	D12	29
48	D12	30
48	D12	31
48	D12	32
48	D12	33
48	D12	34
48	D12	35
48	D12	36
48	D12	37
48	D12	38
48	D12	39
48	D12	40
49	E1	1	Target 1	0.177148	-0.0080558
49	E1	2	Target 1	0.176827	-0.00761107
49	E1	3	Target 1	0.177244	-0.00642769
49	E1	4	Target 1	0.181352	-0.00155389
49	E1	5	Target 1	0.180754	-0.00138599
49	E1	6	Target 1	0.178109	-0.0032654
49	E1	7	Target 1	0.178103	-0.00250508
49	E1	8	Target 1	0.184761	0.00491881
49	E1	9	Target 1	0.185448	0.0063721
49	E1	10	Target 1	0.182173	0.00386251
49	E1	11	Target 1	0.180956	0.00341161
49	E1	12	Target 1	0.180359	0.00358026
49	E1	13	Target 1	0.18073	0.00471795
49	E1	14	Target 1	0.179948	0.0047021
49	E1	15	Target 1	0.174669	0.000188914
49	E1	16	Target 1	0.171141	-0.00257293
49	E1	17	Target 1	0.17029	-0.00265849
49	E1	18	Target 1	0.169212	-0.00297017
49	E1	19	Target 1	0.168731	-0.00268592
49	E1	20	Target 1	0.168448	-0.002202
49	E1	21	Target 1	0.167443	-0.00244141
49	E1	22	Target 1	0.164662	-0.00445692
49	E1	23	Target 1	0.164785	-0.00356706
49	E1	24	Target 1	0.167693	0.000106434
49	E1	25	Target 1	0.167762	0.000941687
49	E1	26	Target 1	0.166105	5.01633e-05
49	E1	27	Target 1	0.166215	0.00092635
49	E1	28	Target 1	0.169437	0.00491405
49	E1	29	Target 1	0.174339	0.0105819
49	E1	30	Target 1	0.192574	0.0295831
49	E1	31	Target 1	0.222245	0.06002
49	E1	32	Target 1	0.272649	0.11119
49	E1	33	Target 1	0.355464	0.194771
49	E1	34	Target 1	0.492701	0.332774
49	E1	35	Target 1	0.666693	0.507533
49	E1	36	Target 1	0.84611	0.687715
49	E1	37	Target 1	0.997039	0.839411
[truncated: 1,883 more rows]

## Sheet: Results
Block Type	96-Well 0.2-mL Block
Calibration Background is expired	No
Calibration Background performed on	09-15-2016
Calibration Pure Dye ABY is expired	No
Calibration Pure Dye ABY performed on	09-15-2016
Calibration Pure Dye FAM is expired	No
Calibration Pure Dye FAM performed on	09-15-2016
Calibration Pure Dye JUN is expired	No
Calibration Pure Dye JUN performed on	09-15-2016
Calibration Pure Dye NED is expired	No
Calibration Pure Dye NED performed on	09-15-2016
Calibration Pure Dye ROX is expired	No
Calibration Pure Dye ROX performed on	09-15-2016
Calibration Pure Dye SYBR is expired	No
Calibration Pure Dye SYBR performed on	09-15-2016
Calibration Pure Dye TAMRA is expired	No
Calibration Pure Dye TAMRA performed on	09-15-2016
Calibration Pure Dye VIC is expired	No
Calibration Pure Dye VIC performed on	09-15-2016
Calibration ROI is expired	No
Calibration ROI performed on	09-15-2016
Calibration Uniformity is expired	No
Calibration Uniformity performed on	09-15-2016
Chemistry	SYBR_GREEN
Date Created	2018-02-04 02:05:04 AM CST
Experiment Barcode
Experiment Comment
Experiment File Name	G:\wgh\小麦SYP基因家族鉴定与分析\定量结果\Q3\2018-02-02_100719 PEN1.eds
Experiment Name	2018-02-02_100719
Experiment Run End Time	2018-02-03 02:51:37 AM CST
Experiment Type	Comparative Cт (ΔΔCт)
Instrument Name	272321075
Instrument Serial Number	272321075
Instrument Type	QuantStudio™ 3 System
Passive Reference	ROX
Post-read Stage/Step
Pre-read Stage/Step
Quantification Cycle Method	Ct
Signal Smoothing On	true
Stage where Melt Analysis is performed	Stage3
Stage/ Cycle where Ct Analysis is performed	Stage2, Step2
User Name
Well	Well Position	Omit	Sample Name	Target Name	Task	Reporter	Quencher	Quantity	Quantity Mean	Quantity SD	RQ	RQ Min	RQ Max	CT	Ct Mean	Ct SD	Delta Ct	Delta Ct Mean	Delta Ct SD	Delta Ct SE	Delta Delta Ct	Automatic Ct Threshold	Ct Threshold	Automatic Baseline	Baseline Start	Baseline End	Amp Status	Comments	Cq Conf	MTP	Tm1	Tm2	Tm3	Tm4
1	A1	FALSE	Sample 1	Target 1	UNKNOWN	SYBR	None							31.4861	31.2625	0.199551						TRUE	0.072663	TRUE	3	28	Amp		0.983288	N	90.6655
4	A4	FALSE	Sample 7	Target 1	UNKNOWN	SYBR	None							31.271	31.6161	0.282069						TRUE	0.072663	TRUE	3	27	Amp		0.956645	N	90.8203
5	A5	FALSE	Sample 9	Target 1	UNKNOWN	SYBR	None							31.9105	31.8975	0.0184556						TRUE	0.072663	TRUE	3	27	Amp		0.986074	N	90.9752
6	A6	FALSE	Sample 11	Target 1	UNKNOWN	SYBR	None							31.2327	31.4811	0.351159						TRUE	0.072663	TRUE	3	27	Amp		0.892036	N	90.8203
8	A8	FALSE	Sample 15	Target 1	UNKNOWN	SYBR	None							32.436	32.2702	0.234372						TRUE	0.072663	TRUE	3	29	Amp		0.939135	N	90.9752
10	A10	FALSE	Sample 19	Target 1	UNKNOWN	SYBR	None							31.533	31.5212	0.0444973						TRUE	0.072663	TRUE	3	28	Amp		0.979594	N	90.6655
16	B4	FALSE	Sample 7	Target 1	UNKNOWN	SYBR	None							31.8369	31.6161	0.282069						TRUE	0.072663	TRUE	3	27	Amp		0.91162	N	90.8203
18	B6	FALSE	Sample 11	Target 1	UNKNOWN	SYBR	None							31.7294	31.4811	0.351159						TRUE	0.072663	TRUE	3	27	Amp		0.933592	Y	90.8203	70.6861
19	B7	FALSE	Sample 13	Target 1	UNKNOWN	SYBR	None							31.4066	31.3231	0.118135						TRUE	0.072663	TRUE	3	27	Amp		0.94844	N	90.8203
20	B8	FALSE	Sample 15	Target 1	UNKNOWN	SYBR	None							32.1045	32.2702	0.234372						TRUE	0.072663	TRUE	3	28	Amp		0.956953	N	90.9752
25	C1	FALSE	Sample 1	Target 1	UNKNOWN	SYBR	None							31.1989	31.2625	0.199551						TRUE	0.072663	TRUE	3	27	Amp		0.97057	N	90.6655
26	C2	FALSE	Sample 3	Target 1	UNKNOWN	SYBR	None							31.0506	31.1143	0.0900594						TRUE	0.072663	TRUE	3	27	Amp		0.934165	N	90.6655
27	C3	FALSE	Sample 5	Target 1	UNKNOWN	SYBR	None							31.5771	31.5144	0.0885623						TRUE	0.072663	TRUE	3	27	Amp		0.952101	N	90.6655
28	C4	FALSE	Sample 7	Target 1	UNKNOWN	SYBR	None							31.8559	31.6161	0.282069						TRUE	0.072663	TRUE	3	27	Amp		0.905507	N	90.6655
29	C5	FALSE	Sample 9	Target 1	UNKNOWN	SYBR	None							31.8844	31.8975	0.0184556						TRUE	0.072663	TRUE	3	28	Amp		0.929252	N	90.8203
33	C9	FALSE	Sample 17	Target 1	UNKNOWN	SYBR	None							31.8558	31.6718	0.260155						TRUE	0.072663	TRUE	3	28	Amp		0.988366	N	90.5106
34	C10	FALSE	Sample 19	Target 1	UNKNOWN	SYBR	None							31.472	31.5212	0.0444973						TRUE	0.072663	TRUE	3	27	Amp		0.971577	N	90.5106
37	D1	FALSE	Sample 1	Target 1	UNKNOWN	SYBR	None							31.1025	31.2625	0.199551						TRUE	0.072663	TRUE	3	28	Amp		0.947693	N	90.6655
38	D2	FALSE	Sample 3	Target 1	UNKNOWN	SYBR	None							31.178	31.1143	0.0900594						TRUE	0.072663	TRUE	3	27	Amp		0.917719	N	90.6655
39	D3	FALSE	Sample 5	Target 1	UNKNOWN	SYBR	None							31.4518	31.5144	0.0885623						TRUE	0.072663	TRUE	3	27	Amp		0.917047	N	90.3557
40	D4	FALSE	Sample 7	Target 1	UNKNOWN	SYBR	None							31.5005	31.6161	0.282069						TRUE	0.072663	TRUE	3	28	Amp		0.887341	N	90.8203
43	D7	FALSE	Sample 13	Target 1	UNKNOWN	SYBR	None							31.2395	31.3231	0.118135						TRUE	0.072663	TRUE	3	26	Amp		0.92478	N	90.8203
45	D9	FALSE	Sample 17	Target 1	UNKNOWN	SYBR	None							31.4879	31.6718	0.260155						TRUE	0.072663	TRUE	3	27	Amp		0.958731	N	90.5106
46	D10	FALSE	Sample 19	Target 1	UNKNOWN	SYBR	None							31.5586	31.5212	0.0444973						TRUE	0.072663	TRUE	3	28	Amp		0.975654	N	90.3557
49	E1	FALSE	Sample 2	Target 1	UNKNOWN	SYBR	None							31.3499	31.344	0.0224071						TRUE	0.072663	TRUE	3	28	Amp		0.984543	N	90.5106
51	E3	FALSE	Sample 6	Target 1	UNKNOWN	SYBR	None							31.7501	32.015	0.324308						TRUE	0.072663	TRUE	3	28	Amp		0.922052	N	90.8203
52	E4	FALSE	Sample 8	Target 1	UNKNOWN	SYBR	None							32.9215	32.8319	0.126694						TRUE	0.072663	TRUE	3	28	Amp		0.916347	N	90.6655
54	E6	FALSE	Sample 12	Target 1	UNKNOWN	SYBR	None							32.5151	32.3914	0.174835						TRUE	0.072663	TRUE	3	28	Amp		0.947098	N	90.8203
55	E7	FALSE	Sample 14	Target 1	UNKNOWN	SYBR	None							31.844	31.9086	0.0913514						TRUE	0.072663	TRUE	3	28	Amp		0.987834	N	90.8203
56	E8	FALSE	Sample 16	Target 1	UNKNOWN	SYBR	None							31.3407	31.3755	0.0491061						TRUE	0.072663	TRUE	3	27	Amp		0.975218	N	90.8203
58	E10	FALSE	Sample 20	Target 1	UNKNOWN	SYBR	None							32.1284	32.0906	0.0534624						TRUE	0.072663	TRUE	3	28	Amp		0.918469	N	90.6655
63	F3	FALSE	Sample 6	Target 1	UNKNOWN	SYBR	None							31.719	32.015	0.324308						TRUE	0.072663	TRUE	3	27	Amp		0.962457	N	90.6655
64	F4	FALSE	Sample 8	Target 1	UNKNOWN	SYBR	None							32.7423	32.8319	0.126694						TRUE	0.072663	TRUE	3	28	Amp		0.940179	N	90.6655
65	F5	FALSE	Sample 10	Target 1	UNKNOWN	SYBR	None							32.6434	32.6486	0.00742863						TRUE	0.072663	TRUE	3	28	Amp		0.946536	N	90.8203
69	F9	FALSE	Sample 18	Target 1	UNKNOWN	SYBR	None							31.5699	31.5479	0.0310619						TRUE	0.072663	TRUE	3	27	Amp		0.903351	N	90.6655
73	G1	FALSE	Sample 2	Target 1	UNKNOWN	SYBR	None							31.3192	31.344	0.0224071						TRUE	0.072663	TRUE	3	27	Amp		0.984839	N	90.5106
74	G2	FALSE	Sample 4	Target 1	UNKNOWN	SYBR	None							32.7265	32.5355	0.270023						TRUE	0.072663	TRUE	3	28	Amp		0.961812	N	90.5106
75	G3	FALSE	Sample 6	Target 1	UNKNOWN	SYBR	None							32.3093	32.015	0.324308						TRUE	0.072663	TRUE	3	28	Amp		0.975897	N	90.8203
79	G7	FALSE	Sample 14	Target 1	UNKNOWN	SYBR	None							31.9732	31.9086	0.0913514						TRUE	0.072663	TRUE	3	28	Amp		0.943061	N	90.9752
80	G8	FALSE	Sample 16	Target 1	UNKNOWN	SYBR	None							31.4102	31.3755	0.0491061						TRUE	0.072663	TRUE	3	28	Amp		0.961204	N	90.8203
82	G10	FALSE	Sample 20	Target 1	UNKNOWN	SYBR	None							32.0528	32.0906	0.0534624						TRUE	0.072663	TRUE	3	28	Amp		0.973034	N	90.5106
85	H1	FALSE	Sample 2	Target 1	UNKNOWN	SYBR	None							31.3629	31.344	0.0224071						TRUE	0.072663	TRUE	3	28	Amp		0.960763	N	90.8203
86	H2	FALSE	Sample 4	Target 1	UNKNOWN	SYBR	None							32.3446	32.5355	0.270023						TRUE	0.072663	TRUE	3	27	Amp		0.967154	N	90.6655
87	H3	FALSE	Sample 6	Target 1	UNKNOWN	SYBR	None							32.2816	32.015	0.324308						TRUE	0.072663	TRUE	3	28	Amp		0.955068	N	90.6655
89	H5	FALSE	Sample 10	Target 1	UNKNOWN	SYBR	None							32.6539	32.6486	0.00742863						TRUE	0.072663	TRUE	3	28	Amp		0.954149	N	90.8203
90	H6	FALSE	Sample 12	Target 1	UNKNOWN	SYBR	None							32.2678	32.3914	0.174835						TRUE	0.072663	TRUE	3	28	Amp		0.980747	N	90.8203
93	H9	FALSE	Sample 18	Target 1	UNKNOWN	SYBR	None							31.526	31.5479	0.0310619						TRUE	0.072663	TRUE	3	28	Amp		0.959909	N	90.8203
Analysis Type	Singleplex
Endogenous Control	Target 1
RQ Min/Max Confidence Level	95.0
Reference Sample	Sample 3

## Sheet: Melt Curve Raw Data
Block Type	96-Well 0.2-mL Block
Calibration Background is expired	No
Calibration Background performed on	09-15-2016
Calibration Pure Dye ABY is expired	No
Calibration Pure Dye ABY performed on	09-15-2016
Calibration Pure Dye FAM is expired	No
Calibration Pure Dye FAM performed on	09-15-2016
Calibration Pure Dye JUN is expired	No
Calibration Pure Dye JUN performed on	09-15-2016
Calibration Pure Dye NED is expired	No
Calibration Pure Dye NED performed on	09-15-2016
Calibration Pure Dye ROX is expired	No
Calibration Pure Dye ROX performed on	09-15-2016
Calibration Pure Dye SYBR is expired	No
Calibration Pure Dye SYBR performed on	09-15-2016
Calibration Pure Dye TAMRA is expired	No
Calibration Pure Dye TAMRA performed on	09-15-2016
Calibration Pure Dye VIC is expired	No
Calibration Pure Dye VIC performed on	09-15-2016
Calibration ROI is expired	No
Calibration ROI performed on	09-15-2016
Calibration Uniformity is expired	No
Calibration Uniformity performed on	09-15-2016
Chemistry	SYBR_GREEN
Date Created	2018-02-04 02:05:05 AM CST
Experiment Barcode
Experiment Comment
Experiment File Name	G:\wgh\小麦SYP基因家族鉴定与分析\定量结果\Q3\2018-02-02_100719 PEN1.eds
Experiment Name	2018-02-02_100719
Experiment Run End Time	2018-02-03 02:51:37 AM CST
Experiment Type	Comparative Cт (ΔΔCт)
Instrument Name	272321075
Instrument Serial Number	272321075
Instrument Type	QuantStudio™ 3 System
Passive Reference	ROX
Post-read Stage/Step
Pre-read Stage/Step
Quantification Cycle Method	Ct
Signal Smoothing On	true
Stage where Melt Analysis is performed	Stage3
Stage/ Cycle where Ct Analysis is performed	Stage2, Step2
User Name
Well	Well Position	Reading	Temperature	Fluorescence	Derivative	Target Name
1	A1	1	59.9994	376774	4374.3	Target 1
1	A1	2	60.3092	374456	4777.31	Target 1
1	A1	3	60.6189	372839	5181.49	Target 1
1	A1	4	60.9287	372499	5579.69	Target 1
1	A1	5	61.2384	369825	5970.09	Target 1
1	A1	6	61.5482	366166	6363.19	Target 1
1	A1	7	61.8579	364847	6780.33	Target 1
1	A1	8	62.1677	362733	7242.04	Target 1
1	A1	9	62.4775	360011	7750.9	Target 1
1	A1	10	62.7872	357672	8280.41	Target 1
1	A1	11	63.097	355077	8780.55	Target 1
1	A1	12	63.4067	352343	9198.62	Target 1
1	A1	13	63.7165	346074	9501.26	Target 1
1	A1	14	64.0263	345429	9669.71	Target 1
1	A1	15	64.336	342751	9748.06	Target 1
1	A1	16	64.6458	337177	9765.39	Target 1
1	A1	17	64.9555	336555	9750.03	Target 1
1	A1	18	65.2653	331557	9726.29	Target 1
1	A1	19	65.5751	329131	9712.01	Target 1
1	A1	20	65.8848	325892	9714.01	Target 1
1	A1	21	66.1946	322861	9724.26	Target 1
1	A1	22	66.5043	321718	9724.07	Target 1
1	A1	23	66.8141	315260	9697.81	Target 1
1	A1	24	67.1238	312471	9648.96	Target 1
1	A1	25	67.4336	311489	9604.07	Target 1
1	A1	26	67.7434	306274	9600.23	Target 1
1	A1	27	68.0531	304944	9664.3	Target 1
1	A1	28	68.3629	302167	9798.98	Target 1
1	A1	29	68.6726	297788	9986.05	Target 1
1	A1	30	68.9824	294366	10201	Target 1
1	A1	31	69.2921	292222	10425.4	Target 1
1	A1	32	69.6019	287191	10646.9	Target 1
1	A1	33	69.9117	286555	10849.5	Target 1
1	A1	34	70.2214	281880	11006.1	Target 1
1	A1	35	70.5312	278541	11084.7	Target 1
1	A1	36	70.8409	273212	11063.7	Target 1
1	A1	37	71.1507	271018	10944.7	Target 1
1	A1	38	71.4604	267860	10754.2	Target 1
1	A1	39	71.7702	264139	10532.6	Target 1
1	A1	40	72.08	261133	10322.4	Target 1
1	A1	41	72.3897	257473	10160.8	Target 1
1	A1	42	72.6995	255343	10076.2	Target 1
1	A1	43	73.0092	251555	10083.7	Target 1
1	A1	44	73.319	249509	10179.4	Target 1
1	A1	45	73.6288	246120	10337	Target 1
1	A1	46	73.9385	242575	10513.8	Target 1
1	A1	47	74.2483	239450	10662.3	Target 1
1	A1	48	74.558	234547	10744	Target 1
1	A1	49	74.8678	232852	10735.6	Target 1
1	A1	50	75.1776	228678	10630.5	Target 1
1	A1	51	75.4873	226637	10438.1	Target 1
1	A1	52	75.7971	220766	10183.1	Target 1
1	A1	53	76.1068	218290	9903.07	Target 1
1	A1	54	76.4166	216949	9638.22	Target 1
1	A1	55	76.7263	213696	9409.69	Target 1
1	A1	56	77.0361	210300	9231.01	Target 1
1	A1	57	77.3459	206574	9112.33	Target 1
1	A1	58	77.6556	204327	9045.92	Target 1
1	A1	59	77.9654	201419	9022.95	Target 1
1	A1	60	78.2751	200353	9029.44	Target 1
1	A1	61	78.5849	195031	9042.7	Target 1
1	A1	62	78.8947	193605	9036.42	Target 1
1	A1	63	79.2044	189026	8994.12	Target 1
1	A1	64	79.5142	188050	8920.01	Target 1
1	A1	65	79.8239	183816	8838.05	Target 1
1	A1	66	80.1337	181256	8777.09	Target 1
1	A1	67	80.4434	179264	8751.37	Target 1
1	A1	68	80.7532	177300	8748.27	Target 1
1	A1	69	81.063	172685	8732.07	Target 1
1	A1	70	81.3727	170843	8662.11	Target 1
1	A1	71	81.6825	166551	8515.09	Target 1
1	A1	72	81.9922	164658	8298.97	Target 1
1	A1	73	82.302	162549	8050.74	Target 1
1	A1	74	82.6117	158132	7819.77	Target 1
1	A1	75	82.9215	156921	7643.83	Target 1
1	A1	76	83.2313	155358	7529.41	Target 1
1	A1	77	83.541	151905	7446.69	Target 1
1	A1	78	83.8508	149120	7344.28	Target 1
1	A1	79	84.1605	146254	7179.25	Target 1
1	A1	80	84.4703	143603	6945.97	Target 1
1	A1	81	84.7801	140541	6686.39	Target 1
1	A1	82	85.0898	139557	6473.7	Target 1
1	A1	83	85.3996	136218	6377.17	Target 1
1	A1	84	85.7093	134059	6430.05	Target 1
1	A1	85	86.0191	132032	6620.85	Target 1
1	A1	86	86.3288	128459	6914.36	Target 1
1	A1	87	86.6386	125809	7290.12	Target 1
1	A1	88	86.9484	124543	7775.23	Target 1
1	A1	89	87.2581	120700	8453.61	Target 1
1	A1	90	87.5679	119360	9449.29	Target 1
1	A1	91	87.8776	115919	10774.5	Target 1
1	A1	92	88.1874	112338	12604.8	Target 1
1	A1	93	88.4972	107535	14998.5	Target 1
1	A1	94	88.8069	103643	17943.3	Target 1
1	A1	95	89.1167	96974	21343.4	Target 1
1	A1	96	89.4264	88375.9	25001.7	Target 1
1	A1	97	89.7362	78180.3	28605.6	Target 1
1	A1	98	90.0459	67509.3	31726.7	Target 1
1	A1	99	90.3557	57072.3	33854.4	Target 1
1	A1	100	90.6655	41904.8	34484	Target 1
1	A1	101	90.9752	28635.9	33259.4	Target 1
1	A1	102	91.285	18975.1	30125.3	Target 1
1	A1	103	91.5947	13769.7	25407.8	Target 1
1	A1	104	91.9045	15432.9	19759.7	Target 1
1	A1	105	92.2142	14140	13973.2	Target 1
1	A1	106	92.524	13619	8664.14	Target 1
1	A1	107	92.8338	15051.5	3967.07	Target 1
1	A1	108	93.1435	13145.5	345.652	Target 1
1	A1	109	93.4533	14683.5	-2491.19	Target 1
1	A1	110	93.763	14461.7	-5015.66	Target 1
1	A1	111	94.0728	14356.2	-7709.17	Target 1
1	A1	112	94.3826	13489.5	-10916.8	Target 1
1	A1	113	94.6923	13687.8	-14762.4	Target 1
4	A4	1	59.9994	361448	5469.73	Target 1
4	A4	2	60.3092	360018	5776.31	Target 1
4	A4	3	60.6189	359506	6155.81	Target 1
4	A4	4	60.9287	358040	6584.08	Target 1
4	A4	5	61.2384	355485	7014.36	Target 1
4	A4	6	61.5482	352516	7400.03	Target 1
4	A4	7	61.8579	348144	7717.75	Target 1
4	A4	8	62.1677	347891	7975	Target 1
4	A4	9	62.4775	344543	8198.7	Target 1
4	A4	10	62.7872	341842	8414.93	Target 1
4	A4	11	63.097	338598	8633.96	Target 1
4	A4	12	63.4067	336628	8847.33	Target 1
4	A4	13	63.7165	333720	9035.56	Target 1
4	A4	14	64.0263	329867	9179.95	Target 1
4	A4	15	64.336	326790	9273.48	Target 1
4	A4	16	64.6458	325113	9324.4	Target 1
4	A4	17	64.9555	320470	9347.9	Target 1
4	A4	18	65.2653	318312	9368.88	Target 1
4	A4	19	65.5751	316157	9408.12	Target 1
4	A4	20	65.8848	311529	9476.35	Target 1
4	A4	21	66.1946	309576	9575.61	Target 1
4	A4	22	66.5043	306729	9696.13	Target 1
4	A4	23	66.8141	303442	9815.46	Target 1
4	A4	24	67.1238	300291	9902.88	Target 1
4	A4	25	67.4336	296880	9930.33	Target 1
4	A4	26	67.7434	292686	9885.41	Target 1
4	A4	27	68.0531	289632	9780.23	Target 1
4	A4	28	68.3629	287477	9650.08	Target 1
4	A4	29	68.6726	282721	9540.91	Target 1
4	A4	30	68.9824	281478	9489.97	Target 1
4	A4	31	69.2921	279078	9509.83	Target 1
4	A4	32	69.6019	276565	9583.96	Target 1
4	A4	33	69.9117	271775	9677.48	Target 1
4	A4	34	70.2214	269426	9756.56	Target 1
4	A4	35	70.5312	265338	9803.98	Target 1
4	A4	36	70.8409	263343	9821.91	Target 1
4	A4	37	71.1507	260027	9823.18	Target 1
4	A4	38	71.4604	256888	9819.58	Target 1
4	A4	39	71.7702	254224	9816.26	Target 1
4	A4	40	72.08	249402	9813.32	Target 1
4	A4	41	72.3897	247823	9809.86	Target 1
4	A4	42	72.6995	244988	9805.62	Target 1
4	A4	43	73.0092	241038	9799.8	Target 1
4	A4	44	73.319	238817	9790	Target 1
4	A4	45	73.6288	234625	9773.03	Target 1
4	A4	46	73.9385	232438	9746.39	Target 1
4	A4	47	74.2483	229541	9709.27	Target 1
4	A4	48	74.558	225404	9662.37	Target 1
4	A4	49	74.8678	223578	9607.97	Target 1
4	A4	50	75.1776	220297	9550.66	Target 1
4	A4	51	75.4873	216577	9496.87	Target 1
4	A4	52	75.7971	214156	9451.63	Target 1
4	A4	53	76.1068	211299	9413.32	Target 1
4	A4	54	76.4166	209530	9371.89	Target 1
4	A4	55	76.7263	205159	9299.33	Target 1
4	A4	56	77.0361	201247	9171.41	Target 1
4	A4	57	77.3459	199098	9021.46	Target 1
4	A4	58	77.6556	197070	8881.96	Target 1
4	A4	59	77.9654	194163	8782.24	Target 1
4	A4	60	78.2751	191785	8726.4	Target 1
4	A4	61	78.5849	188533	8688.07	Target 1
4	A4	62	78.8947	186694	8628.93	Target 1
4	A4	63	79.2044	182516	8528.2	Target 1
4	A4	64	79.5142	179027	8402.37	Target 1
4	A4	65	79.8239	178041	8298.41	Target 1
4	A4	66	80.1337	175880	8262.95	Target 1
4	A4	67	80.4434	172854	8307.72	Target 1
4	A4	68	80.7532	171656	8397.04	Target 1
4	A4	69	81.063	167134	8465.64	Target 1
4	A4	70	81.3727	163839	8455.22	Target 1
4	A4	71	81.6825	160834	8342.34	Target 1
4	A4	72	81.9922	159763	8142.03	Target 1
4	A4	73	82.302	156292	7890.21	Target 1
4	A4	74	82.6117	154089	7623.53	Target 1
4	A4	75	82.9215	151210	7369.99	Target 1
4	A4	76	83.2313	148407	7150.22	Target 1
4	A4	77	83.541	146699	6979.75	Target 1
4	A4	78	83.8508	144820	6865.73	Target 1
4	A4	79	84.1605	141986	6804.06	Target 1
4	A4	80	84.4703	140011	6785.44	Target 1
4	A4	81	84.7801	137386	6811.22	Target 1
4	A4	82	85.0898	133362	6908.79	Target 1
4	A4	83	85.3996	132044	7132.52	Target 1
4	A4	84	85.7093	129424	7547.31	Target 1
4	A4	85	86.0191	126504	8202.88	Target 1
4	A4	86	86.3288	124268	9112.86	Target 1
4	A4	87	86.6386	120244	9909.68	Target 1
4	A4	88	86.9484	118337	10712.5	Target 1
4	A4	89	87.2581	113156	11531.8	Target 1
4	A4	90	87.5679	108699	12288.9	Target 1
4	A4	91	87.8776	102725	12928.5	Target 1
4	A4	92	88.1874	98263	13453.7	Target 1
4	A4	93	88.4972	93655.8	13949.6	Target 1
4	A4	94	88.8069	89700.4	14578.1	Target 1
4	A4	95	89.1167	85453.8	15530.3	Target 1
4	A4	96	89.4264	81511.5	16943.8	Target 1
4	A4	97	89.7362	76182.5	18806.1	Target 1
4	A4	98	90.0459	66568.4	20888.4	Target 1
4	A4	99	90.3557	55420	22754	Target 1
4	A4	100	90.6655	41864.1	23866.6	Target 1
4	A4	101	90.9752	27576.4	23771.6	Target 1
4	A4	102	91.285	17639.8	22277	Target 1
4	A4	103	91.5947	15279.7	19543.6	Target 1
4	A4	104	91.9045	14664.9	16032.4	Target 1
4	A4	105	92.2142	15306.3	12333.6	Target 1
4	A4	106	92.524	14146.6	8740.21	Target 1
4	A4	107	92.8338	13528.5	4374.18	Target 1
4	A4	108	93.1435	13762.7	1047.27	Target 1
4	A4	109	93.4533	13253.4	-1501.23	Target 1
4	A4	110	93.763	13572	-3685.85	Target 1
4	A4	111	94.0728	13272.7	-5917.39	Target 1
4	A4	112	94.3826	14324.6	-8491.5	Target 1
4	A4	113	94.6923	12399.4	-11534.4	Target 1
5	A5	1	59.9994	378601	4783.16	Target 1
5	A5	2	60.3092	378411	5169.41	Target 1
5	A5	3	60.6189	376227	5596.19	Target 1
5	A5	4	60.9287	374497	6030.99	Target 1
5	A5	5	61.2384	371678	6434.44	Target 1
5	A5	6	61.5482	369625	6783.43	Target 1
5	A5	7	61.8579	365937	7088.42	Target 1
5	A5	8	62.1677	363441	7391.04	Target 1
5	A5	9	62.4775	361342	7738.13	Target 1
5	A5	10	62.7872	358237	8149.01	Target 1
5	A5	11	63.097	357726	8596.68	Target 1
5	A5	12	63.4067	352644	9019.29	Target 1
5	A5	13	63.7165	349344	9354.85	Target 1
5	A5	14	64.0263	345356	9575.77	Target 1
5	A5	15	64.336	343777	9675.01	Target 1
5	A5	16	64.6458	339494	9718.13	Target 1
5	A5	17	64.9555	336967	9769.15	Target 1
5	A5	18	65.2653	332933	9847.76	Target 1
5	A5	19	65.5751	331765	9958.98	Target 1
5	A5	20	65.8848	327497	10097.9	Target 1
5	A5	21	66.1946	322466	10256.3	Target 1
5	A5	22	66.5043	320823	10426.6	Target 1
5	A5	23	66.8141	316659	10598.8	Target 1
5	A5	24	67.1238	314771	10756.4	Target 1
5	A5	25	67.4336	309452	10878.3	Target 1
5	A5	26	67.7434	305415	10947.8	Target 1
5	A5	27	68.0531	301683	10964.3	Target 1
5	A5	28	68.3629	297777	10946.1	Target 1
5	A5	29	68.6726	294669	10922.5	Target 1
5	A5	30	68.9824	292219	10918.8	Target 1
5	A5	31	69.2921	286855	10945.1	Target 1
5	A5	32	69.6019	284380	10993	Target 1
5	A5	33	69.9117	280633	11041.8	Target 1
5	A5	34	70.2214	277736	11067.5	Target 1
5	A5	35	70.5312	271943	11051.9	Target 1
5	A5	36	70.8409	269406	10987.1	Target 1
5	A5	37	71.1507	265819	10877	Target 1
5	A5	38	71.4604	262684	10735.9	Target 1
5	A5	39	71.7702	257277	10586.2	Target 1
5	A5	40	72.08	255255	10454.7	Target 1
5	A5	41	72.3897	252478	10364.6	Target 1
5	A5	42	72.6995	248440	10327.4	Target 1
5	A5	43	73.0092	245962	10334.9	Target 1
5	A5	44	73.319	243100	10360.8	Target 1
5	A5	45	73.6288	238869	10370.2	Target 1
5	A5	46	73.9385	233970	10335.1	Target 1
5	A5	47	74.2483	232369	10246.3	Target 1
5	A5	48	74.558	228974	10116.9	Target 1
5	A5	49	74.8678	224139	9976.74	Target 1
5	A5	50	75.1776	222314	9860.22	Target 1
5	A5	51	75.4873	219996	9792.09	Target 1
5	A5	52	75.7971	216071	9776.74	Target 1
5	A5	53	76.1068	213796	9795.31	Target 1
5	A5	54	76.4166	209811	9812.52	Target 1
5	A5	55	76.7263	207162	9792.07	Target 1
5	A5	56	77.0361	202200	9713.01	Target 1
5	A5	57	77.3459	199776	9516.37	Target 1
5	A5	58	77.6556	197140	9204.42	Target 1
5	A5	59	77.9654	193883	8910.24	Target 1
5	A5	60	78.2751	191969	8689.95	Target 1
5	A5	61	78.5849	189239	8561.38	Target 1
5	A5	62	78.8947	185953	8501.42	Target 1
5	A5	63	79.2044	183296	8463.11	Target 1
5	A5	64	79.5142	180698	8403.06	Target 1
5	A5	65	79.8239	176815	8303.52	Target 1
5	A5	66	80.1337	174516	8178.19	Target 1
5	A5	67	80.4434	171376	8060.15	Target 1
5	A5	68	80.7532	170709	7980.11	Target 1
5	A5	69	81.063	166848	7950	Target 1
5	A5	70	81.3727	163483	7959.95	Target 1
5	A5	71	81.6825	160904	7985.96	Target 1
5	A5	72	81.9922	159269	7999.72	Target 1
5	A5	73	82.302	155020	7975.57	Target 1
5	A5	74	82.6117	154034	7894.85	Target 1
5	A5	75	82.9215	148462	7749.26	Target 1
5	A5	76	83.2313	147172	7539.33	Target 1
5	A5	77	83.541	144390	7267.62	Target 1
5	A5	78	83.8508	143484	6932.33	Target 1
5	A5	79	84.1605	138822	6532.31	Target 1
5	A5	80	84.4703	134837	6085.29	Target 1
5	A5	81	84.7801	135989	5645.03	Target 1
5	A5	82	85.0898	131552	5298.75	Target 1
5	A5	83	85.3996	129005	5136.95	Target 1
5	A5	84	85.7093	128835	5209.83	Target 1
5	A5	85	86.0191	125538	5497.71	Target 1
5	A5	86	86.3288	122721	5919.89	Target 1
5	A5	87	86.6386	119280	6382.59	Target 1
5	A5	88	86.9484	117637	6840.96	Target 1
5	A5	89	87.2581	113444	7336.56	Target 1
5	A5	90	87.5679	113081	7986.09	Target 1
5	A5	91	87.8776	110730	8929.89	Target 1
5	A5	92	88.1874	107328	9973.37	Target 1
5	A5	93	88.4972	102387	10916.3	Target 1
5	A5	94	88.8069	98593.7	12139.6	Target 1
5	A5	95	89.1167	94169.3	13692.3	Target 1
5	A5	96	89.4264	89162.9	15628.4	Target 1
5	A5	97	89.7362	83513.9	17949.1	Target 1
5	A5	98	90.0459	76603.6	20513.5	Target 1
5	A5	99	90.3557	66732.7	22976.9	Target 1
5	A5	100	90.6655	51035.5	24819.2	Target 1
5	A5	101	90.9752	31976.2	25491.7	Target 1
5	A5	102	91.285	18264.9	24630.4	Target 1
5	A5	103	91.5947	14165.8	22231.4	Target 1
5	A5	104	91.9045	12857.6	18681.3	Target 1
5	A5	105	92.2142	13045	14622	Target 1
5	A5	106	92.524	13187.1	10716.5	Target 1
5	A5	107	92.8338	13616.3	5354.11	Target 1
5	A5	108	93.1435	12363.7	530.938	Target 1
5	A5	109	93.4533	13999.5	-2950.22	Target 1
5	A5	110	93.763	12251.4	-5627.93	Target 1
5	A5	111	94.0728	12583.3	-8127.52	Target 1
5	A5	112	94.3826	12124.5	-10955.7	Target 1
5	A5	113	94.6923	11499.3	-14382.8	Target 1
6	A6	1	59.9994	311426	5287.37	Target 1
6	A6	2	60.3092	310376	5531.29	Target 1
6	A6	3	60.6189	309148	5824.91	Target 1
6	A6	4	60.9287	307218	6152.26	Target 1
6	A6	5	61.2384	305583	6479.97	Target 1
6	A6	6	61.5482	302901	6769.57	Target 1
6	A6	7	61.8579	300501	6995.97	Target 1
6	A6	8	62.1677	298380	7160.66	Target 1
6	A6	9	62.4775	294958	7291.19	Target 1
6	A6	10	62.7872	292880	7425.68	Target 1
6	A6	11	63.097	292499	7589.79	Target 1
6	A6	12	63.4067	288320	7780.33	Target 1
6	A6	13	63.7165	286045	7886.36	Target 1
6	A6	14	64.0263	283723	7971.54	Target 1
6	A6	15	64.336	281309	8018.14	Target 1
6	A6	16	64.6458	277304	8020.1	Target 1
6	A6	17	64.9555	275745	7985.69	Target 1
6	A6	18	65.2653	272996	7934.69	Target 1
6	A6	19	65.5751	269810	7891.3	Target 1
6	A6	20	65.8848	268055	7874.52	Target 1
6	A6	21	66.1946	265842	7890.46	Target 1
6	A6	22	66.5043	263485	7929.69	Target 1
6	A6	23	66.8141	260437	7972.7	Target 1
6	A6	24	67.1238	257788	8000.56	Target 1
6	A6	25	67.4336	254977	8005.09	Target 1
6	A6	26	67.7434	252225	7992.89	Target 1
6	A6	27	68.0531	249659	7980.75	Target 1
6	A6	28	68.3629	248491	7986.43	Target 1
6	A6	29	68.6726	244015	8020.42	Target 1
6	A6	30	68.9824	243285	8082.84	Target 1
6	A6	31	69.2921	239834	8165.27	Target 1
6	A6	32	69.6019	236580	8254.71	Target 1
6	A6	33	69.9117	235384	8336.9	Target 1
6	A6	34	70.2214	231838	8398.85	Target 1
6	A6	35	70.5312	229369	8431.28	Target 1
6	A6	36	70.8409	226111	8430.89	Target 1
6	A6	37	71.1507	222869	8401.74	Target 1
6	A6	38	71.4604	221389	8353.14	Target 1
6	A6	39	71.7702	218586	8296.31	Target 1
6	A6	40	72.08	214690	8240.96	Target 1
6	A6	41	72.3897	213354	8194.77	Target 1
6	A6	42	72.6995	210480	8164.12	Target 1
6	A6	43	73.0092	208023	8154.33	Target 1
6	A6	44	73.319	204975	8167.54	Target 1
6	A6	45	73.6288	203103	8198.86	Target 1
6	A6	46	73.9385	200295	8234.11	Target 1
6	A6	47	74.2483	198685	8252.66	Target 1
6	A6	48	74.558	194343	8235.78	Target 1
6	A6	49	74.8678	190710	8175.67	Target 1
6	A6	50	75.1776	189782	8079.94	Target 1
6	A6	51	75.4873	187836	7967.49	Target 1
6	A6	52	75.7971	184334	7860.38	Target 1
6	A6	53	76.1068	181408	7774.98	Target 1
6	A6	54	76.4166	180662	7679.94	Target 1
6	A6	55	76.7263	176568	7643.72	Target 1
6	A6	56	77.0361	176487	7651.05	Target 1
6	A6	57	77.3459	171509	7677.41	Target 1
6	A6	58	77.6556	170836	7698.28	Target 1
6	A6	59	77.9654	166738	7698.06	Target 1
6	A6	60	78.2751	165901	7673.35	Target 1
6	A6	61	78.5849	162637	7628.97	Target 1
6	A6	62	78.8947	161033	7571.13	Target 1
6	A6	63	79.2044	157697	7502.83	Target 1
6	A6	64	79.5142	156084	7423.9	Target 1
6	A6	65	79.8239	153475	7333.49	Target 1
6	A6	66	80.1337	151409	7232.37	Target 1
6	A6	67	80.4434	148712	7123.8	Target 1
6	A6	68	80.7532	146765	7012.12	Target 1
6	A6	69	81.063	144391	6901	Target 1
6	A6	70	81.3727	142811	6792.66	Target 1
6	A6	71	81.6825	139921	6688.24	Target 1
6	A6	72	81.9922	137504	6588.86	Target 1
6	A6	73	82.302	135654	6495.87	Target 1
6	A6	74	82.6117	134552	6410.22	Target 1
6	A6	75	82.9215	130870	6332.19	Target 1
6	A6	76	83.2313	129151	6261.03	Target 1
6	A6	77	83.541	126903	6193.36	Target 1
6	A6	78	83.8508	126009	6120.56	Target 1
6	A6	79	84.1605	122518	6029.48	Target 1
6	A6	80	84.4703	121578	5911.67	Target 1
6	A6	81	84.7801	118166	5776.34	Target 1
6	A6	82	85.0898	115766	5656.17	Target 1
6	A6	83	85.3996	114314	5594.46	Target 1
6	A6	84	85.7093	113422	5620.45	Target 1
6	A6	85	86.0191	109669	5733.07	Target 1
6	A6	86	86.3288	107860	5911.57	Target 1
6	A6	87	86.6386	104938	6148.12	Target 1
6	A6	88	86.9484	103954	6476.67	Target 1
6	A6	89	87.2581	102312	6974.07	Target 1
6	A6	90	87.5679	100140	7733.77	Target 1
6	A6	91	87.8776	97644.5	8356.87	Target 1
6	A6	92	88.1874	93636.3	9181.07	Target 1
6	A6	93	88.4972	90670.4	10258.7	Target 1
6	A6	94	88.8069	86949.5	11631.3	Target 1
6	A6	95	89.1167	82804.1	13341.1	Target 1
6	A6	96	89.4264	76309.4	15391.4	Target 1
6	A6	97	89.7362	71496.8	17685.1	Target 1
6	A6	98	90.0459	62289.2	19972.1	Target 1
6	A6	99	90.3557	49433.7	21851.9	Target 1
6	A6	100	90.6655	34496.3	22862.3	Target 1
6	A6	101	90.9752	19354.7	22638.1	Target 1
6	A6	102	91.285	11716.6	21068	Target 1
6	A6	103	91.5947	9497.22	18363.5	Target 1
6	A6	104	91.9045	8510.74	14993.8	Target 1
6	A6	105	92.2142	7891.51	11517.7	Target 1
6	A6	106	92.524	9047.79	8398.1	Target 1
6	A6	107	92.8338	7404.57	4310.62	Target 1
6	A6	108	93.1435	7414.14	828.122	Target 1
6	A6	109	93.4533	8405.24	-1846.19	Target 1
6	A6	110	93.763	7697.01	-4179.22	Target 1
6	A6	111	94.0728	7328.99	-6628.21	Target 1
6	A6	112	94.3826	8022.88	-9516.25	Target 1
6	A6	113	94.6923	7201.59	-12967	Target 1
8	A8	1	59.9994	269277	2804.54	Target 1
8	A8	2	60.3092	268665	3086.62	Target 1
8	A8	3	60.6189	268506	3448.33	Target 1
8	A8	4	60.9287	266933	3861.33	Target 1
8	A8	5	61.2384	265130	4275.33	Target 1
8	A8	6	61.5482	263375	4648.57	Target 1
8	A8	7	61.8579	260356	4973.77	Target 1
8	A8	8	62.1677	258439	5276.58	Target 1
8	A8	9	62.4775	258496	5588.2	Target 1
8	A8	10	62.7872	255709	5912.08	Target 1
8	A8	11	63.097	253847	6213.39	Target 1
8	A8	12	63.4067	251020	6439.28	Target 1
8	A8	13	63.7165	249515	6554.24	Target 1
8	A8	14	64.0263	246944	6566.05	Target 1
8	A8	15	64.336	243268	6523.04	Target 1
8	A8	16	64.6458	243282	6486.16	Target 1
8	A8	17	64.9555	242022	6497.05	Target 1
8	A8	18	65.2653	238157	6564.46	Target 1
8	A8	19	65.5751	236455	6675.23	Target 1
8	A8	20	65.8848	234749	6731.79	Target 1
8	A8	21	66.1946	232106	6802.05	Target 1
8	A8	22	66.5043	229685	6893.73	Target 1
8	A8	23	66.8141	228641	7010.88	Target 1
8	A8	24	67.1238	226187	7148.08	Target 1
8	A8	25	67.4336	223481	7289.5	Target 1
8	A8	26	67.7434	220633	7414.15	Target 1
8	A8	27	68.0531	218795	7504.15	Target 1
8	A8	28	68.3629	215540	7551.97	Target 1
8	A8	29	68.6726	213818	7563.62	Target 1
8	A8	30	68.9824	209436	7556.01	Target 1
8	A8	31	69.2921	208886	7549.28	Target 1
8	A8	32	69.6019	206779	7556.91	Target 1
8	A8	33	69.9117	203987	7579.27	Target 1
8	A8	34	70.2214	201421	7604.43	Target 1
8	A8	35	70.5312	198728	7615.38	Target 1
8	A8	36	70.8409	195976	7598.52	Target 1
8	A8	37	71.1507	194058	7548.85	Target 1
8	A8	38	71.4604	191451	7470.83	Target 1
8	A8	39	71.7702	189122	7377.05	Target 1
8	A8	40	72.08	185558	7285.51	Target 1
8	A8	41	72.3897	184652	7214.74	Target 1
8	A8	42	72.6995	182847	7177.07	Target 1
8	A8	43	73.0092	180129	7172.59	Target 1
8	A8	44	73.319	178404	7188.8	Target 1
8	A8	45	73.6288	174870	7206.84	Target 1
8	A8	46	73.9385	173459	7210.2	Target 1
8	A8	47	74.2483	170779	7191.36	Target 1
8	A8	48	74.558	168953	7152.73	Target 1
8	A8	49	74.8678	165278	7103.2	Target 1
8	A8	50	75.1776	164990	7053.01	Target 1
8	A8	51	75.4873	162368	7009.79	Target 1
8	A8	52	75.7971	158819	6976.57	Target 1
8	A8	53	76.1068	158130	6951.9	Target 1
8	A8	54	76.4166	155633	6931.49	Target 1
8	A8	55	76.7263	153281	6910.98	Target 1
8	A8	56	77.0361	150855	6888.28	Target 1
8	A8	57	77.3459	147863	6864.05	Target 1
8	A8	58	77.6556	147629	6839.06	Target 1
8	A8	59	77.9654	145066	6810.57	Target 1
8	A8	60	78.2751	142046	6771.52	Target 1
8	A8	61	78.5849	140199	6714.33	Target 1
8	A8	62	78.8947	138497	6573.51	Target 1
8	A8	63	79.2044	135810	6336.23	Target 1
8	A8	64	79.5142	134355	6092.66	Target 1
8	A8	65	79.8239	132604	5876.52	Target 1
8	A8	66	80.1337	131009	5712.04	Target 1
8	A8	67	80.4434	128216	5609.43	Target 1
8	A8	68	80.7532	126844	5565.53	Target 1
8	A8	69	81.063	125243	5565.59	Target 1
8	A8	70	81.3727	123484	5584.99	Target 1
8	A8	71	81.6825	121416	5595	Target 1
8	A8	72	81.9922	118653	5571.04	Target 1
8	A8	73	82.302	117036	5500.01	Target 1
8	A8	74	82.6117	115794	5381.04	Target 1
8	A8	75	82.9215	113513	5220.77	Target 1
8	A8	76	83.2313	111444	5028.78	Target 1
8	A8	77	83.541	109271	4816.38	Target 1
8	A8	78	83.8508	108230	4597.16	Target 1
8	A8	79	84.1605	106038	4385.94	Target 1
8	A8	80	84.4703	104884	4197.08	Target 1
8	A8	81	84.7801	102769	4044.12	Target 1
8	A8	82	85.0898	100339	3939.38	Target 1
8	A8	83	85.3996	99038.5	3889.98	Target 1
8	A8	84	85.7093	97349.9	3892.38	Target 1
8	A8	85	86.0191	94769.6	3931.32	Target 1
8	A8	86	86.3288	93678.5	3989.38	Target 1
8	A8	87	86.6386	91606.9	4063.24	Target 1
8	A8	88	86.9484	90514.4	4176.24	Target 1
8	A8	89	87.2581	88792.5	4380.43	Target 1
8	A8	90	87.5679	86619.2	4750.48	Target 1
8	A8	91	87.8776	85191.5	5378.07	Target 1
8	A8	92	88.1874	83775.5	6372.88	Target 1
8	A8	93	88.4972	81011.6	7140.79	Target 1
8	A8	94	88.8069	78698.5	7982.29	Target 1
8	A8	95	89.1167	76354.4	9152.26	Target 1
8	A8	96	89.4264	73288.3	10701.6	Target 1
8	A8	97	89.7362	68026.3	12618.8	Target 1
8	A8	98	90.0459	64117	14775.7	Target 1
8	A8	99	90.3557	55866.9	16894.1	Target 1
8	A8	100	90.6655	44799	18572	Target 1
8	A8	101	90.9752	30417.4	19384.9	Target 1
8	A8	102	91.285	19875.9	19037	Target 1
8	A8	103	91.5947	14130.7	17489	Target 1
8	A8	104	91.9045	14084.1	14992.7	Target 1
8	A8	105	92.2142	12667.1	12005.4	Target 1
8	A8	106	92.524	13323.7	9026.27	Target 1
8	A8	107	92.8338	12978.2	6056.64	Target 1
8	A8	108	93.1435	12702.3	832.568	Target 1
8	A8	109	93.4533	13183.6	-3049.07	Target 1
8	A8	110	93.763	12181.7	-6037.61	Target 1
8	A8	111	94.0728	11524.2	-8698.25	Target 1
8	A8	112	94.3826	13350.1	-11511.7	Target 1
8	A8	113	94.6923	12629	-14761.7	Target 1
10	A10	1	59.9994	337438	6873.11	Target 1
10	A10	2	60.3092	335751	7030.39	Target 1
10	A10	3	60.6189	332822	7172.52	Target 1
10	A10	4	60.9287	331093	7305.27	Target 1
10	A10	5	61.2384	328808	7448.23	Target 1
10	A10	6	61.5482	326574	7626.11	Target 1
10	A10	7	61.8579	322802	7853.87	Target 1
10	A10	8	62.1677	322678	8124.85	Target 1
10	A10	9	62.4775	319664	8410.34	Target 1
10	A10	10	62.7872	314382	8670.54	Target 1
10	A10	11	63.097	313457	8871.75	Target 1
10	A10	12	63.4067	310595	8999.14	Target 1
10	A10	13	63.7165	305422	9050.55	Target 1
10	A10	14	64.0263	303484	9060.16	Target 1
10	A10	15	64.336	301666	9050.48	Target 1
10	A10	16	64.6458	298415	9035.09	Target 1
10	A10	17	64.9555	294012	9023.03	Target 1
10	A10	18	65.2653	291585	9019.63	Target 1
10	A10	19	65.5751	289667	9029.58	Target 1
10	A10	20	65.8848	286553	9048.66	Target 1
10	A10	21	66.1946	282809	9070.2	Target 1
10	A10	22	66.5043	280264	9084.67	Target 1
10	A10	23	66.8141	276881	9084.8	Target 1
10	A10	24	67.1238	274272	9068.36	Target 1
10	A10	25	67.4336	271779	9038.81	Target 1
10	A10	26	67.7434	267793	9001.08	Target 1
10	A10	27	68.0531	265370	8975.04	Target 1
10	A10	28	68.3629	262154	8990.45	Target 1
10	A10	29	68.6726	259180	9055.64	Target 1
10	A10	30	68.9824	258043	9158.92	Target 1
10	A10	31	69.2921	254149	9289.09	Target 1
10	A10	32	69.6019	250133	9416.13	Target 1
10	A10	33	69.9117	248123	9512.51	Target 1
10	A10	34	70.2214	244215	9564.62	Target 1
10	A10	35	70.5312	240378	9573.85	Target 1
10	A10	36	70.8409	239863	9548.59	Target 1
10	A10	37	71.1507	234694	9494.52	Target 1
10	A10	38	71.4604	232099	9412.83	Target 1
10	A10	39	71.7702	229237	9306.96	Target 1
10	A10	40	72.08	225279	9190.84	Target 1
10	A10	41	72.3897	222576	9090.25	Target 1
10	A10	42	72.6995	221211	9034.28	Target 1
10	A10	43	73.0092	217862	9041.86	Target 1
10	A10	44	73.319	215286	9113.13	Target 1
10	A10	45	73.6288	211526	9230.37	Target 1
10	A10	46	73.9385	210091	9367.46	Target 1
10	A10	47	74.2483	205021	9501.04	Target 1
10	A10	48	74.558	202935	9617.5	Target 1
10	A10	49	74.8678	200000	9713.79	Target 1
10	A10	50	75.1776	196322	9794.04	Target 1
10	A10	51	75.4873	193392	9865.76	Target 1
10	A10	52	75.7971	190284	9937.25	Target 1
10	A10	53	76.1068	186804	10015.5	Target 1
10	A10	54	76.4166	183613	10103	Target 1
10	A10	55	76.7263	180450	10191.8	Target 1
10	A10	56	77.0361	176957	10259.6	Target 1
10	A10	57	77.3459	174408	10271.5	Target 1
10	A10	58	77.6556	169584	10190.7	Target 1
10	A10	59	77.9654	166193	9997	Target 1
10	A10	60	78.2751	162991	9700.29	Target 1
10	A10	61	78.5849	158851	9341.64	Target 1
10	A10	62	78.8947	158704	8964.66	Target 1
10	A10	63	79.2044	154655	8550.36	Target 1
10	A10	64	79.5142	153321	8228.99	Target 1
10	A10	65	79.8239	149535	7998.99	Target 1
10	A10	66	80.1337	148097	7835.06	Target 1
10	A10	67	80.4434	143969	7705.15	Target 1
10	A10	68	80.7532	143403	7582.18	Target 1
10	A10	69	81.063	140036	7449	Target 1
10	A10	70	81.3727	137128	7299.47	Target 1
10	A10	71	81.6825	135544	7139.44	Target 1
10	A10	72	81.9922	132093	6985.84	Target 1
10	A10	73	82.302	130697	6861.03	Target 1
10	A10	74	82.6117	128410	6781.63	Target 1
10	A10	75	82.9215	126067	6747.02	Target 1
10	A10	76	83.2313	124105	6734.67	Target 1
10	A10	77	83.541	121615	6707.14	Target 1
10	A10	78	83.8508	118807	6628.75	Target 1
10	A10	79	84.1605	116033	6483.83	Target 1
10	A10	80	84.4703	114009	6286.31	Target 1
10	A10	81	84.7801	112569	6074.7	Target 1
10	A10	82	85.0898	109478	5895.05	Target 1
10	A10	83	85.3996	107848	5781.62	Target 1
10	A10	84	85.7093	104721	5746.54	Target 1
10	A10	85	86.0191	103862	5785.56	Target 1
10	A10	86	86.3288	100498	5896.24	Target 1
10	A10	87	86.6386	98621	6097.67	Target 1
10	A10	88	86.9484	97873.8	6437.71	Target 1
10	A10	89	87.2581	94495	6981.38	Target 1
10	A10	90	87.5679	93329.1	7787.17	Target 1
10	A10	91	87.8776	90654	8888.12	Target 1
10	A10	92	88.1874	86940.5	9999.14	Target 1
10	A10	93	88.4972	81386.2	11319.9	Target 1
10	A10	94	88.8069	78298.3	12906.1	Target 1
10	A10	95	89.1167	74009.5	14793.6	Target 1
10	A10	96	89.4264	68683.3	16981.1	Target 1
10	A10	97	89.7362	62393.4	19354.7	Target 1
10	A10	98	90.0459	52239.2	21628.1	Target 1
10	A10	99	90.3557	42000.2	23355.1	Target 1
10	A10	100	90.6655	26360.9	24043.9	Target 1
10	A10	101	90.9752	13815.3	23340.4	Target 1
10	A10	102	91.285	6588.9	21195.4	Target 1
10	A10	103	91.5947	6963.87	17917.8	Target 1
10	A10	104	91.9045	6439.98	14076	Target 1
10	A10	105	92.2142	5441.8	10293.2	Target 1
10	A10	106	92.524	6065.68	6442.35	Target 1
10	A10	107	92.8338	6752.12	3157.1	Target 1
10	A10	108	93.1435	4294.28	729.524	Target 1
10	A10	109	93.4533	4998.5	-1165.99	Target 1
10	A10	110	93.763	5087.27	-2934.68	Target 1
10	A10	111	94.0728	5881.56	-4927.7	Target 1
10	A10	112	94.3826	4804.72	-7357.38	Target 1
10	A10	113	94.6923	4977.38	-10267.1	Target 1
16	B4	1	59.9994	321155	4546.47	Target 1
16	B4	2	60.3092	320077	4830.15	Target 1
16	B4	3	60.6189	319358	5133.61	Target 1
16	B4	4	60.9287	317412	5454.11	Target 1
16	B4	5	61.2384	314329	5790.44	Target 1
16	B4	6	61.5482	312090	6140.53	Target 1
16	B4	7	61.8579	311850	6494.92	Target 1
16	B4	8	62.1677	309616	6834.53	Target 1
16	B4	9	62.4775	304995	7137.31	Target 1
16	B4	10	62.7872	303676	7390.51	Target 1
16	B4	11	63.097	301004	7597.62	Target 1
16	B4	12	63.4067	298475	7773.61	Target 1
16	B4	13	63.7165	295393	7932.71	Target 1
16	B4	14	64.0263	294150	8065.83	Target 1
16	B4	15	64.336	290168	8148.03	Target 1
16	B4	16	64.6458	288063	8206.94	Target 1
16	B4	17	64.9555	284855	8240.97	Target 1
16	B4	18	65.2653	282015	8259.4	Target 1
16	B4	19	65.5751	280065	8279.93	Target 1
16	B4	20	65.8848	276424	8320.94	Target 1
16	B4	21	66.1946	273970	8392.13	Target 1
16	B4	22	66.5043	272820	8489.8	Target 1
16	B4	23	66.8141	268750	8600.7	Target 1
16	B4	24	67.1238	265511	8710.9	Target 1
16	B4	25	67.4336	262542	8813.82	Target 1
16	B4	26	67.7434	259881	8910.18	Target 1
16	B4	27	68.0531	257852	9000.91	Target 1
16	B4	28	68.3629	253996	9081.13	Target 1
16	B4	29	68.6726	251302	9141.32	Target 1
16	B4	30	68.9824	247325	9174.82	Target 1
16	B4	31	69.2921	243963	9183.55	Target 1
16	B4	32	69.6019	242970	9175.91	Target 1
16	B4	33	69.9117	239314	9158.87	Target 1
16	B4	34	70.2214	236150	9131.92	Target 1
16	B4	35	70.5312	232964	9088.72	Target 1
16	B4	36	70.8409	229998	9024.91	Target 1
16	B4	37	71.1507	227363	8946.13	Target 1
16	B4	38	71.4604	224355	8869.68	Target 1
16	B4	39	71.7702	220672	8818.12	Target 1
16	B4	40	72.08	219043	8806.98	Target 1
16	B4	41	72.3897	216401	8834.04	Target 1
16	B4	42	72.6995	214314	8877.23	Target 1
16	B4	43	73.0092	209921	8905.23	Target 1
16	B4	44	73.319	206409	8894.17	Target 1
16	B4	45	73.6288	204193	8839.01	Target 1
16	B4	46	73.9385	201275	8751.32	Target 1
16	B4	47	74.2483	199572	8647.27	Target 1
16	B4	48	74.558	196521	8537.24	Target 1
16	B4	49	74.8678	192529	8425.91	Target 1
16	B4	50	75.1776	190481	8319.25	Target 1
16	B4	51	75.4873	187379	8228.86	Target 1
16	B4	52	75.7971	186347	8166.53	Target 1
16	B4	53	76.1068	182898	8133.41	Target 1
16	B4	54	76.4166	180741	8114.14	Target 1
16	B4	55	76.7263	177343	8082.69	Target 1
16	B4	56	77.0361	175026	8005.64	Target 1
16	B4	57	77.3459	171600	7852.02	Target 1
16	B4	58	77.6556	169262	7667.95	Target 1
16	B4	59	77.9654	167600	7496.87	Target 1
16	B4	60	78.2751	165408	7375.57	Target 1
16	B4	61	78.5849	163207	7315.49	Target 1
16	B4	62	78.8947	159977	7299.17	Target 1
16	B4	63	79.2044	158709	7292.81	Target 1
16	B4	64	79.5142	155245	7265.27	Target 1
16	B4	65	79.8239	152961	7202.12	Target 1
16	B4	66	80.1337	150500	7108.95	Target 1
16	B4	67	80.4434	148886	7003.43	Target 1
16	B4	68	80.7532	146529	6904.27	Target 1
16	B4	69	81.063	143578	6823.06	Target 1
16	B4	70	81.3727	141790	6761.85	Target 1
16	B4	71	81.6825	140049	6715.6	Target 1
16	B4	72	81.9922	136825	6675.16	Target 1
16	B4	73	82.302	134533	6629.32	Target 1
16	B4	74	82.6117	133282	6566.09	Target 1
16	B4	75	82.9215	130418	6474.9	Target 1
16	B4	76	83.2313	127597	6349.31	Target 1
16	B4	77	83.541	125382	6188.3	Target 1
16	B4	78	83.8508	124076	5994.94	Target 1
16	B4	79	84.1605	121769	5774.62	Target 1
16	B4	80	84.4703	119549	5537.67	Target 1
16	B4	81	84.7801	116641	5306.02	Target 1
16	B4	82	85.0898	115649	5117.85	Target 1
16	B4	83	85.3996	112731	5021.27	Target 1
16	B4	84	85.7093	111200	5056.78	Target 1
16	B4	85	86.0191	110158	5238.16	Target 1
16	B4	86	86.3288	106947	5546.08	Target 1
16	B4	87	86.6386	105021	5940.87	Target 1
16	B4	88	86.9484	102874	6388.22	Target 1
16	B4	89	87.2581	100383	6884.62	Target 1
16	B4	90	87.5679	97383.3	7470.45	Target 1
16	B4	91	87.8776	96352.6	8166.51	Target 1
16	B4	92	88.1874	92552.5	8866.27	Target 1
16	B4	93	88.4972	90193.2	9843.01	Target 1
16	B4	94	88.8069	86287.2	11183.8	Target 1
16	B4	95	89.1167	82683.6	12956.4	Target 1
16	B4	96	89.4264	77981.3	15168.8	Target 1
16	B4	97	89.7362	72173.1	17711.7	Target 1
16	B4	98	90.0459	64361.8	20307.5	Target 1
16	B4	99	90.3557	52564.8	22511.6	Target 1
16	B4	100	90.6655	39827.3	23802.7	Target 1
16	B4	101	90.9752	24526.8	23749.3	Target 1
16	B4	102	91.285	16486.8	22186.8	Target 1
16	B4	103	91.5947	13437.8	19307.6	Target 1
16	B4	104	91.9045	13765.7	15608.4	Target 1
16	B4	105	92.2142	12998	11713.6	Target 1
16	B4	106	92.524	12629.6	8163.49	Target 1
16	B4	107	92.8338	13026.2	3912.75	Target 1
16	B4	108	93.1435	12360.3	621.67	Target 1
16	B4	109	93.4533	12185.3	-1912.3	Target 1
16	B4	110	93.763	12775.4	-4103.67	Target 1
16	B4	111	94.0728	12687.4	-6360.3	Target 1
16	B4	112	94.3826	12239.6	-8969.26	Target 1
16	B4	113	94.6923	13366.6	-12043.5	Target 1
18	B6	1	59.9994	309828	4640.87	Target 1
18	B6	2	60.3092	309471	4938.05	Target 1
18	B6	3	60.6189	308657	5275.3	Target 1
18	B6	4	60.9287	305636	5626.56	Target 1
18	B6	5	61.2384	304281	5959.46	Target 1
18	B6	6	61.5482	301608	6249.43	Target 1
18	B6	7	61.8579	299676	6490.43	Target 1
18	B6	8	62.1677	297258	6694.48	Target 1
18	B6	9	62.4775	293993	6881.62	Target 1
18	B6	10	62.7872	293833	7067.83	Target 1
18	B6	11	63.097	290137	7258.39	Target 1
18	B6	12	63.4067	288042	7449.97	Target 1
18	B6	13	63.7165	284432	7635.96	Target 1
18	B6	14	64.0263	283312	7809.18	Target 1
18	B6	15	64.336	280241	7939.51	Target 1
18	B6	16	64.6458	278178	8021.02	Target 1
18	B6	17	64.9555	274409	8081.44	Target 1
18	B6	18	65.2653	272389	8128.43	Target 1
18	B6	19	65.5751	269129	8178.46	Target 1
18	B6	20	65.8848	267158	8248.64	Target 1
18	B6	21	66.1946	264650	8344.69	Target 1
18	B6	22	66.5043	262128	8455.12	Target 1
18	B6	23	66.8141	259256	8556.39	Target 1
18	B6	24	67.1238	256018	8627.32	Target 1
18	B6	25	67.4336	252034	8661.58	Target 1
18	B6	26	67.7434	250964	8669.86	Target 1
18	B6	27	68.0531	246755	8670.54	Target 1
18	B6	28	68.3629	246118	8678.12	Target 1
18	B6	29	68.6726	241841	8698.53	Target 1
18	B6	30	68.9824	238173	8733.13	Target 1
18	B6	31	69.2921	236156	8783.29	Target 1
18	B6	32	69.6019	234151	8849.04	Target 1
18	B6	33	69.9117	231449	8922.94	Target 1
18	B6	34	70.2214	228183	8987.56	Target 1
18	B6	35	70.5312	225160	9022.48	Target 1
18	B6	36	70.8409	221259	9016.48	Target 1
18	B6	37	71.1507	219216	8974.92	Target 1
18	B6	38	71.4604	216364	8916.28	Target 1
18	B6	39	71.7702	213355	8860.5	Target 1
18	B6	40	72.08	211371	8818.4	Target 1
18	B6	41	72.3897	207378	8789.4	Target 1
18	B6	42	72.6995	205765	8766.75	Target 1
18	B6	43	73.0092	201563	8744.99	Target 1
18	B6	44	73.319	200318	8723.04	Target 1
18	B6	45	73.6288	196522	8701.87	Target 1
18	B6	46	73.9385	194338	8679.24	Target 1
18	B6	47	74.2483	192115	8647.02	Target 1
18	B6	48	74.558	187821	8593.44	Target 1
18	B6	49	74.8678	186399	8509.84	Target 1
18	B6	50	75.1776	182825	8397.3	Target 1
18	B6	51	75.4873	180253	8268.84	Target 1
18	B6	52	75.7971	178443	8145.67	Target 1
18	B6	53	76.1068	174713	8048.16	Target 1
18	B6	54	76.4166	173316	7986.43	Target 1
18	B6	55	76.7263	171298	7955.94	Target 1
18	B6	56	77.0361	167815	7940.83	Target 1
18	B6	57	77.3459	164680	7922.78	Target 1
18	B6	58	77.6556	162499	7885.72	Target 1
18	B6	59	77.9654	160772	7805.41	Target 1
18	B6	60	78.2751	158385	7697.17	Target 1
18	B6	61	78.5849	154728	7567.11	Target 1
18	B6	62	78.8947	153184	7425.21	Target 1
18	B6	63	79.2044	150426	7286.09	Target 1
18	B6	64	79.5142	148416	7165.9	Target 1
18	B6	65	79.8239	146787	7073.62	Target 1
18	B6	66	80.1337	143397	7003.94	Target 1
18	B6	67	80.4434	141957	6938.15	Target 1
18	B6	68	80.7532	139912	6855.02	Target 1
18	B6	69	81.063	136258	6745.33	Target 1
18	B6	70	81.3727	134489	6619.38	Target 1
18	B6	71	81.6825	132543	6501.64	Target 1
18	B6	72	81.9922	131150	6414.85	Target 1
18	B6	73	82.302	127848	6365.73	Target 1
18	B6	74	82.6117	126926	6341.89	Target 1
18	B6	75	82.9215	123743	6320.63	Target 1
18	B6	76	83.2313	120758	6281.18	Target 1
18	B6	77	83.541	119717	6210	Target 1
18	B6	78	83.8508	117809	6098.93	Target 1
18	B6	79	84.1605	115310	5943.82	Target 1
18	B6	80	84.4703	112533	5750.09	Target 1
18	B6	81	84.7801	110044	5540.56	Target 1
18	B6	82	85.0898	108818	5354.34	Target 1
18	B6	83	85.3996	106797	5232.5	Target 1
18	B6	84	85.7093	103737	5199.54	Target 1
18	B6	85	86.0191	102375	5255.66	Target 1
18	B6	86	86.3288	100385	5386.22	Target 1
18	B6	87	86.6386	98206.8	5581.25	Target 1
18	B6	88	86.9484	95993.7	5851.03	Target 1
18	B6	89	87.2581	94717.1	6231.43	Target 1
18	B6	90	87.5679	92064.8	6781.57	Target 1
18	B6	91	87.8776	89502.4	7582.04	Target 1
18	B6	92	88.1874	87291.2	8455.54	Target 1
18	B6	93	88.4972	84639.1	9543.63	Target 1
18	B6	94	88.8069	80940	11040.7	Target 1
18	B6	95	89.1167	78289.9	13014	Target 1
18	B6	96	89.4264	72502	15460.5	Target 1
18	B6	97	89.7362	67230.9	18247.5	Target 1
18	B6	98	90.0459	58392.5	21069.6	Target 1
18	B6	99	90.3557	47176.6	23459.6	Target 1
18	B6	100	90.6655	34467.8	24880.3	Target 1
18	B6	101	90.9752	21640.1	24886.8	Target 1
18	B6	102	91.285	10216.8	23297.5	Target 1
18	B6	103	91.5947	7991.52	20289.7	Target 1
18	B6	104	91.9045	7023.23	16362.9	Target 1
18	B6	105	92.2142	7399.69	12175.2	Target 1
18	B6	106	92.524	7965.87	8326.87	Target 1
18	B6	107	92.8338	7580.73	3828.3	Target 1
18	B6	108	93.1435	7390.44	290.604	Target 1
18	B6	109	93.4533	6855.58	-2335.21	Target 1
18	B6	110	93.763	7280.41	-4521.27	Target 1
18	B6	111	94.0728	7341.27	-6757.63	Target 1
18	B6	112	94.3826	6724.5	-9404.2	Target 1
18	B6	113	94.6923	5928.97	-12613.5	Target 1
19	B7	1	59.9994	360242	6191.86	Target 1
19	B7	2	60.3092	360158	6505.92	Target 1
19	B7	3	60.6189	358224	6892.49	Target 1
19	B7	4	60.9287	356299	7316.19	Target 1
19	B7	5	61.2384	353274	7724.14	Target 1
19	B7	6	61.5482	350308	8066.86	Target 1
19	B7	7	61.8579	347562	8316.29	Target 1
19	B7	8	62.1677	344625	8474.34	Target 1
19	B7	9	62.4775	341930	8567.18	Target 1
19	B7	10	62.7872	338897	8634.72	Target 1
19	B7	11	63.097	336189	8717.82	Target 1
19	B7	12	63.4067	333607	8847.76	Target 1
19	B7	13	63.7165	329974	9034.93	Target 1
19	B7	14	64.0263	327786	9250.51	Target 1
19	B7	15	64.336	325259	9394.3	Target 1
19	B7	16	64.6458	322331	9500.38	Target 1
19	B7	17	64.9555	317380	9549.32	Target 1
19	B7	18	65.2653	314421	9550.9	Target 1
19	B7	19	65.5751	311258	9542.34	Target 1
19	B7	20	65.8848	309332	9568.26	Target 1
19	B7	21	66.1946	306433	9655.37	Target 1
19	B7	22	66.5043	303411	9798.44	Target 1
19	B7	23	66.8141	299964	9966.08	Target 1
19	B7	24	67.1238	296095	10120.1	Target 1
19	B7	25	67.4336	292767	10234.2	Target 1
19	B7	26	67.7434	289034	10301.2	Target 1
19	B7	27	68.0531	286824	10329.5	Target 1
19	B7	28	68.3629	283196	10335.6	Target 1
19	B7	29	68.6726	278494	10340	Target 1
19	B7	30	68.9824	275719	10363.4	Target 1
19	B7	31	69.2921	273270	10419.6	Target 1
19	B7	32	69.6019	269929	10506.3	Target 1
19	B7	33	69.9117	267496	10600.7	Target 1
19	B7	34	70.2214	262854	10668	Target 1
19	B7	35	70.5312	258503	10679	Target 1
19	B7	36	70.8409	255728	10627.4	Target 1
19	B7	37	71.1507	252419	10533	Target 1
19	B7	38	71.4604	249172	10430.7	Target 1
19	B7	39	71.7702	245459	10353.8	Target 1
19	B7	40	72.08	243390	10320.2	Target 1
19	B7	41	72.3897	239380	10328.2	Target 1
19	B7	42	72.6995	236050	10360.8	Target 1
19	B7	43	73.0092	233145	10394.6	Target 1
19	B7	44	73.319	229893	10407.9	Target 1
19	B7	45	73.6288	225836	10387.1	Target 1
19	B7	46	73.9385	222522	10327.8	Target 1
19	B7	47	74.2483	219890	10232.9	Target 1
19	B7	48	74.558	216717	10109	Target 1
19	B7	49	74.8678	212630	9965.2	Target 1
19	B7	50	75.1776	210354	9812.68	Target 1
19	B7	51	75.4873	206132	9663.8	Target 1
19	B7	52	75.7971	204982	9529.51	Target 1
19	B7	53	76.1068	200724	9414.95	Target 1
19	B7	54	76.4166	198111	9318.24	Target 1
19	B7	55	76.7263	195384	9233.2	Target 1
19	B7	56	77.0361	192054	9114.38	Target 1
19	B7	57	77.3459	188488	9004.37	Target 1
19	B7	58	77.6556	186768	8908.36	Target 1
19	B7	59	77.9654	184233	8827.83	Target 1
19	B7	60	78.2751	180920	8756.55	Target 1
19	B7	61	78.5849	177361	8683.48	Target 1
19	B7	62	78.8947	175802	8600.93	Target 1
19	B7	63	79.2044	172191	8511.09	Target 1
19	B7	64	79.5142	169967	8426.02	Target 1
19	B7	65	79.8239	167029	8361.21	Target 1
19	B7	66	80.1337	164820	8327.49	Target 1
19	B7	67	80.4434	161836	8324.21	Target 1
19	B7	68	80.7532	158707	8336.26	Target 1
19	B7	69	81.063	157341	8335.06	Target 1
19	B7	70	81.3727	153516	8285.53	Target 1
19	B7	71	81.6825	150655	8159.09	Target 1
19	B7	72	81.9922	147944	7948.03	Target 1
19	B7	73	82.302	144831	7674.1	Target 1
19	B7	74	82.6117	142997	7382.8	Target 1
19	B7	75	82.9215	139806	7123.54	Target 1
19	B7	76	83.2313	138195	6923.73	Target 1
19	B7	77	83.541	136282	6772.72	Target 1
19	B7	78	83.8508	133955	6628.71	Target 1
19	B7	79	84.1605	129782	6447.4	Target 1
19	B7	80	84.4703	127412	6215.61	Target 1
19	B7	81	84.7801	125823	5965.91	Target 1
19	B7	82	85.0898	123859	5760.8	Target 1
19	B7	83	85.3996	121018	5657.21	Target 1
19	B7	84	85.7093	118682	5678.03	Target 1
19	B7	85	86.0191	116621	5811.28	Target 1
19	B7	86	86.3288	112847	6036.07	Target 1
19	B7	87	86.6386	112193	6354.31	Target 1
19	B7	88	86.9484	109601	6805.31	Target 1
19	B7	89	87.2581	107487	7456.41	Target 1
19	B7	90	87.5679	104270	8381.13	Target 1
19	B7	91	87.8776	102470	9500.01	Target 1
19	B7	92	88.1874	97657.4	10578.2	Target 1
19	B7	93	88.4972	94517.9	11943	Target 1
19	B7	94	88.8069	90606.9	13628.5	Target 1
19	B7	95	89.1167	85438.3	15661.3	Target 1
19	B7	96	89.4264	78827.1	18031.6	Target 1
19	B7	97	89.7362	72570.2	20646.1	Target 1
19	B7	98	90.0459	62857.3	23276.9	Target 1
19	B7	99	90.3557	54178.1	25540.6	Target 1
19	B7	100	90.6655	40028.2	26946.8	Target 1
19	B7	101	90.9752	25562.7	27030.6	Target 1
19	B7	102	91.285	11283.2	25532.4	Target 1
19	B7	103	91.5947	7937.83	22536.9	Target 1
19	B7	104	91.9045	8276.07	18483.5	Target 1
19	B7	105	92.2142	7927.03	14026	Target 1
19	B7	106	92.524	7238.23	9805.64	Target 1
19	B7	107	92.8338	7145.1	4665.07	Target 1
19	B7	108	93.1435	7619.51	419.121	Target 1
19	B7	109	93.4533	6605.53	-2853.07	Target 1
19	B7	110	93.763	7336.09	-5608.73	Target 1
19	B7	111	94.0728	7400.9	-8335.36	Target 1
19	B7	112	94.3826	8102.02	-11398.1	Target 1
19	B7	113	94.6923	7801.93	-14964.5	Target 1
20	B8	1	59.9994	263761	3743.01	Target 1
20	B8	2	60.3092	262306	3924.95	Target 1
20	B8	3	60.6189	261372	4139.05	Target 1
20	B8	4	60.9287	260139	4394.62	Target 1
20	B8	5	61.2384	258116	4690.87	Target 1
20	B8	6	61.5482	256766	5013.89	Target 1
20	B8	7	61.8579	254651	5339.21	Target 1
20	B8	8	62.1677	253275	5639.41	Target 1
20	B8	9	62.4775	249857	5893.01	Target 1
20	B8	10	62.7872	249221	6089.56	Target 1
20	B8	11	63.097	245654	6230.51	Target 1
20	B8	12	63.4067	244616	6325.54	Target 1
20	B8	13	63.7165	242172	6389.32	Target 1
20	B8	14	64.0263	239470	6438.83	Target 1
20	B8	15	64.336	237703	6491.4	Target 1
20	B8	16	64.6458	235668	6559.76	Target 1
20	B8	17	64.9555	233465	6647.28	Target 1
20	B8	18	65.2653	231363	6745.37	Target 1
20	B8	19	65.5751	229068	6809.88	Target 1
20	B8	20	65.8848	226568	6860.07	Target 1
20	B8	21	66.1946	224083	6891.1	Target 1
20	B8	22	66.5043	222525	6905.76	Target 1
20	B8	23	66.8141	219009	6911.27	Target 1
20	B8	24	67.1238	218366	6914.67	Target 1
20	B8	25	67.4336	215017	6919.89	Target 1
20	B8	26	67.7434	213228	6929.2	Target 1
20	B8	27	68.0531	210627	6947.15	Target 1
20	B8	28	68.3629	207992	6982.45	Target 1
20	B8	29	68.6726	206460	7044.42	Target 1
20	B8	30	68.9824	203959	7136.11	Target 1
20	B8	31	69.2921	202173	7248.75	Target 1
20	B8	32	69.6019	199568	7362.74	Target 1
20	B8	33	69.9117	196199	7455.08	Target 1
20	B8	34	70.2214	194849	7508.38	Target 1
20	B8	35	70.5312	192054	7516.42	Target 1
20	B8	36	70.8409	189296	7484.82	Target 1
20	B8	37	71.1507	187118	7428.12	Target 1
20	B8	38	71.4604	184772	7366.54	Target 1
20	B8	39	71.7702	182380	7321.33	Target 1
20	B8	40	72.08	179870	7308.9	Target 1
20	B8	41	72.3897	177763	7332.86	Target 1
20	B8	42	72.6995	176266	7378.82	Target 1
20	B8	43	73.0092	173635	7417.64	Target 1
20	B8	44	73.319	170693	7419.16	Target 1
20	B8	45	73.6288	167532	7369.83	Target 1
20	B8	46	73.9385	165222	7282.44	Target 1
20	B8	47	74.2483	163965	7189.72	Target 1
20	B8	48	74.558	161812	7124.9	Target 1
20	B8	49	74.8678	159180	7101.95	Target 1
20	B8	50	75.1776	157399	7108.59	Target 1
20	B8	51	75.4873	154668	7115.74	Target 1
20	B8	52	75.7971	152799	7097.23	Target 1
20	B8	53	76.1068	149011	7046.79	Target 1
20	B8	54	76.4166	147063	6981.61	Target 1
20	B8	55	76.7263	146441	6929.85	Target 1
20	B8	56	77.0361	142839	6909.53	Target 1
20	B8	57	77.3459	141779	6913.21	Target 1
20	B8	58	77.6556	139662	6909.89	Target 1
20	B8	59	77.9654	135986	6863.85	Target 1
20	B8	60	78.2751	133268	6758.16	Target 1
20	B8	61	78.5849	132318	6544.84	Target 1
20	B8	62	78.8947	129621	6310.37	Target 1
20	B8	63	79.2044	128822	6111.93	Target 1
20	B8	64	79.5142	126493	5971.27	Target 1
20	B8	65	79.8239	124387	5872.93	Target 1
20	B8	66	80.1337	122620	5781.04	Target 1
20	B8	67	80.4434	119847	5666.62	Target 1
20	B8	68	80.7532	117939	5525.25	Target 1
20	B8	69	81.063	116565	5374.83	Target 1
20	B8	70	81.3727	114720	5237.94	Target 1
20	B8	71	81.6825	113677	5124.65	Target 1
20	B8	72	81.9922	110603	5029.11	Target 1
20	B8	73	82.302	109136	4940.92	Target 1
20	B8	74	82.6117	107305	4859.14	Target 1
20	B8	75	82.9215	104834	4795.51	Target 1
20	B8	76	83.2313	104682	4762.38	Target 1
20	B8	77	83.541	101707	4754.95	Target 1
20	B8	78	83.8508	101039	4743.62	Target 1
20	B8	79	84.1605	98252.1	4685.66	Target 1
20	B8	80	84.4703	96192.6	4551.86	Target 1
20	B8	81	84.7801	94036.6	4350.26	Target 1
20	B8	82	85.0898	92667.6	4129.56	Target 1
20	B8	83	85.3996	90836.9	3957.98	Target 1
20	B8	84	85.7093	89889.3	3890.59	Target 1
20	B8	85	86.0191	87487.5	3947.42	Target 1
20	B8	86	86.3288	86043.7	4115.37	Target 1
20	B8	87	86.6386	83701.9	4368.78	Target 1
20	B8	88	86.9484	82869.6	4691.94	Target 1
20	B8	89	87.2581	81418.5	5090.43	Target 1
20	B8	90	87.5679	78137.1	5592.71	Target 1
20	B8	91	87.8776	76953.9	6250.67	Target 1
20	B8	92	88.1874	74231.2	7021.64	Target 1
20	B8	93	88.4972	72677.6	7881.11	Target 1
20	B8	94	88.8069	69448.1	9072.72	Target 1
20	B8	95	89.1167	67107.9	10680.7	Target 1
20	B8	96	89.4264	62945.6	12741.7	Target 1
20	B8	97	89.7362	58866.4	15192.1	Target 1
20	B8	98	90.0459	51887.9	17821.4	Target 1
20	B8	99	90.3557	43296.8	20259	Target 1
20	B8	100	90.6655	34485.8	22024.8	Target 1
20	B8	101	90.9752	22590.6	22650.3	Target 1
20	B8	102	91.285	10940.7	21837.8	Target 1
20	B8	103	91.5947	5740.94	19591.5	Target 1
20	B8	104	91.9045	6336.55	16246.2	Target 1
20	B8	105	92.2142	5838.47	12369.4	Target 1
20	B8	106	92.524	4779.76	8572.65	Target 1
20	B8	107	92.8338	5841.64	4686.23	Target 1
20	B8	108	93.1435	6482.71	1058.83	Target 1
20	B8	109	93.4533	5042.63	-1602.06	Target 1
20	B8	110	93.763	5566.49	-3663.94	Target 1
20	B8	111	94.0728	4221.77	-5578.75	Target 1
20	B8	112	94.3826	4278.17	-7718.94	Target 1
20	B8	113	94.6923	5441.52	-10280.4	Target 1
25	C1	1	59.9994	351581	6268.36	Target 1
25	C1	2	60.3092	349667	6444.1	Target 1
25	C1	3	60.6189	348531	6707.18	Target 1
25	C1	4	60.9287	349525	7050.6	Target 1
25	C1	5	61.2384	345407	7436.55	Target 1
25	C1	6	61.5482	341295	7811.08	Target 1
25	C1	7	61.8579	339721	8125.09	Target 1
25	C1	8	62.1677	337496	8348.8	Target 1
25	C1	9	62.4775	334856	8477.65	Target 1
25	C1	10	62.7872	330956	8530.74	Target 1
25	C1	11	63.097	327868	8544.45	Target 1
25	C1	12	63.4067	326115	8559.07	Target 1
25	C1	13	63.7165	322430	8602.83	Target 1
25	C1	14	64.0263	323012	8681.94	Target 1
25	C1	15	64.336	316541	8784.62	Target 1
25	C1	16	64.6458	314456	8895.45	Target 1
25	C1	17	64.9555	312107	8987.09	Target 1
25	C1	18	65.2653	309628	9080.02	Target 1
25	C1	19	65.5751	306194	9179.02	Target 1
25	C1	20	65.8848	303178	9279.82	Target 1
25	C1	21	66.1946	300340	9370.51	Target 1
25	C1	22	66.5043	298586	9437.83	Target 1
25	C1	23	66.8141	292739	9475.62	Target 1
25	C1	24	67.1238	290936	9488.74	Target 1
25	C1	25	67.4336	288767	9490.59	Target 1
25	C1	26	67.7434	285488	9495.56	Target 1
25	C1	27	68.0531	281275	9512.37	Target 1
25	C1	28	68.3629	279369	9542.33	Target 1
25	C1	29	68.6726	276382	9582.38	Target 1
25	C1	30	68.9824	273008	9630.62	Target 1
25	C1	31	69.2921	269055	9689.83	Target 1
25	C1	32	69.6019	267527	9766.41	Target 1
25	C1	33	69.9117	263661	9865.49	Target 1
25	C1	34	70.2214	261854	9985.38	Target 1
25	C1	35	70.5312	257529	10116.2	Target 1
25	C1	36	70.8409	254524	10243.1	Target 1
25	C1	37	71.1507	251340	10350.2	Target 1
25	C1	38	71.4604	246477	10420.6	Target 1
25	C1	39	71.7702	246361	10436.2	Target 1
25	C1	40	72.08	241514	10380.1	Target 1
25	C1	41	72.3897	236032	10247.5	Target 1
25	C1	42	72.6995	234349	10056.4	Target 1
25	C1	43	73.0092	231227	9847.16	Target 1
25	C1	44	73.319	228656	9667.17	Target 1
25	C1	45	73.6288	225834	9548.58	Target 1
25	C1	46	73.9385	224464	9494.01	Target 1
25	C1	47	74.2483	218791	9479.51	Target 1
25	C1	48	74.558	217390	9471.41	Target 1
25	C1	49	74.8678	213265	9444.28	Target 1
25	C1	50	75.1776	211793	9389.58	Target 1
25	C1	51	75.4873	207240	9312.87	Target 1
25	C1	52	75.7971	205430	9224.42	Target 1
25	C1	53	76.1068	202124	9130.85	Target 1
25	C1	54	76.4166	200220	9032.68	Target 1
25	C1	55	76.7263	196035	8929.26	Target 1
25	C1	56	77.0361	193315	8806.21	Target 1
25	C1	57	77.3459	191508	8699.05	Target 1
25	C1	58	77.6556	187265	8642.6	Target 1
25	C1	59	77.9654	186958	8657.98	Target 1
25	C1	60	78.2751	183226	8742.62	Target 1
25	C1	61	78.5849	181336	8864.01	Target 1
25	C1	62	78.8947	177117	8956.61	Target 1
25	C1	63	79.2044	175269	8986.8	Target 1
25	C1	64	79.5142	171501	8939.8	Target 1
25	C1	65	79.8239	169040	8795.95	Target 1
25	C1	66	80.1337	165474	8580.58	Target 1
25	C1	67	80.4434	163878	8342.07	Target 1
25	C1	68	80.7532	162167	8109.57	Target 1
25	C1	69	81.063	158985	7892.64	Target 1
25	C1	70	81.3727	155880	7686.9	Target 1
25	C1	71	81.6825	153343	7488.73	Target 1
25	C1	72	81.9922	152353	7306.69	Target 1
25	C1	73	82.302	148030	7161.63	Target 1
25	C1	74	82.6117	147882	7075.62	Target 1
25	C1	75	82.9215	144292	7057.37	Target 1
25	C1	76	83.2313	142835	7092.02	Target 1
25	C1	77	83.541	140379	7141.21	Target 1
25	C1	78	83.8508	137473	7154.76	Target 1
25	C1	79	84.1605	135198	7090.57	Target 1
25	C1	80	84.4703	132348	6934.79	Target 1
25	C1	81	84.7801	129403	6711.74	Target 1
25	C1	82	85.0898	127850	6476.35	Target 1
25	C1	83	85.3996	125465	6291.2	Target 1
25	C1	84	85.7093	123044	6201.29	Target 1
25	C1	85	86.0191	121275	6222.12	Target 1
25	C1	86	86.3288	119299	6348.43	Target 1
25	C1	87	86.6386	115203	6576.75	Target 1
25	C1	88	86.9484	115535	6925.99	Target 1
25	C1	89	87.2581	112978	7445.81	Target 1
25	C1	90	87.5679	109210	8212.77	Target 1
25	C1	91	87.8776	107528	9236.89	Target 1
25	C1	92	88.1874	104131	10474.1	Target 1
25	C1	93	88.4972	101147	12143.6	Target 1
25	C1	94	88.8069	97169.8	14298.9	Target 1
25	C1	95	89.1167	91022	16937.1	Target 1
25	C1	96	89.4264	83693.3	19954.4	Target 1
25	C1	97	89.7362	77979.4	23100.5	Target 1
25	C1	98	90.0459	64346.3	25958.5	Target 1
25	C1	99	90.3557	51370.4	27986.7	Target 1
25	C1	100	90.6655	39036.3	28645.9	Target 1
25	C1	101	90.9752	22091.5	27585.4	Target 1
25	C1	102	91.285	14295.5	24806.8	Target 1
25	C1	103	91.5947	14959.9	20710.6	Target 1
25	C1	104	91.9045	14126.6	15981.8	Target 1
25	C1	105	92.2142	15201.5	11359.1	Target 1
25	C1	106	92.524	14659.3	7013.99	Target 1
25	C1	107	92.8338	13912.2	3174.51	Target 1
25	C1	108	93.1435	13929.4	368.243	Target 1
25	C1	109	93.4533	15315.4	-1783.12	Target 1
25	C1	110	93.763	14356.8	-3768.33	Target 1
25	C1	111	94.0728	14427.4	-6033.42	Target 1
25	C1	112	94.3826	13562	-8868.45	Target 1
25	C1	113	94.6923	13146.3	-12348.1	Target 1
26	C2	1	59.9994	403374	6523.45	Target 1
26	C2	2	60.3092	405738	6858.52	Target 1
26	C2	3	60.6189	400444	7221.41	Target 1
26	C2	4	60.9287	398626	7601.66	Target 1
26	C2	5	61.2384	396836	7986.01	Target 1
26	C2	6	61.5482	394420	8361.35	Target 1
26	C2	7	61.8579	390820	8716.58	Target 1
26	C2	8	62.1677	388229	9045.73	Target 1
26	C2	9	62.4775	385530	9350.72	Target 1
26	C2	10	62.7872	380840	9639.09	Target 1
26	C2	11	63.097	379338	9917.59	Target 1
26	C2	12	63.4067	376363	10182.9	Target 1
26	C2	13	63.7165	371001	10362.3	Target 1
26	C2	14	64.0263	369792	10492.9	Target 1
26	C2	15	64.336	365035	10555.8	Target 1
26	C2	16	64.6458	361070	10539.8	Target 1
26	C2	17	64.9555	358298	10453.9	Target 1
26	C2	18	65.2653	354119	10327.1	Target 1
26	C2	19	65.5751	350764	10201.6	Target 1
26	C2	20	65.8848	348005	10091.9	Target 1
26	C2	21	66.1946	345297	10067.8	Target 1
26	C2	22	66.5043	343192	10137.5	Target 1
26	C2	23	66.8141	337734	10263.4	Target 1
26	C2	24	67.1238	334591	10415.9	Target 1
26	C2	25	67.4336	332543	10588.5	Target 1
26	C2	26	67.7434	328816	10758.2	Target 1
26	C2	27	68.0531	325278	10901.3	Target 1
26	C2	28	68.3629	320332	10999	Target 1
26	C2	29	68.6726	316961	11047.7	Target 1
26	C2	30	68.9824	313394	11061.8	Target 1
26	C2	31	69.2921	310285	11067.4	Target 1
26	C2	32	69.6019	306775	11088.3	Target 1
26	C2	33	69.9117	304280	11137.1	Target 1
26	C2	34	70.2214	299220	11212.3	Target 1
26	C2	35	70.5312	296055	11304.2	Target 1
26	C2	36	70.8409	292397	11398	Target 1
26	C2	37	71.1507	289247	11474.5	Target 1
26	C2	38	71.4604	284721	11510.8	Target 1
26	C2	39	71.7702	282051	11486.9	Target 1
26	C2	40	72.08	276170	11398.1	Target 1
26	C2	41	72.3897	272727	11264.1	Target 1
26	C2	42	72.6995	269396	11123.2	Target 1
26	C2	43	73.0092	267412	11012.9	Target 1
26	C2	44	73.319	264852	10948.7	Target 1
26	C2	45	73.6288	259451	10917.5	Target 1
26	C2	46	73.9385	256402	10889.5	Target 1
26	C2	47	74.2483	251756	10839.8	Target 1
26	C2	48	74.558	250618	10762.1	Target 1
26	C2	49	74.8678	243937	10666.9	Target 1
26	C2	50	75.1776	244240	10569.9	Target 1
26	C2	51	75.4873	239500	10481.2	Target 1
26	C2	52	75.7971	235778	10403.4	Target 1
26	C2	53	76.1068	231889	10337	Target 1
26	C2	54	76.4166	229746	10284.3	Target 1
26	C2	55	76.7263	226161	10248.2	Target 1
26	C2	56	77.0361	223900	10226.5	Target 1
26	C2	57	77.3459	218025	10211	Target 1
26	C2	58	77.6556	217506	10189.9	Target 1
26	C2	59	77.9654	213299	10151.9	Target 1
26	C2	60	78.2751	209120	10109	Target 1
26	C2	61	78.5849	205584	10074.4	Target 1
26	C2	62	78.8947	205125	10052.9	Target 1
26	C2	63	79.2044	202021	10028.1	Target 1
26	C2	64	79.5142	196691	9966.52	Target 1
26	C2	65	79.8239	192498	9835.73	Target 1
26	C2	66	80.1337	192022	9625.87	Target 1
26	C2	67	80.4434	187748	9357.37	Target 1
26	C2	68	80.7532	183875	9070.56	Target 1
26	C2	69	81.063	183226	8805.25	Target 1
26	C2	70	81.3727	179332	8583.63	Target 1
26	C2	71	81.6825	177389	8405.58	Target 1
26	C2	72	81.9922	173459	8255.71	Target 1
26	C2	73	82.302	171161	8116.84	Target 1
26	C2	74	82.6117	169416	7981.03	Target 1
26	C2	75	82.9215	165045	7853.45	Target 1
26	C2	76	83.2313	163002	7748.11	Target 1
26	C2	77	83.541	161794	7679.18	Target 1
26	C2	78	83.8508	157954	7653.42	Target 1
26	C2	79	84.1605	155852	7669.04	Target 1
26	C2	80	84.4703	153110	7719.46	Target 1
26	C2	81	84.7801	150136	7796.89	Target 1
26	C2	82	85.0898	147471	7890.83	Target 1
26	C2	83	85.3996	144336	7984.21	Target 1
26	C2	84	85.7093	140392	8056.71	Target 1
26	C2	85	86.0191	137282	8100.42	Target 1
26	C2	86	86.3288	134541	8140.83	Target 1
26	C2	87	86.6386	133314	8246.08	Target 1
26	C2	88	86.9484	130135	8512.79	Target 1
26	C2	89	87.2581	128595	9036.21	Target 1
26	C2	90	87.5679	125400	9887.09	Target 1
26	C2	91	87.8776	120748	10888.5	Target 1
26	C2	92	88.1874	117598	12141.3	Target 1
26	C2	93	88.4972	112154	13791.3	Target 1
26	C2	94	88.8069	108432	15927.5	Target 1
26	C2	95	89.1167	104658	18607.4	Target 1
26	C2	96	89.4264	94304	21770	Target 1
26	C2	97	89.7362	88209.4	25150.3	Target 1
26	C2	98	90.0459	71668.3	28251.5	Target 1
26	C2	99	90.3557	56545.2	30421.5	Target 1
26	C2	100	90.6655	38585.2	31039.3	Target 1
26	C2	101	90.9752	21983.9	29746.9	Target 1
26	C2	102	91.285	16460.1	26617.2	Target 1
26	C2	103	91.5947	14937	22160.3	Target 1
26	C2	104	91.9045	15509.8	17152.9	Target 1
26	C2	105	92.2142	13831.6	12372.4	Target 1
26	C2	106	92.524	15177.3	7760.63	Target 1
26	C2	107	92.8338	14253.5	3712.01	Target 1
26	C2	108	93.1435	15359.4	758.89	Target 1
26	C2	109	93.4533	13032.6	-1562.12	Target 1
26	C2	110	93.763	13817.7	-3807.21	Target 1
26	C2	111	94.0728	13338.1	-6452.8	Target 1
26	C2	112	94.3826	13996.4	-9774.62	Target 1
26	C2	113	94.6923	13445.1	-13800.2	Target 1
27	C3	1	59.9994	304413	5991.3	Target 1
27	C3	2	60.3092	303868	6159.53	Target 1
27	C3	3	60.6189	302445	6328.03	Target 1
27	C3	4	60.9287	299932	6477.22	Target 1
27	C3	5	61.2384	297457	6603.8	Target 1
27	C3	6	61.5482	295081	6725.54	Target 1
27	C3	7	61.8579	293045	6869.15	Target 1
27	C3	8	62.1677	291740	7048.72	Target 1
27	C3	9	62.4775	290015	7251.2	Target 1
27	C3	10	62.7872	286866	7439.8	Target 1
27	C3	11	63.097	283224	7574.76	Target 1
27	C3	12	63.4067	282383	7629.96	Target 1
27	C3	13	63.7165	278767	7627.72	Target 1
27	C3	14	64.0263	276530	7603.69	Target 1
27	C3	15	64.336	273716	7595.56	Target 1
27	C3	16	64.6458	272703	7637.61	Target 1
27	C3	17	64.9555	269753	7733.46	Target 1
27	C3	18	65.2653	267486	7871.05	Target 1
27	C3	19	65.5751	264807	8020.15	Target 1
27	C3	20	65.8848	261949	8148.21	Target 1
27	C3	21	66.1946	259757	8234.9	Target 1
27	C3	22	66.5043	256336	8281.91	Target 1
27	C3	23	66.8141	254084	8312.72	Target 1
27	C3	24	67.1238	250403	8361.4	Target 1
27	C3	25	67.4336	250138	8453.4	Target 1
27	C3	26	67.7434	246369	8589.12	Target 1
27	C3	27	68.0531	244195	8740.55	Target 1
27	C3	28	68.3629	240875	8864.71	Target 1
27	C3	29	68.6726	236886	8925.99	Target 1
27	C3	30	68.9824	234709	8914.14	Target 1
27	C3	31	69.2921	232198	8847.88	Target 1
27	C3	32	69.6019	229350	8764.5	Target 1
27	C3	33	69.9117	226549	8703.38	Target 1
27	C3	34	70.2214	224710	8691.93	Target 1
27	C3	35	70.5312	221976	8737.41	Target 1
27	C3	36	70.8409	218124	8825.31	Target 1
27	C3	37	71.1507	217768	8923.88	Target 1
27	C3	38	71.4604	212653	8994.82	Target 1
27	C3	39	71.7702	210799	9007.72	Target 1
27	C3	40	72.08	206525	8951.93	Target 1
27	C3	41	72.3897	204323	8838.64	Target 1
27	C3	42	72.6995	202734	8692.17	Target 1
27	C3	43	73.0092	199451	8536.73	Target 1
27	C3	44	73.319	197311	8388.87	Target 1
27	C3	45	73.6288	193781	8258.29	Target 1
27	C3	46	73.9385	191400	8153.21	Target 1
27	C3	47	74.2483	190108	8081.92	Target 1
27	C3	48	74.558	187117	8048.44	Target 1
27	C3	49	74.8678	184101	8047.2	Target 1
27	C3	50	75.1776	182836	8061.53	Target 1
27	C3	51	75.4873	179224	8069.06	Target 1
27	C3	52	75.7971	177207	8050.28	Target 1
27	C3	53	76.1068	173752	7996.24	Target 1
27	C3	54	76.4166	172395	7911.22	Target 1
27	C3	55	76.7263	169122	7810.08	Target 1
27	C3	56	77.0361	166378	7711.59	Target 1
27	C3	57	77.3459	165586	7631.19	Target 1
27	C3	58	77.6556	161885	7568.8	Target 1
27	C3	59	77.9654	160101	7528.81	Target 1
27	C3	60	78.2751	157936	7506.34	Target 1
27	C3	61	78.5849	154971	7487.99	Target 1
27	C3	62	78.8947	153471	7462.33	Target 1
27	C3	63	79.2044	150988	7423.24	Target 1
27	C3	64	79.5142	147617	7370.84	Target 1
27	C3	65	79.8239	146677	7309.84	Target 1
27	C3	66	80.1337	143993	7245.34	Target 1
27	C3	67	80.4434	141449	7177.3	Target 1
27	C3	68	80.7532	139642	7097.16	Target 1
27	C3	69	81.063	137395	6990.47	Target 1
27	C3	70	81.3727	134827	6845.78	Target 1
27	C3	71	81.6825	133273	6665.99	Target 1
27	C3	72	81.9922	129189	6473.58	Target 1
27	C3	73	82.302	128157	6304.11	Target 1
27	C3	74	82.6117	128467	6190	Target 1
27	C3	75	82.9215	123937	6144.13	Target 1
27	C3	76	83.2313	122659	6153.97	Target 1
27	C3	77	83.541	120421	6187.35	Target 1
27	C3	78	83.8508	119053	6205.2	Target 1
27	C3	79	84.1605	115765	6174.85	Target 1
27	C3	80	84.4703	114378	6081.3	Target 1
27	C3	81	84.7801	112372	5934.68	Target 1
27	C3	82	85.0898	108136	5769.73	Target 1
27	C3	83	85.3996	108182	5634.22	Target 1
27	C3	84	85.7093	105706	5570.44	Target 1
27	C3	85	86.0191	103610	5600.87	Target 1
27	C3	86	86.3288	100982	5727.29	Target 1
27	C3	87	86.6386	100121	5942.93	Target 1
27	C3	88	86.9484	98429.7	6249.22	Target 1
27	C3	89	87.2581	95151.4	6669.21	Target 1
27	C3	90	87.5679	92805.6	7255.31	Target 1
27	C3	91	87.8776	91546.2	7998.72	Target 1
27	C3	92	88.1874	89235.2	8966.82	Target 1
27	C3	93	88.4972	85246	10326.5	Target 1
27	C3	94	88.8069	81899.4	12166.1	Target 1
27	C3	95	89.1167	79442.4	14525	Target 1
27	C3	96	89.4264	73602.1	17341.8	Target 1
27	C3	97	89.7362	65976.4	20400.4	Target 1
27	C3	98	90.0459	56933.9	23305.1	Target 1
27	C3	99	90.3557	46578.1	25520.2	Target 1
27	C3	100	90.6655	33483.2	26494.7	Target 1
27	C3	101	90.9752	19442.4	25842.8	Target 1
27	C3	102	91.285	13322.9	23505.7	Target 1
27	C3	103	91.5947	11614.7	19807.4	Target 1
27	C3	104	91.9045	11203.2	15360.7	Target 1
27	C3	105	92.2142	10950.8	10864.1	Target 1
27	C3	106	92.524	10373.6	6712.7	Target 1
27	C3	107	92.8338	12085.9	2790.99	Target 1
27	C3	108	93.1435	10714.4	-142.454	Target 1
27	C3	109	93.4533	12549.8	-2383.92	Target 1
27	C3	110	93.763	11768.3	-4372.96	Target 1
27	C3	111	94.0728	10325.7	-6540.15	Target 1
27	C3	112	94.3826	11649.5	-9181.73	Target 1
27	C3	113	94.6923	11875.8	-12390.7	Target 1
28	C4	1	59.9994	351545	6009.79	Target 1
28	C4	2	60.3092	352289	6264.25	Target 1
28	C4	3	60.6189	349813	6578.72	Target 1
28	C4	4	60.9287	348091	6947.65	Target 1
28	C4	5	61.2384	346436	7350.45	Target 1
28	C4	6	61.5482	342569	7760.44	Target 1
28	C4	7	61.8579	340342	8152.91	Target 1
28	C4	8	62.1677	338588	8507.37	Target 1
28	C4	9	62.4775	335008	8807.72	Target 1
28	C4	10	62.7872	332084	9042.82	Target 1
28	C4	11	63.097	329677	9210.26	Target 1
28	C4	12	63.4067	325185	9319.31	Target 1
28	C4	13	63.7165	322945	9386.03	Target 1
28	C4	14	64.0263	320777	9423.84	Target 1
28	C4	15	64.336	316990	9456.06	Target 1
28	C4	16	64.6458	313769	9489.85	Target 1
28	C4	17	64.9555	311831	9533.44	Target 1
28	C4	18	65.2653	307457	9600.62	Target 1
28	C4	19	65.5751	304834	9709.01	Target 1
28	C4	20	65.8848	301889	9870.45	Target 1
28	C4	21	66.1946	300063	10079.8	Target 1
28	C4	22	66.5043	295967	10310.2	Target 1
28	C4	23	66.8141	292037	10520.2	Target 1
28	C4	24	67.1238	289220	10668.9	Target 1
28	C4	25	67.4336	285202	10732.5	Target 1
28	C4	26	67.7434	281287	10713	Target 1
28	C4	27	68.0531	278334	10636.7	Target 1
28	C4	28	68.3629	274367	10543.5	Target 1
28	C4	29	68.6726	272002	10472.7	Target 1
28	C4	30	68.9824	268864	10451.1	Target 1
28	C4	31	69.2921	265134	10487.3	Target 1
28	C4	32	69.6019	262307	10573.7	Target 1
28	C4	33	69.9117	258965	10691.2	Target 1
28	C4	34	70.2214	255744	10816.2	Target 1
28	C4	35	70.5312	252321	10924.4	Target 1
28	C4	36	70.8409	248205	10994.8	Target 1
28	C4	37	71.1507	245491	11013	Target 1
28	C4	38	71.4604	241271	10973.8	Target 1
28	C4	39	71.7702	237521	10882.6	Target 1
28	C4	40	72.08	234269	10753.6	Target 1
28	C4	41	72.3897	232211	10605.7	Target 1
28	C4	42	72.6995	227339	10457.5	Target 1
28	C4	43	73.0092	224735	10323.4	Target 1
28	C4	44	73.319	221987	10211.7	Target 1
28	C4	45	73.6288	219207	10124.4	Target 1
28	C4	46	73.9385	215392	10059.1	Target 1
28	C4	47	74.2483	211874	10012	Target 1
28	C4	48	74.558	210371	9979.85	Target 1
28	C4	49	74.8678	205621	9959.19	Target 1
28	C4	50	75.1776	203588	9943.33	Target 1
28	C4	51	75.4873	199948	9919.82	Target 1
28	C4	52	75.7971	198202	9871.71	Target 1
28	C4	53	76.1068	193027	9784.16	Target 1
28	C4	54	76.4166	190098	9652.03	Target 1
28	C4	55	76.7263	188390	9484.59	Target 1
28	C4	56	77.0361	184626	9284.38	Target 1
28	C4	57	77.3459	181407	9073.89	Target 1
28	C4	58	77.6556	179367	8908.82	Target 1
28	C4	59	77.9654	177050	8800.52	Target 1
28	C4	60	78.2751	173709	8740.03	Target 1
28	C4	61	78.5849	172239	8703.96	Target 1
28	C4	62	78.8947	167751	8667.33	Target 1
28	C4	63	79.2044	165192	8615.68	Target 1
28	C4	64	79.5142	163230	8548.38	Target 1
28	C4	65	79.8239	160910	8472.84	Target 1
28	C4	66	80.1337	157929	8395.21	Target 1
28	C4	67	80.4434	154690	8315.18	Target 1
28	C4	68	80.7532	152481	8226.98	Target 1
28	C4	69	81.063	150290	8123.32	Target 1
28	C4	70	81.3727	147281	7999.6	Target 1
28	C4	71	81.6825	145025	7856.96	Target 1
28	C4	72	81.9922	141530	7703.76	Target 1
28	C4	73	82.302	139945	7553.5	Target 1
28	C4	74	82.6117	137062	7418.13	Target 1
28	C4	75	82.9215	135575	7300.17	Target 1
28	C4	76	83.2313	132907	7189.29	Target 1
28	C4	77	83.541	129175	7066.86	Target 1
28	C4	78	83.8508	127862	6916.29	Target 1
28	C4	79	84.1605	126044	6733.22	Target 1
28	C4	80	84.4703	122116	6531.14	Target 1
28	C4	81	84.7801	121263	6339.78	Target 1
28	C4	82	85.0898	118328	6196.52	Target 1
28	C4	83	85.3996	116013	6133.19	Target 1
28	C4	84	85.7093	113904	6165.57	Target 1
28	C4	85	86.0191	111948	6293.3	Target 1
28	C4	86	86.3288	108397	6511.39	Target 1
28	C4	87	86.6386	107007	6825.51	Target 1
28	C4	88	86.9484	105635	7259.32	Target 1
28	C4	89	87.2581	102429	7850.52	Target 1
28	C4	90	87.5679	100176	8645.23	Target 1
28	C4	91	87.8776	96579.1	9633.71	Target 1
28	C4	92	88.1874	92935.9	10738.4	Target 1
28	C4	93	88.4972	90088.8	12188.6	Target 1
28	C4	94	88.8069	86560	14059.6	Target 1
28	C4	95	89.1167	82057.4	16379.7	Target 1
28	C4	96	89.4264	74542.1	19073.4	Target 1
28	C4	97	89.7362	66877.3	21913.7	Target 1
28	C4	98	90.0459	57070	24510	Target 1
28	C4	99	90.3557	44806.9	26358.1	Target 1
28	C4	100	90.6655	31860.7	26961.5	Target 1
28	C4	101	90.9752	17309.8	25997.3	Target 1
28	C4	102	91.285	10940.5	23458.6	Target 1
28	C4	103	91.5947	10039.6	19694.1	Target 1
28	C4	104	91.9045	8723.65	15310.1	Target 1
28	C4	105	92.2142	9057.64	10971.3	Target 1
28	C4	106	92.524	9531.39	6626.66	Target 1
28	C4	107	92.8338	9203.77	2881.6	Target 1
28	C4	108	93.1435	8879.74	93.2773	Target 1
28	C4	109	93.4533	9639	-2062.81	Target 1
28	C4	110	93.763	9617.94	-4032.18	Target 1
28	C4	111	94.0728	8834.2	-6235	Target 1
28	C4	112	94.3826	9082.69	-8950.8	Target 1
28	C4	113	94.6923	8541.24	-12256.8	Target 1
29	C5	1	59.9994	307767	5402.95	Target 1
29	C5	2	60.3092	306633	5582.49	Target 1
29	C5	3	60.6189	304278	5800.24	Target 1
29	C5	4	60.9287	304317	6044.94	Target 1
29	C5	5	61.2384	301730	6292.21	Target 1
29	C5	6	61.5482	298763	6515.33	Target 1
29	C5	7	61.8579	296784	6698.88	Target 1
29	C5	8	62.1677	295288	6848.31	Target 1
29	C5	9	62.4775	291929	6986.35	Target 1
29	C5	10	62.7872	289806	7138.56	Target 1
29	C5	11	63.097	288306	7315.26	Target 1
29	C5	12	63.4067	286392	7501.16	Target 1
29	C5	13	63.7165	283107	7609.83	Target 1
29	C5	14	64.0263	280426	7667.8	Target 1
29	C5	15	64.336	277936	7682.37	Target 1
29	C5	16	64.6458	275155	7660.55	Target 1
29	C5	17	64.9555	273357	7621.24	Target 1
29	C5	18	65.2653	270322	7585.71	Target 1
29	C5	19	65.5751	268536	7569.67	Target 1
29	C5	20	65.8848	266419	7579.63	Target 1
29	C5	21	66.1946	263194	7614.96	Target 1
29	C5	22	66.5043	260824	7671.94	Target 1
29	C5	23	66.8141	259451	7747.06	Target 1
29	C5	24	67.1238	255998	7837.96	Target 1
29	C5	25	67.4336	253654	7941.9	Target 1
29	C5	26	67.7434	250849	8053.17	Target 1
29	C5	27	68.0531	249123	8161.74	Target 1
29	C5	28	68.3629	246223	8255.86	Target 1
29	C5	29	68.6726	242111	8327.49	Target 1
29	C5	30	68.9824	240075	8378.17	Target 1
29	C5	31	69.2921	237645	8418.93	Target 1
29	C5	32	69.6019	234743	8463.22	Target 1
29	C5	33	69.9117	232381	8516.58	Target 1
29	C5	34	70.2214	230187	8570.5	Target 1
29	C5	35	70.5312	227160	8605.6	Target 1
29	C5	36	70.8409	222829	8602.52	Target 1
29	C5	37	71.1507	221092	8554.12	Target 1
29	C5	38	71.4604	218282	8470.41	Target 1
29	C5	39	71.7702	214606	8373.73	Target 1
29	C5	40	72.08	212656	8287.18	Target 1
29	C5	41	72.3897	211673	8223.81	Target 1
29	C5	42	72.6995	207626	8183.59	Target 1
29	C5	43	73.0092	204818	8158.95	Target 1
29	C5	44	73.319	202199	8142.7	Target 1
29	C5	45	73.6288	200295	8131.56	Target 1
29	C5	46	73.9385	197236	8122.97	Target 1
29	C5	47	74.2483	196413	8110.42	Target 1
29	C5	48	74.558	191538	8083.21	Target 1
29	C5	49	74.8678	189355	8032.1	Target 1
29	C5	50	75.1776	186857	7954.88	Target 1
29	C5	51	75.4873	185179	7857.33	Target 1
29	C5	52	75.7971	182155	7749.59	Target 1
29	C5	53	76.1068	180180	7642.33	Target 1
29	C5	54	76.4166	176745	7545.83	Target 1
29	C5	55	76.7263	175064	7419.5	Target 1
29	C5	56	77.0361	173278	7338.86	Target 1
29	C5	57	77.3459	170391	7313.6	Target 1
29	C5	58	77.6556	169238	7334.4	Target 1
29	C5	59	77.9654	165357	7379.97	Target 1
29	C5	60	78.2751	163790	7423.36	Target 1
29	C5	61	78.5849	161261	7438.88	Target 1
29	C5	62	78.8947	159688	7407.03	Target 1
29	C5	63	79.2044	156773	7319.94	Target 1
29	C5	64	79.5142	153881	7187.61	Target 1
29	C5	65	79.8239	151471	7039.66	Target 1
29	C5	66	80.1337	150404	6916.42	Target 1
29	C5	67	80.4434	148073	6850.11	Target 1
29	C5	68	80.7532	146735	6846.74	Target 1
29	C5	69	81.063	143556	6880.12	Target 1
29	C5	70	81.3727	141127	6902.31	Target 1
29	C5	71	81.6825	139764	6864.25	Target 1
29	C5	72	81.9922	136870	6736.43	Target 1
29	C5	73	82.302	133894	6520.65	Target 1
29	C5	74	82.6117	132024	6249.6	Target 1
29	C5	75	82.9215	130825	5973.78	Target 1
29	C5	76	83.2313	128639	5741.9	Target 1
29	C5	77	83.541	126760	5582.18	Target 1
29	C5	78	83.8508	124566	5492.75	Target 1
29	C5	79	84.1605	123693	5445.96	Target 1
29	C5	80	84.4703	121370	5405.96	Target 1
29	C5	81	84.7801	118614	5351.86	Target 1
29	C5	82	85.0898	115831	5292.95	Target 1
29	C5	83	85.3996	114872	5264.43	Target 1
29	C5	84	85.7093	112774	5303.5	Target 1
29	C5	85	86.0191	111430	5423.09	Target 1
29	C5	86	86.3288	108445	5603.68	Target 1
29	C5	87	86.6386	106413	5812.4	Target 1
29	C5	88	86.9484	104654	6037.08	Target 1
29	C5	89	87.2581	102086	6312.75	Target 1
29	C5	90	87.5679	100483	6724.79	Target 1
29	C5	91	87.8776	99488.6	7392.85	Target 1
29	C5	92	88.1874	96896.4	8064.7	Target 1
29	C5	93	88.4972	92063.9	8981.04	Target 1
29	C5	94	88.8069	90791.7	10283.6	Target 1
29	C5	95	89.1167	87798.1	12029.8	Target 1
29	C5	96	89.4264	82689.5	14210.2	Target 1
29	C5	97	89.7362	77081.1	16688.8	Target 1
29	C5	98	90.0459	66803.8	19165	Target 1
29	C5	99	90.3557	55576.5	21197.1	Target 1
29	C5	100	90.6655	42589	22306.7	Target 1
29	C5	101	90.9752	27944	22136.7	Target 1
29	C5	102	91.285	19829.8	20595.8	Target 1
29	C5	103	91.5947	18075.4	17911.9	Target 1
29	C5	104	91.9045	18033.3	14560.8	Target 1
29	C5	105	92.2142	16503.4	11099.7	Target 1
29	C5	106	92.524	17854.5	7986.74	Target 1
29	C5	107	92.8338	16222.9	3935.47	Target 1
29	C5	108	93.1435	16438.6	594.724	Target 1
29	C5	109	93.4533	17519.7	-1996.2	Target 1
29	C5	110	93.763	16321.5	-4271.13	Target 1
29	C5	111	94.0728	16702.8	-6652.22	Target 1
29	C5	112	94.3826	17738.7	-9436.29	Target 1
29	C5	113	94.6923	16396.7	-12736.9	Target 1
33	C9	1	59.9994	358627	6907.9	Target 1
33	C9	2	60.3092	358587	7121.87	Target 1
33	C9	3	60.6189	357128	7393.12	Target 1
33	C9	4	60.9287	355907	7705.76	Target 1
33	C9	5	61.2384	351319	8028.63	Target 1
33	C9	6	61.5482	349825	8329.28	Target 1
33	C9	7	61.8579	347124	8587.46	Target 1
33	C9	8	62.1677	343481	8800.99	Target 1
33	C9	9	62.4775	340899	8980.77	Target 1
33	C9	10	62.7872	338269	9140.26	Target 1
33	C9	11	63.097	335755	9286.29	Target 1
33	C9	12	63.4067	331813	9416.34	Target 1
33	C9	13	63.7165	328830	9523.65	Target 1
33	C9	14	64.0263	326988	9600.67	Target 1
33	C9	15	64.336	321873	9664.02	Target 1
33	C9	16	64.6458	319296	9734.16	Target 1
33	C9	17	64.9555	316836	9832.62	Target 1
33	C9	18	65.2653	313893	9971.25	Target 1
33	C9	19	65.5751	310949	10145.3	Target 1
33	C9	20	65.8848	306707	10335.4	Target 1
33	C9	21	66.1946	303197	10516.5	Target 1
33	C9	22	66.5043	300849	10667.7	Target 1
33	C9	23	66.8141	296485	10778.5	Target 1
33	C9	24	67.1238	292784	10849.6	Target 1
33	C9	25	67.4336	289261	10890.6	Target 1
33	C9	26	67.7434	286068	10913.9	Target 1
33	C9	27	68.0531	282742	10929.5	Target 1
33	C9	28	68.3629	278733	10941.6	Target 1
33	C9	29	68.6726	275051	10949.5	Target 1
33	C9	30	68.9824	272313	10951.3	Target 1
33	C9	31	69.2921	267380	10946.3	Target 1
33	C9	32	69.6019	265711	10936.9	Target 1
33	C9	33	69.9117	261164	10927.9	Target 1
33	C9	34	70.2214	258338	10925.1	Target 1
33	C9	35	70.5312	254210	10933.5	Target 1
33	C9	36	70.8409	251267	10954.3	Target 1
33	C9	37	71.1507	247943	10981.5	Target 1
33	C9	38	71.4604	244444	11000.8	Target 1
33	C9	39	71.7702	240353	10994.2	Target 1
33	C9	40	72.08	236657	10948.1	Target 1
33	C9	41	72.3897	233472	10860.1	Target 1
33	C9	42	72.6995	229865	10741.6	Target 1
33	C9	43	73.0092	226506	10612.4	Target 1
33	C9	44	73.319	223912	10492.5	Target 1
33	C9	45	73.6288	219911	10395	Target 1
33	C9	46	73.9385	217605	10322.7	Target 1
33	C9	47	74.2483	213747	10269.9	Target 1
33	C9	48	74.558	209971	10225	Target 1
33	C9	49	74.8678	207940	10174.6	Target 1
33	C9	50	75.1776	204667	10107.1	Target 1
33	C9	51	75.4873	200662	10017.4	Target 1
33	C9	52	75.7971	196877	9910.19	Target 1
33	C9	53	76.1068	195088	9798.56	Target 1
33	C9	54	76.4166	191534	9696.67	Target 1
33	C9	55	76.7263	189269	9611.43	Target 1
33	C9	56	77.0361	185150	9538.38	Target 1
33	C9	57	77.3459	182457	9459.43	Target 1
33	C9	58	77.6556	179898	9365.81	Target 1
33	C9	59	77.9654	175998	9251.64	Target 1
33	C9	60	78.2751	173712	9119.9	Target 1
33	C9	61	78.5849	171697	8980.67	Target 1
33	C9	62	78.8947	167328	8846.49	Target 1
33	C9	63	79.2044	165523	8728.01	Target 1
33	C9	64	79.5142	163963	8631.33	Target 1
33	C9	65	79.8239	159302	8556.29	Target 1
33	C9	66	80.1337	157414	8496.1	Target 1
33	C9	67	80.4434	155378	8439.2	Target 1
33	C9	68	80.7532	153367	8374.27	Target 1
33	C9	69	81.063	148502	8296.88	Target 1
33	C9	70	81.3727	146388	8213.46	Target 1
33	C9	71	81.6825	145032	8137.59	Target 1
33	C9	72	81.9922	142234	8079.49	Target 1
33	C9	73	82.302	139453	8035.93	Target 1
33	C9	74	82.6117	137141	7988.98	Target 1
33	C9	75	82.9215	134111	7915.06	Target 1
33	C9	76	83.2313	130924	7797.72	Target 1
33	C9	77	83.541	129237	7635.26	Target 1
33	C9	78	83.8508	126571	7439.86	Target 1
33	C9	79	84.1605	124176	7231.62	Target 1
33	C9	80	84.4703	122238	7033.41	Target 1
33	C9	81	84.7801	119633	6868.38	Target 1
33	C9	82	85.0898	117074	6758.14	Target 1
33	C9	83	85.3996	114992	6719.36	Target 1
33	C9	84	85.7093	112694	6760.51	Target 1
33	C9	85	86.0191	109662	6883.52	Target 1
33	C9	86	86.3288	108230	7092.43	Target 1
33	C9	87	86.6386	105162	7403.34	Target 1
33	C9	88	86.9484	103980	7848.55	Target 1
33	C9	89	87.2581	101125	8470.91	Target 1
33	C9	90	87.5679	97765	9313.69	Target 1
33	C9	91	87.8776	95552.3	10345.1	Target 1
33	C9	92	88.1874	91046.1	11624.9	Target 1
33	C9	93	88.4972	86503.9	13196.1	Target 1
33	C9	94	88.8069	82505.1	15078.3	Target 1
33	C9	95	89.1167	76611.5	17260.7	Target 1
33	C9	96	89.4264	69207.2	19655.1	Target 1
33	C9	97	89.7362	63559.1	22040.6	Target 1
33	C9	98	90.0459	51385.6	24042	Target 1
33	C9	99	90.3557	38782.5	25184.7	Target 1
33	C9	100	90.6655	24625	25037.2	Target 1
33	C9	101	90.9752	13695.8	23393.3	Target 1
33	C9	102	91.285	11050.1	20394	Target 1
33	C9	103	91.5947	11202.7	16508.6	Target 1
33	C9	104	91.9045	10961.2	12374.6	Target 1
33	C9	105	92.2142	10582.3	8496.97	Target 1
33	C9	106	92.524	8694.18	5139.04	Target 1
33	C9	107	92.8338	10897.8	2630.04	Target 1
33	C9	108	93.1435	11553.6	801.832	Target 1
33	C9	109	93.4533	10219.3	-670.967	Target 1
33	C9	110	93.763	10340	-2159.83	Target 1
33	C9	111	94.0728	9416.68	-3980.41	Target 1
33	C9	112	94.3826	10297.3	-6311.67	Target 1
33	C9	113	94.6923	10666	-9156.59	Target 1
34	C10	1	59.9994	350502	6661.23	Target 1
34	C10	2	60.3092	348633	6851.36	Target 1
34	C10	3	60.6189	347350	7087.03	Target 1
34	C10	4	60.9287	346132	7366.53	Target 1
34	C10	5	61.2384	343237	7671.84	Target 1
34	C10	6	61.5482	340888	7974.54	Target 1
34	C10	7	61.8579	337472	8248.19	Target 1
34	C10	8	62.1677	335826	8479.07	Target 1
34	C10	9	62.4775	332414	8669.83	Target 1
34	C10	10	62.7872	328857	8834.26	Target 1
34	C10	11	63.097	326799	8985.91	Target 1
34	C10	12	63.4067	325460	9129.4	Target 1
34	C10	13	63.7165	319870	9257.24	Target 1
34	C10	14	64.0263	318119	9351.67	Target 1
34	C10	15	64.336	314830	9422.51	Target 1
34	C10	16	64.6458	312454	9474.38	Target 1
34	C10	17	64.9555	308192	9518.81	Target 1
34	C10	18	65.2653	305801	9568.21	Target 1
34	C10	19	65.5751	302849	9628.41	Target 1
34	C10	20	65.8848	300355	9695.11	Target 1
34	C10	21	66.1946	296755	9757.54	Target 1
34	C10	22	66.5043	292921	9807.27	Target 1
34	C10	23	66.8141	290243	9846.55	Target 1
34	C10	24	67.1238	287011	9888.64	Target 1
34	C10	25	67.4336	284132	9949.77	Target 1
34	C10	26	67.7434	281239	10037.2	Target 1
34	C10	27	68.0531	278007	10142.8	Target 1
34	C10	28	68.3629	274376	10247.3	Target 1
34	C10	29	68.6726	270983	10330.9	Target 1
34	C10	30	68.9824	267826	10386.3	Target 1
34	C10	31	69.2921	263664	10422	Target 1
34	C10	32	69.6019	261476	10456.8	Target 1
34	C10	33	69.9117	257902	10505.9	Target 1
34	C10	34	70.2214	255812	10569.5	Target 1
34	C10	35	70.5312	251838	10631.8	Target 1
34	C10	36	70.8409	247568	10670.4	Target 1
34	C10	37	71.1507	243937	10667.9	Target 1
34	C10	38	71.4604	241614	10618.8	Target 1
34	C10	39	71.7702	238311	10528.4	Target 1
34	C10	40	72.08	233869	10409.4	Target 1
34	C10	41	72.3897	231574	10278.8	Target 1
34	C10	42	72.6995	227749	10155.9	Target 1
34	C10	43	73.0092	224512	10057.4	Target 1
34	C10	44	73.319	223366	9989.54	Target 1
34	C10	45	73.6288	219283	9944.12	Target 1
34	C10	46	73.9385	215797	9902.84	Target 1
34	C10	47	74.2483	212400	9848.61	Target 1
34	C10	48	74.558	209336	9774.9	Target 1
34	C10	49	74.8678	207102	9686.64	Target 1
34	C10	50	75.1776	203792	9593.77	Target 1
34	C10	51	75.4873	201134	9503.56	Target 1
34	C10	52	75.7971	197190	9418.26	Target 1
34	C10	53	76.1068	195191	9338.14	Target 1
34	C10	54	76.4166	192126	9265.74	Target 1
34	C10	55	76.7263	188937	9203.57	Target 1
34	C10	56	77.0361	185975	9166.02	Target 1
34	C10	57	77.3459	183244	9164.88	Target 1
34	C10	58	77.6556	181436	9198.87	Target 1
34	C10	59	77.9654	177443	9251.07	Target 1
34	C10	60	78.2751	174993	9289.86	Target 1
34	C10	61	78.5849	171892	9289.57	Target 1
34	C10	62	78.8947	169282	9222.07	Target 1
34	C10	63	79.2044	165766	9062.53	Target 1
34	C10	64	79.5142	162822	8831.3	Target 1
34	C10	65	79.8239	159767	8564.34	Target 1
34	C10	66	80.1337	158537	8307.11	Target 1
34	C10	67	80.4434	155330	8096.4	Target 1
34	C10	68	80.7532	153896	7947.09	Target 1
34	C10	69	81.063	150704	7850.44	Target 1
34	C10	70	81.3727	147750	7783.68	Target 1
34	C10	71	81.6825	146583	7723.46	Target 1
34	C10	72	81.9922	142382	7655.73	Target 1
34	C10	73	82.302	140945	7577.59	Target 1
34	C10	74	82.6117	138810	7493.89	Target 1
34	C10	75	82.9215	136038	7411.43	Target 1
34	C10	76	83.2313	132767	7333	Target 1
34	C10	77	83.541	131027	7252.33	Target 1
34	C10	78	83.8508	130699	7152.96	Target 1
34	C10	79	84.1605	125760	7015.4	Target 1
34	C10	80	84.4703	123403	6831.5	Target 1
34	C10	81	84.7801	121763	6617.25	Target 1
34	C10	82	85.0898	119116	6412.7	Target 1
34	C10	83	85.3996	117275	6266.39	Target 1
34	C10	84	85.7093	115490	6215.3	Target 1
34	C10	85	86.0191	112116	6275.37	Target 1
34	C10	86	86.3288	110683	6448.29	Target 1
34	C10	87	86.6386	108691	6736.44	Target 1
34	C10	88	86.9484	107205	7154.17	Target 1
34	C10	89	87.2581	103980	7730.74	Target 1
34	C10	90	87.5679	100929	8509.85	Target 1
34	C10	91	87.8776	99428.1	9514.46	Target 1
34	C10	92	88.1874	95667.9	10733.9	Target 1
34	C10	93	88.4972	90393.8	12346.4	Target 1
34	C10	94	88.8069	88559	14434.4	Target 1
34	C10	95	89.1167	83682.1	17021.4	Target 1
34	C10	96	89.4264	75920.1	20000.9	Target 1
34	C10	97	89.7362	68659.9	23072.8	Target 1
34	C10	98	90.0459	56789.5	25737.1	Target 1
34	C10	99	90.3557	41895	27386.2	Target 1
34	C10	100	90.6655	26461.8	27489.2	Target 1
34	C10	101	90.9752	15970.4	25803	Target 1
34	C10	102	91.285	13167.3	22499.9	Target 1
34	C10	103	91.5947	11426.8	18135.3	Target 1
34	C10	104	91.9045	11206.9	13457.8	Target 1
34	C10	105	92.2142	12757	9144.98	Target 1
34	C10	106	92.524	12964	5162.62	Target 1
34	C10	107	92.8338	11624.3	2204.42	Target 1
34	C10	108	93.1435	11414	50.5371	Target 1
34	C10	109	93.4533	13152.9	-1708.59	Target 1
34	C10	110	93.763	10950.1	-3519.53	Target 1
34	C10	111	94.0728	11957.6	-5738.8	Target 1
34	C10	112	94.3826	12938.4	-8550.51	Target 1
34	C10	113	94.6923	12403.5	-11940.1	Target 1
37	D1	1	59.9994	333800	5820.22	Target 1
37	D1	2	60.3092	332530	5986.29	Target 1
37	D1	3	60.6189	329795	6159.78	Target 1
37	D1	4	60.9287	328177	6365.34	Target 1
37	D1	5	61.2384	326459	6628.46	Target 1
37	D1	6	61.5482	323873	6954.32	Target 1
37	D1	7	61.8579	323218	7313.42	Target 1
37	D1	8	62.1677	321433	7647.69	Target 1
37	D1	9	62.4775	314856	7896.81	Target 1
37	D1	10	62.7872	315093	8029.87	Target 1
37	D1	11	63.097	311557	8061.45	Target 1
37	D1	12	63.4067	307587	8042.96	Target 1
37	D1	13	63.7165	306631	8035.01	Target 1
37	D1	14	64.0263	304312	8078.33	Target 1
37	D1	15	64.336	301527	8178.13	Target 1
37	D1	16	64.6458	299201	8284.96	Target 1
37	D1	17	64.9555	295473	8379.7	Target 1
37	D1	18	65.2653	293464	8449.9	Target 1
37	D1	19	65.5751	290252	8487.68	Target 1
37	D1	20	65.8848	287065	8495.53	Target 1
37	D1	21	66.1946	285976	8480.11	Target 1
37	D1	22	66.5043	281963	8447.95	Target 1
37	D1	23	66.8141	279028	8406.17	Target 1
37	D1	24	67.1238	276737	8364.72	Target 1
37	D1	25	67.4336	273920	8337.6	Target 1
37	D1	26	67.7434	273036	8341.05	Target 1
37	D1	27	68.0531	266853	8390.4	Target 1
37	D1	28	68.3629	267190	8495.33	Target 1
37	D1	29	68.6726	263831	8654.48	Target 1
37	D1	30	68.9824	260714	8851.27	Target 1
37	D1	31	69.2921	258250	9054.9	Target 1
37	D1	32	69.6019	255389	9228.62	Target 1
37	D1	33	69.9117	252095	9344.09	Target 1
37	D1	34	70.2214	248076	9393	Target 1
37	D1	35	70.5312	245537	9390.26	Target 1
37	D1	36	70.8409	243437	9365.47	Target 1
[truncated: 3,354 more rows]

## Sheet: Melt Curve Result
Block Type	96-Well 0.2-mL Block
Calibration Background is expired	No
Calibration Background performed on	09-15-2016
Calibration Pure Dye ABY is expired	No
Calibration Pure Dye ABY performed on	09-15-2016
Calibration Pure Dye FAM is expired	No
Calibration Pure Dye FAM performed on	09-15-2016
Calibration Pure Dye JUN is expired	No
Calibration Pure Dye JUN performed on	09-15-2016
Calibration Pure Dye NED is expired	No
Calibration Pure Dye NED performed on	09-15-2016
Calibration Pure Dye ROX is expired	No
Calibration Pure Dye ROX performed on	09-15-2016
Calibration Pure Dye SYBR is expired	No
Calibration Pure Dye SYBR performed on	09-15-2016
Calibration Pure Dye TAMRA is expired	No
Calibration Pure Dye TAMRA performed on	09-15-2016
Calibration Pure Dye VIC is expired	No
Calibration Pure Dye VIC performed on	09-15-2016
Calibration ROI is expired	No
Calibration ROI performed on	09-15-2016
Calibration Uniformity is expired	No
Calibration Uniformity performed on	09-15-2016
Chemistry	SYBR_GREEN
Date Created	2018-02-04 02:05:05 AM CST
Experiment Barcode
Experiment Comment
Experiment File Name	G:\wgh\小麦SYP基因家族鉴定与分析\定量结果\Q3\2018-02-02_100719 PEN1.eds
Experiment Name	2018-02-02_100719
Experiment Run End Time	2018-02-03 02:51:37 AM CST
Experiment Type	Comparative Cт (ΔΔCт)
Instrument Name	272321075
Instrument Serial Number	272321075
Instrument Type	QuantStudio™ 3 System
Passive Reference	ROX
Post-read Stage/Step
Pre-read Stage/Step
Quantification Cycle Method	Ct
Signal Smoothing On	true
Stage where Melt Analysis is performed	Stage3
Stage/ Cycle where Ct Analysis is performed	Stage2, Step2
User Name
Well	Well Position	Sample	Target Name	Tm	Melt Peak Height
1	A1	Sample 1	Target 1	90.6655	34484
4	A4	Sample 7	Target 1	90.8203	23989.9
5	A5	Sample 9	Target 1	90.9752	25491.7
6	A6	Sample 11	Target 1	90.8203	22918.8
8	A8	Sample 15	Target 1	90.9752	19384.9
10	A10	Sample 19	Target 1	90.6655	24043.9
16	B4	Sample 7	Target 1	90.8203	23962.3
18	B6	Sample 11	Target 1	90.8203	25079.6
18	B6	Sample 11	Target 1	70.6861	9024.66
19	B7	Sample 13	Target 1	90.8203	27177.1
20	B8	Sample 15	Target 1	90.9752	22650.3
25	C1	Sample 1	Target 1	90.6655	28645.9
26	C2	Sample 3	Target 1	90.6655	31039.3
27	C3	Sample 5	Target 1	90.6655	26494.7
28	C4	Sample 7	Target 1	90.6655	26961.5
29	C5	Sample 9	Target 1	90.8203	22394.8
33	C9	Sample 17	Target 1	90.5106	25292.3
34	C10	Sample 19	Target 1	90.5106	27655.1
37	D1	Sample 1	Target 1	90.6655	28186.8
38	D2	Sample 3	Target 1	90.6655	26402.4
39	D3	Sample 5	Target 1	90.3557	30091
40	D4	Sample 7	Target 1	90.8203	26191.3
43	D7	Sample 13	Target 1	90.8203	26750.2
45	D9	Sample 17	Target 1	90.5106	26353
46	D10	Sample 19	Target 1	90.3557	20259.1
49	E1	Sample 2	Target 1	90.5106	23873.5
51	E3	Sample 6	Target 1	90.8203	25253.1
52	E4	Sample 8	Target 1	90.6655	21630.1
54	E6	Sample 12	Target 1	90.8203	19783.5
55	E7	Sample 14	Target 1	90.8203	28423.7
56	E8	Sample 16	Target 1	90.8203	26975.6
58	E10	Sample 20	Target 1	90.6655	23449.4
63	F3	Sample 6	Target 1	90.6655	20421.1
64	F4	Sample 8	Target 1	90.6655	21165.8
65	F5	Sample 10	Target 1	90.8203	20945.4
69	F9	Sample 18	Target 1	90.6655	27732
73	G1	Sample 2	Target 1	90.5106	26533.3
74	G2	Sample 4	Target 1	90.5106	22844.9
75	G3	Sample 6	Target 1	90.8203	22810.1
79	G7	Sample 14	Target 1	90.9752	23171.7
80	G8	Sample 16	Target 1	90.8203	23000
82	G10	Sample 20	Target 1	90.5106	22148.1
85	H1	Sample 2	Target 1	90.8203	20790.9
86	H2	Sample 4	Target 1	90.6655	21179.7
87	H3	Sample 6	Target 1	90.6655	21642.6
89	H5	Sample 10	Target 1	90.8203	19446
90	H6	Sample 12	Target 1	90.8203	22047.7
93	H9	Sample 18	Target 1	90.8203	25136.8
