# Supplementary material for: Genome-wide identification, evolution, and expression of the SNARE gene family in wheat resistance to powdery mildew
Source: PeerJ. 2021 Jan 22;9:e10788. doi: 10.7717/peerj.10788 (PMC7831368; doi:10.7717/peerj.10788)
Supplement: Supplemental Information 5 [file peerj-09-10788-s005.gz › rawdata/2018-02-02_100719 SEC20.xls]

## Sheet: Sample Setup
Block Type	96-Well 0.2-mL Block
Calibration Background is expired	No
Calibration Background performed on	09-15-2016
Calibration Pure Dye ABY is expired	No
Calibration Pure Dye ABY performed on	09-15-2016
Calibration Pure Dye FAM is expired	No
Calibration Pure Dye FAM performed on	09-15-2016
Calibration Pure Dye JUN is expired	No
Calibration Pure Dye JUN performed on	09-15-2016
Calibration Pure Dye NED is expired	No
Calibration Pure Dye NED performed on	09-15-2016
Calibration Pure Dye ROX is expired	No
Calibration Pure Dye ROX performed on	09-15-2016
Calibration Pure Dye SYBR is expired	No
Calibration Pure Dye SYBR performed on	09-15-2016
Calibration Pure Dye TAMRA is expired	No
Calibration Pure Dye TAMRA performed on	09-15-2016
Calibration Pure Dye VIC is expired	No
Calibration Pure Dye VIC performed on	09-15-2016
Calibration ROI is expired	No
Calibration ROI performed on	09-15-2016
Calibration Uniformity is expired	No
Calibration Uniformity performed on	09-15-2016
Chemistry	SYBR_GREEN
Date Created	2018-02-04 21:08:45 PM CST
Experiment Barcode
Experiment Comment
Experiment File Name	G:\wgh\小麦SYP基因家族鉴定与分析\定量结果\Q3\2018-02-02_100719 SNARE10.eds
Experiment Name	2018-02-02_100719
Experiment Run End Time	2018-02-04 05:01:44 AM CST
Experiment Type	Comparative Cт (ΔΔCт)
Instrument Name	272321075
Instrument Serial Number	272321075
Instrument Type	QuantStudio™ 3 System
Passive Reference	ROX
Post-read Stage/Step
Pre-read Stage/Step
Quantification Cycle Method	Ct
Signal Smoothing On	true
Stage where Melt Analysis is performed	Stage3
Stage/ Cycle where Ct Analysis is performed	Stage2, Step2
User Name
Well	Well Position	Sample Name	Sample Color	Biogroup Name	Biogroup Color	Target Name	Target Color	Task	Reporter	Quencher	Quantity	Comments
1	A1	Sample 1	RGB(176,23,31)			Target 1	RGB(176,23,31)	UNKNOWN	SYBR	None
2	A2	Sample 3	RGB(0,0,255)			Target 1	RGB(176,23,31)	UNKNOWN	SYBR	None
3	A3	Sample 5	RGB(255,127,0)			Target 1	RGB(176,23,31)	UNKNOWN	SYBR	None
4	A4	Sample 7	RGB(238,121,66)			Target 1	RGB(176,23,31)	UNKNOWN	SYBR	None
5	A5	Sample 9	RGB(198,113,113)			Target 1	RGB(176,23,31)	UNKNOWN	SYBR	None
6	A6	Sample 11	RGB(238,220,130)			Target 1	RGB(176,23,31)	UNKNOWN	SYBR	None
7	A7	Sample 13	RGB(142,142,56)			Target 1	RGB(176,23,31)	UNKNOWN	SYBR	None
8	A8	Sample 15	RGB(51,161,201)			Target 1	RGB(176,23,31)	UNKNOWN	SYBR	None
9	A9	Sample 17	RGB(176,23,31)			Target 1	RGB(176,23,31)	UNKNOWN	SYBR	None
10	A10	Sample 19	RGB(0,139,69)			Target 1	RGB(176,23,31)	UNKNOWN	SYBR	None
11	A11
12	A12
13	B1	Sample 1	RGB(176,23,31)			Target 1	RGB(176,23,31)	UNKNOWN	SYBR	None
14	B2	Sample 3	RGB(0,0,255)			Target 1	RGB(176,23,31)	UNKNOWN	SYBR	None
15	B3	Sample 5	RGB(255,127,0)			Target 1	RGB(176,23,31)	UNKNOWN	SYBR	None
16	B4	Sample 7	RGB(238,121,66)			Target 1	RGB(176,23,31)	UNKNOWN	SYBR	None
17	B5	Sample 9	RGB(198,113,113)			Target 1	RGB(176,23,31)	UNKNOWN	SYBR	None
18	B6	Sample 11	RGB(238,220,130)			Target 1	RGB(176,23,31)	UNKNOWN	SYBR	None
19	B7	Sample 13	RGB(142,142,56)			Target 1	RGB(176,23,31)	UNKNOWN	SYBR	None
20	B8	Sample 15	RGB(51,161,201)			Target 1	RGB(176,23,31)	UNKNOWN	SYBR	None
21	B9	Sample 17	RGB(176,23,31)			Target 1	RGB(176,23,31)	UNKNOWN	SYBR	None
22	B10	Sample 19	RGB(0,139,69)			Target 1	RGB(176,23,31)	UNKNOWN	SYBR	None
23	B11
24	B12
25	C1	Sample 1	RGB(176,23,31)			Target 1	RGB(176,23,31)	UNKNOWN	SYBR	None
26	C2	Sample 3	RGB(0,0,255)			Target 1	RGB(176,23,31)	UNKNOWN	SYBR	None
27	C3	Sample 5	RGB(255,127,0)			Target 1	RGB(176,23,31)	UNKNOWN	SYBR	None
28	C4	Sample 7	RGB(238,121,66)			Target 1	RGB(176,23,31)	UNKNOWN	SYBR	None
29	C5	Sample 9	RGB(198,113,113)			Target 1	RGB(176,23,31)	UNKNOWN	SYBR	None
30	C6	Sample 11	RGB(238,220,130)			Target 1	RGB(176,23,31)	UNKNOWN	SYBR	None
31	C7	Sample 13	RGB(142,142,56)			Target 1	RGB(176,23,31)	UNKNOWN	SYBR	None
32	C8	Sample 15	RGB(51,161,201)			Target 1	RGB(176,23,31)	UNKNOWN	SYBR	None
33	C9	Sample 17	RGB(176,23,31)			Target 1	RGB(176,23,31)	UNKNOWN	SYBR	None
34	C10	Sample 19	RGB(0,139,69)			Target 1	RGB(176,23,31)	UNKNOWN	SYBR	None
35	C11
36	C12
37	D1	Sample 1	RGB(176,23,31)			Target 1	RGB(176,23,31)	UNKNOWN	SYBR	None
38	D2	Sample 3	RGB(0,0,255)			Target 1	RGB(176,23,31)	UNKNOWN	SYBR	None
39	D3	Sample 5	RGB(255,127,0)			Target 1	RGB(176,23,31)	UNKNOWN	SYBR	None
40	D4	Sample 7	RGB(238,121,66)			Target 1	RGB(176,23,31)	UNKNOWN	SYBR	None
41	D5	Sample 9	RGB(198,113,113)			Target 1	RGB(176,23,31)	UNKNOWN	SYBR	None
42	D6	Sample 11	RGB(238,220,130)			Target 1	RGB(176,23,31)	UNKNOWN	SYBR	None
43	D7	Sample 13	RGB(142,142,56)			Target 1	RGB(176,23,31)	UNKNOWN	SYBR	None
44	D8	Sample 15	RGB(51,161,201)			Target 1	RGB(176,23,31)	UNKNOWN	SYBR	None
45	D9	Sample 17	RGB(176,23,31)			Target 1	RGB(176,23,31)	UNKNOWN	SYBR	None
46	D10	Sample 19	RGB(0,139,69)			Target 1	RGB(176,23,31)	UNKNOWN	SYBR	None
47	D11
48	D12
49	E1	Sample 2	RGB(176,23,31)			Target 1	RGB(176,23,31)	UNKNOWN	SYBR	None
50	E2	Sample 4	RGB(0,139,69)			Target 1	RGB(176,23,31)	UNKNOWN	SYBR	None
51	E3	Sample 6	RGB(139,137,112)			Target 1	RGB(176,23,31)	UNKNOWN	SYBR	None
52	E4	Sample 8	RGB(142,56,142)			Target 1	RGB(176,23,31)	UNKNOWN	SYBR	None
53	E5	Sample 10	RGB(0,245,255)			Target 1	RGB(176,23,31)	UNKNOWN	SYBR	None
54	E6	Sample 12	RGB(238,238,0)			Target 1	RGB(176,23,31)	UNKNOWN	SYBR	None
55	E7	Sample 14	RGB(238,44,44)			Target 1	RGB(176,23,31)	UNKNOWN	SYBR	None
56	E8	Sample 16	RGB(238,18,137)			Target 1	RGB(176,23,31)	UNKNOWN	SYBR	None
57	E9	Sample 18	RGB(0,0,255)			Target 1	RGB(176,23,31)	UNKNOWN	SYBR	None
58	E10	Sample 20	RGB(255,127,0)			Target 1	RGB(176,23,31)	UNKNOWN	SYBR	None
59	E11
60	E12
61	F1	Sample 2	RGB(176,23,31)			Target 1	RGB(176,23,31)	UNKNOWN	SYBR	None
62	F2	Sample 4	RGB(0,139,69)			Target 1	RGB(176,23,31)	UNKNOWN	SYBR	None
63	F3	Sample 6	RGB(139,137,112)			Target 1	RGB(176,23,31)	UNKNOWN	SYBR	None
64	F4	Sample 8	RGB(142,56,142)			Target 1	RGB(176,23,31)	UNKNOWN	SYBR	None
65	F5	Sample 10	RGB(0,245,255)			Target 1	RGB(176,23,31)	UNKNOWN	SYBR	None
66	F6	Sample 12	RGB(238,238,0)			Target 1	RGB(176,23,31)	UNKNOWN	SYBR	None
67	F7	Sample 14	RGB(238,44,44)			Target 1	RGB(176,23,31)	UNKNOWN	SYBR	None
68	F8	Sample 16	RGB(238,18,137)			Target 1	RGB(176,23,31)	UNKNOWN	SYBR	None
69	F9	Sample 18	RGB(0,0,255)			Target 1	RGB(176,23,31)	UNKNOWN	SYBR	None
70	F10	Sample 20	RGB(255,127,0)			Target 1	RGB(176,23,31)	UNKNOWN	SYBR	None
71	F11
72	F12
73	G1	Sample 2	RGB(176,23,31)			Target 1	RGB(176,23,31)	UNKNOWN	SYBR	None
74	G2	Sample 4	RGB(0,139,69)			Target 1	RGB(176,23,31)	UNKNOWN	SYBR	None
75	G3	Sample 6	RGB(139,137,112)			Target 1	RGB(176,23,31)	UNKNOWN	SYBR	None
76	G4	Sample 8	RGB(142,56,142)			Target 1	RGB(176,23,31)	UNKNOWN	SYBR	None
77	G5	Sample 10	RGB(0,245,255)			Target 1	RGB(176,23,31)	UNKNOWN	SYBR	None
78	G6	Sample 12	RGB(238,238,0)			Target 1	RGB(176,23,31)	UNKNOWN	SYBR	None
79	G7	Sample 14	RGB(238,44,44)			Target 1	RGB(176,23,31)	UNKNOWN	SYBR	None
80	G8	Sample 16	RGB(238,18,137)			Target 1	RGB(176,23,31)	UNKNOWN	SYBR	None
81	G9	Sample 18	RGB(0,0,255)			Target 1	RGB(176,23,31)	UNKNOWN	SYBR	None
82	G10	Sample 20	RGB(255,127,0)			Target 1	RGB(176,23,31)	UNKNOWN	SYBR	None
83	G11
84	G12
85	H1	Sample 2	RGB(176,23,31)			Target 1	RGB(176,23,31)	UNKNOWN	SYBR	None
86	H2	Sample 4	RGB(0,139,69)			Target 1	RGB(176,23,31)	UNKNOWN	SYBR	None
87	H3	Sample 6	RGB(139,137,112)			Target 1	RGB(176,23,31)	UNKNOWN	SYBR	None
88	H4	Sample 8	RGB(142,56,142)			Target 1	RGB(176,23,31)	UNKNOWN	SYBR	None
89	H5	Sample 10	RGB(0,245,255)			Target 1	RGB(176,23,31)	UNKNOWN	SYBR	None
90	H6	Sample 12	RGB(238,238,0)			Target 1	RGB(176,23,31)	UNKNOWN	SYBR	None
91	H7	Sample 14	RGB(238,44,44)			Target 1	RGB(176,23,31)	UNKNOWN	SYBR	None
92	H8	Sample 16	RGB(238,18,137)			Target 1	RGB(176,23,31)	UNKNOWN	SYBR	None
93	H9	Sample 18	RGB(0,0,255)			Target 1	RGB(176,23,31)	UNKNOWN	SYBR	None
94	H10	Sample 20	RGB(255,127,0)			Target 1	RGB(176,23,31)	UNKNOWN	SYBR	None
95	H11
96	H12

## Sheet: Amplification Data
Block Type	96-Well 0.2-mL Block
Calibration Background is expired	No
Calibration Background performed on	09-15-2016
Calibration Pure Dye ABY is expired	No
Calibration Pure Dye ABY performed on	09-15-2016
Calibration Pure Dye FAM is expired	No
Calibration Pure Dye FAM performed on	09-15-2016
Calibration Pure Dye JUN is expired	No
Calibration Pure Dye JUN performed on	09-15-2016
Calibration Pure Dye NED is expired	No
Calibration Pure Dye NED performed on	09-15-2016
Calibration Pure Dye ROX is expired	No
Calibration Pure Dye ROX performed on	09-15-2016
Calibration Pure Dye SYBR is expired	No
Calibration Pure Dye SYBR performed on	09-15-2016
Calibration Pure Dye TAMRA is expired	No
Calibration Pure Dye TAMRA performed on	09-15-2016
Calibration Pure Dye VIC is expired	No
Calibration Pure Dye VIC performed on	09-15-2016
Calibration ROI is expired	No
Calibration ROI performed on	09-15-2016
Calibration Uniformity is expired	No
Calibration Uniformity performed on	09-15-2016
Chemistry	SYBR_GREEN
Date Created	2018-02-04 21:08:46 PM CST
Experiment Barcode
Experiment Comment
Experiment File Name	G:\wgh\小麦SYP基因家族鉴定与分析\定量结果\Q3\2018-02-02_100719 SNARE10.eds
Experiment Name	2018-02-02_100719
Experiment Run End Time	2018-02-04 05:01:44 AM CST
Experiment Type	Comparative Cт (ΔΔCт)
Instrument Name	272321075
Instrument Serial Number	272321075
Instrument Type	QuantStudio™ 3 System
Passive Reference	ROX
Post-read Stage/Step
Pre-read Stage/Step
Quantification Cycle Method	Ct
Signal Smoothing On	true
Stage where Melt Analysis is performed	Stage3
Stage/ Cycle where Ct Analysis is performed	Stage2, Step2
User Name
Well	Well Position	Cycle	Target Name	Rn	Delta Rn
1	A1	1	Target 1	0.391488	-0.0129037
1	A1	2	Target 1	0.398459	-0.00625463
1	A1	3	Target 1	0.406241	0.00120614
1	A1	4	Target 1	0.404149	-0.00120804
1	A1	5	Target 1	0.405024	-0.000655475
1	A1	6	Target 1	0.410882	0.0048809
1	A1	7	Target 1	0.408946	0.00262256
1	A1	8	Target 1	0.406006	-0.00063874
1	A1	9	Target 1	0.402075	-0.00489213
1	A1	10	Target 1	0.401844	-0.00544554
1	A1	11	Target 1	0.405034	-0.00257722
1	A1	12	Target 1	0.410541	0.00260791
1	A1	13	Target 1	0.411522	0.00326716
1	A1	14	Target 1	0.40978	0.0012034
1	A1	15	Target 1	0.410147	0.00124831
1	A1	16	Target 1	0.409684	0.000462985
1	A1	17	Target 1	0.406587	-0.002956
1	A1	18	Target 1	0.406846	-0.00301847
1	A1	19	Target 1	0.411404	0.00121682
1	A1	20	Target 1	0.413184	0.00267543
1	A1	21	Target 1	0.418379	0.00754823
1	A1	22	Target 1	0.432018	0.0208655
1	A1	23	Target 1	0.459474	0.0479995
1	A1	24	Target 1	0.501344	0.0895472
1	A1	25	Target 1	0.583362	0.171244
1	A1	26	Target 1	0.724463	0.312023
1	A1	27	Target 1	0.918968	0.506206
1	A1	28	Target 1	1.15702	0.743933
1	A1	29	Target 1	1.38534	0.971929
1	A1	30	Target 1	1.56007	1.14634
1	A1	31	Target 1	1.6724	1.25835
1	A1	32	Target 1	1.74272	1.32835
1	A1	33	Target 1	1.79713	1.38243
1	A1	34	Target 1	1.83879	1.42377
1	A1	35	Target 1	1.87031	1.45497
1	A1	36	Target 1	1.89423	1.47857
1	A1	37	Target 1	1.91215	1.49617
1	A1	38	Target 1	1.92561	1.50931
1	A1	39	Target 1	1.93693	1.5203
1	A1	40	Target 1	1.93815	1.5212
2	A2	1	Target 1	0.39123	-0.0197929
2	A2	2	Target 1	0.400609	-0.0106946
2	A2	3	Target 1	0.408752	-0.00283205
2	A2	4	Target 1	0.410811	-0.001054
2	A2	5	Target 1	0.411852	-0.000293998
2	A2	6	Target 1	0.415522	0.00309609
2	A2	7	Target 1	0.41604	0.00333339
2	A2	8	Target 1	0.412807	-0.000180892
2	A2	9	Target 1	0.411389	-0.00187952
2	A2	10	Target 1	0.411278	-0.00227058
2	A2	11	Target 1	0.411836	-0.00199367
2	A2	12	Target 1	0.415193	0.00108286
2	A2	13	Target 1	0.415751	0.00136036
2	A2	14	Target 1	0.417487	0.00281547
2	A2	15	Target 1	0.417629	0.00267697
2	A2	16	Target 1	0.416988	0.00175477
2	A2	17	Target 1	0.414779	-0.000735138
2	A2	18	Target 1	0.412885	-0.0029098
2	A2	19	Target 1	0.414852	-0.00122343
2	A2	20	Target 1	0.415609	-0.000746844
2	A2	21	Target 1	0.420295	0.00365896
2	A2	22	Target 1	0.430295	0.013378
2	A2	23	Target 1	0.449447	0.0322491
2	A2	24	Target 1	0.481335	0.0638564
2	A2	25	Target 1	0.54526	0.127501
2	A2	26	Target 1	0.654851	0.236811
2	A2	27	Target 1	0.821615	0.403295
2	A2	28	Target 1	1.04902	0.630416
2	A2	29	Target 1	1.29549	0.876606
2	A2	30	Target 1	1.50754	1.08838
2	A2	31	Target 1	1.65662	1.23718
2	A2	32	Target 1	1.75812	1.3384
2	A2	33	Target 1	1.82069	1.40068
2	A2	34	Target 1	1.87074	1.45045
2	A2	35	Target 1	1.90553	1.48497
2	A2	36	Target 1	1.93434	1.5135
2	A2	37	Target 1	1.95793	1.5368
2	A2	38	Target 1	1.97251	1.5511
2	A2	39	Target 1	1.98286	1.56117
2	A2	40	Target 1	1.98241	1.56045
3	A3	1	Target 1	0.38891	-0.0181308
3	A3	2	Target 1	0.395286	-0.0116409
3	A3	3	Target 1	0.403159	-0.00365281
3	A3	4	Target 1	0.404882	-0.00181529
3	A3	5	Target 1	0.406343	-0.000238921
3	A3	6	Target 1	0.40855	0.00208319
3	A3	7	Target 1	0.40815	0.00179718
3	A3	8	Target 1	0.406849	0.000611491
3	A3	9	Target 1	0.406498	0.00037507
3	A3	10	Target 1	0.406359	0.000350544
3	A3	11	Target 1	0.406237	0.000344018
3	A3	12	Target 1	0.407466	0.00168775
3	A3	13	Target 1	0.409401	0.00373683
3	A3	14	Target 1	0.404941	-0.000607478
3	A3	15	Target 1	0.403741	-0.00169318
3	A3	16	Target 1	0.404881	-0.000438259
3	A3	17	Target 1	0.404982	-0.000222579
3	A3	18	Target 1	0.40474	-0.000349685
3	A3	19	Target 1	0.404679	-0.00029595
3	A3	20	Target 1	0.403188	-0.00167192
3	A3	21	Target 1	0.405875	0.00112947
3	A3	22	Target 1	0.418598	0.0139678
3	A3	23	Target 1	0.429362	0.024846
3	A3	24	Target 1	0.453113	0.0487121
3	A3	25	Target 1	0.501946	0.0976601
3	A3	26	Target 1	0.586013	0.181841
3	A3	27	Target 1	0.726511	0.322455
3	A3	28	Target 1	0.923133	0.519192
3	A3	29	Target 1	1.15742	0.753595
3	A3	30	Target 1	1.3776	0.973891
3	A3	31	Target 1	1.54282	1.13923
3	A3	32	Target 1	1.65089	1.24741
3	A3	33	Target 1	1.72112	1.31775
3	A3	34	Target 1	1.77839	1.37514
3	A3	35	Target 1	1.82092	1.41778
3	A3	36	Target 1	1.85084	1.44782
3	A3	37	Target 1	1.87275	1.46984
3	A3	38	Target 1	1.89539	1.4926
3	A3	39	Target 1	1.90591	1.50323
3	A3	40	Target 1	1.91916	1.5166
4	A4	1	Target 1	0.420809	-0.0215096
4	A4	2	Target 1	0.429495	-0.0126889
4	A4	3	Target 1	0.439287	-0.00276233
4	A4	4	Target 1	0.440289	-0.00162599
4	A4	5	Target 1	0.439861	-0.0019193
4	A4	6	Target 1	0.44055	-0.00109648
4	A4	7	Target 1	0.441073	-0.000439117
4	A4	8	Target 1	0.442622	0.00124484
4	A4	9	Target 1	0.442538	0.00129531
4	A4	10	Target 1	0.442414	0.0013056
4	A4	11	Target 1	0.443943	0.00296875
4	A4	12	Target 1	0.444518	0.00367812
4	A4	13	Target 1	0.444585	0.00387992
4	A4	14	Target 1	0.440875	0.000304212
4	A4	15	Target 1	0.441021	0.000584958
4	A4	16	Target 1	0.443706	0.00340424
4	A4	17	Target 1	0.437114	-0.00305338
4	A4	18	Target 1	0.435072	-0.00496084
4	A4	19	Target 1	0.437892	-0.00200662
4	A4	20	Target 1	0.438962	-0.000801881
4	A4	21	Target 1	0.444899	0.00526871
4	A4	22	Target 1	0.453023	0.0135272
4	A4	23	Target 1	0.466226	0.0268647
4	A4	24	Target 1	0.498306	0.0590794
4	A4	25	Target 1	0.544342	0.10525
4	A4	26	Target 1	0.626244	0.187286
4	A4	27	Target 1	0.762061	0.323238
4	A4	28	Target 1	0.957336	0.518647
4	A4	29	Target 1	1.19856	0.760001
4	A4	30	Target 1	1.42251	0.984089
4	A4	31	Target 1	1.59155	1.15326
4	A4	32	Target 1	1.70466	1.2665
4	A4	33	Target 1	1.77857	1.34055
4	A4	34	Target 1	1.82775	1.38987
4	A4	35	Target 1	1.86106	1.42331
4	A4	36	Target 1	1.89129	1.45368
4	A4	37	Target 1	1.91678	1.4793
4	A4	38	Target 1	1.93052	1.49318
4	A4	39	Target 1	1.94261	1.5054
4	A4	40	Target 1	1.95091	1.51383
5	A5	1
5	A5	2
5	A5	3
5	A5	4
5	A5	5
5	A5	6
5	A5	7
5	A5	8
5	A5	9
5	A5	10
5	A5	11
5	A5	12
5	A5	13
5	A5	14
5	A5	15
5	A5	16
5	A5	17
5	A5	18
5	A5	19
5	A5	20
5	A5	21
5	A5	22
5	A5	23
5	A5	24
5	A5	25
5	A5	26
5	A5	27
5	A5	28
5	A5	29
5	A5	30
5	A5	31
5	A5	32
5	A5	33
5	A5	34
5	A5	35
5	A5	36
5	A5	37
5	A5	38
5	A5	39
5	A5	40
6	A6	1	Target 1	0.348856	-0.0187679
6	A6	2	Target 1	0.357187	-0.0109207
6	A6	3	Target 1	0.363894	-0.00469648
6	A6	4	Target 1	0.368256	-0.000818795
6	A6	5	Target 1	0.368967	-0.000591004
6	A6	6	Target 1	0.370043	1.26919e-06
6	A6	7	Target 1	0.37122	0.000694364
6	A6	8	Target 1	0.370908	-0.000100869
6	A6	9	Target 1	0.370693	-0.000800169
6	A6	10	Target 1	0.371443	-0.000533665
6	A6	11	Target 1	0.374826	0.00236561
6	A6	12	Target 1	0.377443	0.00449917
6	A6	13	Target 1	0.378073	0.00464631
6	A6	14	Target 1	0.377964	0.00405293
6	A6	15	Target 1	0.376954	0.00255946
6	A6	16	Target 1	0.374478	-0.000399871
6	A6	17	Target 1	0.37315	-0.00221214
6	A6	18	Target 1	0.372343	-0.00350239
6	A6	19	Target 1	0.372757	-0.00357185
6	A6	20	Target 1	0.375221	-0.00159189
6	A6	21	Target 1	0.382272	0.00497554
6	A6	22	Target 1	0.3927	0.0149201
6	A6	23	Target 1	0.408729	0.0304659
6	A6	24	Target 1	0.438932	0.060185
6	A6	25	Target 1	0.500893	0.121662
6	A6	26	Target 1	0.604026	0.224312
6	A6	27	Target 1	0.767929	0.387732
6	A6	28	Target 1	0.989084	0.608403
6	A6	29	Target 1	1.23101	0.849845
6	A6	30	Target 1	1.44658	1.06493
6	A6	31	Target 1	1.59421	1.21208
6	A6	32	Target 1	1.69841	1.3158
6	A6	33	Target 1	1.76969	1.38659
6	A6	34	Target 1	1.80645	1.42286
6	A6	35	Target 1	1.83525	1.45118
6	A6	36	Target 1	1.86834	1.48379
6	A6	37	Target 1	1.886	1.50097
6	A6	38	Target 1	1.90014	1.51462
6	A6	39	Target 1	1.915	1.529
6	A6	40	Target 1	1.92294	1.53645
7	A7	1	Target 1	0.373993	-0.0217308
7	A7	2	Target 1	0.383689	-0.0127162
7	A7	3	Target 1	0.390289	-0.00679817
7	A7	4	Target 1	0.395362	-0.00240684
7	A7	5	Target 1	0.397711	-0.0007399
7	A7	6	Target 1	0.400785	0.0016524
7	A7	7	Target 1	0.403149	0.00333493
7	A7	8	Target 1	0.40428	0.00378475
7	A7	9	Target 1	0.406764	0.00558634
7	A7	10	Target 1	0.402504	0.000645035
7	A7	11	Target 1	0.401354	-0.00118652
7	A7	12	Target 1	0.403744	0.000521435
7	A7	13	Target 1	0.404101	0.000196093
7	A7	14	Target 1	0.405472	0.00088552
7	A7	15	Target 1	0.405461	0.000192894
7	A7	16	Target 1	0.404561	-0.00138832
7	A7	17	Target 1	0.40425	-0.00238144
7	A7	18	Target 1	0.406159	-0.00115465
7	A7	19	Target 1	0.407231	-0.000764197
7	A7	20	Target 1	0.408697	2.06276e-05
7	A7	21	Target 1	0.416813	0.00745468
7	A7	22	Target 1	0.429855	0.0198151
7	A7	23	Target 1	0.44685	0.036128
7	A7	24	Target 1	0.481227	0.0698228
7	A7	25	Target 1	0.546589	0.134503
7	A7	26	Target 1	0.657756	0.244989
7	A7	27	Target 1	0.82037	0.406922
7	A7	28	Target 1	1.04058	0.626454
7	A7	29	Target 1	1.27112	0.856311
7	A7	30	Target 1	1.46462	1.04912
7	A7	31	Target 1	1.59742	1.18125
7	A7	32	Target 1	1.68699	1.27013
7	A7	33	Target 1	1.75235	1.33481
7	A7	34	Target 1	1.79893	1.38071
7	A7	35	Target 1	1.83138	1.41247
7	A7	36	Target 1	1.85886	1.43927
7	A7	37	Target 1	1.87755	1.45729
7	A7	38	Target 1	1.89397	1.47302
7	A7	39	Target 1	1.90666	1.48503
7	A7	40	Target 1	1.91594	1.49363
8	A8	1	Target 1	0.319395	-0.0116499
8	A8	2	Target 1	0.32389	-0.00764753
8	A8	3	Target 1	0.329593	-0.00243801
8	A8	4	Target 1	0.333322	0.00079913
8	A8	5	Target 1	0.334523	0.00150755
8	A8	6	Target 1	0.335402	0.00189371
8	A8	7	Target 1	0.334731	0.000729677
8	A8	8	Target 1	0.332091	-0.00240271
8	A8	9	Target 1	0.332444	-0.00254253
8	A8	10	Target 1	0.337329	0.00184946
8	A8	11	Target 1	0.339071	0.0030989
8	A8	12	Target 1	0.340889	0.00442441
8	A8	13	Target 1	0.339865	0.00290838
8	A8	14	Target 1	0.334166	-0.00328423
8	A8	15	Target 1	0.333326	-0.00461617
8	A8	16	Target 1	0.336487	-0.00194807
8	A8	17	Target 1	0.337303	-0.00162479
8	A8	18	Target 1	0.337274	-0.0021467
8	A8	19	Target 1	0.33772	-0.002193
8	A8	20	Target 1	0.338927	-0.00147856
8	A8	21	Target 1	0.342476	0.00157732
8	A8	22	Target 1	0.347277	0.00588625
8	A8	23	Target 1	0.354467	0.0125836
8	A8	24	Target 1	0.371603	0.0292266
8	A8	25	Target 1	0.407081	0.0642119
8	A8	26	Target 1	0.470164	0.126802
8	A8	27	Target 1	0.576725	0.232871
8	A8	28	Target 1	0.750611	0.406264
8	A8	29	Target 1	0.981345	0.636506
8	A8	30	Target 1	1.23115	0.885815
8	A8	31	Target 1	1.44569	1.09986
8	A8	32	Target 1	1.6073	1.26098
8	A8	33	Target 1	1.70422	1.35741
8	A8	34	Target 1	1.7668	1.4195
8	A8	35	Target 1	1.80757	1.45978
8	A8	36	Target 1	1.84386	1.49557
8	A8	37	Target 1	1.8751	1.52632
8	A8	38	Target 1	1.8985	1.54923
8	A8	39	Target 1	1.91604	1.56627
8	A8	40	Target 1	1.92612	1.57586
9	A9	1	Target 1	0.381938	-0.0285542
9	A9	2	Target 1	0.391872	-0.0194064
9	A9	3	Target 1	0.404161	-0.00790422
9	A9	4	Target 1	0.412624	-0.000228174
9	A9	5	Target 1	0.413388	-0.000251376
9	A9	6	Target 1	0.413672	-0.000753978
9	A9	7	Target 1	0.416961	0.00174794
9	A9	8	Target 1	0.419449	0.00344949
9	A9	9	Target 1	0.419732	0.00294611
9	A9	10	Target 1	0.419033	0.00145992
9	A9	11	Target 1	0.42032	0.00195977
9	A9	12	Target 1	0.421718	0.00257109
9	A9	13	Target 1	0.421123	0.00118986
9	A9	14	Target 1	0.421661	0.000940399
9	A9	15	Target 1	0.421623	0.000115545
9	A9	16	Target 1	0.422441	0.000146971
9	A9	17	Target 1	0.422206	-0.000874906
9	A9	18	Target 1	0.420888	-0.00297917
9	A9	19	Target 1	0.421119	-0.00353527
9	A9	20	Target 1	0.425646	0.000205054
9	A9	21	Target 1	0.432916	0.00668853
9	A9	22	Target 1	0.448558	0.0215438
9	A9	23	Target 1	0.477069	0.0492676
9	A9	24	Target 1	0.526842	0.0982539
9	A9	25	Target 1	0.6208	0.191425
9	A9	26	Target 1	0.764367	0.334205
9	A9	27	Target 1	0.966116	0.535167
9	A9	28	Target 1	1.20308	0.77134
9	A9	29	Target 1	1.42409	0.99157
9	A9	30	Target 1	1.58425	1.15094
9	A9	31	Target 1	1.68801	1.25392
9	A9	32	Target 1	1.76012	1.32524
9	A9	33	Target 1	1.81622	1.38055
9	A9	34	Target 1	1.85349	1.41704
9	A9	35	Target 1	1.88088	1.44364
9	A9	36	Target 1	1.90252	1.46449
9	A9	37	Target 1	1.91867	1.47985
9	A9	38	Target 1	1.93876	1.49916
9	A9	39	Target 1	1.95333	1.51294
9	A9	40	Target 1	1.95411	1.51293
10	A10	1	Target 1	0.37983	-0.0232665
10	A10	2	Target 1	0.386937	-0.0168843
10	A10	3	Target 1	0.398207	-0.00633985
10	A10	4	Target 1	0.403634	-0.00163831
10	A10	5	Target 1	0.405575	-0.000422182
10	A10	6	Target 1	0.408526	0.00180284
10	A10	7	Target 1	0.407477	2.86941e-05
10	A10	8	Target 1	0.408095	-7.91471e-05
10	A10	9	Target 1	0.41059	0.00169062
10	A10	10	Target 1	0.410869	0.0012444
10	A10	11	Target 1	0.412444	0.0020942
10	A10	12	Target 1	0.414635	0.00355935
10	A10	13	Target 1	0.41696	0.00515987
10	A10	14	Target 1	0.415977	0.00345099
10	A10	15	Target 1	0.414741	0.00148947
10	A10	16	Target 1	0.413092	-0.000885193
10	A10	17	Target 1	0.411668	-0.00303431
10	A10	18	Target 1	0.411142	-0.0042854
10	A10	19	Target 1	0.411999	-0.00415345
10	A10	20	Target 1	0.415588	-0.00129036
10	A10	21	Target 1	0.419211	0.00160778
10	A10	22	Target 1	0.425571	0.00724156
10	A10	23	Target 1	0.436341	0.0172869
10	A10	24	Target 1	0.45601	0.03623
10	A10	25	Target 1	0.50031	0.0798051
10	A10	26	Target 1	0.573617	0.152386
10	A10	27	Target 1	0.694504	0.272549
10	A10	28	Target 1	0.874441	0.45176
10	A10	29	Target 1	1.10766	0.684249
10	A10	30	Target 1	1.33573	0.911593
10	A10	31	Target 1	1.51481	1.08995
10	A10	32	Target 1	1.63681	1.21123
10	A10	33	Target 1	1.71896	1.29265
10	A10	34	Target 1	1.77568	1.34865
10	A10	35	Target 1	1.81606	1.3883
10	A10	36	Target 1	1.84633	1.41785
10	A10	37	Target 1	1.86721	1.438
10	A10	38	Target 1	1.8876	1.45766
10	A10	39	Target 1	1.90396	1.4733
10	A10	40	Target 1	1.90976	1.47837
11	A11	1
11	A11	2
11	A11	3
11	A11	4
11	A11	5
11	A11	6
11	A11	7
11	A11	8
11	A11	9
11	A11	10
11	A11	11
11	A11	12
11	A11	13
11	A11	14
11	A11	15
11	A11	16
11	A11	17
11	A11	18
11	A11	19
11	A11	20
11	A11	21
11	A11	22
11	A11	23
11	A11	24
11	A11	25
11	A11	26
11	A11	27
11	A11	28
11	A11	29
11	A11	30
11	A11	31
11	A11	32
11	A11	33
11	A11	34
11	A11	35
11	A11	36
11	A11	37
11	A11	38
11	A11	39
11	A11	40
12	A12	1
12	A12	2
12	A12	3
12	A12	4
12	A12	5
12	A12	6
12	A12	7
12	A12	8
12	A12	9
12	A12	10
12	A12	11
12	A12	12
12	A12	13
12	A12	14
12	A12	15
12	A12	16
12	A12	17
12	A12	18
12	A12	19
12	A12	20
12	A12	21
12	A12	22
12	A12	23
12	A12	24
12	A12	25
12	A12	26
12	A12	27
12	A12	28
12	A12	29
12	A12	30
12	A12	31
12	A12	32
12	A12	33
12	A12	34
12	A12	35
12	A12	36
12	A12	37
12	A12	38
12	A12	39
12	A12	40
13	B1	1	Target 1	0.387319	-0.0159306
13	B1	2	Target 1	0.391746	-0.0110649
13	B1	3	Target 1	0.396763	-0.00560854
13	B1	4	Target 1	0.402995	0.00106211
13	B1	5	Target 1	0.403642	0.00214756
13	B1	6	Target 1	0.400093	-0.000961961
13	B1	7	Target 1	0.400084	-0.000532039
13	B1	8	Target 1	0.403899	0.00372191
13	B1	9	Target 1	0.402398	0.00265891
13	B1	10	Target 1	0.401039	0.00173885
13	B1	11	Target 1	0.400793	0.00193235
13	B1	12	Target 1	0.401251	0.00282877
13	B1	13	Target 1	0.399324	0.00134082
13	B1	14	Target 1	0.393741	-0.00380316
13	B1	15	Target 1	0.392543	-0.00456268
13	B1	16	Target 1	0.392169	-0.00449757
13	B1	17	Target 1	0.392525	-0.00370263
13	B1	18	Target 1	0.394903	-0.000886224
13	B1	19	Target 1	0.397669	0.00231856
13	B1	20	Target 1	0.399716	0.00480496
13	B1	21	Target 1	0.404013	0.00954049
13	B1	22	Target 1	0.418568	0.024534
13	B1	23	Target 1	0.44384	0.050245
13	B1	24	Target 1	0.488432	0.0952762
13	B1	25	Target 1	0.571961	0.179244
13	B1	26	Target 1	0.705142	0.312864
13	B1	27	Target 1	0.892508	0.500669
13	B1	28	Target 1	1.11757	0.726172
13	B1	29	Target 1	1.33657	0.945613
13	B1	30	Target 1	1.50587	1.11535
13	B1	31	Target 1	1.61611	1.22603
13	B1	32	Target 1	1.68929	1.29964
13	B1	33	Target 1	1.74827	1.35907
13	B1	34	Target 1	1.78957	1.4008
13	B1	35	Target 1	1.81767	1.42934
13	B1	36	Target 1	1.84508	1.45719
13	B1	37	Target 1	1.8658	1.47835
13	B1	38	Target 1	1.88019	1.49318
13	B1	39	Target 1	1.88617	1.4996
13	B1	40	Target 1	1.88939	1.50325
14	B2	1	Target 1	0.359953	-0.0155157
14	B2	2	Target 1	0.364856	-0.0109989
14	B2	3	Target 1	0.371763	-0.00447804
14	B2	4	Target 1	0.37505	-0.00157721
14	B2	5	Target 1	0.375843	-0.00117058
14	B2	6	Target 1	0.376553	-0.000847146
14	B2	7	Target 1	0.3768	-0.000986009
14	B2	8	Target 1	0.379716	0.00154348
14	B2	9	Target 1	0.384186	0.00562731
14	B2	10	Target 1	0.38523	0.00628509
14	B2	11	Target 1	0.384725	0.00539372
14	B2	12	Target 1	0.384582	0.00486415
14	B2	13	Target 1	0.382742	0.00263805
14	B2	14	Target 1	0.37683	-0.00365991
14	B2	15	Target 1	0.372145	-0.00873136
14	B2	16	Target 1	0.371977	-0.00928534
14	B2	17	Target 1	0.377669	-0.00398021
14	B2	18	Target 1	0.385139	0.00310379
14	B2	19	Target 1	0.385315	0.00289364
14	B2	20	Target 1	0.385174	0.0023666
14	B2	21	Target 1	0.388945	0.00575091
14	B2	22	Target 1	0.401551	0.0179708
14	B2	23	Target 1	0.421937	0.0379705
14	B2	24	Target 1	0.456935	0.0725826
14	B2	25	Target 1	0.514758	0.130019
14	B2	26	Target 1	0.621206	0.236081
14	B2	27	Target 1	0.788667	0.403155
14	B2	28	Target 1	1.00681	0.620908
14	B2	29	Target 1	1.2475	0.861212
14	B2	30	Target 1	1.4582	1.07153
14	B2	31	Target 1	1.60783	1.22078
14	B2	32	Target 1	1.70584	1.3184
14	B2	33	Target 1	1.77018	1.38235
14	B2	34	Target 1	1.81718	1.42896
14	B2	35	Target 1	1.85009	1.46148
14	B2	36	Target 1	1.88033	1.49135
14	B2	37	Target 1	1.90287	1.5135
14	B2	38	Target 1	1.92151	1.53175
14	B2	39	Target 1	1.92819	1.53805
14	B2	40	Target 1	1.93119	1.54065
15	B3	1	Target 1	0.392494	-0.0203276
15	B3	2	Target 1	0.40091	-0.0118495
15	B3	3	Target 1	0.408875	-0.00382156
15	B3	4	Target 1	0.413548	0.000913468
15	B3	5	Target 1	0.415264	0.00269231
15	B3	6	Target 1	0.413304	0.000794143
15	B3	7	Target 1	0.413194	0.000746729
15	B3	8	Target 1	0.413584	0.0011994
15	B3	9	Target 1	0.413313	0.000990784
15	B3	10	Target 1	0.41301	0.000750549
15	B3	11	Target 1	0.412669	0.000472108
15	B3	12	Target 1	0.412436	0.00030161
15	B3	13	Target 1	0.411111	-0.000961023
15	B3	14	Target 1	0.410218	-0.00179179
15	B3	15	Target 1	0.410339	-0.001608
15	B3	16	Target 1	0.409886	-0.00199948
15	B3	17	Target 1	0.409494	-0.00232855
15	B3	18	Target 1	0.409672	-0.0020885
15	B3	19	Target 1	0.410762	-0.000935322
15	B3	20	Target 1	0.413604	0.001969
15	B3	21	Target 1	0.416277	0.00470411
15	B3	22	Target 1	0.420949	0.00943857
15	B3	23	Target 1	0.432419	0.0209714
15	B3	24	Target 1	0.460534	0.0491484
15	B3	25	Target 1	0.505402	0.0940791
15	B3	26	Target 1	0.59142	0.18016
15	B3	27	Target 1	0.733114	0.321916
15	B3	28	Target 1	0.934883	0.523747
15	B3	29	Target 1	1.17199	0.760916
15	B3	30	Target 1	1.39941	0.9884
15	B3	31	Target 1	1.57022	1.15927
15	B3	32	Target 1	1.68572	1.27483
15	B3	33	Target 1	1.7658	1.35498
15	B3	34	Target 1	1.82052	1.40976
15	B3	35	Target 1	1.86234	1.45164
15	B3	36	Target 1	1.89872	1.48808
15	B3	37	Target 1	1.92962	1.51904
15	B3	38	Target 1	1.95195	1.54144
15	B3	39	Target 1	1.96718	1.55673
15	B3	40	Target 1	1.97146	1.56107
16	B4	1	Target 1	0.4158	-0.023146
16	B4	2	Target 1	0.424307	-0.0150748
16	B4	3	Target 1	0.436522	-0.00329422
16	B4	4	Target 1	0.43941	-0.000841906
16	B4	5	Target 1	0.439647	-0.00104033
16	B4	6	Target 1	0.439737	-0.00138586
16	B4	7	Target 1	0.439347	-0.00221123
16	B4	8	Target 1	0.441358	-0.00063481
16	B4	9	Target 1	0.446965	0.00453634
16	B4	10	Target 1	0.447287	0.00442273
16	B4	11	Target 1	0.446361	0.0030613
16	B4	12	Target 1	0.447491	0.00375647
16	B4	13	Target 1	0.446542	0.0023721
16	B4	14	Target 1	0.444799	0.000194202
16	B4	15	Target 1	0.441462	-0.00357847
16	B4	16	Target 1	0.441716	-0.00375994
16	B4	17	Target 1	0.447279	0.001368
16	B4	18	Target 1	0.447266	0.00091974
16	B4	19	Target 1	0.445113	-0.00166889
16	B4	20	Target 1	0.445002	-0.00221523
16	B4	21	Target 1	0.451008	0.00335536
16	B4	22	Target 1	0.4612	0.0131121
16	B4	23	Target 1	0.472697	0.024174
16	B4	24	Target 1	0.494264	0.0453055
16	B4	25	Target 1	0.537167	0.0877728
16	B4	26	Target 1	0.621714	0.171885
16	B4	27	Target 1	0.757674	0.30741
16	B4	28	Target 1	0.952379	0.50168
16	B4	29	Target 1	1.1872	0.736068
16	B4	30	Target 1	1.40758	0.956008
16	B4	31	Target 1	1.57907	1.12706
16	B4	32	Target 1	1.69609	1.24365
16	B4	33	Target 1	1.77241	1.31953
16	B4	34	Target 1	1.82899	1.37568
16	B4	35	Target 1	1.86834	1.4146
16	B4	36	Target 1	1.89895	1.44477
16	B4	37	Target 1	1.92755	1.47293
16	B4	38	Target 1	1.94573	1.49067
16	B4	39	Target 1	1.95936	1.50387
16	B4	40	Target 1	1.96689	1.51097
17	B5	1	Target 1	0.33812	-0.0227772
17	B5	2	Target 1	0.345112	-0.0167418
17	B5	3	Target 1	0.357125	-0.00568532
17	B5	4	Target 1	0.362398	-0.00136919
17	B5	5	Target 1	0.365741	0.00101748
17	B5	6	Target 1	0.366248	0.000567092
17	B5	7	Target 1	0.368691	0.002054
17	B5	8	Target 1	0.371585	0.00399051
17	B5	9	Target 1	0.371708	0.00315671
17	B5	10	Target 1	0.371071	0.00156289
17	B5	11	Target 1	0.371456	0.000991862
17	B5	12	Target 1	0.372659	0.0012378
17	B5	13	Target 1	0.372596	0.000217978
17	B5	14	Target 1	0.372207	-0.00112782
17	B5	15	Target 1	0.371901	-0.0023906
17	B5	16	Target 1	0.373656	-0.0015923
17	B5	17	Target 1	0.373477	-0.00272841
17	B5	18	Target 1	0.373345	-0.00381735
17	B5	19	Target 1	0.374584	-0.00353472
17	B5	20	Target 1	0.381029	0.00195321
17	B5	21	Target 1	0.385528	0.00549618
17	B5	22	Target 1	0.390384	0.00939511
17	B5	23	Target 1	0.403521	0.0215754
17	B5	24	Target 1	0.435886	0.0529837
17	B5	25	Target 1	0.484552	0.100693
17	B5	26	Target 1	0.572868	0.188052
17	B5	27	Target 1	0.709492	0.323719
17	B5	28	Target 1	0.908065	0.521336
17	B5	29	Target 1	1.13271	0.745021
17	B5	30	Target 1	1.33664	0.947999
17	B5	31	Target 1	1.4926	1.103
17	B5	32	Target 1	1.60067	1.21011
17	B5	33	Target 1	1.68368	1.29217
17	B5	34	Target 1	1.74372	1.35125
17	B5	35	Target 1	1.78627	1.39284
17	B5	36	Target 1	1.81982	1.42543
17	B5	37	Target 1	1.84691	1.45157
17	B5	38	Target 1	1.86789	1.47159
17	B5	39	Target 1	1.88728	1.49003
17	B5	40	Target 1	1.89344	1.49523
18	B6	1	Target 1	0.340575	-0.0187999
18	B6	2	Target 1	0.345892	-0.0143044
18	B6	3	Target 1	0.356331	-0.00468592
18	B6	4	Target 1	0.362059	0.000220791
18	B6	5	Target 1	0.360239	-0.0024202
18	B6	6	Target 1	0.360917	-0.00256317
18	B6	7	Target 1	0.366003	0.00170262
18	B6	8	Target 1	0.367003	0.0018814
18	B6	9	Target 1	0.367775	0.00183273
18	B6	10	Target 1	0.367679	0.000915239
18	B6	11	Target 1	0.369332	0.00174726
18	B6	12	Target 1	0.373318	0.00491227
18	B6	13	Target 1	0.37315	0.00392381
18	B6	14	Target 1	0.372517	0.00246949
18	B6	15	Target 1	0.371118	0.00024951
18	B6	16	Target 1	0.370184	-0.00150504
18	B6	17	Target 1	0.369292	-0.00321775
18	B6	18	Target 1	0.369537	-0.00379357
18	B6	19	Target 1	0.37315	-0.00100201
18	B6	20	Target 1	0.374305	-0.000667453
18	B6	21	Target 1	0.379381	0.00358719
18	B6	22	Target 1	0.38985	0.0132354
18	B6	23	Target 1	0.403704	0.026268
18	B6	24	Target 1	0.430541	0.0522848
18	B6	25	Target 1	0.491422	0.112345
18	B6	26	Target 1	0.587922	0.208024
18	B6	27	Target 1	0.743809	0.36309
18	B6	28	Target 1	0.965445	0.583905
18	B6	29	Target 1	1.21032	0.827956
18	B6	30	Target 1	1.42999	1.04681
18	B6	31	Target 1	1.58639	1.20239
18	B6	32	Target 1	1.6899	1.30507
18	B6	33	Target 1	1.76191	1.37627
18	B6	34	Target 1	1.8117	1.42523
18	B6	35	Target 1	1.84761	1.46032
18	B6	36	Target 1	1.88226	1.49415
18	B6	37	Target 1	1.90389	1.51496
18	B6	38	Target 1	1.91647	1.52672
18	B6	39	Target 1	1.93351	1.54294
18	B6	40	Target 1	1.94265	1.55125
19	B7	1	Target 1	0.364146	-0.0229072
19	B7	2	Target 1	0.372669	-0.0152467
19	B7	3	Target 1	0.381808	-0.00697057
19	B7	4	Target 1	0.390904	0.00126208
19	B7	5	Target 1	0.391652	0.00114704
19	B7	6	Target 1	0.391174	-0.00019398
19	B7	7	Target 1	0.393029	0.000798492
19	B7	8	Target 1	0.394628	0.00153428
19	B7	9	Target 1	0.396559	0.00260286
19	B7	10	Target 1	0.396457	0.00163807
19	B7	11	Target 1	0.395719	3.70816e-05
19	B7	12	Target 1	0.397429	0.000884178
19	B7	13	Target 1	0.39957	0.00216239
19	B7	14	Target 1	0.400541	0.00227004
19	B7	15	Target 1	0.399482	0.000348525
19	B7	16	Target 1	0.397445	-0.00255128
19	B7	17	Target 1	0.396664	-0.0041955
19	B7	18	Target 1	0.399057	-0.00266471
19	B7	19	Target 1	0.402812	0.000226852
19	B7	20	Target 1	0.405112	0.00166415
19	B7	21	Target 1	0.409754	0.0054435
19	B7	22	Target 1	0.418472	0.0132988
19	B7	23	Target 1	0.441141	0.0351048
19	B7	24	Target 1	0.473256	0.066357
19	B7	25	Target 1	0.535801	0.128039
19	B7	26	Target 1	0.644446	0.235821
19	B7	27	Target 1	0.812348	0.40286
19	B7	28	Target 1	1.03291	0.622557
19	B7	29	Target 1	1.26716	0.855947
19	B7	30	Target 1	1.45948	1.0474
19	B7	31	Target 1	1.60085	1.18791
19	B7	32	Target 1	1.69122	1.27742
19	B7	33	Target 1	1.75663	1.34196
19	B7	34	Target 1	1.80949	1.39397
19	B7	35	Target 1	1.84394	1.42755
19	B7	36	Target 1	1.87263	1.45537
19	B7	37	Target 1	1.893	1.47488
19	B7	38	Target 1	1.90651	1.48753
19	B7	39	Target 1	1.91905	1.49921
19	B7	40	Target 1	1.92656	1.50585
20	B8	1	Target 1	0.292686	-0.0231076
20	B8	2	Target 1	0.297781	-0.0187529
20	B8	3	Target 1	0.307087	-0.0101886
20	B8	4	Target 1	0.31934	0.00132372
20	B8	5	Target 1	0.322607	0.00384995
20	B8	6	Target 1	0.32418	0.004682
20	B8	7	Target 1	0.324608	0.00436854
20	B8	8	Target 1	0.324507	0.00352645
20	B8	9	Target 1	0.322949	0.00122771
20	B8	10	Target 1	0.322218	-0.000244822
20	B8	11	Target 1	0.324089	0.00088591
20	B8	12	Target 1	0.32561	0.00166566
20	B8	13	Target 1	0.324406	-0.000279238
20	B8	14	Target 1	0.321068	-0.00435843
20	B8	15	Target 1	0.320345	-0.00582291
20	B8	16	Target 1	0.322638	-0.00427051
20	B8	17	Target 1	0.324207	-0.00344308
20	B8	18	Target 1	0.32671	-0.00168039
20	B8	19	Target 1	0.32843	-0.000701824
20	B8	20	Target 1	0.330268	0.000394873
20	B8	21	Target 1	0.334702	0.00408863
20	B8	22	Target 1	0.336331	0.0049763
20	B8	23	Target 1	0.3433	0.0112041
20	B8	24	Target 1	0.363452	0.0306148
20	B8	25	Target 1	0.392398	0.0588202
20	B8	26	Target 1	0.449161	0.114842
20	B8	27	Target 1	0.549512	0.214452
20	B8	28	Target 1	0.704547	0.368746
20	B8	29	Target 1	0.911736	0.575194
20	B8	30	Target 1	1.13764	0.800355
20	B8	31	Target 1	1.33273	0.994708
20	B8	32	Target 1	1.47821	1.13945
20	B8	33	Target 1	1.57746	1.23796
20	B8	34	Target 1	1.64758	1.30733
20	B8	35	Target 1	1.70303	1.36205
20	B8	36	Target 1	1.7474	1.40567
20	B8	37	Target 1	1.77959	1.43712
20	B8	38	Target 1	1.80423	1.46102
20	B8	39	Target 1	1.82393	1.47998
20	B8	40	Target 1	1.8311	1.4864
21	B9	1	Target 1	0.374362	-0.0249698
21	B9	2	Target 1	0.383119	-0.0171122
21	B9	3	Target 1	0.395123	-0.00600663
21	B9	4	Target 1	0.401359	-0.000670487
21	B9	5	Target 1	0.402644	-0.000284923
21	B9	6	Target 1	0.403653	-0.000174465
21	B9	7	Target 1	0.406103	0.00137619
21	B9	8	Target 1	0.408955	0.00332894
21	B9	9	Target 1	0.410644	0.00411797
21	B9	10	Target 1	0.410031	0.00260661
21	B9	11	Target 1	0.410267	0.00194272
21	B9	12	Target 1	0.413856	0.00463242
21	B9	13	Target 1	0.410758	0.000635015
21	B9	14	Target 1	0.40672	-0.00430212
21	B9	15	Target 1	0.40622	-0.00570085
21	B9	16	Target 1	0.409523	-0.00329695
21	B9	17	Target 1	0.413515	-0.000204472
21	B9	18	Target 1	0.413936	-0.000682877
21	B9	19	Target 1	0.416368	0.000850374
21	B9	20	Target 1	0.418251	0.00183353
21	B9	21	Target 1	0.424535	0.00721835
21	B9	22	Target 1	0.439688	0.0214723
21	B9	23	Target 1	0.470026	0.0509113
21	B9	24	Target 1	0.523936	0.103922
21	B9	25	Target 1	0.616557	0.195643
21	B9	26	Target 1	0.764133	0.34232
21	B9	27	Target 1	0.973239	0.550527
21	B9	28	Target 1	1.21589	0.792282
21	B9	29	Target 1	1.43311	1.0086
21	B9	30	Target 1	1.59132	1.16591
21	B9	31	Target 1	1.70096	1.27465
21	B9	32	Target 1	1.77806	1.35086
21	B9	33	Target 1	1.8355	1.4074
21	B9	34	Target 1	1.8733	1.4443
21	B9	35	Target 1	1.90067	1.47077
21	B9	36	Target 1	1.92335	1.49254
21	B9	37	Target 1	1.94133	1.50963
21	B9	38	Target 1	1.95398	1.52137
21	B9	39	Target 1	1.96269	1.52918
21	B9	40	Target 1	1.96898	1.53458
22	B10	1	Target 1	0.373884	-0.0283966
22	B10	2	Target 1	0.384732	-0.0183682
22	B10	3	Target 1	0.395796	-0.00812497
22	B10	4	Target 1	0.405161	0.000419761
22	B10	5	Target 1	0.406283	0.000721704
22	B10	6	Target 1	0.406286	-9.59075e-05
22	B10	7	Target 1	0.408682	0.00147976
22	B10	8	Target 1	0.409378	0.00135547
22	B10	9	Target 1	0.410367	0.00152458
22	B10	10	Target 1	0.411892	0.00222903
22	B10	11	Target 1	0.411935	0.00145118
22	B10	12	Target 1	0.414386	0.00308192
22	B10	13	Target 1	0.4137	0.00157599
22	B10	14	Target 1	0.414095	0.00115106
22	B10	15	Target 1	0.413888	0.00012301
22	B10	16	Target 1	0.414167	-0.000417976
22	B10	17	Target 1	0.413987	-0.00141822
22	B10	18	Target 1	0.415697	-0.000528333
22	B10	19	Target 1	0.415122	-0.00192378
22	B10	20	Target 1	0.415262	-0.00260427
22	B10	21	Target 1	0.421007	0.00232055
22	B10	22	Target 1	0.429432	0.00992477
22	B10	23	Target 1	0.444963	0.0246356
22	B10	24	Target 1	0.466618	0.0454707
22	B10	25	Target 1	0.509724	0.0877559
22	B10	26	Target 1	0.587801	0.165012
22	B10	27	Target 1	0.716821	0.293213
22	B10	28	Target 1	0.909657	0.485228
22	B10	29	Target 1	1.1478	0.722555
22	B10	30	Target 1	1.37871	0.952644
22	B10	31	Target 1	1.55832	1.13143
22	B10	32	Target 1	1.67646	1.24875
22	B10	33	Target 1	1.7585	1.32996
22	B10	34	Target 1	1.81832	1.38897
22	B10	35	Target 1	1.86027	1.4301
22	B10	36	Target 1	1.88773	1.45674
22	B10	37	Target 1	1.91168	1.47986
22	B10	38	Target 1	1.92918	1.49654
22	B10	39	Target 1	1.94218	1.50872
22	B10	40	Target 1	1.94736	1.51309
23	B11	1
23	B11	2
23	B11	3
23	B11	4
23	B11	5
23	B11	6
23	B11	7
23	B11	8
23	B11	9
23	B11	10
23	B11	11
23	B11	12
23	B11	13
23	B11	14
23	B11	15
23	B11	16
23	B11	17
23	B11	18
23	B11	19
23	B11	20
23	B11	21
23	B11	22
23	B11	23
23	B11	24
23	B11	25
23	B11	26
23	B11	27
23	B11	28
23	B11	29
23	B11	30
23	B11	31
23	B11	32
23	B11	33
23	B11	34
23	B11	35
23	B11	36
23	B11	37
23	B11	38
23	B11	39
23	B11	40
24	B12	1
24	B12	2
24	B12	3
24	B12	4
24	B12	5
24	B12	6
24	B12	7
24	B12	8
24	B12	9
24	B12	10
24	B12	11
24	B12	12
24	B12	13
24	B12	14
24	B12	15
24	B12	16
24	B12	17
24	B12	18
24	B12	19
24	B12	20
24	B12	21
24	B12	22
24	B12	23
24	B12	24
24	B12	25
24	B12	26
24	B12	27
24	B12	28
24	B12	29
24	B12	30
24	B12	31
24	B12	32
24	B12	33
24	B12	34
24	B12	35
24	B12	36
24	B12	37
24	B12	38
24	B12	39
24	B12	40
25	C1	1	Target 1	0.371709	-0.0203585
25	C1	2	Target 1	0.378965	-0.013044
25	C1	3	Target 1	0.388644	-0.00330741
25	C1	4	Target 1	0.390993	-0.000900129
25	C1	5	Target 1	0.393118	0.00128304
25	C1	6	Target 1	0.393443	0.00166582
25	C1	7	Target 1	0.394088	0.00236901
25	C1	8	Target 1	0.394289	0.00262849
25	C1	9	Target 1	0.392729	0.00112654
25	C1	10	Target 1	0.392326	0.000781791
25	C1	11	Target 1	0.393311	0.00182445
25	C1	12	Target 1	0.388184	-0.0032445
25	C1	13	Target 1	0.38766	-0.00371029
25	C1	14	Target 1	0.392035	0.000722988
25	C1	15	Target 1	0.390351	-0.00090276
25	C1	16	Target 1	0.38919	-0.00200634
25	C1	17	Target 1	0.388754	-0.00238367
25	C1	18	Target 1	0.38899	-0.00209035
25	C1	19	Target 1	0.391575	0.000552991
25	C1	20	Target 1	0.396554	0.00559033
25	C1	21	Target 1	0.399946	0.00904051
25	C1	22	Target 1	0.415273	0.0244249
25	C1	23	Target 1	0.438915	0.0481258
25	C1	24	Target 1	0.47811	0.0873789
25	C1	25	Target 1	0.560118	0.169444
25	C1	26	Target 1	0.694795	0.30418
25	C1	27	Target 1	0.886514	0.495956
25	C1	28	Target 1	1.10983	0.719331
25	C1	29	Target 1	1.33686	0.946416
25	C1	30	Target 1	1.51208	1.12169
25	C1	31	Target 1	1.62906	1.23874
25	C1	32	Target 1	1.71172	1.32145
25	C1	33	Target 1	1.76781	1.3776
25	C1	34	Target 1	1.80533	1.41518
25	C1	35	Target 1	1.83117	1.44108
25	C1	36	Target 1	1.85497	1.46494
25	C1	37	Target 1	1.8794	1.48942
25	C1	38	Target 1	1.89527	1.50535
25	C1	39	Target 1	1.91078	1.52092
25	C1	40	Target 1	1.91144	1.52163
26	C2	1	Target 1	0.371671	-0.0156518
26	C2	2	Target 1	0.379098	-0.00778896
26	C2	3	Target 1	0.38703	0.000578973
26	C2	4	Target 1	0.388139	0.00212429
26	C2	5	Target 1	0.385329	-0.000250325
26	C2	6	Target 1	0.384133	-0.00100968
26	C2	7	Target 1	0.384559	-0.000147734
26	C2	8	Target 1	0.386693	0.00242257
26	C2	9	Target 1	0.38611	0.00227571
26	C2	10	Target 1	0.38214	-0.00125905
26	C2	11	Target 1	0.380904	-0.00205831
26	C2	12	Target 1	0.381737	-0.000790035
26	C2	13	Target 1	0.380862	-0.00122884
26	C2	14	Target 1	0.38119	-0.000464612
26	C2	15	Target 1	0.3801	-0.00111799
26	C2	16	Target 1	0.376137	-0.00464551
26	C2	17	Target 1	0.376591	-0.00375516
26	C2	18	Target 1	0.381597	0.00168699
26	C2	19	Target 1	0.382239	0.00276465
26	C2	20	Target 1	0.383912	0.00487406
26	C2	21	Target 1	0.390591	0.0119884
26	C2	22	Target 1	0.394826	0.0166597
26	C2	23	Target 1	0.413604	0.0358738
26	C2	24	Target 1	0.4467	0.0694055
26	C2	25	Target 1	0.509471	0.132613
26	C2	26	Target 1	0.615162	0.23874
26	C2	27	Target 1	0.775447	0.399461
26	C2	28	Target 1	0.980764	0.605215
26	C2	29	Target 1	1.19859	0.823474
26	C2	30	Target 1	1.38305	1.00838
26	C2	31	Target 1	1.51067	1.13643
26	C2	32	Target 1	1.5985	1.2247
26	C2	33	Target 1	1.66383	1.29046
26	C2	34	Target 1	1.71126	1.33833
26	C2	35	Target 1	1.74722	1.37472
26	C2	36	Target 1	1.7734	1.40134
26	C2	37	Target 1	1.8064	1.43477
26	C2	38	Target 1	1.82329	1.4521
26	C2	39	Target 1	1.82549	1.45474
26	C2	40	Target 1	1.83054	1.46022
27	C3	1	Target 1	0.373299	-0.0241429
27	C3	2	Target 1	0.380464	-0.0175091
27	C3	3	Target 1	0.390488	-0.00801736
27	C3	4	Target 1	0.398144	-0.000894267
27	C3	5	Target 1	0.400541	0.000971578
27	C3	6	Target 1	0.40188	0.00177765
27	C3	7	Target 1	0.401562	0.000927611
27	C3	8	Target 1	0.401361	0.000194901
27	C3	9	Target 1	0.402716	0.00101775
27	C3	10	Target 1	0.407865	0.00563447
27	C3	11	Target 1	0.408058	0.00529521
27	C3	12	Target 1	0.403522	0.000227547
27	C3	13	Target 1	0.402503	-0.00132365
27	C3	14	Target 1	0.4062	0.00184163
27	C3	15	Target 1	0.40511	0.000219383
27	C3	16	Target 1	0.40301	-0.00241314
27	C3	17	Target 1	0.402745	-0.00320989
27	C3	18	Target 1	0.40544	-0.00104689
27	C3	19	Target 1	0.405836	-0.00118322
27	C3	20	Target 1	0.406937	-0.000613718
27	C3	21	Target 1	0.408678	0.000594389
27	C3	22	Target 1	0.417509	0.00889381
27	C3	23	Target 1	0.429395	0.0202474
27	C3	24	Target 1	0.457577	0.0478975
27	C3	25	Target 1	0.509624	0.099413
27	C3	26	Target 1	0.601418	0.190674
27	C3	27	Target 1	0.744768	0.333492
27	C3	28	Target 1	0.951767	0.539959
27	C3	29	Target 1	1.19307	0.780735
27	C3	30	Target 1	1.41044	0.997571
27	C3	31	Target 1	1.57316	1.15975
27	C3	32	Target 1	1.68076	1.26682
27	C3	33	Target 1	1.75688	1.34241
27	C3	34	Target 1	1.80631	1.39131
27	C3	35	Target 1	1.8512	1.43567
27	C3	36	Target 1	1.88721	1.47115
27	C3	37	Target 1	1.91076	1.49416
27	C3	38	Target 1	1.92504	1.50791
27	C3	39	Target 1	1.93892	1.52126
27	C3	40	Target 1	1.95059	1.5324
28	C4	1	Target 1	0.379717	-0.0260779
28	C4	2	Target 1	0.389234	-0.017634
28	C4	3	Target 1	0.400196	-0.00774528
28	C4	4	Target 1	0.407531	-0.00148302
28	C4	5	Target 1	0.409116	-0.000970694
28	C4	6	Target 1	0.411377	0.0002171
28	C4	7	Target 1	0.412359	0.000126284
28	C4	8	Target 1	0.416153	0.00284744
28	C4	9	Target 1	0.416241	0.00186175
28	C4	10	Target 1	0.417949	0.00249704
28	C4	11	Target 1	0.419775	0.0032504
28	C4	12	Target 1	0.421172	0.00357446
28	C4	13	Target 1	0.420733	0.00206157
28	C4	14	Target 1	0.42414	0.00439604
28	C4	15	Target 1	0.423331	0.0025141
28	C4	16	Target 1	0.419763	-0.00212714
28	C4	17	Target 1	0.419281	-0.00368241
28	C4	18	Target 1	0.42242	-0.00161625
28	C4	19	Target 1	0.422249	-0.00286018
28	C4	20	Target 1	0.423401	-0.00278124
28	C4	21	Target 1	0.427175	-7.99665e-05
28	C4	22	Target 1	0.432284	0.00395598
28	C4	23	Target 1	0.447288	0.017887
28	C4	24	Target 1	0.472305	0.0418308
28	C4	25	Target 1	0.524626	0.0930787
28	C4	26	Target 1	0.614367	0.181747
28	C4	27	Target 1	0.752087	0.318394
28	C4	28	Target 1	0.953377	0.518611
28	C4	29	Target 1	1.19703	0.761194
28	C4	30	Target 1	1.41427	0.977355
28	C4	31	Target 1	1.57881	1.14082
28	C4	32	Target 1	1.68895	1.24989
28	C4	33	Target 1	1.76839	1.32826
28	C4	34	Target 1	1.82907	1.38787
28	C4	35	Target 1	1.87047	1.42819
28	C4	36	Target 1	1.90053	1.45718
28	C4	37	Target 1	1.92745	1.48302
28	C4	38	Target 1	1.94622	1.50073
28	C4	39	Target 1	1.95632	1.50975
28	C4	40	Target 1	1.96184	1.5142
29	C5	1	Target 1	0.373054	-0.0270575
29	C5	2	Target 1	0.380769	-0.0194802
29	C5	3	Target 1	0.38987	-0.0105175
29	C5	4	Target 1	0.399204	-0.00132186
29	C5	5	Target 1	0.40235	0.00168691
29	C5	6	Target 1	0.403651	0.00284993
29	C5	7	Target 1	0.403628	0.00268844
29	C5	8	Target 1	0.404086	0.00300865
29	C5	9	Target 1	0.403004	0.00178856
29	C5	10	Target 1	0.402083	0.000729103
29	C5	11	Target 1	0.402533	0.00104103
29	C5	12	Target 1	0.405956	0.00432645
29	C5	13	Target 1	0.404262	0.00249446
29	C5	14	Target 1	0.402425	0.000519649
29	C5	15	Target 1	0.401808	-0.000235915
29	C5	16	Target 1	0.399215	-0.00296621
29	C5	17	Target 1	0.398582	-0.00373796
29	C5	18	Target 1	0.400335	-0.00212287
29	C5	19	Target 1	0.403265	0.000669387
29	C5	20	Target 1	0.401833	-0.000900287
29	C5	21	Target 1	0.403232	0.000360872
29	C5	22	Target 1	0.415512	0.0125023
29	C5	23	Target 1	0.431137	0.0279894
29	C5	24	Target 1	0.454837	0.0515515
29	C5	25	Target 1	0.50608	0.102656
29	C5	26	Target 1	0.59029	0.186728
29	C5	27	Target 1	0.723558	0.319858
29	C5	28	Target 1	0.91238	0.508542
29	C5	29	Target 1	1.12983	0.725853
29	C5	30	Target 1	1.32889	0.924774
29	C5	31	Target 1	1.482	1.07775
29	C5	32	Target 1	1.58959	1.1852
29	C5	33	Target 1	1.6708	1.26628
29	C5	34	Target 1	1.72425	1.31959
29	C5	35	Target 1	1.76876	1.36395
29	C5	36	Target 1	1.8023	1.39735
29	C5	37	Target 1	1.83081	1.42573
29	C5	38	Target 1	1.84694	1.44172
29	C5	39	Target 1	1.86019	1.45484
29	C5	40	Target 1	1.86843	1.46293
30	C6	1	Target 1	0.341236	-0.0215413
30	C6	2	Target 1	0.349478	-0.014328
30	C6	3	Target 1	0.359702	-0.00513408
30	C6	4	Target 1	0.364413	-0.00145254
30	C6	5	Target 1	0.366656	-0.000239139
30	C6	6	Target 1	0.370739	0.0028147
30	C6	7	Target 1	0.373777	0.00482299
30	C6	8	Target 1	0.370236	0.000252566
30	C6	9	Target 1	0.369262	-0.00175155
30	C6	10	Target 1	0.372415	0.00037219
30	C6	11	Target 1	0.375865	0.00279255
30	C6	12	Target 1	0.377335	0.00323303
30	C6	13	Target 1	0.376439	0.00130783
30	C6	14	Target 1	0.376354	0.000193281
30	C6	15	Target 1	0.375723	-0.00146686
30	C6	16	Target 1	0.375257	-0.00296282
30	C6	17	Target 1	0.375945	-0.00330403
30	C6	18	Target 1	0.378917	-0.00136172
30	C6	19	Target 1	0.379613	-0.00169545
30	C6	20	Target 1	0.382638	0.000300502
30	C6	21	Target 1	0.386646	0.00327853
30	C6	22	Target 1	0.396302	0.0119047
30	C6	23	Target 1	0.412838	0.0274117
30	C6	24	Target 1	0.440337	0.0538816
30	C6	25	Target 1	0.496739	0.109254
30	C6	26	Target 1	0.598549	0.210034
30	C6	27	Target 1	0.754494	0.36495
30	C6	28	Target 1	0.968505	0.577931
30	C6	29	Target 1	1.21658	0.824981
30	C6	30	Target 1	1.44534	1.0527
30	C6	31	Target 1	1.60675	1.21309
30	C6	32	Target 1	1.71132	1.31663
30	C6	33	Target 1	1.78497	1.38925
30	C6	34	Target 1	1.83703	1.44028
30	C6	35	Target 1	1.87808	1.4803
30	C6	36	Target 1	1.90879	1.50998
30	C6	37	Target 1	1.93128	1.53144
30	C6	38	Target 1	1.9502	1.54934
30	C6	39	Target 1	1.96025	1.55835
30	C6	40	Target 1	1.97211	1.56919
31	C7	1	Target 1	0.368302	-0.0302043
31	C7	2	Target 1	0.37705	-0.0222983
31	C7	3	Target 1	0.387852	-0.0123382
31	C7	4	Target 1	0.401024	-7.9433e-06
31	C7	5	Target 1	0.404984	0.00310978
31	C7	6	Target 1	0.405948	0.00323215
31	C7	7	Target 1	0.406904	0.00334645
31	C7	8	Target 1	0.407655	0.00325539
31	C7	9	Target 1	0.406489	0.00124809
31	C7	10	Target 1	0.406189	0.000106608
31	C7	11	Target 1	0.408323	0.00139885
31	C7	12	Target 1	0.410438	0.00267195
31	C7	13	Target 1	0.409747	0.00113934
31	C7	14	Target 1	0.409483	3.33585e-05
31	C7	15	Target 1	0.409285	-0.00100656
31	C7	16	Target 1	0.409981	-0.00115234
31	C7	17	Target 1	0.409759	-0.00221642
31	C7	18	Target 1	0.41104	-0.00177746
31	C7	19	Target 1	0.41198	-0.00167853
31	C7	20	Target 1	0.415136	0.000635476
31	C7	21	Target 1	0.418528	0.00318588
31	C7	22	Target 1	0.429047	0.012863
31	C7	23	Target 1	0.45026	0.0332338
31	C7	24	Target 1	0.484314	0.0664463
31	C7	25	Target 1	0.548124	0.129415
31	C7	26	Target 1	0.65532	0.235769
31	C7	27	Target 1	0.823542	0.403149
31	C7	28	Target 1	1.04172	0.620488
31	C7	29	Target 1	1.27267	0.85059
31	C7	30	Target 1	1.46881	1.04589
31	C7	31	Target 1	1.60914	1.18538
31	C7	32	Target 1	1.70836	1.28376
31	C7	33	Target 1	1.77469	1.34925
31	C7	34	Target 1	1.82309	1.3968
31	C7	35	Target 1	1.8562	1.42908
31	C7	36	Target 1	1.8905	1.46253
31	C7	37	Target 1	1.91092	1.48211
31	C7	38	Target 1	1.92696	1.4973
31	C7	39	Target 1	1.93793	1.50743
31	C7	40	Target 1	1.9441	1.51276
32	C8	1	Target 1	0.303961	-0.0123036
32	C8	2	Target 1	0.308033	-0.00836002
32	C8	3	Target 1	0.312298	-0.00422297
32	C8	4	Target 1	0.314526	-0.0021229
32	C8	5	Target 1	0.315667	-0.00111035
32	C8	6	Target 1	0.317008	0.000102977
32	C8	7	Target 1	0.318742	0.00170841
32	C8	8	Target 1	0.320561	0.00339956
32	C8	9	Target 1	0.319856	0.00256598
32	C8	10	Target 1	0.319279	0.00186114
32	C8	11	Target 1	0.318822	0.00127536
32	C8	12	Target 1	0.317876	0.000201746
32	C8	13	Target 1	0.3179	9.7215e-05
32	C8	14	Target 1	0.319247	0.00131588
32	C8	15	Target 1	0.318811	0.000751973
32	C8	16	Target 1	0.317053	-0.00113417
32	C8	17	Target 1	0.317098	-0.00121692
32	C8	18	Target 1	0.317139	-0.00130449
32	C8	19	Target 1	0.316604	-0.00196707
32	C8	20	Target 1	0.316963	-0.00173662
32	C8	21	Target 1	0.320363	0.00153524
32	C8	22	Target 1	0.326244	0.00728803
32	C8	23	Target 1	0.333642	0.0145579
32	C8	24	Target 1	0.346566	0.0273536
32	C8	25	Target 1	0.379845	0.0605045
32	C8	26	Target 1	0.435702	0.116233
32	C8	27	Target 1	0.531112	0.211515
32	C8	28	Target 1	0.684693	0.364968
32	C8	29	Target 1	0.897976	0.578123
32	C8	30	Target 1	1.13508	0.815094
32	C8	31	Target 1	1.34075	1.02064
32	C8	32	Target 1	1.48959	1.16935
32	C8	33	Target 1	1.59387	1.27351
32	C8	34	Target 1	1.65785	1.33736
32	C8	35	Target 1	1.70534	1.38472
32	C8	36	Target 1	1.74293	1.42218
32	C8	37	Target 1	1.77207	1.45119
32	C8	38	Target 1	1.79078	1.46977
32	C8	39	Target 1	1.80886	1.48773
32	C8	40	Target 1	1.82348	1.50222
33	C9	1	Target 1	0.393009	-0.0215346
33	C9	2	Target 1	0.402257	-0.0126532
33	C9	3	Target 1	0.412988	-0.00228798
33	C9	4	Target 1	0.417604	0.00196152
33	C9	5	Target 1	0.417895	0.00188588
33	C9	6	Target 1	0.417801	0.00142638
33	C9	7	Target 1	0.418488	0.00174723
33	C9	8	Target 1	0.415673	-0.00143465
33	C9	9	Target 1	0.415352	-0.00212181
33	C9	10	Target 1	0.418417	0.000576669
33	C9	11	Target 1	0.418516	0.000309695
33	C9	12	Target 1	0.416964	-0.0016086
33	C9	13	Target 1	0.416885	-0.00205364
33	C9	14	Target 1	0.418982	-0.000322279
33	C9	15	Target 1	0.419649	-2.2055e-05
33	C9	16	Target 1	0.420386	0.000348502
33	C9	17	Target 1	0.419972	-0.000430894
33	C9	18	Target 1	0.419653	-0.00111644
33	C9	19	Target 1	0.421097	-3.87946e-05
33	C9	20	Target 1	0.424683	0.00318125
33	C9	21	Target 1	0.431241	0.00937319
33	C9	22	Target 1	0.449296	0.0270619
33	C9	23	Target 1	0.478372	0.0557712
33	C9	24	Target 1	0.526657	0.10369
33	C9	25	Target 1	0.614344	0.191011
33	C9	26	Target 1	0.760723	0.337024
33	C9	27	Target 1	0.962738	0.538672
33	C9	28	Target 1	1.19401	0.76958
33	C9	29	Target 1	1.40874	0.983944
33	C9	30	Target 1	1.565	1.13984
33	C9	31	Target 1	1.66791	1.24238
33	C9	32	Target 1	1.73996	1.31406
33	C9	33	Target 1	1.79712	1.37085
33	C9	34	Target 1	1.83314	1.40651
33	C9	35	Target 1	1.86052	1.43352
33	C9	36	Target 1	1.88212	1.45476
33	C9	37	Target 1	1.89914	1.47141
33	C9	38	Target 1	1.92038	1.49229
33	C9	39	Target 1	1.93498	1.50652
33	C9	40	Target 1	1.942	1.51318
34	C10	1	Target 1	0.384244	-0.0256507
34	C10	2	Target 1	0.392051	-0.0187668
34	C10	3	Target 1	0.404243	-0.00749758
34	C10	4	Target 1	0.410843	-0.0018203
34	C10	5	Target 1	0.413416	-0.00017059
34	C10	6	Target 1	0.416184	0.00167498
34	C10	7	Target 1	0.417658	0.00222587
34	C10	8	Target 1	0.420325	0.00396982
34	C10	9	Target 1	0.421283	0.00400483
34	C10	10	Target 1	0.420959	0.00275767
34	C10	11	Target 1	0.420462	0.00133776
34	C10	12	Target 1	0.4207	0.000652727
34	C10	13	Target 1	0.420618	-0.000352177
34	C10	14	Target 1	0.422917	0.00102403
34	C10	15	Target 1	0.421234	-0.00158188
34	C10	16	Target 1	0.420526	-0.00321284
34	C10	17	Target 1	0.421662	-0.00299946
34	C10	18	Target 1	0.423771	-0.00181297
34	C10	19	Target 1	0.427279	0.000772203
34	C10	20	Target 1	0.427619	0.000188942
34	C10	21	Target 1	0.429192	0.00083896
34	C10	22	Target 1	0.434295	0.00501945
34	C10	23	Target 1	0.446347	0.0161481
34	C10	24	Target 1	0.471506	0.0403842
34	C10	25	Target 1	0.518602	0.0865575
34	C10	26	Target 1	0.597862	0.164894
34	C10	27	Target 1	0.726877	0.292987
34	C10	28	Target 1	0.919412	0.484598
34	C10	29	Target 1	1.15756	0.721828
34	C10	30	Target 1	1.39286	0.956201
34	C10	31	Target 1	1.57319	1.13561
34	C10	32	Target 1	1.6917	1.2532
34	C10	33	Target 1	1.76998	1.33055
34	C10	34	Target 1	1.8285	1.38815
34	C10	35	Target 1	1.86858	1.42731
34	C10	36	Target 1	1.89758	1.45538
34	C10	37	Target 1	1.92292	1.4798
34	C10	38	Target 1	1.94069	1.49665
34	C10	39	Target 1	1.9555	1.51054
34	C10	40	Target 1	1.96321	1.51732
35	C11	1
35	C11	2
35	C11	3
35	C11	4
35	C11	5
35	C11	6
35	C11	7
35	C11	8
35	C11	9
35	C11	10
35	C11	11
35	C11	12
35	C11	13
35	C11	14
35	C11	15
35	C11	16
35	C11	17
35	C11	18
35	C11	19
35	C11	20
35	C11	21
35	C11	22
35	C11	23
35	C11	24
35	C11	25
35	C11	26
35	C11	27
35	C11	28
35	C11	29
35	C11	30
35	C11	31
35	C11	32
35	C11	33
35	C11	34
35	C11	35
35	C11	36
35	C11	37
35	C11	38
35	C11	39
35	C11	40
36	C12	1
36	C12	2
36	C12	3
36	C12	4
36	C12	5
36	C12	6
36	C12	7
36	C12	8
36	C12	9
36	C12	10
36	C12	11
36	C12	12
36	C12	13
36	C12	14
36	C12	15
36	C12	16
36	C12	17
36	C12	18
36	C12	19
36	C12	20
36	C12	21
36	C12	22
36	C12	23
36	C12	24
36	C12	25
36	C12	26
36	C12	27
36	C12	28
36	C12	29
36	C12	30
36	C12	31
36	C12	32
36	C12	33
36	C12	34
36	C12	35
36	C12	36
36	C12	37
36	C12	38
36	C12	39
36	C12	40
37	D1	1	Target 1	0.343219	-0.0257825
37	D1	2	Target 1	0.353417	-0.0159027
37	D1	3	Target 1	0.362455	-0.00718166
37	D1	4	Target 1	0.370183	0.000228478
37	D1	5	Target 1	0.372086	0.00181411
37	D1	6	Target 1	0.373282	0.00269271
37	D1	7	Target 1	0.373316	0.00240825
37	D1	8	Target 1	0.372241	0.00101607
37	D1	9	Target 1	0.371799	0.000256047
37	D1	10	Target 1	0.372971	0.0011106
37	D1	11	Target 1	0.37332	0.00114201
37	D1	12	Target 1	0.375873	0.00337763
37	D1	13	Target 1	0.375227	0.00241371
37	D1	14	Target 1	0.371741	-0.00138984
37	D1	15	Target 1	0.369898	-0.00355024
37	D1	16	Target 1	0.369439	-0.00432641
37	D1	17	Target 1	0.37094	-0.00314302
37	D1	18	Target 1	0.371448	-0.00295318
37	D1	19	Target 1	0.375355	0.000636627
37	D1	20	Target 1	0.380484	0.00544812
37	D1	21	Target 1	0.386273	0.0109194
37	D1	22	Target 1	0.400711	0.0250392
37	D1	23	Target 1	0.420159	0.04417
37	D1	24	Target 1	0.4622	0.0858939
37	D1	25	Target 1	0.542845	0.16622
37	D1	26	Target 1	0.672956	0.296014
37	D1	27	Target 1	0.868054	0.490795
37	D1	28	Target 1	1.09725	0.719676
37	D1	29	Target 1	1.32069	0.942796
37	D1	30	Target 1	1.49329	1.11508
37	D1	31	Target 1	1.60676	1.22823
37	D1	32	Target 1	1.68654	1.30769
37	D1	33	Target 1	1.74364	1.36447
37	D1	34	Target 1	1.79085	1.41137
37	D1	35	Target 1	1.82782	1.44802
37	D1	36	Target 1	1.84603	1.46592
37	D1	37	Target 1	1.85577	1.47533
37	D1	38	Target 1	1.87267	1.49191
37	D1	39	Target 1	1.88715	1.50608
37	D1	40	Target 1	1.89066	1.50927
38	D2	1	Target 1	0.351321	-0.0198911
38	D2	2	Target 1	0.357427	-0.0140527
38	D2	3	Target 1	0.368215	-0.00353145
38	D2	4	Target 1	0.370098	-0.00191556
38	D2	5	Target 1	0.372049	-0.000231479
38	D2	6	Target 1	0.376503	0.00395501
38	D2	7	Target 1	0.376698	0.00388328
38	D2	8	Target 1	0.37555	0.00246822
38	D2	9	Target 1	0.374544	0.00119554
38	D2	10	Target 1	0.37363	1.47535e-05
38	D2	11	Target 1	0.37393	4.70664e-05
38	D2	12	Target 1	0.376712	0.00256197
38	D2	13	Target 1	0.372019	-0.00239799
38	D2	14	Target 1	0.370768	-0.00391597
38	D2	15	Target 1	0.372273	-0.00267782
38	D2	16	Target 1	0.373204	-0.00201409
38	D2	17	Target 1	0.376305	0.000820033
38	D2	18	Target 1	0.372331	-0.00342107
38	D2	19	Target 1	0.372727	-0.00329166
38	D2	20	Target 1	0.378604	0.00231846
38	D2	21	Target 1	0.382686	0.00613274
38	D2	22	Target 1	0.390178	0.0133583
38	D2	23	Target 1	0.410595	0.0335083
38	D2	24	Target 1	0.4457	0.0683456
38	D2	25	Target 1	0.509377	0.131756
38	D2	26	Target 1	0.622909	0.245021
38	D2	27	Target 1	0.787108	0.408953
38	D2	28	Target 1	1.00642	0.627998
38	D2	29	Target 1	1.24732	0.868627
38	D2	30	Target 1	1.44441	1.06546
38	D2	31	Target 1	1.5838	1.20458
38	D2	32	Target 1	1.6714	1.29191
38	D2	33	Target 1	1.73668	1.35693
38	D2	34	Target 1	1.78936	1.40934
38	D2	35	Target 1	1.82387	1.44358
38	D2	36	Target 1	1.85497	1.47441
38	D2	37	Target 1	1.88101	1.50018
38	D2	38	Target 1	1.89697	1.51588
38	D2	39	Target 1	1.90444	1.52308
38	D2	40	Target 1	1.91107	1.52944
39	D3	1	Target 1	0.374803	-0.0225098
39	D3	2	Target 1	0.381737	-0.0154251
39	D3	3	Target 1	0.388999	-0.00801222
39	D3	4	Target 1	0.395984	-0.000876283
39	D3	5	Target 1	0.398061	0.00135136
39	D3	6	Target 1	0.398916	0.00235663
39	D3	7	Target 1	0.398716	0.00230791
39	D3	8	Target 1	0.398855	0.00259751
39	D3	9	Target 1	0.398471	0.00236479
39	D3	10	Target 1	0.398397	0.00244106
39	D3	11	Target 1	0.397787	0.00198244
39	D3	12	Target 1	0.396778	0.0011237
39	D3	13	Target 1	0.395023	-0.000480109
39	D3	14	Target 1	0.393516	-0.00183655
39	D3	15	Target 1	0.393523	-0.00167877
39	D3	16	Target 1	0.393801	-0.0012491
39	D3	17	Target 1	0.39341	-0.00148948
39	D3	18	Target 1	0.392376	-0.00237258
39	D3	19	Target 1	0.392543	-0.00205544
39	D3	20	Target 1	0.395549	0.00110185
39	D3	21	Target 1	0.39672	0.0024233
39	D3	22	Target 1	0.402179	0.00803297
39	D3	23	Target 1	0.416895	0.0229004
39	D3	24	Target 1	0.440667	0.0468234
39	D3	25	Target 1	0.49143	0.0977374
39	D3	26	Target 1	0.578092	0.18455
39	D3	27	Target 1	0.707749	0.314358
39	D3	28	Target 1	0.892725	0.499484
39	D3	29	Target 1	1.11324	0.720155
39	D3	30	Target 1	1.31228	0.919346
39	D3	31	Target 1	1.45792	1.06514
39	D3	32	Target 1	1.56143	1.16879
39	D3	33	Target 1	1.63543	1.24294
39	D3	34	Target 1	1.68846	1.29612
39	D3	35	Target 1	1.73244	1.34026
39	D3	36	Target 1	1.76335	1.37131
39	D3	37	Target 1	1.78527	1.39338
39	D3	38	Target 1	1.80943	1.4177
39	D3	39	Target 1	1.82159	1.43001
39	D3	40	Target 1	1.82871	1.43728
40	D4	1	Target 1	0.383847	-0.0290728
40	D4	2	Target 1	0.3928	-0.0208477
40	D4	3	Target 1	0.402722	-0.0116531
40	D4	4	Target 1	0.409253	-0.0058493
40	D4	5	Target 1	0.415056	-0.000773532
40	D4	6	Target 1	0.418242	0.00168422
40	D4	7	Target 1	0.421761	0.00447612
40	D4	8	Target 1	0.423114	0.00510178
40	D4	9	Target 1	0.423386	0.00464683
40	D4	10	Target 1	0.424582	0.00511481
40	D4	11	Target 1	0.428101	0.00790641
40	D4	12	Target 1	0.426609	0.00568746
40	D4	13	Target 1	0.424346	0.00269726
40	D4	14	Target 1	0.422	-0.000376322
40	D4	15	Target 1	0.419528	-0.00357603
40	D4	16	Target 1	0.418566	-0.00526476
40	D4	17	Target 1	0.418859	-0.00569968
40	D4	18	Target 1	0.418838	-0.00644776
40	D4	19	Target 1	0.422792	-0.00322161
40	D4	20	Target 1	0.429204	0.00246272
40	D4	21	Target 1	0.430553	0.00308444
40	D4	22	Target 1	0.435873	0.00767745
40	D4	23	Target 1	0.447315	0.0183916
40	D4	24	Target 1	0.47202	0.0423694
40	D4	25	Target 1	0.521781	0.0914032
40	D4	26	Target 1	0.606802	0.175696
40	D4	27	Target 1	0.73711	0.305278
40	D4	28	Target 1	0.925134	0.492574
40	D4	29	Target 1	1.15679	0.723503
40	D4	30	Target 1	1.37609	0.942071
40	D4	31	Target 1	1.53885	1.10411
40	D4	32	Target 1	1.64619	1.21072
40	D4	33	Target 1	1.72542	1.28922
40	D4	34	Target 1	1.78976	1.35283
40	D4	35	Target 1	1.82957	1.39192
40	D4	36	Target 1	1.86275	1.42438
40	D4	37	Target 1	1.88838	1.44928
40	D4	38	Target 1	1.90679	1.46696
40	D4	39	Target 1	1.92463	1.48407
40	D4	40	Target 1	1.93217	1.49089
41	D5	1	Target 1	0.356678	-0.0196664
41	D5	2	Target 1	0.364129	-0.0129188
41	D5	3	Target 1	0.369796	-0.00795428
41	D5	4	Target 1	0.378488	3.4698e-05
41	D5	5	Target 1	0.381521	0.00236412
41	D5	6	Target 1	0.38104	0.0011801
41	D5	7	Target 1	0.381267	0.000703962
41	D5	8	Target 1	0.382696	0.00143014
41	D5	9	Target 1	0.385214	0.00324551
41	D5	10	Target 1	0.38485	0.00217801
41	D5	11	Target 1	0.384106	0.000731777
41	D5	12	Target 1	0.384144	6.66666e-05
41	D5	13	Target 1	0.384112	-0.00066842
41	D5	14	Target 1	0.385798	0.00031418
41	D5	15	Target 1	0.385788	-0.000398763
41	D5	16	Target 1	0.386799	-9.12456e-05
41	D5	17	Target 1	0.386851	-0.00074217
41	D5	18	Target 1	0.388158	-0.000137702
41	D5	19	Target 1	0.388425	-0.000574259
41	D5	20	Target 1	0.38802	-0.00168232
41	D5	21	Target 1	0.389548	-0.000857227
41	D5	22	Target 1	0.403759	0.0126513
41	D5	23	Target 1	0.419868	0.0280575
41	D5	24	Target 1	0.445707	0.053193
41	D5	25	Target 1	0.500855	0.107638
41	D5	26	Target 1	0.594447	0.200527
41	D5	27	Target 1	0.737795	0.343172
41	D5	28	Target 1	0.92939	0.534064
41	D5	29	Target 1	1.13495	0.738921
41	D5	30	Target 1	1.31191	0.915181
41	D5	31	Target 1	1.45545	1.05801
41	D5	32	Target 1	1.56819	1.17005
41	D5	33	Target 1	1.6546	1.25576
41	D5	34	Target 1	1.71914	1.31959
41	D5	35	Target 1	1.77247	1.37222
41	D5	36	Target 1	1.80631	1.40536
41	D5	37	Target 1	1.83201	1.43036
41	D5	38	Target 1	1.85699	1.45463
41	D5	39	Target 1	1.87493	1.47187
41	D5	40	Target 1	1.88654	1.48278
42	D6	1	Target 1	0.344072	-0.0108355
42	D6	2	Target 1	0.350591	-0.0054131
42	D6	3	Target 1	0.357487	0.000385724
42	D6	4	Target 1	0.363964	0.00576606
42	D6	5	Target 1	0.363649	0.00435377
42	D6	6	Target 1	0.36359	0.00319778
42	D6	7	Target 1	0.366098	0.00460946
42	D6	8	Target 1	0.365017	0.00243113
42	D6	9	Target 1	0.363538	-0.000144827
42	D6	10	Target 1	0.36274	-0.00204013
42	D6	11	Target 1	0.362173	-0.00370345
42	D6	12	Target 1	0.36227	-0.0047036
42	D6	13	Target 1	0.361374	-0.00669648
42	D6	14	Target 1	0.359685	-0.00948242
42	D6	15	Target 1	0.359817	-0.0104473
42	D6	16	Target 1	0.361973	-0.00938784
42	D6	17	Target 1	0.36611	-0.00634805
42	D6	18	Target 1	0.378656	0.00510055
42	D6	19	Target 1	0.382207	0.00755504
42	D6	20	Target 1	0.385117	0.00936829
42	D6	21	Target 1	0.387032	0.0101863
42	D6	22	Target 1	0.395327	0.0173842
42	D6	23	Target 1	0.407563	0.0285234
42	D6	24	Target 1	0.438822	0.0586856
42	D6	25	Target 1	0.489922	0.108688
42	D6	26	Target 1	0.578276	0.195945
42	D6	27	Target 1	0.723266	0.339838
42	D6	28	Target 1	0.915357	0.530833
42	D6	29	Target 1	1.12494	0.739317
42	D6	30	Target 1	1.29605	0.909328
42	D6	31	Target 1	1.42424	1.03643
42	D6	32	Target 1	1.51795	1.12904
42	D6	33	Target 1	1.58711	1.1971
42	D6	34	Target 1	1.63771	1.24661
42	D6	35	Target 1	1.67851	1.28631
42	D6	36	Target 1	1.70857	1.31527
42	D6	37	Target 1	1.73356	1.33916
42	D6	38	Target 1	1.75621	1.36071
42	D6	39	Target 1	1.76466	1.36807
42	D6	40	Target 1	1.77259	1.3749
43	D7	1	Target 1	0.379713	-0.0239148
43	D7	2	Target 1	0.389992	-0.0145458
43	D7	3	Target 1	0.398118	-0.00732888
43	D7	4	Target 1	0.403693	-0.0026636
43	D7	5	Target 1	0.406661	-0.000605418
43	D7	6	Target 1	0.411087	0.0029103
43	D7	7	Target 1	0.412906	0.00381928
43	D7	8	Target 1	0.412901	0.00290497
43	D7	9	Target 1	0.413976	0.00307008
43	D7	10	Target 1	0.414092	0.00227603
43	D7	11	Target 1	0.414041	0.00131538
43	D7	12	Target 1	0.415654	0.00201877
43	D7	13	Target 1	0.414597	5.24172e-05
43	D7	14	Target 1	0.41236	-0.00309444
43	D7	15	Target 1	0.412774	-0.00359062
43	D7	16	Target 1	0.417678	0.000403402
43	D7	17	Target 1	0.420946	0.00276226
43	D7	18	Target 1	0.416988	-0.00210533
43	D7	19	Target 1	0.416982	-0.00302127
43	D7	20	Target 1	0.42179	0.000876667
43	D7	21	Target 1	0.427244	0.00542087
43	D7	22	Target 1	0.437082	0.0143495
43	D7	23	Target 1	0.455827	0.0321844
43	D7	24	Target 1	0.488408	0.0638552
43	D7	25	Target 1	0.55053	0.125068
43	D7	26	Target 1	0.657738	0.231366
43	D7	27	Target 1	0.817656	0.390374
43	D7	28	Target 1	1.02351	0.595318
43	D7	29	Target 1	1.25142	0.822319
43	D7	30	Target 1	1.44435	1.01434
43	D7	31	Target 1	1.57408	1.14316
43	D7	32	Target 1	1.66213	1.2303
43	D7	33	Target 1	1.72365	1.29091
43	D7	34	Target 1	1.76761	1.33396
43	D7	35	Target 1	1.80209	1.36753
43	D7	36	Target 1	1.82929	1.39382
43	D7	37	Target 1	1.85057	1.41419
43	D7	38	Target 1	1.87009	1.4328
43	D7	39	Target 1	1.88176	1.44356
43	D7	40	Target 1	1.88584	1.44673
44	D8	1	Target 1	0.308147	-0.0187102
44	D8	2	Target 1	0.312868	-0.0143066
44	D8	3	Target 1	0.319251	-0.00824032
44	D8	4	Target 1	0.328439	0.000630338
44	D8	5	Target 1	0.332926	0.00479915
44	D8	6	Target 1	0.332636	0.00419213
44	D8	7	Target 1	0.329514	0.000752374
44	D8	8	Target 1	0.329218	0.000139547
44	D8	9	Target 1	0.329694	0.000297736
44	D8	10	Target 1	0.33005	0.000336359
44	D8	11	Target 1	0.331576	0.0015446
44	D8	12	Target 1	0.32956	-0.000788533
44	D8	13	Target 1	0.329051	-0.0016151
44	D8	14	Target 1	0.330623	-0.00035986
44	D8	15	Target 1	0.33135	4.96819e-05
44	D8	16	Target 1	0.331516	-0.000102341
44	D8	17	Target 1	0.331115	-0.000820758
44	D8	18	Target 1	0.329812	-0.00244114
44	D8	19	Target 1	0.330247	-0.00232307
44	D8	20	Target 1	0.333766	0.000878447
44	D8	21	Target 1	0.336276	0.00307076
44	D8	22	Target 1	0.342233	0.00871106
44	D8	23	Target 1	0.351193	0.0173536
44	D8	24	Target 1	0.364403	0.0302463
44	D8	25	Target 1	0.396572	0.0620978
44	D8	26	Target 1	0.456227	0.121435
44	D8	27	Target 1	0.55383	0.218721
44	D8	28	Target 1	0.712581	0.377155
44	D8	29	Target 1	0.930448	0.594704
44	D8	30	Target 1	1.17806	0.841995
44	D8	31	Target 1	1.40104	1.06466
44	D8	32	Target 1	1.56198	1.22528
44	D8	33	Target 1	1.67123	1.33421
44	D8	34	Target 1	1.74787	1.41054
44	D8	35	Target 1	1.79832	1.46067
44	D8	36	Target 1	1.83803	1.50007
44	D8	37	Target 1	1.87538	1.53709
44	D8	38	Target 1	1.89839	1.55979
44	D8	39	Target 1	1.91307	1.57415
44	D8	40	Target 1	1.92405	1.58481
45	D9	1	Target 1	0.381378	-0.0312413
45	D9	2	Target 1	0.392158	-0.020713
45	D9	3	Target 1	0.405886	-0.00723567
45	D9	4	Target 1	0.414613	0.00123987
45	D9	5	Target 1	0.417154	0.00352913
45	D9	6	Target 1	0.417628	0.00375172
45	D9	7	Target 1	0.4158	0.00167256
45	D9	8	Target 1	0.415335	0.000956287
45	D9	9	Target 1	0.41691	0.00228025
45	D9	10	Target 1	0.417468	0.0025873
45	D9	11	Target 1	0.416614	0.00148169
45	D9	12	Target 1	0.413821	-0.00156229
45	D9	13	Target 1	0.412627	-0.00300762
45	D9	14	Target 1	0.411905	-0.00398091
45	D9	15	Target 1	0.411478	-0.004659
45	D9	16	Target 1	0.414278	-0.00211079
45	D9	17	Target 1	0.414562	-0.00207759
45	D9	18	Target 1	0.414028	-0.00286354
45	D9	19	Target 1	0.418475	0.00133274
45	D9	20	Target 1	0.426059	0.00866586
45	D9	21	Target 1	0.429151	0.0115065
45	D9	22	Target 1	0.443288	0.0253916
45	D9	23	Target 1	0.469254	0.0511063
45	D9	24	Target 1	0.514374	0.0959758
45	D9	25	Target 1	0.600515	0.181865
45	D9	26	Target 1	0.742448	0.323546
45	D9	27	Target 1	0.933076	0.513923
45	D9	28	Target 1	1.15426	0.734859
45	D9	29	Target 1	1.36359	0.943937
45	D9	30	Target 1	1.51347	1.09356
45	D9	31	Target 1	1.62151	1.20136
45	D9	32	Target 1	1.69773	1.27732
45	D9	33	Target 1	1.75259	1.33193
45	D9	34	Target 1	1.79227	1.37136
45	D9	35	Target 1	1.82143	1.40027
45	D9	36	Target 1	1.84111	1.41969
45	D9	37	Target 1	1.86234	1.44068
45	D9	38	Target 1	1.87766	1.45575
45	D9	39	Target 1	1.89099	1.46882
45	D9	40	Target 1	1.89548	1.47306
46	D10	1	Target 1	0.383133	-0.0260998
46	D10	2	Target 1	0.394643	-0.0150113
46	D10	3	Target 1	0.403326	-0.00674858
46	D10	4	Target 1	0.409664	-0.000831637
46	D10	5	Target 1	0.412538	0.00162165
46	D10	6	Target 1	0.41357	0.002233
46	D10	7	Target 1	0.413741	0.00198337
46	D10	8	Target 1	0.413292	0.0011136
46	D10	9	Target 1	0.413189	0.000589907
46	D10	10	Target 1	0.412985	-3.42541e-05
46	D10	11	Target 1	0.413115	-0.000325613
46	D10	12	Target 1	0.41615	0.00228905
46	D10	13	Target 1	0.41577	0.00148825
46	D10	14	Target 1	0.416676	0.00197348
46	D10	15	Target 1	0.416494	0.0013709
46	D10	16	Target 1	0.414141	-0.00140347
46	D10	17	Target 1	0.413157	-0.00280747
46	D10	18	Target 1	0.414698	-0.00168769
46	D10	19	Target 1	0.416875	6.83729e-05
46	D10	20	Target 1	0.416334	-0.000892882
46	D10	21	Target 1	0.417608	-4.01599e-05
46	D10	22	Target 1	0.42772	0.00965119
46	D10	23	Target 1	0.440708	0.0222186
46	D10	24	Target 1	0.46409	0.0451803
46	D10	25	Target 1	0.505071	0.0857403
46	D10	26	Target 1	0.58007	0.160318
46	D10	27	Target 1	0.702028	0.281856
46	D10	28	Target 1	0.88288	0.462287
46	D10	29	Target 1	1.11375	0.692737
46	D10	30	Target 1	1.34377	0.922338
46	D10	31	Target 1	1.52466	1.10281
46	D10	32	Target 1	1.64317	1.22089
46	D10	33	Target 1	1.71937	1.29667
46	D10	34	Target 1	1.78016	1.35705
46	D10	35	Target 1	1.82797	1.40443
46	D10	36	Target 1	1.85692	1.43296
46	D10	37	Target 1	1.87704	1.45266
46	D10	38	Target 1	1.89654	1.47174
46	D10	39	Target 1	1.91153	1.48631
46	D10	40	Target 1	1.92261	1.49697
47	D11	1
47	D11	2
47	D11	3
47	D11	4
47	D11	5
47	D11	6
47	D11	7
47	D11	8
47	D11	9
47	D11	10
47	D11	11
47	D11	12
47	D11	13
47	D11	14
47	D11	15
47	D11	16
47	D11	17
47	D11	18
47	D11	19
47	D11	20
47	D11	21
47	D11	22
47	D11	23
47	D11	24
47	D11	25
47	D11	26
47	D11	27
47	D11	28
47	D11	29
47	D11	30
47	D11	31
47	D11	32
47	D11	33
47	D11	34
47	D11	35
47	D11	36
47	D11	37
47	D11	38
47	D11	39
47	D11	40
48	D12	1
48	D12	2
48	D12	3
48	D12	4
48	D12	5
48	D12	6
48	D12	7
48	D12	8
48	D12	9
48	D12	10
48	D12	11
48	D12	12
48	D12	13
48	D12	14
48	D12	15
48	D12	16
48	D12	17
48	D12	18
48	D12	19
48	D12	20
48	D12	21
48	D12	22
48	D12	23
48	D12	24
48	D12	25
48	D12	26
48	D12	27
48	D12	28
48	D12	29
48	D12	30
48	D12	31
48	D12	32
48	D12	33
48	D12	34
48	D12	35
48	D12	36
48	D12	37
48	D12	38
48	D12	39
48	D12	40
49	E1	1	Target 1	0.305979	-0.0140281
49	E1	2	Target 1	0.313123	-0.00677059
49	E1	3	Target 1	0.317865	-0.00191429
49	E1	4	Target 1	0.31782	-0.00184589
49	E1	5	Target 1	0.319848	0.00029542
49	E1	6	Target 1	0.32581	0.00637072
49	E1	7	Target 1	0.325105	0.0057802
49	E1	8	Target 1	0.32248	0.00326862
49	E1	9	Target 1	0.320134	0.00103623
49	E1	10	Target 1	0.319376	0.000391316
49	E1	11	Target 1	0.31835	-0.000520864
49	E1	12	Target 1	0.313308	-0.00544923
49	E1	13	Target 1	0.312065	-0.00657855
49	E1	14	Target 1	0.312526	-0.00600333
49	E1	15	Target 1	0.312663	-0.00575307
49	E1	16	Target 1	0.315095	-0.00320704
49	E1	17	Target 1	0.317902	-0.000286377
49	E1	18	Target 1	0.32131	0.00323525
49	E1	19	Target 1	0.323073	0.00511165
49	E1	20	Target 1	0.323917	0.00606924
49	E1	21	Target 1	0.325801	0.00806642
49	E1	22	Target 1	0.336815	0.0191945
49	E1	23	Target 1	0.357509	0.0400017
49	E1	24	Target 1	0.389052	0.0716587
49	E1	25	Target 1	0.450267	0.132988
49	E1	26	Target 1	0.557747	0.240581
49	E1	27	Target 1	0.725284	0.408232
49	E1	28	Target 1	0.953232	0.636294
49	E1	29	Target 1	1.20149	0.884665
49	E1	30	Target 1	1.42259	1.10588
49	E1	31	Target 1	1.57733	1.26073
49	E1	32	Target 1	1.67969	1.3632
49	E1	33	Target 1	1.74897	1.4326
49	E1	34	Target 1	1.79221	1.47596
49	E1	35	Target 1	1.82771	1.51157
49	E1	36	Target 1	1.85589	1.53986
49	E1	37	Target 1	1.88696	1.57104
[truncated: 1,883 more rows]

## Sheet: Results
Block Type	96-Well 0.2-mL Block
Calibration Background is expired	No
Calibration Background performed on	09-15-2016
Calibration Pure Dye ABY is expired	No
Calibration Pure Dye ABY performed on	09-15-2016
Calibration Pure Dye FAM is expired	No
Calibration Pure Dye FAM performed on	09-15-2016
Calibration Pure Dye JUN is expired	No
Calibration Pure Dye JUN performed on	09-15-2016
Calibration Pure Dye NED is expired	No
Calibration Pure Dye NED performed on	09-15-2016
Calibration Pure Dye ROX is expired	No
Calibration Pure Dye ROX performed on	09-15-2016
Calibration Pure Dye SYBR is expired	No
Calibration Pure Dye SYBR performed on	09-15-2016
Calibration Pure Dye TAMRA is expired	No
Calibration Pure Dye TAMRA performed on	09-15-2016
Calibration Pure Dye VIC is expired	No
Calibration Pure Dye VIC performed on	09-15-2016
Calibration ROI is expired	No
Calibration ROI performed on	09-15-2016
Calibration Uniformity is expired	No
Calibration Uniformity performed on	09-15-2016
Chemistry	SYBR_GREEN
Date Created	2018-02-04 21:08:46 PM CST
Experiment Barcode
Experiment Comment
Experiment File Name	G:\wgh\小麦SYP基因家族鉴定与分析\定量结果\Q3\2018-02-02_100719 SNARE10.eds
Experiment Name	2018-02-02_100719
Experiment Run End Time	2018-02-04 05:01:44 AM CST
Experiment Type	Comparative Cт (ΔΔCт)
Instrument Name	272321075
Instrument Serial Number	272321075
Instrument Type	QuantStudio™ 3 System
Passive Reference	ROX
Post-read Stage/Step
Pre-read Stage/Step
Quantification Cycle Method	Ct
Signal Smoothing On	true
Stage where Melt Analysis is performed	Stage3
Stage/ Cycle where Ct Analysis is performed	Stage2, Step2
User Name
Well	Well Position	Omit	Sample Name	Target Name	Task	Reporter	Quencher	Quantity	Quantity Mean	Quantity SD	RQ	RQ Min	RQ Max	CT	Ct Mean	Ct SD	Delta Ct	Delta Ct Mean	Delta Ct SD	Delta Ct SE	Delta Delta Ct	Automatic Ct Threshold	Ct Threshold	Automatic Baseline	Baseline Start	Baseline End	Amp Status	Comments	Cq Conf	Tm1	Tm2	Tm3	Tm4
1	A1	FALSE	Sample 1	Target 1	UNKNOWN	SYBR	None							24.6635	24.6739	0.0630112						TRUE	0.141236	TRUE	3	20	Amp		0.961146	84.1388
2	A2	FALSE	Sample 3	Target 1	UNKNOWN	SYBR	None							25.1362	25.0901	0.03259						TRUE	0.141236	TRUE	3	20	Amp		0.95406	84.1388
3	A3	FALSE	Sample 5	Target 1	UNKNOWN	SYBR	None							25.5704	25.5608	0.0323755						TRUE	0.141236	TRUE	3	20	Amp		0.963265	84.1388
4	A4	FALSE	Sample 7	Target 1	UNKNOWN	SYBR	None							25.495	25.6082	0.0816829						TRUE	0.141236	TRUE	3	20	Amp		0.957906	84.1388
6	A6	FALSE	Sample 11	Target 1	UNKNOWN	SYBR	None							25.2218	25.3383	0.0815471						TRUE	0.141236	TRUE	3	20	Amp		0.947831	84.2925
7	A7	FALSE	Sample 13	Target 1	UNKNOWN	SYBR	None							25.0541	25.1087	0.0399254						TRUE	0.141236	TRUE	3	20	Amp		0.93532	84.1388
8	A8	FALSE	Sample 15	Target 1	UNKNOWN	SYBR	None							26.1555	26.2498	0.0676582						TRUE	0.141236	TRUE	3	22	Amp		0.963411	84.2925
9	A9	FALSE	Sample 17	Target 1	UNKNOWN	SYBR	None							24.5071	24.5009	0.0441667						TRUE	0.141236	TRUE	3	19	Amp		0.923821	84.2925
10	A10	FALSE	Sample 19	Target 1	UNKNOWN	SYBR	None							25.8752	25.7892	0.0603359						TRUE	0.141236	TRUE	3	21	Amp		0.934755	84.1388
13	B1	FALSE	Sample 1	Target 1	UNKNOWN	SYBR	None							24.5934	24.6739	0.0630112						TRUE	0.141236	TRUE	3	20	Amp		0.975083	83.985
14	B2	FALSE	Sample 3	Target 1	UNKNOWN	SYBR	None							25.0897	25.0901	0.03259						TRUE	0.141236	TRUE	3	20	Amp		0.952126	84.1388
15	B3	FALSE	Sample 5	Target 1	UNKNOWN	SYBR	None							25.596	25.5608	0.0323755						TRUE	0.141236	TRUE	3	21	Amp		0.959945	84.1388
16	B4	FALSE	Sample 7	Target 1	UNKNOWN	SYBR	None							25.6826	25.6082	0.0816829						TRUE	0.141236	TRUE	3	20	Amp		0.940392	83.985
17	B5	FALSE	Sample 9	Target 1	UNKNOWN	SYBR	None							25.5213	25.4797	0.0691464						TRUE	0.141236	TRUE	3	21	Amp		0.927662	84.1388
18	B6	FALSE	Sample 11	Target 1	UNKNOWN	SYBR	None							25.367	25.3383	0.0815471						TRUE	0.141236	TRUE	3	20	Amp		0.941854	84.2925
19	B7	FALSE	Sample 13	Target 1	UNKNOWN	SYBR	None							25.1186	25.1087	0.0399254						TRUE	0.141236	TRUE	3	20	Amp		0.931457	84.2925
20	B8	FALSE	Sample 15	Target 1	UNKNOWN	SYBR	None							26.2876	26.2498	0.0676582						TRUE	0.141236	TRUE	3	22	Amp		0.93304	84.2925
21	B9	FALSE	Sample 17	Target 1	UNKNOWN	SYBR	None							24.4625	24.5009	0.0441667						TRUE	0.141236	TRUE	3	20	Amp		0.927815	84.2925
22	B10	FALSE	Sample 19	Target 1	UNKNOWN	SYBR	None							25.7444	25.7892	0.0603359						TRUE	0.141236	TRUE	3	20	Amp		0.922663	84.1388
25	C1	FALSE	Sample 1	Target 1	UNKNOWN	SYBR	None							24.6948	24.6739	0.0630112						TRUE	0.141236	TRUE	3	20	Amp		0.95822	83.985
26	C2	FALSE	Sample 3	Target 1	UNKNOWN	SYBR	None							25.0704	25.0901	0.03259						TRUE	0.141236	TRUE	3	20	Amp		0.970786	83.985
27	C3	FALSE	Sample 5	Target 1	UNKNOWN	SYBR	None							25.5183	25.5608	0.0323755						TRUE	0.141236	TRUE	3	21	Amp		0.938989	84.1388
28	C4	FALSE	Sample 7	Target 1	UNKNOWN	SYBR	None							25.6064	25.6082	0.0816829						TRUE	0.141236	TRUE	3	21	Amp		0.923443	83.985
29	C5	FALSE	Sample 9	Target 1	UNKNOWN	SYBR	None							25.5179	25.4797	0.0691464						TRUE	0.141236	TRUE	3	20	Amp		0.939292	84.1388
30	C6	FALSE	Sample 11	Target 1	UNKNOWN	SYBR	None							25.3527	25.3383	0.0815471						TRUE	0.141236	TRUE	3	21	Amp		0.933446	84.2925
31	C7	FALSE	Sample 13	Target 1	UNKNOWN	SYBR	None							25.1123	25.1087	0.0399254						TRUE	0.141236	TRUE	3	20	Amp		0.918625	84.1388
32	C8	FALSE	Sample 15	Target 1	UNKNOWN	SYBR	None							26.3081	26.2498	0.0676582						TRUE	0.141236	TRUE	3	21	Amp		0.9686	84.2925
33	C9	FALSE	Sample 17	Target 1	UNKNOWN	SYBR	None							24.4734	24.5009	0.0441667						TRUE	0.141236	TRUE	3	20	Amp		0.943391	84.1388
34	C10	FALSE	Sample 19	Target 1	UNKNOWN	SYBR	None							25.7504	25.7892	0.0603359						TRUE	0.141236	TRUE	3	21	Amp		0.926598	84.1388
37	D1	FALSE	Sample 1	Target 1	UNKNOWN	SYBR	None							24.7438	24.6739	0.0630112						TRUE	0.141236	TRUE	3	20	Amp		0.937464	83.8313
38	D2	FALSE	Sample 3	Target 1	UNKNOWN	SYBR	None							25.0642	25.0901	0.03259						TRUE	0.141236	TRUE	3	21	Amp		0.949182	83.985
39	D3	FALSE	Sample 5	Target 1	UNKNOWN	SYBR	None							25.5584	25.5608	0.0323755						TRUE	0.141236	TRUE	3	21	Amp		0.954713	83.985
40	D4	FALSE	Sample 7	Target 1	UNKNOWN	SYBR	None							25.6491	25.6082	0.0816829						TRUE	0.141236	TRUE	3	21	Amp		0.92146	83.985
41	D5	FALSE	Sample 9	Target 1	UNKNOWN	SYBR	None							25.3999	25.4797	0.0691464						TRUE	0.141236	TRUE	3	20	Amp		0.939447	84.1388
42	D6	FALSE	Sample 11	Target 1	UNKNOWN	SYBR	None							25.4114	25.3383	0.0815471						TRUE	0.141236	TRUE	3	21	Amp		0.941944	84.1388
43	D7	FALSE	Sample 13	Target 1	UNKNOWN	SYBR	None							25.1498	25.1087	0.0399254						TRUE	0.141236	TRUE	3	20	Amp		0.923418	84.2925
44	D8	FALSE	Sample 15	Target 1	UNKNOWN	SYBR	None							26.248	26.2498	0.0676582						TRUE	0.141236	TRUE	3	21	Amp		0.952332	84.1388
45	D9	FALSE	Sample 17	Target 1	UNKNOWN	SYBR	None							24.5608	24.5009	0.0441667						TRUE	0.141236	TRUE	3	20	Amp		0.924335	83.985
46	D10	FALSE	Sample 19	Target 1	UNKNOWN	SYBR	None							25.7869	25.7892	0.0603359						TRUE	0.141236	TRUE	3	20	Amp		0.937619	83.985
49	E1	FALSE	Sample 2	Target 1	UNKNOWN	SYBR	None							25.0721	25.1727	0.0760014						TRUE	0.141236	TRUE	3	20	Amp		0.97016	83.985
50	E2	FALSE	Sample 4	Target 1	UNKNOWN	SYBR	None							25.1546	25.1731	0.0334899						TRUE	0.141236	TRUE	3	20	Amp		0.982913	83.985
51	E3	FALSE	Sample 6	Target 1	UNKNOWN	SYBR	None							25.7286	25.6979	0.0550917						TRUE	0.141236	TRUE	3	21	Amp		0.957754	83.985
52	E4	FALSE	Sample 8	Target 1	UNKNOWN	SYBR	None							24.9967	24.9446	0.0647094						TRUE	0.141236	TRUE	3	20	Amp		0.933552	83.985
53	E5	FALSE	Sample 10	Target 1	UNKNOWN	SYBR	None							25.467	25.4607	0.0212953						TRUE	0.141236	TRUE	3	21	Amp		0.934005	84.1388
54	E6	FALSE	Sample 12	Target 1	UNKNOWN	SYBR	None							25.131	25.1755	0.115421						TRUE	0.141236	TRUE	3	19	Amp		0.958931	84.1388
55	E7	FALSE	Sample 14	Target 1	UNKNOWN	SYBR	None							25.8405	25.7307	0.160215						TRUE	0.141236	TRUE	3	21	Amp		0.983353	84.1388
56	E8	FALSE	Sample 16	Target 1	UNKNOWN	SYBR	None							24.5151	24.4141	0.102468						TRUE	0.141236	TRUE	3	19	Amp		0.919292	84.2925
57	E9	FALSE	Sample 18	Target 1	UNKNOWN	SYBR	None							25.151	25.1416	0.0191999						TRUE	0.141236	TRUE	3	20	Amp		0.952235	83.985
58	E10	FALSE	Sample 20	Target 1	UNKNOWN	SYBR	None							24.752	24.7088	0.1106						TRUE	0.141236	TRUE	3	20	Amp		0.941081	83.985
61	F1	FALSE	Sample 2	Target 1	UNKNOWN	SYBR	None							25.189	25.1727	0.0760014						TRUE	0.141236	TRUE	3	21	Amp		0.970702	83.985
62	F2	FALSE	Sample 4	Target 1	UNKNOWN	SYBR	None							25.1382	25.1731	0.0334899						TRUE	0.141236	TRUE	3	21	Amp		0.984166	83.985
63	F3	FALSE	Sample 6	Target 1	UNKNOWN	SYBR	None							25.6207	25.6979	0.0550917						TRUE	0.141236	TRUE	3	21	Amp		0.956908	83.985
64	F4	FALSE	Sample 8	Target 1	UNKNOWN	SYBR	None							24.9591	24.9446	0.0647094						TRUE	0.141236	TRUE	3	21	Amp		0.930874	83.985
65	F5	FALSE	Sample 10	Target 1	UNKNOWN	SYBR	None							25.4367	25.4607	0.0212953						TRUE	0.141236	TRUE	3	21	Amp		0.925207	84.2925
66	F6	FALSE	Sample 12	Target 1	UNKNOWN	SYBR	None							25.3449	25.1755	0.115421						TRUE	0.141236	TRUE	3	21	Amp		0.957841	84.1388
67	F7	FALSE	Sample 14	Target 1	UNKNOWN	SYBR	None							25.8207	25.7307	0.160215						TRUE	0.141236	TRUE	3	21	Amp		0.953056	84.1388
68	F8	FALSE	Sample 16	Target 1	UNKNOWN	SYBR	None							24.2954	24.4141	0.102468						TRUE	0.141236	TRUE	3	19	Amp		0.965377	84.2925
69	F9	FALSE	Sample 18	Target 1	UNKNOWN	SYBR	None							25.1346	25.1416	0.0191999						TRUE	0.141236	TRUE	3	20	Amp		0.957308	83.985
70	F10	FALSE	Sample 20	Target 1	UNKNOWN	SYBR	None							24.6622	24.7088	0.1106						TRUE	0.141236	TRUE	3	20	Amp		0.943562	83.985
73	G1	FALSE	Sample 2	Target 1	UNKNOWN	SYBR	None							25.256	25.1727	0.0760014						TRUE	0.141236	TRUE	3	21	Amp		0.985097	83.8313
74	G2	FALSE	Sample 4	Target 1	UNKNOWN	SYBR	None							25.1859	25.1731	0.0334899						TRUE	0.141236	TRUE	3	20	Amp		0.982992	83.985
75	G3	FALSE	Sample 6	Target 1	UNKNOWN	SYBR	None							25.6974	25.6979	0.0550917						TRUE	0.141236	TRUE	3	21	Amp		0.95783	84.1388
76	G4	FALSE	Sample 8	Target 1	UNKNOWN	SYBR	None							24.8504	24.9446	0.0647094						TRUE	0.141236	TRUE	3	20	Amp		0.945936	84.1388
77	G5	FALSE	Sample 10	Target 1	UNKNOWN	SYBR	None							25.4867	25.4607	0.0212953						TRUE	0.141236	TRUE	3	21	Amp		0.937658	84.2925
78	G6	FALSE	Sample 12	Target 1	UNKNOWN	SYBR	None							25.086	25.1755	0.115421						TRUE	0.141236	TRUE	3	20	Amp		0.968108	84.2925
79	G7	FALSE	Sample 14	Target 1	UNKNOWN	SYBR	None							25.7667	25.7307	0.160215						TRUE	0.141236	TRUE	3	21	Amp		0.945162	84.2925
80	G8	FALSE	Sample 16	Target 1	UNKNOWN	SYBR	None							24.3637	24.4141	0.102468						TRUE	0.141236	TRUE	3	19	Amp		0.930852	84.2925
81	G9	FALSE	Sample 18	Target 1	UNKNOWN	SYBR	None							25.1183	25.1416	0.0191999						TRUE	0.141236	TRUE	3	20	Amp		0.948956	84.1388
82	G10	FALSE	Sample 20	Target 1	UNKNOWN	SYBR	None							24.5828	24.7088	0.1106						TRUE	0.141236	TRUE	3	20	Amp		0.973812	83.985
85	H1	FALSE	Sample 2	Target 1	UNKNOWN	SYBR	None							25.1738	25.1727	0.0760014						TRUE	0.141236	TRUE	3	20	Amp		0.975675	83.8313
86	H2	FALSE	Sample 4	Target 1	UNKNOWN	SYBR	None							25.2136	25.1731	0.0334899						TRUE	0.141236	TRUE	3	19	Amp		0.977942	83.8313
87	H3	FALSE	Sample 6	Target 1	UNKNOWN	SYBR	None							25.7448	25.6979	0.0550917						TRUE	0.141236	TRUE	3	20	Amp		0.970013	84.1388
88	H4	FALSE	Sample 8	Target 1	UNKNOWN	SYBR	None							24.9721	24.9446	0.0647094						TRUE	0.141236	TRUE	3	20	Amp		0.948786	84.1388
89	H5	FALSE	Sample 10	Target 1	UNKNOWN	SYBR	None							25.4524	25.4607	0.0212953						TRUE	0.141236	TRUE	3	21	Amp		0.958567	84.2925
90	H6	FALSE	Sample 12	Target 1	UNKNOWN	SYBR	None							25.1399	25.1755	0.115421						TRUE	0.141236	TRUE	3	20	Amp		0.985822	84.2925
91	H7	FALSE	Sample 14	Target 1	UNKNOWN	SYBR	None							25.495	25.7307	0.160215						TRUE	0.141236	TRUE	3	20	Amp		0.95217	84.4463
92	H8	FALSE	Sample 16	Target 1	UNKNOWN	SYBR	None							24.4824	24.4141	0.102468						TRUE	0.141236	TRUE	3	20	Amp		0.935786	84.2925
93	H9	FALSE	Sample 18	Target 1	UNKNOWN	SYBR	None							25.1623	25.1416	0.0191999						TRUE	0.141236	TRUE	3	20	Amp		0.956459	84.1388
94	H10	FALSE	Sample 20	Target 1	UNKNOWN	SYBR	None							24.8383	24.7088	0.1106						TRUE	0.141236	TRUE	3	20	Amp		0.967263	83.985
Analysis Type	Singleplex
Endogenous Control	Target 1
RQ Min/Max Confidence Level	95.0
Reference Sample	Sample 3

## Sheet: Melt Curve Raw Data
Block Type	96-Well 0.2-mL Block
Calibration Background is expired	No
Calibration Background performed on	09-15-2016
Calibration Pure Dye ABY is expired	No
Calibration Pure Dye ABY performed on	09-15-2016
Calibration Pure Dye FAM is expired	No
Calibration Pure Dye FAM performed on	09-15-2016
Calibration Pure Dye JUN is expired	No
Calibration Pure Dye JUN performed on	09-15-2016
Calibration Pure Dye NED is expired	No
Calibration Pure Dye NED performed on	09-15-2016
Calibration Pure Dye ROX is expired	No
Calibration Pure Dye ROX performed on	09-15-2016
Calibration Pure Dye SYBR is expired	No
Calibration Pure Dye SYBR performed on	09-15-2016
Calibration Pure Dye TAMRA is expired	No
Calibration Pure Dye TAMRA performed on	09-15-2016
Calibration Pure Dye VIC is expired	No
Calibration Pure Dye VIC performed on	09-15-2016
Calibration ROI is expired	No
Calibration ROI performed on	09-15-2016
Calibration Uniformity is expired	No
Calibration Uniformity performed on	09-15-2016
Chemistry	SYBR_GREEN
Date Created	2018-02-04 21:08:46 PM CST
Experiment Barcode
Experiment Comment
Experiment File Name	G:\wgh\小麦SYP基因家族鉴定与分析\定量结果\Q3\2018-02-02_100719 SNARE10.eds
Experiment Name	2018-02-02_100719
Experiment Run End Time	2018-02-04 05:01:44 AM CST
Experiment Type	Comparative Cт (ΔΔCт)
Instrument Name	272321075
Instrument Serial Number	272321075
Instrument Type	QuantStudio™ 3 System
Passive Reference	ROX
Post-read Stage/Step
Pre-read Stage/Step
Quantification Cycle Method	Ct
Signal Smoothing On	true
Stage where Melt Analysis is performed	Stage3
Stage/ Cycle where Ct Analysis is performed	Stage2, Step2
User Name
Well	Well Position	Reading	Temperature	Fluorescence	Derivative	Target Name
1	A1	1	60.0009	435859	8146.96	Target 1
1	A1	2	60.3084	435360	8264.12	Target 1
1	A1	3	60.6159	432624	8396.7	Target 1
1	A1	4	60.9234	429120	8559.46	Target 1
1	A1	5	61.2309	427166	8769.28	Target 1
1	A1	6	61.5383	424856	9032.49	Target 1
1	A1	7	61.8458	422676	9334.14	Target 1
1	A1	8	62.1533	418321	9635.7	Target 1
1	A1	9	62.4608	416440	9890.05	Target 1
1	A1	10	62.7683	411214	10059.9	Target 1
1	A1	11	63.0758	408689	10131.1	Target 1
1	A1	12	63.3833	405901	10119.3	Target 1
1	A1	13	63.6908	400670	10062	Target 1
1	A1	14	63.9983	398252	10001.6	Target 1
1	A1	15	64.3057	396554	9967.78	Target 1
1	A1	16	64.6132	393129	9970.98	Target 1
1	A1	17	64.9207	390363	10009.1	Target 1
1	A1	18	65.2282	384013	10079.7	Target 1
1	A1	19	65.5357	383463	10185	Target 1
1	A1	20	65.8432	380532	10322	Target 1
1	A1	21	66.1507	376885	10469.8	Target 1
1	A1	22	66.4582	372318	10585.3	Target 1
1	A1	23	66.7657	370910	10618.2	Target 1
1	A1	24	67.0732	365138	10537.2	Target 1
1	A1	25	67.3806	361101	10350.9	Target 1
1	A1	26	67.6881	358765	10110.4	Target 1
1	A1	27	67.9956	356051	9888.3	Target 1
1	A1	28	68.3031	352661	9748.66	Target 1
1	A1	29	68.6106	351914	9721.69	Target 1
1	A1	30	68.9181	346162	9795.49	Target 1
1	A1	31	69.2256	345016	9926.11	Target 1
1	A1	32	69.5331	341730	10057.8	Target 1
1	A1	33	69.8405	337331	10144.3	Target 1
1	A1	34	70.148	334443	10162.1	Target 1
1	A1	35	70.4555	330971	10112.8	Target 1
1	A1	36	70.763	327713	10015.5	Target 1
1	A1	37	71.0705	325030	9894.97	Target 1
1	A1	38	71.378	322310	9773.15	Target 1
1	A1	39	71.6855	317015	9665.68	Target 1
1	A1	40	71.993	316209	9582.95	Target 1
1	A1	41	72.3005	312882	9530.63	Target 1
1	A1	42	72.6079	307651	9507.28	Target 1
1	A1	43	72.9154	306691	9500.84	Target 1
1	A1	44	73.2229	304738	9488.91	Target 1
1	A1	45	73.5304	298301	9445.9	Target 1
1	A1	46	73.8379	297079	9357.78	Target 1
1	A1	47	74.1454	293478	9232.71	Target 1
1	A1	48	74.4529	289532	9101.07	Target 1
1	A1	49	74.7604	288068	9001.67	Target 1
1	A1	50	75.0679	286100	8961.59	Target 1
1	A1	51	75.3754	281680	8981.97	Target 1
1	A1	52	75.6828	279064	9038.36	Target 1
1	A1	53	75.9903	277744	9095	Target 1
1	A1	54	76.2978	271964	9125.38	Target 1
1	A1	55	76.6053	269322	9126.28	Target 1
1	A1	56	76.9128	268483	9118.51	Target 1
1	A1	57	77.2203	263675	9133.69	Target 1
1	A1	58	77.5278	262418	9195.85	Target 1
1	A1	59	77.8353	259100	9307	Target 1
1	A1	60	78.1428	255402	9443.41	Target 1
1	A1	61	78.4502	253606	9562.74	Target 1
1	A1	62	78.7577	249249	9622.92	Target 1
1	A1	63	79.0652	247007	9600.7	Target 1
1	A1	64	79.3727	241483	9506.62	Target 1
1	A1	65	79.6802	239522	9387.98	Target 1
1	A1	66	79.9877	237882	9322.87	Target 1
1	A1	67	80.2952	235535	9405.31	Target 1
1	A1	68	80.6027	231634	9741.99	Target 1
1	A1	69	80.9102	227161	10471.1	Target 1
1	A1	70	81.2176	226709	11787.9	Target 1
1	A1	71	81.5251	223199	13957.3	Target 1
1	A1	72	81.8326	219258	17303.2	Target 1
1	A1	73	82.1401	215085	22151.8	Target 1
1	A1	74	82.4476	208924	28716.5	Target 1
1	A1	75	82.7551	201894	36928.5	Target 1
1	A1	76	83.0626	193128	46257.7	Target 1
1	A1	77	83.3701	174152	55622.7	Target 1
1	A1	78	83.6776	148349	63496.7	Target 1
1	A1	79	83.985	112881	68256.2	Target 1
1	A1	80	84.2925	73031.4	68687.3	Target 1
1	A1	81	84.6	43291.2	64441.6	Target 1
1	A1	82	84.9075	29506.5	56212.5	Target 1
1	A1	83	85.215	23618.4	45523.9	Target 1
1	A1	84	85.5225	22860.1	34220.6	Target 1
1	A1	85	85.83	21749.4	23904	Target 1
1	A1	86	86.1375	19202.4	15558.3	Target 1
1	A1	87	86.445	20700.1	9479.55	Target 1
1	A1	88	86.7524	19301.2	5411	Target 1
1	A1	89	87.0599	19430.1	2943.52	Target 1
1	A1	90	87.3674	18220.4	1584.16	Target 1
1	A1	91	87.6749	20542.6	931.764	Target 1
1	A1	92	87.9824	18327.3	699.238	Target 1
1	A1	93	88.2899	17796	689.325	Target 1
1	A1	94	88.5974	17150.1	765.714	Target 1
1	A1	95	88.9049	16862.3	836.65	Target 1
1	A1	96	89.2124	14821.4	848.149	Target 1
1	A1	97	89.5198	17411.9	778.655	Target 1
1	A1	98	89.8273	14343.1	632.304	Target 1
1	A1	99	90.1348	13449.6	432.477	Target 1
1	A1	100	90.4423	15502.7	215.465	Target 1
1	A1	101	90.7498	14865.6	20.9297	Target 1
1	A1	102	91.0573	15172.2	-121.396	Target 1
1	A1	103	91.3648	14200.1	-202.753	Target 1
1	A1	104	91.6723	12615.4	-236.687	Target 1
1	A1	105	91.9798	15580.7	-249.951	Target 1
1	A1	106	92.2872	14117	-269.19	Target 1
1	A1	107	92.5947	12425	-309.689	Target 1
1	A1	108	92.9022	12440.6	-368.832	Target 1
1	A1	109	93.2097	14148.6	-426.664	Target 1
1	A1	110	93.5172	14946	-456.371	Target 1
1	A1	111	93.8247	12502.1	-442.072	Target 1
1	A1	112	94.1322	13604.8	-392.297	Target 1
1	A1	113	94.4397	11700.9	-337.121	Target 1
1	A1	114	94.7472	12475.4	-309.597	Target 1
2	A2	1	60.0009	428840	7775.89	Target 1
2	A2	2	60.3084	427700	7999.89	Target 1
2	A2	3	60.6159	424521	8235.12	Target 1
2	A2	4	60.9234	423279	8454.83	Target 1
2	A2	5	61.2309	420347	8637.33	Target 1
2	A2	6	61.5383	417227	8777.56	Target 1
2	A2	7	61.8458	413137	8889.72	Target 1
2	A2	8	62.1533	410909	8997.34	Target 1
2	A2	9	62.4608	409472	9117.22	Target 1
2	A2	10	62.7683	406580	9249.7	Target 1
2	A2	11	63.0758	401929	9383.46	Target 1
2	A2	12	63.3833	400103	9509.02	Target 1
2	A2	13	63.6908	394896	9628.32	Target 1
2	A2	14	63.9983	393792	9749.58	Target 1
2	A2	15	64.3057	391456	9876.37	Target 1
2	A2	16	64.6132	386930	10001.5	Target 1
2	A2	17	64.9207	384307	10113.6	Target 1
2	A2	18	65.2282	380718	10207.2	Target 1
2	A2	19	65.5357	375929	10285.9	Target 1
2	A2	20	65.8432	374950	10352.8	Target 1
2	A2	21	66.1507	371553	10398	Target 1
2	A2	22	66.4582	367755	10398	Target 1
2	A2	23	66.7657	363337	10331.4	Target 1
2	A2	24	67.0732	359833	10198	Target 1
2	A2	25	67.3806	356472	10027	Target 1
2	A2	26	67.6881	353880	9864.8	Target 1
2	A2	27	67.9956	352436	9753.54	Target 1
2	A2	28	68.3031	348272	9714.48	Target 1
2	A2	29	68.6106	344875	9745.03	Target 1
2	A2	30	68.9181	342292	9825.92	Target 1
2	A2	31	69.2256	339509	9928.97	Target 1
2	A2	32	69.5331	337147	10023.8	Target 1
2	A2	33	69.8405	332201	10082.8	Target 1
2	A2	34	70.148	329936	10088.5	Target 1
2	A2	35	70.4555	326523	10038.9	Target 1
2	A2	36	70.763	322782	9947.6	Target 1
2	A2	37	71.0705	319613	9836.46	Target 1
2	A2	38	71.378	317683	9727.66	Target 1
2	A2	39	71.6855	314562	9638.78	Target 1
2	A2	40	71.993	309478	9583.6	Target 1
2	A2	41	72.3005	308150	9572.57	Target 1
2	A2	42	72.6079	304473	9608.03	Target 1
2	A2	43	72.9154	302229	9676.83	Target 1
2	A2	44	73.2229	299535	9747.21	Target 1
2	A2	45	73.5304	294724	9778.52	Target 1
2	A2	46	73.8379	291665	9739.32	Target 1
2	A2	47	74.1454	288389	9624.5	Target 1
2	A2	48	74.4529	285276	9458.95	Target 1
2	A2	49	74.7604	282545	9286.51	Target 1
2	A2	50	75.0679	279619	9150.43	Target 1
2	A2	51	75.3754	277136	9076.09	Target 1
2	A2	52	75.6828	275456	9063.63	Target 1
2	A2	53	75.9903	270792	9094.41	Target 1
2	A2	54	76.2978	268065	9143.86	Target 1
2	A2	55	76.6053	265047	9191.02	Target 1
2	A2	56	76.9128	262913	9221.18	Target 1
2	A2	57	77.2203	260722	9224.42	Target 1
2	A2	58	77.5278	255868	9196.88	Target 1
2	A2	59	77.8353	252884	9144.56	Target 1
2	A2	60	78.1428	250784	9083.51	Target 1
2	A2	61	78.4502	248370	9031.68	Target 1
2	A2	62	78.7577	246244	8997.7	Target 1
2	A2	63	79.0652	242773	8977.6	Target 1
2	A2	64	79.3727	238179	8965.36	Target 1
2	A2	65	79.6802	236999	8969.8	Target 1
2	A2	66	79.9877	233600	9027.12	Target 1
2	A2	67	80.2952	231221	9203.59	Target 1
2	A2	68	80.6027	229273	9593.68	Target 1
2	A2	69	80.9102	224812	10324.7	Target 1
2	A2	70	81.2176	222451	11569.3	Target 1
2	A2	71	81.5251	219721	13553.5	Target 1
2	A2	72	81.8326	216656	16553.1	Target 1
2	A2	73	82.1401	211684	20856.2	Target 1
2	A2	74	82.4476	205961	26676.2	Target 1
2	A2	75	82.7551	196968	34006.8	Target 1
2	A2	76	83.0626	191586	42451.5	Target 1
2	A2	77	83.3701	172558	51107.9	Target 1
2	A2	78	83.6776	150431	58618.2	Target 1
2	A2	79	83.985	116475	63451.8	Target 1
2	A2	80	84.2925	74204.4	64371	Target 1
2	A2	81	84.6	45561.1	60894.8	Target 1
2	A2	82	84.9075	29936.1	53531.5	Target 1
2	A2	83	85.215	23134.6	43641.9	Target 1
2	A2	84	85.5225	22265.5	32986.7	Target 1
2	A2	85	85.83	23519.1	23173.9	Target 1
2	A2	86	86.1375	21775.1	15251.3	Target 1
2	A2	87	86.445	21081.9	9581.73	Target 1
2	A2	88	86.7524	20894.5	5961.33	Target 1
2	A2	89	87.0599	20976.4	3918.56	Target 1
2	A2	90	87.3674	18757.4	2901.61	Target 1
2	A2	91	87.6749	19473.5	2445.5	Target 1
2	A2	92	87.9824	16208.4	2227.27	Target 1
2	A2	93	88.2899	17804.1	2060.13	Target 1
2	A2	94	88.5974	15868.2	1862.52	Target 1
2	A2	95	88.9049	15040.5	1622.62	Target 1
2	A2	96	89.2124	16194	1366.07	Target 1
2	A2	97	89.5198	15318.9	1129.29	Target 1
2	A2	98	89.8273	15649.2	940.43	Target 1
2	A2	99	90.1348	14495.3	809.816	Target 1
2	A2	100	90.4423	14529.8	729.946	Target 1
2	A2	101	90.7498	14854.7	681.587	Target 1
2	A2	102	91.0573	14324.4	641.568	Target 1
2	A2	103	91.3648	13751.8	589.688	Target 1
2	A2	104	91.6723	12896.8	514.601	Target 1
2	A2	105	91.9798	14061.4	418.006	Target 1
2	A2	106	92.2872	13780.2	314.634	Target 1
2	A2	107	92.5947	12887.2	226.262	Target 1
2	A2	108	92.9022	14467	171.876	Target 1
2	A2	109	93.2097	12869.7	159.152	Target 1
2	A2	110	93.5172	13808.3	181.602	Target 1
2	A2	111	93.8247	12853.7	222.001	Target 1
2	A2	112	94.1322	13179.5	259.621	Target 1
2	A2	113	94.4397	12755.8	277.854	Target 1
2	A2	114	94.7472	12306	269.348	Target 1
3	A3	1	60.0009	522701	9044.95	Target 1
3	A3	2	60.3084	521644	9349.06	Target 1
3	A3	3	60.6159	520009	9671.93	Target 1
3	A3	4	60.9234	516615	10000.8	Target 1
3	A3	5	61.2309	512913	10329.7	Target 1
3	A3	6	61.5383	509399	10663.3	Target 1
3	A3	7	61.8458	506272	11010.9	Target 1
3	A3	8	62.1533	504462	11373.3	Target 1
3	A3	9	62.4608	498986	11734.5	Target 1
3	A3	10	62.7683	496786	12064.7	Target 1
3	A3	11	63.0758	490705	12335.6	Target 1
3	A3	12	63.3833	487987	12531.3	Target 1
3	A3	13	63.6908	483490	12653.1	Target 1
3	A3	14	63.9983	479317	12715	Target 1
3	A3	15	64.3057	475343	12733.3	Target 1
3	A3	16	64.6132	472002	12721.3	Target 1
3	A3	17	64.9207	467920	12689.8	Target 1
3	A3	18	65.2282	463391	12652	Target 1
3	A3	19	65.5357	458960	12625.8	Target 1
3	A3	20	65.8432	455914	12628.3	Target 1
3	A3	21	66.1507	452154	12666.6	Target 1
3	A3	22	66.4582	448112	12731.3	Target 1
3	A3	23	66.7657	443945	12800.3	Target 1
3	A3	24	67.0732	439278	12850.8	Target 1
3	A3	25	67.3806	435334	12870.7	Target 1
3	A3	26	67.6881	431385	12861	Target 1
3	A3	27	67.9956	427771	12828.6	Target 1
3	A3	28	68.3031	423752	12777.6	Target 1
3	A3	29	68.6106	419468	12706.7	Target 1
3	A3	30	68.9181	416642	12616.5	Target 1
3	A3	31	69.2256	411579	12519	Target 1
3	A3	32	69.5331	406595	12439.4	Target 1
3	A3	33	69.8405	404840	12405.6	Target 1
3	A3	34	70.148	401917	12429.9	Target 1
3	A3	35	70.4555	396685	12497.8	Target 1
3	A3	36	70.763	393535	12573.6	Target 1
3	A3	37	71.0705	389389	12619.6	Target 1
3	A3	38	71.378	383994	12615.9	Target 1
3	A3	39	71.6855	380261	12566.4	Target 1
3	A3	40	71.993	377146	12489.3	Target 1
3	A3	41	72.3005	373762	12401	Target 1
3	A3	42	72.6079	368256	12307.3	Target 1
3	A3	43	72.9154	365263	12206.3	Target 1
3	A3	44	73.2229	360849	12098.5	Target 1
3	A3	45	73.5304	357018	11992.1	Target 1
3	A3	46	73.8379	353805	11900.8	Target 1
3	A3	47	74.1454	349722	11833.9	Target 1
3	A3	48	74.4529	346323	11788.1	Target 1
3	A3	49	74.7604	342665	11747.7	Target 1
3	A3	50	75.0679	338012	11692.4	Target 1
3	A3	51	75.3754	335466	11609.4	Target 1
3	A3	52	75.6828	331017	11503.4	Target 1
3	A3	53	75.9903	326727	11396.7	Target 1
3	A3	54	76.2978	324336	11318.7	Target 1
3	A3	55	76.6053	321463	11290.1	Target 1
3	A3	56	76.9128	317756	11311.3	Target 1
3	A3	57	77.2203	313756	11363.1	Target 1
3	A3	58	77.5278	309579	11418.2	Target 1
3	A3	59	77.8353	306866	11455.1	Target 1
3	A3	60	78.1428	303443	11464.1	Target 1
3	A3	61	78.4502	299204	11445.7	Target 1
3	A3	62	78.7577	295487	11404.6	Target 1
3	A3	63	79.0652	293459	11349.7	Target 1
3	A3	64	79.3727	288247	11299.9	Target 1
3	A3	65	79.6802	284920	11294.1	Target 1
3	A3	66	79.9877	281130	11396.4	Target 1
3	A3	67	80.2952	279089	11695.4	Target 1
3	A3	68	80.6027	275855	12300.6	Target 1
3	A3	69	80.9102	272287	13354.8	Target 1
3	A3	70	81.2176	266205	15052.8	Target 1
3	A3	71	81.5251	263490	17662.8	Target 1
3	A3	72	81.8326	259408	21521.3	Target 1
3	A3	73	82.1401	254025	26976.7	Target 1
3	A3	74	82.4476	245911	34261.9	Target 1
3	A3	75	82.7551	236422	43307.5	Target 1
3	A3	76	83.0626	225380	53543.6	Target 1
3	A3	77	83.3701	204330	63793.9	Target 1
3	A3	78	83.6776	175602	72379.8	Target 1
3	A3	79	83.985	133213	77494	Target 1
3	A3	80	84.2925	87430	77764.6	Target 1
3	A3	81	84.6	52043.2	72781.1	Target 1
3	A3	82	84.9075	35798.9	63317.9	Target 1
3	A3	83	85.215	30227.4	51112.2	Target 1
3	A3	84	85.5225	30706	38288.6	Target 1
3	A3	85	85.83	27963	26702	Target 1
3	A3	86	86.1375	28630.9	17489.5	Target 1
3	A3	87	86.445	28241.9	10968.5	Target 1
3	A3	88	86.7524	26509.8	6828.19	Target 1
3	A3	89	87.0599	25812.2	4476.88	Target 1
3	A3	90	87.3674	25132.7	3274.88	Target 1
3	A3	91	87.6749	25022.5	2710.24	Target 1
3	A3	92	87.9824	22769.2	2440.16	Target 1
3	A3	93	88.2899	23229.9	2265.35	Target 1
3	A3	94	88.5974	21168.2	2086.16	Target 1
3	A3	95	88.9049	20799.2	1866.83	Target 1
3	A3	96	89.2124	21198.7	1612.09	Target 1
3	A3	97	89.5198	20300.2	1349.72	Target 1
3	A3	98	89.8273	20138.7	1113.52	Target 1
3	A3	99	90.1348	20048.1	926.877	Target 1
3	A3	100	90.4423	20293.6	791.47	Target 1
3	A3	101	90.7498	19782.8	686.604	Target 1
3	A3	102	91.0573	17985.8	580.661	Target 1
3	A3	103	91.3648	18429.5	449.388	Target 1
3	A3	104	91.6723	19199.7	290.429	Target 1
3	A3	105	91.9798	19385.8	124.647	Target 1
3	A3	106	92.2872	18020.2	-16.4912	Target 1
3	A3	107	92.5947	19197.1	-109.017	Target 1
3	A3	108	92.9022	20034.2	-148.962	Target 1
3	A3	109	93.2097	17918.5	-153.269	Target 1
3	A3	110	93.5172	18733.8	-150.233	Target 1
3	A3	111	93.8247	18308.8	-165.756	Target 1
3	A3	112	94.1322	18954.9	-212.806	Target 1
3	A3	113	94.4397	18878.9	-289.101	Target 1
3	A3	114	94.7472	18327.1	-382.612	Target 1
4	A4	1	60.0009	421842	7958.33	Target 1
4	A4	2	60.3084	421503	8061.19	Target 1
4	A4	3	60.6159	418666	8191.18	Target 1
4	A4	4	60.9234	417597	8343.59	Target 1
4	A4	5	61.2309	413615	8511.71	Target 1
4	A4	6	61.5383	411430	8690.41	Target 1
4	A4	7	61.8458	408072	8875.75	Target 1
4	A4	8	62.1533	406352	9061.51	Target 1
4	A4	9	62.4608	402817	9235.42	Target 1
4	A4	10	62.7683	400502	9382.34	Target 1
4	A4	11	63.0758	395394	9488.97	Target 1
4	A4	12	63.3833	393689	9546.07	Target 1
4	A4	13	63.6908	390724	9551.43	Target 1
4	A4	14	63.9983	387486	9511.18	Target 1
4	A4	15	64.3057	383616	9442.99	Target 1
4	A4	16	64.6132	380726	9377.39	Target 1
4	A4	17	64.9207	378669	9352.31	Target 1
4	A4	18	65.2282	375084	9398.4	Target 1
4	A4	19	65.5357	372506	9521.46	Target 1
4	A4	20	65.8432	370808	9693.05	Target 1
4	A4	21	66.1507	367127	9858.94	Target 1
4	A4	22	66.4582	362264	9963.55	Target 1
4	A4	23	66.7657	359497	9978.06	Target 1
4	A4	24	67.0732	355923	9915.02	Target 1
4	A4	25	67.3806	351814	9820.57	Target 1
4	A4	26	67.6881	350934	9748.61	Target 1
4	A4	27	67.9956	347790	9733.54	Target 1
4	A4	28	68.3031	344314	9777.42	Target 1
4	A4	29	68.6106	341534	9855.96	Target 1
4	A4	30	68.9181	338171	9936.48	Target 1
4	A4	31	69.2256	334517	9993.93	Target 1
4	A4	32	69.5331	331361	10017	Target 1
4	A4	33	69.8405	329294	10004.4	Target 1
4	A4	34	70.148	325856	9959.42	Target 1
4	A4	35	70.4555	321646	9886.52	Target 1
4	A4	36	70.763	318314	9791.73	Target 1
4	A4	37	71.0705	317230	9683.52	Target 1
4	A4	38	71.378	312895	9572.59	Target 1
4	A4	39	71.6855	308727	9470.92	Target 1
4	A4	40	71.993	307538	9389.48	Target 1
4	A4	41	72.3005	303580	9334.91	Target 1
4	A4	42	72.6079	301161	9305.92	Target 1
4	A4	43	72.9154	297547	9292.62	Target 1
4	A4	44	73.2229	295558	9279.54	Target 1
4	A4	45	73.5304	291365	9252.88	Target 1
4	A4	46	73.8379	288635	9206.12	Target 1
4	A4	47	74.1454	285458	9141.5	Target 1
4	A4	48	74.4529	282676	9067.03	Target 1
4	A4	49	74.7604	281105	8993.73	Target 1
4	A4	50	75.0679	276310	8932.74	Target 1
4	A4	51	75.3754	273322	8895.06	Target 1
4	A4	52	75.6828	272072	8888.82	Target 1
4	A4	53	75.9903	269465	8914.3	Target 1
4	A4	54	76.2978	266180	8960.6	Target 1
4	A4	55	76.6053	261918	9008.59	Target 1
4	A4	56	76.9128	260151	9038.97	Target 1
4	A4	57	77.2203	257484	9039.46	Target 1
4	A4	58	77.5278	254649	9008.24	Target 1
4	A4	59	77.8353	250647	8952.95	Target 1
4	A4	60	78.1428	248967	8888.14	Target 1
4	A4	61	78.4502	245561	8830.29	Target 1
4	A4	62	78.7577	243466	8791.76	Target 1
4	A4	63	79.0652	240344	8776.52	Target 1
4	A4	64	79.3727	238686	8784.44	Target 1
4	A4	65	79.6802	234258	8824.6	Target 1
4	A4	66	79.9877	231063	8932.32	Target 1
4	A4	67	80.2952	229439	9179.33	Target 1
4	A4	68	80.6027	226510	9668.47	Target 1
4	A4	69	80.9102	225275	10535.8	Target 1
4	A4	70	81.2176	220509	11942.9	Target 1
4	A4	71	81.5251	217329	14087.6	Target 1
4	A4	72	81.8326	213743	17209.7	Target 1
4	A4	73	82.1401	208615	21563.7	Target 1
4	A4	74	82.4476	203148	27330.8	Target 1
4	A4	75	82.7551	194507	34469.3	Target 1
4	A4	76	83.0626	185801	42543.2	Target 1
4	A4	77	83.3701	168625	50624.9	Target 1
4	A4	78	83.6776	145510	57376	Target 1
4	A4	79	83.985	108843	61355.9	Target 1
4	A4	80	84.2925	69269.1	61483.2	Target 1
4	A4	81	84.6	42855.1	57457.5	Target 1
4	A4	82	84.9075	31038.7	49922.2	Target 1
4	A4	83	85.215	24919.9	40270.4	Target 1
4	A4	84	85.5225	24597.1	30179.1	Target 1
4	A4	85	85.83	22885.4	21097	Target 1
4	A4	86	86.1375	24525.2	13905	Target 1
4	A4	87	86.445	22995.9	8844.87	Target 1
4	A4	88	86.7524	22160.4	5654.23	Target 1
4	A4	89	87.0599	21546.2	3891.54	Target 1
4	A4	90	87.3674	20124.4	3045.55	Target 1
4	A4	91	87.6749	20952.2	2702.18	Target 1
4	A4	92	87.9824	18857.2	2579.91	Target 1
4	A4	93	88.2899	17129.5	2512.38	Target 1
4	A4	94	88.5974	17360.2	2415.02	Target 1
4	A4	95	88.9049	16319.9	2255.88	Target 1
4	A4	96	89.2124	16196.2	2035.52	Target 1
4	A4	97	89.5198	15214.9	1774.08	Target 1
4	A4	98	89.8273	14229	1502.6	Target 1
4	A4	99	90.1348	15082	1255	Target 1
4	A4	100	90.4423	15726.3	1057.87	Target 1
4	A4	101	90.7498	15134.1	919.583	Target 1
4	A4	102	91.0573	13151.1	825.814	Target 1
4	A4	103	91.3648	14138.2	746.992	Target 1
4	A4	104	91.6723	13615	654.534	Target 1
4	A4	105	91.9798	13918.4	535.267	Target 1
4	A4	106	92.2872	13562.9	395.646	Target 1
4	A4	107	92.5947	13205.6	255.859	Target 1
4	A4	108	92.9022	14211.5	139.738	Target 1
4	A4	109	93.2097	13421.4	65.2773	Target 1
4	A4	110	93.5172	15029.5	37.4463	Target 1
4	A4	111	93.8247	13124.3	44.8203	Target 1
4	A4	112	94.1322	13976	62.6719	Target 1
4	A4	113	94.4397	12987.5	63.1309	Target 1
4	A4	114	94.7472	13282.8	27.7617	Target 1
6	A6	1	60.0009	448988	7113.95	Target 1
6	A6	2	60.3084	449285	7392.86	Target 1
6	A6	3	60.6159	447231	7693.77	Target 1
6	A6	4	60.9234	444219	8001.66	Target 1
6	A6	5	61.2309	441351	8302.37	Target 1
6	A6	6	61.5383	439784	8588.95	Target 1
6	A6	7	61.8458	435653	8861.9	Target 1
6	A6	8	62.1533	433891	9125.26	Target 1
6	A6	9	62.4608	430824	9381.17	Target 1
6	A6	10	62.7683	426799	9627.46	Target 1
6	A6	11	63.0758	424956	9860.66	Target 1
6	A6	12	63.3833	421152	10078.7	Target 1
6	A6	13	63.6908	416881	10271.4	Target 1
6	A6	14	63.9983	414908	10436	Target 1
6	A6	15	64.3057	411159	10570.1	Target 1
6	A6	16	64.6132	407969	10673.3	Target 1
6	A6	17	64.9207	404061	10748.5	Target 1
6	A6	18	65.2282	399975	10801.8	Target 1
6	A6	19	65.5357	397816	10839.6	Target 1
6	A6	20	65.8432	394355	10864.2	Target 1
6	A6	21	66.1507	390596	10873.7	Target 1
6	A6	22	66.4582	385503	10864.6	Target 1
6	A6	23	66.7657	383502	10835	Target 1
6	A6	24	67.0732	380498	10785.2	Target 1
6	A6	25	67.3806	375754	10717.4	Target 1
6	A6	26	67.6881	373317	10638.5	Target 1
6	A6	27	67.9956	369374	10561.7	Target 1
6	A6	28	68.3031	365742	10505.5	Target 1
6	A6	29	68.6106	363380	10485	Target 1
6	A6	30	68.9181	360143	10502	Target 1
6	A6	31	69.2256	358296	10542.6	Target 1
6	A6	32	69.5331	352769	10587.4	Target 1
6	A6	33	69.8405	349560	10625.5	Target 1
6	A6	34	70.148	346953	10659.8	Target 1
6	A6	35	70.4555	342506	10698.9	Target 1
6	A6	36	70.763	341419	10740.4	Target 1
6	A6	37	71.0705	337430	10765	Target 1
6	A6	38	71.378	333295	10746.4	Target 1
6	A6	39	71.6855	328014	10670.4	Target 1
6	A6	40	71.993	325952	10545.1	Target 1
6	A6	41	72.3005	322735	10395	Target 1
6	A6	42	72.6079	319935	10243.9	Target 1
6	A6	43	72.9154	316491	10104.7	Target 1
6	A6	44	73.2229	312316	9981.43	Target 1
6	A6	45	73.5304	309071	9878.94	Target 1
6	A6	46	73.8379	306832	9806.99	Target 1
6	A6	47	74.1454	303746	9775.57	Target 1
6	A6	48	74.4529	300427	9780.83	Target 1
6	A6	49	74.7604	297247	9806.11	Target 1
6	A6	50	75.0679	293985	9825.57	Target 1
6	A6	51	75.3754	291373	9813.3	Target 1
6	A6	52	75.6828	286505	9759.15	Target 1
6	A6	53	75.9903	284617	9669.16	Target 1
6	A6	54	76.2978	281320	9561.94	Target 1
6	A6	55	76.6053	278773	9459.57	Target 1
6	A6	56	76.9128	274809	9377.96	Target 1
6	A6	57	77.2203	273065	9322.11	Target 1
6	A6	58	77.5278	270292	9287.63	Target 1
6	A6	59	77.8353	266482	9265.88	Target 1
6	A6	60	78.1428	263452	9248.86	Target 1
6	A6	61	78.4502	260988	9230.76	Target 1
6	A6	62	78.7577	259105	9206.54	Target 1
6	A6	63	79.0652	254689	9172.86	Target 1
6	A6	64	79.3727	252197	9133.79	Target 1
6	A6	65	79.6802	248548	9109.58	Target 1
6	A6	66	79.9877	246959	9142.79	Target 1
6	A6	67	80.2952	243426	9298.66	Target 1
6	A6	68	80.6027	241151	9661.82	Target 1
6	A6	69	80.9102	238409	10355	Target 1
6	A6	70	81.2176	235205	11516.7	Target 1
6	A6	71	81.5251	231647	13335	Target 1
6	A6	72	81.8326	228284	16073.1	Target 1
6	A6	73	82.1401	224309	20055.8	Target 1
6	A6	74	82.4476	217816	25606	Target 1
6	A6	75	82.7551	210788	32901	Target 1
6	A6	76	83.0626	205344	41764.5	Target 1
6	A6	77	83.3701	189056	51470.2	Target 1
6	A6	78	83.6776	170113	60688.2	Target 1
6	A6	79	83.985	137775	67691.9	Target 1
6	A6	80	84.2925	92563.2	70833	Target 1
6	A6	81	84.6	53064.7	69124.4	Target 1
6	A6	82	84.9075	30953.8	62658.9	Target 1
6	A6	83	85.215	22468.4	52631.4	Target 1
6	A6	84	85.5225	19562.6	40933.8	Target 1
6	A6	85	85.83	19502.3	29521.1	Target 1
6	A6	86	86.1375	18298.5	19848.4	Target 1
6	A6	87	86.445	19317.3	12602.4	Target 1
6	A6	88	86.7524	17281.8	7823.7	Target 1
6	A6	89	87.0599	17203.9	5002.59	Target 1
6	A6	90	87.3674	15457.6	3449.86	Target 1
6	A6	91	87.6749	14852.8	2633.78	Target 1
6	A6	92	87.9824	14814.1	2186.49	Target 1
6	A6	93	88.2899	13998	1905.62	Target 1
6	A6	94	88.5974	13839.1	1705.79	Target 1
6	A6	95	88.9049	13390.3	1559.87	Target 1
6	A6	96	89.2124	13069.7	1454.85	Target 1
6	A6	97	89.5198	12991.7	1371.44	Target 1
6	A6	98	89.8273	11678.7	1285.07	Target 1
6	A6	99	90.1348	10289.4	1178.11	Target 1
6	A6	100	90.4423	11998.3	1050.43	Target 1
6	A6	101	90.7498	12283.9	918.688	Target 1
6	A6	102	91.0573	10156.6	804.396	Target 1
6	A6	103	91.3648	11275.4	719.275	Target 1
6	A6	104	91.6723	10350.8	657.575	Target 1
6	A6	105	91.9798	11484.3	598.911	Target 1
6	A6	106	92.2872	9315.09	518.892	Target 1
6	A6	107	92.5947	9991.08	402.146	Target 1
6	A6	108	92.9022	9880.89	252.125	Target 1
6	A6	109	93.2097	9995.34	91.9033	Target 1
6	A6	110	93.5172	11724.9	-46.791	Target 1
6	A6	111	93.8247	10414.6	-141.714	Target 1
6	A6	112	94.1322	10788.8	-193.763	Target 1
6	A6	113	94.4397	10218.4	-226.056	Target 1
6	A6	114	94.7472	10005.2	-269.005	Target 1
7	A7	1	60.0009	448833	8350.47	Target 1
7	A7	2	60.3084	445296	8505.24	Target 1
7	A7	3	60.6159	444768	8680.82	Target 1
7	A7	4	60.9234	441506	8879.97	Target 1
7	A7	5	61.2309	439035	9101.19	Target 1
7	A7	6	61.5383	436481	9337.32	Target 1
7	A7	7	61.8458	432878	9576.94	Target 1
7	A7	8	62.1533	429434	9806.18	Target 1
7	A7	9	62.4608	427236	10007	Target 1
7	A7	10	62.7683	422877	10169.7	Target 1
7	A7	11	63.0758	420688	10285	Target 1
7	A7	12	63.3833	415660	10350.5	Target 1
7	A7	13	63.6908	412979	10373.2	Target 1
7	A7	14	63.9983	410119	10367.4	Target 1
7	A7	15	64.3057	405737	10348.7	Target 1
7	A7	16	64.6132	402992	10329.7	Target 1
7	A7	17	64.9207	401641	10318.8	Target 1
7	A7	18	65.2282	395080	10323.6	Target 1
7	A7	19	65.5357	393244	10350.6	Target 1
7	A7	20	65.8432	390073	10401.1	Target 1
7	A7	21	66.1507	387040	10461.7	Target 1
7	A7	22	66.4582	383478	10503.1	Target 1
7	A7	23	66.7657	380128	10490	Target 1
7	A7	24	67.0732	375621	10401.2	Target 1
7	A7	25	67.3806	371907	10246.6	Target 1
7	A7	26	67.6881	369114	10067.4	Target 1
7	A7	27	67.9956	366674	9919.08	Target 1
7	A7	28	68.3031	363672	9846.47	Target 1
7	A7	29	68.6106	360736	9864.59	Target 1
7	A7	30	68.9181	357858	9955.17	Target 1
7	A7	31	69.2256	354610	10078	Target 1
7	A7	32	69.5331	351825	10190.2	Target 1
7	A7	33	69.8405	347332	10263.1	Target 1
7	A7	34	70.148	343562	10288.3	Target 1
7	A7	35	70.4555	342153	10274.7	Target 1
7	A7	36	70.763	338610	10238.9	Target 1
7	A7	37	71.0705	333798	10197.4	Target 1
7	A7	38	71.378	331475	10162.9	Target 1
7	A7	39	71.6855	328318	10142.7	Target 1
7	A7	40	71.993	325414	10138.3	Target 1
7	A7	41	72.3005	321135	10144.3	Target 1
7	A7	42	72.6079	318196	10148.4	Target 1
7	A7	43	72.9154	314766	10132.9	Target 1
7	A7	44	73.2229	312882	10079.4	Target 1
7	A7	45	73.5304	307121	9977.51	Target 1
7	A7	46	73.8379	305107	9832.95	Target 1
7	A7	47	74.1454	300866	9665.82	Target 1
7	A7	48	74.4529	298396	9511.04	Target 1
7	A7	49	74.7604	297046	9392.57	Target 1
7	A7	50	75.0679	292475	9313.28	Target 1
7	A7	51	75.3754	289778	9255.63	Target 1
7	A7	52	75.6828	286676	9196.02	Target 1
7	A7	53	75.9903	284351	9122.49	Target 1
7	A7	54	76.2978	279198	9044.36	Target 1
7	A7	55	76.6053	278111	8987.21	Target 1
7	A7	56	76.9128	276463	8976.8	Target 1
7	A7	57	77.2203	272184	9023.23	Target 1
7	A7	58	77.5278	269855	9114.76	Target 1
7	A7	59	77.8353	266357	9224.38	Target 1
7	A7	60	78.1428	264363	9322.46	Target 1
7	A7	61	78.4502	260234	9387.94	Target 1
7	A7	62	78.7577	256775	9412.04	Target 1
7	A7	63	79.0652	255459	9397.29	Target 1
7	A7	64	79.3727	251530	9356.5	Target 1
7	A7	65	79.6802	247716	9316.69	Target 1
7	A7	66	79.9877	245439	9326.88	Target 1
7	A7	67	80.2952	242746	9466.44	Target 1
7	A7	68	80.6027	239279	9850.22	Target 1
7	A7	69	80.9102	237763	10619.6	Target 1
7	A7	70	81.2176	234246	11980.3	Target 1
7	A7	71	81.5251	230190	14183.9	Target 1
7	A7	72	81.8326	227604	17529.7	Target 1
7	A7	73	82.1401	222763	22326.3	Target 1
7	A7	74	82.4476	217344	28795.4	Target 1
7	A7	75	82.7551	207365	36912.2	Target 1
7	A7	76	83.0626	199448	46219.7	Target 1
7	A7	77	83.3701	180698	55706.4	Target 1
7	A7	78	83.6776	157406	63868.5	Target 1
7	A7	79	83.985	118562	69027.9	Target 1
7	A7	80	84.2925	74897.3	69850.6	Target 1
7	A7	81	84.6	42549.6	65859.2	Target 1
7	A7	82	84.9075	25815.2	57677.2	Target 1
7	A7	83	85.215	22001.7	46854.3	Target 1
7	A7	84	85.5225	21895.6	35337.7	Target 1
7	A7	85	85.83	19517.6	24850.6	Target 1
7	A7	86	86.1375	19083.8	16459.5	Target 1
7	A7	87	86.445	18296.5	10474.7	Target 1
7	A7	88	86.7524	17506.2	6570.77	Target 1
7	A7	89	87.0599	15917.2	4290.86	Target 1
7	A7	90	87.3674	15803.5	3077.9	Target 1
7	A7	91	87.6749	15558.2	2478.43	Target 1
7	A7	92	87.9824	14682.5	2182.78	Target 1
7	A7	93	88.2899	12899.9	1998.21	Target 1
7	A7	94	88.5974	12099.5	1816.69	Target 1
7	A7	95	88.9049	10729.5	1596.25	Target 1
7	A7	96	89.2124	12212.4	1347.53	Target 1
7	A7	97	89.5198	11789.5	1111.86	Target 1
7	A7	98	89.8273	10869.9	929.274	Target 1
7	A7	99	90.1348	11338	810.423	Target 1
7	A7	100	90.4423	9452.57	728.551	Target 1
7	A7	101	90.7498	10516.8	635.752	Target 1
7	A7	102	91.0573	7646.66	492.236	Target 1
7	A7	103	91.3648	9298.23	289.819	Target 1
7	A7	104	91.6723	9501.19	56.041	Target 1
7	A7	105	91.9798	10316.8	-161.074	Target 1
7	A7	106	92.2872	8421.28	-315.571	Target 1
7	A7	107	92.5947	9392.1	-379.823	Target 1
7	A7	108	92.9022	9752.77	-349.618	Target 1
7	A7	109	93.2097	10007.3	-242.562	Target 1
7	A7	110	93.5172	9433.11	-94.6387	Target 1
7	A7	111	93.8247	7871.18	46.582	Target 1
7	A7	112	94.1322	7822.98	135.717	Target 1
7	A7	113	94.4397	8195.49	147.148	Target 1
7	A7	114	94.7472	7781.97	85.5859	Target 1
8	A8	1	60.0009	491509	8881.44	Target 1
8	A8	2	60.3084	491168	9136.24	Target 1
8	A8	3	60.6159	488922	9401.95	Target 1
8	A8	4	60.9234	484594	9660.73	Target 1
8	A8	5	61.2309	482293	9902.03	Target 1
8	A8	6	61.5383	479407	10127.6	Target 1
8	A8	7	61.8458	475778	10349.3	Target 1
8	A8	8	62.1533	472717	10580.7	Target 1
8	A8	9	62.4608	470034	10828.4	Target 1
8	A8	10	62.7683	465330	11086.9	Target 1
8	A8	11	63.0758	462906	11337.5	Target 1
8	A8	12	63.3833	459474	11554	Target 1
8	A8	13	63.6908	454740	11714.2	Target 1
8	A8	14	63.9983	450617	11808.5	Target 1
8	A8	15	64.3057	448160	11845.8	Target 1
8	A8	16	64.6132	443102	11850.3	Target 1
8	A8	17	64.9207	440650	11854	Target 1
8	A8	18	65.2282	436262	11884	Target 1
8	A8	19	65.5357	432765	11952.2	Target 1
8	A8	20	65.8432	429933	12048.9	Target 1
8	A8	21	66.1507	425373	12144.4	Target 1
8	A8	22	66.4582	421652	12200.2	Target 1
8	A8	23	66.7657	417056	12185.4	Target 1
8	A8	24	67.0732	413920	12092	Target 1
8	A8	25	67.3806	408627	11941.3	Target 1
8	A8	26	67.6881	405636	11778.1	Target 1
8	A8	27	67.9956	403402	11653.8	Target 1
8	A8	28	68.3031	398800	11608.9	Target 1
8	A8	29	68.6106	395726	11658.7	Target 1
8	A8	30	68.9181	392663	11788.9	Target 1
8	A8	31	69.2256	389272	11961.2	Target 1
8	A8	32	69.5331	385592	12126.6	Target 1
8	A8	33	69.8405	380272	12240.7	Target 1
8	A8	34	70.148	377762	12276.2	Target 1
8	A8	35	70.4555	373121	12228.2	Target 1
8	A8	36	70.763	369595	12112.2	Target 1
8	A8	37	71.0705	365985	11957.2	Target 1
8	A8	38	71.378	361365	11797.3	Target 1
8	A8	39	71.6855	358647	11661.9	Target 1
8	A8	40	71.993	354699	11567.1	Target 1
8	A8	41	72.3005	351913	11510.6	Target 1
8	A8	42	72.6079	347568	11474.3	Target 1
8	A8	43	72.9154	343656	11433.9	Target 1
8	A8	44	73.2229	340407	11369.5	Target 1
8	A8	45	73.5304	336446	11272.8	Target 1
8	A8	46	73.8379	332554	11146.5	Target 1
8	A8	47	74.1454	330417	11001.7	Target 1
8	A8	48	74.4529	325503	10855.6	Target 1
8	A8	49	74.7604	322409	10728.5	Target 1
8	A8	50	75.0679	319208	10641.7	Target 1
8	A8	51	75.3754	316462	10610.2	Target 1
8	A8	52	75.6828	313578	10634.3	Target 1
8	A8	53	75.9903	309816	10696.5	Target 1
8	A8	54	76.2978	306165	10767	Target 1
8	A8	55	76.6053	302166	10816.9	Target 1
8	A8	56	76.9128	300044	10830.1	Target 1
8	A8	57	77.2203	295764	10810.5	Target 1
8	A8	58	77.5278	292215	10779	Target 1
8	A8	59	77.8353	289340	10763.3	Target 1
8	A8	60	78.1428	286204	10782.2	Target 1
8	A8	61	78.4502	283808	10833.2	Target 1
8	A8	62	78.7577	280252	10891.1	Target 1
8	A8	63	79.0652	275502	10920.3	Target 1
8	A8	64	79.3727	271383	10897.3	Target 1
8	A8	65	79.6802	269409	10829.3	Target 1
8	A8	66	79.9877	266224	10763.9	Target 1
8	A8	67	80.2952	261891	10789.3	Target 1
8	A8	68	80.6027	258329	11031.5	Target 1
8	A8	69	80.9102	257178	11651.6	Target 1
8	A8	70	81.2176	253128	12843.4	Target 1
8	A8	71	81.5251	250498	14840.8	Target 1
8	A8	72	81.8326	245887	17924.4	Target 1
8	A8	73	82.1401	241025	22411.9	Target 1
8	A8	74	82.4476	234836	28598.7	Target 1
8	A8	75	82.7551	227103	36620.9	Target 1
8	A8	76	83.0626	219607	46251.6	Target 1
8	A8	77	83.3701	201828	56706.2	Target 1
8	A8	78	83.6776	180964	66586.5	Target 1
8	A8	79	83.985	146572	74084.1	Target 1
8	A8	80	84.2925	102880	77457.4	Target 1
8	A8	81	84.6	58565.2	75634.2	Target 1
8	A8	82	84.9075	31962.8	68665.4	Target 1
8	A8	83	85.215	23175.1	57781.5	Target 1
8	A8	84	85.5225	21008.9	44994.4	Target 1
8	A8	85	85.83	20725.4	32430.6	Target 1
8	A8	86	86.1375	19198.3	21713.2	Target 1
8	A8	87	86.445	20161.5	13643.6	Target 1
8	A8	88	86.7524	19871.8	8252.34	Target 1
8	A8	89	87.0599	18429.7	5040.55	Target 1
8	A8	90	87.3674	16305.8	3327.97	Target 1
8	A8	91	87.6749	17817.2	2505.01	Target 1
8	A8	92	87.9824	15659.7	2132.38	Target 1
8	A8	93	88.2899	15763.8	1947.21	Target 1
8	A8	94	88.5974	14802.7	1815.66	Target 1
8	A8	95	88.9049	13602.1	1677.87	Target 1
8	A8	96	89.2124	14017.2	1509.64	Target 1
8	A8	97	89.5198	13216.6	1304.23	Target 1
8	A8	98	89.8273	12349.3	1066.69	Target 1
8	A8	99	90.1348	12594.4	811.517	Target 1
8	A8	100	90.4423	12442.9	558.641	Target 1
8	A8	101	90.7498	13505.7	327.649	Target 1
8	A8	102	91.0573	11538.2	133.524	Target 1
8	A8	103	91.3648	12257.6	-13.7373	Target 1
8	A8	104	91.6723	12693.7	-107.168	Target 1
8	A8	105	91.9798	13113.4	-143.225	Target 1
8	A8	106	92.2872	12492.2	-126.361	Target 1
8	A8	107	92.5947	12287.6	-73.6553	Target 1
8	A8	108	92.9022	12184.3	-12.8936	Target 1
8	A8	109	93.2097	11507.7	27.4521	Target 1
8	A8	110	93.5172	12226.9	30.4375	Target 1
8	A8	111	93.8247	11297.2	-3.29297	Target 1
8	A8	112	94.1322	12481.5	-59.1816	Target 1
8	A8	113	94.4397	11318.1	-118.658	Target 1
8	A8	114	94.7472	11961.1	-168.381	Target 1
9	A9	1	60.0009	430169	7568.59	Target 1
9	A9	2	60.3084	428463	7766.34	Target 1
9	A9	3	60.6159	426461	7990.25	Target 1
9	A9	4	60.9234	425693	8233.58	Target 1
9	A9	5	61.2309	420609	8485.59	Target 1
9	A9	6	61.5383	419503	8734.69	Target 1
9	A9	7	61.8458	416289	8971.59	Target 1
9	A9	8	62.1533	413050	9190.42	Target 1
9	A9	9	62.4608	410187	9388.35	Target 1
9	A9	10	62.7683	407276	9564.24	Target 1
9	A9	11	63.0758	403536	9714.68	Target 1
9	A9	12	63.3833	400792	9832.21	Target 1
9	A9	13	63.6908	397865	9923.44	Target 1
9	A9	14	63.9983	393945	9988.49	Target 1
9	A9	15	64.3057	391201	10034.2	Target 1
9	A9	16	64.6132	387123	10075	Target 1
9	A9	17	64.9207	384862	10127.5	Target 1
9	A9	18	65.2282	381086	10200.8	Target 1
9	A9	19	65.5357	379085	10288.9	Target 1
9	A9	20	65.8432	374477	10369.6	Target 1
9	A9	21	66.1507	371464	10413.9	Target 1
9	A9	22	66.4582	367876	10399.8	Target 1
9	A9	23	66.7657	363728	10324.4	Target 1
9	A9	24	67.0732	360400	10206.8	Target 1
9	A9	25	67.3806	357858	10081.2	Target 1
9	A9	26	67.6881	354223	9983.73	Target 1
9	A9	27	67.9956	351808	9939.03	Target 1
9	A9	28	68.3031	348789	9953.41	Target 1
9	A9	29	68.6106	344953	10015.2	Target 1
9	A9	30	68.9181	343136	10101.6	Target 1
9	A9	31	69.2256	338724	10186.9	Target 1
9	A9	32	69.5331	335856	10249.9	Target 1
9	A9	33	69.8405	332124	10275.6	Target 1
9	A9	34	70.148	329593	10255.4	Target 1
9	A9	35	70.4555	325532	10185.6	Target 1
9	A9	36	70.763	323512	10071.6	Target 1
9	A9	37	71.0705	318089	9930.78	Target 1
9	A9	38	71.378	316094	9793.23	Target 1
9	A9	39	71.6855	312688	9693.12	Target 1
9	A9	40	71.993	310163	9651.15	Target 1
9	A9	41	72.3005	308008	9674.66	Target 1
9	A9	42	72.6079	303445	9734.07	Target 1
9	A9	43	72.9154	300649	9792.81	Target 1
9	A9	44	73.2229	297744	9821.63	Target 1
9	A9	45	73.5304	293319	9811.59	Target 1
9	A9	46	73.8379	290186	9777	Target 1
9	A9	47	74.1454	287866	9744.37	Target 1
9	A9	48	74.4529	284687	9733.98	Target 1
9	A9	49	74.7604	282120	9746.76	Target 1
9	A9	50	75.0679	277803	9763.36	Target 1
9	A9	51	75.3754	275645	9755.97	Target 1
9	A9	52	75.6828	271102	9704.53	Target 1
9	A9	53	75.9903	268287	9601.32	Target 1
9	A9	54	76.2978	265901	9465.95	Target 1
9	A9	55	76.6053	262106	9328	Target 1
9	A9	56	76.9128	260017	9212.06	Target 1
9	A9	57	77.2203	257322	9131.04	Target 1
9	A9	58	77.5278	254027	9085.13	Target 1
9	A9	59	77.8353	250798	9065.01	Target 1
9	A9	60	78.1428	248638	9055.17	Target 1
9	A9	61	78.4502	245662	9035.79	Target 1
9	A9	62	78.7577	243130	8987.52	Target 1
9	A9	63	79.0652	239277	8900.98	Target 1
9	A9	64	79.3727	236002	8789.38	Target 1
9	A9	65	79.6802	233517	8694.98	Target 1
9	A9	66	79.9877	231631	8684.05	Target 1
9	A9	67	80.2952	228602	8834.06	Target 1
9	A9	68	80.6027	227718	9226.25	Target 1
9	A9	69	80.9102	222647	9935.52	Target 1
9	A9	70	81.2176	220277	11048.6	Target 1
9	A9	71	81.5251	217035	12792	Target 1
9	A9	72	81.8326	213833	15429.4	Target 1
9	A9	73	82.1401	209606	19259.4	Target 1
9	A9	74	82.4476	205076	24524	Target 1
9	A9	75	82.7551	197774	31264.6	Target 1
9	A9	76	83.0626	189377	39160.4	Target 1
9	A9	77	83.3701	172114	47416.9	Target 1
9	A9	78	83.6776	151875	54796.9	Target 1
9	A9	79	83.985	118870	59856.8	Target 1
9	A9	80	84.2925	78637.9	61360.9	Target 1
9	A9	81	84.6	44194.3	58727.3	Target 1
9	A9	82	84.9075	26902.7	52293.3	Target 1
9	A9	83	85.215	20048.8	43248.2	Target 1
9	A9	84	85.5225	19146.7	33242	Target 1
9	A9	85	85.83	19223.7	23856.4	Target 1
9	A9	86	86.1375	17901.5	16176.1	Target 1
9	A9	87	86.445	17925.2	10623.2	Target 1
9	A9	88	86.7524	17012.6	6838.09	Target 1
9	A9	89	87.0599	15096.4	4615.99	Target 1
9	A9	90	87.3674	14435.8	3449.41	Target 1
9	A9	91	87.6749	13212.5	2854.78	Target 1
9	A9	92	87.9824	12783.2	2515.45	Target 1
9	A9	93	88.2899	11841.1	2265.03	Target 1
9	A9	94	88.5974	11966.2	2033.98	Target 1
9	A9	95	88.9049	10216.1	1797.72	Target 1
9	A9	96	89.2124	10232.2	1545.94	Target 1
9	A9	97	89.5198	9701.98	1274.86	Target 1
9	A9	98	89.8273	9328.51	991.572	Target 1
9	A9	99	90.1348	8713.65	716.812	Target 1
9	A9	100	90.4423	10234.8	478.493	Target 1
9	A9	101	90.7498	9797.81	297.764	Target 1
9	A9	102	91.0573	8945.99	177.248	Target 1
9	A9	103	91.3648	8833.62	100.367	Target 1
9	A9	104	91.6723	8869.89	42.4756	Target 1
9	A9	105	91.9798	8842.5	-14.4805	Target 1
9	A9	106	92.2872	9408.95	-74.0439	Target 1
9	A9	107	92.5947	8220.48	-128.069	Target 1
9	A9	108	92.9022	9334.38	-166.223	Target 1
9	A9	109	93.2097	9249.77	-184.717	Target 1
9	A9	110	93.5172	8779.8	-189.217	Target 1
9	A9	111	93.8247	8079.05	-191.361	Target 1
9	A9	112	94.1322	9256.31	-202.166	Target 1
9	A9	113	94.4397	9133.06	-226.722	Target 1
9	A9	114	94.7472	8214.26	-263.181	Target 1
10	A10	1	60.0009	464855	8312.81	Target 1
10	A10	2	60.3084	463336	8594.16	Target 1
10	A10	3	60.6159	460843	8856.29	Target 1
10	A10	4	60.9234	458232	9072.68	Target 1
10	A10	5	61.2309	454150	9237.49	Target 1
10	A10	6	61.5383	451062	9370.07	Target 1
10	A10	7	61.8458	449770	9504.74	Target 1
10	A10	8	62.1533	445670	9673.44	Target 1
10	A10	9	62.4608	442836	9890.91	Target 1
10	A10	10	62.7683	439988	10149.4	Target 1
10	A10	11	63.0758	436663	10424.3	Target 1
10	A10	12	63.3833	433456	10675.3	Target 1
10	A10	13	63.6908	428830	10883.3	Target 1
10	A10	14	63.9983	425634	11040.7	Target 1
10	A10	15	64.3057	422767	11143.6	Target 1
10	A10	16	64.6132	419087	11198.9	Target 1
10	A10	17	64.9207	414981	11223.2	Target 1
10	A10	18	65.2282	410593	11239.6	Target 1
10	A10	19	65.5357	407836	11269.3	Target 1
10	A10	20	65.8432	405332	11320.5	Target 1
10	A10	21	66.1507	401707	11384.5	Target 1
10	A10	22	66.4582	396052	11442.4	Target 1
10	A10	23	66.7657	393266	11478.5	Target 1
10	A10	24	67.0732	389374	11488.1	Target 1
10	A10	25	67.3806	385911	11475.8	Target 1
10	A10	26	67.6881	382377	11446.6	Target 1
10	A10	27	67.9956	378933	11402.3	Target 1
10	A10	28	68.3031	375837	11346.5	Target 1
10	A10	29	68.6106	370564	11294	Target 1
10	A10	30	68.9181	367081	11271.7	Target 1
10	A10	31	69.2256	364801	11304.9	Target 1
10	A10	32	69.5331	362677	11398.7	Target 1
10	A10	33	69.8405	358715	11527.3	Target 1
10	A10	34	70.148	353310	11643.8	Target 1
10	A10	35	70.4555	350556	11701.9	Target 1
10	A10	36	70.763	346115	11675.5	Target 1
10	A10	37	71.0705	342280	11566.1	Target 1
10	A10	38	71.378	339271	11397.1	Target 1
10	A10	39	71.6855	335188	11204	Target 1
10	A10	40	71.993	330732	11024.6	Target 1
10	A10	41	72.3005	328843	10890.5	Target 1
10	A10	42	72.6079	324229	10817.8	Target 1
10	A10	43	72.9154	322027	10799.9	Target 1
10	A10	44	73.2229	318402	10807.3	Target 1
10	A10	45	73.5304	314756	10800.4	Target 1
10	A10	46	73.8379	310475	10749	Target 1
10	A10	47	74.1454	305776	10647.4	Target 1
10	A10	48	74.4529	304304	10515.3	Target 1
10	A10	49	74.7604	300507	10375.7	Target 1
10	A10	50	75.0679	297320	10260.3	Target 1
10	A10	51	75.3754	294881	10172.2	Target 1
10	A10	52	75.6828	290489	10099.9	Target 1
10	A10	53	75.9903	287340	10033.5	Target 1
10	A10	54	76.2978	284169	9978.41	Target 1
10	A10	55	76.6053	280494	9954.4	Target 1
10	A10	56	76.9128	279769	9982.78	Target 1
10	A10	57	77.2203	275000	10070.4	Target 1
10	A10	58	77.5278	271734	10202.4	Target 1
10	A10	59	77.8353	269747	10347.2	Target 1
10	A10	60	78.1428	265002	10469	Target 1
10	A10	61	78.4502	261677	10539.1	Target 1
10	A10	62	78.7577	258807	10545.7	Target 1
10	A10	63	79.0652	255323	10492.2	Target 1
10	A10	64	79.3727	251290	10393.2	Target 1
10	A10	65	79.6802	249042	10287.7	Target 1
10	A10	66	79.9877	244675	10239	Target 1
10	A10	67	80.2952	241920	10341.4	Target 1
10	A10	68	80.6027	239391	10709.6	Target 1
10	A10	69	80.9102	236956	11478.4	Target 1
10	A10	70	81.2176	233376	12850.7	Target 1
10	A10	71	81.5251	229188	15066.6	Target 1
10	A10	72	81.8326	225822	18412	Target 1
10	A10	73	82.1401	220239	23177.2	Target 1
10	A10	74	82.4476	214896	29552	Target 1
10	A10	75	82.7551	206647	37460.3	Target 1
10	A10	76	83.0626	195741	46384.9	Target 1
10	A10	77	83.3701	175413	55277.8	Target 1
10	A10	78	83.6776	150734	62662.8	Target 1
10	A10	79	83.985	111887	66972.2	Target 1
10	A10	80	84.2925	69233.7	67043.1	Target 1
10	A10	81	84.6	37913	62567.9	Target 1
10	A10	82	84.9075	24294.9	54272	Target 1
10	A10	83	85.215	20868.5	43700.8	Target 1
10	A10	84	85.5225	19690.7	32703.7	Target 1
10	A10	85	85.83	19391	22861.1	Target 1
10	A10	86	86.1375	18255.1	15108.7	Target 1
10	A10	87	86.445	17313.7	9614.46	Target 1
10	A10	88	86.7524	16830.4	5966.46	Target 1
10	A10	89	87.0599	15564.2	3911.54	Target 1
10	A10	90	87.3674	15543.2	2872.78	Target 1
10	A10	91	87.6749	15169.4	2394.83	Target 1
10	A10	92	87.9824	12903.7	2171.28	Target 1
10	A10	93	88.2899	11974.2	2021.4	Target 1
10	A10	94	88.5974	12081.9	1856.43	Target 1
10	A10	95	88.9049	10759.8	1649.7	Target 1
10	A10	96	89.2124	11093.1	1410.14	Target 1
10	A10	97	89.5198	10902.4	1158.74	Target 1
10	A10	98	89.8273	9665.08	912.699	Target 1
10	A10	99	90.1348	8918.04	680.596	Target 1
10	A10	100	90.4423	10232.3	465.567	Target 1
10	A10	101	90.7498	9757.19	269.859	Target 1
10	A10	102	91.0573	9036.86	96.8965	Target 1
10	A10	103	91.3648	8925.88	-48.1016	Target 1
10	A10	104	91.6723	8864.45	-157.728	Target 1
10	A10	105	91.9798	9777.12	-224.497	Target 1
10	A10	106	92.2872	9909.98	-247.333	Target 1
10	A10	107	92.5947	8896.89	-238.372	Target 1
10	A10	108	92.9022	8048.81	-221.995	Target 1
10	A10	109	93.2097	8588.6	-223.265	Target 1
10	A10	110	93.5172	8777.92	-253.759	Target 1
10	A10	111	93.8247	8814.31	-306.707	Target 1
10	A10	112	94.1322	9054.88	-365.386	Target 1
10	A10	113	94.4397	8659.64	-416.811	Target 1
10	A10	114	94.7472	7987.67	-459.185	Target 1
13	B1	1	60.0009	483939	8508.21	Target 1
13	B1	2	60.3084	480575	8690.08	Target 1
13	B1	3	60.6159	477530	8851.7	Target 1
13	B1	4	60.9234	476275	9003.19	Target 1
13	B1	5	61.2309	473441	9169.93	Target 1
13	B1	6	61.5383	468953	9380.21	Target 1
13	B1	7	61.8458	467840	9647.57	Target 1
13	B1	8	62.1533	465092	9958.69	Target 1
13	B1	9	62.4608	461600	10275.5	Target 1
13	B1	10	62.7683	457077	10551	Target 1
13	B1	11	63.0758	454350	10752.6	Target 1
13	B1	12	63.3833	449764	10874.5	Target 1
13	B1	13	63.6908	446921	10933.4	Target 1
13	B1	14	63.9983	442985	10975.5	Target 1
13	B1	15	64.3057	439886	11051.3	Target 1
13	B1	16	64.6132	436423	11195	Target 1
13	B1	17	64.9207	433349	11408.8	Target 1
13	B1	18	65.2282	430120	11657.5	Target 1
13	B1	19	65.5357	426404	11878.7	Target 1
13	B1	20	65.8432	422064	12006.5	Target 1
13	B1	21	66.1507	416640	11998.7	Target 1
13	B1	22	66.4582	413636	11855.3	Target 1
13	B1	23	66.7657	408880	11617.9	Target 1
13	B1	24	67.0732	406597	11352.7	Target 1
13	B1	25	67.3806	402204	11124.9	Target 1
13	B1	26	67.6881	398863	10975.9	Target 1
13	B1	27	67.9956	397312	10914.6	Target 1
13	B1	28	68.3031	392975	10923.7	Target 1
13	B1	29	68.6106	389597	10976.4	Target 1
13	B1	30	68.9181	384132	11051.3	Target 1
13	B1	31	69.2256	383771	11137.9	Target 1
13	B1	32	69.5331	378407	11229.1	Target 1
13	B1	33	69.8405	376777	11314.4	Target 1
13	B1	34	70.148	372357	11378.8	Target 1
13	B1	35	70.4555	366115	11409.3	Target 1
13	B1	36	70.763	366004	11400	Target 1
13	B1	37	71.0705	361257	11352.1	Target 1
13	B1	38	71.378	356936	11268	Target 1
13	B1	39	71.6855	353361	11147.8	Target 1
13	B1	40	71.993	350811	10992.2	Target 1
13	B1	41	72.3005	346470	10809	Target 1
13	B1	42	72.6079	341852	10621.5	Target 1
13	B1	43	72.9154	339932	10457.2	Target 1
13	B1	44	73.2229	336175	10335	Target 1
13	B1	45	73.5304	333814	10265.3	Target 1
13	B1	46	73.8379	330778	10241.3	Target 1
13	B1	47	74.1454	325231	10246.8	Target 1
13	B1	48	74.4529	323515	10268.6	Target 1
13	B1	49	74.7604	319987	10304.4	Target 1
13	B1	50	75.0679	316254	10359.5	Target 1
13	B1	51	75.3754	313950	10438.5	Target 1
13	B1	52	75.6828	310032	10537.6	Target 1
13	B1	53	75.9903	306998	10644.3	Target 1
13	B1	54	76.2978	302318	10745.6	Target 1
13	B1	55	76.6053	299849	10829.4	Target 1
13	B1	56	76.9128	296842	10885.1	Target 1
13	B1	57	77.2203	291694	10908.9	Target 1
13	B1	58	77.5278	290037	10898.2	Target 1
13	B1	59	77.8353	285600	10851.1	Target 1
13	B1	60	78.1428	282508	10769	Target 1
13	B1	61	78.4502	278046	10660.5	Target 1
13	B1	62	78.7577	277161	10540.3	Target 1
13	B1	63	79.0652	270984	10424.5	Target 1
13	B1	64	79.3727	269404	10339.6	Target 1
13	B1	65	79.6802	266245	10322.2	Target 1
13	B1	66	79.9877	262466	10424.1	Target 1
13	B1	67	80.2952	259562	10722.8	Target 1
13	B1	68	80.6027	256472	11363.6	Target 1
13	B1	69	80.9102	253183	12513.5	Target 1
13	B1	70	81.2176	249880	14429.7	Target 1
13	B1	71	81.5251	244613	17446.3	Target 1
13	B1	72	81.8326	243790	21940.8	Target 1
13	B1	73	82.1401	234613	28239.8	Target 1
13	B1	74	82.4476	229213	36455.2	Target 1
13	B1	75	82.7551	220432	46277.5	Target 1
13	B1	76	83.0626	206765	56812.9	Target 1
13	B1	77	83.3701	180643	66582	Target 1
13	B1	78	83.6776	148965	73775.9	Target 1
13	B1	79	83.985	105849	76747.5	Target 1
13	B1	80	84.2925	64157	74573.6	Target 1
13	B1	81	84.6	42123.4	67432	Target 1
13	B1	82	84.9075	30277.9	56592.7	Target 1
13	B1	83	85.215	27731.3	44009	Target 1
13	B1	84	85.5225	26982.2	31693.9	Target 1
13	B1	85	85.83	25548.4	21167	Target 1
13	B1	86	86.1375	27347.2	13180.6	Target 1
13	B1	87	86.445	24187.7	7906.76	Target 1
13	B1	88	86.7524	25500.7	4781.07	Target 1
13	B1	89	87.0599	24016.6	3097.33	Target 1
13	B1	90	87.3674	24609.8	2303.76	Target 1
13	B1	91	87.6749	22634.4	1980.77	Target 1
13	B1	92	87.9824	20827.7	1854.89	Target 1
13	B1	93	88.2899	22575.5	1771.41	Target 1
13	B1	94	88.5974	20920.8	1657.04	Target 1
13	B1	95	88.9049	18796	1488.19	Target 1
13	B1	96	89.2124	20337.6	1269.9	Target 1
13	B1	97	89.5198	19553.2	1023.84	Target 1
13	B1	98	89.8273	18573.7	780.664	Target 1
13	B1	99	90.1348	20092.5	571.94	Target 1
13	B1	100	90.4423	18825.1	420.546	Target 1
13	B1	101	90.7498	18727.5	331.822	Target 1
13	B1	102	91.0573	19181.3	289.225	Target 1
13	B1	103	91.3648	19714.3	258.197	Target 1
13	B1	104	91.6723	16224	200.115	Target 1
13	B1	105	91.9798	18243.2	93.0186	Target 1
13	B1	106	92.2872	17634	-51.6025	Target 1
13	B1	107	92.5947	18643.1	-189.077	Target 1
13	B1	108	92.9022	19770.3	-263.195	Target 1
13	B1	109	93.2097	18283.2	-237.94	Target 1
13	B1	110	93.5172	18484.9	-118.999	Target 1
13	B1	111	93.8247	18280.6	48.9189	Target 1
13	B1	112	94.1322	16923.5	206.081	Target 1
13	B1	113	94.4397	18010.4	306.865	Target 1
13	B1	114	94.7472	16531.7	337.122	Target 1
14	B2	1	60.0009	424256	7787.16	Target 1
14	B2	2	60.3084	420633	7960.58	Target 1
14	B2	3	60.6159	418922	8127.91	Target 1
14	B2	4	60.9234	416719	8290.67	Target 1
14	B2	5	61.2309	414211	8456.25	Target 1
14	B2	6	61.5383	411441	8632.93	Target 1
14	B2	7	61.8458	409437	8824.03	Target 1
14	B2	8	62.1533	405126	9024.89	Target 1
14	B2	9	62.4608	403439	9221.34	Target 1
14	B2	10	62.7683	399242	9383.5	Target 1
14	B2	11	63.0758	398153	9504.74	Target 1
14	B2	12	63.3833	393441	9576.47	Target 1
14	B2	13	63.6908	389446	9608.54	Target 1
14	B2	14	63.9983	386446	9627.89	Target 1
14	B2	15	64.3057	384816	9665.97	Target 1
14	B2	16	64.6132	382232	9742.3	Target 1
14	B2	17	64.9207	378223	9855.07	Target 1
14	B2	18	65.2282	374856	9982.89	Target 1
14	B2	19	65.5357	372050	10093.8	Target 1
14	B2	20	65.8432	367707	10154.9	Target 1
14	B2	21	66.1507	366931	10144	Target 1
14	B2	22	66.4582	360785	10059.1	Target 1
14	B2	23	66.7657	357081	9926.41	Target 1
14	B2	24	67.0732	354539	9793.91	Target 1
14	B2	25	67.3806	352366	9710.86	Target 1
14	B2	26	67.6881	350081	9701.97	Target 1
14	B2	27	67.9956	346578	9755.56	Target 1
14	B2	28	68.3031	344044	9834.77	Target 1
14	B2	29	68.6106	339484	9904.7	Target 1
14	B2	30	68.9181	335261	9954.2	Target 1
14	B2	31	69.2256	334315	9996.11	Target 1
14	B2	32	69.5331	330230	10047.9	Target 1
14	B2	33	69.8405	328987	10109.4	Target 1
14	B2	34	70.148	324277	10156.3	Target 1
14	B2	35	70.4555	320757	10152.7	Target 1
14	B2	36	70.763	317255	10073.2	Target 1
14	B2	37	71.0705	314262	9917.84	Target 1
14	B2	38	71.378	310046	9713.72	Target 1
14	B2	39	71.6855	309065	9503.25	Target 1
14	B2	40	71.993	303705	9328.9	Target 1
14	B2	41	72.3005	302581	9218.81	Target 1
14	B2	42	72.6079	299039	9176.96	Target 1
14	B2	43	72.9154	296948	9192.67	Target 1
14	B2	44	73.2229	293483	9232.41	Target 1
14	B2	45	73.5304	289982	9264.09	Target 1
14	B2	46	73.8379	286845	9270.7	Target 1
14	B2	47	74.1454	283426	9250.39	Target 1
14	B2	48	74.4529	281448	9211.07	Target 1
14	B2	49	74.7604	278558	9157.19	Target 1
14	B2	50	75.0679	274943	9093.79	Target 1
14	B2	51	75.3754	271875	9021.09	Target 1
14	B2	52	75.6828	269453	8944.83	Target 1
14	B2	53	75.9903	265910	8879.83	Target 1
14	B2	54	76.2978	263799	8844.31	Target 1
14	B2	55	76.6053	261832	8849.72	Target 1
14	B2	56	76.9128	257895	8892.45	Target 1
14	B2	57	77.2203	254963	8953.67	Target 1
14	B2	58	77.5278	253201	9006.5	Target 1
14	B2	59	77.8353	249141	9027.01	Target 1
14	B2	60	78.1428	247203	9004.99	Target 1
14	B2	61	78.4502	242794	8950.46	Target 1
14	B2	62	78.7577	240850	8892.06	Target 1
14	B2	63	79.0652	238010	8866.4	Target 1
14	B2	64	79.3727	236057	8901.95	Target 1
14	B2	65	79.6802	232970	9009.02	Target 1
14	B2	66	79.9877	230245	9186.11	Target 1
14	B2	67	80.2952	226864	9431.21	Target 1
14	B2	68	80.6027	222553	9811.58	Target 1
14	B2	69	80.9102	220662	10463.3	Target 1
14	B2	70	81.2176	217355	11606	Target 1
14	B2	71	81.5251	215461	13532.4	Target 1
14	B2	72	81.8326	212778	16573.7	Target 1
14	B2	73	82.1401	206091	21035.1	Target 1
14	B2	74	82.4476	201891	27088.1	Target 1
14	B2	75	82.7551	194582	34619.5	Target 1
14	B2	76	83.0626	185593	43081.9	Target 1
14	B2	77	83.3701	165139	51433.6	Target 1
14	B2	78	83.6776	139430	58263.5	Target 1
14	B2	79	83.985	102849	62129.2	Target 1
14	B2	80	84.2925	63867.5	62016.3	Target 1
14	B2	81	84.6	37989.4	57725.4	Target 1
14	B2	82	84.9075	23298.4	49990.3	Target 1
14	B2	83	85.215	19737	40250.4	Target 1
14	B2	84	85.5225	18910.1	30175.5	Target 1
14	B2	85	85.83	18515.5	21166.9	Target 1
14	B2	86	86.1375	16324.3	14044.4	Target 1
14	B2	87	86.445	16248.6	8990.25	Target 1
14	B2	88	86.7524	16355.3	5555.79	Target 1
14	B2	89	87.0599	15234.8	3569.83	Target 1
14	B2	90	87.3674	14676.5	2516.42	Target 1
14	B2	91	87.6749	14632.9	1981.53	Target 1
14	B2	92	87.9824	12086.7	1687.91	Target 1
14	B2	93	88.2899	12019.3	1483	Target 1
14	B2	94	88.5974	13099.8	1305.16	Target 1
14	B2	95	88.9049	12538	1141.9	Target 1
14	B2	96	89.2124	10841.8	992.045	Target 1
14	B2	97	89.5198	11763.3	844.747	Target 1
14	B2	98	89.8273	9712.72	680.837	Target 1
14	B2	99	90.1348	10645.8	488.426	Target 1
14	B2	100	90.4423	10440.8	276.504	Target 1
14	B2	101	90.7498	10826.9	74.4531	Target 1
14	B2	102	91.0573	10071.1	-82.3887	Target 1
14	B2	103	91.3648	11752.1	-171.261	Target 1
14	B2	104	91.6723	10233.3	-193.182	Target 1
14	B2	105	91.9798	10666.7	-170.992	Target 1
14	B2	106	92.2872	9556.56	-136.584	Target 1
14	B2	107	92.5947	10257.7	-115.629	Target 1
14	B2	108	92.9022	10608	-118.696	Target 1
14	B2	109	93.2097	9919	-142.341	Target 1
14	B2	110	93.5172	9698.88	-176.686	Target 1
14	B2	111	93.8247	9994.39	-212.944	Target 1
14	B2	112	94.1322	10380.5	-246.857	Target 1
14	B2	113	94.4397	10257.3	-278.396	Target 1
14	B2	114	94.7472	9139.01	-309.749	Target 1
15	B3	1	60.0009	493650	8324.84	Target 1
15	B3	2	60.3084	490805	8577.85	Target 1
15	B3	3	60.6159	489988	8853.91	Target 1
15	B3	4	60.9234	486068	9172.36	Target 1
15	B3	5	61.2309	483615	9545.45	Target 1
15	B3	6	61.5383	482014	9965.6	Target 1
15	B3	7	61.8458	478872	10402	Target 1
15	B3	8	62.1533	474652	10810.2	Target 1
15	B3	9	62.4608	470659	11151.5	Target 1
15	B3	10	62.7683	466838	11388.1	Target 1
15	B3	11	63.0758	463762	11550.1	Target 1
15	B3	12	63.3833	459834	11665.7	Target 1
15	B3	13	63.6908	455454	11760	Target 1
15	B3	14	63.9983	452297	11849.1	Target 1
15	B3	15	64.3057	449189	11935.3	Target 1
15	B3	16	64.6132	445170	12011.5	Target 1
15	B3	17	64.9207	440983	12070.4	Target 1
15	B3	18	65.2282	436612	12111.6	Target 1
15	B3	19	65.5357	433017	12140.9	Target 1
15	B3	20	65.8432	429321	12161.2	Target 1
15	B3	21	66.1507	426980	12163.9	Target 1
15	B3	22	66.4582	420922	12131.2	Target 1
15	B3	23	66.7657	417858	12048.7	Target 1
15	B3	24	67.0732	412434	11919.4	Target 1
15	B3	25	67.3806	409662	11766.6	Target 1
15	B3	26	67.6881	406711	11622.9	Target 1
15	B3	27	67.9956	403143	11514.3	Target 1
15	B3	28	68.3031	399150	11451.1	Target 1
15	B3	29	68.6106	396389	11430.2	Target 1
15	B3	30	68.9181	392085	11445.6	Target 1
15	B3	31	69.2256	388886	11495.5	Target 1
15	B3	32	69.5331	385076	11580.7	Target 1
15	B3	33	69.8405	382338	11697	Target 1
15	B3	34	70.148	378878	11825.3	Target 1
15	B3	35	70.4555	374308	11932.1	Target 1
15	B3	36	70.763	371453	11979.3	Target 1
15	B3	37	71.0705	366251	11941.1	Target 1
15	B3	38	71.378	362511	11818.3	Target 1
15	B3	39	71.6855	358448	11639.5	Target 1
15	B3	40	71.993	354644	11450	Target 1
15	B3	41	72.3005	352417	11292.1	Target 1
15	B3	42	72.6079	348424	11187.6	Target 1
15	B3	43	72.9154	345381	11136.8	Target 1
15	B3	44	73.2229	340288	11132.6	Target 1
15	B3	45	73.5304	338278	11153.5	Target 1
15	B3	46	73.8379	334463	11182.5	Target 1
15	B3	47	74.1454	329979	11208.9	Target 1
15	B3	48	74.4529	327394	11225.9	Target 1
15	B3	49	74.7604	322779	11233.8	Target 1
15	B3	50	75.0679	320084	11231.6	Target 1
15	B3	51	75.3754	316909	11220.5	Target 1
15	B3	52	75.6828	311917	11204.8	Target 1
15	B3	53	75.9903	308893	11192.4	Target 1
15	B3	54	76.2978	306037	11194.6	Target 1
15	B3	55	76.6053	302714	11215	Target 1
15	B3	56	76.9128	298560	11245.4	Target 1
15	B3	57	77.2203	294845	11272	Target 1
15	B3	58	77.5278	292337	11274.7	Target 1
15	B3	59	77.8353	287739	11236.2	Target 1
15	B3	60	78.1428	285034	11142.3	Target 1
15	B3	61	78.4502	280163	10997.5	Target 1
15	B3	62	78.7577	277968	10824.5	Target 1
15	B3	63	79.0652	273971	10651.1	Target 1
15	B3	64	79.3727	271929	10507.1	Target 1
15	B3	65	79.6802	267701	10425.5	Target 1
15	B3	66	79.9877	265057	10452.8	Target 1
15	B3	67	80.2952	260732	10665.6	Target 1
15	B3	68	80.6027	258822	11185.4	Target 1
15	B3	69	80.9102	255622	12090.3	Target 1
15	B3	70	81.2176	252448	13635.5	Target 1
15	B3	71	81.5251	248626	16077.9	Target 1
15	B3	72	81.8326	244976	19700.6	Target 1
15	B3	73	82.1401	238311	24765.2	Target 1
15	B3	74	82.4476	231773	31406	Target 1
15	B3	75	82.7551	222328	39473.4	Target 1
15	B3	76	83.0626	211420	48373.7	Target 1
15	B3	77	83.3701	188324	57006.2	Target 1
15	B3	78	83.6776	159084	63896.1	Target 1
15	B3	79	83.985	118032	67553.2	Target 1
15	B3	80	84.2925	74577.3	66957.1	Target 1
15	B3	81	84.6	45561	61960.2	Target 1
15	B3	82	84.9075	31221.7	53400.2	Target 1
15	B3	83	85.215	27902.4	42842.9	Target 1
15	B3	84	85.5225	27204.6	32069.4	Target 1
15	B3	85	85.83	25315.8	22548.4	Target 1
15	B3	86	86.1375	24904.5	15116.7	Target 1
15	B3	87	86.445	24962.9	9807.93	Target 1
15	B3	88	86.7524	23663.5	6240.99	Target 1
15	B3	89	87.0599	23308	4263.69	Target 1
15	B3	90	87.3674	22435.5	3279.36	Target 1
15	B3	91	87.6749	20696.9	2810.21	Target 1
15	B3	92	87.9824	19128.3	2540.3	Target 1
15	B3	93	88.2899	19282.7	2304.5	Target 1
15	B3	94	88.5974	18411.7	2050.37	Target 1
15	B3	95	88.9049	18891.3	1788.79	Target 1
15	B3	96	89.2124	18023.7	1547.13	Target 1
15	B3	97	89.5198	17313	1338.28	Target 1
15	B3	98	89.8273	17092.6	1152.42	Target 1
15	B3	99	90.1348	16493.3	967.866	Target 1
15	B3	100	90.4423	16226.5	768.27	Target 1
15	B3	101	90.7498	16585.7	554.143	Target 1
15	B3	102	91.0573	16237.9	343.41	Target 1
15	B3	103	91.3648	16288.9	163.035	Target 1
15	B3	104	91.6723	16438.9	37.3203	Target 1
15	B3	105	91.9798	17269.9	-21.8086	Target 1
15	B3	106	92.2872	16352.1	-18.583	Target 1
15	B3	107	92.5947	15812.7	30.2666	Target 1
15	B3	108	92.9022	16011.1	104.113	Target 1
15	B3	109	93.2097	16488.4	186.009	Target 1
15	B3	110	93.5172	16178.9	264.01	Target 1
15	B3	111	93.8247	15505.1	327.275	Target 1
15	B3	112	94.1322	15256.2	363.375	Target 1
15	B3	113	94.4397	14571.6	361.771	Target 1
15	B3	114	94.7472	14957.9	321.093	Target 1
16	B4	1	60.0009	387874	6775.85	Target 1
16	B4	2	60.3084	386688	6967.57	Target 1
16	B4	3	60.6159	382449	7121.4	Target 1
16	B4	4	60.9234	382061	7236.59	Target 1
16	B4	5	61.2309	378505	7335.74	Target 1
16	B4	6	61.5383	376482	7455.46	Target 1
16	B4	7	61.8458	375753	7627.52	Target 1
16	B4	8	62.1533	371990	7861.94	Target 1
16	B4	9	62.4608	369896	8140.47	Target 1
16	B4	10	62.7683	368088	8422.45	Target 1
16	B4	11	63.0758	364103	8661.27	Target 1
16	B4	12	63.3833	361409	8829.11	Target 1
16	B4	13	63.6908	358553	8919.64	Target 1
16	B4	14	63.9983	354558	8950.51	Target 1
16	B4	15	64.3057	351778	8950.22	Target 1
16	B4	16	64.6132	351457	8942.62	Target 1
16	B4	17	64.9207	347172	8938.87	Target 1
16	B4	18	65.2282	344119	8941.31	Target 1
16	B4	19	65.5357	339953	8951.57	Target 1
16	B4	20	65.8432	339106	8973.34	Target 1
16	B4	21	66.1507	335980	9007.73	Target 1
16	B4	22	66.4582	332632	9047.38	Target 1
16	B4	23	66.7657	329553	9078.13	Target 1
16	B4	24	67.0732	327186	9088.52	Target 1
16	B4	25	67.3806	323058	9078.88	Target 1
16	B4	26	67.6881	320513	9062.4	Target 1
16	B4	27	67.9956	318299	9056.5	Target 1
16	B4	28	68.3031	316050	9072.1	Target 1
16	B4	29	68.6106	312549	9108.28	Target 1
16	B4	30	68.9181	309346	9154.97	Target 1
16	B4	31	69.2256	306688	9199.59	Target 1
16	B4	32	69.5331	304208	9231.39	Target 1
16	B4	33	69.8405	301097	9241.33	Target 1
16	B4	34	70.148	298292	9220.04	Target 1
16	B4	35	70.4555	294340	9156.88	Target 1
16	B4	36	70.763	292935	9042.49	Target 1
16	B4	37	71.0705	289425	8874.82	Target 1
16	B4	38	71.378	285540	8666.3	Target 1
16	B4	39	71.6855	283525	8446.65	Target 1
16	B4	40	71.993	280577	8256.37	Target 1
16	B4	41	72.3005	278184	8137.35	Target 1
16	B4	42	72.6079	276444	8114.19	Target 1
16	B4	43	72.9154	273817	8182.66	Target 1
16	B4	44	73.2229	271367	8312.05	Target 1
16	B4	45	73.5304	267168	8454.87	Target 1
16	B4	46	73.8379	265951	8564.78	Target 1
16	B4	47	74.1454	261882	8607.4	Target 1
16	B4	48	74.4529	259901	8567.88	Target 1
16	B4	49	74.7604	255374	8455.85	Target 1
16	B4	50	75.0679	253634	8302.64	Target 1
16	B4	51	75.3754	250848	8151.4	Target 1
16	B4	52	75.6828	249418	8042.94	Target 1
16	B4	53	75.9903	246805	7998.81	Target 1
16	B4	54	76.2978	243821	8019.24	Target 1
16	B4	55	76.6053	240866	8089.97	Target 1
16	B4	56	76.9128	238792	8190.79	Target 1
16	B4	57	77.2203	236191	8298.35	Target 1
16	B4	58	77.5278	233850	8384.27	Target 1
16	B4	59	77.8353	231085	8417.38	Target 1
16	B4	60	78.1428	228434	8376.3	Target 1
16	B4	61	78.4502	223508	8261.54	Target 1
16	B4	62	78.7577	222280	8107.49	Target 1
16	B4	63	79.0652	219598	7970	Target 1
16	B4	64	79.3727	219486	7903.26	Target 1
16	B4	65	79.6802	215967	7942.39	Target 1
16	B4	66	79.9877	211934	8106.95	Target 1
16	B4	67	80.2952	211059	8423.79	Target 1
16	B4	68	80.6027	206721	8952.58	Target 1
16	B4	69	80.9102	205717	9818.73	Target 1
16	B4	70	81.2176	202908	11207.7	Target 1
16	B4	71	81.5251	199141	13362.1	Target 1
16	B4	72	81.8326	196054	16558.3	Target 1
16	B4	73	82.1401	190739	21047.9	Target 1
16	B4	74	82.4476	187305	26949.9	Target 1
16	B4	75	82.7551	178102	34100.3	Target 1
16	B4	76	83.0626	168423	41914.8	Target 1
16	B4	77	83.3701	150694	49355.9	Target 1
16	B4	78	83.6776	124959	55086.8	Target 1
16	B4	79	83.985	90894.9	57819.8	Target 1
16	B4	80	84.2925	55686.6	56750.8	Target 1
16	B4	81	84.6	35611.8	51884.7	Target 1
16	B4	82	84.9075	26276.5	44080.1	Target 1
16	B4	83	85.215	23918.2	34772.4	Target 1
16	B4	84	85.5225	22253	25504.3	Target 1
16	B4	85	85.83	22319.2	17482.2	Target 1
16	B4	86	86.1375	21827.7	11336.2	Target 1
16	B4	87	86.445	21106.3	7115.63	Target 1
16	B4	88	86.7524	20449.6	4506.13	Target 1
16	B4	89	87.0599	20033.8	3079.69	Target 1
16	B4	90	87.3674	18690.2	2389.25	Target 1
16	B4	91	87.6749	19470.7	2093.44	Target 1
16	B4	92	87.9824	17763.6	1966.68	Target 1
16	B4	93	88.2899	16769.6	1876.03	Target 1
16	B4	94	88.5974	15870.6	1755.18	Target 1
16	B4	95	88.9049	15652.6	1585.73	Target 1
16	B4	96	89.2124	15803	1381.26	Target 1
16	B4	97	89.5198	15926.2	1169.2	Target 1
16	B4	98	89.8273	14978.9	973.822	Target 1
16	B4	99	90.1348	14142.8	807.496	Target 1
16	B4	100	90.4423	14580	672.236	Target 1
16	B4	101	90.7498	14840.8	565.646	Target 1
16	B4	102	91.0573	15000.7	483.861	Target 1
16	B4	103	91.3648	13327.4	420.492	Target 1
16	B4	104	91.6723	13947.5	366.202	Target 1
16	B4	105	91.9798	14164.5	311.969	Target 1
16	B4	106	92.2872	13440	253.456	Target 1
16	B4	107	92.5947	13840.5	191.859	Target 1
16	B4	108	92.9022	13925.1	130.442	Target 1
16	B4	109	93.2097	12984.9	70.3281	Target 1
16	B4	110	93.5172	14095.3	9.33691	Target 1
16	B4	111	93.8247	13060.6	-55.6816	Target 1
16	B4	112	94.1322	13667	-125.72	Target 1
16	B4	113	94.4397	13336.6	-198.427	Target 1
16	B4	114	94.7472	14000	-269.62	Target 1
17	B5	1	60.0009	315099	5491.83	Target 1
17	B5	2	60.3084	315352	5713.31	Target 1
17	B5	3	60.6159	312838	5908.3	Target 1
17	B5	4	60.9234	310437	6064.56	Target 1
17	B5	5	61.2309	307680	6193.31	Target 1
17	B5	6	61.5383	307088	6325.42	Target 1
17	B5	7	61.8458	305154	6492.07	Target 1
17	B5	8	62.1533	303018	6704.12	Target 1
17	B5	9	62.4608	300966	6943.2	Target 1
17	B5	10	62.7683	299486	7151.85	Target 1
17	B5	11	63.0758	296340	7314.97	Target 1
17	B5	12	63.3833	292645	7423.13	Target 1
17	B5	13	63.6908	290558	7487.78	Target 1
17	B5	14	63.9983	289654	7533.4	Target 1
17	B5	15	64.3057	286654	7580.13	Target 1
17	B5	16	64.6132	283999	7631.82	Target 1
17	B5	17	64.9207	282189	7676.76	Target 1
17	B5	18	65.2282	279212	7697.7	Target 1
17	B5	19	65.5357	276984	7684.54	Target 1
17	B5	20	65.8432	273258	7640.87	Target 1
17	B5	21	66.1507	272410	7582.65	Target 1
17	B5	22	66.4582	269046	7530.14	Target 1
17	B5	23	66.7657	267090	7498.73	Target 1
17	B5	24	67.0732	264830	7492.72	Target 1
17	B5	25	67.3806	262330	7504.81	Target 1
17	B5	26	67.6881	260557	7521.38	Target 1
17	B5	27	67.9956	257169	7530.64	Target 1
17	B5	28	68.3031	255450	7529.49	Target 1
17	B5	29	68.6106	252096	7525.6	Target 1
17	B5	30	68.9181	251580	7532.8	Target 1
17	B5	31	69.2256	247792	7562.79	Target 1
17	B5	32	69.5331	246070	7616.97	Target 1
17	B5	33	69.8405	244136	7683.64	Target 1
17	B5	34	70.148	242009	7742.07	Target 1
17	B5	35	70.4555	237786	7771.28	Target 1
17	B5	36	70.763	236813	7758.75	Target 1
17	B5	37	71.0705	233286	7704.07	Target 1
17	B5	38	71.378	231103	7616.41	Target 1
17	B5	39	71.6855	229345	7508.68	Target 1
17	B5	40	71.993	225822	7393.29	Target 1
17	B5	41	72.3005	224599	7280.7	Target 1
17	B5	42	72.6079	221060	7180.85	Target 1
17	B5	43	72.9154	219952	7102.92	Target 1
17	B5	44	73.2229	217005	7053	Target 1
17	B5	45	73.5304	215381	7030.06	Target 1
17	B5	46	73.8379	213187	7024.29	Target 1
17	B5	47	74.1454	210309	7019.73	Target 1
17	B5	48	74.4529	208732	7001.52	Target 1
17	B5	49	74.7604	205643	6961.95	Target 1
17	B5	50	75.0679	203249	6903.7	Target 1
17	B5	51	75.3754	202256	6844.67	Target 1
17	B5	52	75.6828	199262	6799.32	Target 1
17	B5	53	75.9903	198117	6772.97	Target 1
17	B5	54	76.2978	195205	6760.83	Target 1
17	B5	55	76.6053	193435	6754.42	Target 1
17	B5	56	76.9128	189897	6750.07	Target 1
17	B5	57	77.2203	189892	6751.68	Target 1
17	B5	58	77.5278	186769	6765.34	Target 1
17	B5	59	77.8353	184826	6791.06	Target 1
17	B5	60	78.1428	183389	6818.02	Target 1
17	B5	61	78.4502	180351	6828.23	Target 1
17	B5	62	78.7577	178197	6806.43	Target 1
17	B5	63	79.0652	175930	6750.54	Target 1
17	B5	64	79.3727	174012	6676.9	Target 1
17	B5	65	79.6802	171985	6620.16	Target 1
17	B5	66	79.9877	170045	6630.82	Target 1
17	B5	67	80.2952	168364	6774.26	Target 1
17	B5	68	80.6027	165206	7117.21	Target 1
17	B5	69	80.9102	164893	7726.58	Target 1
17	B5	70	81.2176	162289	8739.14	Target 1
17	B5	71	81.5251	159540	10301.3	Target 1
17	B5	72	81.8326	157029	12589.6	Target 1
17	B5	73	82.1401	152700	15790.9	Target 1
17	B5	74	82.4476	148717	20040.7	Target 1
17	B5	75	82.7551	142962	25314.9	Target 1
17	B5	76	83.0626	136159	31300.4	Target 1
17	B5	77	83.3701	122742	37314.1	Target 1
17	B5	78	83.6776	106307	42354.6	Target 1
17	B5	79	83.985	78221.7	45331.5	Target 1
17	B5	80	84.2925	46967.6	45419.2	Target 1
17	B5	81	84.6	25949.2	42387.3	Target 1
17	B5	82	84.9075	16868.2	36732.5	Target 1
17	B5	83	85.215	15078.5	29526.8	Target 1
17	B5	84	85.5225	14529.2	22048.2	Target 1
17	B5	85	85.83	13950	15378.6	Target 1
17	B5	86	86.1375	12771.6	10146.8	Target 1
17	B5	87	86.445	13196.9	6441.53	Target 1
17	B5	88	86.7524	12578.2	3907.57	Target 1
17	B5	89	87.0599	11989.8	2486.21	Target 1
17	B5	90	87.3674	11689.1	1767.23	Target 1
17	B5	91	87.6749	11359	1429.72	Target 1
17	B5	92	87.9824	9678.78	1264.02	Target 1
17	B5	93	88.2899	10114.8	1155.41	Target 1
17	B5	94	88.5974	10423.7	1054.56	Target 1
17	B5	95	88.9049	8561.08	948.419	Target 1
17	B5	96	89.2124	9434.57	838.005	Target 1
17	B5	97	89.5198	8467.37	725.543	Target 1
17	B5	98	89.8273	8394.32	610.177	Target 1
17	B5	99	90.1348	9193.97	489.536	Target 1
17	B5	100	90.4423	6957.53	364.228	Target 1
17	B5	101	90.7498	8085.58	242.234	Target 1
17	B5	102	91.0573	8091.94	139.315	Target 1
17	B5	103	91.3648	8228.82	72.4429	Target 1
17	B5	104	91.6723	8424.55	48.3003	Target 1
17	B5	105	91.9798	7261.43	54.814	Target 1
17	B5	106	92.2872	7873.48	63.8848	Target 1
17	B5	107	92.5947	6406.41	45.6909	Target 1
17	B5	108	92.9022	7163.73	-14.5493	Target 1
17	B5	109	93.2097	7736.86	-109.143	Target 1
17	B5	110	93.5172	7422.37	-214.524	Target 1
17	B5	111	93.8247	7306.41	-306.13	Target 1
17	B5	112	94.1322	7438.49	-370.818	Target 1
17	B5	113	94.4397	7628.57	-409.893	Target 1
17	B5	114	94.7472	7456.02	-433.769	Target 1
18	B6	1	60.0009	398918	6387.53	Target 1
18	B6	2	60.3084	397964	6638.75	Target 1
18	B6	3	60.6159	396585	6903.29	Target 1
18	B6	4	60.9234	393258	7179.73	Target 1
18	B6	5	61.2309	391758	7467.98	Target 1
18	B6	6	61.5383	389625	7767.52	Target 1
18	B6	7	61.8458	387078	8073.54	Target 1
18	B6	8	62.1533	384018	8374.51	Target 1
18	B6	9	62.4608	381179	8652.64	Target 1
18	B6	10	62.7683	379589	8885.86	Target 1
18	B6	11	63.0758	374847	9063.16	Target 1
18	B6	12	63.3833	372720	9188.46	Target 1
18	B6	13	63.6908	368783	9276.89	Target 1
18	B6	14	63.9983	366492	9350.44	Target 1
18	B6	15	64.3057	363733	9425.82	Target 1
18	B6	16	64.6132	360667	9505.92	Target 1
18	B6	17	64.9207	358005	9580.28	Target 1
18	B6	18	65.2282	354655	9634.59	Target 1
18	B6	19	65.5357	350543	9661.76	Target 1
18	B6	20	65.8432	347446	9665.97	Target 1
18	B6	21	66.1507	346225	9657.91	Target 1
18	B6	22	66.4582	341190	9645.96	Target 1
18	B6	23	66.7657	338916	9630.79	Target 1
18	B6	24	67.0732	335492	9605.6	Target 1
18	B6	25	67.3806	332473	9560.58	Target 1
18	B6	26	67.6881	329692	9489.02	Target 1
18	B6	27	67.9956	326393	9393.29	Target 1
18	B6	28	68.3031	323189	9288.25	Target 1
18	B6	29	68.6106	320321	9200.4	Target 1
18	B6	30	68.9181	317976	9160.32	Target 1
18	B6	31	69.2256	314862	9188.9	Target 1
18	B6	32	69.5331	312942	9285.44	Target 1
18	B6	33	69.8405	309946	9423.23	Target 1
18	B6	34	70.148	306844	9558.56	Target 1
18	B6	35	70.4555	302979	9647.95	Target 1
18	B6	36	70.763	300423	9665.77	Target 1
18	B6	37	71.0705	296416	9611.56	Target 1
18	B6	38	71.378	293027	9504.85	Target 1
18	B6	39	71.6855	291538	9371.83	Target 1
18	B6	40	71.993	287691	9234.2	Target 1
18	B6	41	72.3005	285192	9106.06	Target 1
18	B6	42	72.6079	280735	8996.91	Target 1
18	B6	43	72.9154	278659	8914.07	Target 1
18	B6	44	73.2229	277400	8860.45	Target 1
18	B6	45	73.5304	273042	8830.95	Target 1
18	B6	46	73.8379	270488	8813.92	Target 1
18	B6	47	74.1454	267536	8798.46	Target 1
18	B6	48	74.4529	264091	8781.89	Target 1
18	B6	49	74.7604	262144	8769.76	Target 1
18	B6	50	75.0679	258798	8767.29	Target 1
18	B6	51	75.3754	256745	8768.84	Target 1
18	B6	52	75.6828	254116	8755.62	Target 1
18	B6	53	75.9903	250288	8705.9	Target 1
18	B6	54	76.2978	247294	8613.16	Target 1
18	B6	55	76.6053	243790	8495.72	Target 1
18	B6	56	76.9128	242710	8389.42	Target 1
18	B6	57	77.2203	240047	8325.47	Target 1
18	B6	58	77.5278	238604	8308.79	Target 1
18	B6	59	77.8353	234743	8313.7	Target 1
18	B6	60	78.1428	231407	8300.1	Target 1
18	B6	61	78.4502	229033	8239.42	Target 1
18	B6	62	78.7577	226737	8132	Target 1
18	B6	63	79.0652	223177	8006.54	Target 1
18	B6	64	79.3727	221962	7904.53	Target 1
18	B6	65	79.6802	219698	7863.96	Target 1
18	B6	66	79.9877	217274	7914.36	Target 1
18	B6	67	80.2952	213924	8087.84	Target 1
18	B6	68	80.6027	211172	8439.15	Target 1
18	B6	69	80.9102	209614	9056.71	Target 1
18	B6	70	81.2176	206695	10076.5	Target 1
18	B6	71	81.5251	204445	11703.5	Target 1
18	B6	72	81.8326	201204	14185.5	Target 1
18	B6	73	82.1401	195889	17801.1	Target 1
18	B6	74	82.4476	192889	22800	Target 1
18	B6	75	82.7551	185706	29280.8	Target 1
18	B6	76	83.0626	178546	37023.9	Target 1
18	B6	77	83.3701	164871	45342.5	Target 1
18	B6	78	83.6776	146871	53063	Target 1
18	B6	79	83.985	116424	58721.8	Target 1
18	B6	80	84.2925	77140.9	60973.9	Target 1
18	B6	81	84.6	44632.8	59072.2	Target 1
18	B6	82	84.9075	24320.5	53190.1	Target 1
18	B6	83	85.215	17719.9	44408.8	Target 1
18	B6	84	85.5225	16061.3	34355.7	Target 1
18	B6	85	85.83	15596.5	24668.7	Target 1
18	B6	86	86.1375	14948.5	16536.4	Target 1
18	B6	87	86.445	15667.1	10492.6	Target 1
18	B6	88	86.7524	13806.9	6427.27	Target 1
18	B6	89	87.0599	13526.8	3987.06	Target 1
18	B6	90	87.3674	12700.6	2688.86	Target 1
18	B6	91	87.6749	12699	2071.97	Target 1
18	B6	92	87.9824	12269	1808.49	Target 1
18	B6	93	88.2899	10998.7	1695.91	Target 1
18	B6	94	88.5974	10576.9	1621.59	Target 1
18	B6	95	88.9049	8904.32	1530.3	Target 1
18	B6	96	89.2124	9728.08	1402.89	Target 1
18	B6	97	89.5198	10105.4	1240.44	Target 1
18	B6	98	89.8273	8224.91	1050.92	Target 1
18	B6	99	90.1348	8286.74	841.675	Target 1
18	B6	100	90.4423	7933.4	621.105	Target 1
18	B6	101	90.7498	7805.55	404.848	Target 1
18	B6	102	91.0573	8994.93	216.775	Target 1
18	B6	103	91.3648	8781.62	80.168	Target 1
18	B6	104	91.6723	7813.84	5.07617	Target 1
18	B6	105	91.9798	8298.2	-17.2627	Target 1
18	B6	106	92.2872	8219.32	-7.92773	Target 1
18	B6	107	92.5947	7733.79	13.1514	Target 1
18	B6	108	92.9022	7918.1	37.5498	Target 1
18	B6	109	93.2097	7879.29	68.8896	Target 1
18	B6	110	93.5172	8047.29	114.369	Target 1
18	B6	111	93.8247	8311.52	174.163	Target 1
18	B6	112	94.1322	6759.98	236.754	Target 1
18	B6	113	94.4397	6725.36	283.934	Target 1
18	B6	114	94.7472	6941.44	301.832	Target 1
19	B7	1	60.0009	411169	7020.11	Target 1
19	B7	2	60.3084	410646	7247.26	Target 1
19	B7	3	60.6159	407449	7485.13	Target 1
19	B7	4	60.9234	405993	7725.69	Target 1
19	B7	5	61.2309	403812	7963.67	Target 1
19	B7	6	61.5383	400549	8199.34	Target 1
19	B7	7	61.8458	398567	8436.81	Target 1
19	B7	8	62.1533	394993	8678.52	Target 1
19	B7	9	62.4608	393029	8919.03	Target 1
19	B7	10	62.7683	390407	9143.57	Target 1
19	B7	11	63.0758	387224	9334.65	Target 1
19	B7	12	63.3833	383085	9482.64	Target 1
19	B7	13	63.6908	380285	9594.83	Target 1
19	B7	14	63.9983	377019	9692.22	Target 1
19	B7	15	64.3057	375255	9796.51	Target 1
19	B7	16	64.6132	371070	9916.12	Target 1
19	B7	17	64.9207	369101	10040.3	Target 1
19	B7	18	65.2282	364688	10144.4	Target 1
19	B7	19	65.5357	361820	10202.6	Target 1
19	B7	20	65.8432	358604	10200.8	Target 1
19	B7	21	66.1507	354199	10143.6	Target 1
19	B7	22	66.4582	351720	10052.8	Target 1
19	B7	23	66.7657	348193	9957.78	Target 1
19	B7	24	67.0732	344753	9882.92	Target 1
19	B7	25	67.3806	343701	9838.25	Target 1
19	B7	26	67.6881	338748	9817.55	Target 1
19	B7	27	67.9956	335660	9804.94	Target 1
19	B7	28	68.3031	333897	9785.6	Target 1
19	B7	29	68.6106	329152	9754.79	Target 1
19	B7	30	68.9181	327230	9720.5	Target 1
19	B7	31	69.2256	323916	9698.84	Target 1
19	B7	32	69.5331	320379	9703.79	Target 1
19	B7	33	69.8405	318561	9736.64	Target 1
19	B7	34	70.148	315611	9781.76	Target 1
19	B7	35	70.4555	311886	9811.81	Target 1
19	B7	36	70.763	309041	9801.55	Target 1
19	B7	37	71.0705	304419	9740.73	Target 1
19	B7	38	71.378	302619	9638.23	Target 1
19	B7	39	71.6855	298963	9515.32	Target 1
19	B7	40	71.993	296393	9394.11	Target 1
19	B7	41	72.3005	293807	9289.48	Target 1
19	B7	42	72.6079	289285	9208.08	Target 1
19	B7	43	72.9154	287580	9152.39	Target 1
19	B7	44	73.2229	284752	9123.91	Target 1
19	B7	45	73.5304	281344	9123.16	Target 1
19	B7	46	73.8379	278633	9146.09	Target 1
19	B7	47	74.1454	275188	9180.6	Target 1
19	B7	48	74.4529	273661	9206.24	Target 1
19	B7	49	74.7604	269630	9199.68	Target 1
19	B7	50	75.0679	265837	9144.76	Target 1
19	B7	51	75.3754	263094	9041.38	Target 1
19	B7	52	75.6828	261196	8907.6	Target 1
19	B7	53	75.9903	257805	8773.28	Target 1
19	B7	54	76.2978	255216	8669.57	Target 1
19	B7	55	76.6053	252846	8618.83	Target 1
19	B7	56	76.9128	249703	8628.38	Target 1
19	B7	57	77.2203	247817	8688.34	Target 1
19	B7	58	77.5278	245117	8773.42	Target 1
19	B7	59	77.8353	241744	8849.82	Target 1
19	B7	60	78.1428	238851	8886.29	Target 1
19	B7	61	78.4502	236088	8865.71	Target 1
19	B7	62	78.7577	232814	8792.14	Target 1
19	B7	63	79.0652	229733	8689.18	Target 1
19	B7	64	79.3727	228540	8591.73	Target 1
19	B7	65	79.6802	225150	8537.91	Target 1
19	B7	66	79.9877	222105	8567.79	Target 1
19	B7	67	80.2952	220619	8731.13	Target 1
19	B7	68	80.6027	216522	9100.96	Target 1
19	B7	69	80.9102	214297	9789.12	Target 1
19	B7	70	81.2176	212869	10952.9	Target 1
19	B7	71	81.5251	208871	12806.4	Target 1
19	B7	72	81.8326	205692	15617.6	Target 1
19	B7	73	82.1401	200117	19676.5	Target 1
19	B7	74	82.4476	196117	25210.8	Target 1
19	B7	75	82.7551	190801	32239	Target 1
19	B7	76	83.0626	180715	40396.7	Target 1
19	B7	77	83.3701	163809	48822.2	Target 1
19	B7	78	83.6776	144151	56205	Target 1
19	B7	79	83.985	109283	61058.5	Target 1
19	B7	80	84.2925	70801.3	62168.6	Target 1
19	B7	81	84.6	39832.7	59044.7	Target 1
19	B7	82	84.9075	23146.5	52153.2	Target 1
19	B7	83	85.215	18767	42792.9	Target 1
19	B7	84	85.5225	18147.5	32656.7	Target 1
19	B7	85	85.83	16804.5	23287.3	Target 1
19	B7	86	86.1375	15774.3	15679.2	Target 1
19	B7	87	86.445	14068.2	10162.7	Target 1
19	B7	88	86.7524	14962.5	6552.67	Target 1
19	B7	89	87.0599	13121.7	4382.72	Target 1
19	B7	90	87.3674	12105.5	3161.69	Target 1
19	B7	91	87.6749	12217.5	2501.83	Target 1
19	B7	92	87.9824	12171.9	2148.12	Target 1
19	B7	93	88.2899	11140.4	1951.28	Target 1
19	B7	94	88.5974	10190.1	1825.71	Target 1
19	B7	95	88.9049	9899.51	1719.08	Target 1
19	B7	96	89.2124	9172.53	1600.09	Target 1
19	B7	97	89.5198	9343.92	1457.02	Target 1
19	B7	98	89.8273	8097.49	1296.75	Target 1
19	B7	99	90.1348	8435.6	1138.42	Target 1
19	B7	100	90.4423	9266.03	1002.24	Target 1
19	B7	101	90.7498	7963.6	898.759	Target 1
19	B7	102	91.0573	7385.84	824.021	Target 1
19	B7	103	91.3648	7864.04	762.313	Target 1
19	B7	104	91.6723	7662.02	693.979	Target 1
19	B7	105	91.9798	6994.14	603.739	Target 1
19	B7	106	92.2872	7049.57	486.722	Target 1
19	B7	107	92.5947	6926.7	351.333	Target 1
19	B7	108	92.9022	6988.31	217.942	Target 1
19	B7	109	93.2097	7813.48	111.734	Target 1
19	B7	110	93.5172	7846.87	50.6426	Target 1
19	B7	111	93.8247	7603.27	34.3711	Target 1
19	B7	112	94.1322	7200.97	42.5391	Target 1
19	B7	113	94.4397	5904.31	44.8467	Target 1
19	B7	114	94.7472	7715.22	17.1162	Target 1
20	B8	1	60.0009	373256	6198.99	Target 1
20	B8	2	60.3084	372726	6377.97	Target 1
20	B8	3	60.6159	371940	6574.41	Target 1
20	B8	4	60.9234	369260	6792.07	Target 1
20	B8	5	61.2309	366410	7036.54	Target 1
20	B8	6	61.5383	364106	7311.37	Target 1
20	B8	7	61.8458	364156	7611.58	Target 1
20	B8	8	62.1533	360234	7919.87	Target 1
20	B8	9	62.4608	357133	8209.78	Target 1
20	B8	10	62.7683	355139	8454.03	Target 1
20	B8	11	63.0758	351828	8632.2	Target 1
20	B8	12	63.3833	349157	8747.73	Target 1
20	B8	13	63.6908	345980	8805.88	Target 1
20	B8	14	63.9983	343390	8816.94	Target 1
20	B8	15	64.3057	340908	8794.03	Target 1
20	B8	16	64.6132	337663	8754.5	Target 1
20	B8	17	64.9207	334903	8720.86	Target 1
20	B8	18	65.2282	332130	8717.16	Target 1
20	B8	19	65.5357	329525	8758.89	Target 1
20	B8	20	65.8432	327476	8842.45	Target 1
20	B8	21	66.1507	324914	8942.74	Target 1
20	B8	22	66.4582	321278	9024.18	Target 1
20	B8	23	66.7657	317688	9059.83	Target 1
20	B8	24	67.0732	314878	9046.83	Target 1
20	B8	25	67.3806	311858	9006.57	Target 1
20	B8	26	67.6881	309736	8970.32	Target 1
20	B8	27	67.9956	307352	8960.12	Target 1
20	B8	28	68.3031	304340	8977.72	Target 1
20	B8	29	68.6106	301105	9007.59	Target 1
20	B8	30	68.9181	298985	9030.08	Target 1
20	B8	31	69.2256	295424	9035.15	Target 1
20	B8	32	69.5331	292543	9028.21	Target 1
20	B8	33	69.8405	289898	9024.36	Target 1
20	B8	34	70.148	287591	9036.28	Target 1
20	B8	35	70.4555	284692	9063.85	Target 1
20	B8	36	70.763	282553	9092.36	Target 1
20	B8	37	71.0705	278412	9100.95	Target 1
20	B8	38	71.378	275312	9074.1	Target 1
20	B8	39	71.6855	272765	9008.91	Target 1
20	B8	40	71.993	270440	8915	Target 1
20	B8	41	72.3005	266614	8808.92	Target 1
20	B8	42	72.6079	263949	8707.69	Target 1
20	B8	43	72.9154	261976	8623.38	Target 1
20	B8	44	73.2229	258354	8559.92	Target 1
20	B8	45	73.5304	256798	8512.25	Target 1
20	B8	46	73.8379	253440	8469.12	Target 1
20	B8	47	74.1454	249836	8419.24	Target 1
20	B8	48	74.4529	248446	8354.85	Target 1
20	B8	49	74.7604	245009	8280.84	Target 1
20	B8	50	75.0679	242224	8207.78	Target 1
20	B8	51	75.3754	240376	8147.98	Target 1
20	B8	52	75.6828	237668	8110.89	Target 1
20	B8	53	75.9903	235458	8101.28	Target 1
20	B8	54	76.2978	231477	8119.7	Target 1
20	B8	55	76.6053	230588	8163.24	Target 1
20	B8	56	76.9128	227425	8224.27	Target 1
20	B8	57	77.2203	224506	8289.11	Target 1
20	B8	58	77.5278	223213	8339.47	Target 1
20	B8	59	77.8353	218713	8358.89	Target 1
20	B8	60	78.1428	216680	8340.36	Target 1
20	B8	61	78.4502	214122	8290.39	Target 1
20	B8	62	78.7577	211697	8226.2	Target 1
20	B8	63	79.0652	209013	8168.5	Target 1
20	B8	64	79.3727	206946	8135.85	Target 1
20	B8	65	79.6802	203747	8144.93	Target 1
20	B8	66	79.9877	201081	8217.69	Target 1
20	B8	67	80.2952	200062	8392.42	Target 1
20	B8	68	80.6027	195819	8723.28	Target 1
20	B8	69	80.9102	192844	9311.71	Target 1
20	B8	70	81.2176	192098	10290.4	Target 1
20	B8	71	81.5251	188514	11824.7	Target 1
20	B8	72	81.8326	186341	14111.4	Target 1
20	B8	73	82.1401	179994	17368.5	Target 1
20	B8	74	82.4476	176433	21796.3	Target 1
20	B8	75	82.7551	169446	27484.7	Target 1
20	B8	76	83.0626	162592	34267.9	Target 1
20	B8	77	83.3701	151283	41579.3	Target 1
20	B8	78	83.6776	134444	48408.3	Target 1
20	B8	79	83.985	107723	53454.7	Target 1
20	B8	80	84.2925	72677.4	55488.3	Target 1
20	B8	81	84.6	41619.6	53794.7	Target 1
20	B8	82	84.9075	22243	48491.3	Target 1
20	B8	83	85.215	16718.4	40536.3	Target 1
20	B8	84	85.5225	16564.3	31405	Target 1
20	B8	85	85.83	15656	22592.5	Target 1
20	B8	86	86.1375	14505	15183.2	Target 1
20	B8	87	86.445	13868.8	9659.85	Target 1
20	B8	88	86.7524	14804.9	5879.35	Target 1
20	B8	89	87.0599	13241.6	3571.68	Target 1
20	B8	90	87.3674	12586.7	2305.89	Target 1
20	B8	91	87.6749	12785.9	1666.82	Target 1
20	B8	92	87.9824	12428.7	1361.58	Target 1
20	B8	93	88.2899	11360	1212.67	Target 1
20	B8	94	88.5974	11775.9	1124.24	Target 1
20	B8	95	88.9049	10477.6	1049.27	Target 1
20	B8	96	89.2124	10286.9	967.753	Target 1
20	B8	97	89.5198	10539.4	874.097	Target 1
20	B8	98	89.8273	10339.6	768.98	Target 1
20	B8	99	90.1348	9614.43	654.007	Target 1
20	B8	100	90.4423	9326.63	530.465	Target 1
20	B8	101	90.7498	9157.38	402.143	Target 1
20	B8	102	91.0573	9622.55	278.265	Target 1
20	B8	103	91.3648	9497.13	172.242	Target 1
20	B8	104	91.6723	9574.5	96.1396	Target 1
20	B8	105	91.9798	8983.27	55.4688	Target 1
20	B8	106	92.2872	9079.22	48.4727	Target 1
20	B8	107	92.5947	9449.91	69.1309	Target 1
20	B8	108	92.9022	8892.17	109.744	Target 1
20	B8	109	93.2097	9415.63	160.698	Target 1
20	B8	110	93.5172	8352.28	209.604	Target 1
20	B8	111	93.8247	8126.68	243.368	Target 1
20	B8	112	94.1322	8635.58	253.39	Target 1
20	B8	113	94.4397	7963.46	239.961	Target 1
20	B8	114	94.7472	8336.57	211.872	Target 1
21	B9	1	60.0009	408403	6280.2	Target 1
21	B9	2	60.3084	407699	6596.12	Target 1
21	B9	3	60.6159	405153	6900.69	Target 1
21	B9	4	60.9234	402092	7202.55	Target 1
21	B9	5	61.2309	400463	7522.42	Target 1
21	B9	6	61.5383	398183	7877.98	Target 1
21	B9	7	61.8458	397628	8267.07	Target 1
21	B9	8	62.1533	393612	8662.91	Target 1
21	B9	9	62.4608	390122	9025.88	Target 1
21	B9	10	62.7683	387875	9323.4	Target 1
21	B9	11	63.0758	383775	9528.53	Target 1
21	B9	12	63.3833	381928	9677.3	Target 1
21	B9	13	63.6908	377474	9800.06	Target 1
21	B9	14	63.9983	375467	9925.75	Target 1
21	B9	15	64.3057	371509	10068.8	Target 1
21	B9	16	64.6132	369818	10221.2	Target 1
21	B9	17	64.9207	366447	10355.5	Target 1
21	B9	18	65.2282	362630	10440.3	Target 1
21	B9	19	65.5357	358265	10456.7	Target 1
[truncated: 7,049 more rows]

## Sheet: Melt Curve Result
Block Type	96-Well 0.2-mL Block
Calibration Background is expired	No
Calibration Background performed on	09-15-2016
Calibration Pure Dye ABY is expired	No
Calibration Pure Dye ABY performed on	09-15-2016
Calibration Pure Dye FAM is expired	No
Calibration Pure Dye FAM performed on	09-15-2016
Calibration Pure Dye JUN is expired	No
Calibration Pure Dye JUN performed on	09-15-2016
Calibration Pure Dye NED is expired	No
Calibration Pure Dye NED performed on	09-15-2016
Calibration Pure Dye ROX is expired	No
Calibration Pure Dye ROX performed on	09-15-2016
Calibration Pure Dye SYBR is expired	No
Calibration Pure Dye SYBR performed on	09-15-2016
Calibration Pure Dye TAMRA is expired	No
Calibration Pure Dye TAMRA performed on	09-15-2016
Calibration Pure Dye VIC is expired	No
Calibration Pure Dye VIC performed on	09-15-2016
Calibration ROI is expired	No
Calibration ROI performed on	09-15-2016
Calibration Uniformity is expired	No
Calibration Uniformity performed on	09-15-2016
Chemistry	SYBR_GREEN
Date Created	2018-02-04 21:08:46 PM CST
Experiment Barcode
Experiment Comment
Experiment File Name	G:\wgh\小麦SYP基因家族鉴定与分析\定量结果\Q3\2018-02-02_100719 SNARE10.eds
Experiment Name	2018-02-02_100719
Experiment Run End Time	2018-02-04 05:01:44 AM CST
Experiment Type	Comparative Cт (ΔΔCт)
Instrument Name	272321075
Instrument Serial Number	272321075
Instrument Type	QuantStudio™ 3 System
Passive Reference	ROX
Post-read Stage/Step
Pre-read Stage/Step
Quantification Cycle Method	Ct
Signal Smoothing On	true
Stage where Melt Analysis is performed	Stage3
Stage/ Cycle where Ct Analysis is performed	Stage2, Step2
User Name
Well	Well Position	Sample	Target Name	Tm	Melt Peak Height
1	A1	Sample 1	Target 1	84.1388	69058.7
2	A2	Sample 3	Target 1	84.1388	64452.8
3	A3	Sample 5	Target 1	84.1388	78287.6
4	A4	Sample 7	Target 1	84.1388	61941.8
6	A6	Sample 11	Target 1	84.2925	70833
7	A7	Sample 13	Target 1	84.1388	70036
8	A8	Sample 15	Target 1	84.2925	77457.4
9	A9	Sample 17	Target 1	84.2925	61360.9
10	A10	Sample 19	Target 1	84.1388	67580.6
13	B1	Sample 1	Target 1	83.985	76747.5
14	B2	Sample 3	Target 1	84.1388	62604.7
15	B3	Sample 5	Target 1	84.1388	67819.7
16	B4	Sample 7	Target 1	83.985	57819.8
17	B5	Sample 9	Target 1	84.1388	45767.7
18	B6	Sample 11	Target 1	84.2925	60973.9
19	B7	Sample 13	Target 1	84.2925	62168.6
20	B8	Sample 15	Target 1	84.2925	55488.3
21	B9	Sample 17	Target 1	84.2925	60414.9
22	B10	Sample 19	Target 1	84.1388	68609.6
25	C1	Sample 1	Target 1	83.985	63510.7
26	C2	Sample 3	Target 1	83.985	62227.4
27	C3	Sample 5	Target 1	84.1388	64587.4
28	C4	Sample 7	Target 1	83.985	64228.2
29	C5	Sample 9	Target 1	84.1388	50476.5
30	C6	Sample 11	Target 1	84.2925	53531.8
31	C7	Sample 13	Target 1	84.1388	67396.6
32	C8	Sample 15	Target 1	84.2925	55676.6
33	C9	Sample 17	Target 1	84.1388	65175.3
34	C10	Sample 19	Target 1	84.1388	66575.6
37	D1	Sample 1	Target 1	83.8313	72278.8
38	D2	Sample 3	Target 1	83.985	55157.7
39	D3	Sample 5	Target 1	83.985	69140.2
40	D4	Sample 7	Target 1	83.985	59411.3
41	D5	Sample 9	Target 1	84.1388	55390.5
42	D6	Sample 11	Target 1	84.1388	45708
43	D7	Sample 13	Target 1	84.2925	59053.4
44	D8	Sample 15	Target 1	84.1388	67112.5
45	D9	Sample 17	Target 1	83.985	43654.5
46	D10	Sample 19	Target 1	83.985	59341.4
49	E1	Sample 2	Target 1	83.985	66891.3
50	E2	Sample 4	Target 1	83.985	66101.5
51	E3	Sample 6	Target 1	83.985	70678
52	E4	Sample 8	Target 1	83.985	60280.4
53	E5	Sample 10	Target 1	84.1388	64741
54	E6	Sample 12	Target 1	84.1388	60531.1
55	E7	Sample 14	Target 1	84.1388	65031.3
56	E8	Sample 16	Target 1	84.2925	66117.3
57	E9	Sample 18	Target 1	83.985	69080.9
58	E10	Sample 20	Target 1	83.985	64052.5
61	F1	Sample 2	Target 1	83.985	62198.2
62	F2	Sample 4	Target 1	83.985	53108.4
63	F3	Sample 6	Target 1	83.985	62828
64	F4	Sample 8	Target 1	83.985	62935.1
65	F5	Sample 10	Target 1	84.2925	56596.6
66	F6	Sample 12	Target 1	84.1388	57454
67	F7	Sample 14	Target 1	84.1388	72928.5
68	F8	Sample 16	Target 1	84.2925	63763.1
69	F9	Sample 18	Target 1	83.985	65423
70	F10	Sample 20	Target 1	83.985	65530.2
73	G1	Sample 2	Target 1	83.8313	60311
74	G2	Sample 4	Target 1	83.985	63820.2
75	G3	Sample 6	Target 1	84.1388	66544.2
76	G4	Sample 8	Target 1	84.1388	55897.3
77	G5	Sample 10	Target 1	84.2925	63505.6
78	G6	Sample 12	Target 1	84.2925	58658.6
79	G7	Sample 14	Target 1	84.2925	47666.8
80	G8	Sample 16	Target 1	84.2925	65617.2
81	G9	Sample 18	Target 1	84.1388	56846.9
82	G10	Sample 20	Target 1	83.985	64029.1
85	H1	Sample 2	Target 1	83.8313	53966.6
86	H2	Sample 4	Target 1	83.8313	54676.8
87	H3	Sample 6	Target 1	84.1388	63977.2
88	H4	Sample 8	Target 1	84.1388	55454.8
89	H5	Sample 10	Target 1	84.2925	65331.6
90	H6	Sample 12	Target 1	84.2925	52379.7
91	H7	Sample 14	Target 1	84.4463	57124.5
92	H8	Sample 16	Target 1	84.2925	54434.4
93	H9	Sample 18	Target 1	84.1388	59375.3
94	H10	Sample 20	Target 1	83.985	66702.2
