# Supplementary material for: Genome-wide identification, evolution, and expression of the SNARE gene family in wheat resistance to powdery mildew
Source: PeerJ. 2021 Jan 22;9:e10788. doi: 10.7717/peerj.10788 (PMC7831368; doi:10.7717/peerj.10788)
Supplement: Supplemental Information 5 [file peerj-09-10788-s005.gz › rawdata/2018-03-07 214826 vamp72 se22.xls]

## Sheet: Sample Setup
Block Type	96-Well Block (0.2mL)
Calibration Background is expired	Yes
Calibration Background performed on	03-18-2015
Calibration HRM MELTDOCTOR is expired	Yes
Calibration HRM MELTDOCTOR performed on	03-18-2015
Calibration Normalization FAM-ROX is expired	Yes
Calibration Normalization FAM-ROX performed on	03-18-2015
Calibration Normalization VIC-ROX is expired	Yes
Calibration Normalization VIC-ROX performed on	03-18-2015
Calibration Pure Dye CY5 is expired	No
Calibration Pure Dye CY5 performed on	05-27-2017
Calibration Pure Dye FAM is expired	Yes
Calibration Pure Dye FAM performed on	03-18-2015
Calibration Pure Dye MELTDOCTOR is expired	Yes
Calibration Pure Dye MELTDOCTOR performed on	03-18-2015
Calibration Pure Dye NED is expired	Yes
Calibration Pure Dye NED performed on	03-18-2015
Calibration Pure Dye ROX is expired	Yes
Calibration Pure Dye ROX performed on	03-18-2015
Calibration Pure Dye SYBR is expired	Yes
Calibration Pure Dye SYBR performed on	03-18-2015
Calibration Pure Dye TAMRA is expired	Yes
Calibration Pure Dye TAMRA performed on	03-18-2015
Calibration Pure Dye VIC is expired	Yes
Calibration Pure Dye VIC performed on	03-18-2015
Calibration ROI is expired	Yes
Calibration ROI performed on	03-18-2015
Calibration Uniformity is expired	Yes
Calibration Uniformity performed on	03-18-2015
Chemistry	SYBR_GREEN
Date Created	2018-03-07 21:48:28 PM CST
Date Modified	2018-07-13 03:25:30 AM CST
Experiment Barcode
Experiment Comment
Experiment File Name	G:\wgh\小麦SYP基因家族鉴定与分析\定量结果\7.13\2018-03-07 214826 VAMP72 SEC22US225.eds
Experiment Name	2018-03-07 214826
Experiment Run Start Time	2018-03-08 06:18:37 AM CST
Experiment Run Stop Time	2018-03-08 07:26:21 AM CST
Experiment Type	Comparative Cт (ΔΔCт)
Instrument Name	278870447
Instrument Serial Number	278870447
Instrument Type	QuantStudio(TM) 7 Flex System
Passive Reference	ROX
Quantification Cycle Method	Ct
Signal Smoothing On	true
Stage/ Cycle where Analysis is performed	Stage 2, Step 2
User Name
Well	Well Position	Sample Name	Sample Color	Biogroup Name	Biogroup Color	Target Name	Target Color	Task	Reporter	Quencher	Quantity	Comments
1	A1	Sample 1	RGB(176,23,31)			VAMP72	RGB(176,23,31)	UNKNOWN	SYBR	None
2	A2	Sample 1	RGB(176,23,31)			VAMP72	RGB(176,23,31)	UNKNOWN	SYBR	None
3	A3	Sample 1	RGB(176,23,31)			VAMP72	RGB(176,23,31)	UNKNOWN	SYBR	None
4	A4	Sample 2	RGB(0,0,255)			VAMP72	RGB(176,23,31)	UNKNOWN	SYBR	None
5	A5	Sample 2	RGB(0,0,255)			VAMP72	RGB(176,23,31)	UNKNOWN	SYBR	None
6	A6	Sample 2	RGB(0,0,255)			VAMP72	RGB(176,23,31)	UNKNOWN	SYBR	None
7	A7	Sample 3	RGB(0,139,69)			VAMP72	RGB(176,23,31)	UNKNOWN	SYBR	None
8	A8	Sample 3	RGB(0,139,69)			VAMP72	RGB(176,23,31)	UNKNOWN	SYBR	None
9	A9	Sample 3	RGB(0,139,69)			VAMP72	RGB(176,23,31)	UNKNOWN	SYBR	None
10	A10	Sample 4	RGB(255,127,0)			VAMP72	RGB(176,23,31)	UNKNOWN	SYBR	None
11	A11	Sample 4	RGB(255,127,0)			VAMP72	RGB(176,23,31)	UNKNOWN	SYBR	None
12	A12	Sample 4	RGB(255,127,0)			VAMP72	RGB(176,23,31)	UNKNOWN	SYBR	None
13	B1	Sample 5	RGB(139,137,112)			VAMP72	RGB(176,23,31)	UNKNOWN	SYBR	None
14	B2	Sample 5	RGB(139,137,112)			VAMP72	RGB(176,23,31)	UNKNOWN	SYBR	None
15	B3	Sample 5	RGB(139,137,112)			VAMP72	RGB(176,23,31)	UNKNOWN	SYBR	None
16	B4	Sample 6	RGB(238,121,66)			VAMP72	RGB(176,23,31)	UNKNOWN	SYBR	None
17	B5	Sample 6	RGB(238,121,66)			VAMP72	RGB(176,23,31)	UNKNOWN	SYBR	None
18	B6	Sample 6	RGB(238,121,66)			VAMP72	RGB(176,23,31)	UNKNOWN	SYBR	None
19	B7	Sample 7	RGB(142,56,142)			VAMP72	RGB(176,23,31)	UNKNOWN	SYBR	None
20	B8	Sample 7	RGB(142,56,142)			VAMP72	RGB(176,23,31)	UNKNOWN	SYBR	None
21	B9	Sample 7	RGB(142,56,142)			VAMP72	RGB(176,23,31)	UNKNOWN	SYBR	None
22	B10	Sample 8	RGB(198,113,113)			VAMP72	RGB(176,23,31)	UNKNOWN	SYBR	None
23	B11	Sample 8	RGB(198,113,113)			VAMP72	RGB(176,23,31)	UNKNOWN	SYBR	None
24	B12	Sample 8	RGB(198,113,113)			VAMP72	RGB(176,23,31)	UNKNOWN	SYBR	None
25	C1	Sample 9	RGB(0,245,255)			VAMP72	RGB(176,23,31)	UNKNOWN	SYBR	None
26	C2	Sample 9	RGB(0,245,255)			VAMP72	RGB(176,23,31)	UNKNOWN	SYBR	None
27	C3	Sample 9	RGB(0,245,255)			VAMP72	RGB(176,23,31)	UNKNOWN	SYBR	None
28	C4	Sample 10	RGB(238,220,130)			VAMP72	RGB(176,23,31)	UNKNOWN	SYBR	None
29	C5	Sample 10	RGB(238,220,130)			VAMP72	RGB(176,23,31)	UNKNOWN	SYBR	None
30	C6	Sample 10	RGB(238,220,130)			VAMP72	RGB(176,23,31)	UNKNOWN	SYBR	None
31	C7	Sample 11	RGB(238,238,0)			VAMP72	RGB(176,23,31)	UNKNOWN	SYBR	None
32	C8	Sample 11	RGB(238,238,0)			VAMP72	RGB(176,23,31)	UNKNOWN	SYBR	None
33	C9	Sample 11	RGB(238,238,0)			VAMP72	RGB(176,23,31)	UNKNOWN	SYBR	None
34	C10	Sample 12	RGB(142,142,56)			VAMP72	RGB(176,23,31)	UNKNOWN	SYBR	None
35	C11	Sample 12	RGB(142,142,56)			VAMP72	RGB(176,23,31)	UNKNOWN	SYBR	None
36	C12	Sample 12	RGB(142,142,56)			VAMP72	RGB(176,23,31)	UNKNOWN	SYBR	None
37	D1	Sample 13	RGB(238,44,44)			VAMP72	RGB(176,23,31)	UNKNOWN	SYBR	None
38	D2	Sample 13	RGB(238,44,44)			VAMP72	RGB(176,23,31)	UNKNOWN	SYBR	None
39	D3	Sample 13	RGB(238,44,44)			VAMP72	RGB(176,23,31)	UNKNOWN	SYBR	None
40	D4	Sample 14	RGB(51,161,201)			VAMP72	RGB(176,23,31)	UNKNOWN	SYBR	None
41	D5	Sample 14	RGB(51,161,201)			VAMP72	RGB(176,23,31)	UNKNOWN	SYBR	None
42	D6	Sample 14	RGB(51,161,201)			VAMP72	RGB(176,23,31)	UNKNOWN	SYBR	None
43	D7	Sample 15	RGB(238,18,137)			VAMP72	RGB(176,23,31)	UNKNOWN	SYBR	None
44	D8	Sample 15	RGB(238,18,137)			VAMP72	RGB(176,23,31)	UNKNOWN	SYBR	None
45	D9	Sample 15	RGB(238,18,137)			VAMP72	RGB(176,23,31)	UNKNOWN	SYBR	None
46	D10	Sample 16	RGB(176,23,31)			VAMP72	RGB(176,23,31)	UNKNOWN	SYBR	None
47	D11	Sample 16	RGB(176,23,31)			VAMP72	RGB(176,23,31)	UNKNOWN	SYBR	None
48	D12	Sample 16	RGB(176,23,31)			VAMP72	RGB(176,23,31)	UNKNOWN	SYBR	None
49	E1	Sample 17	RGB(0,0,255)			VAMP72	RGB(176,23,31)	UNKNOWN	SYBR	None
50	E2	Sample 17	RGB(0,0,255)			VAMP72	RGB(176,23,31)	UNKNOWN	SYBR	None
51	E3	Sample 17	RGB(0,0,255)			VAMP72	RGB(176,23,31)	UNKNOWN	SYBR	None
52	E4	Sample 18	RGB(0,139,69)			VAMP72	RGB(176,23,31)	UNKNOWN	SYBR	None
53	E5	Sample 18	RGB(0,139,69)			VAMP72	RGB(176,23,31)	UNKNOWN	SYBR	None
54	E6	Sample 18	RGB(0,139,69)			VAMP72	RGB(176,23,31)	UNKNOWN	SYBR	None
55	E7	Sample 19	RGB(255,127,0)			VAMP72	RGB(176,23,31)	UNKNOWN	SYBR	None
56	E8	Sample 19	RGB(255,127,0)			VAMP72	RGB(176,23,31)	UNKNOWN	SYBR	None
57	E9	Sample 19	RGB(255,127,0)			VAMP72	RGB(176,23,31)	UNKNOWN	SYBR	None
58	E10	Sample 20	RGB(139,137,112)			VAMP72	RGB(176,23,31)	UNKNOWN	SYBR	None
59	E11	Sample 20	RGB(139,137,112)			VAMP72	RGB(176,23,31)	UNKNOWN	SYBR	None
60	E12	Sample 20	RGB(139,137,112)			VAMP72	RGB(176,23,31)	UNKNOWN	SYBR	None
61	F1	Sample 3	RGB(0,139,69)			SEC22	RGB(0,0,255)	UNKNOWN	SYBR	None
62	F2	Sample 7	RGB(142,56,142)			SEC22	RGB(0,0,255)	UNKNOWN	SYBR	None
63	F3	Sample 11	RGB(238,238,0)			SEC22	RGB(0,0,255)	UNKNOWN	SYBR	None
64	F4	Sample 15	RGB(238,18,137)			SEC22	RGB(0,0,255)	UNKNOWN	SYBR	None
65	F5	Sample 19	RGB(255,127,0)			SEC22	RGB(0,0,255)	UNKNOWN	SYBR	None
66	F6
67	F7	Sample 4	RGB(255,127,0)			SEC22	RGB(0,0,255)	UNKNOWN	SYBR	None
68	F8	Sample 8	RGB(198,113,113)			SEC22	RGB(0,0,255)	UNKNOWN	SYBR	None
69	F9	Sample 12	RGB(142,142,56)			SEC22	RGB(0,0,255)	UNKNOWN	SYBR	None
70	F10	Sample 16	RGB(176,23,31)			SEC22	RGB(0,0,255)	UNKNOWN	SYBR	None
71	F11	Sample 20	RGB(139,137,112)			SEC22	RGB(0,0,255)	UNKNOWN	SYBR	None
72	F12
73	G1	Sample 3	RGB(0,139,69)			SEC22	RGB(0,0,255)	UNKNOWN	SYBR	None
74	G2	Sample 7	RGB(142,56,142)			SEC22	RGB(0,0,255)	UNKNOWN	SYBR	None
75	G3	Sample 11	RGB(238,238,0)			SEC22	RGB(0,0,255)	UNKNOWN	SYBR	None
76	G4	Sample 15	RGB(238,18,137)			SEC22	RGB(0,0,255)	UNKNOWN	SYBR	None
77	G5	Sample 19	RGB(255,127,0)			SEC22	RGB(0,0,255)	UNKNOWN	SYBR	None
78	G6
79	G7	Sample 4	RGB(255,127,0)			SEC22	RGB(0,0,255)	UNKNOWN	SYBR	None
80	G8	Sample 8	RGB(198,113,113)			SEC22	RGB(0,0,255)	UNKNOWN	SYBR	None
81	G9	Sample 12	RGB(142,142,56)			SEC22	RGB(0,0,255)	UNKNOWN	SYBR	None
82	G10	Sample 16	RGB(176,23,31)			SEC22	RGB(0,0,255)	UNKNOWN	SYBR	None
83	G11	Sample 20	RGB(139,137,112)			SEC22	RGB(0,0,255)	UNKNOWN	SYBR	None
84	G12
85	H1	Sample 3	RGB(0,139,69)			SEC22	RGB(0,0,255)	UNKNOWN	SYBR	None
86	H2	Sample 7	RGB(142,56,142)			SEC22	RGB(0,0,255)	UNKNOWN	SYBR	None
87	H3	Sample 11	RGB(238,238,0)			SEC22	RGB(0,0,255)	UNKNOWN	SYBR	None
88	H4	Sample 15	RGB(238,18,137)			SEC22	RGB(0,0,255)	UNKNOWN	SYBR	None
89	H5	Sample 19	RGB(255,127,0)			SEC22	RGB(0,0,255)	UNKNOWN	SYBR	None
90	H6
91	H7	Sample 4	RGB(255,127,0)			SEC22	RGB(0,0,255)	UNKNOWN	SYBR	None
92	H8	Sample 8	RGB(198,113,113)			SEC22	RGB(0,0,255)	UNKNOWN	SYBR	None
93	H9	Sample 12	RGB(142,142,56)			SEC22	RGB(0,0,255)	UNKNOWN	SYBR	None
94	H10	Sample 16	RGB(176,23,31)			SEC22	RGB(0,0,255)	UNKNOWN	SYBR	None
95	H11	Sample 20	RGB(139,137,112)			SEC22	RGB(0,0,255)	UNKNOWN	SYBR	None
96	H12

## Sheet: Amplification Data
Block Type	96-Well Block (0.2mL)
Calibration Background is expired	Yes
Calibration Background performed on	03-18-2015
Calibration HRM MELTDOCTOR is expired	Yes
Calibration HRM MELTDOCTOR performed on	03-18-2015
Calibration Normalization FAM-ROX is expired	Yes
Calibration Normalization FAM-ROX performed on	03-18-2015
Calibration Normalization VIC-ROX is expired	Yes
Calibration Normalization VIC-ROX performed on	03-18-2015
Calibration Pure Dye CY5 is expired	No
Calibration Pure Dye CY5 performed on	05-27-2017
Calibration Pure Dye FAM is expired	Yes
Calibration Pure Dye FAM performed on	03-18-2015
Calibration Pure Dye MELTDOCTOR is expired	Yes
Calibration Pure Dye MELTDOCTOR performed on	03-18-2015
Calibration Pure Dye NED is expired	Yes
Calibration Pure Dye NED performed on	03-18-2015
Calibration Pure Dye ROX is expired	Yes
Calibration Pure Dye ROX performed on	03-18-2015
Calibration Pure Dye SYBR is expired	Yes
Calibration Pure Dye SYBR performed on	03-18-2015
Calibration Pure Dye TAMRA is expired	Yes
Calibration Pure Dye TAMRA performed on	03-18-2015
Calibration Pure Dye VIC is expired	Yes
Calibration Pure Dye VIC performed on	03-18-2015
Calibration ROI is expired	Yes
Calibration ROI performed on	03-18-2015
Calibration Uniformity is expired	Yes
Calibration Uniformity performed on	03-18-2015
Chemistry	SYBR_GREEN
Date Created	2018-03-07 21:48:28 PM CST
Date Modified	2018-07-13 03:25:30 AM CST
Experiment Barcode
Experiment Comment
Experiment File Name	G:\wgh\小麦SYP基因家族鉴定与分析\定量结果\7.13\2018-03-07 214826 VAMP72 SEC22US225.eds
Experiment Name	2018-03-07 214826
Experiment Run Start Time	2018-03-08 06:18:37 AM CST
Experiment Run Stop Time	2018-03-08 07:26:21 AM CST
Experiment Type	Comparative Cт (ΔΔCт)
Instrument Name	278870447
Instrument Serial Number	278870447
Instrument Type	QuantStudio(TM) 7 Flex System
Passive Reference	ROX
Quantification Cycle Method	Ct
Signal Smoothing On	true
Stage/ Cycle where Analysis is performed	Stage 2, Step 2
User Name
Well	Cycle	Target Name	Rn	Delta Rn
1	1	VAMP72	0.0646206	-0.00984564
1	2	VAMP72	0.0687831	-0.00642083
1	3	VAMP72	0.0747971	-0.00114453
1	4	VAMP72	0.075665	-0.00101425
1	5	VAMP72	0.0766559	-0.000761087
1	6	VAMP72	0.0808911	0.00273648
1	7	VAMP72	0.0792355	0.000343188
1	8	VAMP72	0.0790721	-0.000557854
1	9	VAMP72	0.0817853	0.00141765
1	10	VAMP72	0.0819909	0.000885519
1	11	VAMP72	0.0816228	-0.000220198
1	12	VAMP72	0.082228	-0.000352736
1	13	VAMP72	0.0840118	0.000693446
1	14	VAMP72	0.0832681	-0.000787997
1	15	VAMP72	0.0828701	-0.00192362
1	16	VAMP72	0.0843432	-0.00118821
1	17	VAMP72	0.0881433	0.0018742
1	18	VAMP72	0.093201	0.00619415
1	19	VAMP72	0.103082	0.0153378
1	20	VAMP72	0.120029	0.0315466
1	21	VAMP72	0.151271	0.062051
1	22	VAMP72	0.205552	0.115595
1	23	VAMP72	0.293551	0.202856
1	24	VAMP72	0.410736	0.319303
1	25	VAMP72	0.538692	0.446521
1	26	VAMP72	0.656137	0.563229
1	27	VAMP72	0.75019	0.656544
1	28	VAMP72	0.826075	0.731692
1	29	VAMP72	0.871663	0.776542
1	30	VAMP72	0.903427	0.807568
1	31	VAMP72	0.933377	0.83678
1	32	VAMP72	0.954237	0.856902
1	33	VAMP72	0.966989	0.868917
1	34	VAMP72	0.975137	0.876328
1	35	VAMP72	0.987633	0.888086
1	36	VAMP72	1.00345	0.903167
1	37	VAMP72	1.01051	0.909485
1	38	VAMP72	1.01152	0.909757
1	39	VAMP72	1.02301	0.920514
1	40	VAMP72	1.02727	0.924038
2	1	VAMP72	0.117645	-0.011114
2	2	VAMP72	0.122464	-0.00748417
2	3	VAMP72	0.12913	-0.00200843
2	4	VAMP72	0.131693	-0.000634525
2	5	VAMP72	0.132793	-0.000724169
2	6	VAMP72	0.13697	0.00226307
2	7	VAMP72	0.137315	0.00141865
2	8	VAMP72	0.137019	-6.77219e-05
2	9	VAMP72	0.138631	0.000354475
2	10	VAMP72	0.140723	0.00125749
2	11	VAMP72	0.140987	0.00033165
2	12	VAMP72	0.141382	-0.000462982
2	13	VAMP72	0.142806	-0.000228734
2	14	VAMP72	0.144014	-0.000210299
2	15	VAMP72	0.144345	-0.00106841
2	16	VAMP72	0.145559	-0.00104446
2	17	VAMP72	0.148618	0.000824399
2	18	VAMP72	0.154393	0.00541043
2	19	VAMP72	0.164807	0.0146343
2	20	VAMP72	0.183758	0.0323964
2	21	VAMP72	0.219016	0.0664644
2	22	VAMP72	0.280695	0.126954
2	23	VAMP72	0.378889	0.223958
2	24	VAMP72	0.505508	0.349388
2	25	VAMP72	0.650174	0.492863
2	26	VAMP72	0.779845	0.621345
2	27	VAMP72	0.881604	0.721915
2	28	VAMP72	0.956775	0.795896
2	29	VAMP72	1.0049	0.842832
2	30	VAMP72	1.03882	0.875564
2	31	VAMP72	1.06118	0.896731
2	32	VAMP72	1.08209	0.916454
2	33	VAMP72	1.09918	0.932348
2	34	VAMP72	1.11382	0.945803
2	35	VAMP72	1.12447	0.95526
2	36	VAMP72	1.13211	0.961713
2	37	VAMP72	1.13927	0.967682
2	38	VAMP72	1.1467	0.97392
2	39	VAMP72	1.15112	0.977154
2	40	VAMP72	1.15541	0.980254
3	1
3	2
3	3
3	4
3	5
3	6
3	7
3	8
3	9
3	10
3	11
3	12
3	13
3	14
3	15
3	16
3	17
3	18
3	19
3	20
3	21
3	22
3	23
3	24
3	25
3	26
3	27
3	28
3	29
3	30
3	31
3	32
3	33
3	34
3	35
3	36
3	37
3	38
3	39
3	40
4	1	VAMP72	0.164366	-0.0111587
4	2	VAMP72	0.168898	-0.00752262
4	3	VAMP72	0.176512	-0.000803567
4	4	VAMP72	0.178506	0.000294025
4	5	VAMP72	0.179798	0.000691068
4	6	VAMP72	0.180336	0.000332683
4	7	VAMP72	0.181721	0.000822278
4	8	VAMP72	0.182118	0.00032327
4	9	VAMP72	0.183243	0.00055284
4	10	VAMP72	0.182874	-0.000712147
4	11	VAMP72	0.183053	-0.00142832
4	12	VAMP72	0.185188	-0.000189425
4	13	VAMP72	0.186288	1.48277e-05
4	14	VAMP72	0.186053	-0.0011156
4	15	VAMP72	0.186672	-0.00139237
4	16	VAMP72	0.189455	0.000494712
4	17	VAMP72	0.191971	0.00211574
4	18	VAMP72	0.198288	0.00753654
4	19	VAMP72	0.211271	0.0196245
4	20	VAMP72	0.235304	0.0427609
4	21	VAMP72	0.276116	0.0826779
4	22	VAMP72	0.349218	0.154884
4	23	VAMP72	0.461455	0.266226
4	24	VAMP72	0.612429	0.416304
4	25	VAMP72	0.782374	0.585353
4	26	VAMP72	0.940596	0.742679
4	27	VAMP72	1.06678	0.867967
4	28	VAMP72	1.1541	0.954392
4	29	VAMP72	1.21579	1.01518
4	30	VAMP72	1.25776	1.05626
4	31	VAMP72	1.2899	1.08751
4	32	VAMP72	1.31436	1.11107
4	33	VAMP72	1.33107	1.12688
4	34	VAMP72	1.34783	1.14275
4	35	VAMP72	1.36144	1.15546
4	36	VAMP72	1.37402	1.16714
4	37	VAMP72	1.3806	1.17283
4	38	VAMP72	1.38574	1.17707
4	39	VAMP72	1.39158	1.18202
4	40	VAMP72	1.39394	1.18348
5	1	VAMP72	0.144304	-0.0120374
5	2	VAMP72	0.14854	-0.00875842
5	3	VAMP72	0.156625	-0.0016314
5	4	VAMP72	0.158502	-0.000711092
5	5	VAMP72	0.160412	0.000241638
5	6	VAMP72	0.16239	0.00126257
5	7	VAMP72	0.163147	0.00106189
5	8	VAMP72	0.163885	0.00084287
5	9	VAMP72	0.164541	0.000541548
5	10	VAMP72	0.165544	0.000586828
5	11	VAMP72	0.166606	0.000692487
5	12	VAMP72	0.166402	-0.000469273
5	13	VAMP72	0.166371	-0.00145757
5	14	VAMP72	0.167126	-0.0016593
5	15	VAMP72	0.168899	-0.00084362
5	16	VAMP72	0.170038	-0.000662234
5	17	VAMP72	0.173862	0.00220466
5	18	VAMP72	0.181275	0.00866067
5	19	VAMP72	0.193411	0.0198389
5	20	VAMP72	0.216859	0.0423299
5	21	VAMP72	0.259227	0.0837408
5	22	VAMP72	0.335878	0.159435
5	23	VAMP72	0.452794	0.275393
5	24	VAMP72	0.609938	0.43158
5	25	VAMP72	0.787342	0.608027
5	26	VAMP72	0.95321	0.772938
5	27	VAMP72	1.08034	0.899114
5	28	VAMP72	1.16864	0.986453
5	29	VAMP72	1.23094	1.0478
5	30	VAMP72	1.27473	1.09063
5	31	VAMP72	1.30768	1.12262
5	32	VAMP72	1.33261	1.1466
5	33	VAMP72	1.35484	1.16787
5	34	VAMP72	1.37068	1.18275
5	35	VAMP72	1.38057	1.19168
5	36	VAMP72	1.39201	1.20216
5	37	VAMP72	1.40388	1.21308
5	38	VAMP72	1.41366	1.2219
5	39	VAMP72	1.41742	1.2247
5	40	VAMP72	1.4188	1.22513
6	1
6	2
6	3
6	4
6	5
6	6
6	7
6	8
6	9
6	10
6	11
6	12
6	13
6	14
6	15
6	16
6	17
6	18
6	19
6	20
6	21
6	22
6	23
6	24
6	25
6	26
6	27
6	28
6	29
6	30
6	31
6	32
6	33
6	34
6	35
6	36
6	37
6	38
6	39
6	40
7	1	VAMP72	0.214216	-0.0159411
7	2	VAMP72	0.220647	-0.0105425
7	3	VAMP72	0.22863	-0.00359246
7	4	VAMP72	0.23238	-0.000874538
7	5	VAMP72	0.235456	0.00116899
7	6	VAMP72	0.236923	0.00160345
7	7	VAMP72	0.238184	0.00183184
7	8	VAMP72	0.239398	0.00201322
7	9	VAMP72	0.239242	0.000825178
7	10	VAMP72	0.239348	-0.000101585
7	11	VAMP72	0.241619	0.00113664
7	12	VAMP72	0.241389	-0.000125591
7	13	VAMP72	0.240914	-0.00163314
7	14	VAMP72	0.240994	-0.00258564
7	15	VAMP72	0.242126	-0.0024862
7	16	VAMP72	0.246384	0.000739927
7	17	VAMP72	0.248757	0.00207991
7	18	VAMP72	0.253935	0.00622539
7	19	VAMP72	0.26826	0.0195181
7	20	VAMP72	0.291039	0.0412644
7	21	VAMP72	0.335071	0.0842642
7	22	VAMP72	0.411832	0.159993
7	23	VAMP72	0.531295	0.278423
7	24	VAMP72	0.693915	0.440011
7	25	VAMP72	0.879124	0.624187
7	26	VAMP72	1.05504	0.799071
7	27	VAMP72	1.19483	0.937833
7	28	VAMP72	1.29665	1.03862
7	29	VAMP72	1.36722	1.10815
7	30	VAMP72	1.41672	1.15662
7	31	VAMP72	1.45562	1.19449
7	32	VAMP72	1.48486	1.2227
7	33	VAMP72	1.50806	1.24486
7	34	VAMP72	1.529	1.26477
7	35	VAMP72	1.54362	1.27836
7	36	VAMP72	1.55603	1.28973
7	37	VAMP72	1.56871	1.30139
7	38	VAMP72	1.58007	1.31171
7	39	VAMP72	1.58593	1.31654
7	40	VAMP72	1.58745	1.31703
8	1	VAMP72	0.179147	-0.0171484
8	2	VAMP72	0.186053	-0.0113876
8	3	VAMP72	0.194458	-0.00412853
8	4	VAMP72	0.199746	1.38012e-05
8	5	VAMP72	0.201721	0.000842843
8	6	VAMP72	0.203635	0.00161206
8	7	VAMP72	0.205386	0.00221695
8	8	VAMP72	0.205546	0.00123157
8	9	VAMP72	0.206552	0.00109195
8	10	VAMP72	0.206956	0.000350645
8	11	VAMP72	0.208409	0.000657163
8	12	VAMP72	0.208112	-0.000784673
8	13	VAMP72	0.208361	-0.00168199
8	14	VAMP72	0.209561	-0.00162699
8	15	VAMP72	0.211002	-0.00133195
8	16	VAMP72	0.213062	-0.000417313
8	17	VAMP72	0.21658	0.00195446
8	18	VAMP72	0.222592	0.00682158
8	19	VAMP72	0.233483	0.0165666
8	20	VAMP72	0.25756	0.0394983
8	21	VAMP72	0.299974	0.080766
8	22	VAMP72	0.373369	0.153015
8	23	VAMP72	0.486464	0.264965
8	24	VAMP72	0.641566	0.418921
8	25	VAMP72	0.820368	0.596577
8	26	VAMP72	0.988837	0.763901
8	27	VAMP72	1.12652	0.900442
8	28	VAMP72	1.22694	0.999708
8	29	VAMP72	1.29471	1.06634
8	30	VAMP72	1.34381	1.11429
8	31	VAMP72	1.38181	1.15114
8	32	VAMP72	1.41288	1.18107
8	33	VAMP72	1.43594	1.20298
8	34	VAMP72	1.45922	1.22512
8	35	VAMP72	1.4739	1.23865
8	36	VAMP72	1.48422	1.24783
8	37	VAMP72	1.49661	1.25907
8	38	VAMP72	1.50623	1.26755
8	39	VAMP72	1.51433	1.27451
8	40	VAMP72	1.52017	1.2792
9	1	VAMP72	0.210714	-0.0136529
9	2	VAMP72	0.21638	-0.00934738
9	3	VAMP72	0.223691	-0.00339637
9	4	VAMP72	0.22852	7.21212e-05
9	5	VAMP72	0.23023	0.000421605
9	6	VAMP72	0.231492	0.000322266
9	7	VAMP72	0.23421	0.00168038
9	8	VAMP72	0.235438	0.00154754
9	9	VAMP72	0.235708	0.000457098
9	10	VAMP72	0.237944	0.00133235
9	11	VAMP72	0.238085	0.000113283
9	12	VAMP72	0.238457	-0.000875268
9	13	VAMP72	0.239955	-0.000737858
9	14	VAMP72	0.242175	0.000121708
9	15	VAMP72	0.244078	0.000663849
9	16	VAMP72	0.244022	-0.000752291
9	17	VAMP72	0.245165	-0.000970422
9	18	VAMP72	0.252144	0.0046481
9	19	VAMP72	0.264778	0.0159217
9	20	VAMP72	0.286836	0.0366194
9	21	VAMP72	0.326751	0.0751741
9	22	VAMP72	0.396235	0.143298
9	23	VAMP72	0.506478	0.25218
9	24	VAMP72	0.657774	0.402115
9	25	VAMP72	0.827735	0.570716
9	26	VAMP72	0.989551	0.731172
9	27	VAMP72	1.1213	0.861561
9	28	VAMP72	1.21845	0.957354
9	29	VAMP72	1.2845	1.02204
9	30	VAMP72	1.33431	1.07049
9	31	VAMP72	1.37315	1.10796
9	32	VAMP72	1.39864	1.1321
9	33	VAMP72	1.42121	1.1533
9	34	VAMP72	1.44062	1.17135
9	35	VAMP72	1.45592	1.1853
9	36	VAMP72	1.46675	1.19476
9	37	VAMP72	1.47448	1.20114
9	38	VAMP72	1.48725	1.21255
9	39	VAMP72	1.49637	1.22031
9	40	VAMP72	1.50012	1.22269
10	1	VAMP72	0.10135	-0.00607857
10	2	VAMP72	0.103882	-0.00419854
10	3	VAMP72	0.108088	-0.000644849
10	4	VAMP72	0.108908	-0.000476722
10	5	VAMP72	0.110531	0.000494146
10	6	VAMP72	0.111256	0.000566764
10	7	VAMP72	0.11366	0.00231839
10	8	VAMP72	0.113923	0.00192959
10	9	VAMP72	0.113706	0.00106012
10	10	VAMP72	0.112603	-0.000695143
10	11	VAMP72	0.112174	-0.0017764
10	12	VAMP72	0.113007	-0.0015953
10	13	VAMP72	0.113719	-0.00153508
10	14	VAMP72	0.114747	-0.00115939
10	15	VAMP72	0.113946	-0.00261277
10	16	VAMP72	0.114357	-0.00285435
10	17	VAMP72	0.120073	0.00221025
10	18	VAMP72	0.123286	0.00477076
10	19	VAMP72	0.130857	0.0116892
10	20	VAMP72	0.14734	0.0275204
10	21	VAMP72	0.176542	0.0560697
10	22	VAMP72	0.231	0.109876
10	23	VAMP72	0.323085	0.201309
10	24	VAMP72	0.454666	0.332237
10	25	VAMP72	0.627228	0.504148
10	26	VAMP72	0.8075	0.683767
10	27	VAMP72	0.970069	0.845684
10	28	VAMP72	1.09069	0.965655
10	29	VAMP72	1.17517	1.04948
10	30	VAMP72	1.23652	1.11017
10	31	VAMP72	1.27921	1.15221
10	32	VAMP72	1.3138	1.18615
10	33	VAMP72	1.34095	1.21265
10	34	VAMP72	1.36106	1.23211
10	35	VAMP72	1.3766	1.247
10	36	VAMP72	1.39111	1.26085
10	37	VAMP72	1.40603	1.27513
10	38	VAMP72	1.4167	1.28514
10	39	VAMP72	1.42492	1.29271
10	40	VAMP72	1.42665	1.29379
11	1	VAMP72	0.0609921	-0.00374367
11	2	VAMP72	0.0643086	-0.00108486
11	3	VAMP72	0.0660985	4.73359e-05
11	4	VAMP72	0.067766	0.00105712
11	5	VAMP72	0.0677817	0.000415126
11	6	VAMP72	0.0665867	-0.00143761
11	7	VAMP72	0.0672273	-0.00145469
11	8	VAMP72	0.0716051	0.00226538
11	9	VAMP72	0.0718591	0.00186166
11	10	VAMP72	0.0699257	-0.000729436
11	11	VAMP72	0.0695585	-0.00175429
11	12	VAMP72	0.0712055	-0.000765035
11	13	VAMP72	0.0719655	-0.000662765
11	14	VAMP72	0.0743869	0.00110098
11	15	VAMP72	0.0732218	-0.000721818
11	16	VAMP72	0.0729414	-0.00165991
11	17	VAMP72	0.0752979	3.88264e-05
11	18	VAMP72	0.0783159	0.00239914
11	19	VAMP72	0.0868656	0.0102912
11	20	VAMP72	0.0990493	0.0218171
11	21	VAMP72	0.123404	0.045514
11	22	VAMP72	0.16918	0.0906329
11	23	VAMP72	0.247543	0.168337
11	24	VAMP72	0.362201	0.282338
11	25	VAMP72	0.509611	0.42909
11	26	VAMP72	0.670042	0.588864
11	27	VAMP72	0.80876	0.726924
11	28	VAMP72	0.914904	0.83241
11	29	VAMP72	0.989676	0.906524
11	30	VAMP72	1.04301	0.959197
11	31	VAMP72	1.0825	0.99803
11	32	VAMP72	1.11654	1.03142
11	33	VAMP72	1.13628	1.0505
11	34	VAMP72	1.15237	1.06593
11	35	VAMP72	1.16814	1.08104
11	36	VAMP72	1.18086	1.09311
11	37	VAMP72	1.19118	1.10277
11	38	VAMP72	1.19887	1.1098
11	39	VAMP72	1.20838	1.11865
11	40	VAMP72	1.21319	1.1228
12	1	VAMP72	0.0184128	-0.000602064
12	2	VAMP72	0.0204699	0.000762586
12	3	VAMP72	0.0219826	0.00158289
12	4	VAMP72	0.0242773	0.00318526
12	5	VAMP72	0.0219515	0.000167078
12	6	VAMP72	0.0212072	-0.00126964
12	7	VAMP72	0.0222054	-0.000963875
12	8	VAMP72	0.0225455	-0.00131609
12	9	VAMP72	0.0232087	-0.00134535
12	10	VAMP72	0.023793	-0.00145343
12	11	VAMP72	0.0264437	0.000504918
12	12	VAMP72	0.026787	0.000155802
12	13	VAMP72	0.0264467	-0.00087687
12	14	VAMP72	0.0266251	-0.0013909
12	15	VAMP72	0.0271366	-0.00157178
12	16	VAMP72	0.0301444	0.000743609
12	17	VAMP72	0.0310259	0.000932705
12	18	VAMP72	0.0337012	0.00291568
12	19	VAMP72	0.0401266	0.00864864
12	20	VAMP72	0.0506256	0.0184553
12	21	VAMP72	0.0712542	0.0383914
12	22	VAMP72	0.110392	0.076837
12	23	VAMP72	0.172921	0.138673
12	24	VAMP72	0.269009	0.234069
12	25	VAMP72	0.392831	0.357199
12	26	VAMP72	0.522085	0.485761
12	27	VAMP72	0.634064	0.597047
12	28	VAMP72	0.721085	0.683375
12	29	VAMP72	0.781931	0.74353
12	30	VAMP72	0.82694	0.787845
12	31	VAMP72	0.860983	0.821197
12	32	VAMP72	0.887569	0.84709
12	33	VAMP72	0.903583	0.862412
12	34	VAMP72	0.918388	0.876524
12	35	VAMP72	0.93179	0.889234
12	36	VAMP72	0.94425	0.901001
12	37	VAMP72	0.951439	0.907498
12	38	VAMP72	0.960222	0.915589
12	39	VAMP72	0.961997	0.916671
12	40	VAMP72	0.965654	0.919635
13	1	VAMP72	0.147578	-0.0144612
13	2	VAMP72	0.152309	-0.0105776
13	3	VAMP72	0.160844	-0.00288927
13	4	VAMP72	0.163943	-0.000638285
13	5	VAMP72	0.165504	7.57357e-05
13	6	VAMP72	0.167313	0.00103764
13	7	VAMP72	0.167794	0.000670594
13	8	VAMP72	0.168376	0.00040537
13	9	VAMP72	0.170758	0.00194053
13	10	VAMP72	0.171455	0.00178957
13	11	VAMP72	0.172186	0.00167339
13	12	VAMP72	0.172084	0.000724352
13	13	VAMP72	0.171345	-0.000862769
13	14	VAMP72	0.171086	-0.00196897
13	15	VAMP72	0.172564	-0.00133789
13	16	VAMP72	0.173001	-0.00174841
13	17	VAMP72	0.174865	-0.000732406
13	18	VAMP72	0.178305	0.00186082
13	19	VAMP72	0.185837	0.00854561
13	20	VAMP72	0.197669	0.0195294
13	21	VAMP72	0.220351	0.0413641
13	22	VAMP72	0.261831	0.081997
13	23	VAMP72	0.330032	0.149351
13	24	VAMP72	0.438699	0.257171
13	25	VAMP72	0.57681	0.394434
13	26	VAMP72	0.728314	0.545091
13	27	VAMP72	0.866232	0.682161
13	28	VAMP72	0.975436	0.790518
13	29	VAMP72	1.04948	0.863715
13	30	VAMP72	1.09888	0.912268
13	31	VAMP72	1.13807	0.950605
13	32	VAMP72	1.16814	0.979828
13	33	VAMP72	1.18644	0.997283
13	34	VAMP72	1.20341	1.01341
13	35	VAMP72	1.21644	1.02559
13	36	VAMP72	1.22912	1.03742
13	37	VAMP72	1.23684	1.0443
13	38	VAMP72	1.24091	1.04751
13	39	VAMP72	1.25037	1.05613
13	40	VAMP72	1.25426	1.05918
14	1	VAMP72	0.139671	-0.0129092
14	2	VAMP72	0.144704	-0.00874843
14	3	VAMP72	0.152028	-0.00229522
14	4	VAMP72	0.153657	-0.00153726
14	5	VAMP72	0.15582	-0.000246309
14	6	VAMP72	0.159406	0.00246922
14	7	VAMP72	0.159121	0.00131284
14	8	VAMP72	0.158848	0.000168002
14	9	VAMP72	0.160613	0.00106206
14	10	VAMP72	0.161817	0.00139393
14	11	VAMP72	0.161894	0.000600417
14	12	VAMP72	0.162447	0.000282128
14	13	VAMP72	0.16247	-0.000566151
14	14	VAMP72	0.162503	-0.00140463
14	15	VAMP72	0.164287	-0.000492228
14	16	VAMP72	0.164496	-0.00115487
14	17	VAMP72	0.165552	-0.000970064
14	18	VAMP72	0.168771	0.00137812
14	19	VAMP72	0.176796	0.00853145
14	20	VAMP72	0.188917	0.0197814
14	21	VAMP72	0.210302	0.0402944
14	22	VAMP72	0.252675	0.0817964
14	23	VAMP72	0.324729	0.152979
14	24	VAMP72	0.434744	0.262123
14	25	VAMP72	0.579469	0.405976
14	26	VAMP72	0.737838	0.563474
14	27	VAMP72	0.879267	0.704032
14	28	VAMP72	0.989137	0.813031
14	29	VAMP72	1.06454	0.887557
14	30	VAMP72	1.11449	0.936637
14	31	VAMP72	1.15129	0.972572
14	32	VAMP72	1.17854	0.99895
14	33	VAMP72	1.20136	1.02089
14	34	VAMP72	1.2198	1.03847
14	35	VAMP72	1.23272	1.05052
14	36	VAMP72	1.24091	1.05783
14	37	VAMP72	1.24948	1.06553
14	38	VAMP72	1.25697	1.07215
14	39	VAMP72	1.26335	1.07766
14	40	VAMP72	1.26567	1.07911
15	1	VAMP72	0.165572	-0.014578
15	2	VAMP72	0.171896	-0.00926822
15	3	VAMP72	0.178853	-0.0033262
15	4	VAMP72	0.182613	-0.000581451
15	5	VAMP72	0.184989	0.000779607
15	6	VAMP72	0.187157	0.00193202
15	7	VAMP72	0.188229	0.00198914
15	8	VAMP72	0.188159	0.000904927
15	9	VAMP72	0.188933	0.000663887
15	10	VAMP72	0.189961	0.000676389
15	11	VAMP72	0.190711	0.000411745
15	12	VAMP72	0.190962	-0.000352758
15	13	VAMP72	0.190736	-0.00159297
15	14	VAMP72	0.191822	-0.00152268
15	15	VAMP72	0.193862	-0.000497148
15	16	VAMP72	0.194251	-0.001123
15	17	VAMP72	0.195815	-0.000574335
15	18	VAMP72	0.199617	0.00221282
15	19	VAMP72	0.207089	0.00866996
15	20	VAMP72	0.220472	0.0210379
15	21	VAMP72	0.244887	0.0444381
15	22	VAMP72	0.288753	0.0872886
15	23	VAMP72	0.36712	0.164641
15	24	VAMP72	0.484911	0.281417
15	25	VAMP72	0.64033	0.435821
15	26	VAMP72	0.812044	0.60652
15	27	VAMP72	0.964828	0.758289
15	28	VAMP72	1.08112	0.873568
15	29	VAMP72	1.16679	0.958216
15	30	VAMP72	1.22172	1.01213
15	31	VAMP72	1.26067	1.05007
15	32	VAMP72	1.29028	1.07866
15	33	VAMP72	1.31284	1.10021
15	34	VAMP72	1.33155	1.11791
15	35	VAMP72	1.34693	1.13227
15	36	VAMP72	1.36187	1.1462
15	37	VAMP72	1.37052	1.15383
15	38	VAMP72	1.37639	1.15869
15	39	VAMP72	1.38365	1.16493
15	40	VAMP72	1.38677	1.16704
16	1	VAMP72	0.142339	-0.0142921
16	2	VAMP72	0.147795	-0.00989481
16	3	VAMP72	0.155561	-0.0031876
16	4	VAMP72	0.158754	-0.00105276
16	5	VAMP72	0.162523	0.00165737
16	6	VAMP72	0.164406	0.00248219
16	7	VAMP72	0.164553	0.0015701
16	8	VAMP72	0.165059	0.00101778
16	9	VAMP72	0.165274	0.000174788
16	10	VAMP72	0.166771	0.000612803
16	11	VAMP72	0.167025	-0.000191642
16	12	VAMP72	0.167243	-0.00103139
16	13	VAMP72	0.168371	-0.000962325
16	14	VAMP72	0.169462	-0.000929354
16	15	VAMP72	0.170294	-0.00115653
16	16	VAMP72	0.170957	-0.00155149
16	17	VAMP72	0.173495	-7.24935e-05
16	18	VAMP72	0.177246	0.00262054
16	19	VAMP72	0.182822	0.00713833
16	20	VAMP72	0.19545	0.0187072
16	21	VAMP72	0.221393	0.0435919
16	22	VAMP72	0.268579	0.0897193
16	23	VAMP72	0.347967	0.168049
16	24	VAMP72	0.472079	0.291103
16	25	VAMP72	0.641911	0.459876
16	26	VAMP72	0.829595	0.646501
16	27	VAMP72	1.00301	0.81886
16	28	VAMP72	1.13861	0.953399
16	29	VAMP72	1.2332	1.04693
16	30	VAMP72	1.2973	1.10997
16	31	VAMP72	1.34364	1.15525
16	32	VAMP72	1.38045	1.191
16	33	VAMP72	1.40751	1.217
16	34	VAMP72	1.42611	1.23455
16	35	VAMP72	1.4462	1.25358
16	36	VAMP72	1.46244	1.26876
16	37	VAMP72	1.47257	1.27783
16	38	VAMP72	1.48072	1.28493
16	39	VAMP72	1.48937	1.29252
16	40	VAMP72	1.49478	1.29687
17	1	VAMP72	0.150211	-0.014829
17	2	VAMP72	0.155562	-0.0105962
17	3	VAMP72	0.163658	-0.00361879
17	4	VAMP72	0.168854	0.000459341
17	5	VAMP72	0.170462	0.00094902
17	6	VAMP72	0.171074	0.000442779
17	7	VAMP72	0.172795	0.00104504
17	8	VAMP72	0.174196	0.00132719
17	9	VAMP72	0.175894	0.001907
17	10	VAMP72	0.176249	0.00114406
17	11	VAMP72	0.176115	-0.000108
17	12	VAMP72	0.17719	-0.000151842
17	13	VAMP72	0.177313	-0.00114723
17	14	VAMP72	0.177891	-0.00168712
17	15	VAMP72	0.178924	-0.00177241
17	16	VAMP72	0.181156	-0.000659479
17	17	VAMP72	0.182839	-9.44155e-05
17	18	VAMP72	0.186017	0.00196486
17	19	VAMP72	0.193765	0.00859459
17	20	VAMP72	0.208196	0.0219071
17	21	VAMP72	0.236236	0.0488296
17	22	VAMP72	0.284863	0.0963379
17	23	VAMP72	0.367286	0.177643
17	24	VAMP72	0.496767	0.306005
17	25	VAMP72	0.672228	0.480347
17	26	VAMP72	0.871125	0.678126
17	27	VAMP72	1.05211	0.857988
17	28	VAMP72	1.19406	0.998821
17	29	VAMP72	1.29306	1.09671
17	30	VAMP72	1.36104	1.16357
17	31	VAMP72	1.41013	1.21154
17	32	VAMP72	1.44677	1.24706
17	33	VAMP72	1.4732	1.27238
17	34	VAMP72	1.49478	1.29284
17	35	VAMP72	1.51473	1.31167
17	36	VAMP72	1.53093	1.32675
17	37	VAMP72	1.54068	1.33537
17	38	VAMP72	1.54889	1.34247
17	39	VAMP72	1.55715	1.34961
17	40	VAMP72	1.56253	1.35387
18	1	VAMP72	0.165424	-0.0138606
18	2	VAMP72	0.171817	-0.00837653
18	3	VAMP72	0.178718	-0.00238398
18	4	VAMP72	0.180243	-0.00176785
18	5	VAMP72	0.184045	0.00112536
18	6	VAMP72	0.185851	0.002023
18	7	VAMP72	0.186721	0.00198411
18	8	VAMP72	0.187398	0.00175262
18	9	VAMP72	0.187316	0.000761139
18	10	VAMP72	0.18812	0.000656696
18	11	VAMP72	0.188175	-0.000197217
18	12	VAMP72	0.188628	-0.00065218
18	13	VAMP72	0.188578	-0.00161147
18	14	VAMP72	0.188404	-0.00269415
18	15	VAMP72	0.190197	-0.00180938
18	16	VAMP72	0.192652	-0.000262743
18	17	VAMP72	0.194054	0.000229903
18	18	VAMP72	0.197579	0.00284614
18	19	VAMP72	0.204143	0.00850159
18	20	VAMP72	0.21832	0.0217698
18	21	VAMP72	0.244703	0.0472446
18	22	VAMP72	0.292479	0.0941118
18	23	VAMP72	0.375383	0.176107
18	24	VAMP72	0.502742	0.302557
18	25	VAMP72	0.676079	0.474986
18	26	VAMP72	0.870339	0.668337
18	27	VAMP72	1.05275	0.849837
18	28	VAMP72	1.19518	0.991361
18	29	VAMP72	1.29846	1.09373
18	30	VAMP72	1.36979	1.16416
18	31	VAMP72	1.42233	1.21579
18	32	VAMP72	1.46101	1.25356
18	33	VAMP72	1.49059	1.28223
18	34	VAMP72	1.51458	1.3053
18	35	VAMP72	1.53164	1.32146
18	36	VAMP72	1.54569	1.3346
18	37	VAMP72	1.56043	1.34843
18	38	VAMP72	1.57383	1.36092
18	39	VAMP72	1.58361	1.3698
18	40	VAMP72	1.58579	1.37107
19	1	VAMP72	4.31727	0.778724
19	2	VAMP72	4.41214	0.827174
19	3	VAMP72	4.23008	0.598703
19	4	VAMP72	3.92489	0.24709
19	5	VAMP72	4.05679	0.332576
19	6	VAMP72	4.14987	0.379237
19	7	VAMP72	3.86081	0.0437621
19	8	VAMP72	3.6011	-0.262361
19	9	VAMP72	3.66926	-0.240622
19	10	VAMP72	3.91099	-0.0453137
19	11	VAMP72	4.62736	0.624649
19	12	VAMP72	4.43512	0.385992
19	13	VAMP72	3.62359	-0.471964
19	14	VAMP72	3.72468	-0.417292
19	15	VAMP72	3.8932	-0.295188
19	16	VAMP72	3.94588	-0.288923
19	17	VAMP72	3.59425	-0.686966
19	18	VAMP72	3.38465	-0.942986
19	19	VAMP72	3.59598	-0.778077
19	20	VAMP72	4.10094	-0.319526
19	21	VAMP72	4.81236	0.345476
19	22	VAMP72	4.93609	0.422784
19	23	VAMP72	4.67956	0.119839
19	24	VAMP72	4.66161	0.0554687
19	25	VAMP72	4.40274	-0.249818
19	26	VAMP72	4.4035	-0.295471
19	27	VAMP72	4.67832	-0.0670732
19	28	VAMP72	5.62208	0.830272
19	29	VAMP72	5.57174	0.733516
19	30	VAMP72	4.59972	-0.284918
19	31	VAMP72	5.31811	0.387057
19	32	VAMP72	5.43612	0.458649
19	33	VAMP72	4.70532	-0.318571
19	34	VAMP72	4.75353	-0.316776
19	35	VAMP72	4.8205	-0.296231
19	36	VAMP72	4.74104	-0.422101
19	37	VAMP72	4.84794	-0.361621
19	38	VAMP72	4.945	-0.310972
19	39	VAMP72	4.66028	-0.642116
19	40	VAMP72	3.88262	-1.46619
20	1	VAMP72	3.8241	-0.256489
20	2	VAMP72	3.80879	-0.273366
20	3	VAMP72	3.86933	-0.214393
20	4	VAMP72	3.97568	-0.109602
20	5	VAMP72	4.01466	-0.072196
20	6	VAMP72	3.8368	-0.251615
20	7	VAMP72	3.73023	-0.359754
20	8	VAMP72	4.12714	0.0355869
20	9	VAMP72	4.49517	0.402053
20	10	VAMP72	4.52347	0.428784
20	11	VAMP72	4.13732	0.0410706
20	12	VAMP72	4.20413	0.106306
20	13	VAMP72	4.29284	0.193452
20	14	VAMP72	4.39374	0.292788
20	15	VAMP72	4.38826	0.28574
20	16	VAMP72	4.0222	-0.0818847
20	17	VAMP72	4.19871	0.0930527
20	18	VAMP72	4.19373	0.0865107
20	19	VAMP72	3.76766	-0.341126
20	20	VAMP72	3.57558	-0.534774
20	21	VAMP72	3.73253	-0.37939
20	22	VAMP72	3.92124	-0.192248
20	23	VAMP72	3.93124	-0.183817
20	24	VAMP72	4.25473	0.138109
20	25	VAMP72	4.41562	0.29743
20	26	VAMP72	4.40458	0.284831
20	27	VAMP72	4.49123	0.369909
20	28	VAMP72	4.80635	0.68346
20	29	VAMP72	4.80575	0.681301
20	30	VAMP72	4.6184	0.492378
20	31	VAMP72	4.61385	0.486267
20	32	VAMP72	4.07265	-0.0565079
20	33	VAMP72	3.90767	-0.223051
20	34	VAMP72	4.21317	0.0808845
20	35	VAMP72	4.42025	0.286399
20	36	VAMP72	4.45147	0.316046
20	37	VAMP72	4.44399	0.306999
20	38	VAMP72	4.45218	0.313621
20	39	VAMP72	4.99378	0.853664
20	40	VAMP72	5.15661	1.01492
21	1	VAMP72	3.1807	0.420364
21	2	VAMP72	3.32933	0.535267
21	3	VAMP72	3.12134	0.293554
21	4	VAMP72	2.98289	0.121377
21	5	VAMP72	2.74676	-0.148482
21	6	VAMP72	2.66601	-0.262958
21	7	VAMP72	3.12411	0.161415
21	8	VAMP72	3.37022	0.373803
21	9	VAMP72	3.14478	0.114633
21	10	VAMP72	3.0851	0.0212284
21	11	VAMP72	2.83815	-0.259449
21	12	VAMP72	2.91613	-0.215192
21	13	VAMP72	3.17305	0.00799623
21	14	VAMP72	3.03597	-0.162808
21	15	VAMP72	2.77818	-0.454317
21	16	VAMP72	3.02117	-0.245054
21	17	VAMP72	3.31784	0.0178816
21	18	VAMP72	3.46328	0.1296
21	19	VAMP72	3.42697	0.0595633
21	20	VAMP72	3.2907	-0.11043
21	21	VAMP72	3.378	-0.0568561
21	22	VAMP72	3.85134	0.382757
21	23	VAMP72	3.91368	0.411371
21	24	VAMP72	3.3564	-0.179633
21	25	VAMP72	3.33151	-0.238252
21	26	VAMP72	3.41135	-0.192142
21	27	VAMP72	3.59955	-0.0376689
21	28	VAMP72	3.70958	0.0386367
21	29	VAMP72	3.28765	-0.417019
21	30	VAMP72	3.29301	-0.445386
21	31	VAMP72	3.97742	0.205298
21	32	VAMP72	4.00148	0.195636
21	33	VAMP72	3.729	-0.110571
21	34	VAMP72	3.73252	-0.140771
21	35	VAMP72	3.65405	-0.252976
21	36	VAMP72	3.66103	-0.279713
21	37	VAMP72	3.56908	-0.40539
21	38	VAMP72	3.22368	-0.784522
21	39	VAMP72	3.44649	-0.595441
21	40	VAMP72	3.74407	-0.331577
22	1	VAMP72	3.5917	-0.656585
22	2	VAMP72	3.59588	-0.637368
22	3	VAMP72	3.78029	-0.437924
22	4	VAMP72	4.11303	-0.0901554
22	5	VAMP72	4.31667	0.12852
22	6	VAMP72	4.56421	0.391097
22	7	VAMP72	4.33683	0.178752
22	8	VAMP72	4.13575	-0.00729332
22	9	VAMP72	4.03649	-0.0915233
22	10	VAMP72	4.37186	0.25888
22	11	VAMP72	4.34382	0.24588
22	12	VAMP72	4.03889	-0.044021
22	13	VAMP72	3.67948	-0.388399
22	14	VAMP72	3.48828	-0.564563
22	15	VAMP72	4.1164	0.0785912
22	16	VAMP72	4.3219	0.299126
22	17	VAMP72	4.11839	0.110649
22	18	VAMP72	4.05006	0.0573565
22	19	VAMP72	3.8527	-0.124974
22	20	VAMP72	4.00526	0.0426183
22	21	VAMP72	4.16317	0.215566
22	22	VAMP72	4.43901	0.506438
22	23	VAMP72	4.90142	0.983885
22	24	VAMP72	5.01969	1.11718
22	25	VAMP72	4.8426	0.955129
22	26	VAMP72	4.76174	0.889304
22	27	VAMP72	4.59118	0.733778
22	28	VAMP72	4.37369	0.531326
22	29	VAMP72	5.49534	1.66801
22	30	VAMP72	5.72098	1.90868
22	31	VAMP72	5.01618	1.21892
22	32	VAMP72	4.45688	0.674648
22	33	VAMP72	4.38837	0.621176
22	34	VAMP72	4.75259	1.00043
22	35	VAMP72	4.89503	1.15791
22	36	VAMP72	4.75056	1.02846
22	37	VAMP72	4.33003	0.622972
22	38	VAMP72	4.05168	0.359661
22	39	VAMP72	3.98797	0.310976
22	40	VAMP72	3.94514	0.28318
23	1	VAMP72	2.36297	0.175384
23	2	VAMP72	2.33553	0.128929
23	3	VAMP72	2.22336	-0.00226498
23	4	VAMP72	2.23662	-0.00802336
23	5	VAMP72	2.28192	0.0182562
23	6	VAMP72	2.17805	-0.104626
23	7	VAMP72	2.2755	-0.0261985
23	8	VAMP72	2.46358	0.142861
23	9	VAMP72	2.45803	0.118294
23	10	VAMP72	2.38851	0.0297554
23	11	VAMP72	2.11471	-0.263065
23	12	VAMP72	2.1085	-0.288292
23	13	VAMP72	2.26552	-0.150297
23	14	VAMP72	2.53218	0.0973477
23	15	VAMP72	2.98777	0.53392
23	16	VAMP72	2.94891	0.476038
23	17	VAMP72	2.438	-0.0538884
23	18	VAMP72	2.35397	-0.156943
23	19	VAMP72	2.41314	-0.116794
23	20	VAMP72	2.50507	-0.0438782
23	21	VAMP72	2.68283	0.114857
23	22	VAMP72	2.46762	-0.119371
23	23	VAMP72	2.26327	-0.342738
23	24	VAMP72	2.45165	-0.173375
23	25	VAMP72	2.66778	0.0237335
23	26	VAMP72	2.85852	0.195451
23	27	VAMP72	2.69326	0.0111801
23	28	VAMP72	2.26329	-0.437811
23	29	VAMP72	2.66873	-0.0513976
23	30	VAMP72	2.8596	0.120453
23	31	VAMP72	3.00057	0.242408
23	32	VAMP72	3.21301	0.435827
23	33	VAMP72	3.09946	0.303257
23	34	VAMP72	2.62983	-0.185385
23	35	VAMP72	2.76822	-0.0660203
23	36	VAMP72	2.81848	-0.0347773
23	37	VAMP72	2.69564	-0.176636
23	38	VAMP72	2.7191	-0.172194
23	39	VAMP72	3.02065	0.110338
23	40	VAMP72	3.252	0.322661
24	1	VAMP72	1.05649	0.097121
24	2	VAMP72	1.02348	0.0489112
24	3	VAMP72	0.858595	-0.131166
24	4	VAMP72	0.877628	-0.127326
24	5	VAMP72	1.10134	0.0811896
24	6	VAMP72	1.20984	0.174497
24	7	VAMP72	1.03401	-0.0165215
24	8	VAMP72	1.06989	0.00416115
24	9	VAMP72	1.22672	0.145798
24	10	VAMP72	1.25607	0.159951
24	11	VAMP72	1.1522	0.04089
24	12	VAMP72	1.05135	-0.0751525
24	13	VAMP72	1.13933	-0.00236768
24	14	VAMP72	1.22154	0.0646502
24	15	VAMP72	1.12776	-0.0443254
24	16	VAMP72	1.0719	-0.115378
24	17	VAMP72	1.00181	-0.200668
24	18	VAMP72	1.1713	-0.0463699
24	19	VAMP72	1.34114	0.108275
24	20	VAMP72	1.27467	0.0266103
24	21	VAMP72	1.2955	0.0322516
24	22	VAMP72	1.27325	-0.00519496
24	23	VAMP72	1.19092	-0.102716
24	24	VAMP72	1.26325	-0.0455782
24	25	VAMP72	1.31615	-0.00787201
24	26	VAMP72	1.34892	0.00970355
24	27	VAMP72	1.34597	-0.00844208
24	28	VAMP72	1.30001	-0.0695931
24	29	VAMP72	1.30075	-0.0840483
24	30	VAMP72	1.34192	-0.0580703
24	31	VAMP72	1.3063	-0.108882
24	32	VAMP72	1.43606	0.00568437
24	33	VAMP72	1.64286	0.197284
24	34	VAMP72	1.60625	0.145483
24	35	VAMP72	1.51029	0.03433
24	36	VAMP72	1.63213	0.140977
24	37	VAMP72	1.65745	0.1511
24	38	VAMP72	1.43927	-0.082277
24	39	VAMP72	1.34585	-0.190886
24	40	VAMP72	1.32765	-0.224284
25	1	VAMP72	0.110253	-0.0106841
25	2	VAMP72	0.114431	-0.00743533
25	3	VAMP72	0.120235	-0.00256029
25	4	VAMP72	0.123422	-0.000301987
25	5	VAMP72	0.125438	0.000784372
25	6	VAMP72	0.12623	0.000647346
25	7	VAMP72	0.126477	-3.42881e-05
25	8	VAMP72	0.12854	0.00109944
25	9	VAMP72	0.129651	0.00128146
25	10	VAMP72	0.12954	0.000241905
25	11	VAMP72	0.130355	0.000127648
25	12	VAMP72	0.131834	0.000677595
25	13	VAMP72	0.131989	-9.65153e-05
25	14	VAMP72	0.133264	0.000249212
25	15	VAMP72	0.133329	-0.000614127
25	16	VAMP72	0.133325	-0.00154775
25	17	VAMP72	0.135847	4.59746e-05
25	18	VAMP72	0.140308	0.00357708
25	19	VAMP72	0.149234	0.0115749
25	20	VAMP72	0.163432	0.0248431
25	21	VAMP72	0.190879	0.0513616
25	22	VAMP72	0.241309	0.100862
25	23	VAMP72	0.323724	0.182348
25	24	VAMP72	0.444087	0.301783
25	25	VAMP72	0.591331	0.448098
25	26	VAMP72	0.740644	0.596481
25	27	VAMP72	0.8684	0.723308
25	28	VAMP72	0.961976	0.815956
25	29	VAMP72	1.02819	0.881236
25	30	VAMP72	1.07763	0.929749
25	31	VAMP72	1.11521	0.966402
25	32	VAMP72	1.14254	0.9928
25	33	VAMP72	1.1642	1.01353
25	34	VAMP72	1.18318	1.03159
25	35	VAMP72	1.19649	1.04397
25	36	VAMP72	1.21128	1.05783
25	37	VAMP72	1.21954	1.06516
25	38	VAMP72	1.22459	1.06928
25	39	VAMP72	1.23299	1.07675
25	40	VAMP72	1.23878	1.08161
26	1	VAMP72	0.113118	-0.0116988
26	2	VAMP72	0.11818	-0.00742088
26	3	VAMP72	0.124355	-0.00203054
26	4	VAMP72	0.125884	-0.00128651
26	5	VAMP72	0.128583	0.000628167
26	6	VAMP72	0.130515	0.00177588
26	7	VAMP72	0.131258	0.00173408
26	8	VAMP72	0.132073	0.00176486
26	9	VAMP72	0.131913	0.000819374
26	10	VAMP72	0.131748	-0.000129716
26	11	VAMP72	0.131784	-0.000878728
26	12	VAMP72	0.132	-0.00144699
26	13	VAMP72	0.13366	-0.000571461
26	14	VAMP72	0.133832	-0.0011839
26	15	VAMP72	0.134556	-0.00124499
26	16	VAMP72	0.136628	4.28688e-05
26	17	VAMP72	0.139378	0.00200761
26	18	VAMP72	0.143572	0.00541753
26	19	VAMP72	0.15301	0.0140709
26	20	VAMP72	0.169079	0.0293553
26	21	VAMP72	0.201211	0.0607028
26	22	VAMP72	0.253591	0.112299
26	23	VAMP72	0.341805	0.199728
26	24	VAMP72	0.469231	0.326369
26	25	VAMP72	0.623642	0.479995
26	26	VAMP72	0.778959	0.634527
26	27	VAMP72	0.908947	0.763731
26	28	VAMP72	1.00843	0.86243
26	29	VAMP72	1.07609	0.929306
26	30	VAMP72	1.12398	0.976409
26	31	VAMP72	1.15958	1.01123
26	32	VAMP72	1.18813	1.03899
26	33	VAMP72	1.21052	1.0606
26	34	VAMP72	1.22751	1.0768
26	35	VAMP72	1.24175	1.09025
26	36	VAMP72	1.25422	1.10194
26	37	VAMP72	1.26287	1.10981
26	38	VAMP72	1.27091	1.11707
26	39	VAMP72	1.27589	1.12126
26	40	VAMP72	1.27772	1.12231
27	1	VAMP72	0.123763	-0.0136747
27	2	VAMP72	0.127997	-0.010328
27	3	VAMP72	0.135273	-0.00393922
27	4	VAMP72	0.13896	-0.00113965
27	5	VAMP72	0.141157	0.000170721
27	6	VAMP72	0.143208	0.00133453
27	7	VAMP72	0.14519	0.00243018
27	8	VAMP72	0.145687	0.00203984
27	9	VAMP72	0.146213	0.00167909
27	10	VAMP72	0.146273	0.000851679
27	11	VAMP72	0.146168	-0.000140734
27	12	VAMP72	0.147404	0.000208165
27	13	VAMP72	0.147764	-0.000318259
27	14	VAMP72	0.14801	-0.000959929
27	15	VAMP72	0.147981	-0.0018753
27	16	VAMP72	0.149632	-0.00111187
27	17	VAMP72	0.152402	0.000770749
27	18	VAMP72	0.158073	0.00555476
27	19	VAMP72	0.165923	0.0125177
27	20	VAMP72	0.181499	0.0272074
27	21	VAMP72	0.211055	0.055876
27	22	VAMP72	0.263575	0.107509
27	23	VAMP72	0.350899	0.193946
27	24	VAMP72	0.477821	0.319981
27	25	VAMP72	0.630348	0.471621
27	26	VAMP72	0.783136	0.623522
27	27	VAMP72	0.915216	0.754715
27	28	VAMP72	1.01586	0.854476
27	29	VAMP72	1.08539	0.923118
27	30	VAMP72	1.13837	0.975212
27	31	VAMP72	1.17577	1.01172
27	32	VAMP72	1.20229	1.03736
27	33	VAMP72	1.22715	1.06132
27	34	VAMP72	1.24667	1.07996
27	35	VAMP72	1.26445	1.09686
27	36	VAMP72	1.27788	1.1094
27	37	VAMP72	1.2876	1.11823
27	38	VAMP72	1.29676	1.1265
27	39	VAMP72	1.3031	1.13196
27	40	VAMP72	1.30465	1.13262
28	1	VAMP72	0.17115	-0.0162336
28	2	VAMP72	0.177588	-0.0109036
28	3	VAMP72	0.185728	-0.00387075
28	4	VAMP72	0.189435	-0.00127175
28	5	VAMP72	0.192997	0.00118288
28	6	VAMP72	0.195105	0.00218392
28	7	VAMP72	0.196216	0.00218647
28	8	VAMP72	0.196067	0.000929945
28	9	VAMP72	0.196575	0.000331097
28	10	VAMP72	0.19797	0.000618333
28	11	VAMP72	0.198367	-9.20498e-05
28	12	VAMP72	0.200095	0.000528182
28	13	VAMP72	0.201167	0.000492971
28	14	VAMP72	0.201251	-0.000531036
28	15	VAMP72	0.201125	-0.00176488
28	16	VAMP72	0.202152	-0.00184462
28	17	VAMP72	0.204227	-0.000877412
28	18	VAMP72	0.208011	0.0017987
28	19	VAMP72	0.215281	0.0079613
28	20	VAMP72	0.227535	0.0191077
28	21	VAMP72	0.251299	0.0417638
28	22	VAMP72	0.296412	0.08577
28	23	VAMP72	0.372871	0.161121
28	24	VAMP72	0.49252	0.279663
28	25	VAMP72	0.655098	0.441133
28	26	VAMP72	0.840596	0.625524
28	27	VAMP72	1.01483	0.798653
28	28	VAMP72	1.15282	0.935534
28	29	VAMP72	1.25069	1.03229
28	30	VAMP72	1.31971	1.10021
28	31	VAMP72	1.36969	1.14908
28	32	VAMP72	1.40588	1.18417
28	33	VAMP72	1.43364	1.21082
28	34	VAMP72	1.45804	1.2341
28	35	VAMP72	1.47739	1.25235
28	36	VAMP72	1.49278	1.26663
28	37	VAMP72	1.50558	1.27832
28	38	VAMP72	1.51384	1.28548
28	39	VAMP72	1.52118	1.2917
28	40	VAMP72	1.52852	1.29794
29	1	VAMP72	0.186273	-0.0156656
29	2	VAMP72	0.192413	-0.0109266
29	3	VAMP72	0.201378	-0.00336265
29	4	VAMP72	0.206119	-2.32695e-05
29	5	VAMP72	0.207971	0.00042822
29	6	VAMP72	0.208428	-0.000516261
29	7	VAMP72	0.210132	-0.000212903
29	8	VAMP72	0.21286	0.00111379
29	9	VAMP72	0.215638	0.00248999
29	10	VAMP72	0.217384	0.00283541
29	11	VAMP72	0.217596	0.00164582
29	12	VAMP72	0.217994	0.000642838
29	13	VAMP72	0.218076	-0.000676109
29	14	VAMP72	0.21842	-0.00173397
29	15	VAMP72	0.220457	-0.00109811
29	16	VAMP72	0.221249	-0.00170703
29	17	VAMP72	0.223509	-0.000848324
29	18	VAMP72	0.226781	0.00102256
29	19	VAMP72	0.234122	0.00696209
29	20	VAMP72	0.247522	0.0189617
29	21	VAMP72	0.273284	0.0433215
29	22	VAMP72	0.321064	0.0897006
29	23	VAMP72	0.40096	0.168196
29	24	VAMP72	0.52641	0.292244
29	25	VAMP72	0.700261	0.464694
29	26	VAMP72	0.896077	0.659109
29	27	VAMP72	1.07864	0.840275
29	28	VAMP72	1.22188	0.982105
29	29	VAMP72	1.32254	1.08137
29	30	VAMP72	1.3941	1.15152
29	31	VAMP72	1.44337	1.19939
29	32	VAMP72	1.47825	1.23288
29	33	VAMP72	1.50444	1.25766
29	34	VAMP72	1.52881	1.28064
29	35	VAMP72	1.5498	1.30022
29	36	VAMP72	1.56392	1.31294
29	37	VAMP72	1.57637	1.32399
29	38	VAMP72	1.58627	1.33249
29	39	VAMP72	1.59279	1.3376
29	40	VAMP72	1.59906	1.34248
30	1	VAMP72	0.210292	-0.017063
30	2	VAMP72	0.216243	-0.012321
30	3	VAMP72	0.224483	-0.00529081
30	4	VAMP72	0.22883	-0.00215272
30	5	VAMP72	0.231692	-0.000500072
30	6	VAMP72	0.23545	0.00204917
30	7	VAMP72	0.236789	0.00217886
30	8	VAMP72	0.23802	0.00220117
30	9	VAMP72	0.239884	0.00285541
30	10	VAMP72	0.240266	0.00202806
30	11	VAMP72	0.240645	0.0011982
30	12	VAMP72	0.241597	0.000941239
30	13	VAMP72	0.242466	0.000601051
30	14	VAMP72	0.242505	-0.000569296
30	15	VAMP72	0.24264	-0.0016432
30	16	VAMP72	0.243349	-0.00214335
30	17	VAMP72	0.244664	-0.00203773
30	18	VAMP72	0.248195	0.000284028
30	19	VAMP72	0.253862	0.00474182
30	20	VAMP72	0.268037	0.0177077
30	21	VAMP72	0.29463	0.0430924
30	22	VAMP72	0.339721	0.0869737
30	23	VAMP72	0.417628	0.163672
30	24	VAMP72	0.539855	0.284689
30	25	VAMP72	0.70719	0.450815
30	26	VAMP72	0.898305	0.640721
30	27	VAMP72	1.07704	0.818248
30	28	VAMP72	1.21973	0.959731
30	29	VAMP72	1.32027	1.05906
30	30	VAMP72	1.39063	1.1282
30	31	VAMP72	1.44627	1.18264
30	32	VAMP72	1.48403	1.21919
30	33	VAMP72	1.50847	1.24242
30	34	VAMP72	1.53201	1.26475
30	35	VAMP72	1.55171	1.28325
30	36	VAMP72	1.56734	1.29766
30	37	VAMP72	1.57964	1.30876
30	38	VAMP72	1.59258	1.32049
30	39	VAMP72	1.60401	1.3307
30	40	VAMP72	1.6088	1.33429
31	1	VAMP72	0.203492	-0.0175419
31	2	VAMP72	0.212311	-0.01003
31	3	VAMP72	0.221026	-0.0026222
31	4	VAMP72	0.223411	-0.00154394
31	5	VAMP72	0.227028	0.000765099
31	6	VAMP72	0.228473	0.000903232
31	7	VAMP72	0.23024	0.00136278
31	8	VAMP72	0.23089	0.000706011
31	9	VAMP72	0.232634	0.00114235
31	10	VAMP72	0.23383	0.0010312
31	11	VAMP72	0.235035	0.000929196
31	12	VAMP72	0.235871	0.000457438
31	13	VAMP72	0.236717	-3.14313e-06
31	14	VAMP72	0.237578	-0.000449792
31	15	VAMP72	0.237593	-0.00174184
31	16	VAMP72	0.238952	-0.00169054
31	17	VAMP72	0.242703	0.000754157
31	18	VAMP72	0.249068	0.00581104
31	19	VAMP72	0.261063	0.0164988
31	20	VAMP72	0.281187	0.0353155
31	21	VAMP72	0.321009	0.0738312
31	22	VAMP72	0.390074	0.141589
31	23	VAMP72	0.503226	0.253434
31	24	VAMP72	0.664333	0.413233
31	25	VAMP72	0.857452	0.605044
31	26	VAMP72	1.05211	0.7984
31	27	VAMP72	1.21554	0.960514
31	28	VAMP72	1.33454	1.07821
31	29	VAMP72	1.41604	1.1584
31	30	VAMP72	1.47329	1.21435
31	31	VAMP72	1.51448	1.25423
31	32	VAMP72	1.54655	1.28499
31	33	VAMP72	1.57404	1.31117
31	34	VAMP72	1.59292	1.32875
31	35	VAMP72	1.60864	1.34316
31	36	VAMP72	1.6248	1.35802
31	37	VAMP72	1.63678	1.36868
31	38	VAMP72	1.64655	1.37715
31	39	VAMP72	1.65342	1.38271
31	40	VAMP72	1.65469	1.38268
32	1	VAMP72	0.208976	-0.0209788
32	2	VAMP72	0.217893	-0.0134462
32	3	VAMP72	0.227431	-0.00529272
32	4	VAMP72	0.233805	-0.00030284
32	5	VAMP72	0.236165	0.000672327
32	6	VAMP72	0.238606	0.00172897
32	7	VAMP72	0.239972	0.00171065
32	8	VAMP72	0.240368	0.000721889
32	9	VAMP72	0.242377	0.00134581
32	10	VAMP72	0.244256	0.00184065
32	11	VAMP72	0.24529	0.00149007
32	12	VAMP72	0.245608	0.000424066
32	13	VAMP72	0.246309	-0.000259758
32	14	VAMP72	0.247509	-0.000444751
32	15	VAMP72	0.247935	-0.00140241
32	16	VAMP72	0.248534	-0.00218876
32	17	VAMP72	0.252064	-4.31934e-05
32	18	VAMP72	0.25881	0.00531862
32	19	VAMP72	0.268942	0.0140661
32	20	VAMP72	0.289203	0.0329428
32	21	VAMP72	0.3284	0.0707549
32	22	VAMP72	0.396327	0.137298
32	23	VAMP72	0.506913	0.2465
32	24	VAMP72	0.666311	0.404513
32	25	VAMP72	0.862672	0.599489
32	26	VAMP72	1.06065	0.796086
32	27	VAMP72	1.22772	0.961773
32	28	VAMP72	1.35064	1.08331
32	29	VAMP72	1.43628	1.16756
32	30	VAMP72	1.49426	1.22415
32	31	VAMP72	1.53818	1.26669
32	32	VAMP72	1.57176	1.29888
32	33	VAMP72	1.59545	1.32119
32	34	VAMP72	1.6155	1.33985
32	35	VAMP72	1.6346	1.35757
32	36	VAMP72	1.65065	1.37223
32	37	VAMP72	1.66189	1.38209
32	38	VAMP72	1.66943	1.38825
32	39	VAMP72	1.67764	1.39507
32	40	VAMP72	1.68395	1.4
33	1	VAMP72	0.202502	-0.020098
33	2	VAMP72	0.211222	-0.0129626
33	3	VAMP72	0.220588	-0.00518008
33	4	VAMP72	0.225945	-0.00140703
33	5	VAMP72	0.23056	0.00162362
33	6	VAMP72	0.232042	0.001522
33	7	VAMP72	0.234047	0.00194334
33	8	VAMP72	0.236147	0.00245903
33	9	VAMP72	0.237719	0.00244689
33	10	VAMP72	0.237992	0.00113601
33	11	VAMP72	0.23867	0.000230626
33	12	VAMP72	0.239173	-0.000850312
33	13	VAMP72	0.240663	-0.00094433
33	14	VAMP72	0.241736	-0.00145515
33	15	VAMP72	0.243737	-0.00103861
33	16	VAMP72	0.244942	-0.00141685
33	17	VAMP72	0.248874	0.000930862
33	18	VAMP72	0.254384	0.00485736
33	19	VAMP72	0.265935	0.0148235
33	20	VAMP72	0.286526	0.0338315
33	21	VAMP72	0.324905	0.0706264
33	22	VAMP72	0.390986	0.135123
33	23	VAMP72	0.500614	0.243168
33	24	VAMP72	0.659217	0.400186
33	25	VAMP72	0.850606	0.589991
33	26	VAMP72	1.04097	0.778769
33	27	VAMP72	1.20094	0.937162
33	28	VAMP72	1.32051	1.05515
33	29	VAMP72	1.40137	1.13442
33	30	VAMP72	1.45892	1.19038
33	31	VAMP72	1.50074	1.23062
33	32	VAMP72	1.53195	1.26025
33	33	VAMP72	1.55904	1.28575
33	34	VAMP72	1.5793	1.30443
33	35	VAMP72	1.59691	1.32045
33	36	VAMP72	1.60969	1.33165
33	37	VAMP72	1.62051	1.34089
33	38	VAMP72	1.62971	1.34851
33	39	VAMP72	1.63814	1.35535
33	40	VAMP72	1.64278	1.35841
34	1	VAMP72	0.172761	-0.0156619
34	2	VAMP72	0.179198	-0.0105623
34	3	VAMP72	0.187667	-0.00343032
34	4	VAMP72	0.190999	-0.00143548
34	5	VAMP72	0.194957	0.0011852
34	6	VAMP72	0.196086	0.000977029
34	7	VAMP72	0.197858	0.00141214
34	8	VAMP72	0.199398	0.00161525
34	9	VAMP72	0.199944	0.000824026
34	10	VAMP72	0.201897	0.00144026
34	11	VAMP72	0.202988	0.00119371
34	12	VAMP72	0.203757	0.00062614
34	13	VAMP72	0.203608	-0.000860876
34	14	VAMP72	0.203615	-0.00219054
34	15	VAMP72	0.205463	-0.00167968
34	16	VAMP72	0.207945	-0.00053515
34	17	VAMP72	0.210675	0.000858287
34	18	VAMP72	0.215679	0.0045246
34	19	VAMP72	0.225953	0.0134618
34	20	VAMP72	0.246077	0.0322491
34	21	VAMP72	0.284976	0.0698106
34	22	VAMP72	0.351409	0.134906
34	23	VAMP72	0.459624	0.241785
34	24	VAMP72	0.618006	0.398829
34	25	VAMP72	0.808334	0.58782
34	26	VAMP72	1.0005	0.778647
34	27	VAMP72	1.16211	0.938926
34	28	VAMP72	1.28374	1.05922
34	29	VAMP72	1.36989	1.14403
34	30	VAMP72	1.43023	1.20303
34	31	VAMP72	1.47459	1.24605
34	32	VAMP72	1.50814	1.27827
34	33	VAMP72	1.53405	1.30284
34	34	VAMP72	1.55713	1.32458
34	35	VAMP72	1.57397	1.34009
34	36	VAMP72	1.58841	1.35319
34	37	VAMP72	1.60148	1.36492
34	38	VAMP72	1.61135	1.37346
34	39	VAMP72	1.61961	1.38038
34	40	VAMP72	1.62453	1.38396
35	1	VAMP72	0.167416	-0.0133677
35	2	VAMP72	0.17432	-0.00775091
35	3	VAMP72	0.181381	-0.00197719
35	4	VAMP72	0.184998	0.000353221
35	5	VAMP72	0.187731	0.00179937
35	6	VAMP72	0.187959	0.000740201
35	7	VAMP72	0.187796	-0.000710064
35	8	VAMP72	0.189179	-0.000614497
35	9	VAMP72	0.192055	0.00097439
35	10	VAMP72	0.192955	0.000588083
35	11	VAMP72	0.192847	-0.000807524
35	12	VAMP72	0.194251	-0.000690529
35	13	VAMP72	0.197063	0.000835281
35	14	VAMP72	0.197717	0.000201466
35	15	VAMP72	0.1985	-0.000302441
35	16	VAMP72	0.19912	-0.000969277
35	17	VAMP72	0.201956	0.000579511
35	18	VAMP72	0.208724	0.00606104
35	19	VAMP72	0.219455	0.015505
35	20	VAMP72	0.237956	0.0327191
35	21	VAMP72	0.273326	0.0668014
35	22	VAMP72	0.336798	0.128986
35	23	VAMP72	0.44021	0.231111
35	24	VAMP72	0.588979	0.378594
35	25	VAMP72	0.771112	0.559439
35	26	VAMP72	0.9551	0.742141
35	27	VAMP72	1.11316	0.898915
35	28	VAMP72	1.22851	1.01297
35	29	VAMP72	1.30807	1.09125
35	30	VAMP72	1.36609	1.14798
35	31	VAMP72	1.40937	1.18997
35	32	VAMP72	1.43902	1.21834
35	33	VAMP72	1.46203	1.24006
35	34	VAMP72	1.48208	1.25883
35	35	VAMP72	1.49849	1.27395
35	36	VAMP72	1.51072	1.2849
35	37	VAMP72	1.52269	1.29557
35	38	VAMP72	1.5366	1.30819
35	39	VAMP72	1.5428	1.31311
35	40	VAMP72	1.54346	1.31248
36	1
36	2
36	3
36	4
36	5
36	6
36	7
36	8
36	9
36	10
36	11
36	12
36	13
36	14
36	15
36	16
36	17
36	18
36	19
36	20
36	21
36	22
36	23
36	24
36	25
36	26
36	27
36	28
36	29
36	30
36	31
36	32
36	33
36	34
36	35
36	36
36	37
36	38
36	39
36	40
37	1	VAMP72	0.184782	-0.015265
37	2	VAMP72	0.191009	-0.0102094
37	3	VAMP72	0.199222	-0.00316854
37	4	VAMP72	0.204747	0.00118417
37	5	VAMP72	0.206792	0.00205702
37	6	VAMP72	0.206764	0.000857443
37	7	VAMP72	0.207677	0.000598155
37	8	VAMP72	0.209413	0.00116253
37	9	VAMP72	0.209503	8.02787e-05
37	10	VAMP72	0.209143	-0.0014512
37	11	VAMP72	0.210279	-0.00148682
37	12	VAMP72	0.2127	-0.000238035
37	13	VAMP72	0.213641	-0.000468638
37	14	VAMP72	0.214772	-0.000510042
37	15	VAMP72	0.216913	0.000459315
37	16	VAMP72	0.218144	0.000518212
37	17	VAMP72	0.219204	0.000406147
37	18	VAMP72	0.223871	0.00390082
37	19	VAMP72	0.234208	0.0130659
37	20	VAMP72	0.251605	0.0292915
37	21	VAMP72	0.286673	0.063187
37	22	VAMP72	0.344826	0.120169
37	23	VAMP72	0.440378	0.214549
37	24	VAMP72	0.575748	0.348746
37	25	VAMP72	0.738215	0.510042
37	26	VAMP72	0.89956	0.670215
37	27	VAMP72	1.03048	0.799966
37	28	VAMP72	1.12729	0.895596
37	29	VAMP72	1.19592	0.963059
37	30	VAMP72	1.24476	1.01073
37	31	VAMP72	1.27997	1.04477
37	32	VAMP72	1.30512	1.06874
37	33	VAMP72	1.32232	1.08477
37	34	VAMP72	1.33906	1.10034
37	35	VAMP72	1.35333	1.11343
37	36	VAMP72	1.36225	1.12119
37	37	VAMP72	1.37128	1.12905
37	38	VAMP72	1.37554	1.13213
37	39	VAMP72	1.38464	1.14006
37	40	VAMP72	1.38989	1.14414
38	1	VAMP72	0.20784	-0.0150477
38	2	VAMP72	0.213459	-0.0104882
38	3	VAMP72	0.221977	-0.00303008
38	4	VAMP72	0.226043	-2.40045e-05
38	5	VAMP72	0.228242	0.00111527
38	6	VAMP72	0.229928	0.00174227
38	7	VAMP72	0.229398	0.00015294
38	8	VAMP72	0.229693	-0.000611621
38	9	VAMP72	0.232014	0.000649706
38	10	VAMP72	0.233468	0.00104413
38	11	VAMP72	0.234268	0.000784731
38	12	VAMP72	0.23516	0.000616455
38	13	VAMP72	0.235581	-2.18189e-05
38	14	VAMP72	0.235962	-0.000700788
38	15	VAMP72	0.236155	-0.00156689
38	16	VAMP72	0.237968	-0.000813569
38	17	VAMP72	0.240504	0.000663273
38	18	VAMP72	0.244088	0.00318701
38	19	VAMP72	0.253492	0.0115319
38	20	VAMP72	0.270947	0.0279273
38	21	VAMP72	0.302858	0.0587788
38	22	VAMP72	0.358008	0.112869
38	23	VAMP72	0.450172	0.203974
38	24	VAMP72	0.580079	0.332821
38	25	VAMP72	0.735319	0.487002
38	26	VAMP72	0.887923	0.638546
38	27	VAMP72	1.0152	0.764765
38	28	VAMP72	1.10856	0.857063
38	29	VAMP72	1.16981	0.917251
38	30	VAMP72	1.21407	0.960457
38	31	VAMP72	1.24765	0.992974
38	32	VAMP72	1.27542	1.01969
38	33	VAMP72	1.29457	1.03777
38	34	VAMP72	1.31001	1.05216
38	35	VAMP72	1.32651	1.06759
38	36	VAMP72	1.33668	1.07671
38	37	VAMP72	1.34752	1.08649
38	38	VAMP72	1.35463	1.09254
38	39	VAMP72	1.35926	1.09611
38	40	VAMP72	1.36346	1.09925
39	1	VAMP72	0.167748	-0.0120599
39	2	VAMP72	0.172911	-0.00812709
39	3	VAMP72	0.179302	-0.00296673
39	4	VAMP72	0.182722	-0.00077777
39	5	VAMP72	0.187005	0.00227504
39	6	VAMP72	0.188505	0.00254437
39	7	VAMP72	0.18879	0.00159913
39	8	VAMP72	0.189041	0.000619314
39	9	VAMP72	0.189218	-0.000433264
39	10	VAMP72	0.189488	-0.00139414
39	11	VAMP72	0.192264	0.000151493
39	12	VAMP72	0.192451	-0.000892248
39	13	VAMP72	0.1926	-0.00197347
39	14	VAMP72	0.195586	-0.00021789
39	15	VAMP72	0.19722	0.000185658
39	16	VAMP72	0.19801	-0.000254914
39	17	VAMP72	0.201031	0.00153541
39	18	VAMP72	0.206641	0.0059153
39	19	VAMP72	0.214633	0.0126763
39	20	VAMP72	0.231315	0.0281277
39	21	VAMP72	0.266158	0.0617406
39	22	VAMP72	0.325663	0.120015
39	23	VAMP72	0.422039	0.21516
39	24	VAMP72	0.557892	0.349783
39	25	VAMP72	0.723127	0.513787
39	26	VAMP72	0.885367	0.674798
39	27	VAMP72	1.01852	0.806719
39	28	VAMP72	1.11645	0.903421
39	29	VAMP72	1.18499	0.970729
39	30	VAMP72	1.23259	1.0171
39	31	VAMP72	1.26592	1.04919
39	32	VAMP72	1.29157	1.07362
39	33	VAMP72	1.31656	1.09738
39	34	VAMP72	1.33445	1.11404
39	35	VAMP72	1.3475	1.12585
39	36	VAMP72	1.35841	1.13553
39	37	VAMP72	1.37076	1.14665
39	38	VAMP72	1.3787	1.15336
39	39	VAMP72	1.3841	1.15754
39	40	VAMP72	1.38881	1.16101
40	1	VAMP72	0.15882	-0.0113047
40	2	VAMP72	0.163085	-0.0081202
40	3	VAMP72	0.170462	-0.00182319
40	4	VAMP72	0.174114	0.000748553
40	5	VAMP72	0.175149	0.000704082
40	6	VAMP72	0.1772	0.00167435
40	7	VAMP72	0.178178	0.00157291
40	8	VAMP72	0.178039	0.000353515
40	9	VAMP72	0.178134	-0.000631204
40	10	VAMP72	0.180031	0.000185866
40	11	VAMP72	0.180354	-0.0005717
40	12	VAMP72	0.180997	-0.0010091
40	13	VAMP72	0.18123	-0.00185582
40	14	VAMP72	0.182748	-0.00141742
40	15	VAMP72	0.183787	-0.00145895
40	16	VAMP72	0.185897	-0.000428871
40	17	VAMP72	0.188625	0.00121937
40	18	VAMP72	0.191224	0.0027376
40	19	VAMP72	0.199523	0.0099563
40	20	VAMP72	0.214897	0.0242509
40	21	VAMP72	0.242056	0.0503291
40	22	VAMP72	0.292819	0.100012
40	23	VAMP72	0.379146	0.18526
40	24	VAMP72	0.511178	0.316211
40	25	VAMP72	0.68289	0.486844
40	26	VAMP72	0.871913	0.674787
40	27	VAMP72	1.04296	0.844751
40	28	VAMP72	1.17319	0.973899
40	29	VAMP72	1.26302	1.06266
40	30	VAMP72	1.32644	1.12499
40	31	VAMP72	1.37316	1.17063
40	32	VAMP72	1.40885	1.20524
40	33	VAMP72	1.43669	1.232
40	34	VAMP72	1.45793	1.25216
40	35	VAMP72	1.47332	1.26648
40	36	VAMP72	1.48768	1.27975
40	37	VAMP72	1.50211	1.2931
40	38	VAMP72	1.50925	1.29916
40	39	VAMP72	1.51542	1.30425
40	40	VAMP72	1.51976	1.30751
41	1	VAMP72	0.148916	-0.0117823
41	2	VAMP72	0.152466	-0.00928611
41	3	VAMP72	0.159473	-0.00333289
41	4	VAMP72	0.163256	-0.000604479
41	5	VAMP72	0.16728	0.00236635
41	6	VAMP72	0.168345	0.00237686
41	7	VAMP72	0.168453	0.00143127
41	8	VAMP72	0.168647	0.00057152
41	9	VAMP72	0.170223	0.00109411
41	10	VAMP72	0.170382	0.000198566
41	11	VAMP72	0.169943	-0.0012943
41	12	VAMP72	0.170192	-0.00209908
41	13	VAMP72	0.172923	-0.000421044
41	14	VAMP72	0.173258	-0.00113992
41	15	VAMP72	0.173853	-0.0015996
41	16	VAMP72	0.176096	-0.000409842
41	17	VAMP72	0.177774	0.0002144
41	18	VAMP72	0.181262	0.00264808
41	19	VAMP72	0.187793	0.00812578
41	20	VAMP72	0.20295	0.0222286
41	21	VAMP72	0.23064	0.0488645
41	22	VAMP72	0.282277	0.0994484
41	23	VAMP72	0.367704	0.183821
41	24	VAMP72	0.499143	0.314206
41	25	VAMP72	0.672795	0.486804
41	26	VAMP72	0.860179	0.673135
41	27	VAMP72	1.03099	0.842893
41	28	VAMP72	1.16687	0.977717
41	29	VAMP72	1.26737	1.07716
41	30	VAMP72	1.33645	1.14519
41	31	VAMP72	1.38658	1.19427
41	32	VAMP72	1.42198	1.22861
41	33	VAMP72	1.45336	1.25894
41	34	VAMP72	1.47908	1.2836
41	35	VAMP72	1.4992	1.30267
41	36	VAMP72	1.51852	1.32094
41	37	VAMP72	1.53058	1.33194
41	38	VAMP72	1.53923	1.33954
41	39	VAMP72	1.54695	1.3462
41	40	VAMP72	1.55084	1.34905
42	1	VAMP72	0.152254	-0.0127242
42	2	VAMP72	0.157782	-0.00815742
42	3	VAMP72	0.163335	-0.00356594
42	4	VAMP72	0.167481	-0.000380626
42	5	VAMP72	0.169911	0.00108823
42	6	VAMP72	0.170465	0.000680827
42	7	VAMP72	0.172379	0.00163341
42	8	VAMP72	0.172897	0.00119007
42	9	VAMP72	0.174444	0.00177502
42	10	VAMP72	0.174759	0.00112884
42	11	VAMP72	0.175052	0.00046063
42	12	VAMP72	0.175309	-0.000243406
42	13	VAMP72	0.175098	-0.00141577
42	14	VAMP72	0.17579	-0.00168554
42	15	VAMP72	0.176287	-0.00214959
42	16	VAMP72	0.179158	-0.000239623
42	17	VAMP72	0.180971	0.000611918
42	18	VAMP72	0.182432	0.00111155
42	19	VAMP72	0.19144	0.00915806
42	20	VAMP72	0.207223	0.02398
42	21	VAMP72	0.233859	0.0496543
42	22	VAMP72	0.28339	0.0982237
42	23	VAMP72	0.367945	0.181818
42	24	VAMP72	0.496371	0.309283
42	25	VAMP72	0.664966	0.476916
42	26	VAMP72	0.850376	0.661364
42	27	VAMP72	1.02133	0.831355
42	28	VAMP72	1.15217	0.961233
42	29	VAMP72	1.25171	1.05981
42	30	VAMP72	1.32191	1.12905
42	31	VAMP72	1.37346	1.17964
42	32	VAMP72	1.41448	1.2197
42	33	VAMP72	1.44564	1.24989
42	34	VAMP72	1.46569	1.26899
42	35	VAMP72	1.48507	1.28741
42	36	VAMP72	1.50165	1.30303
42	37	VAMP72	1.51594	1.31636
42	38	VAMP72	1.52909	1.32854
42	39	VAMP72	1.53587	1.33436
42	40	VAMP72	1.54213	1.33966
43	1	VAMP72	0.17623	-0.00987859
43	2	VAMP72	0.181068	-0.00617613
43	3	VAMP72	0.18714	-0.00123996
43	4	VAMP72	0.188755	-0.000760105
43	5	VAMP72	0.191656	0.00100617
43	6	VAMP72	0.192737	0.00095148
43	7	VAMP72	0.193771	0.000849761
43	8	VAMP72	0.194261	0.000204418
43	9	VAMP72	0.195213	2.13539e-05
43	10	VAMP72	0.196325	-1.65694e-06
43	11	VAMP72	0.197758	0.00029532
43	12	VAMP72	0.19977	0.00117226
43	13	VAMP72	0.199753	1.96264e-05
43	14	VAMP72	0.199154	-0.00171402
43	15	VAMP72	0.199444	-0.00255937
43	16	VAMP72	0.202109	-0.00103057
43	17	VAMP72	0.204843	0.000568854
43	18	VAMP72	0.207626	0.00221644
43	19	VAMP72	0.214342	0.00779715
43	20	VAMP72	0.228555	0.020874
43	21	VAMP72	0.253578	0.0447623
43	22	VAMP72	0.300573	0.0906215
43	23	VAMP72	0.38136	0.170273
43	24	VAMP72	0.504729	0.292507
43	25	VAMP72	0.671941	0.458583
43	26	VAMP72	0.858151	0.643658
43	27	VAMP72	1.03135	0.815723
43	28	VAMP72	1.16986	0.953093
43	29	VAMP72	1.26702	1.04912
43	30	VAMP72	1.3354	1.11637
43	31	VAMP72	1.38531	1.16514
43	32	VAMP72	1.42257	1.20126
43	33	VAMP72	1.45234	1.2299
43	34	VAMP72	1.47353	1.24996
43	35	VAMP72	1.49304	1.26833
43	36	VAMP72	1.50635	1.2805
43	37	VAMP72	1.51513	1.28815
43	38	VAMP72	1.52429	1.29618
43	39	VAMP72	1.52612	1.29686
43	40	VAMP72	1.5248	1.29441
44	1	VAMP72	0.184168	-0.011446
44	2	VAMP72	0.188097	-0.00882886
44	3	VAMP72	0.194352	-0.00388603
44	4	VAMP72	0.199848	0.00029756
44	5	VAMP72	0.202012	0.00115004
44	6	VAMP72	0.202497	0.000323481
44	7	VAMP72	0.204972	0.00148553
44	8	VAMP72	0.207214	0.00241592
44	9	VAMP72	0.207548	0.00143825
44	10	VAMP72	0.208396	0.000973931
44	11	VAMP72	0.20858	-0.000153704
44	12	VAMP72	0.209634	-0.000411423
44	13	VAMP72	0.209924	-0.0014339
44	14	VAMP72	0.211378	-0.00129185
44	15	VAMP72	0.212076	-0.00190629
44	16	VAMP72	0.213254	-0.0020396
44	17	VAMP72	0.216342	-0.000264055
44	18	VAMP72	0.22122	0.00330213
44	19	VAMP72	0.228237	0.00900722
44	20	VAMP72	0.239528	0.0189862
44	21	VAMP72	0.266448	0.0445939
44	22	VAMP72	0.313265	0.0900996
44	23	VAMP72	0.395324	0.170846
44	24	VAMP72	0.522898	0.297108
44	25	VAMP72	0.692646	0.465545
44	26	VAMP72	0.887332	0.658918
44	27	VAMP72	1.06569	0.835967
44	28	VAMP72	1.20468	0.973641
44	29	VAMP72	1.30713	1.07478
44	30	VAMP72	1.38078	1.14712
44	31	VAMP72	1.43324	1.19827
44	32	VAMP72	1.47182	1.23553
44	33	VAMP72	1.5042	1.2666
44	34	VAMP72	1.53233	1.29342
44	35	VAMP72	1.54886	1.30864
44	36	VAMP72	1.55736	1.31582
44	37	VAMP72	1.56625	1.3234
44	38	VAMP72	1.57198	1.32782
44	39	VAMP72	1.57461	1.32914
44	40	VAMP72	1.57629	1.32951
45	1	VAMP72	0.20852	-0.0101291
45	2	VAMP72	0.212667	-0.006797
45	3	VAMP72	0.217576	-0.00270225
45	4	VAMP72	0.221194	0.000101498
45	5	VAMP72	0.222328	0.000421019
45	6	VAMP72	0.2233	0.000578788
45	7	VAMP72	0.223902	0.000366829
45	8	VAMP72	0.225878	0.0015284
45	9	VAMP72	0.226105	0.000941184
45	10	VAMP72	0.226152	0.000173874
45	11	VAMP72	0.226759	-3.27358e-05
45	12	VAMP72	0.22737	-0.00023632
45	13	VAMP72	0.227927	-0.000493519
45	14	VAMP72	0.229699	0.000463741
45	15	VAMP72	0.230839	0.000789655
45	16	VAMP72	0.230168	-0.000695713
45	17	VAMP72	0.230473	-0.00120444
45	18	VAMP72	0.234816	0.00232437
45	19	VAMP72	0.243989	0.0106829
45	20	VAMP72	0.256251	0.0221308
45	21	VAMP72	0.279576	0.044641
45	22	VAMP72	0.325233	0.089484
45	23	VAMP72	0.403128	0.166564
45	24	VAMP72	0.520066	0.282688
45	25	VAMP72	0.679153	0.440961
45	26	VAMP72	0.857055	0.618048
45	27	VAMP72	1.02199	0.782173
45	28	VAMP72	1.14972	0.909085
45	29	VAMP72	1.24146	1.00001
45	30	VAMP72	1.31135	1.06909
45	31	VAMP72	1.36179	1.11872
45	32	VAMP72	1.39685	1.15295
45	33	VAMP72	1.42678	1.18208
45	34	VAMP72	1.44926	1.20373
45	35	VAMP72	1.46472	1.21838
45	36	VAMP72	1.47553	1.22838
45	37	VAMP72	1.48339	1.23542
45	38	VAMP72	1.48878	1.24
45	39	VAMP72	1.4926	1.24301
45	40	VAMP72	1.49188	1.24147
46	1	VAMP72	0.201314	-0.0193057
46	2	VAMP72	0.208911	-0.0134485
46	3	VAMP72	0.218826	-0.00527409
46	4	VAMP72	0.225445	-0.000395753
46	5	VAMP72	0.229346	0.00176491
46	6	VAMP72	0.23041	0.00108868
46	7	VAMP72	0.233686	0.00262453
46	8	VAMP72	0.234623	0.00182114
46	9	VAMP72	0.235043	0.000500702
46	10	VAMP72	0.236647	0.000364621
46	11	VAMP72	0.238511	0.00048803
46	12	VAMP72	0.240079	0.000315829
46	13	VAMP72	0.241414	-8.98875e-05
46	14	VAMP72	0.24195	-0.00129444
46	15	VAMP72	0.243268	-0.00171604
46	16	VAMP72	0.246527	-0.000198228
46	17	VAMP72	0.252989	0.00452419
46	18	VAMP72	0.264774	0.0145688
46	19	VAMP72	0.286052	0.0341066
46	20	VAMP72	0.32286	0.0691738
46	21	VAMP72	0.390409	0.134983
46	22	VAMP72	0.498554	0.241387
46	23	VAMP72	0.650979	0.392071
46	24	VAMP72	0.830166	0.569518
46	25	VAMP72	1.00723	0.74484
46	26	VAMP72	1.15292	0.888787
46	27	VAMP72	1.26233	0.996459
46	28	VAMP72	1.34387	1.07626
46	29	VAMP72	1.4	1.13065
46	30	VAMP72	1.44166	1.17057
46	31	VAMP72	1.47829	1.20546
46	32	VAMP72	1.50635	1.23178
46	33	VAMP72	1.52925	1.25294
46	34	VAMP72	1.54735	1.2693
46	35	VAMP72	1.56208	1.28229
46	36	VAMP72	1.5736	1.29207
46	37	VAMP72	1.58422	1.30095
46	38	VAMP72	1.59753	1.31252
46	39	VAMP72	1.60552	1.31877
46	40	VAMP72	1.60925	1.32075
47	1	VAMP72	0.172162	-0.0167433
47	2	VAMP72	0.178521	-0.0117487
47	3	VAMP72	0.188651	-0.00298272
47	4	VAMP72	0.193329	0.000332008
47	5	VAMP72	0.195227	0.000865155
47	6	VAMP72	0.196914	0.00118878
47	7	VAMP72	0.198761	0.0016718
47	8	VAMP72	0.200012	0.00155843
47	9	VAMP72	0.200333	0.000515853
47	10	VAMP72	0.201215	3.30545e-05
47	11	VAMP72	0.201129	-0.00141632
47	12	VAMP72	0.20154	-0.00237007
47	13	VAMP72	0.205339	6.57296e-05
47	14	VAMP72	0.206308	-0.000329987
47	15	VAMP72	0.20709	-0.000911386
47	16	VAMP72	0.211145	0.00177969
47	17	VAMP72	0.216396	0.00566625
47	18	VAMP72	0.226566	0.0144725
47	19	VAMP72	0.246952	0.0334947
47	20	VAMP72	0.282018	0.0671965
47	21	VAMP72	0.342405	0.12622
47	22	VAMP72	0.442134	0.224584
47	23	VAMP72	0.583314	0.3644
47	24	VAMP72	0.749666	0.529388
47	25	VAMP72	0.91481	0.693168
47	26	VAMP72	1.0542	0.831196
47	27	VAMP72	1.16018	0.935812
47	28	VAMP72	1.23332	1.00759
47	29	VAMP72	1.29226	1.06516
47	30	VAMP72	1.3361	1.10763
47	31	VAMP72	1.37168	1.14186
47	32	VAMP72	1.39962	1.16843
47	33	VAMP72	1.42143	1.18888
47	34	VAMP72	1.43748	1.20356
47	35	VAMP72	1.4517	1.21641
47	36	VAMP72	1.46554	1.22889
47	37	VAMP72	1.47903	1.24102
47	38	VAMP72	1.48729	1.24791
47	39	VAMP72	1.49385	1.25311
47	40	VAMP72	1.49941	1.25731
48	1
48	2
48	3
48	4
48	5
48	6
48	7
48	8
48	9
48	10
48	11
48	12
48	13
48	14
48	15
48	16
48	17
48	18
48	19
48	20
48	21
48	22
48	23
48	24
48	25
48	26
48	27
48	28
48	29
48	30
48	31
48	32
48	33
48	34
48	35
48	36
48	37
48	38
48	39
48	40
49	1	VAMP72	0.146389	-0.00819454
49	2	VAMP72	0.150351	-0.00523258
49	3	VAMP72	0.154689	-0.00189367
49	4	VAMP72	0.157831	0.000249474
49	5	VAMP72	0.159099	0.000518099
49	6	VAMP72	0.160021	0.000440763
49	7	VAMP72	0.161175	0.000594648
49	8	VAMP72	0.16281	0.00123091
49	9	VAMP72	0.163245	0.000665863
49	10	VAMP72	0.163785	0.000206894
49	11	VAMP72	0.16436	-0.000217699
49	12	VAMP72	0.165415	-0.000161818
49	13	VAMP72	0.165501	-0.00107496
49	14	VAMP72	0.16657	-0.00100524
49	15	VAMP72	0.167843	-0.00073165
49	16	VAMP72	0.168871	-0.000703084
49	17	VAMP72	0.172455	0.00188146
49	18	VAMP72	0.180224	0.00865111
49	19	VAMP72	0.192436	0.0198641
49	20	VAMP72	0.217597	0.044025
49	21	VAMP72	0.262771	0.0882005
49	22	VAMP72	0.337677	0.162106
49	23	VAMP72	0.45105	0.27448
49	24	VAMP72	0.600336	0.422766
49	25	VAMP72	0.75921	0.580641
49	26	VAMP72	0.900487	0.720919
49	27	VAMP72	1.00876	0.828196
49	28	VAMP72	1.08415	0.90258
49	29	VAMP72	1.13808	0.955516
49	30	VAMP72	1.17448	0.990918
49	31	VAMP72	1.20264	1.01808
49	32	VAMP72	1.22263	1.03707
[truncated: 1,888 more rows]

## Sheet: Results
Block Type	96-Well Block (0.2mL)
Calibration Background is expired	Yes
Calibration Background performed on	03-18-2015
Calibration HRM MELTDOCTOR is expired	Yes
Calibration HRM MELTDOCTOR performed on	03-18-2015
Calibration Normalization FAM-ROX is expired	Yes
Calibration Normalization FAM-ROX performed on	03-18-2015
Calibration Normalization VIC-ROX is expired	Yes
Calibration Normalization VIC-ROX performed on	03-18-2015
Calibration Pure Dye CY5 is expired	No
Calibration Pure Dye CY5 performed on	05-27-2017
Calibration Pure Dye FAM is expired	Yes
Calibration Pure Dye FAM performed on	03-18-2015
Calibration Pure Dye MELTDOCTOR is expired	Yes
Calibration Pure Dye MELTDOCTOR performed on	03-18-2015
Calibration Pure Dye NED is expired	Yes
Calibration Pure Dye NED performed on	03-18-2015
Calibration Pure Dye ROX is expired	Yes
Calibration Pure Dye ROX performed on	03-18-2015
Calibration Pure Dye SYBR is expired	Yes
Calibration Pure Dye SYBR performed on	03-18-2015
Calibration Pure Dye TAMRA is expired	Yes
Calibration Pure Dye TAMRA performed on	03-18-2015
Calibration Pure Dye VIC is expired	Yes
Calibration Pure Dye VIC performed on	03-18-2015
Calibration ROI is expired	Yes
Calibration ROI performed on	03-18-2015
Calibration Uniformity is expired	Yes
Calibration Uniformity performed on	03-18-2015
Chemistry	SYBR_GREEN
Date Created	2018-03-07 21:48:28 PM CST
Date Modified	2018-07-13 03:25:30 AM CST
Experiment Barcode
Experiment Comment
Experiment File Name	G:\wgh\小麦SYP基因家族鉴定与分析\定量结果\7.13\2018-03-07 214826 VAMP72 SEC22US225.eds
Experiment Name	2018-03-07 214826
Experiment Run Start Time	2018-03-08 06:18:37 AM CST
Experiment Run Stop Time	2018-03-08 07:26:21 AM CST
Experiment Type	Comparative Cт (ΔΔCт)
Instrument Name	278870447
Instrument Serial Number	278870447
Instrument Type	QuantStudio(TM) 7 Flex System
Passive Reference	ROX
Quantification Cycle Method	Ct
Signal Smoothing On	true
Stage/ Cycle where Analysis is performed	Stage 2, Step 2
User Name
Well	Well Position	Omit	Sample Name	Target Name	Task	Reporter	Quencher	Quantity	Quantity Mean	Quantity SD	RQ	RQ Min	RQ Max	CT	Ct Mean	Ct SD	Delta Ct	Delta Ct Mean	Delta Ct SE	Delta Ct SE	Delta Delta Ct	Automatic Ct Threshold	Ct Threshold	Automatic Baseline	Baseline Start	Baseline End	Comments	Tm1	Tm2	Tm3	EXPFAIL	PRFLOW	NOISE	HIGHSD	SPIKE	PRFDROP
1	A1	FALSE	Sample 1	VAMP72	UNKNOWN	SYBR	None							21.5265	21.4566	0.0988569						TRUE	0.088202	TRUE	1	40		86.8726			N	N	N	N	N	N
2	A2	FALSE	Sample 1	VAMP72	UNKNOWN	SYBR	None							21.3867	21.4566	0.0988569						TRUE	0.088202	TRUE	1	40		86.8726			N	N	N	N	N	N
4	A4	FALSE	Sample 2	VAMP72	UNKNOWN	SYBR	None							21.0654	21.0531	0.0173591						TRUE	0.088202	TRUE	1	40		87.0698			N	N	N	N	N	N
5	A5	FALSE	Sample 2	VAMP72	UNKNOWN	SYBR	None							21.0408	21.0531	0.0173591						TRUE	0.088202	TRUE	1	40		87.0698			N	N	N	N	N	N
7	A7	FALSE	Sample 3	VAMP72	UNKNOWN	SYBR	None							21.0432	21.1251	0.0879666						TRUE	0.088202	TRUE	1	40		87.1685			N	N	N	N	N	N
8	A8	FALSE	Sample 3	VAMP72	UNKNOWN	SYBR	None							21.1141	21.1251	0.0879666						TRUE	0.088202	TRUE	1	40		87.1685			N	N	N	N	N	N
9	A9	FALSE	Sample 3	VAMP72	UNKNOWN	SYBR	None							21.2181	21.1251	0.0879666						TRUE	0.088202	TRUE	1	40		87.0698			N	N	N	N	N	N
10	A10	FALSE	Sample 4	VAMP72	UNKNOWN	SYBR	None							21.6452	21.9322	0.280319						TRUE	0.088202	TRUE	1	40		86.9712			N	N	N	N	N	N
11	A11	FALSE	Sample 4	VAMP72	UNKNOWN	SYBR	None							21.9461	21.9322	0.280319						TRUE	0.088202	TRUE	1	40		86.8726			N	N	N	N	N	N
12	A12	FALSE	Sample 4	VAMP72	UNKNOWN	SYBR	None							22.2053	21.9322	0.280319						TRUE	0.088202	TRUE	1	40		86.8726			N	N	N	N	N	N
13	B1	FALSE	Sample 5	VAMP72	UNKNOWN	SYBR	None							22.0941	22.0517	0.0669179						TRUE	0.088202	TRUE	1	40		86.9712			N	N	N	N	N	N
14	B2	FALSE	Sample 5	VAMP72	UNKNOWN	SYBR	None							22.0865	22.0517	0.0669179						TRUE	0.088202	TRUE	1	40		86.9712			N	N	N	N	N	N
15	B3	FALSE	Sample 5	VAMP72	UNKNOWN	SYBR	None							21.9746	22.0517	0.0669179						TRUE	0.088202	TRUE	1	40		87.0698			N	N	N	N	N	N
16	B4	FALSE	Sample 6	VAMP72	UNKNOWN	SYBR	None							21.9771	21.9139	0.0563337						TRUE	0.088202	TRUE	1	40		87.0698			N	N	N	N	N	N
17	B5	FALSE	Sample 6	VAMP72	UNKNOWN	SYBR	None							21.8688	21.9139	0.0563337						TRUE	0.088202	TRUE	1	40		87.1685			N	N	N	N	N	N
18	B6	FALSE	Sample 6	VAMP72	UNKNOWN	SYBR	None							21.896	21.9139	0.0563337						TRUE	0.088202	TRUE	1	40		87.1685			N	N	N	N	N	N
19	B7	FALSE	Sample 7	VAMP72	UNKNOWN	SYBR	None							Undetermined	27.669	5.38123						TRUE	0.088202	TRUE	1	40		76.7141			N	Y	Y	N	Y	N
20	B8	FALSE	Sample 7	VAMP72	UNKNOWN	SYBR	None							23.8639	27.669	5.38123						TRUE	0.088202	TRUE	1	40		66.8516			N	Y	N	Y	N	Y
21	B9	FALSE	Sample 7	VAMP72	UNKNOWN	SYBR	None							31.4741	27.669	5.38123						TRUE	0.088202	TRUE	1	40		62.3148			N	Y	N	Y	N	Y
22	B10	FALSE	Sample 8	VAMP72	UNKNOWN	SYBR	None							20.4768	20.4768							TRUE	0.088202	TRUE	1	40		62.4134			N	Y	Y	N	Y	Y
23	B11	FALSE	Sample 8	VAMP72	UNKNOWN	SYBR	None							Undetermined	20.4768							TRUE	0.088202	TRUE	1	40		75.6292			Y	Y	N	N	N	N
24	B12	FALSE	Sample 8	VAMP72	UNKNOWN	SYBR	None							Undetermined	20.4768							TRUE	0.088202	TRUE	1	40		61.6244			Y	Y	N	N	N	N
25	C1	FALSE	Sample 9	VAMP72	UNKNOWN	SYBR	None							21.7848	21.6862	0.0950051						TRUE	0.088202	TRUE	1	40		87.0698			N	N	N	N	N	N
26	C2	FALSE	Sample 9	VAMP72	UNKNOWN	SYBR	None							21.5952	21.6862	0.0950051						TRUE	0.088202	TRUE	1	40		87.0698			N	N	N	N	N	N
27	C3	FALSE	Sample 9	VAMP72	UNKNOWN	SYBR	None							21.6787	21.6862	0.0950051						TRUE	0.088202	TRUE	1	40		87.0698			N	N	N	N	N	N
28	C4	FALSE	Sample 10	VAMP72	UNKNOWN	SYBR	None							22.0292	22.0047	0.024883						TRUE	0.088202	TRUE	1	40		87.1685			N	N	N	N	N	N
29	C5	FALSE	Sample 10	VAMP72	UNKNOWN	SYBR	None							21.9795	22.0047	0.024883						TRUE	0.088202	TRUE	1	40		87.1685			N	N	N	N	N	N
30	C6	FALSE	Sample 10	VAMP72	UNKNOWN	SYBR	None							22.0054	22.0047	0.024883						TRUE	0.088202	TRUE	1	40		87.1685			N	N	N	N	N	N
31	C7	FALSE	Sample 11	VAMP72	UNKNOWN	SYBR	None							21.2575	21.3025	0.039493						TRUE	0.088202	TRUE	1	40		87.1685			N	N	N	N	N	N
32	C8	FALSE	Sample 11	VAMP72	UNKNOWN	SYBR	None							21.3182	21.3025	0.039493						TRUE	0.088202	TRUE	1	40		87.1685			N	N	N	N	N	N
33	C9	FALSE	Sample 11	VAMP72	UNKNOWN	SYBR	None							21.3317	21.3025	0.039493						TRUE	0.088202	TRUE	1	40		87.1685			N	N	N	N	N	N
34	C10	FALSE	Sample 12	VAMP72	UNKNOWN	SYBR	None							21.3463	21.3733	0.0381169						TRUE	0.088202	TRUE	1	40		87.0698			N	N	N	N	N	N
35	C11	FALSE	Sample 12	VAMP72	UNKNOWN	SYBR	None							21.4003	21.3733	0.0381169						TRUE	0.088202	TRUE	1	40		87.0698			N	N	N	N	N	N
37	D1	FALSE	Sample 13	VAMP72	UNKNOWN	SYBR	None							21.4995	21.5358	0.0520761						TRUE	0.088202	TRUE	1	40		87.0698			N	N	N	N	N	N
38	D2	FALSE	Sample 13	VAMP72	UNKNOWN	SYBR	None							21.5955	21.5358	0.0520761						TRUE	0.088202	TRUE	1	40		87.1685			N	N	N	N	N	N
39	D3	FALSE	Sample 13	VAMP72	UNKNOWN	SYBR	None							21.5124	21.5358	0.0520761						TRUE	0.088202	TRUE	1	40		87.1685			N	N	N	N	N	N
40	D4	FALSE	Sample 14	VAMP72	UNKNOWN	SYBR	None							21.8068	21.8202	0.0120083						TRUE	0.088202	TRUE	1	40		87.2671			N	N	N	N	N	N
41	D5	FALSE	Sample 14	VAMP72	UNKNOWN	SYBR	None							21.8239	21.8202	0.0120083						TRUE	0.088202	TRUE	1	40		87.2671			N	N	N	N	N	N
42	D6	FALSE	Sample 14	VAMP72	UNKNOWN	SYBR	None							21.8299	21.8202	0.0120083						TRUE	0.088202	TRUE	1	40		87.2671			N	N	N	N	N	N
43	D7	FALSE	Sample 15	VAMP72	UNKNOWN	SYBR	None							21.9524	21.9628	0.00972881						TRUE	0.088202	TRUE	1	40		87.1685			N	N	N	N	N	N
44	D8	FALSE	Sample 15	VAMP72	UNKNOWN	SYBR	None							21.9643	21.9628	0.00972881						TRUE	0.088202	TRUE	1	40		87.1685			N	N	N	N	N	N
45	D9	FALSE	Sample 15	VAMP72	UNKNOWN	SYBR	None							21.9717	21.9628	0.00972881						TRUE	0.088202	TRUE	1	40		87.1685			N	N	N	N	N	N
46	D10	FALSE	Sample 16	VAMP72	UNKNOWN	SYBR	None							20.3305	20.3714	0.0579388						TRUE	0.088202	TRUE	1	40		87.1685			N	N	N	N	N	N
47	D11	FALSE	Sample 16	VAMP72	UNKNOWN	SYBR	None							20.4124	20.3714	0.0579388						TRUE	0.088202	TRUE	1	40		87.0698			N	N	N	N	N	N
49	E1	FALSE	Sample 17	VAMP72	UNKNOWN	SYBR	None							20.982	20.9208	0.0753807						TRUE	0.088202	TRUE	1	40		87.1685			N	N	N	N	N	N
50	E2	FALSE	Sample 17	VAMP72	UNKNOWN	SYBR	None							20.9439	20.9208	0.0753807						TRUE	0.088202	TRUE	1	40		87.2671			N	N	N	N	N	N
51	E3	FALSE	Sample 17	VAMP72	UNKNOWN	SYBR	None							20.8366	20.9208	0.0753807						TRUE	0.088202	TRUE	1	40		87.2671			N	N	N	N	N	N
52	E4	FALSE	Sample 18	VAMP72	UNKNOWN	SYBR	None							21.4869	21.509	0.0193288						TRUE	0.088202	TRUE	1	40		87.2671			N	N	N	N	N	N
53	E5	FALSE	Sample 18	VAMP72	UNKNOWN	SYBR	None							21.5171	21.509	0.0193288						TRUE	0.088202	TRUE	1	40		87.2671			N	N	N	N	N	N
54	E6	FALSE	Sample 18	VAMP72	UNKNOWN	SYBR	None							21.5229	21.509	0.0193288						TRUE	0.088202	TRUE	1	40		87.2671			N	N	N	N	N	N
55	E7	FALSE	Sample 19	VAMP72	UNKNOWN	SYBR	None							21.5935	21.5962	0.0135872						TRUE	0.088202	TRUE	1	40		87.1685			N	N	N	N	N	N
56	E8	FALSE	Sample 19	VAMP72	UNKNOWN	SYBR	None							21.5841	21.5962	0.0135872						TRUE	0.088202	TRUE	1	40		87.1685			N	N	N	N	N	N
57	E9	FALSE	Sample 19	VAMP72	UNKNOWN	SYBR	None							21.6109	21.5962	0.0135872						TRUE	0.088202	TRUE	1	40		87.0698			N	N	N	N	N	N
58	E10	FALSE	Sample 20	VAMP72	UNKNOWN	SYBR	None							20.7996	20.9523	0.132995						TRUE	0.088202	TRUE	1	40		87.0698			N	N	N	N	N	N
59	E11	FALSE	Sample 20	VAMP72	UNKNOWN	SYBR	None							21.0146	20.9523	0.132995						TRUE	0.088202	TRUE	1	40		86.9712			N	N	N	N	N	N
60	E12	FALSE	Sample 20	VAMP72	UNKNOWN	SYBR	None							21.0427	20.9523	0.132995						TRUE	0.088202	TRUE	1	40		86.9712			N	N	N	N	N	N
61	F1	FALSE	Sample 3	SEC22	UNKNOWN	SYBR	None							26.3521	26.2783	0.0646213		5.15319	0.0630186	0.0630186		TRUE	0.104789	TRUE	1	40		83.0262			N	N	N	N	N	N
62	F2	FALSE	Sample 7	SEC22	UNKNOWN	SYBR	None							26.4594	26.4428	0.0577928		-1.22625	3.80525	3.80525		TRUE	0.104789	TRUE	1	40		83.0262			N	N	N	N	N	N
63	F3	FALSE	Sample 11	SEC22	UNKNOWN	SYBR	None							26.4594	26.4024	0.0547687		5.0999	0.0389842	0.0389842		TRUE	0.104789	TRUE	1	40		83.1248			N	N	N	N	N	N
64	F4	FALSE	Sample 15	SEC22	UNKNOWN	SYBR	None							27.3038	27.2974	0.144284		5.33459	0.0834914	0.0834914		TRUE	0.104789	TRUE	1	40		83.1248			N	N	N	N	N	N
65	F5	FALSE	Sample 19	SEC22	UNKNOWN	SYBR	None							26.4173	26.3001	0.105223		4.70395	0.0612552	0.0612552		TRUE	0.104789	TRUE	1	40		83.1248			N	N	N	N	N	N
67	F7	FALSE	Sample 4	SEC22	UNKNOWN	SYBR	None							26.5364	26.5204	0.051536		4.58819	0.164555	0.164555		TRUE	0.104789	TRUE	1	40		82.9276			N	N	N	N	N	N
68	F8	FALSE	Sample 8	SEC22	UNKNOWN	SYBR	None							26.6253	26.6189	0.00899582		6.14214				TRUE	0.104789	TRUE	1	40		82.9276			N	N	N	N	N	N
69	F9	FALSE	Sample 12	SEC22	UNKNOWN	SYBR	None							25.9862	26.0031	0.0353878		4.62984	0.0338213	0.0338213		TRUE	0.104789	TRUE	1	40		82.8289			N	N	N	N	N	N
70	F10	FALSE	Sample 16	SEC22	UNKNOWN	SYBR	None							25.8134	25.9034	0.0780541		5.53196	0.0609038	0.0609038		TRUE	0.104789	TRUE	1	40		82.9276			N	N	N	N	N	N
71	F11	FALSE	Sample 20	SEC22	UNKNOWN	SYBR	None							26.1098	26.2287	0.120473		5.27636	0.103604	0.103604		TRUE	0.104789	TRUE	1	40		82.8289			N	N	N	N	N	N
73	G1	FALSE	Sample 3	SEC22	UNKNOWN	SYBR	None							26.2511	26.2783	0.0646213		5.15319	0.0630186	0.0630186		TRUE	0.104789	TRUE	1	40		83.0262			N	N	N	N	N	N
74	G2	FALSE	Sample 7	SEC22	UNKNOWN	SYBR	None							26.4904	26.4428	0.0577928		-1.22625	3.80525	3.80525		TRUE	0.104789	TRUE	1	40		83.0262			N	N	N	N	N	N
75	G3	FALSE	Sample 11	SEC22	UNKNOWN	SYBR	None							26.3502	26.4024	0.0547687		5.0999	0.0389842	0.0389842		TRUE	0.104789	TRUE	1	40		83.0262			N	N	N	N	N	N
76	G4	FALSE	Sample 15	SEC22	UNKNOWN	SYBR	None							27.15	27.2974	0.144284		5.33459	0.0834914	0.0834914		TRUE	0.104789	TRUE	1	40		83.0262			N	N	N	N	N	N
77	G5	FALSE	Sample 19	SEC22	UNKNOWN	SYBR	None							26.2692	26.3001	0.105223		4.70395	0.0612552	0.0612552		TRUE	0.104789	TRUE	1	40		83.1248			N	N	N	N	N	N
79	G7	FALSE	Sample 4	SEC22	UNKNOWN	SYBR	None							26.4628	26.5204	0.051536		4.58819	0.164555	0.164555		TRUE	0.104789	TRUE	1	40		82.9276			N	N	N	N	N	N
80	G8	FALSE	Sample 8	SEC22	UNKNOWN	SYBR	None							26.6126	26.6189	0.00899582		6.14214				TRUE	0.104789	TRUE	1	40		82.8289			N	N	N	N	N	N
81	G9	FALSE	Sample 12	SEC22	UNKNOWN	SYBR	None							25.9794	26.0031	0.0353878		4.62984	0.0338213	0.0338213		TRUE	0.104789	TRUE	1	40		82.8289			N	N	N	N	N	N
82	G10	FALSE	Sample 16	SEC22	UNKNOWN	SYBR	None							25.9436	25.9034	0.0780541		5.53196	0.0609038	0.0609038		TRUE	0.104789	TRUE	1	40		82.8289			N	N	N	N	N	N
83	G11	FALSE	Sample 20	SEC22	UNKNOWN	SYBR	None							26.3507	26.2287	0.120473		5.27636	0.103604	0.103604		TRUE	0.104789	TRUE	1	40		82.8289			N	N	N	N	N	N
85	H1	FALSE	Sample 3	SEC22	UNKNOWN	SYBR	None							26.2318	26.2783	0.0646213		5.15319	0.0630186	0.0630186		TRUE	0.104789	TRUE	1	40		82.9276			N	N	N	N	N	N
86	H2	FALSE	Sample 7	SEC22	UNKNOWN	SYBR	None							26.3785	26.4428	0.0577928		-1.22625	3.80525	3.80525		TRUE	0.104789	TRUE	1	40		83.0262			N	N	N	N	N	N
87	H3	FALSE	Sample 11	SEC22	UNKNOWN	SYBR	None							26.3974	26.4024	0.0547687		5.0999	0.0389842	0.0389842		TRUE	0.104789	TRUE	1	40		83.0262			N	N	N	N	N	N
88	H4	FALSE	Sample 15	SEC22	UNKNOWN	SYBR	None							27.4384	27.2974	0.144284		5.33459	0.0834914	0.0834914		TRUE	0.104789	TRUE	1	40		83.0262			N	N	N	N	N	N
89	H5	FALSE	Sample 19	SEC22	UNKNOWN	SYBR	None							26.2138	26.3001	0.105223		4.70395	0.0612552	0.0612552		TRUE	0.104789	TRUE	1	40		83.1248			N	N	N	N	N	N
91	H7	FALSE	Sample 4	SEC22	UNKNOWN	SYBR	None							26.562	26.5204	0.051536		4.58819	0.164555	0.164555		TRUE	0.104789	TRUE	1	40		83.0262			N	N	N	N	N	N
93	H9	FALSE	Sample 12	SEC22	UNKNOWN	SYBR	None							26.0438	26.0031	0.0353878		4.62984	0.0338213	0.0338213		TRUE	0.104789	TRUE	1	40		82.8289			N	N	N	N	N	N
94	H10	FALSE	Sample 16	SEC22	UNKNOWN	SYBR	None							25.9531	25.9034	0.0780541		5.53196	0.0609038	0.0609038		TRUE	0.104789	TRUE	1	40		82.8289			N	N	N	N	N	N
95	H11	FALSE	Sample 20	SEC22	UNKNOWN	SYBR	None							26.2255	26.2287	0.120473		5.27636	0.103604	0.103604		TRUE	0.104789	TRUE	1	40		82.7303			N	N	N	N	N	N
Analysis Type	Singleplex
Endogenous Control	VAMP72
RQ Min/Max Confidence Level	95.0
Reference Sample	Sample 1

## Sheet: Melt Curve Raw Data
Block Type	96-Well Block (0.2mL)
Calibration Background is expired	Yes
Calibration Background performed on	03-18-2015
Calibration HRM MELTDOCTOR is expired	Yes
Calibration HRM MELTDOCTOR performed on	03-18-2015
Calibration Normalization FAM-ROX is expired	Yes
Calibration Normalization FAM-ROX performed on	03-18-2015
Calibration Normalization VIC-ROX is expired	Yes
Calibration Normalization VIC-ROX performed on	03-18-2015
Calibration Pure Dye CY5 is expired	No
Calibration Pure Dye CY5 performed on	05-27-2017
Calibration Pure Dye FAM is expired	Yes
Calibration Pure Dye FAM performed on	03-18-2015
Calibration Pure Dye MELTDOCTOR is expired	Yes
Calibration Pure Dye MELTDOCTOR performed on	03-18-2015
Calibration Pure Dye NED is expired	Yes
Calibration Pure Dye NED performed on	03-18-2015
Calibration Pure Dye ROX is expired	Yes
Calibration Pure Dye ROX performed on	03-18-2015
Calibration Pure Dye SYBR is expired	Yes
Calibration Pure Dye SYBR performed on	03-18-2015
Calibration Pure Dye TAMRA is expired	Yes
Calibration Pure Dye TAMRA performed on	03-18-2015
Calibration Pure Dye VIC is expired	Yes
Calibration Pure Dye VIC performed on	03-18-2015
Calibration ROI is expired	Yes
Calibration ROI performed on	03-18-2015
Calibration Uniformity is expired	Yes
Calibration Uniformity performed on	03-18-2015
Chemistry	SYBR_GREEN
Date Created	2018-03-07 21:48:28 PM CST
Date Modified	2018-07-13 03:25:30 AM CST
Experiment Barcode
Experiment Comment
Experiment File Name	G:\wgh\小麦SYP基因家族鉴定与分析\定量结果\7.13\2018-03-07 214826 VAMP72 SEC22US225.eds
Experiment Name	2018-03-07 214826
Experiment Run Start Time	2018-03-08 06:18:37 AM CST
Experiment Run Stop Time	2018-03-08 07:26:21 AM CST
Experiment Type	Comparative Cт (ΔΔCт)
Instrument Name	278870447
Instrument Serial Number	278870447
Instrument Type	QuantStudio(TM) 7 Flex System
Passive Reference	ROX
Quantification Cycle Method	Ct
Signal Smoothing On	true
Stage/ Cycle where Analysis is performed	Stage 2, Step 2
User Name
Well	Well Position	Reading	Temperature	Fluorescence	Derivative
1	A1	1	60.145	0.970469	0.0477326
1	A1	2	60.3423	0.974093	0.0457545
1	A1	3	60.5395	0.969105	0.0439669
1	A1	4	60.7368	0.970255	0.0428424
1	A1	5	60.934	0.965888	0.0426805
1	A1	6	61.1313	0.959738	0.043534
1	A1	7	61.3285	0.957429	0.0452305
1	A1	8	61.5258	0.956631	0.0474492
1	A1	9	61.723	0.948573	0.0498046
1	A1	10	61.9203	0.946798	0.0519407
1	A1	11	62.1175	0.939158	0.0536188
1	A1	12	62.3148	0.935927	0.0547764
1	A1	13	62.512	0.928877	0.0555139
1	A1	14	62.7093	0.925962	0.056015
1	A1	15	62.9065	0.92049	0.0564329
1	A1	16	63.1038	0.917566	0.0568119
1	A1	17	63.301	0.909075	0.0570685
1	A1	18	63.4983	0.906426	0.0570492
1	A1	19	63.6955	0.901433	0.0566401
1	A1	20	63.8928	0.896387	0.0558739
1	A1	21	64.09	0.888114	0.0549838
1	A1	22	64.2873	0.88643	0.0543417
1	A1	23	64.4845	0.87919	0.0542873
1	A1	24	64.6818	0.882492	0.0549369
1	A1	25	64.879	0.873122	0.0560967
1	A1	26	65.0763	0.869107	0.0573507
1	A1	27	65.2735	0.863317	0.0582782
1	A1	28	65.4708	0.85431	0.0586577
1	A1	29	65.668	0.854256	0.0585456
1	A1	30	65.8653	0.846835	0.0581987
1	A1	31	66.0625	0.840943	0.0579096
1	A1	32	66.2598	0.837231	0.0578476
1	A1	33	66.457	0.83514	0.0579953
1	A1	34	66.6543	0.828949	0.0581944
1	A1	35	66.8516	0.820827	0.0582605
1	A1	36	67.0488	0.813143	0.058098
1	A1	37	67.2461	0.817654	0.0577503
1	A1	38	67.4433	0.805259	0.0573732
1	A1	39	67.6406	0.799278	0.0571459
1	A1	40	67.8378	0.796278	0.0571493
1	A1	41	68.0351	0.796217	0.0572767
1	A1	42	68.2323	0.789837	0.0572519
1	A1	43	68.4296	0.779967	0.0567887
1	A1	44	68.6268	0.778482	0.0558283
1	A1	45	68.8241	0.767598	0.0546705
1	A1	46	69.0213	0.76873	0.0538851
1	A1	47	69.2186	0.761302	0.0540092
1	A1	48	69.4158	0.763068	0.055219
1	A1	49	69.6131	0.758338	0.0571918
1	A1	50	69.8103	0.748761	0.0592598
1	A1	51	70.0076	0.745517	0.060755
1	A1	52	70.2048	0.735773	0.0613297
1	A1	53	70.4021	0.731294	0.0610722
1	A1	54	70.5993	0.726989	0.0603806
1	A1	55	70.7966	0.725555	0.0597099
1	A1	56	70.9938	0.714752	0.0593511
1	A1	57	71.1911	0.71345	0.059347
1	A1	58	71.3883	0.710148	0.0595404
1	A1	59	71.5856	0.699332	0.0596988
1	A1	60	71.7828	0.699169	0.059636
1	A1	61	71.9801	0.689026	0.0592825
1	A1	62	72.1773	0.687505	0.05868
1	A1	63	72.3746	0.679545	0.0579371
1	A1	64	72.5718	0.678878	0.0571733
1	A1	65	72.7691	0.670114	0.0564901
1	A1	66	72.9664	0.664593	0.0559673
1	A1	67	73.1636	0.664623	0.055668
1	A1	68	73.3609	0.655602	0.0556404
1	A1	69	73.5581	0.654063	0.0559179
1	A1	70	73.7554	0.645708	0.0565038
1	A1	71	73.9526	0.642355	0.0573465
1	A1	72	74.1499	0.639867	0.0583141
1	A1	73	74.3471	0.633619	0.0592085
1	A1	74	74.5444	0.625694	0.0598292
1	A1	75	74.7416	0.621795	0.0600492
1	A1	76	74.9389	0.61482	0.0598602
1	A1	77	75.1361	0.612058	0.059359
1	A1	78	75.3334	0.608982	0.0587171
1	A1	79	75.5306	0.59758	0.0581655
1	A1	80	75.7279	0.59606	0.057979
1	A1	81	75.9251	0.591425	0.05841
1	A1	82	76.1224	0.585957	0.0595549
1	A1	83	76.3196	0.582088	0.0612325
1	A1	84	76.5169	0.581132	0.0629886
1	A1	85	76.7141	0.568721	0.0642623
1	A1	86	76.9114	0.559607	0.0646296
1	A1	87	77.1086	0.556834	0.0639681
1	A1	88	77.3059	0.555429	0.0624626
1	A1	89	77.5031	0.545925	0.0604861
1	A1	90	77.7004	0.539	0.0584617
1	A1	91	77.8976	0.536588	0.0567674
1	A1	92	78.0949	0.533823	0.0556882
1	A1	93	78.2921	0.529884	0.0553867
1	A1	94	78.4894	0.521512	0.0558909
1	A1	95	78.6866	0.518515	0.0570861
1	A1	96	78.8839	0.515088	0.0587166
1	A1	97	79.0811	0.510936	0.0603938
1	A1	98	79.2784	0.500651	0.0616405
1	A1	99	79.4757	0.497704	0.0619958
1	A1	100	79.6729	0.491346	0.0611761
1	A1	101	79.8702	0.486365	0.0592342
1	A1	102	80.0674	0.475805	0.0566322
1	A1	103	80.2647	0.473211	0.0541461
1	A1	104	80.4619	0.475274	0.0526019
1	A1	105	80.6592	0.469309	0.0525404
1	A1	106	80.8564	0.464242	0.0539771
1	A1	107	81.0537	0.462441	0.056384
1	A1	108	81.2509	0.455064	0.058907
1	A1	109	81.4482	0.446999	0.0607178
1	A1	110	81.6454	0.441767	0.0613323
1	A1	111	81.8427	0.434786	0.060768
1	A1	112	82.0399	0.42972	0.0594799
1	A1	113	82.2372	0.425662	0.0581347
1	A1	114	82.4344	0.42484	0.0573477
1	A1	115	82.6317	0.418641	0.0575156
1	A1	116	82.8289	0.410912	0.0587823
1	A1	117	83.0262	0.4073	0.0610839
1	A1	118	83.2234	0.40534	0.0641918
1	A1	119	83.4207	0.396971	0.0677377
1	A1	120	83.6179	0.395092	0.0712709
1	A1	121	83.8152	0.380497	0.0743941
1	A1	122	84.0124	0.374574	0.076943
1	A1	123	84.2097	0.371182	0.0791198
1	A1	124	84.4069	0.363146	0.0815266
1	A1	125	84.6042	0.353569	0.0851202
1	A1	126	84.8014	0.351065	0.0911429
1	A1	127	84.9987	0.339646	0.10106
1	A1	128	85.1959	0.337244	0.116465
1	A1	129	85.3932	0.325809	0.138889
1	A1	130	85.5905	0.31393	0.169463
1	A1	131	85.7877	0.305601	0.208408
1	A1	132	85.985	0.280074	0.254422
1	A1	133	86.1822	0.263779	0.30416
1	A1	134	86.3795	0.22967	0.352127
1	A1	135	86.5767	0.185569	0.391303
1	A1	136	86.774	0.134459	0.414564
1	A1	137	86.9712	0.0802617	0.416604
1	A1	138	87.1685	0.0297147	0.395645
1	A1	139	87.3657	-0.00935967	0.354216
1	A1	140	87.563	-0.0297256	0.298561
1	A1	141	87.7602	-0.044395	0.236908
1	A1	142	87.9575	-0.0490815	0.177254
1	A1	143	88.1547	-0.0483631	0.125549
1	A1	144	88.352	-0.0555559	0.0848315
1	A1	145	88.5492	-0.0526403	0.0553961
1	A1	146	88.7465	-0.058369	0.0356483
1	A1	147	88.9437	-0.0534868	0.0231448
1	A1	148	89.141	-0.0600592	0.0154504
1	A1	149	89.3382	-0.0597729	0.0106408
1	A1	150	89.5355	-0.0579803	0.00745552
1	A1	151	89.7327	-0.0582629	0.00519141
1	A1	152	89.93	-0.0586281	0.0034853
1	A1	153	90.1272	-0.0576802	0.00214206
1	A1	154	90.3245	-0.0607991	0.00109103
1	A1	155	90.5217	-0.0626523	0.000419761
1	A1	156	90.719	-0.0562055	0.000348129
1	A1	157	90.9162	-0.0558269	0.00106513
1	A1	158	91.1135	-0.0576075	0.00251118
1	A1	159	91.3107	-0.0580346	0.00428848
1	A1	160	91.508	-0.0627609	0.00580513
1	A1	161	91.7052	-0.0621755	0.00656707
1	A1	162	91.9025	-0.0634398	0.00640728
1	A1	163	92.0997	-0.0602052	0.00550046
1	A1	164	92.297	-0.0627665	0.00418975
1	A1	165	92.4943	-0.0635799	0.00278444
1	A1	166	92.6915	-0.0619223	0.00146903
1	A1	167	92.8888	-0.0631417	0.00033906
1	A1	168	93.086	-0.0644723	-0.000525583
1	A1	169	93.2833	-0.0600871	-0.00103935
1	A1	170	93.4805	-0.0598754	-0.00115059
1	A1	171	93.6778	-0.0636804	-0.000883197
1	A1	172	93.875	-0.0620038	-0.000332037
1	A1	173	94.0723	-0.0619726	0.000374293
1	A1	174	94.2695	-0.0605559	0.00109679
1	A1	175	94.4668	-0.0621045	0.00168441
1	A1	176	94.664	-0.061164	0.00198634
1	A1	177	94.8613	-0.0678011	0.0019079
2	A2	1	60.145	1.13095	0.0525195
2	A2	2	60.3423	1.12662	0.0514017
2	A2	3	60.5395	1.12437	0.0504163
2	A2	4	60.7368	1.12459	0.0498248
2	A2	5	60.934	1.11828	0.0497461
2	A2	6	61.1313	1.11347	0.0501424
2	A2	7	61.3285	1.10828	0.0508858
2	A2	8	61.5258	1.10188	0.0518379
2	A2	9	61.723	1.1026	0.0528854
2	A2	10	61.9203	1.09562	0.053947
2	A2	11	62.1175	1.09139	0.0549842
2	A2	12	62.3148	1.07997	0.0559965
2	A2	13	62.512	1.08247	0.0569881
2	A2	14	62.7093	1.07574	0.0579128
2	A2	15	62.9065	1.07227	0.0586597
2	A2	16	63.1038	1.06178	0.0591287
2	A2	17	63.301	1.05868	0.0593445
2	A2	18	63.4983	1.05115	0.0595013
2	A2	19	63.6955	1.05048	0.0598755
2	A2	20	63.8928	1.0424	0.0606525
2	A2	21	64.09	1.03877	0.0617943
2	A2	22	64.2873	1.03639	0.0630373
2	A2	23	64.4845	1.02648	0.0640359
2	A2	24	64.6818	1.01738	0.0645394
2	A2	25	64.879	1.01677	0.0645035
2	A2	26	65.0763	1.00915	0.0640638
2	A2	27	65.2735	1.00205	0.0634253
2	A2	28	65.4708	0.998277	0.0627385
2	A2	29	65.668	0.9938	0.0620451
2	A2	30	65.8653	0.986138	0.061321
2	A2	31	66.0625	0.982665	0.0605723
2	A2	32	66.2598	0.974538	0.0599103
2	A2	33	66.457	0.96944	0.0595394
2	A2	34	66.6543	0.964791	0.059644
2	A2	35	66.8516	0.96588	0.0602556
2	A2	36	67.0488	0.954393	0.0611874
2	A2	37	67.2461	0.947878	0.062099
2	A2	38	67.4433	0.945499	0.0626508
2	A2	39	67.6406	0.941128	0.0626801
2	A2	40	67.8378	0.928551	0.062294
2	A2	41	68.0351	0.924116	0.0618122
2	A2	42	68.2323	0.92171	0.0615821
2	A2	43	68.4296	0.918889	0.0617557
2	A2	44	68.6268	0.915693	0.062201
2	A2	45	68.8241	0.903319	0.0625974
2	A2	46	69.0213	0.895876	0.0626474
2	A2	47	69.2186	0.89479	0.0622481
2	A2	48	69.4158	0.891028	0.0615219
2	A2	49	69.6131	0.880244	0.0607417
2	A2	50	69.8103	0.877555	0.0602042
2	A2	51	70.0076	0.870888	0.0601102
2	A2	52	70.2048	0.870744	0.0604718
2	A2	53	70.4021	0.861647	0.0610893
2	A2	54	70.5993	0.858232	0.0616328
2	A2	55	70.7966	0.851359	0.0618134
2	A2	56	70.9938	0.842756	0.0615422
2	A2	57	71.1911	0.83733	0.0609808
2	A2	58	71.3883	0.836533	0.0604347
2	A2	59	71.5856	0.828212	0.0601734
2	A2	60	71.7828	0.824731	0.060285
2	A2	61	71.9801	0.818779	0.0606485
2	A2	62	72.1773	0.813765	0.0610219
2	A2	63	72.3746	0.807752	0.0611824
2	A2	64	72.5718	0.800103	0.0610405
2	A2	65	72.7691	0.797186	0.0606849
2	A2	66	72.9664	0.790075	0.0603368
2	A2	67	73.1636	0.785895	0.060249
2	A2	68	73.3609	0.779143	0.0605839
2	A2	69	73.5581	0.778756	0.0613349
2	A2	70	73.7554	0.768625	0.0623215
2	A2	71	73.9526	0.765834	0.0632556
2	A2	72	74.1499	0.756011	0.063856
2	A2	73	74.3471	0.753055	0.0639464
2	A2	74	74.5444	0.747287	0.0635208
2	A2	75	74.7416	0.739089	0.062748
2	A2	76	74.9389	0.733544	0.0619248
2	A2	77	75.1361	0.730003	0.0613687
2	A2	78	75.3334	0.726495	0.0612986
2	A2	79	75.5306	0.718398	0.0617507
2	A2	80	75.7279	0.716661	0.0625816
2	A2	81	75.9251	0.705863	0.0635529
2	A2	82	76.1224	0.702517	0.0644366
2	A2	83	76.3196	0.696388	0.0650773
2	A2	84	76.5169	0.689418	0.0653917
2	A2	85	76.7141	0.685354	0.0653323
2	A2	86	76.9114	0.678618	0.0648733
2	A2	87	77.1086	0.671294	0.0640327
2	A2	88	77.3059	0.66716	0.0629048
2	A2	89	77.5031	0.659181	0.0616587
2	A2	90	77.7004	0.656785	0.0604895
2	A2	91	77.8976	0.650022	0.0595518
2	A2	92	78.0949	0.648612	0.058922
2	A2	93	78.2921	0.637685	0.0586145
2	A2	94	78.4894	0.634627	0.0586246
2	A2	95	78.6866	0.632387	0.0589417
2	A2	96	78.8839	0.62255	0.0595268
2	A2	97	79.0811	0.622504	0.0602708
2	A2	98	79.2784	0.613904	0.0609916
2	A2	99	79.4757	0.607662	0.0614793
2	A2	100	79.6729	0.602878	0.0615652
2	A2	101	79.8702	0.596255	0.0611741
2	A2	102	80.0674	0.592731	0.0603391
2	A2	103	80.2647	0.585989	0.0591921
2	A2	104	80.4619	0.579218	0.0579438
2	A2	105	80.6592	0.57659	0.056847
2	A2	106	80.8564	0.571363	0.056143
2	A2	107	81.0537	0.566429	0.0559991
2	A2	108	81.2509	0.563894	0.0564626
2	A2	109	81.4482	0.555189	0.0574569
2	A2	110	81.6454	0.551824	0.0588161
2	A2	111	81.8427	0.547925	0.0603434
2	A2	112	82.0399	0.540288	0.0618735
2	A2	113	82.2372	0.533868	0.0633323
2	A2	114	82.4344	0.529068	0.0647612
2	A2	115	82.6317	0.523781	0.0662964
2	A2	116	82.8289	0.518004	0.0680977
2	A2	117	83.0262	0.511152	0.0702632
2	A2	118	83.2234	0.508115	0.0727842
2	A2	119	83.4207	0.498073	0.0755618
2	A2	120	83.6179	0.491753	0.0784664
2	A2	121	83.8152	0.483382	0.081396
2	A2	122	84.0124	0.47799	0.0843072
2	A2	123	84.2097	0.469112	0.0872536
2	A2	124	84.4069	0.462587	0.0904869
2	A2	125	84.6042	0.450499	0.0946278
2	A2	126	84.8014	0.442352	0.100829
2	A2	127	84.9987	0.4355	0.110806
2	A2	128	85.1959	0.429871	0.126659
2	A2	129	85.3932	0.419948	0.150475
2	A2	130	85.5905	0.406852	0.183779
2	A2	131	85.7877	0.394077	0.226892
2	A2	132	85.985	0.372964	0.278298
2	A2	133	86.1822	0.34893	0.334183
2	A2	134	86.3795	0.309635	0.388427
2	A2	135	86.5767	0.259504	0.43331
2	A2	136	86.774	0.205891	0.461008
2	A2	137	86.9712	0.145199	0.465569
2	A2	138	87.1685	0.0796893	0.444728
2	A2	139	87.3657	0.0394559	0.40081
2	A2	140	87.563	0.0129239	0.340256
2	A2	141	87.7602	-0.00531175	0.271895
2	A2	142	87.9575	-0.0126228	0.204619
2	A2	143	88.1547	-0.0160789	0.145348
2	A2	144	88.352	-0.0143654	0.0979488
2	A2	145	88.5492	-0.0193175	0.0632571
2	A2	146	88.7465	-0.0198478	0.0398974
2	A2	147	88.9437	-0.0195479	0.0253856
2	A2	148	89.141	-0.0211241	0.0170552
2	A2	149	89.3382	-0.0209165	0.0125983
2	A2	150	89.5355	-0.0222568	0.010253
2	A2	151	89.7327	-0.0237312	0.00879256
2	A2	152	89.93	-0.024768	0.00746354
2	A2	153	90.1272	-0.0250518	0.005933
2	A2	154	90.3245	-0.0265663	0.00422582
2	A2	155	90.5217	-0.0245845	0.0026124
2	A2	156	90.719	-0.0229693	0.00143978
2	A2	157	90.9162	-0.0249661	0.000949188
2	A2	158	91.1135	-0.024234	0.00115051
2	A2	159	91.3107	-0.0220851	0.00181094
2	A2	160	91.508	-0.0248047	0.00256603
2	A2	161	91.7052	-0.0294433	0.00309727
2	A2	162	91.9025	-0.0255353	0.00327566
2	A2	163	92.0997	-0.0245861	0.00318563
2	A2	164	92.297	-0.0264457	0.00302322
2	A2	165	92.4943	-0.0261738	0.00294977
2	A2	166	92.6915	-0.0274899	0.00300328
2	A2	167	92.8888	-0.0267647	0.00310847
2	A2	168	93.086	-0.0267649	0.00314892
2	A2	169	93.2833	-0.0289147	0.00303669
2	A2	170	93.4805	-0.0283972	0.00274239
2	A2	171	93.6778	-0.027228	0.00228806
2	A2	172	93.875	-0.0290571	0.00172528
2	A2	173	94.0723	-0.0288977	0.00111825
2	A2	174	94.2695	-0.0267959	0.000537917
2	A2	175	94.4668	-0.0315334	5.81746e-05
2	A2	176	94.664	-0.0249193	-0.000258567
2	A2	177	94.8613	-0.028589	-0.000385873
4	A4	1	60.145	1.39294	0.0669421
4	A4	2	60.3423	1.39311	0.0661928
4	A4	3	60.5395	1.38913	0.0657232
4	A4	4	60.7368	1.38503	0.0657011
4	A4	5	60.934	1.37527	0.0661689
4	A4	6	61.1313	1.37247	0.0670214
4	A4	7	61.3285	1.36707	0.0680477
4	A4	8	61.5258	1.35911	0.0690145
4	A4	9	61.723	1.35286	0.0697649
4	A4	10	61.9203	1.34624	0.0702773
4	A4	11	62.1175	1.3397	0.0706534
4	A4	12	62.3148	1.3342	0.0710258
4	A4	13	62.512	1.32779	0.0714539
4	A4	14	62.7093	1.32299	0.0718665
4	A4	15	62.9065	1.31582	0.072111
4	A4	16	63.1038	1.30568	0.0720612
4	A4	17	63.301	1.30189	0.0717164
4	A4	18	63.4983	1.29457	0.0712189
4	A4	19	63.6955	1.28871	0.0707732
4	A4	20	63.8928	1.28364	0.07055
4	A4	21	64.09	1.27742	0.0706255
4	A4	22	64.2873	1.27098	0.070993
4	A4	23	64.4845	1.26321	0.0716192
4	A4	24	64.6818	1.25887	0.0724802
4	A4	25	64.879	1.25129	0.0735499
4	A4	26	65.0763	1.24573	0.0747547
4	A4	27	65.2735	1.23871	0.075929
4	A4	28	65.4708	1.23228	0.0768263
4	A4	29	65.668	1.22496	0.0771981
4	A4	30	65.8653	1.21695	0.0769117
4	A4	31	66.0625	1.20969	0.0760411
4	A4	32	66.2598	1.2011	0.0748716
4	A4	33	66.457	1.19746	0.073784
4	A4	34	66.6543	1.18945	0.073086
4	A4	35	66.8516	1.18645	0.0728858
4	A4	36	67.0488	1.17889	0.0730828
4	A4	37	67.2461	1.17032	0.07347
4	A4	38	67.4433	1.16356	0.0738508
4	A4	39	67.6406	1.15616	0.0740921
4	A4	40	67.8378	1.15336	0.0740896
4	A4	41	68.0351	1.14507	0.0737421
4	A4	42	68.2323	1.1391	0.0729984
4	A4	43	68.4296	1.12781	0.0719516
4	A4	44	68.6268	1.12416	0.0708943
4	A4	45	68.8241	1.11866	0.0702292
4	A4	46	69.0213	1.11176	0.0702856
4	A4	47	69.2186	1.11045	0.0711408
4	A4	48	69.4158	1.1007	0.0725661
4	A4	49	69.6131	1.09437	0.0741381
4	A4	50	69.8103	1.08754	0.0754269
4	A4	51	70.0076	1.07976	0.0761607
4	A4	52	70.2048	1.0734	0.0762893
4	A4	53	70.4021	1.06335	0.0759445
4	A4	54	70.5993	1.06244	0.0753445
4	A4	55	70.7966	1.05209	0.0747064
4	A4	56	70.9938	1.0448	0.0742013
4	A4	57	71.1911	1.04173	0.07394
4	A4	58	71.3883	1.03124	0.0739733
4	A4	59	71.5856	1.02705	0.0742825
4	A4	60	71.7828	1.0219	0.074787
4	A4	61	71.9801	1.0134	0.0753691
4	A4	62	72.1773	1.00322	0.0759088
4	A4	63	72.3746	1.00276	0.0763102
4	A4	64	72.5718	0.992333	0.0765005
4	A4	65	72.7691	0.984915	0.0764217
4	A4	66	72.9664	0.979947	0.0760286
4	A4	67	73.1636	0.970608	0.0753134
4	A4	68	73.3609	0.965635	0.0743347
4	A4	69	73.5581	0.958922	0.0732446
4	A4	70	73.7554	0.949225	0.0722659
4	A4	71	73.9526	0.946527	0.0716235
4	A4	72	74.1499	0.939659	0.071441
4	A4	73	74.3471	0.934045	0.0716741
4	A4	74	74.5444	0.928718	0.0721285
4	A4	75	74.7416	0.91989	0.0725665
4	A4	76	74.9389	0.911698	0.0728252
4	A4	77	75.1361	0.90644	0.0728717
4	A4	78	75.3334	0.902817	0.0727645
4	A4	79	75.5306	0.894126	0.0725775
4	A4	80	75.7279	0.886135	0.0723521
4	A4	81	75.9251	0.882454	0.0721027
4	A4	82	76.1224	0.870994	0.0718428
4	A4	83	76.3196	0.870276	0.0715923
4	A4	84	76.5169	0.861937	0.0713672
4	A4	85	76.7141	0.854243	0.0711721
4	A4	86	76.9114	0.848118	0.0710088
4	A4	87	77.1086	0.844423	0.0708947
4	A4	88	77.3059	0.834109	0.0708639
4	A4	89	77.5031	0.830085	0.0709507
4	A4	90	77.7004	0.825515	0.0711603
4	A4	91	77.8976	0.814898	0.0714564
4	A4	92	78.0949	0.812273	0.0717636
4	A4	93	78.2921	0.803348	0.0719859
4	A4	94	78.4894	0.799021	0.0720383
4	A4	95	78.6866	0.790918	0.0718848
4	A4	96	78.8839	0.784244	0.0715601
4	A4	97	79.0811	0.776217	0.0711564
4	A4	98	79.2784	0.773655	0.0707719
4	A4	99	79.4757	0.766675	0.0704627
4	A4	100	79.6729	0.759604	0.0702391
4	A4	101	79.8702	0.751717	0.0701129
4	A4	102	80.0674	0.74672	0.07014
4	A4	103	80.2647	0.740473	0.0704044
4	A4	104	80.4619	0.736075	0.0709416
4	A4	105	80.6592	0.729558	0.0716729
4	A4	106	80.8564	0.721882	0.0724119
4	A4	107	81.0537	0.713778	0.0729484
4	A4	108	81.2509	0.708981	0.0731469
4	A4	109	81.4482	0.700101	0.0729863
4	A4	110	81.6454	0.696507	0.0725396
4	A4	111	81.8427	0.689053	0.0719308
4	A4	112	82.0399	0.679287	0.0713138
4	A4	113	82.2372	0.677291	0.0708772
4	A4	114	82.4344	0.669812	0.0708384
4	A4	115	82.6317	0.662571	0.0714018
4	A4	116	82.8289	0.659096	0.0726999
4	A4	117	83.0262	0.652784	0.0747523
4	A4	118	83.2234	0.646133	0.0774777
4	A4	119	83.4207	0.635474	0.0807416
4	A4	120	83.6179	0.631487	0.0844013
4	A4	121	83.8152	0.623515	0.0883156
4	A4	122	84.0124	0.614839	0.0923391
4	A4	123	84.2097	0.604811	0.096359
4	A4	124	84.4069	0.596983	0.100414
4	A4	125	84.6042	0.58641	0.104881
4	A4	126	84.8014	0.576335	0.110672
4	A4	127	84.9987	0.567386	0.119341
4	A4	128	85.1959	0.555818	0.133028
4	A4	129	85.3932	0.551709	0.154203
4	A4	130	85.5905	0.537017	0.185206
4	A4	131	85.7877	0.523683	0.22762
4	A4	132	85.985	0.505167	0.281523
4	A4	133	86.1822	0.478931	0.344728
4	A4	134	86.3795	0.446294	0.412239
4	A4	135	86.5767	0.400171	0.476296
4	A4	136	86.774	0.339456	0.527359
4	A4	137	86.9712	0.268912	0.556102
4	A4	138	87.1685	0.190769	0.555948
4	A4	139	87.3657	0.122618	0.525224
4	A4	140	87.563	0.075187	0.467963
4	A4	141	87.7602	0.0458163	0.392883
4	A4	142	87.9575	0.0296216	0.310915
4	A4	143	88.1547	0.0227645	0.232295
4	A4	144	88.352	0.0166112	0.164346
4	A4	145	88.5492	0.0139573	0.110619
4	A4	146	88.7465	0.010833	0.0713193
4	A4	147	88.9437	0.0117118	0.0444869
4	A4	148	89.141	0.0100715	0.0272691
4	A4	149	89.3382	0.0109949	0.0168542
4	A4	150	89.5355	0.00820839	0.0109495
4	A4	151	89.7327	0.00973487	0.0078852
4	A4	152	89.93	0.0113712	0.00650462
4	A4	153	90.1272	0.00662362	0.00599503
4	A4	154	90.3245	0.00883499	0.00576649
4	A4	155	90.5217	0.00659583	0.0054201
4	A4	156	90.719	0.00508107	0.0047737
4	A4	157	90.9162	0.00670397	0.00387485
4	A4	158	91.1135	0.00659451	0.00294806
4	A4	159	91.3107	0.00583852	0.00227659
4	A4	160	91.508	0.00693572	0.00206684
4	A4	161	91.7052	0.00771889	0.00235492
4	A4	162	91.9025	0.00535051	0.00299369
4	A4	163	92.0997	0.00623355	0.00371925
4	A4	164	92.297	0.00329532	0.00426054
4	A4	165	92.4943	0.00475227	0.00443978
4	A4	166	92.6915	0.00427019	0.00422195
4	A4	167	92.8888	0.00242624	0.00370052
4	A4	168	93.086	0.00290039	0.00303348
4	A4	169	93.2833	0.00409768	0.00236149
4	A4	170	93.4805	0.00472601	0.00174817
4	A4	171	93.6778	0.00155665	0.00117714
4	A4	172	93.875	0.00284826	0.000608185
4	A4	173	94.0723	0.0023589	4.90663e-05
4	A4	174	94.2695	0.00320778	-0.000420016
4	A4	175	94.4668	0.00502304	-0.000694064
4	A4	176	94.664	0.00359084	-0.000722767
4	A4	177	94.8613	0.00311589	-0.000552633
5	A5	1	60.145	1.42689	0.0687405
5	A5	2	60.3423	1.42387	0.0682703
5	A5	3	60.5395	1.41985	0.0678514
5	A5	4	60.7368	1.41142	0.0676243
5	A5	5	60.934	1.4077	0.0676983
5	A5	6	61.1313	1.4029	0.0681068
5	A5	7	61.3285	1.39396	0.0687943
5	A5	8	61.5258	1.38988	0.0696651
5	A5	9	61.723	1.38254	0.0706206
5	A5	10	61.9203	1.37461	0.0715666
5	A5	11	62.1175	1.36899	0.0723899
5	A5	12	62.3148	1.36756	0.0729606
5	A5	13	62.512	1.35548	0.0731829
5	A5	14	62.7093	1.34606	0.0730867
5	A5	15	62.9065	1.34192	0.0728569
5	A5	16	63.1038	1.3374	0.0727545
5	A5	17	63.301	1.32939	0.0729615
5	A5	18	63.4983	1.32356	0.0734628
5	A5	19	63.6955	1.31869	0.074057
5	A5	20	63.8928	1.31057	0.0744819
5	A5	21	64.09	1.30059	0.0745827
5	A5	22	64.2873	1.29702	0.0743983
5	A5	23	64.4845	1.28778	0.0741109
5	A5	24	64.6818	1.28336	0.0739111
5	A5	25	64.879	1.27801	0.073873
5	A5	26	65.0763	1.27103	0.0739396
5	A5	27	65.2735	1.26244	0.0739972
5	A5	28	65.4708	1.25511	0.0739829
5	A5	29	65.668	1.24888	0.0739188
5	A5	30	65.8653	1.24407	0.073869
5	A5	31	66.0625	1.2382	0.0738772
5	A5	32	66.2598	1.22884	0.073942
5	A5	33	66.457	1.22224	0.0740453
5	A5	34	66.6543	1.21627	0.0741812
5	A5	35	66.8516	1.2111	0.0743605
5	A5	36	67.0488	1.20195	0.0745934
5	A5	37	67.2461	1.19691	0.0748776
5	A5	38	67.4433	1.18826	0.0752008
5	A5	39	67.6406	1.18185	0.0755446
5	A5	40	67.8378	1.17699	0.0758778
5	A5	41	68.0351	1.16872	0.076145
5	A5	42	68.2323	1.16126	0.0762727
5	A5	43	68.4296	1.15577	0.0761958
5	A5	44	68.6268	1.14702	0.0758807
5	A5	45	68.8241	1.14117	0.0753506
5	A5	46	69.0213	1.13426	0.0746948
5	A5	47	69.2186	1.1276	0.0740641
5	A5	48	69.4158	1.11946	0.0736386
5	A5	49	69.6131	1.11517	0.0735732
5	A5	50	69.8103	1.10827	0.0739249
5	A5	51	70.0076	1.10095	0.0746026
5	A5	52	70.2048	1.09791	0.0753835
5	A5	53	70.4021	1.08624	0.0759991
5	A5	54	70.5993	1.08039	0.0762579
5	A5	55	70.7966	1.07411	0.0761393
5	A5	56	70.9938	1.06525	0.075804
5	A5	57	71.1911	1.05899	0.0755116
5	A5	58	71.3883	1.05455	0.0754861
5	A5	59	71.5856	1.04593	0.0757987
5	A5	60	71.7828	1.04054	0.0763287
5	A5	61	71.9801	1.03353	0.0768267
5	A5	62	72.1773	1.02636	0.0770484
5	A5	63	72.3746	1.01627	0.0768806
5	A5	64	72.5718	1.00965	0.076391
5	A5	65	72.7691	1.00637	0.0757681
5	A5	66	72.9664	0.996844	0.0751982
5	A5	67	73.1636	0.990559	0.0747616
5	A5	68	73.3609	0.985944	0.0744047
5	A5	69	73.5581	0.976108	0.0739891
5	A5	70	73.7554	0.971127	0.0733902
5	A5	71	73.9526	0.962984	0.0725835
5	A5	72	74.1499	0.956875	0.071685
5	A5	73	74.3471	0.950635	0.0709225
5	A5	74	74.5444	0.944289	0.0705493
5	A5	75	74.7416	0.937018	0.0707218
5	A5	76	74.9389	0.934991	0.071406
5	A5	77	75.1361	0.927163	0.0723727
5	A5	78	75.3334	0.920249	0.0733034
5	A5	79	75.5306	0.910027	0.0739526
5	A5	80	75.7279	0.904004	0.0742633
5	A5	81	75.9251	0.899762	0.0743606
5	A5	82	76.1224	0.889983	0.0744347
5	A5	83	76.3196	0.885363	0.0746014
5	A5	84	76.5169	0.880004	0.0748329
5	A5	85	76.7141	0.870959	0.0749972
5	A5	86	76.9114	0.862722	0.074959
5	A5	87	77.1086	0.858103	0.0746687
5	A5	88	77.3059	0.849545	0.0741837
5	A5	89	77.5031	0.844946	0.0736237
5	A5	90	77.7004	0.836516	0.0730992
5	A5	91	77.8976	0.829969	0.0726613
5	A5	92	78.0949	0.826088	0.0722962
5	A5	93	78.2921	0.817772	0.0719686
5	A5	94	78.4894	0.80997	0.0716729
5	A5	95	78.6866	0.805218	0.0714624
5	A5	96	78.8839	0.795927	0.071415
5	A5	97	79.0811	0.795154	0.071566
5	A5	98	79.2784	0.785796	0.0718579
5	A5	99	79.4757	0.778933	0.0721565
5	A5	100	79.6729	0.770481	0.0723196
5	A5	101	79.8702	0.76549	0.0722688
5	A5	102	80.0674	0.759427	0.0720073
5	A5	103	80.2647	0.754333	0.071607
5	A5	104	80.4619	0.744489	0.0711805
5	A5	105	80.6592	0.737401	0.0708631
5	A5	106	80.8564	0.734611	0.0707773
5	A5	107	81.0537	0.729105	0.0709873
5	A5	108	81.2509	0.721471	0.0714702
5	A5	109	81.4482	0.710961	0.0721304
5	A5	110	81.6454	0.709424	0.0728396
5	A5	111	81.8427	0.7	0.0734849
5	A5	112	82.0399	0.695827	0.0739882
5	A5	113	82.2372	0.685148	0.074325
5	A5	114	82.4344	0.680514	0.0745454
5	A5	115	82.6317	0.673523	0.0747835
5	A5	116	82.8289	0.667508	0.0752473
5	A5	117	83.0262	0.661489	0.0761907
5	A5	118	83.2234	0.653309	0.0778759
5	A5	119	83.4207	0.647441	0.0805235
5	A5	120	83.6179	0.639343	0.0842383
5	A5	121	83.8152	0.634284	0.0889203
5	A5	122	84.0124	0.625294	0.0942344
5	A5	123	84.2097	0.616912	0.099713
5	A5	124	84.4069	0.603086	0.105018
5	A5	125	84.6042	0.592182	0.110268
5	A5	126	84.8014	0.583531	0.116294
5	A5	127	84.9987	0.573374	0.124713
5	A5	128	85.1959	0.563539	0.137803
5	A5	129	85.3932	0.552876	0.158207
5	A5	130	85.5905	0.542231	0.188498
5	A5	131	85.7877	0.527616	0.230578
5	A5	132	85.985	0.507436	0.284891
5	A5	133	86.1822	0.485708	0.349554
5	A5	134	86.3795	0.449175	0.419676
5	A5	135	86.5767	0.403054	0.487325
5	A5	136	86.774	0.340472	0.542515
5	A5	137	86.9712	0.265034	0.575276
5	A5	138	87.1685	0.184187	0.578312
5	A5	139	87.3657	0.114288	0.5493
5	A5	140	87.563	0.0590166	0.491856
5	A5	141	87.7602	0.025138	0.414663
5	A5	142	87.9575	0.00878143	0.329052
5	A5	143	88.1547	0.00122648	0.246002
5	A5	144	88.352	-0.00522768	0.173696
5	A5	145	88.5492	-0.0068809	0.116392
5	A5	146	88.7465	-0.00856689	0.0746684
5	A5	147	88.9437	-0.00965475	0.0465661
5	A5	148	89.141	-0.0101421	0.0289519
5	A5	149	89.3382	-0.0108324	0.0186088
5	A5	150	89.5355	-0.0121088	0.0128555
5	A5	151	89.7327	-0.0133482	0.00974888
5	A5	152	89.93	-0.0115304	0.00801975
5	A5	153	90.1272	-0.0146484	0.00690403
5	A5	154	90.3245	-0.0134494	0.00598156
5	A5	155	90.5217	-0.0161071	0.00507383
5	A5	156	90.719	-0.0151062	0.0041851
5	A5	157	90.9162	-0.0159222	0.00343852
5	A5	158	91.1135	-0.0127315	0.00298023
5	A5	159	91.3107	-0.0152288	0.00287735
5	A5	160	91.508	-0.0167293	0.0030656
5	A5	161	91.7052	-0.0149728	0.00337572
5	A5	162	91.9025	-0.016668	0.00361409
5	A5	163	92.0997	-0.0172142	0.00364184
5	A5	164	92.297	-0.0179181	0.00341347
5	A5	165	92.4943	-0.0163081	0.0029743
5	A5	166	92.6915	-0.0184603	0.0024389
5	A5	167	92.8888	-0.0177355	0.00196457
5	A5	168	93.086	-0.0183796	0.00171338
5	A5	169	93.2833	-0.0169321	0.00179269
5	A5	170	93.4805	-0.0162342	0.00218907
5	A5	171	93.6778	-0.0179747	0.00274178
5	A5	172	93.875	-0.0199678	0.00319614
5	A5	173	94.0723	-0.0190641	0.00332378
5	A5	174	94.2695	-0.0205124	0.00303843
5	A5	175	94.4668	-0.0206389	0.00243021
5	A5	176	94.664	-0.0173497	0.00169942
5	A5	177	94.8613	-0.0206804	0.0010428
7	A7	1	60.145	1.635	0.0817882
7	A7	2	60.3423	1.6274	0.0819314
7	A7	3	60.5395	1.62595	0.0824121
7	A7	4	60.7368	1.61489	0.0832556
7	A7	5	60.934	1.61154	0.0843811
7	A7	6	61.1313	1.60313	0.0855866
7	A7	7	61.3285	1.59293	0.0865892
7	A7	8	61.5258	1.58993	0.0871291
7	A7	9	61.723	1.57694	0.0870766
7	A7	10	61.9203	1.57028	0.0864827
7	A7	11	62.1175	1.56181	0.0855382
7	A7	12	62.3148	1.5565	0.0844757
7	A7	13	62.512	1.5531	0.0835089
7	A7	14	62.7093	1.53876	0.0828268
7	A7	15	62.9065	1.53216	0.0826185
7	A7	16	63.1038	1.52735	0.0830467
7	A7	17	63.301	1.52354	0.0841569
7	A7	18	63.4983	1.5145	0.0857962
7	A7	19	63.6955	1.5046	0.0876201
7	A7	20	63.8928	1.49958	0.0892205
7	A7	21	64.09	1.49084	0.0902822
7	A7	22	64.2873	1.47968	0.0906953
7	A7	23	64.4845	1.47513	0.0905579
7	A7	24	64.6818	1.46374	0.0900913
7	A7	25	64.879	1.45982	0.0895117
7	A7	26	65.0763	1.44913	0.0889464
7	A7	27	65.2735	1.44515	0.0884326
7	A7	28	65.4708	1.43399	0.0880039
7	A7	29	65.668	1.42826	0.0877806
7	A7	30	65.8653	1.41592	0.0879587
7	A7	31	66.0625	1.41428	0.0886723
7	A7	32	66.2598	1.40611	0.0898179
7	A7	33	66.457	1.39925	0.0909963
7	A7	34	66.6543	1.39138	0.0916779
7	A7	35	66.8516	1.37962	0.0915069
7	A7	36	67.0488	1.36685	0.090531
7	A7	37	67.2461	1.36167	0.0891861
7	A7	38	67.4433	1.35945	0.0880177
7	A7	39	67.6406	1.35085	0.0873632
7	A7	40	67.8378	1.34022	0.0871948
7	A7	41	68.0351	1.33574	0.0872165
7	A7	42	68.2323	1.32588	0.0871032
7	A7	43	68.4296	1.31777	0.0867242
7	A7	44	68.6268	1.31133	0.0862016
7	A7	45	68.8241	1.30152	0.0858039
7	A7	46	69.0213	1.29573	0.0857479
7	A7	47	69.2186	1.29263	0.0860329
7	A7	48	69.4158	1.28256	0.0864416
7	A7	49	69.6131	1.27341	0.0866857
7	A7	50	69.8103	1.26449	0.0866262
7	A7	51	70.0076	1.258	0.0863965
7	A7	52	70.2048	1.25034	0.0863479
7	A7	53	70.4021	1.24252	0.0868483
7	A7	54	70.5993	1.24086	0.0880561
7	A7	55	70.7966	1.22781	0.0897994
7	A7	56	70.9938	1.22179	0.0916138
7	A7	57	71.1911	1.21507	0.0929205
7	A7	58	71.3883	1.20338	0.0932477
7	A7	59	71.5856	1.19275	0.0924258
7	A7	60	71.7828	1.18806	0.0906642
7	A7	61	71.9801	1.17712	0.0884803
7	A7	62	72.1773	1.16999	0.0864963
7	A7	63	72.3746	1.16462	0.0851804
7	A7	64	72.5718	1.1604	0.0846536
7	A7	65	72.7691	1.15118	0.0846719
7	A7	66	72.9664	1.14289	0.0848147
7	A7	67	73.1636	1.13613	0.0847676
7	A7	68	73.3609	1.12409	0.0845349
7	A7	69	73.5581	1.11846	0.0844289
7	A7	70	73.7554	1.11361	0.0848321
7	A7	71	73.9526	1.10927	0.0858996
7	A7	72	74.1499	1.09869	0.0874157
7	A7	73	74.3471	1.09393	0.0889004
7	A7	74	74.5444	1.07928	0.0898895
7	A7	75	74.7416	1.07218	0.0901794
7	A7	76	74.9389	1.06551	0.0898749
7	A7	77	75.1361	1.05997	0.0892532
7	A7	78	75.3334	1.05296	0.088567
7	A7	79	75.5306	1.04028	0.0879342
7	A7	80	75.7279	1.03535	0.0873436
7	A7	81	75.9251	1.02807	0.0867226
7	A7	82	76.1224	1.01916	0.0859991
7	A7	83	76.3196	1.01372	0.0851538
7	A7	84	76.5169	1.0023	0.0842497
7	A7	85	76.7141	0.99547	0.0834363
7	A7	86	76.9114	0.993985	0.082915
7	A7	87	77.1086	0.982242	0.0828697
7	A7	88	77.3059	0.974516	0.0833932
7	A7	89	77.5031	0.971202	0.0844349
7	A7	90	77.7004	0.961791	0.0857916
7	A7	91	77.8976	0.954082	0.0871512
7	A7	92	78.0949	0.947649	0.0881833
7	A7	93	78.2921	0.935373	0.0886446
7	A7	94	78.4894	0.930909	0.0884564
7	A7	95	78.6866	0.921514	0.0877113
7	A7	96	78.8839	0.91388	0.0866131
7	A7	97	79.0811	0.906904	0.0853899
7	A7	98	79.2784	0.899766	0.0842316
7	A7	99	79.4757	0.893449	0.0832724
7	A7	100	79.6729	0.88347	0.0826111
7	A7	101	79.8702	0.877753	0.082324
7	A7	102	80.0674	0.872394	0.0824444
7	A7	103	80.2647	0.8648	0.082932
7	A7	104	80.4619	0.857246	0.0836614
7	A7	105	80.6592	0.849195	0.0844525
7	A7	106	80.8564	0.841247	0.0851271
7	A7	107	81.0537	0.834425	0.085557
7	A7	108	81.2509	0.828144	0.0856829
7	A7	109	81.4482	0.817553	0.0855217
7	A7	110	81.6454	0.81073	0.0851634
7	A7	111	81.8427	0.80394	0.0847555
7	A7	112	82.0399	0.796491	0.0844638
7	A7	113	82.2372	0.789568	0.0844309
7	A7	114	82.4344	0.78453	0.0847573
7	A7	115	82.6317	0.771342	0.0855231
7	A7	116	82.8289	0.770108	0.0868209
7	A7	117	83.0262	0.759571	0.0887718
7	A7	118	83.2234	0.754159	0.0914924
7	A7	119	83.4207	0.743259	0.0950391
7	A7	120	83.6179	0.738994	0.0993549
7	A7	121	83.8152	0.728625	0.104256
7	A7	122	84.0124	0.716189	0.109459
7	A7	123	84.2097	0.707749	0.114649
7	A7	124	84.4069	0.698523	0.1196
7	A7	125	84.6042	0.686329	0.124364
7	A7	126	84.8014	0.674039	0.129523
7	A7	127	84.9987	0.658389	0.136417
7	A7	128	85.1959	0.649728	0.147212
7	A7	129	85.3932	0.642578	0.1647
7	A7	130	85.5905	0.631963	0.191865
7	A7	131	85.7877	0.614724	0.231269
7	A7	132	85.985	0.595691	0.28434
7	A7	133	86.1822	0.574711	0.350528
7	A7	134	86.3795	0.544654	0.426436
7	A7	135	86.5767	0.501609	0.505267
7	A7	136	86.774	0.444574	0.577119
7	A7	137	86.9712	0.369386	0.630519
7	A7	138	87.1685	0.283667	0.655094
7	A7	139	87.3657	0.199242	0.644552
7	A7	140	87.563	0.128099	0.598826
7	A7	141	87.7602	0.0787754	0.524379
7	A7	142	87.9575	0.0493483	0.432475
7	A7	143	88.1547	0.0331237	0.336065
7	A7	144	88.352	0.0270336	0.246535
7	A7	145	88.5492	0.0245758	0.171478
7	A7	146	88.7465	0.0180586	0.114028
7	A7	147	88.9437	0.0185319	0.0735793
7	A7	148	89.141	0.0182975	0.04722
7	A7	149	89.3382	0.0154866	0.0311914
7	A7	150	89.5355	0.0140471	0.0219483
7	A7	151	89.7327	0.0140272	0.0167127
7	A7	152	89.93	0.00971069	0.0136112
7	A7	153	90.1272	0.0141616	0.0115478
7	A7	154	90.3245	0.0102247	0.00996636
7	A7	155	90.5217	0.00938115	0.00861934
7	A7	156	90.719	0.0103264	0.00741299
7	A7	157	90.9162	0.00681029	0.00633046
7	A7	158	91.1135	0.0115584	0.0053966
7	A7	159	91.3107	0.00816642	0.00464933
7	A7	160	91.508	0.00592124	0.00410947
7	A7	161	91.7052	0.0097303	0.00376068
7	A7	162	91.9025	0.00878243	0.00355309
7	A7	163	92.0997	0.00635602	0.00343397
7	A7	164	92.297	0.00517922	0.00339059
7	A7	165	92.4943	0.00800343	0.00347164
7	A7	166	92.6915	0.00704388	0.00375711
7	A7	167	92.8888	0.00699474	0.00428367
7	A7	168	93.086	0.00593682	0.00497629
7	A7	169	93.2833	0.0046539	0.00564024
7	A7	170	93.4805	0.00480571	0.00602736
7	A7	171	93.6778	0.00371967	0.00594213
7	A7	172	93.875	0.00219816	0.00533378
7	A7	173	94.0723	0.00174847	0.00432806
7	A7	174	94.2695	0.00191222	0.00317744
7	A7	175	94.4668	0.00537868	0.00214758
7	A7	176	94.664	0.00326976	0.00140091
7	A7	177	94.8613	0.00100968	0.000947725
8	A8	1	60.145	1.58151	0.0821785
8	A8	2	60.3423	1.57336	0.083531
8	A8	3	60.5395	1.56714	0.0843548
8	A8	4	60.7368	1.55886	0.084278
8	A8	5	60.934	1.54769	0.0833088
8	A8	6	61.1313	1.53933	0.0818619
8	A8	7	61.3285	1.53967	0.0805496
8	A8	8	61.5258	1.52784	0.0798779
8	A8	9	61.723	1.52474	0.0800121
8	A8	10	61.9203	1.51568	0.0807406
8	A8	11	62.1175	1.51283	0.0816299
8	A8	12	62.3148	1.5016	0.0822584
8	A8	13	62.512	1.49021	0.0824117
8	A8	14	62.7093	1.48779	0.0821377
8	A8	15	62.9065	1.48208	0.0816851
8	A8	16	63.1038	1.47022	0.0813735
8	A8	17	63.301	1.46452	0.0814737
8	A8	18	63.4983	1.46032	0.0821227
8	A8	19	63.6955	1.45339	0.0832899
8	A8	20	63.8928	1.44525	0.0847844
8	A8	21	64.09	1.43594	0.0863101
8	A8	22	64.2873	1.43202	0.0875536
8	A8	23	64.4845	1.42133	0.08828
8	A8	24	64.6818	1.41471	0.0884051
8	A8	25	64.879	1.40353	0.0880108
8	A8	26	65.0763	1.39784	0.0873062
8	A8	27	65.2735	1.39266	0.0865338
8	A8	28	65.4708	1.38302	0.0858869
8	A8	29	65.668	1.37592	0.0854526
8	A8	30	65.8653	1.3666	0.0852093
8	A8	31	66.0625	1.36613	0.085059
8	A8	32	66.2598	1.35088	0.0848798
8	A8	33	66.457	1.34579	0.0845942
8	A8	34	66.6543	1.34213	0.084217
8	A8	35	66.8516	1.32852	0.0838756
8	A8	36	67.0488	1.32391	0.0837584
8	A8	37	67.2461	1.31816	0.0840305
8	A8	38	67.4433	1.30946	0.0847414
8	A8	39	67.6406	1.30379	0.0857882
8	A8	40	67.8378	1.29631	0.0869513
8	A8	41	68.0351	1.28553	0.0879642
8	A8	42	68.2323	1.27875	0.0885879
8	A8	43	68.4296	1.2748	0.0886623
8	A8	44	68.6268	1.26257	0.0881496
8	A8	45	68.8241	1.25419	0.0871695
8	A8	46	69.0213	1.24788	0.0860096
8	A8	47	69.2186	1.24045	0.0850531
8	A8	48	69.4158	1.2337	0.0846467
8	A8	49	69.6131	1.22713	0.0849508
8	A8	50	69.8103	1.2207	0.0858586
8	A8	51	70.0076	1.21303	0.0870206
8	A8	52	70.2048	1.20491	0.0879802
8	A8	53	70.4021	1.19582	0.0883568
8	A8	54	70.5993	1.18795	0.0879867
8	A8	55	70.7966	1.17999	0.08698
8	A8	56	70.9938	1.17153	0.0856571
8	A8	57	71.1911	1.16537	0.0844016
8	A8	58	71.3883	1.15815	0.0834939
8	A8	59	71.5856	1.15198	0.0830117
8	A8	60	71.7828	1.14571	0.0828535
8	A8	61	71.9801	1.13661	0.0828665
8	A8	62	72.1773	1.12873	0.0829922
8	A8	63	72.3746	1.119	0.0833187
8	A8	64	72.5718	1.1185	0.0840006
8	A8	65	72.7691	1.10656	0.0851014
8	A8	66	72.9664	1.10402	0.0864791
8	A8	67	73.1636	1.09176	0.0878111
8	A8	68	73.3609	1.08543	0.0887397
8	A8	69	73.5581	1.07673	0.0890617
8	A8	70	73.7554	1.0672	0.0888371
8	A8	71	73.9526	1.06032	0.0883556
8	A8	72	74.1499	1.05199	0.087966
8	A8	73	74.3471	1.04703	0.0878639
8	A8	74	74.5444	1.03923	0.0879721
8	A8	75	74.7416	1.03389	0.0880045
8	A8	76	74.9389	1.02111	0.0876818
8	A8	77	75.1361	1.01002	0.0869418
8	A8	78	75.3334	1.00774	0.0859932
8	A8	79	75.5306	1.00061	0.0851794
8	A8	80	75.7279	0.994161	0.0847751
8	A8	81	75.9251	0.985072	0.0848634
8	A8	82	76.1224	0.975927	0.0853447
8	A8	83	76.3196	0.969698	0.0860207
8	A8	84	76.5169	0.965251	0.0866663
8	A8	85	76.7141	0.953482	0.0870716
8	A8	86	76.9114	0.948316	0.0870818
8	A8	87	77.1086	0.936814	0.0866519
8	A8	88	77.3059	0.932014	0.0858794
8	A8	89	77.5031	0.922995	0.0849761
8	A8	90	77.7004	0.916875	0.0841793
8	A8	91	77.8976	0.909678	0.0836521
8	A8	92	78.0949	0.903274	0.0834362
8	A8	93	78.2921	0.89641	0.083479
8	A8	94	78.4894	0.885289	0.0836989
8	A8	95	78.6866	0.881746	0.0840342
8	A8	96	78.8839	0.873011	0.084442
8	A8	97	79.0811	0.867072	0.0848623
8	A8	98	79.2784	0.857065	0.0851969
8	A8	99	79.4757	0.850681	0.0853256
8	A8	100	79.6729	0.843728	0.085172
8	A8	101	79.8702	0.835768	0.0847667
8	A8	102	80.0674	0.82576	0.0842731
8	A8	103	80.2647	0.820779	0.0839321
8	A8	104	80.4619	0.814627	0.0839435
8	A8	105	80.6592	0.808568	0.0843513
8	A8	106	80.8564	0.798658	0.0850024
8	A8	107	81.0537	0.792937	0.0856261
8	A8	108	81.2509	0.783331	0.0859735
8	A8	109	81.4482	0.773826	0.085937
8	A8	110	81.6454	0.769445	0.0855675
8	A8	111	81.8427	0.761311	0.0850074
8	A8	112	82.0399	0.75326	0.0844017
8	A8	113	82.2372	0.746737	0.0838662
8	A8	114	82.4344	0.738892	0.0835295
8	A8	115	82.6317	0.732218	0.0835999
8	A8	116	82.8289	0.723658	0.0843766
8	A8	117	83.0262	0.718579	0.0861722
8	A8	118	83.2234	0.712877	0.0891742
8	A8	119	83.4207	0.70541	0.0933315
8	A8	120	83.6179	0.694878	0.0983359
8	A8	121	83.8152	0.687058	0.103715
8	A8	122	84.0124	0.67464	0.108981
8	A8	123	84.2097	0.667572	0.113788
8	A8	124	84.4069	0.654962	0.11808
8	A8	125	84.6042	0.64246	0.122248
8	A8	126	84.8014	0.634701	0.127284
8	A8	127	84.9987	0.618322	0.134875
8	A8	128	85.1959	0.611228	0.14735
8	A8	129	85.3932	0.603998	0.167444
8	A8	130	85.5905	0.59055	0.197877
8	A8	131	85.7877	0.572298	0.24079
8	A8	132	85.985	0.556711	0.297017
8	A8	133	86.1822	0.531082	0.365216
8	A8	134	86.3795	0.498325	0.441055
8	A8	135	86.5767	0.452087	0.516865
8	A8	136	86.774	0.3916	0.582275
8	A8	137	86.9712	0.315408	0.626101
8	A8	138	87.1685	0.228199	0.639162
8	A8	139	87.3657	0.149687	0.617095
8	A8	140	87.563	0.0857387	0.562
8	A8	141	87.7602	0.0433068	0.482085
8	A8	142	87.9575	0.0245123	0.389382
8	A8	143	88.1547	0.0105778	0.296435
8	A8	144	88.352	0.00672953	0.213293
8	A8	145	88.5492	0.00155441	0.145812
8	A8	146	88.7465	-0.00116255	0.0955696
8	A8	147	88.9437	-0.000394229	0.0609611
8	A8	148	89.141	-0.00426189	0.0387317
8	A8	149	89.3382	-0.00360392	0.0253018
8	A8	150	89.5355	-0.00495887	0.0175742
8	A8	151	89.7327	-0.00440994	0.0132308
8	A8	152	89.93	-0.00720921	0.0106982
8	A8	153	90.1272	-0.00654232	0.00899286
8	A8	154	90.3245	-0.00841032	0.00757694
8	A8	155	90.5217	-0.00950472	0.00625704
8	A8	156	90.719	-0.00779542	0.00508862
8	A8	157	90.9162	-0.0087573	0.00424772
8	A8	158	91.1135	-0.00806976	0.00388008
8	A8	159	91.3107	-0.00723342	0.00398531
8	A8	160	91.508	-0.00987833	0.00439406
8	A8	161	91.7052	-0.0109075	0.00484323
8	A8	162	91.9025	-0.0110752	0.00509384
8	A8	163	92.0997	-0.00987513	0.00501925
8	A8	164	92.297	-0.0113016	0.00462859
8	A8	165	92.4943	-0.0141548	0.00403787
8	A8	166	92.6915	-0.0110161	0.00341675
8	A8	167	92.8888	-0.0118372	0.0029262
8	A8	168	93.086	-0.0117282	0.00265664
8	A8	169	93.2833	-0.0126085	0.00259065
8	A8	170	93.4805	-0.0123368	0.00261875
8	A8	171	93.6778	-0.0133848	0.00260866
8	A8	172	93.875	-0.0141794	0.00248519
8	A8	173	94.0723	-0.0136109	0.00226304
8	A8	174	94.2695	-0.0130342	0.00200958
8	A8	175	94.4668	-0.0124363	0.00177297
8	A8	176	94.664	-0.0138964	0.0015404
8	A8	177	94.8613	-0.0164006	0.00126131
9	A9	1	60.145	1.577	0.0880231
9	A9	2	60.3423	1.57052	0.0906079
9	A9	3	60.5395	1.56136	0.0931938
9	A9	4	60.7368	1.55397	0.0950921
9	A9	5	60.934	1.54357	0.095812
9	A9	6	61.1313	1.53518	0.0952085
9	A9	7	61.3285	1.52643	0.0934488
9	A9	8	61.5258	1.51687	0.090883
9	A9	9	61.723	1.51583	0.087925
9	A9	10	61.9203	1.505	0.0850216
9	A9	11	62.1175	1.49386	0.0826657
9	A9	12	62.3148	1.48907	0.081334
9	A9	13	62.512	1.48519	0.0812991
9	A9	14	62.7093	1.4857	0.0824373
9	A9	15	62.9065	1.46921	0.0841903
9	A9	16	63.1038	1.46423	0.085786
9	A9	17	63.301	1.46128	0.0865965
9	A9	18	63.4983	1.4412	0.0864191
9	A9	19	63.6955	1.44153	0.0855202
9	A9	20	63.8928	1.43511	0.0844475
9	A9	21	64.09	1.42965	0.083745
9	A9	22	64.2873	1.41856	0.083722
9	A9	23	64.4845	1.41549	0.0843607
9	A9	24	64.6818	1.40772	0.0853513
9	A9	25	64.879	1.40089	0.0862251
9	A9	26	65.0763	1.39352	0.0865558
9	A9	27	65.2735	1.38479	0.0861603
9	A9	28	65.4708	1.37324	0.0852164
9	A9	29	65.668	1.36862	0.0842046
9	A9	30	65.8653	1.36624	0.0836867
9	A9	31	66.0625	1.35635	0.0840261
9	A9	32	66.2598	1.34875	0.0851978
9	A9	33	66.457	1.34679	0.0867931
9	A9	34	66.6543	1.33635	0.0882161
9	A9	35	66.8516	1.32729	0.088972
9	A9	36	67.0488	1.31811	0.088897
9	A9	37	67.2461	1.30668	0.0881938
9	A9	38	67.4433	1.30804	0.0872697
9	A9	39	67.6406	1.29688	0.0865043
9	A9	40	67.8378	1.29089	0.0860977
9	A9	41	68.0351	1.28156	0.0860661
9	A9	42	68.2323	1.27696	0.0863397
9	A9	43	68.4296	1.26619	0.0868409
9	A9	44	68.6268	1.26422	0.087517
9	A9	45	68.8241	1.2544	0.0883276
9	A9	46	69.0213	1.24419	0.0892239
9	A9	47	69.2186	1.23969	0.0901377
9	A9	48	69.4158	1.23032	0.0909544
9	A9	49	69.6131	1.22811	0.0914968
9	A9	50	69.8103	1.21238	0.0915405
9	A9	51	70.0076	1.20616	0.0908674
9	A9	52	70.2048	1.20238	0.0893653
9	A9	53	70.4021	1.19173	0.0871281
9	A9	54	70.5993	1.18294	0.084528
9	A9	55	70.7966	1.17651	0.0821785
9	A9	56	70.9938	1.16737	0.0807519
9	A9	57	71.1911	1.16904	0.0807095
9	A9	58	71.3883	1.16107	0.0820857
9	A9	59	71.5856	1.15392	0.0844625
9	A9	60	71.7828	1.14314	0.0871466
9	A9	61	71.9801	1.13692	0.0894166
9	A9	62	72.1773	1.12879	0.0907019
9	A9	63	72.3746	1.12217	0.0906757
9	A9	64	72.5718	1.11429	0.0892976
9	A9	65	72.7691	1.10014	0.0868517
9	A9	66	72.9664	1.09619	0.0839284
9	A9	67	73.1636	1.0917	0.0812896
9	A9	68	73.3609	1.0822	0.0796225
9	A9	69	73.5581	1.08158	0.0792997
9	A9	70	73.7554	1.0726	0.0802625
9	A9	71	73.9526	1.06669	0.0820834
9	A9	72	74.1499	1.05758	0.0841573
9	A9	73	74.3471	1.05075	0.0859184
9	A9	74	74.5444	1.04536	0.0870023
9	A9	75	74.7416	1.032	0.0873142
9	A9	76	74.9389	1.02856	0.0870077
9	A9	77	75.1361	1.01998	0.0863855
9	A9	78	75.3334	1.0143	0.0857597
9	A9	79	75.5306	1.00382	0.0853225
9	A9	80	75.7279	1.00366	0.0851067
9	A9	81	75.9251	0.99015	0.0850333
9	A9	82	76.1224	0.983094	0.0850361
9	A9	83	76.3196	0.976421	0.0851468
9	A9	84	76.5169	0.970791	0.0854888
9	A9	85	76.7141	0.962341	0.0861766
9	A9	86	76.9114	0.95815	0.0872101
9	A9	87	77.1086	0.948489	0.0884442
9	A9	88	77.3059	0.939418	0.0896534
9	A9	89	77.5031	0.934786	0.0906349
9	A9	90	77.7004	0.923581	0.0912741
9	A9	91	77.8976	0.914787	0.0915213
9	A9	92	78.0949	0.912267	0.09133
9	A9	93	78.2921	0.903575	0.0906198
9	A9	94	78.4894	0.891068	0.0893302
9	A9	95	78.6866	0.886117	0.0875185
9	A9	96	78.8839	0.875903	0.0854121
9	A9	97	79.0811	0.872442	0.0833527
9	A9	98	79.2784	0.866969	0.081651
9	A9	99	79.4757	0.856839	0.0804694
9	A9	100	79.6729	0.853988	0.079814
9	A9	101	79.8702	0.843581	0.0796124
9	A9	102	80.0674	0.838164	0.0797998
9	A9	103	80.2647	0.832054	0.0803281
9	A9	104	80.4619	0.826783	0.0811068
9	A9	105	80.6592	0.818658	0.0819621
9	A9	106	80.8564	0.811684	0.0826783
9	A9	107	81.0537	0.804142	0.0831239
9	A9	108	81.2509	0.793719	0.0833527
9	A9	109	81.4482	0.790048	0.0835914
9	A9	110	81.6454	0.782996	0.0840885
9	A9	111	81.8427	0.776799	0.0849298
9	A9	112	82.0399	0.771202	0.0859756
9	A9	113	82.2372	0.761412	0.0869728
9	A9	114	82.4344	0.748647	0.0877822
9	A9	115	82.6317	0.746958	0.0885343
9	A9	116	82.8289	0.738382	0.0896051
9	A9	117	83.0262	0.735528	0.0914309
9	A9	118	83.2234	0.722579	0.0943041
9	A9	119	83.4207	0.717316	0.0982558
9	A9	120	83.6179	0.709686	0.103065
9	A9	121	83.8152	0.698659	0.108332
9	A9	122	84.0124	0.690089	0.113585
9	A9	123	84.2097	0.678593	0.11842
9	A9	124	84.4069	0.668636	0.122705
9	A9	125	84.6042	0.656033	0.126837
9	A9	126	84.8014	0.644031	0.131975
9	A9	127	84.9987	0.632369	0.140135
9	A9	128	85.1959	0.626606	0.15405
9	A9	129	85.3932	0.614886	0.176775
9	A9	130	85.5905	0.603733	0.211083
9	A9	131	85.7877	0.587541	0.258707
9	A9	132	85.985	0.569679	0.31952
9	A9	133	86.1822	0.541465	0.390757
9	A9	134	86.3795	0.503323	0.466553
9	A9	135	86.5767	0.45434	0.538119
9	A9	136	86.774	0.389394	0.594895
9	A9	137	86.9712	0.316113	0.62669
9	A9	138	87.1685	0.234624	0.626328
9	A9	139	87.3657	0.162263	0.591905
9	A9	140	87.563	0.110564	0.527688
9	A9	141	87.7602	0.0777288	0.443161
9	A9	142	87.9575	0.0594767	0.350499
9	A9	143	88.1547	0.051689	0.261437
9	A9	144	88.352	0.0470275	0.184693
9	A9	145	88.5492	0.0470237	0.124712
9	A9	146	88.7465	0.0450888	0.0818676
9	A9	147	88.9437	0.041567	0.0536589
9	A9	148	89.141	0.0409045	0.0362579
9	A9	149	89.3382	0.0369645	0.0258344
9	A9	150	89.5355	0.0361003	0.0193668
9	A9	151	89.7327	0.0355153	0.0149071
9	A9	152	89.93	0.0371735	0.0114409
9	A9	153	90.1272	0.0325786	0.00856367
9	A9	154	90.3245	0.0363681	0.00617284
9	A9	155	90.5217	0.0348687	0.00428291
9	A9	156	90.719	0.033099	0.00295433
9	A9	157	90.9162	0.0331985	0.0022515
9	A9	158	91.1135	0.0380698	0.00216553
9	A9	159	91.3107	0.0365162	0.00252833
9	A9	160	91.508	0.0321368	0.00301253
9	A9	161	91.7052	0.032839	0.00327287
9	A9	162	91.9025	0.0316516	0.0031555
9	A9	163	92.0997	0.031361	0.00281184
9	A9	164	92.297	0.0363057	0.00260526
9	A9	165	92.4943	0.0329864	0.00286248
9	A9	166	92.6915	0.0339955	0.00364785
9	A9	167	92.8888	0.0330976	0.00471909
9	A9	168	93.086	0.0284974	0.00567858
9	A9	169	93.2833	0.031762	0.00619625
9	A9	170	93.4805	0.0297237	0.0061525
9	A9	171	93.6778	0.0286122	0.00563516
9	A9	172	93.875	0.0307956	0.00483589
9	A9	173	94.0723	0.0280172	0.00394025
9	A9	174	94.2695	0.0285729	0.00307478
9	A9	175	94.4668	0.0281219	0.00230921
9	A9	176	94.664	0.0304882	0.0016769
9	A9	177	94.8613	0.0275531	0.00118604
10	A10	1	60.145	1.48135	0.086855
10	A10	2	60.3423	1.47911	0.0866801
10	A10	3	60.5395	1.46908	0.0862744
10	A10	4	60.7368	1.45971	0.0857868
10	A10	5	60.934	1.4579	0.0854813
10	A10	6	61.1313	1.44954	0.0855748
10	A10	7	61.3285	1.44223	0.0860975
10	A10	8	61.5258	1.43858	0.0868867
10	A10	9	61.723	1.42836	0.0877306
10	A10	10	61.9203	1.41755	0.0885297
10	A10	11	62.1175	1.41218	0.0893126
10	A10	12	62.3148	1.40633	0.0900918
10	A10	13	62.512	1.40203	0.0906997
10	A10	14	62.7093	1.3921	0.0907826
10	A10	15	62.9065	1.3832	0.0900203
10	A10	16	63.1038	1.36926	0.0883984
10	A10	17	63.301	1.36764	0.0863222
10	A10	18	63.4983	1.35916	0.0844479
10	A10	19	63.6955	1.35571	0.0833437
10	A10	20	63.8928	1.34999	0.0832014
10	A10	21	64.09	1.34039	0.083777
10	A10	22	64.2873	1.33675	0.0845644
10	A10	23	64.4845	1.3274	0.0850993
10	A10	24	64.6818	1.31857	0.0851825
10	A10	25	64.879	1.30921	0.0849339
10	A10	26	65.0763	1.30741	0.0846445
10	A10	27	65.2735	1.30055	0.0845486
10	A10	28	65.4708	1.29151	0.0846712
10	A10	29	65.668	1.28581	0.0848419
10	A10	30	65.8653	1.27868	0.0848568
10	A10	31	66.0625	1.27155	0.0846647
10	A10	32	66.2598	1.25937	0.0844389
10	A10	33	66.457	1.25758	0.0844795
10	A10	34	66.6543	1.24981	0.085014
10	A10	35	66.8516	1.24771	0.0860461
10	A10	36	67.0488	1.23726	0.0873715
10	A10	37	67.2461	1.22392	0.0887095
10	A10	38	67.4433	1.22029	0.0898322
10	A10	39	67.6406	1.2176	0.0905968
10	A10	40	67.8378	1.20482	0.0909196
10	A10	41	68.0351	1.19839	0.0907607
10	A10	42	68.2323	1.18887	0.0901602
10	A10	43	68.4296	1.1819	0.089251
10	A10	44	68.6268	1.17654	0.0882209
10	A10	45	68.8241	1.16959	0.0872222
10	A10	46	69.0213	1.15933	0.0863352
10	A10	47	69.2186	1.15736	0.085592
10	A10	48	69.4158	1.14403	0.085047
10	A10	49	69.6131	1.14133	0.0848093
10	A10	50	69.8103	1.13221	0.0849915
10	A10	51	70.0076	1.12867	0.085633
10	A10	52	70.2048	1.11809	0.0866471
10	A10	53	70.4021	1.1175	0.0878565
10	A10	54	70.5993	1.10029	0.0890725
10	A10	55	70.7966	1.09778	0.0901554
10	A10	56	70.9938	1.09252	0.0909996
10	A10	57	71.1911	1.08227	0.0914904
10	A10	58	71.3883	1.07222	0.0914675
10	A10	59	71.5856	1.06901	0.0907769
10	A10	60	71.7828	1.05958	0.089371
10	A10	61	71.9801	1.0479	0.087404
10	A10	62	72.1773	1.04188	0.0852409
10	A10	63	72.3746	1.04092	0.0833627
10	A10	64	72.5718	1.02842	0.0821946
10	A10	65	72.7691	1.02592	0.0819428
10	A10	66	72.9664	1.01578	0.0825096
10	A10	67	73.1636	1.01592	0.0835248
10	A10	68	73.3609	1.0043	0.084501
10	A10	69	73.5581	0.992255	0.085034
10	A10	70	73.7554	0.992004	0.0849656
10	A10	71	73.9526	0.980156	0.0844216
10	A10	72	74.1499	0.973736	0.0837148
10	A10	73	74.3471	0.969499	0.0831716
10	A10	74	74.5444	0.961401	0.0829818
10	A10	75	74.7416	0.955194	0.0831262
10	A10	76	74.9389	0.949049	0.0834143
10	A10	77	75.1361	0.939022	0.0835883
10	A10	78	75.3334	0.93679	0.0834578
10	A10	79	75.5306	0.924189	0.0830075
10	A10	80	75.7279	0.919757	0.0824277
10	A10	81	75.9251	0.910747	0.0820492
10	A10	82	76.1224	0.907063	0.0821864
10	A10	83	76.3196	0.901946	0.0829705
10	A10	84	76.5169	0.890345	0.0842625
10	A10	85	76.7141	0.890258	0.0857019
10	A10	86	76.9114	0.876267	0.0868645
10	A10	87	77.1086	0.869164	0.0874463
10	A10	88	77.3059	0.864373	0.087371
10	A10	89	77.5031	0.854639	0.0867766
10	A10	90	77.7004	0.847054	0.0859081
10	A10	91	77.8976	0.843557	0.0849929
10	A10	92	78.0949	0.833338	0.0841643
10	A10	93	78.2921	0.829958	0.0834655
10	A10	94	78.4894	0.819749	0.0829066
10	A10	95	78.6866	0.811775	0.0825044
10	A10	96	78.8839	0.80918	0.0822783
10	A10	97	79.0811	0.802038	0.0822176
10	A10	98	79.2784	0.79337	0.0822764
10	A10	99	79.4757	0.78484	0.0823964
10	A10	100	79.6729	0.779942	0.0825379
10	A10	101	79.8702	0.773375	0.0826641
10	A10	102	80.0674	0.768297	0.0827016
10	A10	103	80.2647	0.759042	0.0825241
10	A10	104	80.4619	0.75159	0.082004
10	A10	105	80.6592	0.743052	0.0810886
10	A10	106	80.8564	0.740791	0.079852
10	A10	107	81.0537	0.732845	0.0784951
10	A10	108	81.2509	0.722882	0.077299
10	A10	109	81.4482	0.719351	0.076553
10	A10	110	81.6454	0.714271	0.0764794
10	A10	111	81.8427	0.710124	0.0771729
10	A10	112	82.0399	0.698153	0.0785994
10	A10	113	82.2372	0.697005	0.0806632
10	A10	114	82.4344	0.685602	0.0833021
10	A10	115	82.6317	0.682827	0.0865394
10	A10	116	82.8289	0.672317	0.0904441
10	A10	117	83.0262	0.66841	0.0950316
10	A10	118	83.2234	0.659636	0.10019
10	A10	119	83.4207	0.650445	0.105705
10	A10	120	83.6179	0.641324	0.111405
10	A10	121	83.8152	0.627882	0.11733
10	A10	122	84.0124	0.62139	0.123827
10	A10	123	84.2097	0.606534	0.131498
10	A10	124	84.4069	0.605094	0.141063
10	A10	125	84.6042	0.588381	0.153245
10	A10	126	84.8014	0.572527	0.168782
10	A10	127	84.9987	0.559464	0.18851
10	A10	128	85.1959	0.547735	0.213451
10	A10	129	85.3932	0.528651	0.244786
10	A10	130	85.5905	0.506661	0.283682
10	A10	131	85.7877	0.480064	0.330879
10	A10	132	85.985	0.454953	0.386008
10	A10	133	86.1822	0.425907	0.446706
10	A10	134	86.3795	0.381016	0.507873
10	A10	135	86.5767	0.334184	0.561654
10	A10	136	86.774	0.265489	0.598607
10	A10	137	86.9712	0.192584	0.610026
10	A10	138	87.1685	0.118283	0.590694
10	A10	139	87.3657	0.0550016	0.540919
10	A10	140	87.563	0.0185035	0.466872
10	A10	141	87.7602	-0.00598615	0.378987
10	A10	142	87.9575	-0.0165702	0.289074
10	A10	143	88.1547	-0.0224014	0.207319
10	A10	144	88.352	-0.0222095	0.140257
10	A10	145	88.5492	-0.0228012	0.0902166
10	A10	146	88.7465	-0.0235867	0.0560719
10	A10	147	88.9437	-0.0267048	0.0346659
10	A10	148	89.141	-0.0270543	0.0222494
10	A10	149	89.3382	-0.0283492	0.0154711
10	A10	150	89.5355	-0.025215	0.0118086
10	A10	151	89.7327	-0.0311918	0.00959127
10	A10	152	89.93	-0.031306	0.00785432
10	A10	153	90.1272	-0.0288267	0.00619019
10	A10	154	90.3245	-0.03225	0.00462402
10	A10	155	90.5217	-0.0310837	0.00345827
10	A10	156	90.719	-0.0304521	0.00304999
10	A10	157	90.9162	-0.0249618	0.00356586
10	A10	158	91.1135	-0.0332683	0.00482359
10	A10	159	91.3107	-0.0311857	0.00631473
10	A10	160	91.508	-0.0318455	0.00741246
10	A10	161	91.7052	-0.0349671	0.00766021
10	A10	162	91.9025	-0.0369162	0.00698468
10	A10	163	92.0997	-0.0351644	0.00571373
10	A10	164	92.297	-0.0330482	0.00438725
10	A10	165	92.4943	-0.033735	0.00347109
10	A10	166	92.6915	-0.03359	0.00314464
10	A10	167	92.8888	-0.0353708	0.00328011
10	A10	168	93.086	-0.0378692	0.00359406
10	A10	169	93.2833	-0.0356575	0.00383575
10	A10	170	93.4805	-0.0342002	0.00388097
10	A10	171	93.6778	-0.0366253	0.0037081
10	A10	172	93.875	-0.0397658	0.00333187
10	A10	173	94.0723	-0.0350138	0.00277292
10	A10	174	94.2695	-0.037669	0.00207334
10	A10	175	94.4668	-0.0388298	0.00131584
10	A10	176	94.664	-0.0362264	0.000612193
10	A10	177	94.8613	-0.0372459	6.46625e-05
11	A11	1	60.145	1.27229	0.0787055
11	A11	2	60.3423	1.25657	0.0803112
11	A11	3	60.5395	1.25464	0.0818707
11	A11	4	60.7368	1.24661	0.0831318
11	A11	5	60.934	1.24232	0.0839751
11	A11	6	61.1313	1.2294	0.0843673
11	A11	7	61.3285	1.22981	0.0842663
11	A11	8	61.5258	1.22144	0.083583
11	A11	9	61.723	1.21027	0.0822169
11	A11	10	61.9203	1.20218	0.080157
11	A11	11	62.1175	1.20238	0.0775648
11	A11	12	62.3148	1.19306	0.0748181
11	A11	13	62.512	1.18617	0.0724868
11	A11	14	62.7093	1.17743	0.0711867
11	A11	15	62.9065	1.17628	0.0713338
11	A11	16	63.1038	1.17653	0.0728675
11	A11	17	63.301	1.16606	0.0751666
11	A11	18	63.4983	1.16272	0.0772658
11	A11	19	63.6955	1.15226	0.0783113
11	A11	20	63.8928	1.14037	0.0779838
11	A11	21	64.09	1.13593	0.0766285
11	A11	22	64.2873	1.13552	0.0750372
11	A11	23	64.4845	1.12721	0.0740492
11	A11	24	64.6818	1.12051	0.074196
11	A11	25	64.879	1.11818	0.0755377
11	A11	26	65.0763	1.11036	0.0776848
11	A11	27	65.2735	1.10403	0.0799576
11	A11	28	65.4708	1.10256	0.0816465
11	A11	29	65.668	1.08672	0.0822793
11	A11	30	65.8653	1.07934	0.0818092
11	A11	31	66.0625	1.07607	0.0806162
11	A11	32	66.2598	1.07056	0.0793142
11	A11	33	66.457	1.06223	0.0784727
11	A11	34	66.6543	1.05855	0.0783984
11	A11	35	66.8516	1.05249	0.0790583
11	A11	36	67.0488	1.04484	0.0801454
11	A11	37	67.2461	1.0401	0.081219
11	A11	38	67.4433	1.02889	0.0818485
11	A11	39	67.6406	1.02577	0.0817236
11	A11	40	67.8378	1.01848	0.0807335
11	A11	41	68.0351	1.00974	0.0789936
11	A11	42	68.2323	1.00251	0.0768177
11	A11	43	68.4296	0.997853	0.0746226
11	A11	44	68.6268	0.99398	0.0727893
11	A11	45	68.8241	0.987723	0.0715632
11	A11	46	69.0213	0.982389	0.0710223
11	A11	47	69.2186	0.974967	0.071107
11	A11	48	69.4158	0.968795	0.0716683
11	A11	49	69.6131	0.968147	0.0725041
11	A11	50	69.8103	0.960721	0.0734106
11	A11	51	70.0076	0.950579	0.0742519
11	A11	52	70.2048	0.943764	0.0750117
11	A11	53	70.4021	0.942301	0.0757677
11	A11	54	70.5993	0.936796	0.0765933
11	A11	55	70.7966	0.928701	0.0774614
11	A11	56	70.9938	0.918342	0.0782194
11	A11	57	71.1911	0.919425	0.0786647
11	A11	58	71.3883	0.909461	0.0786895
11	A11	59	71.5856	0.901443	0.0783965
11	A11	60	71.7828	0.891513	0.0780983
11	A11	61	71.9801	0.889077	0.0781532
11	A11	62	72.1773	0.887826	0.0787174
11	A11	63	72.3746	0.881871	0.0795779
11	A11	64	72.5718	0.866926	0.0802088
11	A11	65	72.7691	0.863954	0.0800254
11	A11	66	72.9664	0.859562	0.0787136
11	A11	67	73.1636	0.847725	0.0764447
11	A11	68	73.3609	0.842309	0.073867
11	A11	69	73.5581	0.835328	0.0718665
11	A11	70	73.7554	0.834446	0.0711703
11	A11	71	73.9526	0.831975	0.0719982
11	A11	72	74.1499	0.825577	0.0739667
11	A11	73	74.3471	0.817048	0.0763034
11	A11	74	74.5444	0.807151	0.0782605
11	A11	75	74.7416	0.801192	0.0794635
11	A11	76	74.9389	0.799227	0.0800186
11	A11	77	75.1361	0.787221	0.0803541
11	A11	78	75.3334	0.783782	0.0809216
11	A11	79	75.5306	0.777751	0.0819117
11	A11	80	75.7279	0.77223	0.0831083
11	A11	81	75.9251	0.764583	0.0839532
11	A11	82	76.1224	0.755742	0.0838162
11	A11	83	76.3196	0.74828	0.082365
11	A11	84	76.5169	0.73959	0.07984
11	A11	85	76.7141	0.728283	0.0770367
11	A11	86	76.9114	0.732112	0.0749516
11	A11	87	77.1086	0.727072	0.07428
11	A11	88	77.3059	0.722724	0.075069
11	A11	89	77.5031	0.712382	0.0767526
11	A11	90	77.7004	0.706923	0.0785194
11	A11	91	77.8976	0.696165	0.0797594
11	A11	92	78.0949	0.691987	0.0802923
11	A11	93	78.2921	0.686873	0.0802831
11	A11	94	78.4894	0.679376	0.0799567
11	A11	95	78.6866	0.674872	0.0793547
11	A11	96	78.8839	0.666569	0.0782887
11	A11	97	79.0811	0.659622	0.0765105
11	A11	98	79.2784	0.653662	0.0739648
11	A11	99	79.4757	0.641611	0.0709464
11	A11	100	79.6729	0.644389	0.0680495
11	A11	101	79.8702	0.637521	0.0659317
11	A11	102	80.0674	0.631528	0.0650389
11	A11	103	80.2647	0.631923	0.0654529
11	A11	104	80.4619	0.623594	0.0669306
11	A11	105	80.6592	0.613537	0.0690552
11	A11	106	80.8564	0.610875	0.0713711
11	A11	107	81.0537	0.608257	0.0734366
11	A11	108	81.2509	0.602129	0.0748621
11	A11	109	81.4482	0.58879	0.0754226
11	A11	110	81.6454	0.585326	0.0752087
11	A11	111	81.8427	0.573957	0.0746785
11	A11	112	82.0399	0.575479	0.0744814
11	A11	113	82.2372	0.573593	0.0751432
11	A11	114	82.4344	0.563244	0.0768283
11	A11	115	82.6317	0.554613	0.0793664
11	A11	116	82.8289	0.550763	0.0825081
11	A11	117	83.0262	0.541923	0.0861844
11	A11	118	83.2234	0.536081	0.0905636
11	A11	119	83.4207	0.529518	0.0958766
11	A11	120	83.6179	0.522406	0.102154
11	A11	121	83.8152	0.515454	0.109106
11	A11	122	84.0124	0.503165	0.116281
11	A11	123	84.2097	0.492547	0.123446
11	A11	124	84.4069	0.477218	0.130994
11	A11	125	84.6042	0.468053	0.140081
11	A11	126	84.8014	0.46345	0.152394
11	A11	127	84.9987	0.448325	0.169655
11	A11	128	85.1959	0.440509	0.193156
11	A11	129	85.3932	0.424015	0.223566
11	A11	130	85.5905	0.39888	0.261004
11	A11	131	85.7877	0.376367	0.305092
11	A11	132	85.985	0.35313	0.354676
11	A11	133	86.1822	0.325633	0.407191
11	A11	134	86.3795	0.288965	0.458015
11	A11	135	86.5767	0.237786	0.500436
11	A11	136	86.774	0.186597	0.526682
11	A11	137	86.9712	0.123463	0.529916
11	A11	138	87.1685	0.0559537	0.506539
11	A11	139	87.3657	0.014123	0.457766
11	A11	140	87.563	-0.0222099	0.389691
11	A11	141	87.7602	-0.0370222	0.3117
11	A11	142	87.9575	-0.0432529	0.233885
11	A11	143	88.1547	-0.0444494	0.164535
11	A11	144	88.352	-0.0500502	0.10862
11	A11	145	88.5492	-0.0491249	0.0675889
11	A11	146	88.7465	-0.048299	0.0401829
11	A11	147	88.9437	-0.047041	0.0236361
11	A11	148	89.141	-0.049136	0.0147649
11	A11	149	89.3382	-0.0507786	0.0107006
11	A11	150	89.5355	-0.0484999	0.00926342
11	A11	151	89.7327	-0.0547647	0.00905058
11	A11	152	89.93	-0.0514676	0.00930646
11	A11	153	90.1272	-0.0521696	0.00965592
11	A11	154	90.3245	-0.0503216	0.00983185
11	A11	155	90.5217	-0.0575002	0.00954163
11	A11	156	90.719	-0.0579084	0.00853441
11	A11	157	90.9162	-0.0555724	0.00678182
11	A11	158	91.1135	-0.0600711	0.00459141
11	A11	159	91.3107	-0.0540684	0.00252252
11	A11	160	91.508	-0.0551649	0.0011309
11	A11	161	91.7052	-0.0548772	0.000697725
11	A11	162	91.9025	-0.0555976	0.00110366
11	A11	163	92.0997	-0.056103	0.00190474
11	A11	164	92.297	-0.0563239	0.00255054
11	A11	165	92.4943	-0.0581618	0.00263066
11	A11	166	92.6915	-0.0572354	0.00204531
11	A11	167	92.8888	-0.0609229	0.00103444
11	A11	168	93.086	-0.0544826	5.08525e-05
11	A11	169	93.2833	-0.0568249	-0.000470765
11	A11	170	93.4805	-0.05389	-0.000331332
11	A11	171	93.6778	-0.0574293	0.000352315
11	A11	172	93.875	-0.0582186	0.00124575
11	A11	173	94.0723	-0.0560355	0.00199459
11	A11	174	94.2695	-0.0595512	0.00238511
11	A11	175	94.4668	-0.0563324	0.00238397
11	A11	176	94.664	-0.0572407	0.00207795
11	A11	177	94.8613	-0.0604563	0.00159303
12	A12	1	60.145	1.02175	0.063681
12	A12	2	60.3423	1.01756	0.0647764
12	A12	3	60.5395	1.01674	0.0652548
12	A12	4	60.7368	1.00537	0.064755
12	A12	5	60.934	0.995528	0.0633612
12	A12	6	61.1313	0.993558	0.0616171
12	A12	7	61.3285	0.989308	0.0602463
12	A12	8	61.5258	0.991795	0.0597633
12	A12	9	61.723	0.980785	0.0602338
12	A12	10	61.9203	0.976653	0.0613163
12	A12	11	62.1175	0.973874	0.0625149
12	A12	12	62.3148	0.964556	0.0634324
12	A12	13	62.512	0.960065	0.0638924
12	A12	14	62.7093	0.955762	0.0639022
12	A12	15	62.9065	0.952332	0.0635681
12	A12	16	63.1038	0.942375	0.0630369
12	A12	17	63.301	0.939986	0.0624834
12	A12	18	63.4983	0.933758	0.0620979
12	A12	19	63.6955	0.93064	0.062029
12	A12	20	63.8928	0.923726	0.0623105
12	A12	21	64.09	0.923477	0.0628301
12	A12	22	64.2873	0.913885	0.0633803
12	A12	23	64.4845	0.908875	0.0637644
12	A12	24	64.6818	0.902911	0.0638935
12	A12	25	64.879	0.900365	0.0638037
12	A12	26	65.0763	0.893676	0.0635978
12	A12	27	65.2735	0.886355	0.063346
12	A12	28	65.4708	0.883687	0.0630247
12	A12	29	65.668	0.881365	0.0625395
12	A12	30	65.8653	0.873438	0.0618359
12	A12	31	66.0625	0.862409	0.061008
12	A12	32	66.2598	0.863995	0.0603149
12	A12	33	66.457	0.858901	0.0600632
12	A12	34	66.6543	0.852904	0.0604231
12	A12	35	66.8516	0.849857	0.0613189
12	A12	36	67.0488	0.846017	0.0624813
12	A12	37	67.2461	0.836666	0.0636214
12	A12	38	67.4433	0.831491	0.0645918
12	A12	39	67.6406	0.826611	0.0654162
12	A12	40	67.8378	0.822558	0.0661708
12	A12	41	68.0351	0.817714	0.066837
12	A12	42	68.2323	0.81225	0.0672547
12	A12	43	68.4296	0.806366	0.0672255
12	A12	44	68.6268	0.797256	0.0666814
12	A12	45	68.8241	0.791651	0.0657789
12	A12	46	69.0213	0.791004	0.0648344
12	A12	47	69.2186	0.782577	0.064152
12	A12	48	69.4158	0.779156	0.0638672
12	A12	49	69.6131	0.775897	0.0639097
12	A12	50	69.8103	0.766057	0.0640818
12	A12	51	70.0076	0.764182	0.0641878
12	A12	52	70.2048	0.75508	0.0641193
12	A12	53	70.4021	0.753929	0.0638883
12	A12	54	70.5993	0.749261	0.0636098
12	A12	55	70.7966	0.73844	0.0634539
12	A12	56	70.9938	0.735761	0.0635568
12	A12	57	71.1911	0.733893	0.0639045
12	A12	58	71.3883	0.72803	0.0642684
12	A12	59	71.5856	0.72092	0.0642701
12	A12	60	71.7828	0.716517	0.0635938
12	A12	61	71.9801	0.707607	0.062217
12	A12	62	72.1773	0.700931	0.060498
12	A12	63	72.3746	0.700087	0.0590259
12	A12	64	72.5718	0.698429	0.0583242
12	A12	65	72.7691	0.689795	0.0585869
12	A12	66	72.9664	0.690612	0.0595994
12	A12	67	73.1636	0.679224	0.0608699
12	A12	68	73.3609	0.677302	0.061878
12	A12	69	73.5581	0.672069	0.0623153
12	A12	70	73.7554	0.663961	0.0622129
12	A12	71	73.9526	0.657403	0.0619095
12	A12	72	74.1499	0.655588	0.0618716
12	A12	73	74.3471	0.652279	0.0624499
12	A12	74	74.5444	0.648172	0.0637007
12	A12	75	74.7416	0.63815	0.065363
12	A12	76	74.9389	0.637496	0.0669974
12	A12	77	75.1361	0.629267	0.0681923
12	A12	78	75.3334	0.62123	0.0687327
12	A12	79	75.5306	0.617756	0.068651
12	A12	80	75.7279	0.611313	0.0681716
12	A12	81	75.9251	0.605181	0.0675865
12	A12	82	76.1224	0.598622	0.0671284
12	A12	83	76.3196	0.599585	0.0668989
12	A12	84	76.5169	0.586949	0.0668662
12	A12	85	76.7141	0.582943	0.0669168
12	A12	86	76.9114	0.5802	0.0669316
12	A12	87	77.1086	0.573277	0.0668464
12	A12	88	77.3059	0.56621	0.0666741
12	A12	89	77.5031	0.560645	0.0664809
12	A12	90	77.7004	0.556333	0.0663157
12	A12	91	77.8976	0.553384	0.0661329
12	A12	92	78.0949	0.546139	0.0657628
12	A12	93	78.2921	0.53661	0.0649714
12	A12	94	78.4894	0.536909	0.0636006
12	A12	95	78.6866	0.529777	0.0617171
12	A12	96	78.8839	0.519633	0.0596695
12	A12	97	79.0811	0.517621	0.0579818
12	A12	98	79.2784	0.519274	0.0571204
12	A12	99	79.4757	0.510834	0.0572523
12	A12	100	79.6729	0.509942	0.0581592
12	A12	101	79.8702	0.498737	0.059359
12	A12	102	80.0674	0.498212	0.0603564
12	A12	103	80.2647	0.488169	0.0608497
12	A12	104	80.4619	0.486904	0.0607951
12	A12	105	80.6592	0.481604	0.0603364
12	A12	106	80.8564	0.476575	0.0596986
12	A12	107	81.0537	0.468004	0.0591151
12	A12	108	81.2509	0.468468	0.0587907
12	A12	109	81.4482	0.461643	0.0588635
12	A12	110	81.6454	0.456079	0.0593647
12	A12	111	81.8427	0.454442	0.0602179
12	A12	112	82.0399	0.448122	0.0613126
12	A12	113	82.2372	0.439128	0.0626235
12	A12	114	82.4344	0.436391	0.0642805
12	A12	115	82.6317	0.431223	0.0665055
12	A12	116	82.8289	0.428785	0.0694342
12	A12	117	83.0262	0.422891	0.072957
12	A12	118	83.2234	0.415306	0.0767234
12	A12	119	83.4207	0.407977	0.0803527
12	A12	120	83.6179	0.398733	0.0837334
12	A12	121	83.8152	0.392096	0.0872194
12	A12	122	84.0124	0.386474	0.0915817
12	A12	123	84.2097	0.377358	0.0977374
12	A12	124	84.4069	0.376224	0.106408
12	A12	125	84.6042	0.364351	0.117923
12	A12	126	84.8014	0.355397	0.132303
12	A12	127	84.9987	0.339047	0.14957
12	A12	128	85.1959	0.328832	0.170105
12	A12	129	85.3932	0.312526	0.19478
12	A12	130	85.5905	0.299047	0.224721
12	A12	131	85.7877	0.277903	0.260671
12	A12	132	85.985	0.260491	0.302138
12	A12	133	86.1822	0.23496	0.34663
12	A12	134	86.3795	0.200559	0.389358
12	A12	135	86.5767	0.15854	0.423739
12	A12	136	86.774	0.109196	0.44276
12	A12	137	86.9712	0.0546931	0.440905
12	A12	138	87.1685	0.00318871	0.415983
12	A12	139	87.3657	-0.0345841	0.3701
12	A12	140	87.563	-0.053266	0.309318
12	A12	141	87.7602	-0.0732007	0.242082
12	A12	142	87.9575	-0.0747419	0.17702
12	A12	143	88.1547	-0.0735029	0.120917
12	A12	144	88.352	-0.0723332	0.0775108
12	A12	145	88.5492	-0.0707934	0.0473638
12	A12	146	88.7465	-0.0767592	0.0286231
12	A12	147	88.9437	-0.0723218	0.0182169
12	A12	148	89.141	-0.0781118	0.0129932
12	A12	149	89.3382	-0.0780412	0.0104588
12	A12	150	89.5355	-0.0777129	0.00901959
12	A12	151	89.7327	-0.0771221	0.00784255
12	A12	152	89.93	-0.0779481	0.00657243
12	A12	153	90.1272	-0.0807769	0.00511009
12	A12	154	90.3245	-0.0825806	0.00352578
12	A12	155	90.5217	-0.0777383	0.00203951
12	A12	156	90.719	-0.0780674	0.000961028
12	A12	157	90.9162	-0.0789697	0.000556328
12	A12	158	91.1135	-0.077823	0.000902563
12	A12	159	91.3107	-0.0813803	0.00181665
12	A12	160	91.508	-0.0747599	0.00289816
12	A12	161	91.7052	-0.0808455	0.00367396
12	A12	162	91.9025	-0.0834126	0.00379602
12	A12	163	92.0997	-0.0840826	0.00320973
12	A12	164	92.297	-0.0763103	0.00219419
12	A12	165	92.4943	-0.084966	0.00122547
12	A12	166	92.6915	-0.0775483	0.00072726
12	A12	167	92.8888	-0.0784037	0.000863215
12	A12	168	93.086	-0.0824714	0.00150325
12	A12	169	93.2833	-0.0825638	0.00236796
12	A12	170	93.4805	-0.0793675	0.00322647
12	A12	171	93.6778	-0.0846556	0.00399686
12	A12	172	93.875	-0.0801944	0.00469193
12	A12	173	94.0723	-0.0807495	0.00528583
12	A12	174	94.2695	-0.0839593	0.00563727
12	A12	175	94.4668	-0.0873795	0.00554618
12	A12	176	94.664	-0.0814177	0.0048982
12	A12	177	94.8613	-0.0884086	0.00377442
13	B1	1	60.145	1.2004	0.0562472
13	B1	2	60.3423	1.20267	0.0550266
13	B1	3	60.5395	1.20331	0.0542705
13	B1	4	60.7368	1.19408	0.0542016
13	B1	5	60.934	1.19489	0.0547798
13	B1	6	61.1313	1.18673	0.0557487
13	B1	7	61.3285	1.18284	0.0567995
13	B1	8	61.5258	1.17445	0.0577306
13	B1	9	61.723	1.17137	0.0585092
13	B1	10	61.9203	1.16829	0.0592259
13	B1	11	62.1175	1.16134	0.0599969
13	B1	12	62.3148	1.15667	0.0609075
13	B1	13	62.512	1.1506	0.0619883
13	B1	14	62.7093	1.14554	0.0632214
13	B1	15	62.9065	1.14046	0.0645381
13	B1	16	63.1038	1.13665	0.0658197
13	B1	17	63.301	1.12628	0.0669056
13	B1	18	63.4983	1.12352	0.0676303
13	B1	19	63.6955	1.1169	0.0678705
13	B1	20	63.8928	1.11067	0.0676051
13	B1	21	64.09	1.10534	0.0669628
13	B1	22	64.2873	1.09687	0.0662268
13	B1	23	64.4845	1.09112	0.0657587
13	B1	24	64.6818	1.09055	0.0658578
13	B1	25	64.879	1.08261	0.0666121
13	B1	26	65.0763	1.07843	0.0678379
13	B1	27	65.2735	1.07091	0.0691565
13	B1	28	65.4708	1.06561	0.070167
13	B1	29	65.668	1.05864	0.0706199
13	B1	30	65.8653	1.05028	0.0705052
13	B1	31	66.0625	1.04518	0.0700085
13	B1	32	66.2598	1.03929	0.0693683
13	B1	33	66.457	1.03595	0.0687364
13	B1	34	66.6543	1.02833	0.0681263
13	B1	35	66.8516	1.02159	0.0674825
13	B1	36	67.0488	1.01636	0.0668025
13	B1	37	67.2461	1.00827	0.0662151
13	B1	38	67.4433	1.00429	0.0659331
13	B1	39	67.6406	1.00002	0.0661126
13	B1	40	67.8378	0.994008	0.0667256
13	B1	41	68.0351	0.989019	0.0675368
13	B1	42	68.2323	0.985264	0.0682158
13	B1	43	68.4296	0.971051	0.0684953
13	B1	44	68.6268	0.969049	0.0682728
13	B1	45	68.8241	0.965254	0.0676098
13	B1	46	69.0213	0.959616	0.0666804
13	B1	47	69.2186	0.949973	0.0657279
13	B1	48	69.4158	0.944614	0.0650365
13	B1	49	69.6131	0.940995	0.0648715
13	B1	50	69.8103	0.937681	0.0653688
13	B1	51	70.0076	0.930077	0.0664436
13	B1	52	70.2048	0.926186	0.0677993
13	B1	53	70.4021	0.920072	0.0690654
13	B1	54	70.5993	0.910643	0.0699711
13	B1	55	70.7966	0.90385	0.070434
13	B1	56	70.9938	0.899981	0.0705179
13	B1	57	71.1911	0.89561	0.0703169
13	B1	58	71.3883	0.888486	0.0698969
13	B1	59	71.5856	0.879535	0.0693289
13	B1	60	71.7828	0.873649	0.0687596
13	B1	61	71.9801	0.869356	0.0683936
13	B1	62	72.1773	0.861925	0.0683674
13	B1	63	72.3746	0.862344	0.0686127
13	B1	64	72.5718	0.853002	0.0688481
13	B1	65	72.7691	0.844103	0.0687462
13	B1	66	72.9664	0.838836	0.0681608
13	B1	67	73.1636	0.830783	0.0672422
13	B1	68	73.3609	0.828001	0.0663519
13	B1	69	73.5581	0.82252	0.0658422
13	B1	70	73.7554	0.817691	0.0658656
13	B1	71	73.9526	0.812638	0.0663339
13	B1	72	74.1499	0.805088	0.0670283
13	B1	73	74.3471	0.795838	0.0677438
13	B1	74	74.5444	0.795452	0.0683681
13	B1	75	74.7416	0.787771	0.0688659
13	B1	76	74.9389	0.781968	0.0692253
13	B1	77	75.1361	0.773158	0.0694341
13	B1	78	75.3334	0.770827	0.0694982
13	B1	79	75.5306	0.761816	0.0694718
13	B1	80	75.7279	0.757053	0.0694609
13	B1	81	75.9251	0.75073	0.0695948
13	B1	82	76.1224	0.744761	0.069973
13	B1	83	76.3196	0.737215	0.0706106
13	B1	84	76.5169	0.734557	0.0714058
13	B1	85	76.7141	0.727538	0.0721551
13	B1	86	76.9114	0.718951	0.0726239
13	B1	87	77.1086	0.711413	0.0726454
13	B1	88	77.3059	0.708027	0.0721849
13	B1	89	77.5031	0.699948	0.071341
13	B1	90	77.7004	0.692703	0.0702898
13	B1	91	77.8976	0.688426	0.0692077
13	B1	92	78.0949	0.683434	0.0682217
13	B1	93	78.2921	0.676601	0.0674062
13	B1	94	78.4894	0.670091	0.0668055
13	B1	95	78.6866	0.664126	0.0664515
13	B1	96	78.8839	0.660474	0.0663466
13	B1	97	79.0811	0.654554	0.0664272
13	B1	98	79.2784	0.647676	0.0665471
13	B1	99	79.4757	0.641851	0.0665163
13	B1	100	79.6729	0.635782	0.0661869
13	B1	101	79.8702	0.630545	0.0655417
13	B1	102	80.0674	0.623471	0.0647404
13	B1	103	80.2647	0.618347	0.0640797
13	B1	104	80.4619	0.612761	0.063881
13	B1	105	80.6592	0.611292	0.0643433
13	B1	106	80.8564	0.603124	0.0654336
13	B1	107	81.0537	0.598135	0.0668714
13	B1	108	81.2509	0.591396	0.0682266
13	B1	109	81.4482	0.585432	0.0690781
13	B1	110	81.6454	0.577031	0.0691729
13	B1	111	81.8427	0.572577	0.0685197
13	B1	112	82.0399	0.563212	0.0673906
13	B1	113	82.2372	0.562445	0.0662472
13	B1	114	82.4344	0.55488	0.0656202
13	B1	115	82.6317	0.548589	0.0659799
13	B1	116	82.8289	0.546657	0.0676153
13	B1	117	83.0262	0.539594	0.0705455
13	B1	118	83.2234	0.535133	0.0744838
13	B1	119	83.4207	0.528036	0.0789033
13	B1	120	83.6179	0.519516	0.0831997
13	B1	121	83.8152	0.509725	0.0869119
13	B1	122	84.0124	0.501968	0.0898995
13	B1	123	84.2097	0.493675	0.092413
13	B1	124	84.4069	0.485904	0.0950552
13	B1	125	84.6042	0.479384	0.0987149
13	B1	126	84.8014	0.470824	0.10456
13	B1	127	84.9987	0.45959	0.114097
13	B1	128	85.1959	0.452185	0.129201
13	B1	129	85.3932	0.443834	0.15197
13	B1	130	85.5905	0.433737	0.184286
13	B1	131	85.7877	0.417426	0.227093
13	B1	132	85.985	0.402127	0.279549
13	B1	133	86.1822	0.376651	0.33833
13	B1	134	86.3795	0.339397	0.397442
13	B1	135	86.5767	0.293409	0.44885
13	B1	136	86.774	0.234979	0.484
13	B1	137	86.9712	0.170463	0.495922
13	B1	138	87.1685	0.109297	0.481249
13	B1	139	87.3657	0.0595199	0.441366
13	B1	140	87.563	0.0272256	0.382168
13	B1	141	87.7602	0.00600042	0.312463
13	B1	142	87.9575	-0.00509529	0.24164
13	B1	143	88.1547	-0.00904743	0.177462
13	B1	144	88.352	-0.0113023	0.124705
13	B1	145	88.5492	-0.0147519	0.0849229
13	B1	146	88.7465	-0.0175034	0.0571228
13	B1	147	88.9437	-0.0190091	0.0388722
13	B1	148	89.141	-0.0211861	0.0273438
13	B1	149	89.3382	-0.0201253	0.0200253
13	B1	150	89.5355	-0.025026	0.0150569
13	B1	151	89.7327	-0.0241147	0.0112986
13	B1	152	89.93	-0.0243096	0.00823028
13	B1	153	90.1272	-0.0256322	0.00575004
13	B1	154	90.3245	-0.0211684	0.00392322
13	B1	155	90.5217	-0.0249135	0.00276376
13	B1	156	90.719	-0.0225097	0.00213703
13	B1	157	90.9162	-0.0269993	0.00181455
13	B1	158	91.1135	-0.0245763	0.00161429
13	B1	159	91.3107	-0.0242565	0.00150364
13	B1	160	91.508	-0.0253673	0.00157751
13	B1	161	91.7052	-0.024063	0.00192786
13	B1	162	91.9025	-0.0227095	0.00251031
13	B1	163	92.0997	-0.0256716	0.00311886
13	B1	164	92.297	-0.0290241	0.00349585
13	B1	165	92.4943	-0.0256238	0.00349662
13	B1	166	92.6915	-0.0277374	0.00318377
13	B1	167	92.8888	-0.0253024	0.00278236
13	B1	168	93.086	-0.0272869	0.00253416
13	B1	169	93.2833	-0.0262259	0.00255764
13	B1	170	93.4805	-0.0267232	0.00279906
13	B1	171	93.6778	-0.0281553	0.00308331
13	B1	172	93.875	-0.0292399	0.00321149
13	B1	173	94.0723	-0.0262117	0.00304624
13	B1	174	94.2695	-0.0295134	0.0025575
13	B1	175	94.4668	-0.0311763	0.00182829
13	B1	176	94.664	-0.0276978	0.00102388
13	B1	177	94.8613	-0.0274612	0.000328853
14	B2	1	60.145	1.25353	0.0628078
14	B2	2	60.3423	1.25263	0.0625216
14	B2	3	60.5395	1.24478	0.0618531
14	B2	4	60.7368	1.2401	0.0608734
14	B2	5	60.934	1.23261	0.0598308
[truncated: 13,093 more rows]
