# Supplementary material for: Genome-wide identification, evolution, and expression of the SNARE gene family in wheat resistance to powdery mildew
Source: PeerJ. 2021 Jan 22;9:e10788. doi: 10.7717/peerj.10788 (PMC7831368; doi:10.7717/peerj.10788)
Supplement: Supplemental Information 5 [file peerj-09-10788-s005.gz › rawdata/2018-02-02_100719 VAPM72.xls]

## Sheet: Sample Setup
Block Type	96-Well 0.2-mL Block
Calibration Background is expired	No
Calibration Background performed on	09-15-2016
Calibration Pure Dye ABY is expired	No
Calibration Pure Dye ABY performed on	09-15-2016
Calibration Pure Dye FAM is expired	No
Calibration Pure Dye FAM performed on	09-15-2016
Calibration Pure Dye JUN is expired	No
Calibration Pure Dye JUN performed on	09-15-2016
Calibration Pure Dye NED is expired	No
Calibration Pure Dye NED performed on	09-15-2016
Calibration Pure Dye ROX is expired	No
Calibration Pure Dye ROX performed on	09-15-2016
Calibration Pure Dye SYBR is expired	No
Calibration Pure Dye SYBR performed on	09-15-2016
Calibration Pure Dye TAMRA is expired	No
Calibration Pure Dye TAMRA performed on	09-15-2016
Calibration Pure Dye VIC is expired	No
Calibration Pure Dye VIC performed on	09-15-2016
Calibration ROI is expired	No
Calibration ROI performed on	09-15-2016
Calibration Uniformity is expired	No
Calibration Uniformity performed on	09-15-2016
Chemistry	SYBR_GREEN
Date Created	2018-02-04 21:19:23 PM CST
Experiment Barcode
Experiment Comment
Experiment File Name	G:\wgh\小麦SYP基因家族鉴定与分析\定量结果\Q3\2018-02-02_100719 SNARE19.eds
Experiment Name	2018-02-02_100719
Experiment Run End Time	2018-02-04 01:17:12 AM CST
Experiment Type	Comparative Cт (ΔΔCт)
Instrument Name	272321075
Instrument Serial Number	272321075
Instrument Type	QuantStudio™ 3 System
Passive Reference	ROX
Post-read Stage/Step
Pre-read Stage/Step
Quantification Cycle Method	Ct
Signal Smoothing On	true
Stage where Melt Analysis is performed	Stage3
Stage/ Cycle where Ct Analysis is performed	Stage2, Step2
User Name
Well	Well Position	Sample Name	Sample Color	Biogroup Name	Biogroup Color	Target Name	Target Color	Task	Reporter	Quencher	Quantity	Comments
1	A1	Sample 1	RGB(176,23,31)			Target 1	RGB(176,23,31)	UNKNOWN	SYBR	None
2	A2	Sample 3	RGB(0,0,255)			Target 1	RGB(176,23,31)	UNKNOWN	SYBR	None
3	A3	Sample 5	RGB(255,127,0)			Target 1	RGB(176,23,31)	UNKNOWN	SYBR	None
4	A4	Sample 7	RGB(238,121,66)			Target 1	RGB(176,23,31)	UNKNOWN	SYBR	None
5	A5	Sample 9	RGB(198,113,113)			Target 1	RGB(176,23,31)	UNKNOWN	SYBR	None
6	A6	Sample 11	RGB(238,220,130)			Target 1	RGB(176,23,31)	UNKNOWN	SYBR	None
7	A7	Sample 13	RGB(142,142,56)			Target 1	RGB(176,23,31)	UNKNOWN	SYBR	None
8	A8	Sample 15	RGB(51,161,201)			Target 1	RGB(176,23,31)	UNKNOWN	SYBR	None
9	A9	Sample 17	RGB(176,23,31)			Target 1	RGB(176,23,31)	UNKNOWN	SYBR	None
10	A10	Sample 19	RGB(0,139,69)			Target 1	RGB(176,23,31)	UNKNOWN	SYBR	None
11	A11
12	A12
13	B1	Sample 1	RGB(176,23,31)			Target 1	RGB(176,23,31)	UNKNOWN	SYBR	None
14	B2	Sample 3	RGB(0,0,255)			Target 1	RGB(176,23,31)	UNKNOWN	SYBR	None
15	B3	Sample 5	RGB(255,127,0)			Target 1	RGB(176,23,31)	UNKNOWN	SYBR	None
16	B4	Sample 7	RGB(238,121,66)			Target 1	RGB(176,23,31)	UNKNOWN	SYBR	None
17	B5	Sample 9	RGB(198,113,113)			Target 1	RGB(176,23,31)	UNKNOWN	SYBR	None
18	B6	Sample 11	RGB(238,220,130)			Target 1	RGB(176,23,31)	UNKNOWN	SYBR	None
19	B7	Sample 13	RGB(142,142,56)			Target 1	RGB(176,23,31)	UNKNOWN	SYBR	None
20	B8	Sample 15	RGB(51,161,201)			Target 1	RGB(176,23,31)	UNKNOWN	SYBR	None
21	B9	Sample 17	RGB(176,23,31)			Target 1	RGB(176,23,31)	UNKNOWN	SYBR	None
22	B10	Sample 19	RGB(0,139,69)			Target 1	RGB(176,23,31)	UNKNOWN	SYBR	None
23	B11
24	B12
25	C1	Sample 1	RGB(176,23,31)			Target 1	RGB(176,23,31)	UNKNOWN	SYBR	None
26	C2	Sample 3	RGB(0,0,255)			Target 1	RGB(176,23,31)	UNKNOWN	SYBR	None
27	C3	Sample 5	RGB(255,127,0)			Target 1	RGB(176,23,31)	UNKNOWN	SYBR	None
28	C4	Sample 7	RGB(238,121,66)			Target 1	RGB(176,23,31)	UNKNOWN	SYBR	None
29	C5	Sample 9	RGB(198,113,113)			Target 1	RGB(176,23,31)	UNKNOWN	SYBR	None
30	C6	Sample 11	RGB(238,220,130)			Target 1	RGB(176,23,31)	UNKNOWN	SYBR	None
31	C7	Sample 13	RGB(142,142,56)			Target 1	RGB(176,23,31)	UNKNOWN	SYBR	None
32	C8	Sample 15	RGB(51,161,201)			Target 1	RGB(176,23,31)	UNKNOWN	SYBR	None
33	C9	Sample 17	RGB(176,23,31)			Target 1	RGB(176,23,31)	UNKNOWN	SYBR	None
34	C10	Sample 19	RGB(0,139,69)			Target 1	RGB(176,23,31)	UNKNOWN	SYBR	None
35	C11
36	C12
37	D1	Sample 1	RGB(176,23,31)			Target 1	RGB(176,23,31)	UNKNOWN	SYBR	None
38	D2	Sample 3	RGB(0,0,255)			Target 1	RGB(176,23,31)	UNKNOWN	SYBR	None
39	D3	Sample 5	RGB(255,127,0)			Target 1	RGB(176,23,31)	UNKNOWN	SYBR	None
40	D4	Sample 7	RGB(238,121,66)			Target 1	RGB(176,23,31)	UNKNOWN	SYBR	None
41	D5	Sample 9	RGB(198,113,113)			Target 1	RGB(176,23,31)	UNKNOWN	SYBR	None
42	D6	Sample 11	RGB(238,220,130)			Target 1	RGB(176,23,31)	UNKNOWN	SYBR	None
43	D7	Sample 13	RGB(142,142,56)			Target 1	RGB(176,23,31)	UNKNOWN	SYBR	None
44	D8	Sample 15	RGB(51,161,201)			Target 1	RGB(176,23,31)	UNKNOWN	SYBR	None
45	D9	Sample 17	RGB(176,23,31)			Target 1	RGB(176,23,31)	UNKNOWN	SYBR	None
46	D10	Sample 19	RGB(0,139,69)			Target 1	RGB(176,23,31)	UNKNOWN	SYBR	None
47	D11
48	D12
49	E1	Sample 2	RGB(176,23,31)			Target 1	RGB(176,23,31)	UNKNOWN	SYBR	None
50	E2	Sample 4	RGB(0,139,69)			Target 1	RGB(176,23,31)	UNKNOWN	SYBR	None
51	E3	Sample 6	RGB(139,137,112)			Target 1	RGB(176,23,31)	UNKNOWN	SYBR	None
52	E4	Sample 8	RGB(142,56,142)			Target 1	RGB(176,23,31)	UNKNOWN	SYBR	None
53	E5	Sample 10	RGB(0,245,255)			Target 1	RGB(176,23,31)	UNKNOWN	SYBR	None
54	E6	Sample 12	RGB(238,238,0)			Target 1	RGB(176,23,31)	UNKNOWN	SYBR	None
55	E7	Sample 14	RGB(238,44,44)			Target 1	RGB(176,23,31)	UNKNOWN	SYBR	None
56	E8	Sample 16	RGB(238,18,137)			Target 1	RGB(176,23,31)	UNKNOWN	SYBR	None
57	E9	Sample 18	RGB(0,0,255)			Target 1	RGB(176,23,31)	UNKNOWN	SYBR	None
58	E10	Sample 20	RGB(255,127,0)			Target 1	RGB(176,23,31)	UNKNOWN	SYBR	None
59	E11
60	E12
61	F1	Sample 2	RGB(176,23,31)			Target 1	RGB(176,23,31)	UNKNOWN	SYBR	None
62	F2	Sample 4	RGB(0,139,69)			Target 1	RGB(176,23,31)	UNKNOWN	SYBR	None
63	F3	Sample 6	RGB(139,137,112)			Target 1	RGB(176,23,31)	UNKNOWN	SYBR	None
64	F4	Sample 8	RGB(142,56,142)			Target 1	RGB(176,23,31)	UNKNOWN	SYBR	None
65	F5	Sample 10	RGB(0,245,255)			Target 1	RGB(176,23,31)	UNKNOWN	SYBR	None
66	F6	Sample 12	RGB(238,238,0)			Target 1	RGB(176,23,31)	UNKNOWN	SYBR	None
67	F7	Sample 14	RGB(238,44,44)			Target 1	RGB(176,23,31)	UNKNOWN	SYBR	None
68	F8	Sample 16	RGB(238,18,137)			Target 1	RGB(176,23,31)	UNKNOWN	SYBR	None
69	F9	Sample 18	RGB(0,0,255)			Target 1	RGB(176,23,31)	UNKNOWN	SYBR	None
70	F10	Sample 20	RGB(255,127,0)			Target 1	RGB(176,23,31)	UNKNOWN	SYBR	None
71	F11
72	F12
73	G1	Sample 2	RGB(176,23,31)			Target 1	RGB(176,23,31)	UNKNOWN	SYBR	None
74	G2	Sample 4	RGB(0,139,69)			Target 1	RGB(176,23,31)	UNKNOWN	SYBR	None
75	G3	Sample 6	RGB(139,137,112)			Target 1	RGB(176,23,31)	UNKNOWN	SYBR	None
76	G4	Sample 8	RGB(142,56,142)			Target 1	RGB(176,23,31)	UNKNOWN	SYBR	None
77	G5	Sample 10	RGB(0,245,255)			Target 1	RGB(176,23,31)	UNKNOWN	SYBR	None
78	G6	Sample 12	RGB(238,238,0)			Target 1	RGB(176,23,31)	UNKNOWN	SYBR	None
79	G7	Sample 14	RGB(238,44,44)			Target 1	RGB(176,23,31)	UNKNOWN	SYBR	None
80	G8	Sample 16	RGB(238,18,137)			Target 1	RGB(176,23,31)	UNKNOWN	SYBR	None
81	G9	Sample 18	RGB(0,0,255)			Target 1	RGB(176,23,31)	UNKNOWN	SYBR	None
82	G10	Sample 20	RGB(255,127,0)			Target 1	RGB(176,23,31)	UNKNOWN	SYBR	None
83	G11
84	G12
85	H1	Sample 2	RGB(176,23,31)			Target 1	RGB(176,23,31)	UNKNOWN	SYBR	None
86	H2	Sample 4	RGB(0,139,69)			Target 1	RGB(176,23,31)	UNKNOWN	SYBR	None
87	H3	Sample 6	RGB(139,137,112)			Target 1	RGB(176,23,31)	UNKNOWN	SYBR	None
88	H4	Sample 8	RGB(142,56,142)			Target 1	RGB(176,23,31)	UNKNOWN	SYBR	None
89	H5	Sample 10	RGB(0,245,255)			Target 1	RGB(176,23,31)	UNKNOWN	SYBR	None
90	H6	Sample 12	RGB(238,238,0)			Target 1	RGB(176,23,31)	UNKNOWN	SYBR	None
91	H7	Sample 14	RGB(238,44,44)			Target 1	RGB(176,23,31)	UNKNOWN	SYBR	None
92	H8	Sample 16	RGB(238,18,137)			Target 1	RGB(176,23,31)	UNKNOWN	SYBR	None
93	H9	Sample 18	RGB(0,0,255)			Target 1	RGB(176,23,31)	UNKNOWN	SYBR	None
94	H10	Sample 20	RGB(255,127,0)			Target 1	RGB(176,23,31)	UNKNOWN	SYBR	None
95	H11
96	H12

## Sheet: Amplification Data
Block Type	96-Well 0.2-mL Block
Calibration Background is expired	No
Calibration Background performed on	09-15-2016
Calibration Pure Dye ABY is expired	No
Calibration Pure Dye ABY performed on	09-15-2016
Calibration Pure Dye FAM is expired	No
Calibration Pure Dye FAM performed on	09-15-2016
Calibration Pure Dye JUN is expired	No
Calibration Pure Dye JUN performed on	09-15-2016
Calibration Pure Dye NED is expired	No
Calibration Pure Dye NED performed on	09-15-2016
Calibration Pure Dye ROX is expired	No
Calibration Pure Dye ROX performed on	09-15-2016
Calibration Pure Dye SYBR is expired	No
Calibration Pure Dye SYBR performed on	09-15-2016
Calibration Pure Dye TAMRA is expired	No
Calibration Pure Dye TAMRA performed on	09-15-2016
Calibration Pure Dye VIC is expired	No
Calibration Pure Dye VIC performed on	09-15-2016
Calibration ROI is expired	No
Calibration ROI performed on	09-15-2016
Calibration Uniformity is expired	No
Calibration Uniformity performed on	09-15-2016
Chemistry	SYBR_GREEN
Date Created	2018-02-04 21:19:23 PM CST
Experiment Barcode
Experiment Comment
Experiment File Name	G:\wgh\小麦SYP基因家族鉴定与分析\定量结果\Q3\2018-02-02_100719 SNARE19.eds
Experiment Name	2018-02-02_100719
Experiment Run End Time	2018-02-04 01:17:12 AM CST
Experiment Type	Comparative Cт (ΔΔCт)
Instrument Name	272321075
Instrument Serial Number	272321075
Instrument Type	QuantStudio™ 3 System
Passive Reference	ROX
Post-read Stage/Step
Pre-read Stage/Step
Quantification Cycle Method	Ct
Signal Smoothing On	true
Stage where Melt Analysis is performed	Stage3
Stage/ Cycle where Ct Analysis is performed	Stage2, Step2
User Name
Well	Well Position	Cycle	Target Name	Rn	Delta Rn
1	A1	1	Target 1	0.736481	-0.0273019
1	A1	2	Target 1	0.756251	-0.00857916
1	A1	3	Target 1	0.765017	-0.000860522
1	A1	4	Target 1	0.765727	-0.00119853
1	A1	5	Target 1	0.771558	0.00358494
1	A1	6	Target 1	0.772094	0.00307355
1	A1	7	Target 1	0.769938	-0.000129653
1	A1	8	Target 1	0.766843	-0.00427282
1	A1	9	Target 1	0.767744	-0.00441872
1	A1	10	Target 1	0.777022	0.00381169
1	A1	11	Target 1	0.778327	0.00406895
1	A1	12	Target 1	0.772678	-0.00262744
1	A1	13	Target 1	0.770137	-0.00621634
1	A1	14	Target 1	0.774006	-0.00339428
1	A1	15	Target 1	0.777542	-0.000905952
1	A1	16	Target 1	0.787805	0.00830948
1	A1	17	Target 1	0.787058	0.00651509
1	A1	18	Target 1	0.78303	0.00143959
1	A1	19	Target 1	0.780235	-0.00240382
1	A1	20	Target 1	0.779311	-0.00437523
1	A1	21	Target 1	0.789942	0.00520862
1	A1	22	Target 1	0.806215	0.0204343
1	A1	23	Target 1	0.813124	0.0262957
1	A1	24	Target 1	0.848332	0.0604555
1	A1	25	Target 1	0.913085	0.124161
1	A1	26	Target 1	1.03788	0.247905
1	A1	27	Target 1	1.27558	0.484562
1	A1	28	Target 1	1.61131	0.819242
1	A1	29	Target 1	2.01596	1.22285
1	A1	30	Target 1	2.39539	1.60123
1	A1	31	Target 1	2.65799	1.86279
1	A1	32	Target 1	2.90116	2.1049
1	A1	33	Target 1	3.10086	2.30355
1	A1	34	Target 1	3.25589	2.45754
1	A1	35	Target 1	3.37523	2.57583
1	A1	36	Target 1	3.47521	2.67476
1	A1	37	Target 1	3.55681	2.75531
1	A1	38	Target 1	3.60088	2.79834
1	A1	39	Target 1	3.62915	2.82556
1	A1	40	Target 1	3.65144	2.84681
2	A2	1	Target 1	0.70829	-0.0524159
2	A2	2	Target 1	0.736722	-0.024537
2	A2	3	Target 1	0.749404	-0.0124082
2	A2	4	Target 1	0.759093	-0.00327201
2	A2	5	Target 1	0.768744	0.0058254
2	A2	6	Target 1	0.769451	0.00597961
2	A2	7	Target 1	0.769184	0.00515959
2	A2	8	Target 1	0.770199	0.00562083
2	A2	9	Target 1	0.771237	0.00610531
2	A2	10	Target 1	0.769686	0.00400129
2	A2	11	Target 1	0.765505	-0.000732795
2	A2	12	Target 1	0.75775	-0.00904101
2	A2	13	Target 1	0.754935	-0.0124091
2	A2	14	Target 1	0.761548	-0.00634905
2	A2	15	Target 1	0.773015	0.00456452
2	A2	16	Target 1	0.773995	0.0049913
2	A2	17	Target 1	0.77242	0.0028635
2	A2	18	Target 1	0.772061	0.00195073
2	A2	19	Target 1	0.769765	-0.000898119
2	A2	20	Target 1	0.769264	-0.00195179
2	A2	21	Target 1	0.780438	0.00866906
2	A2	22	Target 1	0.796516	0.0241932
2	A2	23	Target 1	0.82372	0.0508446
2	A2	24	Target 1	0.861562	0.0881329
2	A2	25	Target 1	0.938566	0.164584
2	A2	26	Target 1	1.0832	0.308662
2	A2	27	Target 1	1.32317	0.548083
2	A2	28	Target 1	1.68878	0.913136
2	A2	29	Target 1	2.12429	1.3481
2	A2	30	Target 1	2.50009	1.72334
2	A2	31	Target 1	2.78148	2.00418
2	A2	32	Target 1	3.03307	2.25521
2	A2	33	Target 1	3.24393	2.46552
2	A2	34	Target 1	3.41313	2.63417
2	A2	35	Target 1	3.52043	2.74092
2	A2	36	Target 1	3.61555	2.83548
2	A2	37	Target 1	3.72257	2.94195
2	A2	38	Target 1	3.79232	3.01115
2	A2	39	Target 1	3.79372	3.012
2	A2	40	Target 1	3.75769	2.97541
3	A3	1	Target 1	0.783927	-0.0576013
3	A3	2	Target 1	0.806657	-0.0350705
3	A3	3	Target 1	0.825938	-0.0159895
3	A3	4	Target 1	0.840498	-0.00162827
3	A3	5	Target 1	0.850802	0.0084755
3	A3	6	Target 1	0.849817	0.0072914
3	A3	7	Target 1	0.842649	-7.60874e-05
3	A3	8	Target 1	0.842875	-4.96166e-05
3	A3	9	Target 1	0.84365	0.000525932
3	A3	10	Target 1	0.847546	0.00422238
3	A3	11	Target 1	0.846389	0.00286608
3	A3	12	Target 1	0.846581	0.00285923
3	A3	13	Target 1	0.841674	-0.00224721
3	A3	14	Target 1	0.840431	-0.00368981
3	A3	15	Target 1	0.84872	0.00439991
3	A3	16	Target 1	0.844585	6.55307e-05
3	A3	17	Target 1	0.841353	-0.00336638
3	A3	18	Target 1	0.845532	0.000613012
3	A3	19	Target 1	0.843167	-0.00195093
3	A3	20	Target 1	0.842996	-0.00232119
3	A3	21	Target 1	0.851048	0.00553095
3	A3	22	Target 1	0.862076	0.0163595
3	A3	23	Target 1	0.89202	0.0461039
3	A3	24	Target 1	0.939595	0.0934799
3	A3	25	Target 1	1.00345	0.157133
3	A3	26	Target 1	1.13008	0.283562
3	A3	27	Target 1	1.36511	0.518401
3	A3	28	Target 1	1.73095	0.884041
3	A3	29	Target 1	2.17396	1.32684
3	A3	30	Target 1	2.55424	1.70693
3	A3	31	Target 1	2.84467	1.99716
3	A3	32	Target 1	3.1067	2.25899
3	A3	33	Target 1	3.34006	2.49215
3	A3	34	Target 1	3.52922	2.68111
3	A3	35	Target 1	3.6493	2.80099
3	A3	36	Target 1	3.74738	2.89888
3	A3	37	Target 1	3.8376	2.9889
3	A3	38	Target 1	3.8925	3.0436
3	A3	39	Target 1	3.9019	3.05279
3	A3	40	Target 1	3.89751	3.0482
4	A4	1	Target 1	0.824635	-0.0639648
4	A4	2	Target 1	0.85373	-0.0365354
4	A4	3	Target 1	0.871554	-0.020377
4	A4	4	Target 1	0.87859	-0.0150065
4	A4	5	Target 1	0.901236	0.00597385
4	A4	6	Target 1	0.904926	0.00799839
4	A4	7	Target 1	0.903918	0.00532458
4	A4	8	Target 1	0.904553	0.0042945
4	A4	9	Target 1	0.906516	0.00459217
4	A4	10	Target 1	0.909448	0.00585841
4	A4	11	Target 1	0.917201	0.0119459
4	A4	12	Target 1	0.915404	0.00848377
4	A4	13	Target 1	0.911595	0.00300902
4	A4	14	Target 1	0.908221	-0.00203043
4	A4	15	Target 1	0.907973	-0.00394409
4	A4	16	Target 1	0.912268	-0.00131528
4	A4	17	Target 1	0.915185	-6.38226e-05
4	A4	18	Target 1	0.917375	0.00046088
4	A4	19	Target 1	0.913643	-0.00493596
4	A4	20	Target 1	0.909977	-0.0102684
4	A4	21	Target 1	0.916587	-0.00532356
4	A4	22	Target 1	0.933706	0.0101295
4	A4	23	Target 1	0.956494	0.0312522
4	A4	24	Target 1	0.992006	0.0650993
4	A4	25	Target 1	1.06093	0.132357
4	A4	26	Target 1	1.1997	0.269466
4	A4	27	Target 1	1.4496	0.5177
4	A4	28	Target 1	1.81377	0.880198
4	A4	29	Target 1	2.25061	1.31537
4	A4	30	Target 1	2.64317	1.70627
4	A4	31	Target 1	2.94175	2.00319
4	A4	32	Target 1	3.20178	2.26155
4	A4	33	Target 1	3.41639	2.4745
4	A4	34	Target 1	3.58389	2.64032
4	A4	35	Target 1	3.70601	2.76078
4	A4	36	Target 1	3.81327	2.86638
4	A4	37	Target 1	3.91162	2.96306
4	A4	38	Target 1	3.97428	3.02406
4	A4	39	Target 1	4.004	3.05211
4	A4	40	Target 1	3.99896	3.04541
5	A5	1	Target 1	0.713106	-0.0601336
5	A5	2	Target 1	0.735625	-0.0389265
5	A5	3	Target 1	0.753346	-0.0225175
5	A5	4	Target 1	0.777849	0.000673792
5	A5	5	Target 1	0.785792	0.00730511
5	A5	6	Target 1	0.785302	0.00550369
5	A5	7	Target 1	0.786081	0.00497083
5	A5	8	Target 1	0.787576	0.00515341
5	A5	9	Target 1	0.790077	0.006343
5	A5	10	Target 1	0.783042	-0.00200349
5	A5	11	Target 1	0.779239	-0.0071184
5	A5	12	Target 1	0.788467	0.000797166
5	A5	13	Target 1	0.792762	0.0037808
5	A5	14	Target 1	0.793876	0.00358232
5	A5	15	Target 1	0.794946	0.0033404
5	A5	16	Target 1	0.79312	0.000202754
5	A5	17	Target 1	0.792495	-0.00173385
5	A5	18	Target 1	0.800899	0.00535857
5	A5	19	Target 1	0.792742	-0.00411034
5	A5	20	Target 1	0.788636	-0.00952821
5	A5	21	Target 1	0.80115	0.00167395
5	A5	22	Target 1	0.820403	0.0196145
5	A5	23	Target 1	0.849449	0.0473494
5	A5	24	Target 1	0.887833	0.0844212
5	A5	25	Target 1	0.95816	0.153437
5	A5	26	Target 1	1.10101	0.294973
5	A5	27	Target 1	1.36833	0.560982
5	A5	28	Target 1	1.73927	0.930616
5	A5	29	Target 1	2.19431	1.38434
5	A5	30	Target 1	2.58165	1.77037
5	A5	31	Target 1	2.87693	2.06434
5	A5	32	Target 1	3.1446	2.3307
5	A5	33	Target 1	3.36514	2.54993
5	A5	34	Target 1	3.54167	2.72514
5	A5	35	Target 1	3.67776	2.85992
5	A5	36	Target 1	3.78237	2.96322
5	A5	37	Target 1	3.8746	3.05414
5	A5	38	Target 1	3.92784	3.10607
5	A5	39	Target 1	3.95565	3.13256
5	A5	40	Target 1	3.9685	3.1441
6	A6	1	Target 1	0.694248	-0.0468931
6	A6	2	Target 1	0.715667	-0.0269857
6	A6	3	Target 1	0.728805	-0.0153602
6	A6	4	Target 1	0.743327	-0.00235074
6	A6	5	Target 1	0.751776	0.00458573
6	A6	6	Target 1	0.749378	0.000675591
6	A6	7	Target 1	0.753666	0.00345088
6	A6	8	Target 1	0.757138	0.00541114
6	A6	9	Target 1	0.757184	0.00394479
6	A6	10	Target 1	0.7588	0.00404783
6	A6	11	Target 1	0.758792	0.00252807
6	A6	12	Target 1	0.763479	0.00570242
6	A6	13	Target 1	0.762517	0.0032278
6	A6	14	Target 1	0.757877	-0.00292426
6	A6	15	Target 1	0.756983	-0.00533099
6	A6	16	Target 1	0.762372	-0.00145414
6	A6	17	Target 1	0.763985	-0.00135355
6	A6	18	Target 1	0.762208	-0.00464285
6	A6	19	Target 1	0.767585	-0.000778339
6	A6	20	Target 1	0.770496	0.000620803
6	A6	21	Target 1	0.781279	0.00989139
6	A6	22	Target 1	0.790894	0.0179936
6	A6	23	Target 1	0.823963	0.0495498
6	A6	24	Target 1	0.867309	0.0913844
6	A6	25	Target 1	0.953755	0.176317
6	A6	26	Target 1	1.12509	0.346137
6	A6	27	Target 1	1.40734	0.626879
6	A6	28	Target 1	1.80669	1.02471
6	A6	29	Target 1	2.26655	1.48307
6	A6	30	Target 1	2.64608	1.86108
6	A6	31	Target 1	2.92864	2.14213
6	A6	32	Target 1	3.18326	2.39523
6	A6	33	Target 1	3.38567	2.59613
6	A6	34	Target 1	3.54469	2.75364
6	A6	35	Target 1	3.65865	2.86609
6	A6	36	Target 1	3.75612	2.96205
6	A6	37	Target 1	3.85505	3.05947
6	A6	38	Target 1	3.90525	3.10815
6	A6	39	Target 1	3.91382	3.1152
6	A6	40	Target 1	3.92374	3.12361
7	A7	1	Target 1	0.759798	-0.0733429
7	A7	2	Target 1	0.788344	-0.0471352
7	A7	3	Target 1	0.820979	-0.016838
7	A7	4	Target 1	0.835138	-0.00501646
7	A7	5	Target 1	0.848584	0.00609119
7	A7	6	Target 1	0.851129	0.00629786
7	A7	7	Target 1	0.853808	0.00663894
7	A7	8	Target 1	0.850377	0.000870544
7	A7	9	Target 1	0.849984	-0.0018601
7	A7	10	Target 1	0.858326	0.00414402
7	A7	11	Target 1	0.860424	0.00390395
7	A7	12	Target 1	0.865167	0.0063092
7	A7	13	Target 1	0.863241	0.00204451
7	A7	14	Target 1	0.86645	0.00291601
7	A7	15	Target 1	0.86485	-0.00102181
7	A7	16	Target 1	0.861978	-0.00623189
7	A7	17	Target 1	0.864534	-0.00601329
7	A7	18	Target 1	0.872549	-0.000336764
7	A7	19	Target 1	0.875796	0.000572707
7	A7	20	Target 1	0.875091	-0.00247062
7	A7	21	Target 1	0.880133	0.000233362
7	A7	22	Target 1	0.894786	0.0125488
7	A7	23	Target 1	0.926607	0.0420322
7	A7	24	Target 1	0.975439	0.0885258
7	A7	25	Target 1	1.07962	0.190366
7	A7	26	Target 1	1.25072	0.359135
7	A7	27	Target 1	1.54377	0.649839
7	A7	28	Target 1	1.93324	1.03698
7	A7	29	Target 1	2.35002	1.45141
7	A7	30	Target 1	2.66944	1.7685
7	A7	31	Target 1	2.91891	2.01563
7	A7	32	Target 1	3.15705	2.25143
7	A7	33	Target 1	3.34582	2.43787
7	A7	34	Target 1	3.49444	2.58415
7	A7	35	Target 1	3.5932	2.68057
7	A7	36	Target 1	3.6966	2.78163
7	A7	37	Target 1	3.78051	2.86321
7	A7	38	Target 1	3.83458	2.91493
7	A7	39	Target 1	3.84876	2.92678
7	A7	40	Target 1	3.85173	2.92741
8	A8	1	Target 1	0.864195	-0.036615
8	A8	2	Target 1	0.884493	-0.017723
8	A8	3	Target 1	0.890218	-0.0134036
8	A8	4	Target 1	0.894291	-0.0107362
8	A8	5	Target 1	0.91203	0.00559687
8	A8	6	Target 1	0.91581	0.0079712
8	A8	7	Target 1	0.916843	0.00759763
8	A8	8	Target 1	0.916451	0.00580018
8	A8	9	Target 1	0.917532	0.00547519
8	A8	10	Target 1	0.917445	0.00398213
8	A8	11	Target 1	0.914658	-0.00021024
8	A8	12	Target 1	0.91065	-0.00562433
8	A8	13	Target 1	0.912231	-0.0054484
8	A8	14	Target 1	0.918782	-0.000303225
8	A8	15	Target 1	0.925967	0.00547584
8	A8	16	Target 1	0.923567	0.00166947
8	A8	17	Target 1	0.921923	-0.00137969
8	A8	18	Target 1	0.923769	-0.000939705
8	A8	19	Target 1	0.920591	-0.00552314
8	A8	20	Target 1	0.921398	-0.00612225
8	A8	21	Target 1	0.935421	0.00649526
8	A8	22	Target 1	0.942719	0.0123865
8	A8	23	Target 1	0.957094	0.0253557
8	A8	24	Target 1	0.998948	0.0658044
8	A8	25	Target 1	1.05722	0.12267
8	A8	26	Target 1	1.17623	0.240274
8	A8	27	Target 1	1.40698	0.469621
8	A8	28	Target 1	1.75124	0.812469
8	A8	29	Target 1	2.19075	1.25058
8	A8	30	Target 1	2.58842	1.64684
8	A8	31	Target 1	2.88414	1.94116
8	A8	32	Target 1	3.14933	2.20494
8	A8	33	Target 1	3.37115	2.42535
8	A8	34	Target 1	3.52054	2.57333
8	A8	35	Target 1	3.63283	2.68423
8	A8	36	Target 1	3.73852	2.7885
8	A8	37	Target 1	3.83455	2.88313
8	A8	38	Target 1	3.89561	2.94279
8	A8	39	Target 1	3.9236	2.96937
8	A8	40	Target 1	3.93647	2.98084
9	A9	1	Target 1	0.693928	-0.0425737
9	A9	2	Target 1	0.71628	-0.0224447
9	A9	3	Target 1	0.732867	-0.00807986
9	A9	4	Target 1	0.746473	0.0033043
9	A9	5	Target 1	0.752623	0.00723198
9	A9	6	Target 1	0.754768	0.00715494
9	A9	7	Target 1	0.751222	0.00138715
9	A9	8	Target 1	0.74686	-0.0051974
9	A9	9	Target 1	0.748044	-0.00623479
9	A9	10	Target 1	0.760507	0.00400544
9	A9	11	Target 1	0.761925	0.00320171
9	A9	12	Target 1	0.760558	-0.00038801
9	A9	13	Target 1	0.761232	-0.00193579
9	A9	14	Target 1	0.760955	-0.00443522
9	A9	15	Target 1	0.763855	-0.00375754
9	A9	16	Target 1	0.764104	-0.00573001
9	A9	17	Target 1	0.769176	-0.00288075
9	A9	18	Target 1	0.779139	0.00486067
9	A9	19	Target 1	0.780284	0.00378335
9	A9	20	Target 1	0.782433	0.00370983
9	A9	21	Target 1	0.786525	0.00557972
9	A9	22	Target 1	0.802746	0.0195784
9	A9	23	Target 1	0.834005	0.0486154
9	A9	24	Target 1	0.893587	0.105975
9	A9	25	Target 1	0.997238	0.207405
9	A9	26	Target 1	1.18358	0.391526
9	A9	27	Target 1	1.49938	0.7051
9	A9	28	Target 1	1.90265	1.10615
9	A9	29	Target 1	2.33041	1.53169
9	A9	30	Target 1	2.65239	1.85144
9	A9	31	Target 1	2.90535	2.10219
9	A9	32	Target 1	3.14154	2.33615
9	A9	33	Target 1	3.32233	2.51472
9	A9	34	Target 1	3.46958	2.65975
9	A9	35	Target 1	3.56146	2.7494
9	A9	36	Target 1	3.6367	2.82242
9	A9	37	Target 1	3.71288	2.89639
9	A9	38	Target 1	3.77332	2.9546
9	A9	39	Target 1	3.79342	2.97247
9	A9	40	Target 1	3.7976	2.97443
10	A10	1	Target 1	0.558755	-0.0324065
10	A10	2	Target 1	0.577967	-0.0153536
10	A10	3	Target 1	0.587308	-0.0081729
10	A10	4	Target 1	0.59095	-0.00669114
10	A10	5	Target 1	0.605511	0.00571055
10	A10	6	Target 1	0.607704	0.00574363
10	A10	7	Target 1	0.60729	0.00316977
10	A10	8	Target 1	0.607279	0.000998961
10	A10	9	Target 1	0.613488	0.00504837
10	A10	10	Target 1	0.614891	0.00429097
10	A10	11	Target 1	0.61142	-0.00134007
10	A10	12	Target 1	0.613144	-0.00177543
10	A10	13	Target 1	0.612718	-0.00436121
10	A10	14	Target 1	0.613422	-0.00581694
10	A10	15	Target 1	0.623632	0.00223331
10	A10	16	Target 1	0.625605	0.00204615
10	A10	17	Target 1	0.624911	-0.000807971
10	A10	18	Target 1	0.629494	0.00161537
10	A10	19	Target 1	0.629867	-0.000171709
10	A10	20	Target 1	0.630479	-0.00171971
10	A10	21	Target 1	0.639373	0.00501537
10	A10	22	Target 1	0.654608	0.0180905
10	A10	23	Target 1	0.684477	0.0457988
10	A10	24	Target 1	0.730024	0.0891862
10	A10	25	Target 1	0.814782	0.171785
10	A10	26	Target 1	0.990941	0.345784
10	A10	27	Target 1	1.28254	0.635223
10	A10	28	Target 1	1.68827	1.03879
10	A10	29	Target 1	2.15566	1.50403
10	A10	30	Target 1	2.53252	1.87873
10	A10	31	Target 1	2.81719	2.16124
10	A10	32	Target 1	3.07982	2.42171
10	A10	33	Target 1	3.28679	2.62652
10	A10	34	Target 1	3.43813	2.77569
10	A10	35	Target 1	3.54769	2.88309
10	A10	36	Target 1	3.65816	2.99141
10	A10	37	Target 1	3.76454	3.09563
10	A10	38	Target 1	3.82556	3.15449
10	A10	39	Target 1	3.84492	3.17168
10	A10	40	Target 1	3.85575	3.18036
11	A11	1
11	A11	2
11	A11	3
11	A11	4
11	A11	5
11	A11	6
11	A11	7
11	A11	8
11	A11	9
11	A11	10
11	A11	11
11	A11	12
11	A11	13
11	A11	14
11	A11	15
11	A11	16
11	A11	17
11	A11	18
11	A11	19
11	A11	20
11	A11	21
11	A11	22
11	A11	23
11	A11	24
11	A11	25
11	A11	26
11	A11	27
11	A11	28
11	A11	29
11	A11	30
11	A11	31
11	A11	32
11	A11	33
11	A11	34
11	A11	35
11	A11	36
11	A11	37
11	A11	38
11	A11	39
11	A11	40
12	A12	1
12	A12	2
12	A12	3
12	A12	4
12	A12	5
12	A12	6
12	A12	7
12	A12	8
12	A12	9
12	A12	10
12	A12	11
12	A12	12
12	A12	13
12	A12	14
12	A12	15
12	A12	16
12	A12	17
12	A12	18
12	A12	19
12	A12	20
12	A12	21
12	A12	22
12	A12	23
12	A12	24
12	A12	25
12	A12	26
12	A12	27
12	A12	28
12	A12	29
12	A12	30
12	A12	31
12	A12	32
12	A12	33
12	A12	34
12	A12	35
12	A12	36
12	A12	37
12	A12	38
12	A12	39
12	A12	40
13	B1	1	Target 1	0.744746	-0.048216
13	B1	2	Target 1	0.771562	-0.0219249
13	B1	3	Target 1	0.787191	-0.00682126
13	B1	4	Target 1	0.791976	-0.00256092
13	B1	5	Target 1	0.80554	0.010478
13	B1	6	Target 1	0.803027	0.00743931
13	B1	7	Target 1	0.790076	-0.00603607
13	B1	8	Target 1	0.791916	-0.00472104
13	B1	9	Target 1	0.796743	-0.000419755
13	B1	10	Target 1	0.791311	-0.00637649
13	B1	11	Target 1	0.79388	-0.00433273
13	B1	12	Target 1	0.800588	0.00185003
13	B1	13	Target 1	0.800568	0.00130486
13	B1	14	Target 1	0.808294	0.00850597
13	B1	15	Target 1	0.810873	0.0105597
13	B1	16	Target 1	0.80578	0.00494097
13	B1	17	Target 1	0.801735	0.000371113
13	B1	18	Target 1	0.79938	-0.00250853
13	B1	19	Target 1	0.796899	-0.00551543
13	B1	20	Target 1	0.796781	-0.00615776
13	B1	21	Target 1	0.804943	0.00147841
13	B1	22	Target 1	0.817188	0.0131981
13	B1	23	Target 1	0.832673	0.0281585
13	B1	24	Target 1	0.878069	0.0730297
13	B1	25	Target 1	0.947647	0.142082
13	B1	26	Target 1	1.07769	0.2716
13	B1	27	Target 1	1.31806	0.51144
13	B1	28	Target 1	1.65108	0.843939
13	B1	29	Target 1	2.05282	1.24515
13	B1	30	Target 1	2.39458	1.58639
13	B1	31	Target 1	2.64952	1.8408
13	B1	32	Target 1	2.87984	2.0706
13	B1	33	Target 1	3.07083	2.26107
13	B1	34	Target 1	3.22395	2.41366
13	B1	35	Target 1	3.33532	2.52451
13	B1	36	Target 1	3.43415	2.62281
13	B1	37	Target 1	3.52117	2.7093
13	B1	38	Target 1	3.59658	2.78419
13	B1	39	Target 1	3.61484	2.80192
13	B1	40	Target 1	3.62582	2.81237
14	B2	1	Target 1	0.694348	-0.0474334
14	B2	2	Target 1	0.713825	-0.029653
14	B2	3	Target 1	0.727098	-0.018076
14	B2	4	Target 1	0.733164	-0.0137054
14	B2	5	Target 1	0.75447	0.00590409
14	B2	6	Target 1	0.761337	0.0110756
14	B2	7	Target 1	0.762013	0.0100554
14	B2	8	Target 1	0.760697	0.0070429
14	B2	9	Target 1	0.759695	0.00434537
14	B2	10	Target 1	0.762793	0.00574679
14	B2	11	Target 1	0.764648	0.00590659
14	B2	12	Target 1	0.756728	-0.00370997
14	B2	13	Target 1	0.754535	-0.00759834
14	B2	14	Target 1	0.75943	-0.00439965
14	B2	15	Target 1	0.765928	0.00040269
14	B2	16	Target 1	0.771109	0.0038873
14	B2	17	Target 1	0.770703	0.00178581
14	B2	18	Target 1	0.770149	-0.000464681
14	B2	19	Target 1	0.768883	-0.0034265
14	B2	20	Target 1	0.769234	-0.00477195
14	B2	21	Target 1	0.778583	0.0028811
14	B2	22	Target 1	0.791287	0.0138891
14	B2	23	Target 1	0.815117	0.036023
14	B2	24	Target 1	0.863262	0.0824719
14	B2	25	Target 1	0.942713	0.160227
14	B2	26	Target 1	1.1017	0.317521
14	B2	27	Target 1	1.35943	0.573552
14	B2	28	Target 1	1.74093	0.953361
14	B2	29	Target 1	2.18983	1.40056
14	B2	30	Target 1	2.56837	1.77741
14	B2	31	Target 1	2.83468	2.04202
14	B2	32	Target 1	3.08787	2.29351
14	B2	33	Target 1	3.27174	2.47569
14	B2	34	Target 1	3.44241	2.64466
14	B2	35	Target 1	3.55532	2.75587
14	B2	36	Target 1	3.65168	2.85054
14	B2	37	Target 1	3.75272	2.94988
14	B2	38	Target 1	3.82846	3.02393
14	B2	39	Target 1	3.84656	3.04033
14	B2	40	Target 1	3.83412	3.0262
15	B3	1	Target 1	0.715524	-0.06332
15	B3	2	Target 1	0.742821	-0.0388896
15	B3	3	Target 1	0.771737	-0.0128413
15	B3	4	Target 1	0.78213	-0.00531448
15	B3	5	Target 1	0.789412	-0.000899989
15	B3	6	Target 1	0.791515	-0.00166359
15	B3	7	Target 1	0.795969	-7.63274e-05
15	B3	8	Target 1	0.80024	0.00132706
15	B3	9	Target 1	0.813831	0.0120514
15	B3	10	Target 1	0.816144	0.0114973
15	B3	11	Target 1	0.819329	0.0118155
15	B3	12	Target 1	0.815403	0.00502299
15	B3	13	Target 1	0.812398	-0.000849565
15	B3	14	Target 1	0.813171	-0.00294325
15	B3	15	Target 1	0.814526	-0.00445554
15	B3	16	Target 1	0.821923	7.50583e-05
15	B3	17	Target 1	0.823477	-0.00123774
15	B3	18	Target 1	0.822438	-0.00514424
15	B3	19	Target 1	0.824771	-0.00567818
15	B3	20	Target 1	0.829024	-0.00429209
15	B3	21	Target 1	0.83979	0.00360695
15	B3	22	Target 1	0.847384	0.00833431
15	B3	23	Target 1	0.860692	0.0187758
15	B3	24	Target 1	0.900016	0.0552325
15	B3	25	Target 1	0.982087	0.134436
15	B3	26	Target 1	1.11581	0.265295
15	B3	27	Target 1	1.35817	0.504787
15	B3	28	Target 1	1.71037	0.854119
15	B3	29	Target 1	2.16963	1.31051
15	B3	30	Target 1	2.57546	1.71347
15	B3	31	Target 1	2.88029	2.01544
15	B3	32	Target 1	3.1642	2.29648
15	B3	33	Target 1	3.38728	2.51669
15	B3	34	Target 1	3.56283	2.68938
15	B3	35	Target 1	3.68342	2.8071
15	B3	36	Target 1	3.79235	2.91316
15	B3	37	Target 1	3.88124	2.99919
15	B3	38	Target 1	3.953	3.06808
15	B3	39	Target 1	3.99385	3.10607
15	B3	40	Target 1	4.00659	3.11593
16	B4	1	Target 1	0.823715	-0.066776
16	B4	2	Target 1	0.848686	-0.0444071
16	B4	3	Target 1	0.880852	-0.0148431
16	B4	4	Target 1	0.897565	-0.000732636
16	B4	5	Target 1	0.905003	0.00410305
16	B4	6	Target 1	0.905184	0.00168186
16	B4	7	Target 1	0.907864	0.00175949
16	B4	8	Target 1	0.910269	0.00156239
16	B4	9	Target 1	0.915726	0.00441658
16	B4	10	Target 1	0.913545	-0.000366382
16	B4	11	Target 1	0.918512	0.00199833
16	B4	12	Target 1	0.924553	0.0054367
16	B4	13	Target 1	0.92819	0.00647181
16	B4	14	Target 1	0.923004	-0.00131599
16	B4	15	Target 1	0.92716	0.000237617
16	B4	16	Target 1	0.92888	-0.00064517
16	B4	17	Target 1	0.930849	-0.00127869
16	B4	18	Target 1	0.935384	0.000654901
16	B4	19	Target 1	0.934788	-0.00254382
16	B4	20	Target 1	0.933337	-0.00659692
16	B4	21	Target 1	0.939399	-0.00313739
16	B4	22	Target 1	0.953827	0.00868878
16	B4	23	Target 1	0.973914	0.0261736
16	B4	24	Target 1	1.01361	0.0632638
16	B4	25	Target 1	1.09202	0.139073
16	B4	26	Target 1	1.22705	0.271502
16	B4	27	Target 1	1.47488	0.516735
16	B4	28	Target 1	1.83878	0.878027
16	B4	29	Target 1	2.28071	1.31736
16	B4	30	Target 1	2.68106	1.7151
16	B4	31	Target 1	2.97192	2.00336
16	B4	32	Target 1	3.22622	2.25506
16	B4	33	Target 1	3.44787	2.47411
16	B4	34	Target 1	3.63493	2.65857
16	B4	35	Target 1	3.74869	2.76972
16	B4	36	Target 1	3.85082	2.86925
16	B4	37	Target 1	3.95183	2.96766
16	B4	38	Target 1	4.00286	3.01608
16	B4	39	Target 1	4.032	3.04262
16	B4	40	Target 1	4.05113	3.05915
17	B5	1	Target 1	0.698772	-0.053165
17	B5	2	Target 1	0.72375	-0.0304258
17	B5	3	Target 1	0.750322	-0.00609177
17	B5	4	Target 1	0.755153	-0.00349933
17	B5	5	Target 1	0.761011	0.000120273
17	B5	6	Target 1	0.763019	-0.000109925
17	B5	7	Target 1	0.769872	0.00450514
17	B5	8	Target 1	0.772919	0.00531343
17	B5	9	Target 1	0.776381	0.00653687
17	B5	10	Target 1	0.775213	0.0031307
17	B5	11	Target 1	0.775155	0.000834846
17	B5	12	Target 1	0.780218	0.00365903
17	B5	13	Target 1	0.777374	-0.00142358
17	B5	14	Target 1	0.776612	-0.00442343
17	B5	15	Target 1	0.783026	-0.000248308
17	B5	16	Target 1	0.78187	-0.00364244
17	B5	17	Target 1	0.779963	-0.00778783
17	B5	18	Target 1	0.78057	-0.00941903
17	B5	19	Target 1	0.793017	0.000789749
17	B5	20	Target 1	0.796908	0.00244222
17	B5	21	Target 1	0.806017	0.00931338
17	B5	22	Target 1	0.810083	0.0111404
17	B5	23	Target 1	0.835222	0.0340416
17	B5	24	Target 1	0.882469	0.0790498
17	B5	25	Target 1	0.962268	0.156611
17	B5	26	Target 1	1.11368	0.305788
17	B5	27	Target 1	1.37604	0.565908
17	B5	28	Target 1	1.7637	0.951326
17	B5	29	Target 1	2.22558	1.41097
17	B5	30	Target 1	2.62319	1.80634
17	B5	31	Target 1	2.92035	2.10126
17	B5	32	Target 1	3.19038	2.36905
17	B5	33	Target 1	3.41397	2.59041
17	B5	34	Target 1	3.59511	2.76931
17	B5	35	Target 1	3.71189	2.88385
17	B5	36	Target 1	3.80792	2.97764
17	B5	37	Target 1	3.90067	3.06816
17	B5	38	Target 1	3.96102	3.12627
17	B5	39	Target 1	3.98168	3.14469
17	B5	40	Target 1	3.97143	3.13219
18	B6	1	Target 1	0.670734	-0.0533621
18	B6	2	Target 1	0.694945	-0.0316617
18	B6	3	Target 1	0.720953	-0.00816413
18	B6	4	Target 1	0.726529	-0.00509886
18	B6	5	Target 1	0.734084	-5.41877e-05
18	B6	6	Target 1	0.735472	-0.00117722
18	B6	7	Target 1	0.738634	-0.000525644
18	B6	8	Target 1	0.740162	-0.00150831
18	B6	9	Target 1	0.747115	0.00293383
18	B6	10	Target 1	0.756777	0.0100856
18	B6	11	Target 1	0.755776	0.00657348
18	B6	12	Target 1	0.754124	0.00241109
18	B6	13	Target 1	0.76016	0.00593632
18	B6	14	Target 1	0.763215	0.00648156
18	B6	15	Target 1	0.765715	0.00647028
18	B6	16	Target 1	0.760219	-0.00153596
18	B6	17	Target 1	0.754291	-0.00997445
18	B6	18	Target 1	0.753923	-0.0128534
18	B6	19	Target 1	0.766342	-0.00294442
18	B6	20	Target 1	0.77352	0.00172284
18	B6	21	Target 1	0.786087	0.0117793
18	B6	22	Target 1	0.796385	0.019567
18	B6	23	Target 1	0.8125	0.0331712
18	B6	24	Target 1	0.86097	0.0791301
18	B6	25	Target 1	0.950434	0.166084
18	B6	26	Target 1	1.11293	0.326069
18	B6	27	Target 1	1.39966	0.610292
18	B6	28	Target 1	1.80581	1.01393
18	B6	29	Target 1	2.27395	1.47956
18	B6	30	Target 1	2.6612	1.8643
18	B6	31	Target 1	2.94824	2.14882
18	B6	32	Target 1	3.20768	2.40576
18	B6	33	Target 1	3.41622	2.61179
18	B6	34	Target 1	3.58053	2.77359
18	B6	35	Target 1	3.69934	2.88989
18	B6	36	Target 1	3.80906	2.99709
18	B6	37	Target 1	3.89773	3.08325
18	B6	38	Target 1	3.95556	3.13858
18	B6	39	Target 1	3.98997	3.17047
18	B6	40	Target 1	3.99449	3.17248
19	B7	1	Target 1	0.779776	-0.0784674
19	B7	2	Target 1	0.807629	-0.0538789
19	B7	3	Target 1	0.849134	-0.0156384
19	B7	4	Target 1	0.860984	-0.00705328
19	B7	5	Target 1	0.874704	0.00340241
19	B7	6	Target 1	0.882889	0.00832233
19	B7	7	Target 1	0.882427	0.0045957
19	B7	8	Target 1	0.881921	0.000825679
19	B7	9	Target 1	0.888226	0.00386549
19	B7	10	Target 1	0.891467	0.00384215
19	B7	11	Target 1	0.89208	0.00119085
19	B7	12	Target 1	0.8988	0.00464551
19	B7	13	Target 1	0.900917	0.00349844
19	B7	14	Target 1	0.904172	0.00348846
19	B7	15	Target 1	0.901206	-0.00274168
19	B7	16	Target 1	0.901548	-0.00566437
19	B7	17	Target 1	0.913358	0.00288053
19	B7	18	Target 1	0.912876	-0.000865594
19	B7	19	Target 1	0.913722	-0.00328456
19	B7	20	Target 1	0.914961	-0.00530971
19	B7	21	Target 1	0.929287	0.00575109
19	B7	22	Target 1	0.947335	0.0205347
19	B7	23	Target 1	0.974346	0.0442811
19	B7	24	Target 1	1.03713	0.103803
19	B7	25	Target 1	1.14236	0.205768
19	B7	26	Target 1	1.33028	0.390419
19	B7	27	Target 1	1.65923	0.71611
19	B7	28	Target 1	2.06957	1.12318
19	B7	29	Target 1	2.51241	1.56276
19	B7	30	Target 1	2.84174	1.88883
19	B7	31	Target 1	3.09854	2.14236
19	B7	32	Target 1	3.34566	2.38622
19	B7	33	Target 1	3.53806	2.57535
19	B7	34	Target 1	3.6876	2.72163
19	B7	35	Target 1	3.77907	2.80983
19	B7	36	Target 1	3.89062	2.91811
19	B7	37	Target 1	3.97383	2.99806
19	B7	38	Target 1	4.02921	3.05018
19	B7	39	Target 1	4.0514	3.0691
19	B7	40	Target 1	4.06474	3.07918
20	B8	1	Target 1	0.713369	-0.0534699
20	B8	2	Target 1	0.738992	-0.0317689
20	B8	3	Target 1	0.757257	-0.0174262
20	B8	4	Target 1	0.77233	-0.00627603
20	B8	5	Target 1	0.78713	0.00460183
20	B8	6	Target 1	0.790102	0.00365168
20	B8	7	Target 1	0.794999	0.00462712
20	B8	8	Target 1	0.797201	0.00290688
20	B8	9	Target 1	0.805535	0.00731913
20	B8	10	Target 1	0.802758	0.000619873
20	B8	11	Target 1	0.801932	-0.004129
20	B8	12	Target 1	0.815507	0.00552387
20	B8	13	Target 1	0.822535	0.00862993
20	B8	14	Target 1	0.826777	0.00894972
20	B8	15	Target 1	0.823508	0.00175909
20	B8	16	Target 1	0.820695	-0.00497682
20	B8	17	Target 1	0.823838	-0.00575549
20	B8	18	Target 1	0.835456	0.00194032
20	B8	19	Target 1	0.835564	-0.00187413
20	B8	20	Target 1	0.831268	-0.0100918
20	B8	21	Target 1	0.83404	-0.0112419
20	B8	22	Target 1	0.852946	0.00374179
20	B8	23	Target 1	0.871915	0.0187883
20	B8	24	Target 1	0.909889	0.0528399
20	B8	25	Target 1	0.98407	0.1231
20	B8	26	Target 1	1.11499	0.250093
20	B8	27	Target 1	1.34271	0.473899
20	B8	28	Target 1	1.69519	0.82245
20	B8	29	Target 1	2.16184	1.28518
20	B8	30	Target 1	2.58896	1.70838
20	B8	31	Target 1	2.90978	2.02528
20	B8	32	Target 1	3.17566	2.28723
20	B8	33	Target 1	3.39803	2.50568
20	B8	34	Target 1	3.58933	2.69306
20	B8	35	Target 1	3.70611	2.80592
20	B8	36	Target 1	3.81	2.90588
20	B8	37	Target 1	3.90933	3.0013
20	B8	38	Target 1	3.97023	3.05828
20	B8	39	Target 1	3.99095	3.07507
20	B8	40	Target 1	3.98847	3.06866
21	B9	1	Target 1	0.662752	-0.047627
21	B9	2	Target 1	0.686642	-0.0260987
21	B9	3	Target 1	0.708789	-0.0063133
21	B9	4	Target 1	0.715858	-0.00160571
21	B9	5	Target 1	0.726837	0.0070123
21	B9	6	Target 1	0.727303	0.00511683
21	B9	7	Target 1	0.726608	0.00206025
21	B9	8	Target 1	0.731247	0.0043374
21	B9	9	Target 1	0.730209	0.000937869
21	B9	10	Target 1	0.727354	-0.0042783
21	B9	11	Target 1	0.727571	-0.00642274
21	B9	12	Target 1	0.732336	-0.00401958
21	B9	13	Target 1	0.734062	-0.00465507
21	B9	14	Target 1	0.7473	0.00622088
21	B9	15	Target 1	0.746836	0.0033954
21	B9	16	Target 1	0.7435	-0.00230184
21	B9	17	Target 1	0.745427	-0.00273598
21	B9	18	Target 1	0.747497	-0.00302756
21	B9	19	Target 1	0.754433	0.00154682
21	B9	20	Target 1	0.75998	0.00473234
21	B9	21	Target 1	0.765473	0.00786417
21	B9	22	Target 1	0.781318	0.0213467
21	B9	23	Target 1	0.809231	0.0468987
21	B9	24	Target 1	0.868935	0.104241
21	B9	25	Target 1	0.978492	0.211436
21	B9	26	Target 1	1.15012	0.380707
21	B9	27	Target 1	1.45626	0.684485
21	B9	28	Target 1	1.86499	1.09085
21	B9	29	Target 1	2.31496	1.53846
21	B9	30	Target 1	2.65269	1.87383
21	B9	31	Target 1	2.90419	2.12296
21	B9	32	Target 1	3.13225	2.34867
21	B9	33	Target 1	3.32911	2.54316
21	B9	34	Target 1	3.47738	2.68908
21	B9	35	Target 1	3.57009	2.77942
21	B9	36	Target 1	3.66631	2.87328
21	B9	37	Target 1	3.7738	2.9784
21	B9	38	Target 1	3.82471	3.02695
21	B9	39	Target 1	3.82914	3.02902
21	B9	40	Target 1	3.81655	3.01408
22	B10	1	Target 1	0.570276	-0.0529451
22	B10	2	Target 1	0.597245	-0.0275818
22	B10	3	Target 1	0.617653	-0.00877925
22	B10	4	Target 1	0.626225	-0.00181285
22	B10	5	Target 1	0.629688	4.44692e-05
22	B10	6	Target 1	0.628655	-0.00259377
22	B10	7	Target 1	0.633274	0.00041923
22	B10	8	Target 1	0.638897	0.00443663
22	B10	9	Target 1	0.641521	0.00545543
22	B10	10	Target 1	0.641432	0.0037605
22	B10	11	Target 1	0.644611	0.00533446
22	B10	12	Target 1	0.647757	0.00687409
22	B10	13	Target 1	0.648127	0.00563895
22	B10	14	Target 1	0.643468	-0.000625396
22	B10	15	Target 1	0.63947	-0.00622873
22	B10	16	Target 1	0.641983	-0.00532138
22	B10	17	Target 1	0.643134	-0.00577588
22	B10	18	Target 1	0.643493	-0.00702277
22	B10	19	Target 1	0.654795	0.00267358
22	B10	20	Target 1	0.65725	0.00352269
22	B10	21	Target 1	0.666935	0.0116021
22	B10	22	Target 1	0.677566	0.0206273
22	B10	23	Target 1	0.702133	0.0435889
22	B10	24	Target 1	0.746832	0.0866827
22	B10	25	Target 1	0.82793	0.166175
22	B10	26	Target 1	0.992786	0.329426
22	B10	27	Target 1	1.27959	0.614624
22	B10	28	Target 1	1.66349	0.996914
22	B10	29	Target 1	2.09935	1.43118
22	B10	30	Target 1	2.44967	1.77988
22	B10	31	Target 1	2.70703	2.03564
22	B10	32	Target 1	2.93564	2.26264
22	B10	33	Target 1	3.13996	2.46536
22	B10	34	Target 1	3.3135	2.63729
22	B10	35	Target 1	3.42376	2.74595
22	B10	36	Target 1	3.51983	2.84041
22	B10	37	Target 1	3.61014	2.92912
22	B10	38	Target 1	3.66427	2.98165
22	B10	39	Target 1	3.69595	3.01172
22	B10	40	Target 1	3.70804	3.0222
23	B11	1
23	B11	2
23	B11	3
23	B11	4
23	B11	5
23	B11	6
23	B11	7
23	B11	8
23	B11	9
23	B11	10
23	B11	11
23	B11	12
23	B11	13
23	B11	14
23	B11	15
23	B11	16
23	B11	17
23	B11	18
23	B11	19
23	B11	20
23	B11	21
23	B11	22
23	B11	23
23	B11	24
23	B11	25
23	B11	26
23	B11	27
23	B11	28
23	B11	29
23	B11	30
23	B11	31
23	B11	32
23	B11	33
23	B11	34
23	B11	35
23	B11	36
23	B11	37
23	B11	38
23	B11	39
23	B11	40
24	B12	1
24	B12	2
24	B12	3
24	B12	4
24	B12	5
24	B12	6
24	B12	7
24	B12	8
24	B12	9
24	B12	10
24	B12	11
24	B12	12
24	B12	13
24	B12	14
24	B12	15
24	B12	16
24	B12	17
24	B12	18
24	B12	19
24	B12	20
24	B12	21
24	B12	22
24	B12	23
24	B12	24
24	B12	25
24	B12	26
24	B12	27
24	B12	28
24	B12	29
24	B12	30
24	B12	31
24	B12	32
24	B12	33
24	B12	34
24	B12	35
24	B12	36
24	B12	37
24	B12	38
24	B12	39
24	B12	40
25	C1	1	Target 1	0.708346	-0.0468839
25	C1	2	Target 1	0.735759	-0.0205835
25	C1	3	Target 1	0.752578	-0.00487809
25	C1	4	Target 1	0.760876	0.00230664
25	C1	5	Target 1	0.771256	0.0115736
25	C1	6	Target 1	0.770059	0.0092626
25	C1	7	Target 1	0.763427	0.00151828
25	C1	8	Target 1	0.761737	-0.00128542
25	C1	9	Target 1	0.762817	-0.00131827
25	C1	10	Target 1	0.763067	-0.00218195
25	C1	11	Target 1	0.760983	-0.00537898
25	C1	12	Target 1	0.758796	-0.00867959
25	C1	13	Target 1	0.760458	-0.00813053
25	C1	14	Target 1	0.764322	-0.0053802
25	C1	15	Target 1	0.767983	-0.00283211
25	C1	16	Target 1	0.774681	0.00275248
25	C1	17	Target 1	0.773236	0.000193935
25	C1	18	Target 1	0.771908	-0.00224706
25	C1	19	Target 1	0.773705	-0.00156329
25	C1	20	Target 1	0.783067	0.00668545
25	C1	21	Target 1	0.787077	0.00958252
25	C1	22	Target 1	0.794792	0.0161843
25	C1	23	Target 1	0.810403	0.0306815
25	C1	24	Target 1	0.845932	0.0650972
25	C1	25	Target 1	0.921858	0.13991
25	C1	26	Target 1	1.03473	0.25167
25	C1	27	Target 1	1.25875	0.474578
25	C1	28	Target 1	1.58873	0.803446
25	C1	29	Target 1	2.00832	1.22192
25	C1	30	Target 1	2.37849	1.59098
25	C1	31	Target 1	2.66249	1.87387
25	C1	32	Target 1	2.90368	2.11394
25	C1	33	Target 1	3.10372	2.31286
25	C1	34	Target 1	3.27376	2.4818
25	C1	35	Target 1	3.39331	2.60023
25	C1	36	Target 1	3.48229	2.6881
25	C1	37	Target 1	3.57703	2.78173
25	C1	38	Target 1	3.63933	2.84291
25	C1	39	Target 1	3.65563	2.8581
25	C1	40	Target 1	3.65608	2.85743
26	C2	1	Target 1	0.707795	-0.047472
26	C2	2	Target 1	0.733191	-0.0234598
26	C2	3	Target 1	0.753139	-0.00489584
26	C2	4	Target 1	0.760195	0.00077658
26	C2	5	Target 1	0.767282	0.00648
26	C2	6	Target 1	0.764379	0.00219368
26	C2	7	Target 1	0.762037	-0.00153242
26	C2	8	Target 1	0.761891	-0.00306173
26	C2	9	Target 1	0.762399	-0.00393777
26	C2	10	Target 1	0.764955	-0.00276514
26	C2	11	Target 1	0.773086	0.00398142
26	C2	12	Target 1	0.771011	0.000523131
26	C2	13	Target 1	0.772906	0.00103463
26	C2	14	Target 1	0.773862	0.000606277
26	C2	15	Target 1	0.77347	-0.0011686
26	C2	16	Target 1	0.776125	0.000102019
26	C2	17	Target 1	0.785531	0.00812501
26	C2	18	Target 1	0.781025	0.00223449
26	C2	19	Target 1	0.776388	-0.00378549
26	C2	20	Target 1	0.776647	-0.00491026
26	C2	21	Target 1	0.785988	0.00304705
26	C2	22	Target 1	0.794803	0.0104777
26	C2	23	Target 1	0.830599	0.0448909
26	C2	24	Target 1	0.871278	0.0841861
26	C2	25	Target 1	0.959211	0.170735
26	C2	26	Target 1	1.08717	0.297306
26	C2	27	Target 1	1.3513	0.560055
26	C2	28	Target 1	1.72975	0.937125
26	C2	29	Target 1	2.17495	1.38093
26	C2	30	Target 1	2.54459	1.74919
26	C2	31	Target 1	2.83578	2.03901
26	C2	32	Target 1	3.08331	2.28515
26	C2	33	Target 1	3.30241	2.50287
26	C2	34	Target 1	3.47101	2.67008
26	C2	35	Target 1	3.57775	2.77543
26	C2	36	Target 1	3.67194	2.86825
26	C2	37	Target 1	3.7684	2.96332
26	C2	38	Target 1	3.82961	3.02315
26	C2	39	Target 1	3.87049	3.06264
26	C2	40	Target 1	3.8731	3.06386
27	C3	1	Target 1	0.741241	-0.0556106
27	C3	2	Target 1	0.762318	-0.0361904
27	C3	3	Target 1	0.786846	-0.0133179
27	C3	4	Target 1	0.793553	-0.00826705
27	C3	5	Target 1	0.800072	-0.00340453
27	C3	6	Target 1	0.803391	-0.00174196
27	C3	7	Target 1	0.814931	0.00814183
27	C3	8	Target 1	0.820038	0.0115934
27	C3	9	Target 1	0.821027	0.0109255
27	C3	10	Target 1	0.817724	0.00596694
27	C3	11	Target 1	0.816177	0.00276399
27	C3	12	Target 1	0.814877	-0.000192851
27	C3	13	Target 1	0.817801	0.00107586
27	C3	14	Target 1	0.81947	0.00108834
27	C3	15	Target 1	0.819058	-0.000980208
27	C3	16	Target 1	0.821579	-0.000115259
27	C3	17	Target 1	0.819592	-0.00375773
27	C3	18	Target 1	0.820065	-0.0049411
27	C3	19	Target 1	0.825103	-0.00155988
27	C3	20	Target 1	0.825041	-0.00327748
27	C3	21	Target 1	0.827179	-0.00279614
27	C3	22	Target 1	0.840979	0.00934803
27	C3	23	Target 1	0.850611	0.017324
27	C3	24	Target 1	0.890545	0.0556015
27	C3	25	Target 1	0.954626	0.118026
27	C3	26	Target 1	1.07661	0.238354
27	C3	27	Target 1	1.31729	0.477376
27	C3	28	Target 1	1.66503	0.823461
27	C3	29	Target 1	2.09866	1.25543
27	C3	30	Target 1	2.49693	1.65205
27	C3	31	Target 1	2.80074	1.9542
27	C3	32	Target 1	3.05995	2.21176
27	C3	33	Target 1	3.28681	2.43696
27	C3	34	Target 1	3.46998	2.61848
27	C3	35	Target 1	3.59925	2.74609
27	C3	36	Target 1	3.71372	2.85891
27	C3	37	Target 1	3.81249	2.95602
27	C3	38	Target 1	3.86566	3.00753
27	C3	39	Target 1	3.89051	3.03072
27	C3	40	Target 1	3.90437	3.04293
28	C4	1	Target 1	0.766475	-0.0796026
28	C4	2	Target 1	0.795992	-0.0523867
28	C4	3	Target 1	0.827719	-0.0229604
28	C4	4	Target 1	0.849334	-0.00364583
28	C4	5	Target 1	0.864884	0.00960335
28	C4	6	Target 1	0.866195	0.00861273
28	C4	7	Target 1	0.866536	0.00665295
28	C4	8	Target 1	0.866048	0.00386496
28	C4	9	Target 1	0.869361	0.00487706
28	C4	10	Target 1	0.868526	0.0017408
28	C4	11	Target 1	0.869084	-1.42848e-06
28	C4	12	Target 1	0.872334	0.000947255
28	C4	13	Target 1	0.871287	-0.0024006
28	C4	14	Target 1	0.873702	-0.00228644
28	C4	15	Target 1	0.877941	-0.000348026
28	C4	16	Target 1	0.883234	0.0026442
28	C4	17	Target 1	0.880989	-0.00190093
28	C4	18	Target 1	0.885925	0.000733488
28	C4	19	Target 1	0.885956	-0.00153564
28	C4	20	Target 1	0.885195	-0.00459752
28	C4	21	Target 1	0.898743	0.00664971
28	C4	22	Target 1	0.912732	0.0183381
28	C4	23	Target 1	0.932072	0.0353772
28	C4	24	Target 1	0.966745	0.0677494
28	C4	25	Target 1	1.03622	0.134923
28	C4	26	Target 1	1.17446	0.270867
28	C4	27	Target 1	1.41865	0.512751
28	C4	28	Target 1	1.77425	0.866054
28	C4	29	Target 1	2.22185	1.31135
28	C4	30	Target 1	2.61751	1.70471
28	C4	31	Target 1	2.92054	2.00544
28	C4	32	Target 1	3.17951	2.2621
28	C4	33	Target 1	3.39544	2.47574
28	C4	34	Target 1	3.58762	2.66562
28	C4	35	Target 1	3.71571	2.79141
28	C4	36	Target 1	3.83151	2.9049
28	C4	37	Target 1	3.93728	3.00838
28	C4	38	Target 1	3.99717	3.06596
28	C4	39	Target 1	4.01271	3.0792
28	C4	40	Target 1	4.00851	3.0727
29	C5	1	Target 1	0.848664	-0.0563353
29	C5	2	Target 1	0.873321	-0.0350051
29	C5	3	Target 1	0.896161	-0.0154916
29	C5	4	Target 1	0.905428	-0.00955116
29	C5	5	Target 1	0.922817	0.00451244
29	C5	6	Target 1	0.927335	0.00570346
29	C5	7	Target 1	0.928075	0.0031171
29	C5	8	Target 1	0.929399	0.00111527
29	C5	9	Target 1	0.938721	0.00711067
29	C5	10	Target 1	0.94292	0.00798334
29	C5	11	Target 1	0.939852	0.00158865
29	C5	12	Target 1	0.939048	-0.00254105
29	C5	13	Target 1	0.941641	-0.00327455
29	C5	14	Target 1	0.951951	0.00370903
29	C5	15	Target 1	0.956356	0.00478698
29	C5	16	Target 1	0.961056	0.00616123
29	C5	17	Target 1	0.962938	0.00471707
29	C5	18	Target 1	0.95993	-0.00161795
29	C5	19	Target 1	0.961216	-0.00365816
29	C5	20	Target 1	0.961375	-0.00682519
29	C5	21	Target 1	0.963981	-0.00754558
29	C5	22	Target 1	0.976035	0.00118192
29	C5	23	Target 1	1.00296	0.0247846
29	C5	24	Target 1	1.0393	0.057792
29	C5	25	Target 1	1.10842	0.123585
29	C5	26	Target 1	1.25463	0.266468
29	C5	27	Target 1	1.52244	0.530956
29	C5	28	Target 1	1.8869	0.892085
29	C5	29	Target 1	2.33659	1.33845
29	C5	30	Target 1	2.72792	1.72646
29	C5	31	Target 1	3.02901	2.02422
29	C5	32	Target 1	3.28139	2.27327
29	C5	33	Target 1	3.50067	2.48923
29	C5	34	Target 1	3.67649	2.66172
29	C5	35	Target 1	3.78881	2.77071
29	C5	36	Target 1	3.88701	2.86559
29	C5	37	Target 1	3.9963	2.97155
29	C5	38	Target 1	4.05453	3.02645
29	C5	39	Target 1	4.07837	3.04697
29	C5	40	Target 1	4.09337	3.05864
30	C6	1	Target 1	0.683019	-0.0590701
30	C6	2	Target 1	0.705696	-0.038902
30	C6	3	Target 1	0.734262	-0.0128452
30	C6	4	Target 1	0.746627	-0.00298944
30	C6	5	Target 1	0.760252	0.00812693
30	C6	6	Target 1	0.761596	0.006962
30	C6	7	Target 1	0.762459	0.00531595
30	C6	8	Target 1	0.764567	0.00491497
30	C6	9	Target 1	0.76148	-0.00068132
30	C6	10	Target 1	0.758339	-0.0063312
30	C6	11	Target 1	0.762335	-0.0048442
30	C6	12	Target 1	0.767703	-0.00198545
30	C6	13	Target 1	0.774443	0.00224563
30	C6	14	Target 1	0.7806	0.0058936
30	C6	15	Target 1	0.780192	0.00297672
30	C6	16	Target 1	0.779248	-0.000476732
30	C6	17	Target 1	0.777521	-0.00471195
30	C6	18	Target 1	0.785002	0.000259657
30	C6	19	Target 1	0.785838	-0.0014131
30	C6	20	Target 1	0.789343	-0.000416883
30	C6	21	Target 1	0.798508	0.00623856
30	C6	22	Target 1	0.810664	0.0158853
30	C6	23	Target 1	0.835524	0.0382366
30	C6	24	Target 1	0.885644	0.0858474
30	C6	25	Target 1	0.984018	0.181713
30	C6	26	Target 1	1.1534	0.348588
30	C6	27	Target 1	1.45334	0.646019
30	C6	28	Target 1	1.85624	1.0464
30	C6	29	Target 1	2.33123	1.51889
30	C6	30	Target 1	2.71256	1.89771
30	C6	31	Target 1	3.00135	2.18399
30	C6	32	Target 1	3.26538	2.44551
30	C6	33	Target 1	3.47789	2.65552
30	C6	34	Target 1	3.63113	2.80625
30	C6	35	Target 1	3.75003	2.92264
30	C6	36	Target 1	3.86763	3.03773
30	C6	37	Target 1	3.9629	3.13049
30	C6	38	Target 1	4.01984	3.18492
30	C6	39	Target 1	4.04562	3.20819
30	C6	40	Target 1	4.05353	3.21359
31	C7	1	Target 1	0.783097	-0.0712151
31	C7	2	Target 1	0.813	-0.0446721
31	C7	3	Target 1	0.838247	-0.0227843
31	C7	4	Target 1	0.858199	-0.0061916
31	C7	5	Target 1	0.878958	0.0112082
31	C7	6	Target 1	0.879566	0.00845642
31	C7	7	Target 1	0.878232	0.00376268
31	C7	8	Target 1	0.878736	0.000907614
31	C7	9	Target 1	0.886941	0.00575353
31	C7	10	Target 1	0.889086	0.00453873
31	C7	11	Target 1	0.890107	0.00220044
31	C7	12	Target 1	0.892399	0.00113304
31	C7	13	Target 1	0.893946	-0.000679356
31	C7	14	Target 1	0.899578	0.00159331
31	C7	15	Target 1	0.902303	0.000958283
31	C7	16	Target 1	0.908381	0.00367709
31	C7	17	Target 1	0.906556	-0.00150768
31	C7	18	Target 1	0.903684	-0.00773917
31	C7	19	Target 1	0.913014	-0.00176773
31	C7	20	Target 1	0.914622	-0.00351951
31	C7	21	Target 1	0.923886	0.0023851
31	C7	22	Target 1	0.949567	0.0247061
31	C7	23	Target 1	0.975474	0.0472544
31	C7	24	Target 1	1.02493	0.093348
31	C7	25	Target 1	1.12396	0.189019
31	C7	26	Target 1	1.31753	0.379237
31	C7	27	Target 1	1.63599	0.694335
31	C7	28	Target 1	2.03481	1.0898
31	C7	29	Target 1	2.46786	1.51948
31	C7	30	Target 1	2.78986	1.83813
31	C7	31	Target 1	3.03693	2.08183
31	C7	32	Target 1	3.27983	2.32138
31	C7	33	Target 1	3.48293	2.52112
31	C7	34	Target 1	3.62594	2.66077
31	C7	35	Target 1	3.72809	2.75956
31	C7	36	Target 1	3.82617	2.85428
31	C7	37	Target 1	3.9149	2.93965
31	C7	38	Target 1	3.96943	2.99082
31	C7	39	Target 1	3.98873	3.00676
31	C7	40	Target 1	3.99727	3.01194
32	C8	1	Target 1	0.732776	-0.0629674
32	C8	2	Target 1	0.757364	-0.0414466
32	C8	3	Target 1	0.790577	-0.0113004
32	C8	4	Target 1	0.80239	-0.00255421
32	C8	5	Target 1	0.811455	0.00344364
32	C8	6	Target 1	0.813401	0.00232272
32	C8	7	Target 1	0.817191	0.00304616
32	C8	8	Target 1	0.819435	0.00222368
32	C8	9	Target 1	0.825295	0.00501689
32	C8	10	Target 1	0.827095	0.00375
32	C8	11	Target 1	0.829996	0.00358414
32	C8	12	Target 1	0.83133	0.00185138
32	C8	13	Target 1	0.836722	0.00417651
32	C8	14	Target 1	0.829098	-0.00651405
32	C8	15	Target 1	0.831551	-0.0071282
32	C8	16	Target 1	0.842866	0.00111954
32	C8	17	Target 1	0.843557	-0.00125575
32	C8	18	Target 1	0.845048	-0.00283127
32	C8	19	Target 1	0.849021	-0.00192563
32	C8	20	Target 1	0.852119	-0.0018945
32	C8	21	Target 1	0.86195	0.00486938
32	C8	22	Target 1	0.867765	0.00761783
32	C8	23	Target 1	0.884394	0.0211802
32	C8	24	Target 1	0.916711	0.05043
32	C8	25	Target 1	0.992053	0.122705
32	C8	26	Target 1	1.11755	0.245135
32	C8	27	Target 1	1.36211	0.486626
32	C8	28	Target 1	1.71897	0.840424
32	C8	29	Target 1	2.18021	1.29859
32	C8	30	Target 1	2.59388	1.7092
32	C8	31	Target 1	2.91049	2.02274
32	C8	32	Target 1	3.17852	2.28771
32	C8	33	Target 1	3.4018	2.50791
32	C8	34	Target 1	3.58208	2.68513
32	C8	35	Target 1	3.7014	2.80139
32	C8	36	Target 1	3.80991	2.90682
32	C8	37	Target 1	3.91495	3.0088
32	C8	38	Target 1	3.98295	3.07374
32	C8	39	Target 1	3.99467	3.08239
32	C8	40	Target 1	4.00017	3.08482
33	C9	1	Target 1	0.694956	-0.0497289
33	C9	2	Target 1	0.716117	-0.0313285
33	C9	3	Target 1	0.741733	-0.00847246
33	C9	4	Target 1	0.754593	0.00162714
33	C9	5	Target 1	0.762263	0.00653738
33	C9	6	Target 1	0.762533	0.00404747
33	C9	7	Target 1	0.764993	0.00374695
33	C9	8	Target 1	0.765395	0.00138817
33	C9	9	Target 1	0.769503	0.00273608
33	C9	10	Target 1	0.770807	0.00128013
33	C9	11	Target 1	0.766058	-0.00622915
33	C9	12	Target 1	0.765395	-0.00965272
33	C9	13	Target 1	0.776678	-0.00112972
33	C9	14	Target 1	0.779126	-0.0014415
33	C9	15	Target 1	0.781664	-0.00166351
33	C9	16	Target 1	0.78693	0.000841502
33	C9	17	Target 1	0.790878	0.00202997
33	C9	18	Target 1	0.792398	0.000789489
33	C9	19	Target 1	0.796499	0.00212983
33	C9	20	Target 1	0.798564	0.00143497
33	C9	21	Target 1	0.802924	0.00303477
33	C9	22	Target 1	0.821786	0.0191368
33	C9	23	Target 1	0.844714	0.0393045
33	C9	24	Target 1	0.900249	0.0920793
33	C9	25	Target 1	1.00256	0.191632
33	C9	26	Target 1	1.18664	0.372954
33	C9	27	Target 1	1.50728	0.690826
33	C9	28	Target 1	1.92122	1.10201
33	C9	29	Target 1	2.35891	1.53693
33	C9	30	Target 1	2.70423	1.8795
33	C9	31	Target 1	2.95737	2.12988
33	C9	32	Target 1	3.17696	2.3467
33	C9	33	Target 1	3.3876	2.55459
33	C9	34	Target 1	3.53773	2.70195
33	C9	35	Target 1	3.63994	2.80141
33	C9	36	Target 1	3.75057	2.90928
33	C9	37	Target 1	3.84659	3.00254
33	C9	38	Target 1	3.89451	3.04769
33	C9	39	Target 1	3.91081	3.06124
33	C9	40	Target 1	3.90724	3.05491
34	C10	1	Target 1	0.573678	-0.0482102
34	C10	2	Target 1	0.595556	-0.0291279
34	C10	3	Target 1	0.611244	-0.0162353
34	C10	4	Target 1	0.619657	-0.010617
34	C10	5	Target 1	0.637814	0.00474454
34	C10	6	Target 1	0.647615	0.01175
34	C10	7	Target 1	0.64598	0.00731962
34	C10	8	Target 1	0.643989	0.00253329
34	C10	9	Target 1	0.645892	0.00164064
34	C10	10	Target 1	0.649321	0.00227435
34	C10	11	Target 1	0.655447	0.00560475
34	C10	12	Target 1	0.655387	0.00274955
34	C10	13	Target 1	0.653843	-0.00158986
34	C10	14	Target 1	0.660682	0.00245341
34	C10	15	Target 1	0.661344	0.000320332
34	C10	16	Target 1	0.660166	-0.00365281
34	C10	17	Target 1	0.66382	-0.00279481
34	C10	18	Target 1	0.663785	-0.00562526
34	C10	19	Target 1	0.67076	-0.00144568
34	C10	20	Target 1	0.67749	0.00248941
34	C10	21	Target 1	0.675877	-0.00191914
34	C10	22	Target 1	0.687038	0.00644666
34	C10	23	Target 1	0.716428	0.0330409
34	C10	24	Target 1	0.769265	0.0830825
34	C10	25	Target 1	0.866077	0.177099
34	C10	26	Target 1	1.0219	0.330126
34	C10	27	Target 1	1.3083	0.613735
34	C10	28	Target 1	1.72147	1.02411
34	C10	29	Target 1	2.19556	1.4954
34	C10	30	Target 1	2.59032	1.88736
34	C10	31	Target 1	2.87923	2.17348
34	C10	32	Target 1	3.13085	2.4223
34	C10	33	Target 1	3.36213	2.65079
34	C10	34	Target 1	3.53908	2.82494
34	C10	35	Target 1	3.65637	2.93944
34	C10	36	Target 1	3.75843	3.03871
34	C10	37	Target 1	3.85238	3.12985
34	C10	38	Target 1	3.91226	3.18694
34	C10	39	Target 1	3.92447	3.19635
34	C10	40	Target 1	3.92704	3.19614
35	C11	1
35	C11	2
35	C11	3
35	C11	4
35	C11	5
35	C11	6
35	C11	7
35	C11	8
35	C11	9
35	C11	10
35	C11	11
35	C11	12
35	C11	13
35	C11	14
35	C11	15
35	C11	16
35	C11	17
35	C11	18
35	C11	19
35	C11	20
35	C11	21
35	C11	22
35	C11	23
35	C11	24
35	C11	25
35	C11	26
35	C11	27
35	C11	28
35	C11	29
35	C11	30
35	C11	31
35	C11	32
35	C11	33
35	C11	34
35	C11	35
35	C11	36
35	C11	37
35	C11	38
35	C11	39
35	C11	40
36	C12	1
36	C12	2
36	C12	3
36	C12	4
36	C12	5
36	C12	6
36	C12	7
36	C12	8
36	C12	9
36	C12	10
36	C12	11
36	C12	12
36	C12	13
36	C12	14
36	C12	15
36	C12	16
36	C12	17
36	C12	18
36	C12	19
36	C12	20
36	C12	21
36	C12	22
36	C12	23
36	C12	24
36	C12	25
36	C12	26
36	C12	27
36	C12	28
36	C12	29
36	C12	30
36	C12	31
36	C12	32
36	C12	33
36	C12	34
36	C12	35
36	C12	36
36	C12	37
36	C12	38
36	C12	39
36	C12	40
37	D1	1	Target 1	0.667829	-0.0498393
37	D1	2	Target 1	0.688058	-0.0305732
37	D1	3	Target 1	0.711527	-0.00806679
37	D1	4	Target 1	0.723395	0.0028388
37	D1	5	Target 1	0.732378	0.0108601
37	D1	6	Target 1	0.732731	0.01025
37	D1	7	Target 1	0.71987	-0.00357322
37	D1	8	Target 1	0.720229	-0.00417621
37	D1	9	Target 1	0.726136	0.000767481
37	D1	10	Target 1	0.72599	-0.000340604
37	D1	11	Target 1	0.725533	-0.00175995
37	D1	12	Target 1	0.727967	-0.000288163
37	D1	13	Target 1	0.723142	-0.00607581
37	D1	14	Target 1	0.724279	-0.00590091
37	D1	15	Target 1	0.728321	-0.00282135
37	D1	16	Target 1	0.728414	-0.00369131
37	D1	17	Target 1	0.731208	-0.00185922
37	D1	18	Target 1	0.737452	0.00342267
37	D1	19	Target 1	0.73828	0.00328823
37	D1	20	Target 1	0.740321	0.00436662
37	D1	21	Target 1	0.739677	0.00275964
37	D1	22	Target 1	0.748022	0.0101429
37	D1	23	Target 1	0.773378	0.0345365
37	D1	24	Target 1	0.801063	0.0612583
37	D1	25	Target 1	0.864185	0.123418
37	D1	26	Target 1	0.986314	0.244585
37	D1	27	Target 1	1.20996	0.467272
37	D1	28	Target 1	1.53581	0.792158
37	D1	29	Target 1	1.95916	1.21454
37	D1	30	Target 1	2.33253	1.58695
37	D1	31	Target 1	2.6061	1.85956
37	D1	32	Target 1	2.84762	2.10011
37	D1	33	Target 1	3.0668	2.31834
37	D1	34	Target 1	3.24026	2.49083
37	D1	35	Target 1	3.35611	2.60572
37	D1	36	Target 1	3.45616	2.70481
37	D1	37	Target 1	3.53162	2.7793
37	D1	38	Target 1	3.59234	2.83906
37	D1	39	Target 1	3.62574	2.8715
37	D1	40	Target 1	3.62465	2.86945
38	D2	1	Target 1	0.644234	-0.0506615
38	D2	2	Target 1	0.665464	-0.0309361
38	D2	3	Target 1	0.691674	-0.0062311
38	D2	4	Target 1	0.700819	0.00140776
38	D2	5	Target 1	0.705509	0.00459296
38	D2	6	Target 1	0.706866	0.00444525
38	D2	7	Target 1	0.709003	0.00507621
38	D2	8	Target 1	0.708424	0.00299242
38	D2	9	Target 1	0.706982	4.51954e-05
38	D2	10	Target 1	0.705428	-0.00301355
38	D2	11	Target 1	0.705076	-0.00487126
38	D2	12	Target 1	0.705704	-0.00574812
38	D2	13	Target 1	0.707342	-0.00561533
38	D2	14	Target 1	0.717158	0.00269528
38	D2	15	Target 1	0.71592	-4.79811e-05
38	D2	16	Target 1	0.714634	-0.00283934
38	D2	17	Target 1	0.719831	0.00085274
38	D2	18	Target 1	0.721792	0.00130858
38	D2	19	Target 1	0.722151	0.000161718
38	D2	20	Target 1	0.72752	0.00402588
38	D2	21	Target 1	0.725762	0.000762687
38	D2	22	Target 1	0.728576	0.00207112
38	D2	23	Target 1	0.757254	0.0292444
38	D2	24	Target 1	0.796498	0.0669831
38	D2	25	Target 1	0.875221	0.1442
38	D2	26	Target 1	1.01644	0.283919
38	D2	27	Target 1	1.27528	0.541245
38	D2	28	Target 1	1.62906	0.893529
38	D2	29	Target 1	2.05815	1.32111
38	D2	30	Target 1	2.42576	1.68722
38	D2	31	Target 1	2.70599	1.96594
38	D2	32	Target 1	2.9606	2.21904
38	D2	33	Target 1	3.18741	2.44435
38	D2	34	Target 1	3.35742	2.61286
38	D2	35	Target 1	3.47189	2.72582
38	D2	36	Target 1	3.55091	2.80333
38	D2	37	Target 1	3.64543	2.89635
38	D2	38	Target 1	3.71052	2.95993
38	D2	39	Target 1	3.73573	2.98363
38	D2	40	Target 1	3.75955	3.00596
39	D3	1	Target 1	0.73347	-0.0598696
39	D3	2	Target 1	0.761079	-0.0342148
39	D3	3	Target 1	0.787257	-0.00998933
39	D3	4	Target 1	0.793771	-0.00542883
39	D3	5	Target 1	0.797721	-0.0034324
39	D3	6	Target 1	0.799879	-0.00322781
39	D3	7	Target 1	0.808648	0.00358795
39	D3	8	Target 1	0.812988	0.00597413
39	D3	9	Target 1	0.820013	0.0110467
39	D3	10	Target 1	0.821426	0.0105058
39	D3	11	Target 1	0.819735	0.00686167
39	D3	12	Target 1	0.816275	0.00144877
39	D3	13	Target 1	0.814019	-0.0027612
39	D3	14	Target 1	0.819911	0.00117804
39	D3	15	Target 1	0.819961	-0.000725881
39	D3	16	Target 1	0.815965	-0.00667481
39	D3	17	Target 1	0.816217	-0.00837685
39	D3	18	Target 1	0.825239	-0.00130813
39	D3	19	Target 1	0.831748	0.00324754
39	D3	20	Target 1	0.830722	0.000268889
39	D3	21	Target 1	0.830213	-0.00219418
39	D3	22	Target 1	0.842508	0.00814785
39	D3	23	Target 1	0.862846	0.026533
39	D3	24	Target 1	0.897409	0.0591423
39	D3	25	Target 1	0.960592	0.120372
39	D3	26	Target 1	1.0889	0.246723
39	D3	27	Target 1	1.3258	0.481673
39	D3	28	Target 1	1.67551	0.829432
39	D3	29	Target 1	2.09734	1.2493
39	D3	30	Target 1	2.48862	1.63863
39	D3	31	Target 1	2.80117	1.94923
39	D3	32	Target 1	3.07249	2.2186
39	D3	33	Target 1	3.29271	2.43686
39	D3	34	Target 1	3.47485	2.61705
39	D3	35	Target 1	3.59024	2.73048
39	D3	36	Target 1	3.70747	2.84577
39	D3	37	Target 1	3.80804	2.94438
39	D3	38	Target 1	3.86993	3.00432
39	D3	39	Target 1	3.90605	3.03849
39	D3	40	Target 1	3.92543	3.05591
40	D4	1	Target 1	0.746639	-0.074394
40	D4	2	Target 1	0.777906	-0.045609
40	D4	3	Target 1	0.808815	-0.0171815
40	D4	4	Target 1	0.819686	-0.00879281
40	D4	5	Target 1	0.834271	0.00331015
40	D4	6	Target 1	0.839165	0.00572252
40	D4	7	Target 1	0.842189	0.00626451
40	D4	8	Target 1	0.844568	0.0061618
40	D4	9	Target 1	0.851318	0.0104291
40	D4	10	Target 1	0.854369	0.0109987
40	D4	11	Target 1	0.852102	0.00624989
40	D4	12	Target 1	0.847263	-0.00107177
40	D4	13	Target 1	0.846673	-0.00414302
40	D4	14	Target 1	0.850328	-0.00297
40	D4	15	Target 1	0.84947	-0.00631001
40	D4	16	Target 1	0.852593	-0.00566932
40	D4	17	Target 1	0.85739	-0.00335374
40	D4	18	Target 1	0.861501	-0.00172475
40	D4	19	Target 1	0.862295	-0.0034133
40	D4	20	Target 1	0.866897	-0.00129304
40	D4	21	Target 1	0.877458	0.0067866
40	D4	22	Target 1	0.878101	0.00494726
40	D4	23	Target 1	0.898757	0.0231213
40	D4	24	Target 1	0.93695	0.0588324
40	D4	25	Target 1	1.0087	0.128097
40	D4	26	Target 1	1.13901	0.255931
40	D4	27	Target 1	1.36968	0.484118
40	D4	28	Target 1	1.71278	0.824737
40	D4	29	Target 1	2.1491	1.25857
40	D4	30	Target 1	2.53757	1.64456
40	D4	31	Target 1	2.83469	1.9392
40	D4	32	Target 1	3.09791	2.19994
40	D4	33	Target 1	3.31619	2.41574
40	D4	34	Target 1	3.50892	2.60598
40	D4	35	Target 1	3.62759	2.72217
40	D4	36	Target 1	3.72851	2.82061
40	D4	37	Target 1	3.83214	2.92175
40	D4	38	Target 1	3.8967	2.98384
40	D4	39	Target 1	3.92088	3.00553
40	D4	40	Target 1	3.91782	2.99999
41	D5	1	Target 1	0.715454	-0.145666
41	D5	2	Target 1	0.744676	-0.120257
41	D5	3	Target 1	0.792498	-0.0762472
41	D5	4	Target 1	0.867916	-0.00464157
41	D5	5	Target 1	0.894439	0.0180692
41	D5	6	Target 1	0.89555	0.0153671
41	D5	7	Target 1	0.900603	0.016608
41	D5	8	Target 1	0.906349	0.0185415
41	D5	9	Target 1	0.915659	0.024039
41	D5	10	Target 1	0.909512	0.0140792
41	D5	11	Target 1	0.902655	0.00341021
41	D5	12	Target 1	0.908769	0.00571183
41	D5	13	Target 1	0.91213	0.00525959
41	D5	14	Target 1	0.910668	-1.42992e-05
41	D5	15	Target 1	0.912301	-0.00219405
41	D5	16	Target 1	0.913427	-0.00488057
41	D5	17	Target 1	0.915522	-0.00659791
41	D5	18	Target 1	0.91805	-0.00788235
41	D5	19	Target 1	0.923345	-0.00639963
41	D5	20	Target 1	0.92133	-0.012228
41	D5	21	Target 1	0.924852	-0.0125181
41	D5	22	Target 1	0.9386	-0.00258218
41	D5	23	Target 1	0.961629	0.0166341
41	D5	24	Target 1	0.998119	0.0493112
41	D5	25	Target 1	1.08418	0.131561
41	D5	26	Target 1	1.22506	0.268631
41	D5	27	Target 1	1.48306	0.52282
41	D5	28	Target 1	1.84881	0.884751
41	D5	29	Target 1	2.30869	1.34082
41	D5	30	Target 1	2.70393	1.73225
41	D5	31	Target 1	3.00432	2.02882
41	D5	32	Target 1	3.27666	2.29735
41	D5	33	Target 1	3.51031	2.52719
41	D5	34	Target 1	3.68635	2.69942
41	D5	35	Target 1	3.80276	2.81202
41	D5	36	Target 1	3.90666	2.9121
41	D5	37	Target 1	4.01022	3.01185
41	D5	38	Target 1	4.08057	3.07838
41	D5	39	Target 1	4.10915	3.10315
41	D5	40	Target 1	4.12959	3.11978
42	D6	1	Target 1	0.702274	-0.0561564
42	D6	2	Target 1	0.723075	-0.0374836
42	D6	3	Target 1	0.753432	-0.0092543
42	D6	4	Target 1	0.765018	0.000204032
42	D6	5	Target 1	0.768186	0.00124374
42	D6	6	Target 1	0.775434	0.00636411
42	D6	7	Target 1	0.77979	0.00859127
42	D6	8	Target 1	0.780195	0.00686896
42	D6	9	Target 1	0.77232	-0.00313416
42	D6	10	Target 1	0.770216	-0.0073666
42	D6	11	Target 1	0.777739	-0.0019711
42	D6	12	Target 1	0.781976	0.000137681
42	D6	13	Target 1	0.788162	0.004195
42	D6	14	Target 1	0.7876	0.00150495
42	D6	15	Target 1	0.783249	-0.00497345
42	D6	16	Target 1	0.78154	-0.00881059
42	D6	17	Target 1	0.789729	-0.00274996
42	D6	18	Target 1	0.795449	0.000841842
42	D6	19	Target 1	0.801987	0.00525232
42	D6	20	Target 1	0.801919	0.00305627
42	D6	21	Target 1	0.809573	0.00858207
42	D6	22	Target 1	0.822839	0.0197202
42	D6	23	Target 1	0.8431	0.0378525
42	D6	24	Target 1	0.883399	0.0760236
42	D6	25	Target 1	0.975407	0.165904
42	D6	26	Target 1	1.13899	0.327357
42	D6	27	Target 1	1.42205	0.608289
42	D6	28	Target 1	1.82048	1.0046
42	D6	29	Target 1	2.29003	1.47201
42	D6	30	Target 1	2.68623	1.86609
42	D6	31	Target 1	2.97908	2.15681
42	D6	32	Target 1	3.2582	2.4338
42	D6	33	Target 1	3.48663	2.6601
42	D6	34	Target 1	3.66699	2.83834
42	D6	35	Target 1	3.78864	2.95786
42	D6	36	Target 1	3.89443	3.06152
42	D6	37	Target 1	4.00761	3.17257
42	D6	38	Target 1	4.06484	3.22767
42	D6	39	Target 1	4.09441	3.25512
42	D6	40	Target 1	4.10179	3.26037
43	D7	1	Target 1	0.802597	-0.0833798
43	D7	2	Target 1	0.830362	-0.0589278
43	D7	3	Target 1	0.868071	-0.0245313
43	D7	4	Target 1	0.890237	-0.00567845
43	D7	5	Target 1	0.898113	-0.00111541
43	D7	6	Target 1	0.901693	-0.000847779
43	D7	7	Target 1	0.910924	0.00507019
43	D7	8	Target 1	0.914869	0.00570243
43	D7	9	Target 1	0.919512	0.00703221
43	D7	10	Target 1	0.926315	0.0105225
43	D7	11	Target 1	0.933248	0.0141427
43	D7	12	Target 1	0.934631	0.0122137
43	D7	13	Target 1	0.928534	0.00280377
43	D7	14	Target 1	0.927435	-0.00160768
43	D7	15	Target 1	0.931537	-0.000819046
43	D7	16	Target 1	0.934023	-0.00164576
43	D7	17	Target 1	0.939709	0.000727112
43	D7	18	Target 1	0.943537	0.00124318
43	D7	19	Target 1	0.93621	-0.00939666
43	D7	20	Target 1	0.935104	-0.0138157
43	D7	21	Target 1	0.947552	-0.00468007
43	D7	22	Target 1	0.967645	0.0121001
43	D7	23	Target 1	1.00144	0.0425839
43	D7	24	Target 1	1.04693	0.0847545
43	D7	25	Target 1	1.14898	0.183495
43	D7	26	Target 1	1.32154	0.352744
43	D7	27	Target 1	1.61653	0.644424
43	D7	28	Target 1	2.01918	1.04376
43	D7	29	Target 1	2.45646	1.47772
43	D7	30	Target 1	2.78603	1.80398
43	D7	31	Target 1	3.02628	2.04092
43	D7	32	Target 1	3.27534	2.28667
43	D7	33	Target 1	3.46782	2.47584
43	D7	34	Target 1	3.63302	2.63772
43	D7	35	Target 1	3.73783	2.73922
43	D7	36	Target 1	3.80169	2.79977
43	D7	37	Target 1	3.90753	2.90229
43	D7	38	Target 1	3.96796	2.95941
43	D7	39	Target 1	3.98264	2.97078
43	D7	40	Target 1	3.98383	2.96866
44	D8	1
44	D8	2
44	D8	3
44	D8	4
44	D8	5
44	D8	6
44	D8	7
44	D8	8
44	D8	9
44	D8	10
44	D8	11
44	D8	12
44	D8	13
44	D8	14
44	D8	15
44	D8	16
44	D8	17
44	D8	18
44	D8	19
44	D8	20
44	D8	21
44	D8	22
44	D8	23
44	D8	24
44	D8	25
44	D8	26
44	D8	27
44	D8	28
44	D8	29
44	D8	30
44	D8	31
44	D8	32
44	D8	33
44	D8	34
44	D8	35
44	D8	36
44	D8	37
44	D8	38
44	D8	39
44	D8	40
45	D9	1	Target 1	0.655141	-0.0443664
45	D9	2	Target 1	0.671789	-0.0309951
45	D9	3	Target 1	0.694443	-0.0116169
45	D9	4	Target 1	0.702945	-0.00639171
45	D9	5	Target 1	0.711413	-0.00120068
45	D9	6	Target 1	0.718378	0.00248759
45	D9	7	Target 1	0.727744	0.00857787
45	D9	8	Target 1	0.730777	0.00833409
45	D9	9	Target 1	0.734324	0.00860409
45	D9	10	Target 1	0.737026	0.00802974
45	D9	11	Target 1	0.734239	0.00196592
45	D9	12	Target 1	0.732944	-0.00260469
45	D9	13	Target 1	0.736715	-0.00211057
45	D9	14	Target 1	0.738337	-0.00376496
45	D9	15	Target 1	0.739472	-0.00590643
45	D9	16	Target 1	0.74256	-0.00609514
45	D9	17	Target 1	0.746366	-0.0055658
45	D9	18	Target 1	0.75646	0.00125154
45	D9	19	Target 1	0.763576	0.00509079
45	D9	20	Target 1	0.762677	0.000915306
45	D9	21	Target 1	0.76439	-0.000647947
45	D9	22	Target 1	0.780271	0.0119568
45	D9	23	Target 1	0.803249	0.0316584
45	D9	24	Target 1	0.853057	0.0781899
45	D9	25	Target 1	0.957034	0.17889
45	D9	26	Target 1	1.1331	0.35168
45	D9	27	Target 1	1.4285	0.6438
45	D9	28	Target 1	1.82095	1.03298
45	D9	29	Target 1	2.28606	1.49481
45	D9	30	Target 1	2.625	1.83047
45	D9	31	Target 1	2.86575	2.06795
45	D9	32	Target 1	3.1064	2.30532
45	D9	33	Target 1	3.31151	2.50716
45	D9	34	Target 1	3.4628	2.65517
45	D9	35	Target 1	3.55938	2.74847
45	D9	36	Target 1	3.65531	2.84112
45	D9	37	Target 1	3.75079	2.93332
45	D9	38	Target 1	3.80211	2.98137
45	D9	39	Target 1	3.80986	2.98584
45	D9	40	Target 1	3.8097	2.98241
46	D10	1	Target 1	0.581134	-0.0457845
46	D10	2	Target 1	0.600211	-0.0288859
46	D10	3	Target 1	0.623647	-0.00762742
46	D10	4	Target 1	0.635696	0.00224275
46	D10	5	Target 1	0.638847	0.00321591
46	D10	6	Target 1	0.638833	0.00102406
46	D10	7	Target 1	0.642738	0.0027505
46	D10	8	Target 1	0.643168	0.00100271
46	D10	9	Target 1	0.643678	-0.00066533
46	D10	10	Target 1	0.650821	0.0042992
46	D10	11	Target 1	0.650722	0.00202253
46	D10	12	Target 1	0.647056	-0.00382207
46	D10	13	Target 1	0.654636	0.00158007
46	D10	14	Target 1	0.655149	-8.57616e-05
46	D10	15	Target 1	0.651398	-0.00601476
46	D10	16	Target 1	0.651257	-0.00833345
46	D10	17	Target 1	0.662518	0.000749283
46	D10	18	Target 1	0.667747	0.00379978
46	D10	19	Target 1	0.669257	0.00313221
46	D10	20	Target 1	0.669033	0.000729776
46	D10	21	Target 1	0.677745	0.00726327
46	D10	22	Target 1	0.689172	0.0165128
46	D10	23	Target 1	0.720274	0.0454366
46	D10	24	Target 1	0.772837	0.0958217
46	D10	25	Target 1	0.861418	0.182224
46	D10	26	Target 1	1.0269	0.345527
46	D10	27	Target 1	1.32252	0.638966
46	D10	28	Target 1	1.73153	1.0458
46	D10	29	Target 1	2.20456	1.51665
46	D10	30	Target 1	2.57371	1.88362
46	D10	31	Target 1	2.85259	2.16033
46	D10	32	Target 1	3.12182	2.42738
46	D10	33	Target 1	3.34295	2.64634
46	D10	34	Target 1	3.51679	2.81799
46	D10	35	Target 1	3.63718	2.93621
46	D10	36	Target 1	3.71515	3.012
46	D10	37	Target 1	3.80573	3.1004
46	D10	38	Target 1	3.86563	3.15812
46	D10	39	Target 1	3.89265	3.18297
46	D10	40	Target 1	3.91556	3.20369
47	D11	1
47	D11	2
47	D11	3
47	D11	4
47	D11	5
47	D11	6
47	D11	7
47	D11	8
47	D11	9
47	D11	10
47	D11	11
47	D11	12
47	D11	13
47	D11	14
47	D11	15
47	D11	16
47	D11	17
47	D11	18
47	D11	19
47	D11	20
47	D11	21
47	D11	22
47	D11	23
47	D11	24
47	D11	25
47	D11	26
47	D11	27
47	D11	28
47	D11	29
47	D11	30
47	D11	31
47	D11	32
47	D11	33
47	D11	34
47	D11	35
47	D11	36
47	D11	37
47	D11	38
47	D11	39
47	D11	40
48	D12	1
48	D12	2
48	D12	3
48	D12	4
48	D12	5
48	D12	6
48	D12	7
48	D12	8
48	D12	9
48	D12	10
48	D12	11
48	D12	12
48	D12	13
48	D12	14
48	D12	15
48	D12	16
48	D12	17
48	D12	18
48	D12	19
48	D12	20
48	D12	21
48	D12	22
48	D12	23
48	D12	24
48	D12	25
48	D12	26
48	D12	27
48	D12	28
48	D12	29
48	D12	30
48	D12	31
48	D12	32
48	D12	33
48	D12	34
48	D12	35
48	D12	36
48	D12	37
48	D12	38
48	D12	39
48	D12	40
49	E1	1	Target 1	0.556838	-0.0257928
49	E1	2	Target 1	0.572011	-0.0102661
49	E1	3	Target 1	0.582731	0.000807496
49	E1	4	Target 1	0.58344	0.00186912
49	E1	5	Target 1	0.582161	0.00094383
49	E1	6	Target 1	0.580835	-2.83126e-05
49	E1	7	Target 1	0.578469	-0.00204097
49	E1	8	Target 1	0.578543	-0.00161354
49	E1	9	Target 1	0.58208	0.00227704
49	E1	10	Target 1	0.582173	0.00272284
49	E1	11	Target 1	0.580997	0.00190036
49	E1	12	Target 1	0.577295	-0.00144756
49	E1	13	Target 1	0.570957	-0.0074327
49	E1	14	Target 1	0.571646	-0.00639014
49	E1	15	Target 1	0.577945	0.000262402
49	E1	16	Target 1	0.579291	0.00196174
49	E1	17	Target 1	0.578843	0.00186787
49	E1	18	Target 1	0.578591	0.00196867
49	E1	19	Target 1	0.57864	0.00237185
49	E1	20	Target 1	0.581839	0.00592388
49	E1	21	Target 1	0.596167	0.0206056
49	E1	22	Target 1	0.606585	0.031377
49	E1	23	Target 1	0.636145	0.0612901
49	E1	24	Target 1	0.68237	0.107869
49	E1	25	Target 1	0.778849	0.204701
49	E1	26	Target 1	0.953907	0.380112
49	E1	27	Target 1	1.23458	0.66114
49	E1	28	Target 1	1.62621	1.05312
49	E1	29	Target 1	2.05936	1.48663
49	E1	30	Target 1	2.39368	1.8213
49	E1	31	Target 1	2.64118	2.06915
49	E1	32	Target 1	2.87995	2.30828
49	E1	33	Target 1	3.0655	2.49418
49	E1	34	Target 1	3.22534	2.65438
49	E1	35	Target 1	3.34251	2.7719
49	E1	36	Target 1	3.433	2.86274
49	E1	37	Target 1	3.51407	2.94417
[truncated: 1,883 more rows]

## Sheet: Results
Block Type	96-Well 0.2-mL Block
Calibration Background is expired	No
Calibration Background performed on	09-15-2016
Calibration Pure Dye ABY is expired	No
Calibration Pure Dye ABY performed on	09-15-2016
Calibration Pure Dye FAM is expired	No
Calibration Pure Dye FAM performed on	09-15-2016
Calibration Pure Dye JUN is expired	No
Calibration Pure Dye JUN performed on	09-15-2016
Calibration Pure Dye NED is expired	No
Calibration Pure Dye NED performed on	09-15-2016
Calibration Pure Dye ROX is expired	No
Calibration Pure Dye ROX performed on	09-15-2016
Calibration Pure Dye SYBR is expired	No
Calibration Pure Dye SYBR performed on	09-15-2016
Calibration Pure Dye TAMRA is expired	No
Calibration Pure Dye TAMRA performed on	09-15-2016
Calibration Pure Dye VIC is expired	No
Calibration Pure Dye VIC performed on	09-15-2016
Calibration ROI is expired	No
Calibration ROI performed on	09-15-2016
Calibration Uniformity is expired	No
Calibration Uniformity performed on	09-15-2016
Chemistry	SYBR_GREEN
Date Created	2018-02-04 21:19:23 PM CST
Experiment Barcode
Experiment Comment
Experiment File Name	G:\wgh\小麦SYP基因家族鉴定与分析\定量结果\Q3\2018-02-02_100719 SNARE19.eds
Experiment Name	2018-02-02_100719
Experiment Run End Time	2018-02-04 01:17:12 AM CST
Experiment Type	Comparative Cт (ΔΔCт)
Instrument Name	272321075
Instrument Serial Number	272321075
Instrument Type	QuantStudio™ 3 System
Passive Reference	ROX
Post-read Stage/Step
Pre-read Stage/Step
Quantification Cycle Method	Ct
Signal Smoothing On	true
Stage where Melt Analysis is performed	Stage3
Stage/ Cycle where Ct Analysis is performed	Stage2, Step2
User Name
Well	Well Position	Omit	Sample Name	Target Name	Task	Reporter	Quencher	Quantity	Quantity Mean	Quantity SD	RQ	RQ Min	RQ Max	CT	Ct Mean	Ct SD	Delta Ct	Delta Ct Mean	Delta Ct SD	Delta Ct SE	Delta Delta Ct	Automatic Ct Threshold	Ct Threshold	Automatic Baseline	Baseline Start	Baseline End	Amp Status	Comments	Cq Conf	CQCONF	MTP	EXPFAIL	PRFLOW	Tm1	Tm2	Tm3	Tm4
1	A1	FALSE	Sample 1	Target 1	UNKNOWN	SYBR	None							25.6709	25.628	0.0810477						TRUE	0.202557	TRUE	3	20	Amp		0.953274	N	N	N	N	79.9634
2	A2	FALSE	Sample 3	Target 1	UNKNOWN	SYBR	None							25.3255	25.3622	0.0691879						TRUE	0.202557	TRUE	3	20	Amp		0.939955	N	N	N	N	80.1182
3	A3	FALSE	Sample 5	Target 1	UNKNOWN	SYBR	None							25.4367	25.6131	0.132266						TRUE	0.202557	TRUE	3	20	Amp		0.940297	N	N	N	N	80.1182
4	A4	FALSE	Sample 7	Target 1	UNKNOWN	SYBR	None							25.5684	25.5794	0.043452						TRUE	0.202557	TRUE	3	20	Amp		0.919059	N	N	N	N	80.1182
5	A5	FALSE	Sample 9	Target 1	UNKNOWN	SYBR	None							25.388	25.48	0.117345						TRUE	0.202557	TRUE	3	20	Amp		0.922616	N	N	N	N	80.1182
6	A6	FALSE	Sample 11	Target 1	UNKNOWN	SYBR	None							25.1642	25.2191	0.0694						TRUE	0.202557	TRUE	3	20	Amp		0.934466	N	N	N	N	80.1182
7	A7	FALSE	Sample 13	Target 1	UNKNOWN	SYBR	None							25.0893	25.063	0.0633358						TRUE	0.202557	TRUE	3	20	Amp		0.898719	N	N	N	N	80.2729
8	A8	FALSE	Sample 15	Target 1	UNKNOWN	SYBR	None							25.7183	25.7045	0.0121582						TRUE	0.202557	TRUE	3	19	Amp		0.942505	N	N	N	N	80.1182
9	A9	FALSE	Sample 17	Target 1	UNKNOWN	SYBR	None							24.9712	25.042	0.0889305						TRUE	0.202557	TRUE	3	20	Amp		0.928847	N	N	N	N	80.1182
10	A10	FALSE	Sample 19	Target 1	UNKNOWN	SYBR	None							25.182	25.2003	0.0446277						TRUE	0.202557	TRUE	3	20	Amp		0.941692	N	N	N	N	79.9634
13	B1	FALSE	Sample 1	Target 1	UNKNOWN	SYBR	None							25.5141	25.628	0.0810477						TRUE	0.202557	TRUE	3	20	Amp		0.939877	N	N	N	N	79.9634
14	B2	FALSE	Sample 3	Target 1	UNKNOWN	SYBR	None							25.315	25.3622	0.0691879						TRUE	0.202557	TRUE	3	20	Amp		0.931312	N	N	N	N	80.1182
15	B3	FALSE	Sample 5	Target 1	UNKNOWN	SYBR	None							25.5886	25.6131	0.132266						TRUE	0.202557	TRUE	3	21	Amp		0.908721	N	N	N	N	80.1182
16	B4	FALSE	Sample 7	Target 1	UNKNOWN	SYBR	None							25.5497	25.5794	0.043452						TRUE	0.202557	TRUE	3	20	Amp		0.905235	N	N	N	N	80.1182
17	B5	FALSE	Sample 9	Target 1	UNKNOWN	SYBR	None							25.3693	25.48	0.117345						TRUE	0.202557	TRUE	3	21	Amp		0.92418	N	N	N	N	80.2729
18	B6	FALSE	Sample 11	Target 1	UNKNOWN	SYBR	None							25.2813	25.2191	0.0694						TRUE	0.202557	TRUE	3	18	Amp		0.922659	N	N	N	N	80.2729
19	B7	FALSE	Sample 13	Target 1	UNKNOWN	SYBR	None							24.9931	25.063	0.0633358						TRUE	0.202557	TRUE	3	20	Amp		0.885675	N	N	N	N	80.2729
20	B8	FALSE	Sample 15	Target 1	UNKNOWN	SYBR	None							25.6953	25.7045	0.0121582						TRUE	0.202557	TRUE	3	20	Amp		0.904789	N	N	N	N	80.2729
21	B9	FALSE	Sample 17	Target 1	UNKNOWN	SYBR	None							24.9779	25.042	0.0889305						TRUE	0.202557	TRUE	3	20	Amp		0.924097	N	N	N	N	80.1182
22	B10	FALSE	Sample 19	Target 1	UNKNOWN	SYBR	None							25.2366	25.2003	0.0446277						TRUE	0.202557	TRUE	3	20	Amp		0.926633	N	N	N	N	79.9634
25	C1	FALSE	Sample 1	Target 1	UNKNOWN	SYBR	None							25.629	25.628	0.0810477						TRUE	0.202557	TRUE	3	21	Amp		0.933548	N	N	N	N	79.9634
26	C2	FALSE	Sample 3	Target 1	UNKNOWN	SYBR	None							25.3439	25.3622	0.0691879						TRUE	0.202557	TRUE	3	20	Amp		0.937998	N	N	N	N	79.9634
27	C3	FALSE	Sample 5	Target 1	UNKNOWN	SYBR	None							25.7305	25.6131	0.132266						TRUE	0.202557	TRUE	3	20	Amp		0.925917	N	N	N	N	80.1182
28	C4	FALSE	Sample 7	Target 1	UNKNOWN	SYBR	None							25.556	25.5794	0.043452						TRUE	0.202557	TRUE	3	20	Amp		0.89724	N	N	N	N	80.1182
29	C5	FALSE	Sample 9	Target 1	UNKNOWN	SYBR	None							25.5842	25.48	0.117345						TRUE	0.202557	TRUE	3	21	Amp		0.907581	N	N	N	N	80.2729
30	C6	FALSE	Sample 11	Target 1	UNKNOWN	SYBR	None							25.154	25.2191	0.0694						TRUE	0.202557	TRUE	3	20	Amp		0.915938	N	N	N	N	80.2729
31	C7	FALSE	Sample 13	Target 1	UNKNOWN	SYBR	None							25.0323	25.063	0.0633358						TRUE	0.202557	TRUE	3	20	Amp		0.890161	N	N	N	N	80.2729
32	C8	FALSE	Sample 15	Target 1	UNKNOWN	SYBR	None							25.6999	25.7045	0.0121582						TRUE	0.202557	TRUE	3	21	Amp		0.90658	N	N	N	N	80.2729
33	C9	FALSE	Sample 17	Target 1	UNKNOWN	SYBR	None							25.0569	25.042	0.0889305						TRUE	0.202557	TRUE	3	20	Amp		0.917551	N	N	N	N	80.1182
34	C10	FALSE	Sample 19	Target 1	UNKNOWN	SYBR	None							25.2369	25.2003	0.0446277						TRUE	0.202557	TRUE	3	21	Amp		0.923993	N	N	N	N	79.9634
37	D1	FALSE	Sample 1	Target 1	UNKNOWN	SYBR	None							25.698	25.628	0.0810477						TRUE	0.202557	TRUE	3	21	Amp		0.933761	N	N	N	N	79.9634
38	D2	FALSE	Sample 3	Target 1	UNKNOWN	SYBR	None							25.4644	25.3622	0.0691879						TRUE	0.202557	TRUE	3	21	Amp		0.930107	N	N	N	N	79.9634
39	D3	FALSE	Sample 5	Target 1	UNKNOWN	SYBR	None							25.6966	25.6131	0.132266						TRUE	0.202557	TRUE	3	21	Amp		0.919078	N	N	N	N	80.1182
40	D4	FALSE	Sample 7	Target 1	UNKNOWN	SYBR	None							25.6435	25.5794	0.043452						TRUE	0.202557	TRUE	3	21	Amp		0.899924	N	N	N	N	80.1182
41	D5	FALSE	Sample 9	Target 1	UNKNOWN	SYBR	None							25.5787	25.48	0.117345						TRUE	0.202557	TRUE	3	20	Amp		0.828629	N	N	N	N	80.1182
42	D6	FALSE	Sample 11	Target 1	UNKNOWN	SYBR	None							25.2768	25.2191	0.0694						TRUE	0.202557	TRUE	3	20	Amp		0.922568	N	N	N	N	80.1182
43	D7	FALSE	Sample 13	Target 1	UNKNOWN	SYBR	None							25.1373	25.063	0.0633358						TRUE	0.202557	TRUE	3	20	Amp		0.882692	N	N	N	N	80.2729
45	D9	FALSE	Sample 17	Target 1	UNKNOWN	SYBR	None							25.1619	25.042	0.0889305						TRUE	0.202557	TRUE	3	20	Amp		0.916361	N	N	N	N	79.9634
46	D10	FALSE	Sample 19	Target 1	UNKNOWN	SYBR	None							25.1457	25.2003	0.0446277						TRUE	0.202557	TRUE	3	20	Amp		0.930121	N	N	N	N	79.9634
49	E1	FALSE	Sample 2	Target 1	UNKNOWN	SYBR	None							24.9765	24.911	0.131158						TRUE	0.202557	TRUE	3	19	Amp		0.975191	N	N	N	N	79.8087
51	E3	FALSE	Sample 6	Target 1	UNKNOWN	SYBR	None							25.7052	25.5954	0.099302						TRUE	0.202557	TRUE	3	20	Amp		0.938946	N	N	N	N	80.1182
52	E4	FALSE	Sample 8	Target 1	UNKNOWN	SYBR	None							Undetermined								TRUE	0.202557	TRUE	3	39	No Amp		0	Y	N	Y	N	60.0009
53	E5	FALSE	Sample 10	Target 1	UNKNOWN	SYBR	None							26.0256	26.0289	0.103211						TRUE	0.202557	TRUE	3	22	Amp		0.913354	N	N	N	N	80.1182
54	E6	FALSE	Sample 12	Target 1	UNKNOWN	SYBR	None							Undetermined								TRUE	0.202557	TRUE	3	39	No Amp		0	Y	N	Y	N	60.0009
55	E7	FALSE	Sample 14	Target 1	UNKNOWN	SYBR	None							25.703	25.5777	0.144053						TRUE	0.202557	TRUE	3	20	Amp		0.971656	N	N	N	N	80.2729
56	E8	FALSE	Sample 16	Target 1	UNKNOWN	SYBR	None							Undetermined								TRUE	0.202557	TRUE	3	39	No Amp		0	Y	N	Y	N	87.8556
57	E9	FALSE	Sample 18	Target 1	UNKNOWN	SYBR	None							26.1659	26.2167	0.0821549						TRUE	0.202557	TRUE	3	22	Amp		0.906402	N	N	N	N	79.9634
58	E10	FALSE	Sample 20	Target 1	UNKNOWN	SYBR	None							Undetermined								TRUE	0.202557	TRUE	3	39	No Amp		0	Y	Y	Y	N	88.1651	79.8087	93.1171	64.7981
61	F1	FALSE	Sample 2	Target 1	UNKNOWN	SYBR	None							25.0589	24.911	0.131158						TRUE	0.202557	TRUE	3	20	Amp		0.961227	N	N	N	N	79.9634
62	F2	FALSE	Sample 4	Target 1	UNKNOWN	SYBR	None							Undetermined								TRUE	0.202557	TRUE	3	39	No Amp		0	Y	N	Y	N	60.6199
64	F4	FALSE	Sample 8	Target 1	UNKNOWN	SYBR	None							Undetermined								TRUE	0.202557	TRUE	3	39	No Amp		0	Y	Y	Y	N	80.5824	67.1193	77.3327	86.7724
65	F5	FALSE	Sample 10	Target 1	UNKNOWN	SYBR	None							26.1705	26.0289	0.103211						TRUE	0.202557	TRUE	3	21	Amp		0.923312	N	N	N	N	80.1182
66	F6	FALSE	Sample 12	Target 1	UNKNOWN	SYBR	None							Undetermined								TRUE	0.202557	TRUE	3	39	No Amp		0	Y	Y	Y	N	87.2366	79.654	63.2506	83.6774
67	F7	FALSE	Sample 14	Target 1	UNKNOWN	SYBR	None							25.6387	25.5777	0.144053						TRUE	0.202557	TRUE	3	21	Amp		0.92066	N	N	N	N	80.2729
68	F8	FALSE	Sample 16	Target 1	UNKNOWN	SYBR	None							Undetermined								TRUE	0.202557	TRUE	3	39	No Amp		0	Y	N	Y	N	61.8579
69	F9	FALSE	Sample 18	Target 1	UNKNOWN	SYBR	None							26.129	26.2167	0.0821549						TRUE	0.202557	TRUE	3	21	Amp		0.896316	N	N	N	N	79.9634
70	F10	FALSE	Sample 20	Target 1	UNKNOWN	SYBR	None							Undetermined								TRUE	0.202557	TRUE	3	39	No Amp		0	Y	Y	Y	N	88.3199	62.6316	79.4992	75.6305
73	G1	FALSE	Sample 2	Target 1	UNKNOWN	SYBR	None							24.8412	24.911	0.131158						TRUE	0.202557	TRUE	3	19	Amp		0.983986	N	N	N	N	79.8087
74	G2	FALSE	Sample 4	Target 1	UNKNOWN	SYBR	None							Undetermined								TRUE	0.202557	TRUE	3	13	No Amp		0	Y	N	N	N	62.6316
75	G3	FALSE	Sample 6	Target 1	UNKNOWN	SYBR	None							25.5119	25.5954	0.099302						TRUE	0.202557	TRUE	3	20	Amp		0.943653	N	N	N	N	80.1182
76	G4	FALSE	Sample 8	Target 1	UNKNOWN	SYBR	None							Undetermined								TRUE	0.202557	TRUE	3	39	No Amp		0	Y	N	Y	N	60.0009
77	G5	FALSE	Sample 10	Target 1	UNKNOWN	SYBR	None							25.9257	26.0289	0.103211						TRUE	0.202557	TRUE	3	21	Amp		0.909689	N	N	N	N	80.2729
78	G6	FALSE	Sample 12	Target 1	UNKNOWN	SYBR	None							Undetermined								TRUE	0.202557	TRUE	3	39	No Amp		0	Y	N	Y	N	62.6316
79	G7	FALSE	Sample 14	Target 1	UNKNOWN	SYBR	None							25.5974	25.5777	0.144053						TRUE	0.202557	TRUE	3	21	Amp		0.927852	N	N	N	N	80.2729
80	G8	FALSE	Sample 16	Target 1	UNKNOWN	SYBR	None							Undetermined								TRUE	0.202557	TRUE	3	39	No Amp		0	Y	Y	Y	N	63.5601	87.7009	81.5109	72.6903
81	G9	FALSE	Sample 18	Target 1	UNKNOWN	SYBR	None							26.2991	26.2167	0.0821549						TRUE	0.202557	TRUE	3	21	Amp		0.884846	N	N	N	N	80.1182
82	G10	FALSE	Sample 20	Target 1	UNKNOWN	SYBR	None							Undetermined								TRUE	0.202557	TRUE	3	39	No Amp		0	Y	Y	Y	N	88.3199	63.4054	93.5813	61.7031
85	H1	FALSE	Sample 2	Target 1	UNKNOWN	SYBR	None							24.7675	24.911	0.131158						TRUE	0.202557	TRUE	3	20	Amp		0.982297	N	N	N	N	79.8087
86	H2	FALSE	Sample 4	Target 1	UNKNOWN	SYBR	None							Undetermined								TRUE	0.202557	TRUE	3	39	No Amp		0	Y	Y	Y	N	63.7149	77.6422	80.2729	73.3093
87	H3	FALSE	Sample 6	Target 1	UNKNOWN	SYBR	None							25.5692	25.5954	0.099302						TRUE	0.202557	TRUE	3	21	Amp		0.956061	N	N	N	N	80.1182
88	H4	FALSE	Sample 8	Target 1	UNKNOWN	SYBR	None							Undetermined								TRUE	0.202557	TRUE	3	32	No Amp		0	Y	N	N	N	60.9294
89	H5	FALSE	Sample 10	Target 1	UNKNOWN	SYBR	None							25.9937	26.0289	0.103211						TRUE	0.202557	TRUE	3	21	Amp		0.917245	N	N	N	N	80.2729
90	H6	FALSE	Sample 12	Target 1	UNKNOWN	SYBR	None							Undetermined								TRUE	0.202557	TRUE	3	39	No Amp		0	Y	N	Y	N	61.8579
91	H7	FALSE	Sample 14	Target 1	UNKNOWN	SYBR	None							25.3717	25.5777	0.144053						TRUE	0.202557	TRUE	3	21	Amp		0.931699	N	N	N	N	80.2729
92	H8	FALSE	Sample 16	Target 1	UNKNOWN	SYBR	None							Undetermined								TRUE	0.202557	TRUE	3	9	No Amp		0	Y	N	N	N	64.4886
93	H9	FALSE	Sample 18	Target 1	UNKNOWN	SYBR	None							26.273	26.2167	0.0821549						TRUE	0.202557	TRUE	3	22	Amp		0.907458	N	N	N	N	79.9634
94	H10	FALSE	Sample 20	Target 1	UNKNOWN	SYBR	None							Undetermined								TRUE	0.202557	TRUE	3	26	No Amp		0	Y	Y	N	N	86.9271	62.4769	75.4757	93.4266
Analysis Type	Singleplex
Endogenous Control	Target 1
RQ Min/Max Confidence Level	95.0
Reference Sample	Sample 3

## Sheet: Melt Curve Raw Data
Block Type	96-Well 0.2-mL Block
Calibration Background is expired	No
Calibration Background performed on	09-15-2016
Calibration Pure Dye ABY is expired	No
Calibration Pure Dye ABY performed on	09-15-2016
Calibration Pure Dye FAM is expired	No
Calibration Pure Dye FAM performed on	09-15-2016
Calibration Pure Dye JUN is expired	No
Calibration Pure Dye JUN performed on	09-15-2016
Calibration Pure Dye NED is expired	No
Calibration Pure Dye NED performed on	09-15-2016
Calibration Pure Dye ROX is expired	No
Calibration Pure Dye ROX performed on	09-15-2016
Calibration Pure Dye SYBR is expired	No
Calibration Pure Dye SYBR performed on	09-15-2016
Calibration Pure Dye TAMRA is expired	No
Calibration Pure Dye TAMRA performed on	09-15-2016
Calibration Pure Dye VIC is expired	No
Calibration Pure Dye VIC performed on	09-15-2016
Calibration ROI is expired	No
Calibration ROI performed on	09-15-2016
Calibration Uniformity is expired	No
Calibration Uniformity performed on	09-15-2016
Chemistry	SYBR_GREEN
Date Created	2018-02-04 21:19:23 PM CST
Experiment Barcode
Experiment Comment
Experiment File Name	G:\wgh\小麦SYP基因家族鉴定与分析\定量结果\Q3\2018-02-02_100719 SNARE19.eds
Experiment Name	2018-02-02_100719
Experiment Run End Time	2018-02-04 01:17:12 AM CST
Experiment Type	Comparative Cт (ΔΔCт)
Instrument Name	272321075
Instrument Serial Number	272321075
Instrument Type	QuantStudio™ 3 System
Passive Reference	ROX
Post-read Stage/Step
Pre-read Stage/Step
Quantification Cycle Method	Ct
Signal Smoothing On	true
Stage where Melt Analysis is performed	Stage3
Stage/ Cycle where Ct Analysis is performed	Stage2, Step2
User Name
Well	Well Position	Reading	Temperature	Fluorescence	Derivative	Target Name
1	A1	1	60.0009	349907	6239.2	Target 1
1	A1	2	60.3104	350070	6347.94	Target 1
1	A1	3	60.6199	348660	6486.76	Target 1
1	A1	4	60.9294	345764	6645.97	Target 1
1	A1	5	61.2389	342339	6813.08	Target 1
1	A1	6	61.5484	341552	6971.41	Target 1
1	A1	7	61.8579	336654	7108.27	Target 1
1	A1	8	62.1674	339405	7187.69	Target 1
1	A1	9	62.4769	333358	7182.9	Target 1
1	A1	10	62.7864	328262	7111.94	Target 1
1	A1	11	63.0959	326893	7024.8	Target 1
1	A1	12	63.4054	325585	6976.29	Target 1
1	A1	13	63.7149	326140	6973.11	Target 1
1	A1	14	64.0244	320845	7001.92	Target 1
1	A1	15	64.3339	319391	7033.82	Target 1
1	A1	16	64.6434	314348	7048.37	Target 1
1	A1	17	64.9529	311839	7036.2	Target 1
1	A1	18	65.2623	315169	7013.35	Target 1
1	A1	19	65.5718	306842	6994.4	Target 1
1	A1	20	65.8813	304919	6996.63	Target 1
1	A1	21	66.1908	303195	7036.41	Target 1
1	A1	22	66.5003	303082	7143.63	Target 1
1	A1	23	66.8098	298047	7317.81	Target 1
1	A1	24	67.1193	295391	7549.41	Target 1
1	A1	25	67.4288	291848	7806.76	Target 1
1	A1	26	67.7383	294901	8038.15	Target 1
1	A1	27	68.0478	287130	8186.84	Target 1
1	A1	28	68.3573	283499	8215.53	Target 1
1	A1	29	68.6668	281060	8127.42	Target 1
1	A1	30	68.9763	279786	7968.76	Target 1
1	A1	31	69.2858	275670	7808.39	Target 1
1	A1	32	69.5953	271714	7704.6	Target 1
1	A1	33	69.9048	272700	7677.53	Target 1
1	A1	34	70.2143	268588	7702.05	Target 1
1	A1	35	70.5238	266166	7727.25	Target 1
1	A1	36	70.8333	261644	7711.95	Target 1
1	A1	37	71.1428	259895	7654.66	Target 1
1	A1	38	71.4523	256285	7597.06	Target 1
1	A1	39	71.7618	254119	7595.35	Target 1
1	A1	40	72.0713	252831	7676.68	Target 1
1	A1	41	72.3808	250202	7810.25	Target 1
1	A1	42	72.6903	248906	7916.24	Target 1
1	A1	43	72.9998	244104	7910.93	Target 1
1	A1	44	73.3093	237764	7759.24	Target 1
1	A1	45	73.6188	238237	7499.95	Target 1
1	A1	46	73.9283	235538	7227.73	Target 1
1	A1	47	74.2378	233213	7044.91	Target 1
1	A1	48	74.5473	231790	7016.9	Target 1
1	A1	49	74.8568	228415	7131.15	Target 1
1	A1	50	75.1662	227599	7344.06	Target 1
1	A1	51	75.4757	224603	7582.48	Target 1
1	A1	52	75.7852	220114	7806.61	Target 1
1	A1	53	76.0947	217729	8039.55	Target 1
1	A1	54	76.4042	213696	8377.16	Target 1
1	A1	55	76.7137	213430	8980.72	Target 1
1	A1	56	77.0232	211304	10068.6	Target 1
1	A1	57	77.3327	208123	11914.7	Target 1
1	A1	58	77.6422	202348	14836.7	Target 1
1	A1	59	77.9517	199897	19141.2	Target 1
1	A1	60	78.2612	200004	25005.5	Target 1
1	A1	61	78.5707	192056	32320.8	Target 1
1	A1	62	78.8802	185512	40562.1	Target 1
1	A1	63	79.1897	173426	48767.8	Target 1
1	A1	64	79.4992	156602	55680.8	Target 1
1	A1	65	79.8087	131064	60037.7	Target 1
1	A1	66	80.1182	103774	60922.3	Target 1
1	A1	67	80.4277	75962.8	58048	Target 1
1	A1	68	80.7372	56049.6	51854	Target 1
1	A1	69	81.0467	40118.9	43373.7	Target 1
1	A1	70	81.3562	30935.2	33930.3	Target 1
1	A1	71	81.6657	26451.7	24785.3	Target 1
1	A1	72	81.9752	25419.8	16865	Target 1
1	A1	73	82.2847	23838.4	10640.7	Target 1
1	A1	74	82.5942	22987.9	6298.09	Target 1
1	A1	75	82.9037	24477.6	3791.25	Target 1
1	A1	76	83.2132	21631.1	2262.26	Target 1
1	A1	77	83.5227	21894	1410.57	Target 1
1	A1	78	83.8322	22757.4	994.128	Target 1
1	A1	79	84.1417	21923.5	841.924	Target 1
1	A1	80	84.4512	21838.9	842.472	Target 1
1	A1	81	84.7607	20746.7	925.543	Target 1
1	A1	82	85.0701	20563.7	1045.06	Target 1
1	A1	83	85.3796	19823.1	1164.94	Target 1
1	A1	84	85.6891	19932.8	1250.88	Target 1
1	A1	85	85.9986	18501.7	1272.38	Target 1
1	A1	86	86.3081	16850.3	1214.9	Target 1
1	A1	87	86.6176	16722.9	1093.22	Target 1
1	A1	88	86.9271	16835.5	952.775	Target 1
1	A1	89	87.2366	16421.9	852.24	Target 1
1	A1	90	87.5461	16132.6	834.236	Target 1
1	A1	91	87.8556	17728.8	901.248	Target 1
1	A1	92	88.1651	15219.9	1012.92	Target 1
1	A1	93	88.4746	15112.3	1107.75	Target 1
1	A1	94	88.7841	13082.8	1135.59	Target 1
1	A1	95	89.0936	12347	1079.84	Target 1
1	A1	96	89.4031	14343.3	956.584	Target 1
1	A1	97	89.7126	13031.2	796.121	Target 1
1	A1	98	90.0221	11125	624.251	Target 1
1	A1	99	90.3316	11710.6	456.281	Target 1
1	A1	100	90.6411	12379	302.085	Target 1
1	A1	101	90.9506	11366.2	171.732	Target 1
1	A1	102	91.2601	12122.6	75.021	Target 1
1	A1	103	91.5696	11068.6	17.1455	Target 1
1	A1	104	91.8791	11650.6	-4.02148	Target 1
1	A1	105	92.1886	11485	2.75293	Target 1
1	A1	106	92.4981	10380.9	23.9365	Target 1
1	A1	107	92.8076	12097.8	42.9038	Target 1
1	A1	108	93.1171	10571.5	42.9424	Target 1
1	A1	109	93.4266	9753.82	12.9722	Target 1
1	A1	110	93.7361	9961.37	-46.457	Target 1
1	A1	111	94.0456	11512.1	-122.178	Target 1
1	A1	112	94.3551	9170.46	-194.87	Target 1
1	A1	113	94.6646	11297.2	-249.286	Target 1
2	A2	1	60.0009	464130	9228.55	Target 1
2	A2	2	60.3104	462858	9370.3	Target 1
2	A2	3	60.6199	460072	9508.47	Target 1
2	A2	4	60.9294	454718	9656.32	Target 1
2	A2	5	61.2389	451444	9835.13	Target 1
2	A2	6	61.5484	451911	10051.6	Target 1
2	A2	7	61.8579	446151	10281.9	Target 1
2	A2	8	62.1674	445688	10509	Target 1
2	A2	9	62.4769	439105	10652.2	Target 1
2	A2	10	62.7864	433148	10706.8	Target 1
2	A2	11	63.0959	432296	10711.3	Target 1
2	A2	12	63.4054	427370	10714.5	Target 1
2	A2	13	63.7149	427296	10738.4	Target 1
2	A2	14	64.0244	422477	10767.6	Target 1
2	A2	15	64.3339	418229	10770.1	Target 1
2	A2	16	64.6434	412747	10725.6	Target 1
2	A2	17	64.9529	407587	10638.6	Target 1
2	A2	18	65.2623	411134	10532.2	Target 1
2	A2	19	65.5718	403544	10436.9	Target 1
2	A2	20	65.8813	397546	10385.4	Target 1
2	A2	21	66.1908	393923	10410.3	Target 1
2	A2	22	66.5003	396525	10535	Target 1
2	A2	23	66.8098	389566	10760.5	Target 1
2	A2	24	67.1193	383452	11055.6	Target 1
2	A2	25	67.4288	381235	11358.5	Target 1
2	A2	26	67.7383	383029	11594.7	Target 1
2	A2	27	68.0478	372275	11703.5	Target 1
2	A2	28	68.3573	368380	11663.6	Target 1
2	A2	29	68.6668	364297	11503.5	Target 1
2	A2	30	68.9763	363996	11288.5	Target 1
2	A2	31	69.2858	357906	11091.8	Target 1
2	A2	32	69.5953	352351	10963.8	Target 1
2	A2	33	69.9048	352096	10916	Target 1
2	A2	34	70.2143	348556	10923.7	Target 1
2	A2	35	70.5238	343319	10947.8	Target 1
2	A2	36	70.8333	338476	10961.8	Target 1
2	A2	37	71.1428	335412	10969.2	Target 1
2	A2	38	71.4523	332588	10996.8	Target 1
2	A2	39	71.7618	328529	11069.3	Target 1
2	A2	40	72.0713	325090	11181.1	Target 1
2	A2	41	72.3808	321664	11286.2	Target 1
2	A2	42	72.6903	319111	11315.2	Target 1
2	A2	43	72.9998	312550	11213	Target 1
2	A2	44	73.3093	307291	10973.1	Target 1
2	A2	45	73.6188	306786	10647.7	Target 1
2	A2	46	73.9283	300686	10326.1	Target 1
2	A2	47	74.2378	299252	10119.1	Target 1
2	A2	48	74.5473	296901	10034.2	Target 1
2	A2	49	74.8568	292858	10059.6	Target 1
2	A2	50	75.1662	288760	10159	Target 1
2	A2	51	75.4757	287102	10298.5	Target 1
2	A2	52	75.7852	281504	10495.4	Target 1
2	A2	53	76.0947	277111	10777.1	Target 1
2	A2	54	76.4042	275059	11241.2	Target 1
2	A2	55	76.7137	272266	12029.1	Target 1
2	A2	56	77.0232	269381	13335.3	Target 1
2	A2	57	77.3327	264553	15433.1	Target 1
2	A2	58	77.6422	257987	18688.6	Target 1
2	A2	59	77.9517	254713	23516.4	Target 1
2	A2	60	78.2612	253290	30243.4	Target 1
2	A2	61	78.5707	243347	38901.8	Target 1
2	A2	62	78.8802	237869	49023.5	Target 1
2	A2	63	79.1897	224636	59547.3	Target 1
2	A2	64	79.4992	205121	68931.9	Target 1
2	A2	65	79.8087	175385	75489.6	Target 1
2	A2	66	80.1182	138655	77852.4	Target 1
2	A2	67	80.4277	104090	75394.8	Target 1
2	A2	68	80.7372	76987.4	68438.9	Target 1
2	A2	69	81.0467	53698.1	58156.6	Target 1
2	A2	70	81.3562	39898.1	46213.6	Target 1
2	A2	71	81.6657	34561.9	34306.4	Target 1
2	A2	72	81.9752	31406.8	23764.1	Target 1
2	A2	73	82.2847	30920.6	15336.2	Target 1
2	A2	74	82.5942	29414.8	9338.29	Target 1
2	A2	75	82.9037	29040.2	5774.26	Target 1
2	A2	76	83.2132	28530.4	3569.02	Target 1
2	A2	77	83.5227	28055.9	2300.42	Target 1
2	A2	78	83.8322	26639.7	1620.93	Target 1
2	A2	79	84.1417	27057.7	1288.03	Target 1
2	A2	80	84.4512	26981.2	1152.79	Target 1
2	A2	81	84.7607	26479.1	1133.49	Target 1
2	A2	82	85.0701	24942.9	1190.35	Target 1
2	A2	83	85.3796	24465	1304.96	Target 1
2	A2	84	85.6891	25283.1	1463.13	Target 1
2	A2	85	85.9986	23901.7	1642.67	Target 1
2	A2	86	86.3081	22418.8	1810.8	Target 1
2	A2	87	86.6176	21329.7	1932.73	Target 1
2	A2	88	86.9271	22352.8	1986.09	Target 1
2	A2	89	87.2366	18710.5	1970.72	Target 1
2	A2	90	87.5461	18453.2	1905.3	Target 1
2	A2	91	87.8556	19569.8	1811.51	Target 1
2	A2	92	88.1651	18446.9	1696.71	Target 1
2	A2	93	88.4746	17845.6	1549.52	Target 1
2	A2	94	88.7841	15144.5	1353.15	Target 1
2	A2	95	89.0936	14748.2	1105.26	Target 1
2	A2	96	89.4031	16390.1	826.894	Target 1
2	A2	97	89.7126	16457.7	553.536	Target 1
2	A2	98	90.0221	13981.1	318.29	Target 1
2	A2	99	90.3316	14807.8	142.088	Target 1
2	A2	100	90.6411	15665.1	34.8379	Target 1
2	A2	101	90.9506	14767	-0.782227	Target 1
2	A2	102	91.2601	15003.2	28.8662	Target 1
2	A2	103	91.5696	15564.1	103.044	Target 1
2	A2	104	91.8791	14494.7	187.038	Target 1
2	A2	105	92.1886	13183.1	243.616	Target 1
2	A2	106	92.4981	13763.9	250.304	Target 1
2	A2	107	92.8076	13375.9	210.744	Target 1
2	A2	108	93.1171	13366.1	151.813	Target 1
2	A2	109	93.4266	13943.5	108.305	Target 1
2	A2	110	93.7361	12887.2	105.079	Target 1
2	A2	111	94.0456	13598.5	147.053	Target 1
2	A2	112	94.3551	12773	220.845	Target 1
2	A2	113	94.6646	12396.8	304.773	Target 1
3	A3	1	60.0009	386653	7164.14	Target 1
3	A3	2	60.3104	387687	7320.25	Target 1
3	A3	3	60.6199	385566	7496.52	Target 1
3	A3	4	60.9294	381046	7689.91	Target 1
3	A3	5	61.2389	377869	7899.35	Target 1
3	A3	6	61.5484	376733	8115.97	Target 1
3	A3	7	61.8579	374707	8316.23	Target 1
3	A3	8	62.1674	373324	8472.3	Target 1
3	A3	9	62.4769	367055	8538.03	Target 1
3	A3	10	62.7864	362406	8523.35	Target 1
3	A3	11	63.0959	362231	8475.02	Target 1
3	A3	12	63.4054	357814	8448.02	Target 1
3	A3	13	63.7149	359005	8471.67	Target 1
3	A3	14	64.0244	353761	8536.37	Target 1
3	A3	15	64.3339	350552	8605.93	Target 1
3	A3	16	64.6434	346689	8638.62	Target 1
3	A3	17	64.9529	343459	8604.06	Target 1
3	A3	18	65.2623	344616	8492.26	Target 1
3	A3	19	65.5718	338370	8321.02	Target 1
3	A3	20	65.8813	333629	8152.3	Target 1
3	A3	21	66.1908	328977	8034.69	Target 1
3	A3	22	66.5003	334670	8016.86	Target 1
3	A3	23	66.8098	328124	8122.16	Target 1
3	A3	24	67.1193	322960	8342.72	Target 1
3	A3	25	67.4288	320636	8655.77	Target 1
3	A3	26	67.7383	322301	8979.48	Target 1
3	A3	27	68.0478	315373	9248.55	Target 1
3	A3	28	68.3573	312491	9413.48	Target 1
3	A3	29	68.6668	307391	9455.23	Target 1
3	A3	30	68.9763	307363	9389.97	Target 1
3	A3	31	69.2858	301218	9258.77	Target 1
3	A3	32	69.5953	298034	9104.37	Target 1
3	A3	33	69.9048	297231	8951.68	Target 1
3	A3	34	70.2143	294034	8803.41	Target 1
3	A3	35	70.5238	289522	8655	Target 1
3	A3	36	70.8333	285494	8515.71	Target 1
3	A3	37	71.1428	283813	8417.94	Target 1
3	A3	38	71.4523	282153	8404.34	Target 1
3	A3	39	71.7618	277445	8499.13	Target 1
3	A3	40	72.0713	276873	8682.56	Target 1
3	A3	41	72.3808	273810	8887.37	Target 1
3	A3	42	72.6903	269739	9023.27	Target 1
3	A3	43	72.9998	266839	9018.8	Target 1
3	A3	44	73.3093	261261	8858.05	Target 1
3	A3	45	73.6188	259349	8590.73	Target 1
3	A3	46	73.9283	255774	8309.45	Target 1
3	A3	47	74.2378	255957	8124.9	Target 1
3	A3	48	74.5473	251690	8064.69	Target 1
3	A3	49	74.8568	249382	8129.81	Target 1
3	A3	50	75.1662	247077	8286.21	Target 1
3	A3	51	75.4757	244364	8509.15	Target 1
3	A3	52	75.7852	240012	8748.07	Target 1
3	A3	53	76.0947	237279	9006.91	Target 1
3	A3	54	76.4042	234450	9340.27	Target 1
3	A3	55	76.7137	230977	9863.13	Target 1
3	A3	56	77.0232	229552	10765.3	Target 1
3	A3	57	77.3327	225381	12324.5	Target 1
3	A3	58	77.6422	219709	14895.2	Target 1
3	A3	59	77.9517	218514	18845.3	Target 1
3	A3	60	78.2612	217723	24428.3	Target 1
3	A3	61	78.5707	209061	31615.3	Target 1
3	A3	62	78.8802	204216	39949.4	Target 1
3	A3	63	79.1897	192309	48501.4	Target 1
3	A3	64	79.4992	176094	55990.4	Target 1
3	A3	65	79.8087	149626	61070	Target 1
3	A3	66	80.1182	118515	62699.6	Target 1
3	A3	67	80.4277	89765.5	60460.8	Target 1
3	A3	68	80.7372	68105.2	54687.7	Target 1
3	A3	69	81.0467	49346.4	46359.5	Target 1
3	A3	70	81.3562	37838	36804.8	Target 1
3	A3	71	81.6657	33263.9	27342.3	Target 1
3	A3	72	81.9752	30337	18987.7	Target 1
3	A3	73	82.2847	29572.3	12306.7	Target 1
3	A3	74	82.5942	29706.1	7508.58	Target 1
3	A3	75	82.9037	27655.9	4550.98	Target 1
3	A3	76	83.2132	28574.4	2731.87	Target 1
3	A3	77	83.5227	28252.9	1717.35	Target 1
3	A3	78	83.8322	26281.3	1226.26	Target 1
3	A3	79	84.1417	28123.8	1051.33	Target 1
3	A3	80	84.4512	27000.6	1049.51	Target 1
3	A3	81	84.7607	26710.7	1123.95	Target 1
3	A3	82	85.0701	25260.1	1210.86	Target 1
3	A3	83	85.3796	24686.7	1272.78	Target 1
3	A3	84	85.6891	23953	1293.95	Target 1
3	A3	85	85.9986	23635.4	1275.04	Target 1
3	A3	86	86.3081	23161.4	1228.51	Target 1
3	A3	87	86.6176	22121.1	1175.4	Target 1
3	A3	88	86.9271	21525.1	1141.44	Target 1
3	A3	89	87.2366	21482.7	1148.55	Target 1
3	A3	90	87.5461	21955.5	1203.3	Target 1
3	A3	91	87.8556	21099.1	1290.33	Target 1
3	A3	92	88.1651	20283	1378.04	Target 1
3	A3	93	88.4746	17471.7	1433.76	Target 1
3	A3	94	88.7841	18315.8	1436.51	Target 1
3	A3	95	89.0936	19361.4	1378.72	Target 1
3	A3	96	89.4031	16425.3	1260.51	Target 1
3	A3	97	89.7126	15380.5	1086.65	Target 1
3	A3	98	90.0221	15694	869.789	Target 1
3	A3	99	90.3316	16382.4	632.667	Target 1
3	A3	100	90.6411	15718.9	402.324	Target 1
3	A3	101	90.9506	16021.1	199.508	Target 1
3	A3	102	91.2601	14804.2	33.3711	Target 1
3	A3	103	91.5696	14967	-94.1484	Target 1
3	A3	104	91.8791	15687.3	-180.216	Target 1
3	A3	105	92.1886	15935.4	-218.071	Target 1
3	A3	106	92.4981	15287	-201.455	Target 1
3	A3	107	92.8076	14624.2	-131.876	Target 1
3	A3	108	93.1171	16038.8	-23.2803	Target 1
3	A3	109	93.4266	15448.8	98.2339	Target 1
3	A3	110	93.7361	13615	199.842	Target 1
3	A3	111	94.0456	14981.2	251.778	Target 1
3	A3	112	94.3551	13063	238.475	Target 1
3	A3	113	94.6646	13169.3	165.367	Target 1
4	A4	1	60.0009	444975	8100.52	Target 1
4	A4	2	60.3104	445226	8310.83	Target 1
4	A4	3	60.6199	443303	8568.5	Target 1
4	A4	4	60.9294	439147	8858.61	Target 1
4	A4	5	61.2389	435677	9153.4	Target 1
4	A4	6	61.5484	434422	9416.05	Target 1
4	A4	7	61.8579	430341	9609.76	Target 1
4	A4	8	62.1674	427653	9714.78	Target 1
4	A4	9	62.4769	422442	9743.29	Target 1
4	A4	10	62.7864	418223	9739.96	Target 1
4	A4	11	63.0959	416261	9760.82	Target 1
4	A4	12	63.4054	414061	9855.8	Target 1
4	A4	13	63.7149	411883	10022.9	Target 1
4	A4	14	64.0244	407536	10216.4	Target 1
4	A4	15	64.3339	404314	10385.7	Target 1
4	A4	16	64.6434	397566	10498.4	Target 1
4	A4	17	64.9529	394581	10543.6	Target 1
4	A4	18	65.2623	396922	10522.3	Target 1
4	A4	19	65.5718	388337	10444.1	Target 1
4	A4	20	65.8813	384238	10335.5	Target 1
4	A4	21	66.1908	378920	10245.9	Target 1
4	A4	22	66.5003	381090	10234.6	Target 1
4	A4	23	66.8098	374216	10341.7	Target 1
4	A4	24	67.1193	371506	10557.6	Target 1
4	A4	25	67.4288	367664	10816.2	Target 1
4	A4	26	67.7383	367396	11015.5	Target 1
4	A4	27	68.0478	359373	11060.9	Target 1
4	A4	28	68.3573	356384	10911.9	Target 1
4	A4	29	68.6668	349874	10606.7	Target 1
4	A4	30	68.9763	350179	10251.9	Target 1
4	A4	31	69.2858	344557	9976.39	Target 1
4	A4	32	69.5953	340453	9873.04	Target 1
4	A4	33	69.9048	341983	9955.08	Target 1
4	A4	34	70.2143	337120	10152.7	Target 1
4	A4	35	70.5238	331512	10351.4	Target 1
4	A4	36	70.8333	328726	10451.9	Target 1
4	A4	37	71.1428	323982	10419.7	Target 1
4	A4	38	71.4523	319871	10295.5	Target 1
4	A4	39	71.7618	317141	10165.4	Target 1
4	A4	40	72.0713	314837	10107.5	Target 1
4	A4	41	72.3808	311285	10147	Target 1
4	A4	42	72.6903	309003	10244.4	Target 1
4	A4	43	72.9998	304817	10320.4	Target 1
4	A4	44	73.3093	299383	10302.3	Target 1
4	A4	45	73.6188	296724	10165.7	Target 1
4	A4	46	73.9283	292704	9947.7	Target 1
4	A4	47	74.2378	289852	9737.34	Target 1
4	A4	48	74.5473	286770	9626.66	Target 1
4	A4	49	74.8568	283786	9627.74	Target 1
4	A4	50	75.1662	281563	9738.81	Target 1
4	A4	51	75.4757	279041	9955.12	Target 1
4	A4	52	75.7852	273271	10220.2	Target 1
4	A4	53	76.0947	269523	10514.6	Target 1
4	A4	54	76.4042	266980	10894.6	Target 1
4	A4	55	76.7137	262576	11499.4	Target 1
4	A4	56	77.0232	260442	12557.4	Target 1
4	A4	57	77.3327	257514	14388.1	Target 1
4	A4	58	77.6422	250381	17388	Target 1
4	A4	59	77.9517	247698	21969.2	Target 1
4	A4	60	78.2612	247325	28432.4	Target 1
4	A4	61	78.5707	237442	36783.2	Target 1
4	A4	62	78.8802	231674	46555.2	Target 1
4	A4	63	79.1897	218592	56727.9	Target 1
4	A4	64	79.4992	202202	65830.1	Target 1
4	A4	65	79.8087	173478	72248.2	Target 1
4	A4	66	80.1182	138728	74664.4	Target 1
4	A4	67	80.4277	104647	72462.3	Target 1
4	A4	68	80.7372	79417.2	65926.5	Target 1
4	A4	69	81.0467	58592.2	56154.3	Target 1
4	A4	70	81.3562	44649.4	44720.8	Target 1
4	A4	71	81.6657	37424.4	33244.7	Target 1
4	A4	72	81.9752	35663.9	23013.7	Target 1
4	A4	73	82.2847	34617.9	14780.9	Target 1
4	A4	74	82.5942	33273.4	8931.08	Target 1
4	A4	75	82.9037	33984.3	5603.71	Target 1
4	A4	76	83.2132	32423.6	3580.72	Target 1
4	A4	77	83.5227	32300.9	2475.38	Target 1
4	A4	78	83.8322	31928.2	1953.81	Target 1
4	A4	79	84.1417	31038.7	1768.37	Target 1
4	A4	80	84.4512	31790.6	1754.1	Target 1
4	A4	81	84.7607	29906	1811.55	Target 1
4	A4	82	85.0701	28992.3	1889.19	Target 1
4	A4	83	85.3796	27810.9	1967.22	Target 1
4	A4	84	85.6891	28015.5	2041.38	Target 1
4	A4	85	85.9986	27083.2	2109.24	Target 1
4	A4	86	86.3081	26403.1	2164.95	Target 1
4	A4	87	86.6176	23821.1	2203.42	Target 1
4	A4	88	86.9271	24437.1	2227.01	Target 1
4	A4	89	87.2366	23886.3	2245.18	Target 1
4	A4	90	87.5461	22618.3	2264.77	Target 1
4	A4	91	87.8556	22172.7	2278.55	Target 1
4	A4	92	88.1651	21683.4	2262.93	Target 1
4	A4	93	88.4746	19521	2188.58	Target 1
4	A4	94	88.7841	18356.3	2037.53	Target 1
4	A4	95	89.0936	18734.7	1814.97	Target 1
4	A4	96	89.4031	17384	1548.39	Target 1
4	A4	97	89.7126	17675	1275.57	Target 1
4	A4	98	90.0221	16685.3	1029.04	Target 1
4	A4	99	90.3316	17706	825.698	Target 1
4	A4	100	90.6411	17023.5	665.703	Target 1
4	A4	101	90.9506	15741.7	539.396	Target 1
4	A4	102	91.2601	16371.6	436.517	Target 1
4	A4	103	91.5696	16276.6	351.134	Target 1
4	A4	104	91.8791	16698.2	279.9	Target 1
4	A4	105	92.1886	16145.2	217.629	Target 1
4	A4	106	92.4981	15562.8	156.789	Target 1
4	A4	107	92.8076	15469.7	92.7002	Target 1
4	A4	108	93.1171	15990.4	28.9746	Target 1
4	A4	109	93.4266	15658.3	-23.8408	Target 1
4	A4	110	93.7361	16657.3	-57.041	Target 1
4	A4	111	94.0456	15859.9	-72.6797	Target 1
4	A4	112	94.3551	15508.2	-84.4043	Target 1
4	A4	113	94.6646	15230.7	-109.122	Target 1
5	A5	1	60.0009	404472	7678.64	Target 1
5	A5	2	60.3104	404987	7801.69	Target 1
5	A5	3	60.6199	404190	7960.59	Target 1
5	A5	4	60.9294	398391	8151.01	Target 1
5	A5	5	61.2389	396061	8364.07	Target 1
5	A5	6	61.5484	394336	8582.03	Target 1
5	A5	7	61.8579	391201	8774.1	Target 1
5	A5	8	62.1674	390078	8927.31	Target 1
5	A5	9	62.4769	384073	8983.12	Target 1
5	A5	10	62.7864	380014	8952.38	Target 1
5	A5	11	63.0959	377553	8880.88	Target 1
5	A5	12	63.4054	374333	8821.78	Target 1
5	A5	13	63.7149	375575	8805.99	Target 1
5	A5	14	64.0244	368878	8831.28	Target 1
5	A5	15	64.3339	367123	8875.12	Target 1
5	A5	16	64.6434	361967	8913.02	Target 1
5	A5	17	64.9529	358986	8926.6	Target 1
5	A5	18	65.2623	360037	8904.29	Target 1
5	A5	19	65.5718	354312	8844.04	Target 1
5	A5	20	65.8813	349222	8765.61	Target 1
5	A5	21	66.1908	345099	8717.05	Target 1
5	A5	22	66.5003	347668	8738.08	Target 1
5	A5	23	66.8098	340840	8884.82	Target 1
5	A5	24	67.1193	338553	9171.93	Target 1
5	A5	25	67.4288	334511	9538.94	Target 1
5	A5	26	67.7383	336733	9884.4	Target 1
5	A5	27	68.0478	328723	10096.6	Target 1
5	A5	28	68.3573	324033	10103.4	Target 1
5	A5	29	68.6668	318867	9908.28	Target 1
5	A5	30	68.9763	319127	9589.93	Target 1
5	A5	31	69.2858	313570	9265.37	Target 1
5	A5	32	69.5953	309869	9035.65	Target 1
5	A5	33	69.9048	309984	8944.08	Target 1
5	A5	34	70.2143	307225	8967.75	Target 1
5	A5	35	70.5238	301593	9042.93	Target 1
5	A5	36	70.8333	298616	9107.89	Target 1
5	A5	37	71.1428	295490	9136.92	Target 1
5	A5	38	71.4523	293060	9147.34	Target 1
5	A5	39	71.7618	287973	9177.73	Target 1
5	A5	40	72.0713	286966	9251.63	Target 1
5	A5	41	72.3808	284097	9351.05	Target 1
5	A5	42	72.6903	281393	9416.88	Target 1
5	A5	43	72.9998	276338	9379.02	Target 1
5	A5	44	73.3093	271981	9199.67	Target 1
5	A5	45	73.6188	269860	8903.87	Target 1
5	A5	46	73.9283	265857	8608.78	Target 1
5	A5	47	74.2378	263430	8406.88	Target 1
5	A5	48	74.5473	262069	8360.35	Target 1
5	A5	49	74.8568	259386	8497.51	Target 1
5	A5	50	75.1662	256525	8782.39	Target 1
5	A5	51	75.4757	254706	9191.87	Target 1
5	A5	52	75.7852	250267	9571.93	Target 1
5	A5	53	76.0947	244628	9868.5	Target 1
5	A5	54	76.4042	241864	10117.8	Target 1
5	A5	55	76.7137	238750	10461	Target 1
5	A5	56	77.0232	236321	11137.4	Target 1
5	A5	57	77.3327	232953	12467.1	Target 1
5	A5	58	77.6422	227886	14824.2	Target 1
5	A5	59	77.9517	226730	18585.3	Target 1
5	A5	60	78.2612	224386	24035.7	Target 1
5	A5	61	78.5707	215859	31227.8	Target 1
5	A5	62	78.8802	211784	39826.5	Target 1
5	A5	63	79.1897	199339	49009.9	Target 1
5	A5	64	79.4992	187770	57514.9	Target 1
5	A5	65	79.8087	161827	63874.4	Target 1
5	A5	66	80.1182	128525	66803.3	Target 1
5	A5	67	80.4277	97269.5	65595.6	Target 1
5	A5	68	80.7372	71349.8	60358.4	Target 1
5	A5	69	81.0467	50865.6	51980.8	Target 1
5	A5	70	81.3562	36952.5	41853.1	Target 1
5	A5	71	81.6657	30505.5	31465.7	Target 1
5	A5	72	81.9752	27574	22046	Target 1
5	A5	73	82.2847	26254.2	14345.9	Target 1
5	A5	74	82.5942	25985.3	8639.14	Target 1
5	A5	75	82.9037	25475.6	5324.8	Target 1
5	A5	76	83.2132	24596.7	3257.18	Target 1
5	A5	77	83.5227	24600	2082.19	Target 1
5	A5	78	83.8322	25168.2	1485.55	Target 1
5	A5	79	84.1417	24055	1231.71	Target 1
5	A5	80	84.4512	23202.9	1166.55	Target 1
5	A5	81	84.7607	23449.7	1201.47	Target 1
5	A5	82	85.0701	23021.7	1291.59	Target 1
5	A5	83	85.3796	22169.1	1415.14	Target 1
5	A5	84	85.6891	21258.4	1557.62	Target 1
5	A5	85	85.9986	21084.7	1702.1	Target 1
5	A5	86	86.3081	20922.3	1826.25	Target 1
5	A5	87	86.6176	18765	1905.47	Target 1
5	A5	88	86.9271	18525.2	1920.28	Target 1
5	A5	89	87.2366	17959.8	1864.1	Target 1
5	A5	90	87.5461	16453.5	1747.29	Target 1
5	A5	91	87.8556	16760.3	1595.01	Target 1
5	A5	92	88.1651	16113	1439.32	Target 1
5	A5	93	88.4746	15125.9	1308.01	Target 1
5	A5	94	88.7841	15619.3	1213.77	Target 1
5	A5	95	89.0936	15427.8	1148.57	Target 1
5	A5	96	89.4031	14191.1	1087.53	Target 1
5	A5	97	89.7126	13191.9	1002.79	Target 1
5	A5	98	90.0221	13403.9	880.615	Target 1
5	A5	99	90.3316	12479	731.137	Target 1
5	A5	100	90.6411	13904.5	583.31	Target 1
5	A5	101	90.9506	12726.3	467.859	Target 1
5	A5	102	91.2601	13650.3	399.451	Target 1
5	A5	103	91.5696	12581	369.502	Target 1
5	A5	104	91.8791	12645.1	353.28	Target 1
5	A5	105	92.1886	11812	325.313	Target 1
5	A5	106	92.4981	12234	272.845	Target 1
5	A5	107	92.8076	12512.5	199.911	Target 1
5	A5	108	93.1171	11353.1	121.405	Target 1
5	A5	109	93.4266	12859.5	52.2061	Target 1
5	A5	110	93.7361	12059.5	-1.73438	Target 1
5	A5	111	94.0456	12091.3	-45.7266	Target 1
5	A5	112	94.3551	12115.9	-91.7178	Target 1
5	A5	113	94.6646	11471.5	-150.344	Target 1
6	A6	1	60.0009	398523	6664.33	Target 1
6	A6	2	60.3104	398835	6854.92	Target 1
6	A6	3	60.6199	397490	7065.39	Target 1
6	A6	4	60.9294	392520	7294.8	Target 1
6	A6	5	61.2389	390840	7542.28	Target 1
6	A6	6	61.5484	388542	7800.28	Target 1
6	A6	7	61.8579	386790	8049.63	Target 1
6	A6	8	62.1674	384608	8264.85	Target 1
6	A6	9	62.4769	379158	8429.21	Target 1
6	A6	10	62.7864	376208	8546.87	Target 1
6	A6	11	63.0959	373549	8639.71	Target 1
6	A6	12	63.4054	371197	8747.27	Target 1
6	A6	13	63.7149	369894	8857.56	Target 1
6	A6	14	64.0244	365349	8956.05	Target 1
6	A6	15	64.3339	361800	9023.05	Target 1
6	A6	16	64.6434	358049	9048.24	Target 1
6	A6	17	64.9529	354252	9032.79	Target 1
6	A6	18	65.2623	355578	8983.04	Target 1
6	A6	19	65.5718	348500	8907.65	Target 1
6	A6	20	65.8813	345797	8823.39	Target 1
6	A6	21	66.1908	340772	8759.38	Target 1
6	A6	22	66.5003	342137	8752.67	Target 1
6	A6	23	66.8098	337509	8832.56	Target 1
6	A6	24	67.1193	332439	9002.48	Target 1
6	A6	25	67.4288	329732	9228.63	Target 1
6	A6	26	67.7383	332178	9443.65	Target 1
6	A6	27	68.0478	323231	9569.18	Target 1
6	A6	28	68.3573	320477	9550.34	Target 1
6	A6	29	68.6668	316037	9386.08	Target 1
6	A6	30	68.9763	315014	9134.99	Target 1
6	A6	31	69.2858	309852	8890.91	Target 1
6	A6	32	69.5953	306518	8738.18	Target 1
6	A6	33	69.9048	306272	8712.23	Target 1
6	A6	34	70.2143	304170	8786.92	Target 1
6	A6	35	70.5238	298127	8896.69	Target 1
6	A6	36	70.8333	295159	8979	Target 1
6	A6	37	71.1428	292237	9010.13	Target 1
6	A6	38	71.4523	289338	9013	Target 1
6	A6	39	71.7618	285203	9033.83	Target 1
6	A6	40	72.0713	283654	9104.23	Target 1
6	A6	41	72.3808	280943	9213.08	Target 1
6	A6	42	72.6903	277797	9305.57	Target 1
6	A6	43	72.9998	273512	9311.42	Target 1
6	A6	44	73.3093	269431	9186.25	Target 1
6	A6	45	73.6188	267030	8942.9	Target 1
6	A6	46	73.9283	262539	8654.26	Target 1
6	A6	47	74.2378	260859	8460.12	Target 1
6	A6	48	74.5473	258046	8387.99	Target 1
6	A6	49	74.8568	256245	8458.04	Target 1
6	A6	50	75.1662	254184	8635.15	Target 1
6	A6	51	75.4757	250920	8893.64	Target 1
6	A6	52	75.7852	245378	9133.5	Target 1
6	A6	53	76.0947	242746	9353.33	Target 1
6	A6	54	76.4042	238627	9640.81	Target 1
6	A6	55	76.7137	236885	10162.7	Target 1
6	A6	56	77.0232	234462	11147.7	Target 1
6	A6	57	77.3327	232414	12880.6	Target 1
6	A6	58	77.6422	225723	15703.2	Target 1
6	A6	59	77.9517	222708	19984.5	Target 1
6	A6	60	78.2612	221083	26020	Target 1
6	A6	61	78.5707	213511	33857.3	Target 1
6	A6	62	78.8802	208534	43103.7	Target 1
6	A6	63	79.1897	197669	52821.7	Target 1
6	A6	64	79.4992	181954	61611.9	Target 1
6	A6	65	79.8087	154985	67912	Target 1
6	A6	66	80.1182	122058	70430.5	Target 1
6	A6	67	80.4277	92011	68546.7	Target 1
6	A6	68	80.7372	66864.6	62507.7	Target 1
6	A6	69	81.0467	47146.5	53343.7	Target 1
6	A6	70	81.3562	34792.9	42546.4	Target 1
6	A6	71	81.6657	27863	31654.1	Target 1
6	A6	72	81.9752	25195.2	21894.7	Target 1
6	A6	73	82.2847	24634.6	13991.9	Target 1
6	A6	74	82.5942	23707	8235.72	Target 1
6	A6	75	82.9037	23586.8	4945.98	Target 1
6	A6	76	83.2132	22581.3	2901.98	Target 1
6	A6	77	83.5227	22582.5	1746.09	Target 1
6	A6	78	83.8322	21889.8	1169.72	Target 1
6	A6	79	84.1417	22706.7	943.31	Target 1
6	A6	80	84.4512	21205.8	910.805	Target 1
6	A6	81	84.7607	21589.3	971.833	Target 1
6	A6	82	85.0701	20810.4	1066.28	Target 1
6	A6	83	85.3796	18888.7	1163.65	Target 1
6	A6	84	85.6891	19431.9	1253.25	Target 1
6	A6	85	85.9986	18390.7	1333.07	Target 1
6	A6	86	86.3081	18302.4	1400.19	Target 1
6	A6	87	86.6176	16621.4	1447.58	Target 1
6	A6	88	86.9271	17006.8	1468.24	Target 1
6	A6	89	87.2366	14763.3	1461.72	Target 1
6	A6	90	87.5461	14953.5	1436.04	Target 1
6	A6	91	87.8556	15263	1401.96	Target 1
6	A6	92	88.1651	13611.8	1363.72	Target 1
6	A6	93	88.4746	12980.6	1313.54	Target 1
6	A6	94	88.7841	13020.6	1234.33	Target 1
6	A6	95	89.0936	11376	1109.25	Target 1
6	A6	96	89.4031	10665.4	931.874	Target 1
6	A6	97	89.7126	11230.8	710.965	Target 1
6	A6	98	90.0221	10153.8	467.987	Target 1
6	A6	99	90.3316	11118.8	230.344	Target 1
6	A6	100	90.6411	9781.41	25.2783	Target 1
6	A6	101	90.9506	10322.9	-123.6	Target 1
6	A6	102	91.2601	10469.8	-199.62	Target 1
6	A6	103	91.5696	10644	-199.237	Target 1
6	A6	104	91.8791	10805.4	-139.131	Target 1
6	A6	105	92.1886	10686.8	-56.8047	Target 1
6	A6	106	92.4981	8770.4	1.42676	Target 1
6	A6	107	92.8076	9276.5	1.79004	Target 1
6	A6	108	93.1171	8583.39	-59.2314	Target 1
6	A6	109	93.4266	9432.84	-154.067	Target 1
6	A6	110	93.7361	9449.81	-242.126	Target 1
6	A6	111	94.0456	10314.5	-294.565	Target 1
6	A6	112	94.3551	8675.65	-308.717	Target 1
6	A6	113	94.6646	8457.61	-303.764	Target 1
7	A7	1	60.0009	412562	7209.47	Target 1
7	A7	2	60.3104	413911	7441.62	Target 1
7	A7	3	60.6199	411831	7712.29	Target 1
7	A7	4	60.9294	408612	7998.37	Target 1
7	A7	5	61.2389	404612	8273.91	Target 1
7	A7	6	61.5484	403221	8519.68	Target 1
7	A7	7	61.8579	398525	8725.92	Target 1
7	A7	8	62.1674	398243	8891.29	Target 1
7	A7	9	62.4769	393714	9022.2	Target 1
7	A7	10	62.7864	389058	9131.58	Target 1
7	A7	11	63.0959	387556	9234.35	Target 1
7	A7	12	63.4054	384107	9349.6	Target 1
7	A7	13	63.7149	381531	9460.82	Target 1
7	A7	14	64.0244	379157	9546.74	Target 1
7	A7	15	64.3339	374951	9589.85	Target 1
7	A7	16	64.6434	368868	9586	Target 1
7	A7	17	64.9529	367085	9544.77	Target 1
7	A7	18	65.2623	367338	9483.42	Target 1
7	A7	19	65.5718	361519	9422.73	Target 1
7	A7	20	65.8813	356526	9387.19	Target 1
7	A7	21	66.1908	351891	9399.84	Target 1
7	A7	22	66.5003	355042	9471.63	Target 1
7	A7	23	66.8098	349271	9591.25	Target 1
7	A7	24	67.1193	343835	9727.9	Target 1
7	A7	25	67.4288	340170	9844.89	Target 1
7	A7	26	67.7383	340466	9914.39	Target 1
7	A7	27	68.0478	334288	9924.95	Target 1
7	A7	28	68.3573	330715	9881.63	Target 1
7	A7	29	68.6668	327148	9803.59	Target 1
7	A7	30	68.9763	326215	9720.19	Target 1
7	A7	31	69.2858	319884	9661.81	Target 1
7	A7	32	69.5953	316670	9647.44	Target 1
7	A7	33	69.9048	316432	9672.5	Target 1
7	A7	34	70.2143	311849	9708.23	Target 1
7	A7	35	70.5238	307165	9715.55	Target 1
7	A7	36	70.8333	303529	9668.09	Target 1
7	A7	37	71.1428	301598	9571.46	Target 1
7	A7	38	71.4523	297510	9466	Target 1
7	A7	39	71.7618	292755	9407.75	Target 1
7	A7	40	72.0713	291911	9435.6	Target 1
7	A7	41	72.3808	288989	9542.69	Target 1
7	A7	42	72.6903	286789	9671.33	Target 1
7	A7	43	72.9998	282126	9739.27	Target 1
7	A7	44	73.3093	276156	9684.73	Target 1
7	A7	45	73.6188	275020	9502.97	Target 1
7	A7	46	73.9283	270412	9252.18	Target 1
7	A7	47	74.2378	267656	9050.7	Target 1
7	A7	48	74.5473	266408	8940.89	Target 1
7	A7	49	74.8568	262327	8950.03	Target 1
7	A7	50	75.1662	260415	9052.52	Target 1
7	A7	51	75.4757	257978	9188.86	Target 1
7	A7	52	75.7852	252662	9310.44	Target 1
7	A7	53	76.0947	249115	9401.11	Target 1
7	A7	54	76.4042	246040	9513.94	Target 1
7	A7	55	76.7137	242616	9790.09	Target 1
7	A7	56	77.0232	241064	10441.7	Target 1
7	A7	57	77.3327	238512	11742.4	Target 1
7	A7	58	77.6422	233039	14018.2	Target 1
7	A7	59	77.9517	230900	17618.7	Target 1
7	A7	60	78.2612	229711	22843.8	Target 1
7	A7	61	78.5707	220900	29811	Target 1
7	A7	62	78.8802	217069	38290.1	Target 1
7	A7	63	79.1897	206863	47573.9	Target 1
7	A7	64	79.4992	194034	56479.4	Target 1
7	A7	65	79.8087	171861	63543.6	Target 1
7	A7	66	80.1182	138525	67391.1	Target 1
7	A7	67	80.4277	105786	67148	Target 1
7	A7	68	80.7372	79303.2	62730.7	Target 1
7	A7	69	81.0467	55496.6	54881.1	Target 1
7	A7	70	81.3562	40456.1	44935.5	Target 1
7	A7	71	81.6657	31425.3	34431.5	Target 1
7	A7	72	81.9752	28923.4	24707.7	Target 1
7	A7	73	82.2847	27556	16636.1	Target 1
7	A7	74	82.5942	27160.7	10549.3	Target 1
7	A7	75	82.9037	26465.5	6677.68	Target 1
7	A7	76	83.2132	23630	4298.65	Target 1
7	A7	77	83.5227	23425.4	2882.62	Target 1
7	A7	78	83.8322	24126.4	2092.7	Target 1
7	A7	79	84.1417	24206.4	1673.38	Target 1
7	A7	80	84.4512	22614.4	1452.28	Target 1
7	A7	81	84.7607	21448.7	1330.77	Target 1
7	A7	82	85.0701	21323.5	1271.43	Target 1
7	A7	83	85.3796	19870.2	1276.99	Target 1
7	A7	84	85.6891	21868.5	1359.44	Target 1
7	A7	85	85.9986	20362.8	1511.62	Target 1
7	A7	86	86.3081	19608.1	1698.35	Target 1
7	A7	87	86.6176	17529.5	1872.03	Target 1
7	A7	88	86.9271	17291.8	1998.97	Target 1
7	A7	89	87.2366	15590.8	2074.45	Target 1
7	A7	90	87.5461	16805.1	2115.26	Target 1
7	A7	91	87.8556	14868.2	2137.28	Target 1
7	A7	92	88.1651	14574.7	2137.14	Target 1
7	A7	93	88.4746	13202.6	2091.92	Target 1
7	A7	94	88.7841	11697.8	1975.23	Target 1
7	A7	95	89.0936	10635.6	1775.78	Target 1
7	A7	96	89.4031	10931.6	1505.27	Target 1
7	A7	97	89.7126	10367.6	1192.88	Target 1
7	A7	98	90.0221	9967.15	873.867	Target 1
7	A7	99	90.3316	9309.23	581.123	Target 1
7	A7	100	90.6411	8685.13	341.171	Target 1
7	A7	101	90.9506	11500.3	171.188	Target 1
7	A7	102	91.2601	9423.81	75.0977	Target 1
7	A7	103	91.5696	9158.28	41.874	Target 1
7	A7	104	91.8791	9197.18	49.8721	Target 1
7	A7	105	92.1886	10183.6	76.0977	Target 1
7	A7	106	92.4981	8211.56	104.706	Target 1
7	A7	107	92.8076	9042.84	129.681	Target 1
7	A7	108	93.1171	8649.61	151.212	Target 1
7	A7	109	93.4266	9307.96	169.489	Target 1
7	A7	110	93.7361	8102.05	180.807	Target 1
7	A7	111	94.0456	7863.99	178.801	Target 1
7	A7	112	94.3551	8028.9	159.438	Target 1
7	A7	113	94.6646	7850.46	125.214	Target 1
8	A8	1	60.0009	384039	7165.83	Target 1
8	A8	2	60.3104	383148	7369.92	Target 1
8	A8	3	60.6199	381123	7577.96	Target 1
8	A8	4	60.9294	376647	7778.64	Target 1
8	A8	5	61.2389	374487	7964	Target 1
8	A8	6	61.5484	373332	8121.74	Target 1
8	A8	7	61.8579	369610	8231.98	Target 1
8	A8	8	62.1674	369182	8280.16	Target 1
8	A8	9	62.4769	362662	8269.86	Target 1
8	A8	10	62.7864	359294	8246.94	Target 1
8	A8	11	63.0959	357646	8268.59	Target 1
8	A8	12	63.4054	355881	8397.07	Target 1
8	A8	13	63.7149	356047	8618.12	Target 1
8	A8	14	64.0244	350466	8863.15	Target 1
8	A8	15	64.3339	348029	9043.98	Target 1
8	A8	16	64.6434	342137	9095.9	Target 1
8	A8	17	64.9529	340144	9001.2	Target 1
8	A8	18	65.2623	340053	8788.44	Target 1
8	A8	19	65.5718	334127	8519.99	Target 1
8	A8	20	65.8813	330110	8275.9	Target 1
8	A8	21	66.1908	327091	8158.81	Target 1
8	A8	22	66.5003	329312	8165.7	Target 1
8	A8	23	66.8098	324371	8305.06	Target 1
8	A8	24	67.1193	319454	8576.7	Target 1
8	A8	25	67.4288	317980	8873.47	Target 1
8	A8	26	67.7383	318262	9103.74	Target 1
8	A8	27	68.0478	310668	9199.02	Target 1
8	A8	28	68.3573	307721	9138.38	Target 1
8	A8	29	68.6668	303680	8954.75	Target 1
8	A8	30	68.9763	303753	8718.03	Target 1
8	A8	31	69.2858	298676	8503.77	Target 1
8	A8	32	69.5953	295616	8361.48	Target 1
8	A8	33	69.9048	294930	8300.13	Target 1
8	A8	34	70.2143	291868	8294.72	Target 1
8	A8	35	70.5238	287192	8309.56	Target 1
8	A8	36	70.8333	284952	8324.03	Target 1
8	A8	37	71.1428	282379	8345.4	Target 1
8	A8	38	71.4523	279090	8401.72	Target 1
8	A8	39	71.7618	276462	8517.12	Target 1
8	A8	40	72.0713	274652	8685.83	Target 1
8	A8	41	72.3808	271383	8861.63	Target 1
8	A8	42	72.6903	268898	8973.32	Target 1
8	A8	43	72.9998	265286	8959.94	Target 1
8	A8	44	73.3093	259206	8805.39	Target 1
8	A8	45	73.6188	258134	8550.81	Target 1
8	A8	46	73.9283	255778	8276.8	Target 1
8	A8	47	74.2378	254168	8105.83	Target 1
8	A8	48	74.5473	249471	8034	Target 1
8	A8	49	74.8568	248236	8068.11	Target 1
8	A8	50	75.1662	246155	8183.04	Target 1
8	A8	51	75.4757	243366	8355.69	Target 1
8	A8	52	75.7852	239570	8568.39	Target 1
8	A8	53	76.0947	235102	8808.95	Target 1
8	A8	54	76.4042	233678	9136.66	Target 1
8	A8	55	76.7137	230557	9664.71	Target 1
8	A8	56	77.0232	230009	10568.5	Target 1
8	A8	57	77.3327	224942	12104.4	Target 1
8	A8	58	77.6422	218700	14617.1	Target 1
8	A8	59	77.9517	218110	18497	Target 1
8	A8	60	78.2612	217395	24060.6	Target 1
8	A8	61	78.5707	209357	31371.9	Target 1
8	A8	62	78.8802	205006	40065.3	Target 1
8	A8	63	79.1897	194349	49260.2	Target 1
8	A8	64	79.4992	180760	57645.9	Target 1
8	A8	65	79.8087	156056	63754.9	Target 1
8	A8	66	80.1182	126402	66358.5	Target 1
8	A8	67	80.4277	96835	64839.9	Target 1
8	A8	68	80.7372	74806.7	59390.9	Target 1
8	A8	69	81.0467	55008.4	50950	Target 1
8	A8	70	81.3562	42871	40912.5	Target 1
8	A8	71	81.6657	36787.8	30735.3	Target 1
8	A8	72	81.9752	34510.8	21586.8	Target 1
8	A8	73	82.2847	33517.2	14151	Target 1
8	A8	74	82.5942	32804.7	8617.36	Target 1
8	A8	75	82.9037	31167.1	5447.66	Target 1
8	A8	76	83.2132	30368.6	3458.99	Target 1
8	A8	77	83.5227	29987.3	2275.34	Target 1
8	A8	78	83.8322	30149.1	1632.89	Target 1
8	A8	79	84.1417	30559.4	1334.4	Target 1
8	A8	80	84.4512	29900.1	1240.54	Target 1
8	A8	81	84.7607	28385.1	1256.96	Target 1
8	A8	82	85.0701	28403	1324.5	Target 1
8	A8	83	85.3796	27546	1409.32	Target 1
8	A8	84	85.6891	27389.9	1491.54	Target 1
8	A8	85	85.9986	27052.5	1556.45	Target 1
8	A8	86	86.3081	25062.7	1593.51	Target 1
8	A8	87	86.6176	24690.4	1601.55	Target 1
8	A8	88	86.9271	24836.1	1592.42	Target 1
8	A8	89	87.2366	23899	1586.69	Target 1
8	A8	90	87.5461	23383	1602.13	Target 1
8	A8	91	87.8556	23401.1	1642.55	Target 1
8	A8	92	88.1651	22244	1693.85	Target 1
8	A8	93	88.4746	21308	1729.35	Target 1
8	A8	94	88.7841	20732	1720.56	Target 1
8	A8	95	89.0936	19761.4	1647.92	Target 1
8	A8	96	89.4031	19102.3	1507.28	Target 1
8	A8	97	89.7126	18078.4	1309.73	Target 1
8	A8	98	90.0221	18229.4	1075.61	Target 1
8	A8	99	90.3316	18918.5	826.156	Target 1
8	A8	100	90.6411	17623.7	578.635	Target 1
8	A8	101	90.9506	16914	348.24	Target 1
8	A8	102	91.2601	17945.1	153.261	Target 1
8	A8	103	91.5696	17143	15.4326	Target 1
8	A8	104	91.8791	19065.4	-49.2979	Target 1
8	A8	105	92.1886	18552.6	-44.0049	Target 1
8	A8	106	92.4981	16961.8	4.03516	Target 1
8	A8	107	92.8076	17825.1	53.3262	Target 1
8	A8	108	93.1171	17136.3	67.8203	Target 1
8	A8	109	93.4266	16519.4	32.623	Target 1
8	A8	110	93.7361	17730.2	-44.3564	Target 1
8	A8	111	94.0456	17859.3	-143.432	Target 1
8	A8	112	94.3551	16353.3	-246.662	Target 1
8	A8	113	94.6646	17502.7	-344.719	Target 1
9	A9	1	60.0009	410181	8164.61	Target 1
9	A9	2	60.3104	409609	8341.62	Target 1
9	A9	3	60.6199	407503	8554.97	Target 1
9	A9	4	60.9294	403951	8786.78	Target 1
9	A9	5	61.2389	401047	9011.4	Target 1
9	A9	6	61.5484	399180	9199.7	Target 1
9	A9	7	61.8579	393741	9325.59	Target 1
9	A9	8	62.1674	393899	9376.48	Target 1
9	A9	9	62.4769	388211	9363.96	Target 1
9	A9	10	62.7864	384022	9325.42	Target 1
9	A9	11	63.0959	382085	9309.36	Target 1
9	A9	12	63.4054	378553	9349.13	Target 1
9	A9	13	63.7149	379580	9448.04	Target 1
9	A9	14	64.0244	373498	9576.36	Target 1
9	A9	15	64.3339	370595	9689.32	Target 1
9	A9	16	64.6434	365078	9756.88	Target 1
9	A9	17	64.9529	362355	9768.84	Target 1
9	A9	18	65.2623	363620	9730.2	Target 1
9	A9	19	65.5718	356565	9657.49	Target 1
9	A9	20	65.8813	351966	9579.77	Target 1
9	A9	21	66.1908	347665	9537.65	Target 1
9	A9	22	66.5003	350999	9573.02	Target 1
9	A9	23	66.8098	343373	9711.1	Target 1
9	A9	24	67.1193	339904	9944.58	Target 1
9	A9	25	67.4288	336444	10228	Target 1
9	A9	26	67.7383	338287	10486.2	Target 1
9	A9	27	68.0478	329650	10638.5	Target 1
9	A9	28	68.3573	326504	10631.6	Target 1
9	A9	29	68.6668	320652	10467.4	Target 1
9	A9	30	68.9763	320731	10206.1	Target 1
9	A9	31	69.2858	313994	9939.91	Target 1
9	A9	32	69.5953	311780	9750.12	Target 1
9	A9	33	69.9048	310891	9670.58	Target 1
9	A9	34	70.2143	307731	9679.96	Target 1
9	A9	35	70.5238	302765	9725.54	Target 1
9	A9	36	70.8333	298653	9761.98	Target 1
9	A9	37	71.1428	295934	9779.06	Target 1
9	A9	38	71.4523	292849	9801.21	Target 1
9	A9	39	71.7618	289146	9861.74	Target 1
9	A9	40	72.0713	288126	9970.37	Target 1
9	A9	41	72.3808	282866	10097.5	Target 1
9	A9	42	72.6903	280990	10183.8	Target 1
9	A9	43	72.9998	276301	10171	Target 1
9	A9	44	73.3093	271631	10034.2	Target 1
9	A9	45	73.6188	268670	9798.18	Target 1
9	A9	46	73.9283	265335	9529.36	Target 1
9	A9	47	74.2378	263359	9311	Target 1
9	A9	48	74.5473	259992	9198.15	Target 1
9	A9	49	74.8568	257471	9197.71	Target 1
9	A9	50	75.1662	254920	9286.11	Target 1
9	A9	51	75.4757	251866	9424.9	Target 1
9	A9	52	75.7852	247629	9593.95	Target 1
9	A9	53	76.0947	243287	9803.13	Target 1
9	A9	54	76.4042	241251	10125.2	Target 1
9	A9	55	76.7137	238254	10691.4	Target 1
9	A9	56	77.0232	235626	11693.4	Target 1
9	A9	57	77.3327	232757	13390.4	Target 1
9	A9	58	77.6422	225873	16105.3	Target 1
9	A9	59	77.9517	224461	20179.4	Target 1
9	A9	60	78.2612	222015	25860.3	Target 1
9	A9	61	78.5707	213020	33135.4	Target 1
9	A9	62	78.8802	208042	41566.3	Target 1
9	A9	63	79.1897	196194	50219.7	Target 1
9	A9	64	79.4992	178949	57775.3	Target 1
9	A9	65	79.8087	148848	62825.8	Target 1
9	A9	66	80.1182	115347	64281.9	Target 1
9	A9	67	80.4277	84184.2	61721.7	Target 1
9	A9	68	80.7372	60074.6	55532.1	Target 1
9	A9	69	81.0467	40875.7	46782.3	Target 1
9	A9	70	81.3562	30143.2	36891.8	Target 1
9	A9	71	81.6657	25653.7	27237.7	Target 1
9	A9	72	81.9752	23212.6	18846.1	Target 1
9	A9	73	82.2847	22958.4	12254.4	Target 1
9	A9	74	82.5942	21364.6	7645.79	Target 1
9	A9	75	82.9037	22353	4747.59	Target 1
9	A9	76	83.2132	21277.3	3034.39	Target 1
9	A9	77	83.5227	20531.8	2128.35	Target 1
9	A9	78	83.8322	20832.9	1711.07	Target 1
9	A9	79	84.1417	20532.9	1549.19	Target 1
9	A9	80	84.4512	19927.7	1493.78	Target 1
9	A9	81	84.7607	17843.6	1469.38	Target 1
9	A9	82	85.0701	18135	1456.87	Target 1
9	A9	83	85.3796	17291.4	1469.14	Target 1
9	A9	84	85.6891	18316.3	1522.89	Target 1
9	A9	85	85.9986	16751.1	1617.23	Target 1
9	A9	86	86.3081	16341.8	1728.89	Target 1
9	A9	87	86.6176	14524.5	1824.05	Target 1
9	A9	88	86.9271	14947.2	1876.85	Target 1
9	A9	89	87.2366	14188.7	1881.42	Target 1
9	A9	90	87.5461	11912.7	1851.04	Target 1
9	A9	91	87.8556	13333.7	1806.67	Target 1
9	A9	92	88.1651	12361.6	1763.18	Target 1
9	A9	93	88.4746	11725.9	1721.78	Target 1
9	A9	94	88.7841	10180	1671.98	Target 1
9	A9	95	89.0936	9880.88	1599.6	Target 1
9	A9	96	89.4031	9892.57	1494.31	Target 1
9	A9	97	89.7126	9318.98	1352.92	Target 1
9	A9	98	90.0221	7527.63	1179.28	Target 1
9	A9	99	90.3316	8255.72	983.144	Target 1
9	A9	100	90.6411	8468.15	778.609	Target 1
9	A9	101	90.9506	7962.72	582.106	Target 1
9	A9	102	91.2601	7283.32	410.377	Target 1
9	A9	103	91.5696	8013.16	278.989	Target 1
9	A9	104	91.8791	7334.65	200.071	Target 1
9	A9	105	92.1886	8501.28	177.873	Target 1
9	A9	106	92.4981	8395.25	204.106	Target 1
9	A9	107	92.8076	6877.22	257.976	Target 1
9	A9	108	93.1171	7322.49	313.394	Target 1
9	A9	109	93.4266	7052.54	349.452	Target 1
9	A9	110	93.7361	7113.75	356.884	Target 1
9	A9	111	94.0456	6840.52	336.958	Target 1
9	A9	112	94.3551	7188.59	295.877	Target 1
9	A9	113	94.6646	5680.54	240.37	Target 1
10	A10	1	60.0009	379276	7871.36	Target 1
10	A10	2	60.3104	379883	8043.77	Target 1
10	A10	3	60.6199	378444	8274.76	Target 1
10	A10	4	60.9294	374496	8540.65	Target 1
10	A10	5	61.2389	371557	8810.24	Target 1
10	A10	6	61.5484	368436	9070.07	Target 1
10	A10	7	61.8579	365641	9224.55	Target 1
10	A10	8	62.1674	364729	9249.03	Target 1
10	A10	9	62.4769	358071	9159.61	Target 1
10	A10	10	62.7864	353928	9016.04	Target 1
10	A10	11	63.0959	353075	8897.78	Target 1
10	A10	12	63.4054	350301	8863.55	Target 1
10	A10	13	63.7149	349678	8920.06	Target 1
10	A10	14	64.0244	345382	9023.18	Target 1
10	A10	15	64.3339	342486	9108.62	Target 1
10	A10	16	64.6434	336467	9127.57	Target 1
10	A10	17	64.9529	334623	9064.57	Target 1
10	A10	18	65.2623	335323	8936.68	Target 1
10	A10	19	65.5718	329095	8784	Target 1
10	A10	20	65.8813	323791	8677.51	Target 1
10	A10	21	66.1908	322214	8638.33	Target 1
10	A10	22	66.5003	324257	8693.82	Target 1
10	A10	23	66.8098	317910	8867.92	Target 1
10	A10	24	67.1193	312689	9157.49	Target 1
10	A10	25	67.4288	311485	9492.28	Target 1
10	A10	26	67.7383	312294	9794.73	Target 1
10	A10	27	68.0478	304770	9982.98	Target 1
10	A10	28	68.3573	302121	10002.3	Target 1
10	A10	29	68.6668	295752	9853.79	Target 1
10	A10	30	68.9763	296168	9602.41	Target 1
10	A10	31	69.2858	290887	9350.33	Target 1
10	A10	32	69.5953	286970	9188.64	Target 1
10	A10	33	69.9048	287676	9154.49	Target 1
10	A10	34	70.2143	284426	9218.64	Target 1
10	A10	35	70.5238	279548	9311.1	Target 1
10	A10	36	70.8333	275319	9366.11	Target 1
10	A10	37	71.1428	273160	9357.84	Target 1
10	A10	38	71.4523	270246	9305.38	Target 1
10	A10	39	71.7618	265564	9248.26	Target 1
10	A10	40	72.0713	265522	9213.17	Target 1
10	A10	41	72.3808	261492	9194.81	Target 1
10	A10	42	72.6903	257672	9161.59	Target 1
10	A10	43	72.9998	255013	9079.33	Target 1
10	A10	44	73.3093	250999	8936.09	Target 1
10	A10	45	73.6188	248687	8756.62	Target 1
10	A10	46	73.9283	245818	8614.01	Target 1
10	A10	47	74.2378	242609	8527.53	Target 1
10	A10	48	74.5473	240851	8531.64	Target 1
10	A10	49	74.8568	237874	8633.04	Target 1
10	A10	50	75.1662	235318	8815.41	Target 1
10	A10	51	75.4757	232644	9063.49	Target 1
10	A10	52	75.7852	229060	9307.31	Target 1
10	A10	53	76.0947	224965	9552.82	Target 1
10	A10	54	76.4042	221540	9885.93	Target 1
10	A10	55	76.7137	219274	10490.3	Target 1
10	A10	56	77.0232	216161	11647.8	Target 1
10	A10	57	77.3327	213768	13721.2	Target 1
10	A10	58	77.6422	209519	17108.2	Target 1
10	A10	59	77.9517	206486	22154	Target 1
10	A10	60	78.2612	205278	29015.7	Target 1
10	A10	61	78.5707	194971	37499.9	Target 1
10	A10	62	78.8802	189537	46935.4	Target 1
10	A10	63	79.1897	175907	56166	Target 1
10	A10	64	79.4992	156675	63725.5	Target 1
10	A10	65	79.8087	126775	68185.9	Target 1
10	A10	66	80.1182	95847.4	68569.4	Target 1
10	A10	67	80.4277	67021.6	64661.1	Target 1
10	A10	68	80.7372	46293	57085.4	Target 1
10	A10	69	81.0467	29574.5	47112.7	Target 1
10	A10	70	81.3562	20218.1	36285.3	Target 1
10	A10	71	81.6657	17390.2	26014.6	Target 1
10	A10	72	81.9752	15787.8	17289.8	Target 1
10	A10	73	82.2847	13868.9	10569.4	Target 1
10	A10	74	82.5942	15165.6	6342.84	Target 1
10	A10	75	82.9037	14438.1	3813.5	Target 1
10	A10	76	83.2132	13895.3	2311.56	Target 1
10	A10	77	83.5227	13160.6	1494.11	Target 1
10	A10	78	83.8322	12657.9	1098.57	Target 1
10	A10	79	84.1417	13772.9	951.028	Target 1
10	A10	80	84.4512	12470.3	944.01	Target 1
10	A10	81	84.7607	13170.9	1008.5	Target 1
10	A10	82	85.0701	11638.2	1095.88	Target 1
10	A10	83	85.3796	11316.1	1172.5	Target 1
10	A10	84	85.6891	10380.2	1221.01	Target 1
10	A10	85	85.9986	10596	1240.85	Target 1
10	A10	86	86.3081	9440.16	1243.65	Target 1
10	A10	87	86.6176	8675.63	1244.08	Target 1
10	A10	88	86.9271	10722.8	1250.38	Target 1
10	A10	89	87.2366	7635.35	1259.39	Target 1
10	A10	90	87.5461	7859.37	1258.21	Target 1
10	A10	91	87.8556	7509	1230.34	Target 1
10	A10	92	88.1651	7022.9	1162.18	Target 1
10	A10	93	88.4746	6625.33	1047.63	Target 1
10	A10	94	88.7841	5857.71	890.964	Target 1
10	A10	95	89.0936	5239.55	708.021	Target 1
10	A10	96	89.4031	5798.26	523.977	Target 1
10	A10	97	89.7126	5926.3	366.532	Target 1
10	A10	98	90.0221	5502.19	256.748	Target 1
10	A10	99	90.3316	5629.26	202.205	Target 1
10	A10	100	90.6411	5301.1	195.734	Target 1
10	A10	101	90.9506	5424.71	219.172	Target 1
10	A10	102	91.2601	5626.91	249.76	Target 1
10	A10	103	91.5696	4589.27	267.323	Target 1
10	A10	104	91.8791	4160.58	260.852	Target 1
10	A10	105	92.1886	5297.04	232.146	Target 1
10	A10	106	92.4981	3809.83	194.003	Target 1
10	A10	107	92.8076	5208.22	162.983	Target 1
10	A10	108	93.1171	4360.65	150.714	Target 1
10	A10	109	93.4266	4438.61	158.973	Target 1
10	A10	110	93.7361	4149.41	181.021	Target 1
10	A10	111	94.0456	4039.71	207.134	Target 1
10	A10	112	94.3551	4025.26	229.991	Target 1
10	A10	113	94.6646	3876.87	246.892	Target 1
13	B1	1	60.0009	320371	5363.48	Target 1
13	B1	2	60.3104	321054	5564.39	Target 1
13	B1	3	60.6199	318901	5808.94	Target 1
13	B1	4	60.9294	315867	6057.49	Target 1
13	B1	5	61.2389	314532	6256.13	Target 1
13	B1	6	61.5484	313638	6355.21	Target 1
13	B1	7	61.8579	307883	6328.81	Target 1
13	B1	8	62.1674	307885	6198.47	Target 1
13	B1	9	62.4769	303800	6026.8	Target 1
13	B1	10	62.7864	301821	5898.23	Target 1
13	B1	11	63.0959	301131	5881.77	Target 1
13	B1	12	63.4054	299727	5999.88	Target 1
13	B1	13	63.7149	298748	6221.48	Target 1
13	B1	14	64.0244	295255	6489.32	Target 1
13	B1	15	64.3339	293027	6734.26	Target 1
13	B1	16	64.6434	289175	6899.93	Target 1
13	B1	17	64.9529	286179	6959.79	Target 1
13	B1	18	65.2623	289062	6905.49	Target 1
13	B1	19	65.5718	281080	6747.82	Target 1
13	B1	20	65.8813	279438	6524.15	Target 1
13	B1	21	66.1908	275474	6303.35	Target 1
13	B1	22	66.5003	278161	6170.35	Target 1
13	B1	23	66.8098	272110	6179.69	Target 1
13	B1	24	67.1193	271331	6350.59	Target 1
13	B1	25	67.4288	270192	6654.78	Target 1
13	B1	26	67.7383	269429	6985.49	Target 1
13	B1	27	68.0478	264364	7228.45	Target 1
13	B1	28	68.3573	262130	7304.11	Target 1
13	B1	29	68.6668	257130	7206.17	Target 1
13	B1	30	68.9763	256863	7003.16	Target 1
13	B1	31	69.2858	251581	6801.13	Target 1
13	B1	32	69.5953	252444	6686.82	Target 1
13	B1	33	69.9048	251432	6685.67	Target 1
13	B1	34	70.2143	247852	6757.69	Target 1
13	B1	35	70.5238	243801	6829.97	Target 1
13	B1	36	70.8333	241523	6843.92	Target 1
13	B1	37	71.1428	241491	6789.38	Target 1
13	B1	38	71.4523	236184	6709.04	Target 1
13	B1	39	71.7618	231718	6671.82	Target 1
13	B1	40	72.0713	235707	6729.66	Target 1
13	B1	41	72.3808	231224	6883.13	Target 1
13	B1	42	72.6903	229116	7076.39	Target 1
13	B1	43	72.9998	226056	7226.06	Target 1
13	B1	44	73.3093	222141	7265.17	Target 1
13	B1	45	73.6188	219548	7176.35	Target 1
13	B1	46	73.9283	217638	6997.06	Target 1
13	B1	47	74.2378	216567	6799.45	Target 1
13	B1	48	74.5473	211982	6657.18	Target 1
13	B1	49	74.8568	210037	6614.53	Target 1
13	B1	50	75.1662	210256	6669.64	Target 1
13	B1	51	75.4757	209013	6783.32	Target 1
13	B1	52	75.7852	203139	6912.69	Target 1
13	B1	53	76.0947	200378	7055.86	Target 1
13	B1	54	76.4042	198421	7285.32	Target 1
13	B1	55	76.7137	197124	7757.47	Target 1
13	B1	56	77.0232	195661	8700.49	Target 1
13	B1	57	77.3327	191143	10390.1	Target 1
13	B1	58	77.6422	190365	13113.4	Target 1
13	B1	59	77.9517	186682	17108.5	Target 1
13	B1	60	78.2612	186341	22474.9	Target 1
13	B1	61	78.5707	177478	29062.7	Target 1
13	B1	62	78.8802	172244	36384.2	Target 1
13	B1	63	79.1897	160384	43601.7	Target 1
13	B1	64	79.4992	147356	49639.9	Target 1
13	B1	65	79.8087	122660	53424.6	Target 1
13	B1	66	80.1182	96451.6	54181.4	Target 1
13	B1	67	80.4277	74353.8	51677.1	Target 1
13	B1	68	80.7372	54361.4	46299.8	Target 1
13	B1	69	81.0467	41456.2	38939.3	Target 1
13	B1	70	81.3562	32030.7	30725	Target 1
13	B1	71	81.6657	28167.8	22730.3	Target 1
13	B1	72	81.9752	25510.9	15748.7	Target 1
13	B1	73	82.2847	24789.4	10198.7	Target 1
13	B1	74	82.5942	24015.5	6158.51	Target 1
13	B1	75	82.9037	23154.5	3567.3	Target 1
13	B1	76	83.2132	24249.2	1953.56	Target 1
13	B1	77	83.5227	23350.9	1023.32	Target 1
13	B1	78	83.8322	20818.1	529.532	Target 1
13	B1	79	84.1417	23572.8	291.278	Target 1
13	B1	80	84.4512	21599.2	186.457	Target 1
13	B1	81	84.7607	22957.5	136.823	Target 1
13	B1	82	85.0701	20091.1	97.9419	Target 1
13	B1	83	85.3796	20507.8	54.9448	Target 1
13	B1	84	85.6891	20439.5	17.0176	Target 1
13	B1	85	85.9986	20059.5	5.88867	Target 1
13	B1	86	86.3081	20689.9	41.3228	Target 1
13	B1	87	86.6176	18936.5	130.845	Target 1
13	B1	88	86.9271	19887.4	267.458	Target 1
13	B1	89	87.2366	18871.9	432.776	Target 1
13	B1	90	87.5461	17259.4	601.072	Target 1
13	B1	91	87.8556	19773.5	742.775	Target 1
13	B1	92	88.1651	16200.5	829.379	Target 1
13	B1	93	88.4746	15498.5	839.668	Target 1
13	B1	94	88.7841	15468.8	763.946	Target 1
13	B1	95	89.0936	15909.6	604.019	Target 1
13	B1	96	89.4031	14342.8	372.191	Target 1
13	B1	97	89.7126	12908.9	93.8491	Target 1
13	B1	98	90.0221	13822.8	-189.218	Target 1
13	B1	99	90.3316	13716.3	-425.036	Target 1
13	B1	100	90.6411	15542	-572.606	Target 1
13	B1	101	90.9506	14618.6	-627.388	Target 1
13	B1	102	91.2601	13634.3	-629.688	Target 1
13	B1	103	91.5696	14213.8	-643.456	Target 1
13	B1	104	91.8791	11142.9	-715.991	Target 1
13	B1	105	92.1886	13365.3	-846.11	Target 1
13	B1	106	92.4981	14410.9	-983.443	Target 1
13	B1	107	92.8076	13713.7	-1059.11	Target 1
13	B1	108	93.1171	14469.2	-1026.71	Target 1
13	B1	109	93.4266	13722.7	-888.183	Target 1
13	B1	110	93.7361	14704.5	-691.97	Target 1
13	B1	111	94.0456	12387.9	-507.876	Target 1
13	B1	112	94.3551	13149.2	-394.384	Target 1
13	B1	113	94.6646	11148.4	-375.042	Target 1
14	B2	1	60.0009	382320	6699.47	Target 1
14	B2	2	60.3104	382619	6966.84	Target 1
14	B2	3	60.6199	381715	7288.23	Target 1
14	B2	4	60.9294	377472	7628.73	Target 1
14	B2	5	61.2389	376196	7938.31	Target 1
14	B2	6	61.5484	373300	8170.65	Target 1
14	B2	7	61.8579	368501	8302.79	Target 1
14	B2	8	62.1674	368420	8347.72	Target 1
14	B2	9	62.4769	362774	8352.21	Target 1
14	B2	10	62.7864	360747	8377.91	Target 1
14	B2	11	63.0959	359076	8471.52	Target 1
14	B2	12	63.4054	356057	8641.34	Target 1
14	B2	13	63.7149	355259	8853.69	Target 1
14	B2	14	64.0244	351027	9042.77	Target 1
14	B2	15	64.3339	348109	9155.99	Target 1
14	B2	16	64.6434	341589	9170.63	Target 1
14	B2	17	64.9529	339304	9093.66	Target 1
14	B2	18	65.2623	341863	8948.89	Target 1
14	B2	19	65.5718	335272	8770.52	Target 1
14	B2	20	65.8813	329394	8603.81	Target 1
14	B2	21	66.1908	325670	8505.25	Target 1
14	B2	22	66.5003	330482	8515.81	Target 1
14	B2	23	66.8098	324491	8655.69	Target 1
14	B2	24	67.1193	319320	8909.62	Target 1
14	B2	25	67.4288	316118	9219.76	Target 1
14	B2	26	67.7383	318602	9511.32	Target 1
14	B2	27	68.0478	311714	9712.58	Target 1
14	B2	28	68.3573	307359	9778.25	Target 1
14	B2	29	68.6668	302388	9705.53	Target 1
14	B2	30	68.9763	302517	9532.15	Target 1
14	B2	31	69.2858	298039	9317.6	Target 1
14	B2	32	69.5953	293384	9117.6	Target 1
14	B2	33	69.9048	293461	8967.23	Target 1
14	B2	34	70.2143	289343	8878.72	Target 1
14	B2	35	70.5238	284985	8849.1	Target 1
14	B2	36	70.8333	283253	8868.29	Target 1
14	B2	37	71.1428	280439	8922.96	Target 1
14	B2	38	71.4523	278677	8997.23	Target 1
14	B2	39	71.7618	272460	9074.75	Target 1
14	B2	40	72.0713	272429	9141.97	Target 1
14	B2	41	72.3808	267512	9190.26	Target 1
14	B2	42	72.6903	265453	9214.57	Target 1
14	B2	43	72.9998	261974	9209.58	Target 1
14	B2	44	73.3093	258695	9167.28	Target 1
14	B2	45	73.6188	256145	9079.49	Target 1
14	B2	46	73.9283	252947	8945.59	Target 1
14	B2	47	74.2378	249718	8781.57	Target 1
14	B2	48	74.5473	246839	8623.24	Target 1
14	B2	49	74.8568	243092	8519.75	Target 1
14	B2	50	75.1662	241246	8506.61	Target 1
14	B2	51	75.4757	240990	8599.33	Target 1
14	B2	52	75.7852	235903	8797.1	Target 1
14	B2	53	76.0947	232587	9087.24	Target 1
14	B2	54	76.4042	230204	9490.36	Target 1
14	B2	55	76.7137	226701	10092.4	Target 1
14	B2	56	77.0232	224794	11069.5	Target 1
14	B2	57	77.3327	220012	12692.4	Target 1
14	B2	58	77.6422	216543	15299.3	Target 1
14	B2	59	77.9517	214221	19225.8	Target 1
14	B2	60	78.2612	213256	24687.8	Target 1
14	B2	61	78.5707	203432	31636.8	Target 1
14	B2	62	78.8802	197639	39631.4	Target 1
14	B2	63	79.1897	186844	47793.1	Target 1
14	B2	64	79.4992	170739	54906.7	Target 1
14	B2	65	79.8087	143713	59682.5	Target 1
14	B2	66	80.1182	112161	61113.7	Target 1
14	B2	67	80.4277	83741.8	58795.2	Target 1
14	B2	68	80.7372	60530.6	53063.8	Target 1
14	B2	69	81.0467	43037.3	44898	Target 1
14	B2	70	81.3562	30957.1	35619.4	Target 1
14	B2	71	81.6657	27613.9	26525.5	Target 1
14	B2	72	81.9752	25950.5	18590.2	Target 1
14	B2	73	82.2847	24391.6	12323.4	Target 1
14	B2	74	82.5942	23303.4	7820.25	Target 1
14	B2	75	82.9037	22655.3	4891.09	Target 1
14	B2	76	83.2132	22049.6	3063.3	Target 1
14	B2	77	83.5227	22476.4	1975.11	Target 1
14	B2	78	83.8322	20750.7	1338.93	Target 1
14	B2	79	84.1417	21318.8	967.512	Target 1
14	B2	80	84.4512	19583	764.714	Target 1
14	B2	81	84.7607	20062.3	695.261	Target 1
14	B2	82	85.0701	21042.7	746.886	Target 1
14	B2	83	85.3796	19712.4	898.582	Target 1
14	B2	84	85.6891	20576	1107.06	Target 1
14	B2	85	85.9986	17382.8	1315.11	Target 1
14	B2	86	86.3081	18389.8	1473.64	Target 1
14	B2	87	86.6176	16500.4	1561.59	Target 1
14	B2	88	86.9271	16034.6	1590.15	Target 1
14	B2	89	87.2366	15696.1	1588.47	Target 1
14	B2	90	87.5461	16084.8	1580.53	Target 1
14	B2	91	87.8556	14715.7	1568.23	Target 1
14	B2	92	88.1651	13877.7	1531.22	Target 1
14	B2	93	88.4746	12804.9	1442.52	Target 1
14	B2	94	88.7841	12529.7	1288.84	Target 1
14	B2	95	89.0936	11026.2	1082.56	Target 1
14	B2	96	89.4031	12676.7	858.544	Target 1
14	B2	97	89.7126	10439.5	658.604	Target 1
14	B2	98	90.0221	11663.7	512.325	Target 1
14	B2	99	90.3316	11881	424.389	Target 1
14	B2	100	90.6411	10950.6	374.956	Target 1
14	B2	101	90.9506	9542.03	332.694	Target 1
14	B2	102	91.2601	10063	272.701	Target 1
14	B2	103	91.5696	10350.7	188.555	Target 1
14	B2	104	91.8791	10256.8	92.041	Target 1
14	B2	105	92.1886	9303.74	2.47168	Target 1
14	B2	106	92.4981	9444.05	-66.5166	Target 1
14	B2	107	92.8076	11484.2	-114.82	Target 1
14	B2	108	93.1171	9019.41	-154.566	Target 1
14	B2	109	93.4266	8577.1	-201.165	Target 1
14	B2	110	93.7361	9992.62	-262.918	Target 1
14	B2	111	94.0456	9455.65	-336.427	Target 1
14	B2	112	94.3551	9871.52	-410.749	Target 1
14	B2	113	94.6646	9508.26	-476.237	Target 1
15	B3	1	60.0009	386999	7449.11	Target 1
15	B3	2	60.3104	389222	7654.94	Target 1
15	B3	3	60.6199	385476	7887.14	Target 1
15	B3	4	60.9294	381100	8123.98	Target 1
15	B3	5	61.2389	379473	8343.49	Target 1
15	B3	6	61.5484	378029	8524.88	Target 1
15	B3	7	61.8579	373052	8649.38	Target 1
15	B3	8	62.1674	372865	8705.98	Target 1
15	B3	9	62.4769	367560	8702.11	Target 1
15	B3	10	62.7864	363835	8669.32	Target 1
15	B3	11	63.0959	362762	8653.67	Target 1
15	B3	12	63.4054	358699	8693.52	Target 1
15	B3	13	63.7149	358871	8798.94	Target 1
15	B3	14	64.0244	354157	8963.8	Target 1
15	B3	15	64.3339	352945	9135.67	Target 1
15	B3	16	64.6434	346045	9271.59	Target 1
15	B3	17	64.9529	343515	9342.41	Target 1
15	B3	18	65.2623	345546	9335.43	Target 1
15	B3	19	65.5718	338408	9259.08	Target 1
15	B3	20	65.8813	333834	9147.37	Target 1
15	B3	21	66.1908	329867	9055.54	Target 1
15	B3	22	66.5003	332341	9040.49	Target 1
15	B3	23	66.8098	326899	9133.74	Target 1
15	B3	24	67.1193	322477	9323.33	Target 1
15	B3	25	67.4288	320631	9555.95	Target 1
15	B3	26	67.7383	320015	9757.6	Target 1
15	B3	27	68.0478	313357	9864.27	Target 1
15	B3	28	68.3573	310133	9847.98	Target 1
15	B3	29	68.6668	306082	9727.86	Target 1
15	B3	30	68.9763	304976	9559.35	Target 1
15	B3	31	69.2858	300456	9407.33	Target 1
15	B3	32	69.5953	297301	9316.32	Target 1
15	B3	33	69.9048	295778	9292.72	Target 1
15	B3	34	70.2143	292788	9307.08	Target 1
15	B3	35	70.5238	287880	9315.45	Target 1
15	B3	36	70.8333	285989	9288.04	Target 1
15	B3	37	71.1428	281272	9229.27	Target 1
15	B3	38	71.4523	280016	9176.21	Target 1
15	B3	39	71.7618	274171	9174.93	Target 1
15	B3	40	72.0713	275300	9247.37	Target 1
15	B3	41	72.3808	271212	9370.44	Target 1
15	B3	42	72.6903	268150	9482.14	Target 1
15	B3	43	72.9998	264168	9512.63	Target 1
15	B3	44	73.3093	259102	9421.41	Target 1
15	B3	45	73.6188	258478	9219.48	Target 1
15	B3	46	73.9283	254050	8966.39	Target 1
15	B3	47	74.2378	251657	8751.92	Target 1
15	B3	48	74.5473	248690	8650.92	Target 1
15	B3	49	74.8568	246719	8682.66	Target 1
15	B3	50	75.1662	244155	8839.13	Target 1
15	B3	51	75.4757	242725	9089.27	Target 1
15	B3	52	75.7852	237222	9355.79	Target 1
15	B3	53	76.0947	234014	9605.18	Target 1
15	B3	54	76.4042	230569	9871.09	Target 1
15	B3	55	76.7137	228639	10277	Target 1
15	B3	56	77.0232	224662	11046.8	Target 1
15	B3	57	77.3327	222239	12502.4	Target 1
15	B3	58	77.6422	217704	15037	Target 1
15	B3	59	77.9517	215406	19045.8	Target 1
15	B3	60	78.2612	214567	24800.1	Target 1
15	B3	61	78.5707	207001	32283.4	Target 1
15	B3	62	78.8802	201252	41042.4	Target 1
15	B3	63	79.1897	190618	50131.7	Target 1
15	B3	64	79.4992	175474	58222.7	Target 1
15	B3	65	79.8087	147902	63889.3	Target 1
15	B3	66	80.1182	118470	65993.6	Target 1
15	B3	67	80.4277	88687	64030.1	Target 1
15	B3	68	80.7372	66260.4	58283.3	Target 1
15	B3	69	81.0467	46594.3	49733.4	Target 1
15	B3	70	81.3562	35030.1	39757.5	Target 1
15	B3	71	81.6657	30537.9	29752.6	Target 1
15	B3	72	81.9752	25946.7	20821	Target 1
15	B3	73	82.2847	25021.5	13603.5	Target 1
15	B3	74	82.5942	25765.3	8328.21	Target 1
15	B3	75	82.9037	24237.7	5068.01	Target 1
15	B3	76	83.2132	23601.8	3037.63	Target 1
15	B3	77	83.5227	23984.1	1870.24	Target 1
15	B3	78	83.8322	23351.2	1243.06	Target 1
15	B3	79	84.1417	23125.9	916.75	Target 1
15	B3	80	84.4512	22349.2	741.552	Target 1
15	B3	81	84.7607	20869.2	644.303	Target 1
15	B3	82	85.0701	22504.1	605.151	Target 1
15	B3	83	85.3796	20889	630.142	Target 1
15	B3	84	85.6891	21599.9	726.198	Target 1
15	B3	85	85.9986	20397.7	885.4	Target 1
15	B3	86	86.3081	20484.6	1082.58	Target 1
15	B3	87	86.6176	19905.5	1284.42	Target 1
15	B3	88	86.9271	17971.2	1462.77	Target 1
15	B3	89	87.2366	17621.3	1602.79	Target 1
15	B3	90	87.5461	17515.4	1701.12	Target 1
15	B3	91	87.8556	17624.4	1756.84	Target 1
15	B3	92	88.1651	14478.9	1763.36	Target 1
15	B3	93	88.4746	15369.5	1708.27	Target 1
15	B3	94	88.7841	13820.3	1580.83	Target 1
15	B3	95	89.0936	13274.6	1381.89	Target 1
15	B3	96	89.4031	12380.4	1129.42	Target 1
15	B3	97	89.7126	11689.4	855.467	Target 1
15	B3	98	90.0221	12496.7	594.651	Target 1
15	B3	99	90.3316	13112.9	369.871	Target 1
15	B3	100	90.6411	11481.4	184.526	Target 1
15	B3	101	90.9506	10896.1	27.3633	Target 1
15	B3	102	91.2601	11393.9	-113.381	Target 1
15	B3	103	91.5696	12116.4	-237.813	Target 1
15	B3	104	91.8791	10873.9	-333.997	Target 1
15	B3	105	92.1886	11929.7	-389.518	Target 1
15	B3	106	92.4981	11702.9	-405.959	Target 1
15	B3	107	92.8076	12033.3	-405.228	Target 1
15	B3	108	93.1171	11117	-422.044	Target 1
15	B3	109	93.4266	10492.9	-486.11	Target 1
15	B3	110	93.7361	10693.4	-605.097	Target 1
15	B3	111	94.0456	11622.7	-760.221	Target 1
15	B3	112	94.3551	12080	-917.925	Target 1
15	B3	113	94.6646	11845	-1049.42	Target 1
16	B4	1	60.0009	433244	7633.19	Target 1
16	B4	2	60.3104	436464	7887.48	Target 1
16	B4	3	60.6199	433585	8189.77	Target 1
16	B4	4	60.9294	428860	8519.13	Target 1
16	B4	5	61.2389	425856	8848	Target 1
16	B4	6	61.5484	424357	9149.23	Target 1
16	B4	7	61.8579	420611	9400.74	Target 1
16	B4	8	62.1674	418469	9591.45	Target 1
16	B4	9	62.4769	413028	9727.02	Target 1
16	B4	10	62.7864	409449	9829.79	Target 1
16	B4	11	63.0959	407998	9939.33	Target 1
16	B4	12	63.4054	403324	10067.7	Target 1
16	B4	13	63.7149	402429	10196.7	Target 1
16	B4	14	64.0244	397608	10298.1	Target 1
16	B4	15	64.3339	394623	10348.1	Target 1
16	B4	16	64.6434	387959	10344.9	Target 1
16	B4	17	64.9529	385139	10305.9	Target 1
16	B4	18	65.2623	387046	10255.2	Target 1
16	B4	19	65.5718	379478	10214.4	Target 1
16	B4	20	65.8813	374687	10204.2	Target 1
16	B4	21	66.1908	370737	10247.4	Target 1
16	B4	22	66.5003	372889	10362.7	Target 1
16	B4	23	66.8098	365546	10551.5	Target 1
16	B4	24	67.1193	360807	10786	Target 1
16	B4	25	67.4288	358588	11009.4	Target 1
16	B4	26	67.7383	359055	11150.9	Target 1
16	B4	27	68.0478	348961	11152.2	Target 1
16	B4	28	68.3573	346873	10993.9	Target 1
16	B4	29	68.6668	341676	10709.6	Target 1
16	B4	30	68.9763	342001	10377.6	Target 1
16	B4	31	69.2858	334424	10091.6	Target 1
16	B4	32	69.5953	332198	9924.52	Target 1
16	B4	33	69.9048	330863	9899.19	Target 1
16	B4	34	70.2143	328506	9983.03	Target 1
16	B4	35	70.5238	322123	10107.5	Target 1
16	B4	36	70.8333	318857	10203.9	Target 1
16	B4	37	71.1428	316995	10237.1	Target 1
16	B4	38	71.4523	312270	10218.5	Target 1
16	B4	39	71.7618	306296	10191.7	Target 1
16	B4	40	72.0713	307247	10200.3	Target 1
16	B4	41	72.3808	303387	10256.4	Target 1
16	B4	42	72.6903	298430	10328.7	Target 1
16	B4	43	72.9998	296026	10356.2	Target 1
16	B4	44	73.3093	291065	10280.3	Target 1
16	B4	45	73.6188	288604	10078.6	Target 1
16	B4	46	73.9283	284191	9798.3	Target 1
16	B4	47	74.2378	280365	9544.23	Target 1
16	B4	48	74.5473	277870	9363.04	Target 1
16	B4	49	74.8568	275530	9318.31	Target 1
16	B4	50	75.1662	273542	9427.5	Target 1
16	B4	51	75.4757	271050	9659.44	Target 1
16	B4	52	75.7852	265535	9977.91	Target 1
16	B4	53	76.0947	262574	10375.4	Target 1
16	B4	54	76.4042	258422	10826.4	Target 1
16	B4	55	76.7137	255461	11442.1	Target 1
16	B4	56	77.0232	252329	12438.8	Target 1
16	B4	57	77.3327	248226	14137.8	Target 1
16	B4	58	77.6422	243833	16944.7	Target 1
16	B4	59	77.9517	241099	21286.6	Target 1
16	B4	60	78.2612	237932	27487.5	Target 1
16	B4	61	78.5707	230251	35589.3	Target 1
16	B4	62	78.8802	225679	45170.7	Target 1
16	B4	63	79.1897	212802	55253.9	Target 1
16	B4	64	79.4992	197697	64392.6	Target 1
16	B4	65	79.8087	170101	70970.2	Target 1
16	B4	66	80.1182	136167	73637.8	Target 1
16	B4	67	80.4277	105114	71729.3	Target 1
16	B4	68	80.7372	79533.5	65479.8	Target 1
16	B4	69	81.0467	57118.1	55952.6	Target 1
16	B4	70	81.3562	44914.2	44711.7	Target 1
16	B4	71	81.6657	38696.1	33380.2	Target 1
16	B4	72	81.9752	35971.4	23251.8	Target 1
16	B4	73	82.2847	34949.8	15078	Target 1
16	B4	74	82.5942	33398.1	9197.59	Target 1
16	B4	75	82.9037	33283	5822.22	Target 1
16	B4	76	83.2132	32094.7	3701.49	Target 1
16	B4	77	83.5227	31867	2455.93	Target 1
16	B4	78	83.8322	31209.7	1767.57	Target 1
16	B4	79	84.1417	31056.5	1412.88	Target 1
16	B4	80	84.4512	29747	1256.56	Target 1
16	B4	81	84.7607	30458.9	1227.48	Target 1
16	B4	82	85.0701	29560.8	1291.75	Target 1
16	B4	83	85.3796	28510.4	1429.88	Target 1
16	B4	84	85.6891	28575.5	1620.79	Target 1
16	B4	85	85.9986	27602.6	1834.32	Target 1
16	B4	86	86.3081	26925.7	2033.61	Target 1
16	B4	87	86.6176	25391.6	2185.82	Target 1
16	B4	88	86.9271	24072.9	2274.29	Target 1
16	B4	89	87.2366	23442.6	2303.18	Target 1
16	B4	90	87.5461	23048.3	2289.26	Target 1
16	B4	91	87.8556	22073	2245.92	Target 1
16	B4	92	88.1651	21659.4	2171.6	Target 1
16	B4	93	88.4746	20658.1	2052.54	Target 1
16	B4	94	88.7841	17591.1	1877.94	Target 1
16	B4	95	89.0936	18964.5	1654.77	Target 1
16	B4	96	89.4031	18427.4	1409.5	Target 1
16	B4	97	89.7126	17269	1174.8	Target 1
16	B4	98	90.0221	17432.6	970.879	Target 1
16	B4	99	90.3316	17414.5	795.065	Target 1
16	B4	100	90.6411	17144.2	626.519	Target 1
16	B4	101	90.9506	15507.2	443.48	Target 1
16	B4	102	91.2601	15396.5	242.15	Target 1
16	B4	103	91.5696	16153.4	44.8086	Target 1
16	B4	104	91.8791	17591.2	-109.023	Target 1
16	B4	105	92.1886	15447.7	-183.694	Target 1
16	B4	106	92.4981	16960.1	-168.223	Target 1
16	B4	107	92.8076	17170.3	-84.5215	Target 1
16	B4	108	93.1171	16209.4	21.3643	Target 1
16	B4	109	93.4266	14735.1	99.8047	Target 1
16	B4	110	93.7361	15730.4	118.861	Target 1
16	B4	111	94.0456	15173	75.2422	Target 1
16	B4	112	94.3551	15384.6	-9.79102	Target 1
16	B4	113	94.6646	15570.3	-105.387	Target 1
17	B5	1	60.0009	348409	6618.01	Target 1
17	B5	2	60.3104	348142	6734.14	Target 1
17	B5	3	60.6199	346646	6878.6	Target 1
17	B5	4	60.9294	342478	7052.98	Target 1
17	B5	5	61.2389	341390	7251.13	Target 1
17	B5	6	61.5484	339969	7454.82	Target 1
17	B5	7	61.8579	335929	7635.26	Target 1
17	B5	8	62.1674	335461	7764.87	Target 1
17	B5	9	62.4769	330705	7833.26	Target 1
17	B5	10	62.7864	326571	7854.95	Target 1
17	B5	11	63.0959	326336	7860.37	Target 1
17	B5	12	63.4054	322415	7876.09	Target 1
17	B5	13	63.7149	323345	7911.74	Target 1
17	B5	14	64.0244	316733	7957.62	Target 1
17	B5	15	64.3339	316629	7996.27	Target 1
17	B5	16	64.6434	311212	8018.45	Target 1
17	B5	17	64.9529	308643	8021.62	Target 1
17	B5	18	65.2623	309902	8005.05	Target 1
17	B5	19	65.5718	305020	7971	Target 1
17	B5	20	65.8813	300539	7933.21	Target 1
17	B5	21	66.1908	296135	7919.87	Target 1
17	B5	22	66.5003	299083	7962.16	Target 1
17	B5	23	66.8098	294000	8073.99	Target 1
17	B5	24	67.1193	290441	8238.42	Target 1
17	B5	25	67.4288	288056	8412.27	Target 1
17	B5	26	67.7383	287401	8546.08	Target 1
17	B5	27	68.0478	281591	8607.95	Target 1
17	B5	28	68.3573	278871	8596.8	Target 1
17	B5	29	68.6668	275232	8538.36	Target 1
17	B5	30	68.9763	274582	8466.45	Target 1
17	B5	31	69.2858	271167	8403.11	Target 1
17	B5	32	69.5953	267411	8349.36	Target 1
17	B5	33	69.9048	265843	8291.97	Target 1
17	B5	34	70.2143	261998	8218.39	Target 1
17	B5	35	70.5238	258149	8129.18	Target 1
17	B5	36	70.8333	257194	8040.01	Target 1
17	B5	37	71.1428	254065	7976.24	Target 1
17	B5	38	71.4523	251651	7962.19	Target 1
17	B5	39	71.7618	247123	8010.23	Target 1
17	B5	40	72.0713	247114	8111.5	Target 1
17	B5	41	72.3808	244103	8233.34	Target 1
17	B5	42	72.6903	241671	8327.75	Target 1
17	B5	43	72.9998	236369	8349.92	Target 1
17	B5	44	73.3093	233980	8277.71	Target 1
17	B5	45	73.6188	232387	8122.35	Target 1
17	B5	46	73.9283	229741	7925.8	Target 1
17	B5	47	74.2378	225336	7760.56	Target 1
17	B5	48	74.5473	223809	7667.14	Target 1
17	B5	49	74.8568	221804	7673.38	Target 1
17	B5	50	75.1662	220209	7778.61	Target 1
17	B5	51	75.4757	217926	7960.25	Target 1
17	B5	52	75.7852	213507	8188.28	Target 1
17	B5	53	76.0947	210304	8428.73	Target 1
17	B5	54	76.4042	208305	8701.39	Target 1
17	B5	55	76.7137	205419	9082.79	Target 1
17	B5	56	77.0232	203114	9716.53	Target 1
17	B5	57	77.3327	199821	10823.4	Target 1
17	B5	58	77.6422	195108	12699.7	Target 1
17	B5	59	77.9517	193401	15680.8	Target 1
17	B5	60	78.2612	192492	20051.5	Target 1
17	B5	61	78.5707	185823	25907.5	Target 1
17	B5	62	78.8802	181252	33007.6	Target 1
17	B5	63	79.1897	173207	40685.2	Target 1
17	B5	64	79.4992	161578	47888.6	Target 1
17	B5	65	79.8087	139428	53385.9	Target 1
17	B5	66	80.1182	111470	56087.9	Target 1
17	B5	67	80.4277	84868.6	55376.2	Target 1
17	B5	68	80.7372	62548.9	51296.9	Target 1
17	B5	69	81.0467	43493.8	44542.4	Target 1
17	B5	70	81.3562	31749.5	36233.2	Target 1
17	B5	71	81.6657	24806.4	27598.5	Target 1
17	B5	72	81.9752	22278.6	19677.8	Target 1
17	B5	73	82.2847	20862.2	13135.5	Target 1
17	B5	74	82.5942	20944.6	8220.79	Target 1
17	B5	75	82.9037	19517.8	5125.48	Target 1
17	B5	76	83.2132	20482.2	3193.39	Target 1
17	B5	77	83.5227	19293.8	2070.53	Target 1
17	B5	78	83.8322	18826.4	1462.92	Target 1
17	B5	79	84.1417	19069.1	1150.55	Target 1
17	B5	80	84.4512	18170.9	995.683	Target 1
17	B5	81	84.7607	17757	929.42	Target 1
17	B5	82	85.0701	17724.7	928.568	Target 1
17	B5	83	85.3796	17286.7	990.911	Target 1
17	B5	84	85.6891	17782.2	1114.03	Target 1
17	B5	85	85.9986	15918.7	1281.79	Target 1
17	B5	86	86.3081	16915.4	1461.48	Target 1
17	B5	87	86.6176	15684.1	1611.8	Target 1
17	B5	88	86.9271	13640.8	1697.69	Target 1
17	B5	89	87.2366	14154.4	1704.44	Target 1
17	B5	90	87.5461	12629.9	1642.83	Target 1
17	B5	91	87.8556	12795.5	1541.8	Target 1
17	B5	92	88.1651	12550.3	1432.31	Target 1
17	B5	93	88.4746	11665.6	1332.01	Target 1
17	B5	94	88.7841	11884.8	1239.77	Target 1
17	B5	95	89.0936	10653.3	1142.49	Target 1
17	B5	96	89.4031	9493.52	1028.44	Target 1
17	B5	97	89.7126	10484.3	897.554	Target 1
17	B5	98	90.0221	10067.6	762.038	Target 1
17	B5	99	90.3316	9514.19	638.431	Target 1
17	B5	100	90.6411	9681.04	537.934	Target 1
17	B5	101	90.9506	9253.42	461.701	Target 1
17	B5	102	91.2601	9725.3	403.083	Target 1
17	B5	103	91.5696	8541.38	353.905	Target 1
17	B5	104	91.8791	8895.38	309.99	Target 1
17	B5	105	92.1886	9055.06	272.462	Target 1
17	B5	106	92.4981	8678.9	244.722	Target 1
17	B5	107	92.8076	9255.85	228.104	Target 1
17	B5	108	93.1171	8265.8	219.874	Target 1
17	B5	109	93.4266	7916.06	214.646	Target 1
17	B5	110	93.7361	8993.71	206.979	Target 1
17	B5	111	94.0456	8338.42	192.613	Target 1
17	B5	112	94.3551	7986.97	168.302	Target 1
17	B5	113	94.6646	7657.08	132.144	Target 1
18	B6	1	60.0009	364904	6933.25	Target 1
18	B6	2	60.3104	365488	7087.03	Target 1
18	B6	3	60.6199	363776	7287.26	Target 1
18	B6	4	60.9294	359468	7531.92	Target 1
18	B6	5	61.2389	357910	7804.03	Target 1
18	B6	6	61.5484	356044	8068.68	Target 1
18	B6	7	61.8579	353540	8280.02	Target 1
18	B6	8	62.1674	351350	8402.35	Target 1
18	B6	9	62.4769	345582	8432.59	Target 1
18	B6	10	62.7864	341981	8401.93	Target 1
18	B6	11	63.0959	341449	8371.35	Target 1
18	B6	12	63.4054	339097	8383.55	Target 1
18	B6	13	63.7149	337531	8447.69	Target 1
18	B6	14	64.0244	332835	8534.51	Target 1
18	B6	15	64.3339	331382	8600.96	Target 1
18	B6	16	64.6434	326495	8618.3	Target 1
18	B6	17	64.9529	322651	8582.26	Target 1
18	B6	18	65.2623	323892	8510.11	Target 1
18	B6	19	65.5718	319116	8432.46	Target 1
18	B6	20	65.8813	314076	8387.46	Target 1
18	B6	21	66.1908	311216	8410.21	Target 1
18	B6	22	66.5003	313385	8525.08	Target 1
18	B6	23	66.8098	307348	8728.45	Target 1
18	B6	24	67.1193	303576	8985.08	Target 1
18	B6	25	67.4288	301683	9234.94	Target 1
18	B6	26	67.7383	301039	9411.97	Target 1
18	B6	27	68.0478	294257	9468.13	Target 1
18	B6	28	68.3573	290937	9392.48	Target 1
18	B6	29	68.6668	286999	9215.63	Target 1
18	B6	30	68.9763	287091	8995.67	Target 1
18	B6	31	69.2858	281342	8793.16	Target 1
18	B6	32	69.5953	279305	8648.66	Target 1
18	B6	33	69.9048	278065	8573.07	Target 1
18	B6	34	70.2143	273410	8552.59	Target 1
18	B6	35	70.5238	270862	8562.45	Target 1
18	B6	36	70.8333	268682	8581.99	Target 1
18	B6	37	71.1428	264649	8604.01	Target 1
18	B6	38	71.4523	262743	8635.11	Target 1
18	B6	39	71.7618	258349	8686.06	Target 1
18	B6	40	72.0713	257374	8757.77	Target 1
18	B6	41	72.3808	254304	8831.37	Target 1
18	B6	42	72.6903	251146	8871.33	Target 1
18	B6	43	72.9998	247818	8841.7	Target 1
18	B6	44	73.3093	243296	8726.52	Target 1
18	B6	45	73.6188	242049	8542.11	Target 1
18	B6	46	73.9283	238670	8337.04	Target 1
18	B6	47	74.2378	235640	8171.71	Target 1
18	B6	48	74.5473	233797	8083.76	Target 1
18	B6	49	74.8568	231335	8094.03	Target 1
18	B6	50	75.1662	228713	8194.12	Target 1
18	B6	51	75.4757	226679	8355.64	Target 1
18	B6	52	75.7852	222992	8558.42	Target 1
18	B6	53	76.0947	219254	8788.54	Target 1
18	B6	54	76.4042	216392	9073.13	Target 1
18	B6	55	76.7137	215243	9492.71	Target 1
18	B6	56	77.0232	211438	10191.3	Target 1
18	B6	57	77.3327	207765	11388.3	Target 1
18	B6	58	77.6422	203538	13375.9	Target 1
18	B6	59	77.9517	202519	16482.5	Target 1
18	B6	60	78.2612	200409	20985.2	Target 1
18	B6	61	78.5707	192460	26978.7	Target 1
18	B6	62	78.8802	189035	34229.5	Target 1
18	B6	63	79.1897	179496	42083.4	Target 1
18	B6	64	79.4992	168054	49492	Target 1
18	B6	65	79.8087	144979	55203.1	Target 1
18	B6	66	80.1182	116862	58081	Target 1
18	B6	67	80.4277	88522.5	57447.6	Target 1
18	B6	68	80.7372	64932.7	53304.4	Target 1
18	B6	69	81.0467	43649.6	46338.6	Target 1
18	B6	70	81.3562	31035.5	37712.8	Target 1
18	B6	71	81.6657	25126.6	28728.8	Target 1
18	B6	72	81.9752	21864	20499.4	Target 1
18	B6	73	82.2847	21468.7	13734.6	Target 1
18	B6	74	82.5942	20634.9	8690.47	Target 1
18	B6	75	82.9037	19507.2	5424.76	Target 1
18	B6	76	83.2132	20359	3386.08	Target 1
18	B6	77	83.5227	19414.9	2193.08	Target 1
18	B6	78	83.8322	17547.1	1526.71	Target 1
18	B6	79	84.1417	18514.2	1160.02	Target 1
18	B6	80	84.4512	17713.9	958.584	Target 1
18	B6	81	84.7607	17655.1	856.625	Target 1
18	B6	82	85.0701	17260.3	828.199	Target 1
18	B6	83	85.3796	16483.7	864.157	Target 1
18	B6	84	85.6891	17443.5	957.459	Target 1
18	B6	85	85.9986	14947.7	1095.41	Target 1
18	B6	86	86.3081	16781.6	1257.29	Target 1
18	B6	87	86.6176	14669.6	1416.73	Target 1
18	B6	88	86.9271	14130.4	1547.83	Target 1
18	B6	89	87.2366	13798.2	1631.88	Target 1
18	B6	90	87.5461	12278.5	1660.98	Target 1
18	B6	91	87.8556	12696.3	1637.08	Target 1
18	B6	92	88.1651	11705.8	1568.08	Target 1
18	B6	93	88.4746	10571.1	1464.07	Target 1
18	B6	94	88.7841	10202	1335.59	Target 1
18	B6	95	89.0936	10386.3	1193.13	Target 1
18	B6	96	89.4031	9282.68	1046.69	Target 1
18	B6	97	89.7126	8758.25	904.767	Target 1
18	B6	98	90.0221	8978.08	772.675	Target 1
18	B6	99	90.3316	8783.36	650.729	Target 1
18	B6	100	90.6411	8574.11	533.992	Target 1
18	B6	101	90.9506	8110.91	415.713	Target 1
18	B6	102	91.2601	7250.42	293.94	Target 1
18	B6	103	91.5696	7644.92	176.417	Target 1
18	B6	104	91.8791	8599.16	78.0723	Target 1
18	B6	105	92.1886	7552	10.9141	Target 1
18	B6	106	92.4981	8351.48	-26.3691	Target 1
18	B6	107	92.8076	7826.19	-50.373	Target 1
18	B6	108	93.1171	6469.49	-84.4102	Target 1
18	B6	109	93.4266	7965.12	-145.821	Target 1
18	B6	110	93.7361	7760.29	-238.046	Target 1
18	B6	111	94.0456	6840.89	-351.51	Target 1
18	B6	112	94.3551	8002.28	-470.707	Target 1
18	B6	113	94.6646	8021.05	-582.069	Target 1
19	B7	1	60.0009	397248	7655.17	Target 1
19	B7	2	60.3104	398898	7809.5	Target 1
19	B7	3	60.6199	397114	8009.7	Target 1
19	B7	4	60.9294	392578	8244.64	Target 1
19	B7	5	61.2389	389670	8494.08	Target 1
19	B7	6	61.5484	388607	8732.24	Target 1
19	B7	7	61.8579	385065	8931.92	Target 1
19	B7	8	62.1674	382702	9073.24	Target 1
19	B7	9	62.4769	378247	9153.83	Target 1
19	B7	10	62.7864	374291	9192.65	Target 1
19	B7	11	63.0959	373288	9219.65	Target 1
19	B7	12	63.4054	369053	9260.84	Target 1
19	B7	13	63.7149	368273	9317.12	Target 1
19	B7	14	64.0244	363575	9367.18	Target 1
19	B7	15	64.3339	361856	9390	Target 1
19	B7	16	64.6434	355729	9382.67	Target 1
19	B7	17	64.9529	352729	9363.87	Target 1
19	B7	18	65.2623	353935	9363.32	Target 1
19	B7	19	65.5718	347733	9406.05	Target 1
19	B7	20	65.8813	344892	9503.96	Target 1
19	B7	21	66.1908	339464	9654.6	Target 1
19	B7	22	66.5003	342502	9845.34	Target 1
19	B7	23	66.8098	335389	10057.4	Target 1
19	B7	24	67.1193	329930	10267.8	Target 1
19	B7	25	67.4288	327756	10446.7	Target 1
19	B7	26	67.7383	329053	10557.3	Target 1
19	B7	27	68.0478	320503	10563.7	Target 1
19	B7	28	68.3573	318438	10449.2	Target 1
19	B7	29	68.6668	311738	10232.7	Target 1
19	B7	30	68.9763	312399	9966.52	Target 1
19	B7	31	69.2858	307410	9715.07	Target 1
19	B7	32	69.5953	304201	9526.7	Target 1
19	B7	33	69.9048	302928	9417.12	Target 1
19	B7	34	70.2143	298264	9373.22	Target 1
19	B7	35	70.5238	295090	9370.01	Target 1
19	B7	36	70.8333	292263	9388.86	Target 1
19	B7	37	71.1428	289725	9426.88	Target 1
19	B7	38	71.4523	285461	9493.27	Target 1
19	B7	39	71.7618	282232	9595.26	Target 1
19	B7	40	72.0713	281197	9721.59	Target 1
19	B7	41	72.3808	276581	9835.3	Target 1
19	B7	42	72.6903	274374	9883.25	Target 1
19	B7	43	72.9998	269917	9820.27	Target 1
19	B7	44	73.3093	264595	9634.96	Target 1
19	B7	45	73.6188	263879	9361.46	Target 1
19	B7	46	73.9283	260438	9090.48	Target 1
19	B7	47	74.2378	256676	8891.08	Target 1
19	B7	48	74.5473	254513	8801.48	Target 1
19	B7	49	74.8568	253286	8841.74	Target 1
19	B7	50	75.1662	249393	8994.04	Target 1
19	B7	51	75.4757	247072	9215.45	Target 1
19	B7	52	75.7852	243052	9494.65	Target 1
19	B7	53	76.0947	240010	9780.43	Target 1
19	B7	54	76.4042	235866	10094.3	Target 1
19	B7	55	76.7137	233976	10521.8	Target 1
19	B7	56	77.0232	229954	11221.2	Target 1
19	B7	57	77.3327	227817	12434.8	Target 1
19	B7	58	77.6422	221643	14489.1	Target 1
19	B7	59	77.9517	220160	17762.5	Target 1
19	B7	60	78.2612	218714	22598.8	Target 1
19	B7	61	78.5707	210287	29161.5	Target 1
19	B7	62	78.8802	206552	37260.8	Target 1
19	B7	63	79.1897	197826	46223.8	Target 1
19	B7	64	79.4992	186518	54899.1	Target 1
19	B7	65	79.8087	162955	61854.4	Target 1
19	B7	66	80.1182	133017	65737.6	Target 1
19	B7	67	80.4277	101774	65679.1	Target 1
19	B7	68	80.7372	77293.7	61568.8	Target 1
19	B7	69	81.0467	53273.2	54089.7	Target 1
19	B7	70	81.3562	38486.4	44500.7	Target 1
19	B7	71	81.6657	30795.9	34267.1	Target 1
19	B7	72	81.9752	26990	24685.3	Target 1
19	B7	73	82.2847	25485.5	16629.5	Target 1
19	B7	74	82.5942	24697.3	10475.1	Target 1
19	B7	75	82.9037	23687.1	6562.4	Target 1
19	B7	76	83.2132	23620.3	4162.97	Target 1
19	B7	77	83.5227	23184.2	2771.27	Target 1
19	B7	78	83.8322	22585.3	2056.17	Target 1
19	B7	79	84.1417	22491.4	1751.64	Target 1
19	B7	80	84.4512	22494.6	1665.66	Target 1
19	B7	81	84.7607	20993.5	1672.1	Target 1
19	B7	82	85.0701	20654.8	1700.14	Target 1
19	B7	83	85.3796	19057.2	1724.03	Target 1
19	B7	84	85.6891	19454.8	1749.69	Target 1
19	B7	85	85.9986	17694.2	1796.07	Target 1
19	B7	86	86.3081	18680.1	1875.66	Target 1
19	B7	87	86.6176	18263.5	1982.59	Target 1
19	B7	88	86.9271	15972.4	2094.56	Target 1
19	B7	89	87.2366	15320	2185.43	Target 1
19	B7	90	87.5461	14627.4	2238.06	Target 1
19	B7	91	87.8556	14413.3	2247.67	Target 1
19	B7	92	88.1651	13489.7	2215.81	Target 1
19	B7	93	88.4746	12635.6	2143.02	Target 1
19	B7	94	88.7841	11228	2027.73	Target 1
19	B7	95	89.0936	10586.4	1871.1	Target 1
19	B7	96	89.4031	10818.5	1681.56	Target 1
19	B7	97	89.7126	9712.9	1474.13	Target 1
19	B7	98	90.0221	8811.7	1265.29	Target 1
19	B7	99	90.3316	9943.21	1067.41	Target 1
19	B7	100	90.6411	8896.07	886.35	Target 1
19	B7	101	90.9506	8282.71	722.878	Target 1
19	B7	102	91.2601	8492.62	576.301	Target 1
19	B7	103	91.5696	8814.34	447.758	Target 1
19	B7	104	91.8791	8092.31	341.015	Target 1
19	B7	105	92.1886	7985.76	260.27	Target 1
19	B7	106	92.4981	8876.99	206.555	Target 1
19	B7	107	92.8076	8238.33	175.474	Target 1
19	B7	108	93.1171	8016.76	158.125	Target 1
19	B7	109	93.4266	7513.81	144.415	Target 1
19	B7	110	93.7361	8156.89	125.962	Target 1
19	B7	111	94.0456	8707.36	96.6885	Target 1
19	B7	112	94.3551	6950.24	52.1055	Target 1
19	B7	113	94.6646	7526.88	-10.2422	Target 1
20	B8	1	60.0009	393139	7120.45	Target 1
20	B8	2	60.3104	393397	7293.78	Target 1
20	B8	3	60.6199	390742	7495.81	Target 1
20	B8	4	60.9294	388068	7727.78	Target 1
20	B8	5	61.2389	384549	7986.46	Target 1
20	B8	6	61.5484	383130	8254.23	Target 1
20	B8	7	61.8579	380802	8494.91	Target 1
20	B8	8	62.1674	379249	8665.08	Target 1
20	B8	9	62.4769	373953	8749.86	Target 1
20	B8	10	62.7864	368789	8743.75	Target 1
20	B8	11	63.0959	367136	8702.95	Target 1
20	B8	12	63.4054	365497	8701.49	Target 1
20	B8	13	63.7149	363766	8781.53	Target 1
20	B8	14	64.0244	360704	8935.77	Target 1
20	B8	15	64.3339	357310	9121.89	Target 1
20	B8	16	64.6434	352332	9289.96	Target 1
20	B8	17	64.9529	349225	9402.17	Target 1
20	B8	18	65.2623	350177	9439.85	Target 1
20	B8	19	65.5718	344121	9406.12	Target 1
20	B8	20	65.8813	339150	9329.37	Target 1
20	B8	21	66.1908	335436	9261.12	Target 1
20	B8	22	66.5003	337146	9260.8	Target 1
20	B8	23	66.8098	331174	9369.95	Target 1
20	B8	24	67.1193	327538	9588.15	Target 1
20	B8	25	67.4288	324998	9864.52	Target 1
20	B8	26	67.7383	325465	10111.7	Target 1
20	B8	27	68.0478	317773	10240.7	Target 1
20	B8	28	68.3573	314978	10201.2	Target 1
20	B8	29	68.6668	308636	10006.7	Target 1
20	B8	30	68.9763	309202	9727.29	Target 1
20	B8	31	69.2858	304232	9454.1	Target 1
20	B8	32	69.5953	301019	9256.96	Target 1
20	B8	33	69.9048	300121	9157.78	Target 1
20	B8	34	70.2143	295883	9132.88	Target 1
20	B8	35	70.5238	292133	9138.19	Target 1
20	B8	36	70.8333	289695	9141.03	Target 1
[truncated: 6,744 more rows]

## Sheet: Melt Curve Result
Block Type	96-Well 0.2-mL Block
Calibration Background is expired	No
Calibration Background performed on	09-15-2016
Calibration Pure Dye ABY is expired	No
Calibration Pure Dye ABY performed on	09-15-2016
Calibration Pure Dye FAM is expired	No
Calibration Pure Dye FAM performed on	09-15-2016
Calibration Pure Dye JUN is expired	No
Calibration Pure Dye JUN performed on	09-15-2016
Calibration Pure Dye NED is expired	No
Calibration Pure Dye NED performed on	09-15-2016
Calibration Pure Dye ROX is expired	No
Calibration Pure Dye ROX performed on	09-15-2016
Calibration Pure Dye SYBR is expired	No
Calibration Pure Dye SYBR performed on	09-15-2016
Calibration Pure Dye TAMRA is expired	No
Calibration Pure Dye TAMRA performed on	09-15-2016
Calibration Pure Dye VIC is expired	No
Calibration Pure Dye VIC performed on	09-15-2016
Calibration ROI is expired	No
Calibration ROI performed on	09-15-2016
Calibration Uniformity is expired	No
Calibration Uniformity performed on	09-15-2016
Chemistry	SYBR_GREEN
Date Created	2018-02-04 21:19:24 PM CST
Experiment Barcode
Experiment Comment
Experiment File Name	G:\wgh\小麦SYP基因家族鉴定与分析\定量结果\Q3\2018-02-02_100719 SNARE19.eds
Experiment Name	2018-02-02_100719
Experiment Run End Time	2018-02-04 01:17:12 AM CST
Experiment Type	Comparative Cт (ΔΔCт)
Instrument Name	272321075
Instrument Serial Number	272321075
Instrument Type	QuantStudio™ 3 System
Passive Reference	ROX
Post-read Stage/Step
Pre-read Stage/Step
Quantification Cycle Method	Ct
Signal Smoothing On	true
Stage where Melt Analysis is performed	Stage3
Stage/ Cycle where Ct Analysis is performed	Stage2, Step2
User Name
Well	Well Position	Sample	Target Name	Tm	Melt Peak Height
1	A1	Sample 1	Target 1	79.9634	60949
2	A2	Sample 3	Target 1	80.1182	77852.4
3	A3	Sample 5	Target 1	80.1182	62699.6
4	A4	Sample 7	Target 1	80.1182	74664.4
5	A5	Sample 9	Target 1	80.1182	66803.3
6	A6	Sample 11	Target 1	80.1182	70430.5
7	A7	Sample 13	Target 1	80.2729	67806.4
8	A8	Sample 15	Target 1	80.1182	66358.5
9	A9	Sample 17	Target 1	80.1182	64281.9
10	A10	Sample 19	Target 1	79.9634	68920.8
13	B1	Sample 1	Target 1	79.9634	54210.7
14	B2	Sample 3	Target 1	80.1182	61113.7
15	B3	Sample 5	Target 1	80.1182	65993.6
16	B4	Sample 7	Target 1	80.1182	73637.8
17	B5	Sample 9	Target 1	80.2729	56172.4
18	B6	Sample 11	Target 1	80.2729	58220.2
19	B7	Sample 13	Target 1	80.2729	66227.5
20	B8	Sample 15	Target 1	80.2729	69202.1
21	B9	Sample 17	Target 1	80.1182	60290.9
22	B10	Sample 19	Target 1	79.9634	66948.6
25	C1	Sample 1	Target 1	79.9634	60744.9
26	C2	Sample 3	Target 1	79.9634	71459.3
27	C3	Sample 5	Target 1	80.1182	66585.7
28	C4	Sample 7	Target 1	80.1182	73557.9
29	C5	Sample 9	Target 1	80.2729	64537
30	C6	Sample 11	Target 1	80.2729	66823.1
31	C7	Sample 13	Target 1	80.2729	65751.3
32	C8	Sample 15	Target 1	80.2729	69278.3
33	C9	Sample 17	Target 1	80.1182	63588
34	C10	Sample 19	Target 1	79.9634	73092.5
37	D1	Sample 1	Target 1	79.9634	65712.1
38	D2	Sample 3	Target 1	79.9634	70375.5
39	D3	Sample 5	Target 1	80.1182	69410.5
40	D4	Sample 7	Target 1	80.1182	75193.6
41	D5	Sample 9	Target 1	80.1182	71840.1
42	D6	Sample 11	Target 1	80.1182	68319.4
43	D7	Sample 13	Target 1	80.2729	67587.9
45	D9	Sample 17	Target 1	79.9634	66843.5
46	D10	Sample 19	Target 1	79.9634	68768
49	E1	Sample 2	Target 1	79.8087	62986.2
51	E3	Sample 6	Target 1	80.1182	69554
52	E4	Sample 8	Target 1	60.0009	5048.64
53	E5	Sample 10	Target 1	80.1182	64718.6
54	E6	Sample 12	Target 1	60.0009	3152.16
55	E7	Sample 14	Target 1	80.2729	68431.4
56	E8	Sample 16	Target 1	87.8556	2574.91
57	E9	Sample 18	Target 1	79.9634	58544.9
58	E10	Sample 20	Target 1	88.1651	2425.93
58	E10	Sample 20	Target 1	79.8087	2335.87
58	E10	Sample 20	Target 1	93.1171	174.554
58	E10	Sample 20	Target 1	64.7981	4499.57
61	F1	Sample 2	Target 1	79.9634	61740.5
62	F2	Sample 4	Target 1	60.6199	4476.78
64	F4	Sample 8	Target 1	80.5824	2518.59
64	F4	Sample 8	Target 1	67.1193	4199.94
64	F4	Sample 8	Target 1	77.3327	2477.26
64	F4	Sample 8	Target 1	86.7724	2457.66
64	F4	Sample 8	Target 1	72.845	3140.5
65	F5	Sample 10	Target 1	80.1182	55154
66	F6	Sample 12	Target 1	87.2366	1918.32
66	F6	Sample 12	Target 1	79.654	1908.85
66	F6	Sample 12	Target 1	63.2506	3880.49
66	F6	Sample 12	Target 1	83.6774	1408.25
66	F6	Sample 12	Target 1	93.8908	-119.267
67	F7	Sample 14	Target 1	80.2729	65569.6
68	F8	Sample 16	Target 1	61.8579	4833.31
69	F9	Sample 18	Target 1	79.9634	65804.3
70	F10	Sample 20	Target 1	88.3199	2357.56
70	F10	Sample 20	Target 1	62.6316	5235.97
70	F10	Sample 20	Target 1	79.4992	2103.19
70	F10	Sample 20	Target 1	75.6305	2375.43
73	G1	Sample 2	Target 1	79.8087	62424.2
74	G2	Sample 4	Target 1	62.6316	4361
75	G3	Sample 6	Target 1	80.1182	66114.9
76	G4	Sample 8	Target 1	60.0009	5495.92
77	G5	Sample 10	Target 1	80.2729	68706.3
78	G6	Sample 12	Target 1	62.6316	3909.87
79	G7	Sample 14	Target 1	80.2729	68838
80	G8	Sample 16	Target 1	63.5601	4585.48
80	G8	Sample 16	Target 1	87.7009	2154.61
80	G8	Sample 16	Target 1	81.5109	1936.13
80	G8	Sample 16	Target 1	72.6903	2949.08
80	G8	Sample 16	Target 1	67.7383	3979.96
81	G9	Sample 18	Target 1	80.1182	54935.1
82	G10	Sample 20	Target 1	88.3199	2353.3
82	G10	Sample 20	Target 1	63.4054	4801.19
82	G10	Sample 20	Target 1	93.5813	213.731
82	G10	Sample 20	Target 1	61.7031	4752.58
82	G10	Sample 20	Target 1	84.1417	1879.79
85	H1	Sample 2	Target 1	79.8087	63953.3
86	H2	Sample 4	Target 1	63.7149	3836.02
86	H2	Sample 4	Target 1	77.6422	1648.22
86	H2	Sample 4	Target 1	80.2729	1528.52
86	H2	Sample 4	Target 1	73.3093	2013.77
86	H2	Sample 4	Target 1	66.8098	2963.46
87	H3	Sample 6	Target 1	80.1182	65357.3
88	H4	Sample 8	Target 1	60.9294	4507.29
89	H5	Sample 10	Target 1	80.2729	67035.3
90	H6	Sample 12	Target 1	61.8579	3855.53
91	H7	Sample 14	Target 1	80.2729	57007.8
92	H8	Sample 16	Target 1	64.4886	4224.58
93	H9	Sample 18	Target 1	79.9634	59580
94	H10	Sample 20	Target 1	86.9271	1954.79
94	H10	Sample 20	Target 1	62.4769	4491.79
94	H10	Sample 20	Target 1	75.4757	2270.09
94	H10	Sample 20	Target 1	93.4266	73.3156
