# Supplementary material for: Genome-wide identification, evolution, and expression of the SNARE gene family in wheat resistance to powdery mildew
Source: PeerJ. 2021 Jan 22;9:e10788. doi: 10.7717/peerj.10788 (PMC7831368; doi:10.7717/peerj.10788)
Supplement: Supplemental Information 5 [file peerj-09-10788-s005.gz › rawdata/2018-02-02_100719 SYP6.xls]

## Sheet: Sample Setup
Block Type	96-Well 0.2-mL Block
Calibration Background is expired	No
Calibration Background performed on	09-15-2016
Calibration Pure Dye ABY is expired	No
Calibration Pure Dye ABY performed on	09-15-2016
Calibration Pure Dye FAM is expired	No
Calibration Pure Dye FAM performed on	09-15-2016
Calibration Pure Dye JUN is expired	No
Calibration Pure Dye JUN performed on	09-15-2016
Calibration Pure Dye NED is expired	No
Calibration Pure Dye NED performed on	09-15-2016
Calibration Pure Dye ROX is expired	No
Calibration Pure Dye ROX performed on	09-15-2016
Calibration Pure Dye SYBR is expired	No
Calibration Pure Dye SYBR performed on	09-15-2016
Calibration Pure Dye TAMRA is expired	No
Calibration Pure Dye TAMRA performed on	09-15-2016
Calibration Pure Dye VIC is expired	No
Calibration Pure Dye VIC performed on	09-15-2016
Calibration ROI is expired	No
Calibration ROI performed on	09-15-2016
Calibration Uniformity is expired	No
Calibration Uniformity performed on	09-15-2016
Chemistry	SYBR_GREEN
Date Created	2018-02-04 21:23:40 PM CST
Experiment Barcode
Experiment Comment
Experiment File Name	G:\wgh\小麦SYP基因家族鉴定与分析\定量结果\Q3\2018-02-02_100719-snare15.eds
Experiment Name	2018-02-02_100719
Experiment Run End Time	2018-02-03 18:11:22 PM CST
Experiment Type	Comparative Cт (ΔΔCт)
Instrument Name	272321075
Instrument Serial Number	272321075
Instrument Type	QuantStudio™ 3 System
Passive Reference	ROX
Post-read Stage/Step
Pre-read Stage/Step
Quantification Cycle Method	Ct
Signal Smoothing On	true
Stage where Melt Analysis is performed	Stage3
Stage/ Cycle where Ct Analysis is performed	Stage2, Step2
User Name
Well	Well Position	Sample Name	Sample Color	Biogroup Name	Biogroup Color	Target Name	Target Color	Task	Reporter	Quencher	Quantity	Comments
1	A1	Sample 1	RGB(176,23,31)			Target 1	RGB(176,23,31)	UNKNOWN	SYBR	None
2	A2	Sample 3	RGB(0,0,255)			Target 1	RGB(176,23,31)	UNKNOWN	SYBR	None
3	A3	Sample 5	RGB(255,127,0)			Target 1	RGB(176,23,31)	UNKNOWN	SYBR	None
4	A4	Sample 7	RGB(238,121,66)			Target 1	RGB(176,23,31)	UNKNOWN	SYBR	None
5	A5	Sample 9	RGB(198,113,113)			Target 1	RGB(176,23,31)	UNKNOWN	SYBR	None
6	A6	Sample 11	RGB(238,220,130)			Target 1	RGB(176,23,31)	UNKNOWN	SYBR	None
7	A7	Sample 13	RGB(142,142,56)			Target 1	RGB(176,23,31)	UNKNOWN	SYBR	None
8	A8	Sample 15	RGB(51,161,201)			Target 1	RGB(176,23,31)	UNKNOWN	SYBR	None
9	A9	Sample 17	RGB(176,23,31)			Target 1	RGB(176,23,31)	UNKNOWN	SYBR	None
10	A10	Sample 19	RGB(0,139,69)			Target 1	RGB(176,23,31)	UNKNOWN	SYBR	None
11	A11
12	A12
13	B1	Sample 1	RGB(176,23,31)			Target 1	RGB(176,23,31)	UNKNOWN	SYBR	None
14	B2	Sample 3	RGB(0,0,255)			Target 1	RGB(176,23,31)	UNKNOWN	SYBR	None
15	B3	Sample 5	RGB(255,127,0)			Target 1	RGB(176,23,31)	UNKNOWN	SYBR	None
16	B4	Sample 7	RGB(238,121,66)			Target 1	RGB(176,23,31)	UNKNOWN	SYBR	None
17	B5	Sample 9	RGB(198,113,113)			Target 1	RGB(176,23,31)	UNKNOWN	SYBR	None
18	B6	Sample 11	RGB(238,220,130)			Target 1	RGB(176,23,31)	UNKNOWN	SYBR	None
19	B7	Sample 13	RGB(142,142,56)			Target 1	RGB(176,23,31)	UNKNOWN	SYBR	None
20	B8	Sample 15	RGB(51,161,201)			Target 1	RGB(176,23,31)	UNKNOWN	SYBR	None
21	B9	Sample 17	RGB(176,23,31)			Target 1	RGB(176,23,31)	UNKNOWN	SYBR	None
22	B10	Sample 19	RGB(0,139,69)			Target 1	RGB(176,23,31)	UNKNOWN	SYBR	None
23	B11
24	B12
25	C1	Sample 1	RGB(176,23,31)			Target 1	RGB(176,23,31)	UNKNOWN	SYBR	None
26	C2	Sample 3	RGB(0,0,255)			Target 1	RGB(176,23,31)	UNKNOWN	SYBR	None
27	C3	Sample 5	RGB(255,127,0)			Target 1	RGB(176,23,31)	UNKNOWN	SYBR	None
28	C4	Sample 7	RGB(238,121,66)			Target 1	RGB(176,23,31)	UNKNOWN	SYBR	None
29	C5	Sample 9	RGB(198,113,113)			Target 1	RGB(176,23,31)	UNKNOWN	SYBR	None
30	C6	Sample 11	RGB(238,220,130)			Target 1	RGB(176,23,31)	UNKNOWN	SYBR	None
31	C7	Sample 13	RGB(142,142,56)			Target 1	RGB(176,23,31)	UNKNOWN	SYBR	None
32	C8	Sample 15	RGB(51,161,201)			Target 1	RGB(176,23,31)	UNKNOWN	SYBR	None
33	C9	Sample 17	RGB(176,23,31)			Target 1	RGB(176,23,31)	UNKNOWN	SYBR	None
34	C10	Sample 19	RGB(0,139,69)			Target 1	RGB(176,23,31)	UNKNOWN	SYBR	None
35	C11
36	C12
37	D1	Sample 1	RGB(176,23,31)			Target 1	RGB(176,23,31)	UNKNOWN	SYBR	None
38	D2	Sample 3	RGB(0,0,255)			Target 1	RGB(176,23,31)	UNKNOWN	SYBR	None
39	D3	Sample 5	RGB(255,127,0)			Target 1	RGB(176,23,31)	UNKNOWN	SYBR	None
40	D4	Sample 7	RGB(238,121,66)			Target 1	RGB(176,23,31)	UNKNOWN	SYBR	None
41	D5	Sample 9	RGB(198,113,113)			Target 1	RGB(176,23,31)	UNKNOWN	SYBR	None
42	D6	Sample 11	RGB(238,220,130)			Target 1	RGB(176,23,31)	UNKNOWN	SYBR	None
43	D7	Sample 13	RGB(142,142,56)			Target 1	RGB(176,23,31)	UNKNOWN	SYBR	None
44	D8	Sample 15	RGB(51,161,201)			Target 1	RGB(176,23,31)	UNKNOWN	SYBR	None
45	D9	Sample 17	RGB(176,23,31)			Target 1	RGB(176,23,31)	UNKNOWN	SYBR	None
46	D10	Sample 19	RGB(0,139,69)			Target 1	RGB(176,23,31)	UNKNOWN	SYBR	None
47	D11
48	D12
49	E1	Sample 2	RGB(176,23,31)			Target 1	RGB(176,23,31)	UNKNOWN	SYBR	None
50	E2	Sample 4	RGB(0,139,69)			Target 1	RGB(176,23,31)	UNKNOWN	SYBR	None
51	E3	Sample 6	RGB(139,137,112)			Target 1	RGB(176,23,31)	UNKNOWN	SYBR	None
52	E4	Sample 8	RGB(142,56,142)			Target 1	RGB(176,23,31)	UNKNOWN	SYBR	None
53	E5	Sample 10	RGB(0,245,255)			Target 1	RGB(176,23,31)	UNKNOWN	SYBR	None
54	E6	Sample 12	RGB(238,238,0)			Target 1	RGB(176,23,31)	UNKNOWN	SYBR	None
55	E7	Sample 14	RGB(238,44,44)			Target 1	RGB(176,23,31)	UNKNOWN	SYBR	None
56	E8	Sample 16	RGB(238,18,137)			Target 1	RGB(176,23,31)	UNKNOWN	SYBR	None
57	E9	Sample 18	RGB(0,0,255)			Target 1	RGB(176,23,31)	UNKNOWN	SYBR	None
58	E10	Sample 20	RGB(255,127,0)			Target 1	RGB(176,23,31)	UNKNOWN	SYBR	None
59	E11
60	E12
61	F1	Sample 2	RGB(176,23,31)			Target 1	RGB(176,23,31)	UNKNOWN	SYBR	None
62	F2	Sample 4	RGB(0,139,69)			Target 1	RGB(176,23,31)	UNKNOWN	SYBR	None
63	F3	Sample 6	RGB(139,137,112)			Target 1	RGB(176,23,31)	UNKNOWN	SYBR	None
64	F4	Sample 8	RGB(142,56,142)			Target 1	RGB(176,23,31)	UNKNOWN	SYBR	None
65	F5	Sample 10	RGB(0,245,255)			Target 1	RGB(176,23,31)	UNKNOWN	SYBR	None
66	F6	Sample 12	RGB(238,238,0)			Target 1	RGB(176,23,31)	UNKNOWN	SYBR	None
67	F7	Sample 14	RGB(238,44,44)			Target 1	RGB(176,23,31)	UNKNOWN	SYBR	None
68	F8	Sample 16	RGB(238,18,137)			Target 1	RGB(176,23,31)	UNKNOWN	SYBR	None
69	F9	Sample 18	RGB(0,0,255)			Target 1	RGB(176,23,31)	UNKNOWN	SYBR	None
70	F10	Sample 20	RGB(255,127,0)			Target 1	RGB(176,23,31)	UNKNOWN	SYBR	None
71	F11
72	F12
73	G1	Sample 2	RGB(176,23,31)			Target 1	RGB(176,23,31)	UNKNOWN	SYBR	None
74	G2	Sample 4	RGB(0,139,69)			Target 1	RGB(176,23,31)	UNKNOWN	SYBR	None
75	G3	Sample 6	RGB(139,137,112)			Target 1	RGB(176,23,31)	UNKNOWN	SYBR	None
76	G4	Sample 8	RGB(142,56,142)			Target 1	RGB(176,23,31)	UNKNOWN	SYBR	None
77	G5	Sample 10	RGB(0,245,255)			Target 1	RGB(176,23,31)	UNKNOWN	SYBR	None
78	G6	Sample 12	RGB(238,238,0)			Target 1	RGB(176,23,31)	UNKNOWN	SYBR	None
79	G7	Sample 14	RGB(238,44,44)			Target 1	RGB(176,23,31)	UNKNOWN	SYBR	None
80	G8	Sample 16	RGB(238,18,137)			Target 1	RGB(176,23,31)	UNKNOWN	SYBR	None
81	G9	Sample 18	RGB(0,0,255)			Target 1	RGB(176,23,31)	UNKNOWN	SYBR	None
82	G10	Sample 20	RGB(255,127,0)			Target 1	RGB(176,23,31)	UNKNOWN	SYBR	None
83	G11
84	G12
85	H1	Sample 2	RGB(176,23,31)			Target 1	RGB(176,23,31)	UNKNOWN	SYBR	None
86	H2	Sample 4	RGB(0,139,69)			Target 1	RGB(176,23,31)	UNKNOWN	SYBR	None
87	H3	Sample 6	RGB(139,137,112)			Target 1	RGB(176,23,31)	UNKNOWN	SYBR	None
88	H4	Sample 8	RGB(142,56,142)			Target 1	RGB(176,23,31)	UNKNOWN	SYBR	None
89	H5	Sample 10	RGB(0,245,255)			Target 1	RGB(176,23,31)	UNKNOWN	SYBR	None
90	H6	Sample 12	RGB(238,238,0)			Target 1	RGB(176,23,31)	UNKNOWN	SYBR	None
91	H7	Sample 14	RGB(238,44,44)			Target 1	RGB(176,23,31)	UNKNOWN	SYBR	None
92	H8	Sample 16	RGB(238,18,137)			Target 1	RGB(176,23,31)	UNKNOWN	SYBR	None
93	H9	Sample 18	RGB(0,0,255)			Target 1	RGB(176,23,31)	UNKNOWN	SYBR	None
94	H10	Sample 20	RGB(255,127,0)			Target 1	RGB(176,23,31)	UNKNOWN	SYBR	None
95	H11
96	H12

## Sheet: Amplification Data
Block Type	96-Well 0.2-mL Block
Calibration Background is expired	No
Calibration Background performed on	09-15-2016
Calibration Pure Dye ABY is expired	No
Calibration Pure Dye ABY performed on	09-15-2016
Calibration Pure Dye FAM is expired	No
Calibration Pure Dye FAM performed on	09-15-2016
Calibration Pure Dye JUN is expired	No
Calibration Pure Dye JUN performed on	09-15-2016
Calibration Pure Dye NED is expired	No
Calibration Pure Dye NED performed on	09-15-2016
Calibration Pure Dye ROX is expired	No
Calibration Pure Dye ROX performed on	09-15-2016
Calibration Pure Dye SYBR is expired	No
Calibration Pure Dye SYBR performed on	09-15-2016
Calibration Pure Dye TAMRA is expired	No
Calibration Pure Dye TAMRA performed on	09-15-2016
Calibration Pure Dye VIC is expired	No
Calibration Pure Dye VIC performed on	09-15-2016
Calibration ROI is expired	No
Calibration ROI performed on	09-15-2016
Calibration Uniformity is expired	No
Calibration Uniformity performed on	09-15-2016
Chemistry	SYBR_GREEN
Date Created	2018-02-04 21:23:40 PM CST
Experiment Barcode
Experiment Comment
Experiment File Name	G:\wgh\小麦SYP基因家族鉴定与分析\定量结果\Q3\2018-02-02_100719-snare15.eds
Experiment Name	2018-02-02_100719
Experiment Run End Time	2018-02-03 18:11:22 PM CST
Experiment Type	Comparative Cт (ΔΔCт)
Instrument Name	272321075
Instrument Serial Number	272321075
Instrument Type	QuantStudio™ 3 System
Passive Reference	ROX
Post-read Stage/Step
Pre-read Stage/Step
Quantification Cycle Method	Ct
Signal Smoothing On	true
Stage where Melt Analysis is performed	Stage3
Stage/ Cycle where Ct Analysis is performed	Stage2, Step2
User Name
Well	Well Position	Cycle	Target Name	Rn	Delta Rn
1	A1	1	Target 1	0.332913	-0.00821369
1	A1	2	Target 1	0.337052	-0.00169184
1	A1	3	Target 1	0.339012	0.00265119
1	A1	4	Target 1	0.333698	-0.000279396
1	A1	5	Target 1	0.332723	0.00112855
1	A1	6	Target 1	0.333011	0.00379905
1	A1	7	Target 1	0.322373	-0.00445563
1	A1	8	Target 1	0.319938	-0.00450835
1	A1	9	Target 1	0.322399	0.000336041
1	A1	10	Target 1	0.322024	0.002344
1	A1	11	Target 1	0.317442	0.000145272
1	A1	12	Target 1	0.310469	-0.00444515
1	A1	13	Target 1	0.308869	-0.00366207
1	A1	14	Target 1	0.309899	-0.000249108
1	A1	15	Target 1	0.309945	0.00217924
1	A1	16	Target 1	0.310182	0.00479925
1	A1	17	Target 1	0.305513	0.00251335
1	A1	18	Target 1	0.300834	0.000218035
1	A1	19	Target 1	0.295719	-0.00251427
1	A1	20	Target 1	0.298502	0.00265199
1	A1	21	Target 1	0.312663	0.0191958
1	A1	22	Target 1	0.324609	0.0335248
1	A1	23	Target 1	0.359335	0.0706338
1	A1	24	Target 1	0.417035	0.130716
1	A1	25	Target 1	0.517743	0.233808
1	A1	26	Target 1	0.663437	0.381884
1	A1	27	Target 1	0.849717	0.570547
1	A1	28	Target 1	1.02099	0.744208
1	A1	29	Target 1	1.13975	0.86535
1	A1	30	Target 1	1.25514	0.983115
1	A1	31	Target 1	1.36161	1.09197
1	A1	32	Target 1	1.43619	1.16893
1	A1	33	Target 1	1.50149	1.23662
1	A1	34	Target 1	1.54631	1.28382
1	A1	35	Target 1	1.57364	1.31353
1	A1	36	Target 1	1.60813	1.3504
1	A1	37	Target 1	1.6273	1.37196
1	A1	38	Target 1	1.648	1.39504
1	A1	39	Target 1	1.66241	1.41183
1	A1	40	Target 1	1.68608	1.43789
2	A2	1	Target 1	0.332362	-0.0156913
2	A2	2	Target 1	0.339747	-0.00781302
2	A2	3	Target 1	0.343239	-0.0038278
2	A2	4	Target 1	0.347364	0.000789526
2	A2	5	Target 1	0.347927	0.00184497
2	A2	6	Target 1	0.343681	-0.00190804
2	A2	7	Target 1	0.342606	-0.00248985
2	A2	8	Target 1	0.343572	-0.00103088
2	A2	9	Target 1	0.344369	0.000258954
2	A2	10	Target 1	0.348313	0.00469505
2	A2	11	Target 1	0.348295	0.00517051
2	A2	12	Target 1	0.346551	0.00391935
2	A2	13	Target 1	0.342356	0.000216938
2	A2	14	Target 1	0.339019	-0.00262743
2	A2	15	Target 1	0.338051	-0.00310287
2	A2	16	Target 1	0.340411	-0.000250023
2	A2	17	Target 1	0.341788	0.0016203
2	A2	18	Target 1	0.337382	-0.00229322
2	A2	19	Target 1	0.338197	-0.000985474
2	A2	20	Target 1	0.348337	0.00964709
2	A2	21	Target 1	0.360778	0.0225812
2	A2	22	Target 1	0.368031	0.0303274
2	A2	23	Target 1	0.39369	0.0564792
2	A2	24	Target 1	0.440872	0.104154
2	A2	25	Target 1	0.518245	0.18202
2	A2	26	Target 1	0.654792	0.319059
2	A2	27	Target 1	0.854128	0.518888
2	A2	28	Target 1	1.07259	0.737846
2	A2	29	Target 1	1.26671	0.932457
2	A2	30	Target 1	1.43157	1.09781
2	A2	31	Target 1	1.59402	1.26075
2	A2	32	Target 1	1.72169	1.38892
2	A2	33	Target 1	1.81313	1.48085
2	A2	34	Target 1	1.89109	1.5593
2	A2	35	Target 1	1.93595	1.60465
2	A2	36	Target 1	1.97958	1.64878
2	A2	37	Target 1	2.0089	1.67858
2	A2	38	Target 1	2.03919	1.70937
2	A2	39	Target 1	2.06025	1.73092
2	A2	40	Target 1	2.07258	1.74375
3	A3	1	Target 1	0.388623	-0.026244
3	A3	2	Target 1	0.399017	-0.0161759
3	A3	3	Target 1	0.411458	-0.00406096
3	A3	4	Target 1	0.417061	0.00121553
3	A3	5	Target 1	0.420942	0.00477034
3	A3	6	Target 1	0.419622	0.00312446
3	A3	7	Target 1	0.411877	-0.00494683
3	A3	8	Target 1	0.411169	-0.00598021
3	A3	9	Target 1	0.417257	-0.000218248
3	A3	10	Target 1	0.419129	0.00132764
3	A3	11	Target 1	0.421375	0.00324737
3	A3	12	Target 1	0.42291	0.00445578
3	A3	13	Target 1	0.420245	0.0014646
3	A3	14	Target 1	0.416787	-0.00231924
3	A3	15	Target 1	0.417259	-0.00217361
3	A3	16	Target 1	0.421938	0.00217924
3	A3	17	Target 1	0.421837	0.00175198
3	A3	18	Target 1	0.41942	-0.000990328
3	A3	19	Target 1	0.417889	-0.00284751
3	A3	20	Target 1	0.422228	0.00116542
3	A3	21	Target 1	0.434266	0.0128774
3	A3	22	Target 1	0.446602	0.0248865
3	A3	23	Target 1	0.469037	0.046996
3	A3	24	Target 1	0.511899	0.0895312
3	A3	25	Target 1	0.596565	0.173871
3	A3	26	Target 1	0.729778	0.306758
3	A3	27	Target 1	0.929436	0.50609
3	A3	28	Target 1	1.15232	0.72865
3	A3	29	Target 1	1.3474	0.923401
3	A3	30	Target 1	1.50883	1.08451
3	A3	31	Target 1	1.66954	1.24489
3	A3	32	Target 1	1.80622	1.38124
3	A3	33	Target 1	1.90099	1.47569
3	A3	34	Target 1	1.96538	1.53975
3	A3	35	Target 1	1.99795	1.572
3	A3	36	Target 1	2.03988	1.6136
3	A3	37	Target 1	2.07421	1.64761
3	A3	38	Target 1	2.10726	1.68033
3	A3	39	Target 1	2.12439	1.69713
3	A3	40	Target 1	2.13474	1.70715
4	A4	1	Target 1	0.403178	-0.0235343
4	A4	2	Target 1	0.413579	-0.0135051
4	A4	3	Target 1	0.424988	-0.00246752
4	A4	4	Target 1	0.427478	-0.000348128
4	A4	5	Target 1	0.427544	-0.00065345
4	A4	6	Target 1	0.427989	-0.000580431
4	A4	7	Target 1	0.4268	-0.00214025
4	A4	8	Target 1	0.427592	-0.00171968
4	A4	9	Target 1	0.432714	0.00303117
4	A4	10	Target 1	0.433859	0.00380508
4	A4	11	Target 1	0.432748	0.00232287
4	A4	12	Target 1	0.432397	0.00160037
4	A4	13	Target 1	0.432391	0.00122341
4	A4	14	Target 1	0.431042	-0.000497344
4	A4	15	Target 1	0.431572	-0.00033909
4	A4	16	Target 1	0.43592	0.00363851
4	A4	17	Target 1	0.432284	-0.000369333
4	A4	18	Target 1	0.430253	-0.00277125
4	A4	19	Target 1	0.43041	-0.00298534
4	A4	20	Target 1	0.433017	-0.0007496
4	A4	21	Target 1	0.43788	0.00374149
4	A4	22	Target 1	0.449486	0.0149766
4	A4	23	Target 1	0.470119	0.0352384
4	A4	24	Target 1	0.507693	0.072441
4	A4	25	Target 1	0.57768	0.142056
4	A4	26	Target 1	0.698612	0.262617
4	A4	27	Target 1	0.87752	0.441154
4	A4	28	Target 1	1.10012	0.663383
4	A4	29	Target 1	1.30555	0.868442
4	A4	30	Target 1	1.476	1.03852
4	A4	31	Target 1	1.63244	1.19459
4	A4	32	Target 1	1.77166	1.33344
4	A4	33	Target 1	1.8759	1.43731
4	A4	34	Target 1	1.94187	1.5029
4	A4	35	Target 1	1.98658	1.54725
4	A4	36	Target 1	2.03662	1.59691
4	A4	37	Target 1	2.06497	1.62489
4	A4	38	Target 1	2.09817	1.65772
4	A4	39	Target 1	2.11595	1.67513
4	A4	40	Target 1	2.1309	1.68971
5	A5	1	Target 1	0.270709	-0.0100746
5	A5	2	Target 1	0.276905	-0.00412169
5	A5	3	Target 1	0.281036	-0.000233188
5	A5	4	Target 1	0.284222	0.00271004
5	A5	5	Target 1	0.283454	0.0016985
5	A5	6	Target 1	0.281276	-0.000721858
5	A5	7	Target 1	0.280162	-0.00207961
5	A5	8	Target 1	0.277482	-0.00500205
5	A5	9	Target 1	0.278303	-0.00442387
5	A5	10	Target 1	0.285766	0.00279629
5	A5	11	Target 1	0.286997	0.00378368
5	A5	12	Target 1	0.283206	-0.000249939
5	A5	13	Target 1	0.28331	-0.000389106
5	A5	14	Target 1	0.2868	0.00285837
5	A5	15	Target 1	0.286872	0.00268669
5	A5	16	Target 1	0.285513	0.00108521
5	A5	17	Target 1	0.283067	-0.00160417
5	A5	18	Target 1	0.282385	-0.00252857
5	A5	19	Target 1	0.283764	-0.00139339
5	A5	20	Target 1	0.286407	0.00100696
5	A5	21	Target 1	0.294302	0.00865949
5	A5	22	Target 1	0.309746	0.0238604
5	A5	23	Target 1	0.337138	0.0510091
5	A5	24	Target 1	0.379095	0.0927232
5	A5	25	Target 1	0.459684	0.173069
5	A5	26	Target 1	0.596394	0.309536
5	A5	27	Target 1	0.799988	0.512887
5	A5	28	Target 1	1.03775	0.750403
5	A5	29	Target 1	1.24792	0.960334
5	A5	30	Target 1	1.4341	1.14627
5	A5	31	Target 1	1.60892	1.32085
5	A5	32	Target 1	1.74938	1.46107
5	A5	33	Target 1	1.85153	1.56297
5	A5	34	Target 1	1.92318	1.63437
5	A5	35	Target 1	1.97358	1.68453
5	A5	36	Target 1	2.02013	1.73084
5	A5	37	Target 1	2.05182	1.76229
5	A5	38	Target 1	2.08345	1.79367
5	A5	39	Target 1	2.10406	1.81405
5	A5	40	Target 1	2.10994	1.81968
6	A6	1	Target 1	0.268329	-0.0183371
6	A6	2	Target 1	0.274332	-0.0132764
6	A6	3	Target 1	0.280171	-0.00837892
6	A6	4	Target 1	0.289444	-4.87083e-05
6	A6	5	Target 1	0.293761	0.00332696
6	A6	6	Target 1	0.293155	0.00177809
6	A6	7	Target 1	0.293566	0.00124724
6	A6	8	Target 1	0.29636	0.00309855
6	A6	9	Target 1	0.295535	0.00133176
6	A6	10	Target 1	0.295788	0.000642901
6	A6	11	Target 1	0.298328	0.00224002
6	A6	12	Target 1	0.298269	0.00123883
6	A6	13	Target 1	0.298172	0.00020027
6	A6	14	Target 1	0.297855	-0.00105889
6	A6	15	Target 1	0.298153	-0.00170317
6	A6	16	Target 1	0.298097	-0.00270189
6	A6	17	Target 1	0.299883	-0.00185757
6	A6	18	Target 1	0.300033	-0.00265014
6	A6	19	Target 1	0.30265	-0.00097476
6	A6	20	Target 1	0.308837	0.00426942
6	A6	21	Target 1	0.31494	0.00943052
6	A6	22	Target 1	0.328702	0.0222502
6	A6	23	Target 1	0.354072	0.046678
6	A6	24	Target 1	0.399004	0.0906682
6	A6	25	Target 1	0.483405	0.174127
6	A6	26	Target 1	0.621863	0.311642
6	A6	27	Target 1	0.820782	0.509619
6	A6	28	Target 1	1.05471	0.742602
6	A6	29	Target 1	1.25983	0.946785
6	A6	30	Target 1	1.4345	1.12051
6	A6	31	Target 1	1.59903	1.2841
6	A6	32	Target 1	1.73481	1.41894
6	A6	33	Target 1	1.83476	1.51795
6	A6	34	Target 1	1.90655	1.58879
6	A6	35	Target 1	1.94979	1.63109
6	A6	36	Target 1	1.99094	1.6713
6	A6	37	Target 1	2.0194	1.69882
6	A6	38	Target 1	2.04893	1.7274
6	A6	39	Target 1	2.07191	1.74944
6	A6	40	Target 1	2.0859	1.76249
7	A7	1	Target 1	0.278347	-0.0214411
7	A7	2	Target 1	0.286891	-0.0136374
7	A7	3	Target 1	0.293531	-0.00773897
7	A7	4	Target 1	0.300063	-0.00194774
7	A7	5	Target 1	0.304241	0.00148902
7	A7	6	Target 1	0.306691	0.00319855
7	A7	7	Target 1	0.306249	0.00201604
7	A7	8	Target 1	0.305686	0.000711995
7	A7	9	Target 1	0.305747	3.18888e-05
7	A7	10	Target 1	0.307283	0.000826581
7	A7	11	Target 1	0.307897	0.000699398
7	A7	12	Target 1	0.311407	0.00346888
7	A7	13	Target 1	0.312619	0.00394028
7	A7	14	Target 1	0.3117	0.00227985
7	A7	15	Target 1	0.309543	-0.000618081
7	A7	16	Target 1	0.30869	-0.00221207
7	A7	17	Target 1	0.310259	-0.00138323
7	A7	18	Target 1	0.310007	-0.00237683
7	A7	19	Target 1	0.310902	-0.00222259
7	A7	20	Target 1	0.313703	-0.000162993
7	A7	21	Target 1	0.319571	0.0049646
7	A7	22	Target 1	0.329854	0.0145069
7	A7	23	Target 1	0.354392	0.0383037
7	A7	24	Target 1	0.393644	0.0768147
7	A7	25	Target 1	0.467977	0.150407
7	A7	26	Target 1	0.59239	0.274079
7	A7	27	Target 1	0.78036	0.461308
7	A7	28	Target 1	1.01681	0.69702
7	A7	29	Target 1	1.23211	0.911577
7	A7	30	Target 1	1.41489	1.09361
7	A7	31	Target 1	1.58504	1.26303
7	A7	32	Target 1	1.729	1.40624
7	A7	33	Target 1	1.83541	1.51191
7	A7	34	Target 1	1.90959	1.58535
7	A7	35	Target 1	1.95634	1.63136
7	A7	36	Target 1	2.00326	1.67754
7	A7	37	Target 1	2.03172	1.70526
7	A7	38	Target 1	2.05901	1.7318
7	A7	39	Target 1	2.08399	1.75604
7	A7	40	Target 1	2.0986	1.76992
8	A8	1	Target 1	0.259527	-0.0118393
8	A8	2	Target 1	0.266309	-0.00575776
8	A8	3	Target 1	0.268779	-0.00398755
8	A8	4	Target 1	0.26917	-0.00429755
8	A8	5	Target 1	0.274117	-5.06227e-05
8	A8	6	Target 1	0.277374	0.00250627
8	A8	7	Target 1	0.277164	0.00159627
8	A8	8	Target 1	0.277517	0.00124872
8	A8	9	Target 1	0.275826	-0.00114193
8	A8	10	Target 1	0.27629	-0.00137849
8	A8	11	Target 1	0.282988	0.00461926
8	A8	12	Target 1	0.284014	0.00494557
8	A8	13	Target 1	0.282595	0.00282601
8	A8	14	Target 1	0.28178	0.00131107
8	A8	15	Target 1	0.282054	0.000885354
8	A8	16	Target 1	0.280668	-0.00120158
8	A8	17	Target 1	0.280026	-0.00254375
8	A8	18	Target 1	0.280109	-0.00316098
8	A8	19	Target 1	0.281973	-0.00199645
8	A8	20	Target 1	0.284864	0.000193853
8	A8	21	Target 1	0.284997	-0.000373488
8	A8	22	Target 1	0.290157	0.004087
8	A8	23	Target 1	0.303159	0.0163888
8	A8	24	Target 1	0.320692	0.0332219
8	A8	25	Target 1	0.360916	0.0727452
8	A8	26	Target 1	0.428189	0.139318
8	A8	27	Target 1	0.54241	0.252839
8	A8	28	Target 1	0.718744	0.428472
8	A8	29	Target 1	0.94447	0.653498
8	A8	30	Target 1	1.1633	0.87163
8	A8	31	Target 1	1.35594	1.06357
8	A8	32	Target 1	1.53925	1.24617
8	A8	33	Target 1	1.68907	1.3953
8	A8	34	Target 1	1.80239	1.50792
8	A8	35	Target 1	1.8765	1.58133
8	A8	36	Target 1	1.94318	1.64731
8	A8	37	Target 1	1.98808	1.6915
8	A8	38	Target 1	2.02621	1.72893
8	A8	39	Target 1	2.05609	1.75812
8	A8	40	Target 1	2.07961	1.78094
9	A9	1	Target 1	0.257091	-0.0121321
9	A9	2	Target 1	0.260336	-0.00949675
9	A9	3	Target 1	0.263253	-0.00719035
9	A9	4	Target 1	0.268952	-0.00210116
9	A9	5	Target 1	0.271008	-0.000654974
9	A9	6	Target 1	0.275039	0.00276541
9	A9	7	Target 1	0.277636	0.00475292
9	A9	8	Target 1	0.276243	0.00274967
9	A9	9	Target 1	0.274666	0.000562265
9	A9	10	Target 1	0.274591	-0.000122863
9	A9	11	Target 1	0.275106	-0.000218321
9	A9	12	Target 1	0.277765	0.00183062
9	A9	13	Target 1	0.280461	0.00391731
9	A9	14	Target 1	0.280043	0.00288874
9	A9	15	Target 1	0.277045	-0.000719663
9	A9	16	Target 1	0.275592	-0.0027827
9	A9	17	Target 1	0.275811	-0.00317347
9	A9	18	Target 1	0.276137	-0.00345755
9	A9	19	Target 1	0.281159	0.000954118
9	A9	20	Target 1	0.287924	0.00710883
9	A9	21	Target 1	0.295028	0.0136032
9	A9	22	Target 1	0.313757	0.0317216
9	A9	23	Target 1	0.353042	0.0703967
9	A9	24	Target 1	0.415652	0.132396
9	A9	25	Target 1	0.522917	0.239051
9	A9	26	Target 1	0.695584	0.411108
9	A9	27	Target 1	0.926072	0.640986
9	A9	28	Target 1	1.16376	0.878059
9	A9	29	Target 1	1.35373	1.06742
9	A9	30	Target 1	1.52936	1.24245
9	A9	31	Target 1	1.69077	1.40325
9	A9	32	Target 1	1.81157	1.52343
9	A9	33	Target 1	1.89963	1.61088
9	A9	34	Target 1	1.96002	1.67067
9	A9	35	Target 1	2.00005	1.71009
9	A9	36	Target 1	2.0441	1.75353
9	A9	37	Target 1	2.06853	1.77735
9	A9	38	Target 1	2.09247	1.80068
9	A9	39	Target 1	2.11481	1.8224
9	A9	40	Target 1	2.13134	1.83833
10	A10	1	Target 1	0.245335	-0.0107969
10	A10	2	Target 1	0.250643	-0.00591162
10	A10	3	Target 1	0.25601	-0.000967102
10	A10	4	Target 1	0.258935	0.00153438
10	A10	5	Target 1	0.258015	0.000191531
10	A10	6	Target 1	0.25434	-0.00390621
10	A10	7	Target 1	0.254412	-0.00425732
10	A10	8	Target 1	0.259212	0.000120122
10	A10	9	Target 1	0.260544	0.0010289
10	A10	10	Target 1	0.262904	0.00296595
10	A10	11	Target 1	0.264601	0.00424029
10	A10	12	Target 1	0.265028	0.00424454
10	A10	13	Target 1	0.263921	0.00271394
10	A10	14	Target 1	0.261993	0.000363154
10	A10	15	Target 1	0.259459	-0.00259319
10	A10	16	Target 1	0.258517	-0.00395904
10	A10	17	Target 1	0.260657	-0.00224109
10	A10	18	Target 1	0.261661	-0.00166029
10	A10	19	Target 1	0.265926	0.00218143
10	A10	20	Target 1	0.269291	0.00512362
10	A10	21	Target 1	0.280372	0.0157816
10	A10	22	Target 1	0.290447	0.0254334
10	A10	23	Target 1	0.311083	0.0456468
10	A10	24	Target 1	0.357713	0.0918536
10	A10	25	Target 1	0.437139	0.170856
10	A10	26	Target 1	0.570701	0.303996
10	A10	27	Target 1	0.769648	0.50252
10	A10	28	Target 1	1.00791	0.74036
10	A10	29	Target 1	1.22524	0.957264
10	A10	30	Target 1	1.40196	1.13356
10	A10	31	Target 1	1.56935	1.30053
10	A10	32	Target 1	1.71306	1.44382
10	A10	33	Target 1	1.82152	1.55185
10	A10	34	Target 1	1.89951	1.62942
10	A10	35	Target 1	1.94542	1.67491
10	A10	36	Target 1	1.98761	1.71667
10	A10	37	Target 1	2.01404	1.74268
10	A10	38	Target 1	2.0506	1.77882
10	A10	39	Target 1	2.08065	1.80845
10	A10	40	Target 1	2.09478	1.82215
11	A11	1
11	A11	2
11	A11	3
11	A11	4
11	A11	5
11	A11	6
11	A11	7
11	A11	8
11	A11	9
11	A11	10
11	A11	11
11	A11	12
11	A11	13
11	A11	14
11	A11	15
11	A11	16
11	A11	17
11	A11	18
11	A11	19
11	A11	20
11	A11	21
11	A11	22
11	A11	23
11	A11	24
11	A11	25
11	A11	26
11	A11	27
11	A11	28
11	A11	29
11	A11	30
11	A11	31
11	A11	32
11	A11	33
11	A11	34
11	A11	35
11	A11	36
11	A11	37
11	A11	38
11	A11	39
11	A11	40
12	A12	1
12	A12	2
12	A12	3
12	A12	4
12	A12	5
12	A12	6
12	A12	7
12	A12	8
12	A12	9
12	A12	10
12	A12	11
12	A12	12
12	A12	13
12	A12	14
12	A12	15
12	A12	16
12	A12	17
12	A12	18
12	A12	19
12	A12	20
12	A12	21
12	A12	22
12	A12	23
12	A12	24
12	A12	25
12	A12	26
12	A12	27
12	A12	28
12	A12	29
12	A12	30
12	A12	31
12	A12	32
12	A12	33
12	A12	34
12	A12	35
12	A12	36
12	A12	37
12	A12	38
12	A12	39
12	A12	40
13	B1	1	Target 1	0.34288	-0.0147188
13	B1	2	Target 1	0.350435	-0.00672614
13	B1	3	Target 1	0.356677	-4.66907e-05
13	B1	4	Target 1	0.359654	0.00336749
13	B1	5	Target 1	0.354995	-0.000853651
13	B1	6	Target 1	0.351902	-0.00350895
13	B1	7	Target 1	0.352217	-0.00275629
13	B1	8	Target 1	0.35662	0.00208411
13	B1	9	Target 1	0.357093	0.00299448
13	B1	10	Target 1	0.352818	-0.00084275
13	B1	11	Target 1	0.351279	-0.00194442
13	B1	12	Target 1	0.352705	-8.00215e-05
13	B1	13	Target 1	0.355575	0.00322708
13	B1	14	Target 1	0.353932	0.00202214
13	B1	15	Target 1	0.351962	0.000489586
13	B1	16	Target 1	0.347867	-0.00316811
13	B1	17	Target 1	0.347028	-0.00356905
13	B1	18	Target 1	0.349441	-0.000718991
13	B1	19	Target 1	0.350664	0.000941861
13	B1	20	Target 1	0.351647	0.00236218
13	B1	21	Target 1	0.358268	0.00942041
13	B1	22	Target 1	0.374497	0.0260877
13	B1	23	Target 1	0.414862	0.0668897
13	B1	24	Target 1	0.479052	0.131517
13	B1	25	Target 1	0.577383	0.230286
13	B1	26	Target 1	0.733303	0.386644
13	B1	27	Target 1	0.942555	0.596333
13	B1	28	Target 1	1.15475	0.808968
13	B1	29	Target 1	1.33121	0.985859
13	B1	30	Target 1	1.49556	1.15065
13	B1	31	Target 1	1.64455	1.30007
13	B1	32	Target 1	1.75569	1.41166
13	B1	33	Target 1	1.8383	1.4947
13	B1	34	Target 1	1.8967	1.55354
13	B1	35	Target 1	1.93114	1.58841
13	B1	36	Target 1	1.9691	1.62682
13	B1	37	Target 1	1.99365	1.6518
13	B1	38	Target 1	2.01986	1.67845
13	B1	39	Target 1	2.04377	1.7028
13	B1	40	Target 1	2.05218	1.71164
14	B2	1	Target 1	0.315251	-0.0157781
14	B2	2	Target 1	0.322835	-0.00861879
14	B2	3	Target 1	0.327498	-0.00437941
14	B2	4	Target 1	0.33035	-0.00195061
14	B2	5	Target 1	0.332257	-0.000467233
14	B2	6	Target 1	0.335755	0.00260693
14	B2	7	Target 1	0.336498	0.0029265
14	B2	8	Target 1	0.337153	0.0031575
14	B2	9	Target 1	0.335651	0.0012317
14	B2	10	Target 1	0.334738	-0.00010529
14	B2	11	Target 1	0.335148	-0.000118554
14	B2	12	Target 1	0.336562	0.000872045
14	B2	13	Target 1	0.337517	0.00140333
14	B2	14	Target 1	0.334537	-0.00200102
14	B2	15	Target 1	0.33362	-0.00334186
14	B2	16	Target 1	0.336053	-0.00133235
14	B2	17	Target 1	0.339565	0.00175592
14	B2	18	Target 1	0.339275	0.00104283
14	B2	19	Target 1	0.337356	-0.00130043
14	B2	20	Target 1	0.338411	-0.000669163
14	B2	21	Target 1	0.349232	0.00972809
14	B2	22	Target 1	0.3656	0.0256726
14	B2	23	Target 1	0.391969	0.0516183
14	B2	24	Target 1	0.439077	0.0983021
14	B2	25	Target 1	0.519343	0.178145
14	B2	26	Target 1	0.660044	0.318422
14	B2	27	Target 1	0.866352	0.524306
14	B2	28	Target 1	1.09881	0.756342
14	B2	29	Target 1	1.29913	0.956239
14	B2	30	Target 1	1.46291	1.11959
14	B2	31	Target 1	1.62725	1.28351
14	B2	32	Target 1	1.76245	1.41828
14	B2	33	Target 1	1.86519	1.5206
14	B2	34	Target 1	1.93754	1.59253
14	B2	35	Target 1	1.97636	1.63092
14	B2	36	Target 1	2.01641	1.67055
14	B2	37	Target 1	2.04719	1.70091
14	B2	38	Target 1	2.07769	1.73098
14	B2	39	Target 1	2.10016	1.75303
14	B2	40	Target 1	2.11715	1.76959
15	B3	1	Target 1	0.375629	-0.0253305
15	B3	2	Target 1	0.384094	-0.0172307
15	B3	3	Target 1	0.391588	-0.0101017
15	B3	4	Target 1	0.398516	-0.00353878
15	B3	5	Target 1	0.400979	-0.00144035
15	B3	6	Target 1	0.403697	0.000912235
15	B3	7	Target 1	0.404458	0.0013074
15	B3	8	Target 1	0.405419	0.00190392
15	B3	9	Target 1	0.409744	0.00586365
15	B3	10	Target 1	0.411469	0.00722334
15	B3	11	Target 1	0.4108	0.00618961
15	B3	12	Target 1	0.409238	0.00426201
15	B3	13	Target 1	0.407854	0.00251326
15	B3	14	Target 1	0.404696	-0.00101078
15	B3	15	Target 1	0.402203	-0.00386833
15	B3	16	Target 1	0.402779	-0.00365821
15	B3	17	Target 1	0.408013	0.0012108
15	B3	18	Target 1	0.404553	-0.00261371
15	B3	19	Target 1	0.402378	-0.00515434
15	B3	20	Target 1	0.407166	-0.000731063
15	B3	21	Target 1	0.415438	0.00717554
15	B3	22	Target 1	0.431592	0.0229637
15	B3	23	Target 1	0.458952	0.0499588
15	B3	24	Target 1	0.500418	0.0910603
15	B3	25	Target 1	0.583184	0.173461
15	B3	26	Target 1	0.718077	0.307989
15	B3	27	Target 1	0.910751	0.500297
15	B3	28	Target 1	1.13141	0.720594
15	B3	29	Target 1	1.32652	0.915334
15	B3	30	Target 1	1.4908	1.07925
15	B3	31	Target 1	1.65436	1.24245
15	B3	32	Target 1	1.78565	1.37337
15	B3	33	Target 1	1.87648	1.46384
15	B3	34	Target 1	1.94255	1.52954
15	B3	35	Target 1	1.98545	1.57207
15	B3	36	Target 1	2.03092	1.61718
15	B3	37	Target 1	2.05428	1.64017
15	B3	38	Target 1	2.08039	1.66592
15	B3	39	Target 1	2.10647	1.69163
15	B3	40	Target 1	2.12988	1.71468
16	B4	1	Target 1	0.392997	-0.0231015
16	B4	2	Target 1	0.403206	-0.0143704
16	B4	3	Target 1	0.411296	-0.00775873
16	B4	4	Target 1	0.42126	0.000726292
16	B4	5	Target 1	0.425244	0.00323157
16	B4	6	Target 1	0.426174	0.00268311
16	B4	7	Target 1	0.428533	0.00356377
16	B4	8	Target 1	0.426427	-2.01629e-05
16	B4	9	Target 1	0.425424	-0.00250213
16	B4	10	Target 1	0.427165	-0.00223868
16	B4	11	Target 1	0.429531	-0.00135122
16	B4	12	Target 1	0.436222	0.00386103
16	B4	13	Target 1	0.438344	0.004505
16	B4	14	Target 1	0.437044	0.00172593
16	B4	15	Target 1	0.436145	-0.000651369
16	B4	16	Target 1	0.437784	-0.000490704
16	B4	17	Target 1	0.438133	-0.00162027
16	B4	18	Target 1	0.437618	-0.00361351
16	B4	19	Target 1	0.439806	-0.00290382
16	B4	20	Target 1	0.4447	0.000511105
16	B4	21	Target 1	0.44801	0.00234279
16	B4	22	Target 1	0.456654	0.00950855
16	B4	23	Target 1	0.473253	0.0246297
16	B4	24	Target 1	0.509096	0.0589933
16	B4	25	Target 1	0.570084	0.118503
16	B4	26	Target 1	0.675944	0.222885
16	B4	27	Target 1	0.844465	0.389928
16	B4	28	Target 1	1.06299	0.606974
16	B4	29	Target 1	1.27363	0.81614
16	B4	30	Target 1	1.45039	0.991413
16	B4	31	Target 1	1.61963	1.15918
16	B4	32	Target 1	1.76941	1.30748
16	B4	33	Target 1	1.87759	1.41418
16	B4	34	Target 1	1.95709	1.4922
16	B4	35	Target 1	2.00165	1.53528
16	B4	36	Target 1	2.04901	1.58117
16	B4	37	Target 1	2.07808	1.60876
16	B4	38	Target 1	2.11455	1.64375
16	B4	39	Target 1	2.13732	1.66504
16	B4	40	Target 1	2.14659	1.67283
17	B5	1	Target 1	0.251526	-0.0145186
17	B5	2	Target 1	0.257211	-0.00885762
17	B5	3	Target 1	0.260872	-0.00522002
17	B5	4	Target 1	0.265655	-0.000461469
17	B5	5	Target 1	0.267587	0.00144652
17	B5	6	Target 1	0.268422	0.00225805
17	B5	7	Target 1	0.267904	0.00171641
17	B5	8	Target 1	0.267947	0.00173523
17	B5	9	Target 1	0.268708	0.00247211
17	B5	10	Target 1	0.266366	0.000106829
17	B5	11	Target 1	0.263458	-0.00282579
17	B5	12	Target 1	0.262787	-0.00352017
17	B5	13	Target 1	0.265971	-0.000359712
17	B5	14	Target 1	0.271326	0.00497125
17	B5	15	Target 1	0.268429	0.00204978
17	B5	16	Target 1	0.266099	-0.000303402
17	B5	17	Target 1	0.265277	-0.00114918
17	B5	18	Target 1	0.263873	-0.00257744
17	B5	19	Target 1	0.263741	-0.00273305
17	B5	20	Target 1	0.268892	0.00239407
17	B5	21	Target 1	0.272227	0.00570512
17	B5	22	Target 1	0.286727	0.0201814
17	B5	23	Target 1	0.31282	0.0462504
17	B5	24	Target 1	0.357722	0.0911281
17	B5	25	Target 1	0.43774	0.171123
17	B5	26	Target 1	0.567673	0.301032
17	B5	27	Target 1	0.759572	0.492907
17	B5	28	Target 1	0.989732	0.723043
17	B5	29	Target 1	1.20405	0.937339
17	B5	30	Target 1	1.39692	1.13019
17	B5	31	Target 1	1.57696	1.3102
17	B5	32	Target 1	1.72445	1.45767
17	B5	33	Target 1	1.83655	1.56974
17	B5	34	Target 1	1.91898	1.65215
17	B5	35	Target 1	1.97606	1.7092
17	B5	36	Target 1	2.02109	1.75421
17	B5	37	Target 1	2.04944	1.78254
17	B5	38	Target 1	2.08288	1.81595
17	B5	39	Target 1	2.1091	1.84215
17	B5	40	Target 1	2.13171	1.86473
18	B6	1	Target 1	0.277461	-0.0171723
18	B6	2	Target 1	0.284569	-0.0105948
18	B6	3	Target 1	0.291808	-0.00388631
18	B6	4	Target 1	0.297741	0.00151668
18	B6	5	Target 1	0.298624	0.00186949
18	B6	6	Target 1	0.299098	0.00181287
18	B6	7	Target 1	0.298763	0.000947809
18	B6	8	Target 1	0.300037	0.00169132
18	B6	9	Target 1	0.301817	0.00294074
18	B6	10	Target 1	0.295169	-0.00423765
18	B6	11	Target 1	0.294569	-0.00536742
18	B6	12	Target 1	0.299805	-0.000662132
18	B6	13	Target 1	0.303895	0.00289767
18	B6	14	Target 1	0.303371	0.0018439
18	B6	15	Target 1	0.301084	-0.000973304
18	B6	16	Target 1	0.300407	-0.00218115
18	B6	17	Target 1	0.303847	0.000728633
18	B6	18	Target 1	0.303762	0.000113819
18	B6	19	Target 1	0.303402	-0.000776845
18	B6	20	Target 1	0.306431	0.00172188
18	B6	21	Target 1	0.309443	0.0042035
18	B6	22	Target 1	0.325379	0.0196095
18	B6	23	Target 1	0.349998	0.043698
18	B6	24	Target 1	0.390654	0.0838235
18	B6	25	Target 1	0.475604	0.168244
18	B6	26	Target 1	0.612055	0.304164
18	B6	27	Target 1	0.811392	0.502971
18	B6	28	Target 1	1.04103	0.732083
18	B6	29	Target 1	1.24727	0.937788
18	B6	30	Target 1	1.42839	1.11838
18	B6	31	Target 1	1.59664	1.2861
18	B6	32	Target 1	1.73588	1.42481
18	B6	33	Target 1	1.84211	1.53051
18	B6	34	Target 1	1.92611	1.61398
18	B6	35	Target 1	1.97236	1.6597
18	B6	36	Target 1	2.01435	1.70116
18	B6	37	Target 1	2.04665	1.73292
18	B6	38	Target 1	2.07779	1.76354
18	B6	39	Target 1	2.1035	1.78871
18	B6	40	Target 1	2.12547	1.81016
19	B7	1	Target 1	0.273847	-0.0270948
19	B7	2	Target 1	0.283529	-0.0185308
19	B7	3	Target 1	0.297704	-0.0054736
19	B7	4	Target 1	0.302169	-0.00212621
19	B7	5	Target 1	0.306449	0.0010361
19	B7	6	Target 1	0.309834	0.00330294
19	B7	7	Target 1	0.311125	0.0034768
19	B7	8	Target 1	0.312399	0.00363292
19	B7	9	Target 1	0.312873	0.00298874
19	B7	10	Target 1	0.310048	-0.000953734
19	B7	11	Target 1	0.309579	-0.0025412
19	B7	12	Target 1	0.313209	-2.87216e-05
19	B7	13	Target 1	0.313118	-0.00123728
19	B7	14	Target 1	0.313029	-0.00244413
19	B7	15	Target 1	0.317061	0.000469601
19	B7	16	Target 1	0.317483	-0.000225967
19	B7	17	Target 1	0.318318	-0.000509308
19	B7	18	Target 1	0.319851	-9.33976e-05
19	B7	19	Target 1	0.320915	-0.000147589
19	B7	20	Target 1	0.323054	0.000874024
19	B7	21	Target 1	0.327626	0.00432763
19	B7	22	Target 1	0.341356	0.0169398
19	B7	23	Target 1	0.364568	0.0390339
19	B7	24	Target 1	0.408582	0.0819302
19	B7	25	Target 1	0.490728	0.162958
19	B7	26	Target 1	0.62234	0.293452
19	B7	27	Target 1	0.819426	0.489421
19	B7	28	Target 1	1.06008	0.728958
19	B7	29	Target 1	1.27818	0.945937
19	B7	30	Target 1	1.45309	1.11973
19	B7	31	Target 1	1.62229	1.28781
19	B7	32	Target 1	1.76601	1.43042
19	B7	33	Target 1	1.86956	1.53285
19	B7	34	Target 1	1.94457	1.60674
19	B7	35	Target 1	1.99721	1.65826
19	B7	36	Target 1	2.03944	1.69937
19	B7	37	Target 1	2.06697	1.72579
19	B7	38	Target 1	2.10028	1.75798
19	B7	39	Target 1	2.12682	1.7834
19	B7	40	Target 1	2.13593	1.7914
20	B8	1	Target 1	0.222306	-0.0142636
20	B8	2	Target 1	0.228065	-0.00903629
20	B8	3	Target 1	0.232422	-0.00521177
20	B8	4	Target 1	0.23985	0.00168371
20	B8	5	Target 1	0.240967	0.00226819
20	B8	6	Target 1	0.23937	0.000139336
20	B8	7	Target 1	0.238553	-0.00121006
20	B8	8	Target 1	0.240305	9.65956e-06
20	B8	9	Target 1	0.242272	0.00144473
20	B8	10	Target 1	0.241606	0.000246328
20	B8	11	Target 1	0.241146	-0.000745564
20	B8	12	Target 1	0.243369	0.000945319
20	B8	13	Target 1	0.244987	0.00203075
20	B8	14	Target 1	0.244982	0.001493
20	B8	15	Target 1	0.246888	0.00286699
20	B8	16	Target 1	0.245965	0.00141182
20	B8	17	Target 1	0.24356	-0.00152547
20	B8	18	Target 1	0.241232	-0.00438586
20	B8	19	Target 1	0.241286	-0.00486347
20	B8	20	Target 1	0.247235	0.000552706
20	B8	21	Target 1	0.250064	0.00284965
20	B8	22	Target 1	0.254817	0.00707015
20	B8	23	Target 1	0.268005	0.019726
20	B8	24	Target 1	0.286884	0.0380732
20	B8	25	Target 1	0.32438	0.0750369
20	B8	26	Target 1	0.394909	0.145033
20	B8	27	Target 1	0.523567	0.273159
20	B8	28	Target 1	0.710343	0.459403
20	B8	29	Target 1	0.941053	0.689581
20	B8	30	Target 1	1.16106	0.909052
20	B8	31	Target 1	1.35075	1.09821
20	B8	32	Target 1	1.52794	1.27487
20	B8	33	Target 1	1.68561	1.43201
20	B8	34	Target 1	1.80489	1.55076
20	B8	35	Target 1	1.8742	1.61953
20	B8	36	Target 1	1.93339	1.67819
20	B8	37	Target 1	1.9829	1.72717
20	B8	38	Target 1	2.02174	1.76548
20	B8	39	Target 1	2.05543	1.79863
20	B8	40	Target 1	2.07241	1.81508
21	B9	1	Target 1	0.24314	-0.0153959
21	B9	2	Target 1	0.247686	-0.0115513
21	B9	3	Target 1	0.252035	-0.0079038
21	B9	4	Target 1	0.261496	0.000855132
21	B9	5	Target 1	0.263178	0.00183495
21	B9	6	Target 1	0.263048	0.00100355
21	B9	7	Target 1	0.263317	0.000570112
21	B9	8	Target 1	0.265017	0.00156879
21	B9	9	Target 1	0.265271	0.00112087
21	B9	10	Target 1	0.266819	0.00196639
21	B9	11	Target 1	0.267233	0.00167922
21	B9	12	Target 1	0.26793	0.00167365
21	B9	13	Target 1	0.268619	0.00166108
21	B9	14	Target 1	0.268462	0.000802534
21	B9	15	Target 1	0.267641	-0.000721077
21	B9	16	Target 1	0.267166	-0.00189722
21	B9	17	Target 1	0.266906	-0.00285927
21	B9	18	Target 1	0.267528	-0.0029397
21	B9	19	Target 1	0.272754	0.0015848
21	B9	20	Target 1	0.276029	0.00415812
21	B9	21	Target 1	0.2871	0.0145275
21	B9	22	Target 1	0.307037	0.0337627
21	B9	23	Target 1	0.345762	0.071785
21	B9	24	Target 1	0.409591	0.134912
21	B9	25	Target 1	0.526429	0.251048
21	B9	26	Target 1	0.705564	0.429482
21	B9	27	Target 1	0.936281	0.659497
21	B9	28	Target 1	1.16884	0.891358
21	B9	29	Target 1	1.36673	1.08854
21	B9	30	Target 1	1.55023	1.27134
21	B9	31	Target 1	1.70435	1.42476
21	B9	32	Target 1	1.81804	1.53775
21	B9	33	Target 1	1.90775	1.62676
21	B9	34	Target 1	1.97986	1.69817
21	B9	35	Target 1	2.0192	1.7368
21	B9	36	Target 1	2.05721	1.7741
21	B9	37	Target 1	2.08122	1.79742
21	B9	38	Target 1	2.10644	1.82193
21	B9	39	Target 1	2.12771	1.8425
21	B9	40	Target 1	2.13619	1.85028
22	B10	1	Target 1	0.237521	-0.013254
22	B10	2	Target 1	0.242057	-0.00926665
22	B10	3	Target 1	0.246785	-0.00508837
22	B10	4	Target 1	0.252717	0.000294368
22	B10	5	Target 1	0.255334	0.00236217
22	B10	6	Target 1	0.255068	0.00154698
22	B10	7	Target 1	0.255142	0.00107183
22	B10	8	Target 1	0.256884	0.00226485
22	B10	9	Target 1	0.256117	0.000949039
22	B10	10	Target 1	0.25577	5.27283e-05
22	B10	11	Target 1	0.257809	0.00154248
22	B10	12	Target 1	0.259018	0.0022023
22	B10	13	Target 1	0.255081	-0.00228394
22	B10	14	Target 1	0.2545	-0.00341491
22	B10	15	Target 1	0.258061	-0.000403006
22	B10	16	Target 1	0.257343	-0.00166997
22	B10	17	Target 1	0.256157	-0.00340578
22	B10	18	Target 1	0.257287	-0.0028241
22	B10	19	Target 1	0.262821	0.0021603
22	B10	20	Target 1	0.265853	0.00464304
22	B10	21	Target 1	0.269046	0.00728712
22	B10	22	Target 1	0.287531	0.0252225
22	B10	23	Target 1	0.31511	0.0522522
22	B10	24	Target 1	0.36286	0.0994534
22	B10	25	Target 1	0.446505	0.182548
22	B10	26	Target 1	0.585236	0.320731
22	B10	27	Target 1	0.793529	0.528475
22	B10	28	Target 1	1.03672	0.771118
22	B10	29	Target 1	1.25422	0.988069
22	B10	30	Target 1	1.43274	1.16604
22	B10	31	Target 1	1.60791	1.34066
22	B10	32	Target 1	1.74859	1.48079
22	B10	33	Target 1	1.8527	1.58435
22	B10	34	Target 1	1.93898	1.67008
22	B10	35	Target 1	1.98032	1.71087
22	B10	36	Target 1	2.02207	1.75207
22	B10	37	Target 1	2.05491	1.78436
22	B10	38	Target 1	2.08578	1.81468
22	B10	39	Target 1	2.11206	1.84042
22	B10	40	Target 1	2.12388	1.85169
23	B11	1
23	B11	2
23	B11	3
23	B11	4
23	B11	5
23	B11	6
23	B11	7
23	B11	8
23	B11	9
23	B11	10
23	B11	11
23	B11	12
23	B11	13
23	B11	14
23	B11	15
23	B11	16
23	B11	17
23	B11	18
23	B11	19
23	B11	20
23	B11	21
23	B11	22
23	B11	23
23	B11	24
23	B11	25
23	B11	26
23	B11	27
23	B11	28
23	B11	29
23	B11	30
23	B11	31
23	B11	32
23	B11	33
23	B11	34
23	B11	35
23	B11	36
23	B11	37
23	B11	38
23	B11	39
23	B11	40
24	B12	1
24	B12	2
24	B12	3
24	B12	4
24	B12	5
24	B12	6
24	B12	7
24	B12	8
24	B12	9
24	B12	10
24	B12	11
24	B12	12
24	B12	13
24	B12	14
24	B12	15
24	B12	16
24	B12	17
24	B12	18
24	B12	19
24	B12	20
24	B12	21
24	B12	22
24	B12	23
24	B12	24
24	B12	25
24	B12	26
24	B12	27
24	B12	28
24	B12	29
24	B12	30
24	B12	31
24	B12	32
24	B12	33
24	B12	34
24	B12	35
24	B12	36
24	B12	37
24	B12	38
24	B12	39
24	B12	40
25	C1	1	Target 1	0.324261	-0.0129417
25	C1	2	Target 1	0.332467	-0.0054899
25	C1	3	Target 1	0.336392	-0.00231876
25	C1	4	Target 1	0.337797	-0.00166788
25	C1	5	Target 1	0.342124	0.00190518
25	C1	6	Target 1	0.346822	0.00584936
25	C1	7	Target 1	0.344248	0.00252122
25	C1	8	Target 1	0.341557	-0.000924293
25	C1	9	Target 1	0.341265	-0.00196976
25	C1	10	Target 1	0.344004	1.51889e-05
25	C1	11	Target 1	0.34623	0.00148697
25	C1	12	Target 1	0.345737	0.000240459
25	C1	13	Target 1	0.344683	-0.00156765
25	C1	14	Target 1	0.34458	-0.00242486
25	C1	15	Target 1	0.346242	-0.00151687
25	C1	16	Target 1	0.344634	-0.0038794
25	C1	17	Target 1	0.345227	-0.00404051
25	C1	18	Target 1	0.348596	-0.00142524
25	C1	19	Target 1	0.354533	0.00375768
25	C1	20	Target 1	0.357488	0.00595917
25	C1	21	Target 1	0.362143	0.00986023
25	C1	22	Target 1	0.382514	0.029477
25	C1	23	Target 1	0.425202	0.0714112
25	C1	24	Target 1	0.488501	0.133955
25	C1	25	Target 1	0.605422	0.250122
25	C1	26	Target 1	0.780029	0.423975
25	C1	27	Target 1	1.00371	0.646905
25	C1	28	Target 1	1.21827	0.86071
25	C1	29	Target 1	1.38847	1.03015
25	C1	30	Target 1	1.55049	1.19142
25	C1	31	Target 1	1.7075	1.34767
25	C1	32	Target 1	1.8207	1.46012
25	C1	33	Target 1	1.88811	1.52678
25	C1	34	Target 1	1.94667	1.58459
25	C1	35	Target 1	1.98366	1.62082
25	C1	36	Target 1	2.02	1.65641
25	C1	37	Target 1	2.04244	1.67809
25	C1	38	Target 1	2.06614	1.70104
25	C1	39	Target 1	2.08823	1.72238
25	C1	40	Target 1	2.09922	1.73261
26	C2	1	Target 1	0.306328	-0.0225759
26	C2	2	Target 1	0.315883	-0.0137699
26	C2	3	Target 1	0.322425	-0.0079761
26	C2	4	Target 1	0.331374	0.000224383
26	C2	5	Target 1	0.331348	-0.000550881
26	C2	6	Target 1	0.331281	-0.00136689
26	C2	7	Target 1	0.336593	0.00319738
26	C2	8	Target 1	0.337614	0.00346943
26	C2	9	Target 1	0.334993	9.95182e-05
26	C2	10	Target 1	0.33454	-0.00110225
26	C2	11	Target 1	0.338343	0.00195277
26	C2	12	Target 1	0.342632	0.0054922
26	C2	13	Target 1	0.34329	0.00540212
26	C2	14	Target 1	0.342683	0.00404657
26	C2	15	Target 1	0.341043	0.00165766
26	C2	16	Target 1	0.338579	-0.00155525
26	C2	17	Target 1	0.333179	-0.00770376
26	C2	18	Target 1	0.333184	-0.00844764
26	C2	19	Target 1	0.342844	0.000464133
26	C2	20	Target 1	0.345825	0.00269658
26	C2	21	Target 1	0.352976	0.00909914
26	C2	22	Target 1	0.36858	0.0239543
26	C2	23	Target 1	0.396063	0.0506881
26	C2	24	Target 1	0.440532	0.0944086
26	C2	25	Target 1	0.525334	0.178462
26	C2	26	Target 1	0.670193	0.322572
26	C2	27	Target 1	0.872977	0.524608
26	C2	28	Target 1	1.09889	0.749774
26	C2	29	Target 1	1.3013	0.951432
26	C2	30	Target 1	1.4737	1.12308
26	C2	31	Target 1	1.64176	1.2904
26	C2	32	Target 1	1.77085	1.41874
26	C2	33	Target 1	1.8723	1.51944
26	C2	34	Target 1	1.94637	1.59276
26	C2	35	Target 1	1.98651	1.63215
26	C2	36	Target 1	2.02789	1.67279
26	C2	37	Target 1	2.05623	1.70037
26	C2	38	Target 1	2.0883	1.73169
26	C2	39	Target 1	2.11134	1.75399
26	C2	40	Target 1	2.13015	1.77205
27	C3	1	Target 1	0.366036	-0.0283052
27	C3	2	Target 1	0.379138	-0.0161656
27	C3	3	Target 1	0.392391	-0.00387513
27	C3	4	Target 1	0.395561	-0.00166727
27	C3	5	Target 1	0.396178	-0.00201326
27	C3	6	Target 1	0.400287	0.00113359
27	C3	7	Target 1	0.400733	0.00061698
27	C3	8	Target 1	0.402019	0.000941187
27	C3	9	Target 1	0.406863	0.00482242
27	C3	10	Target 1	0.408229	0.00522581
27	C3	11	Target 1	0.405891	0.0019254
27	C3	12	Target 1	0.404974	4.65308e-05
27	C3	13	Target 1	0.407025	0.00113526
27	C3	14	Target 1	0.40708	0.000227644
27	C3	15	Target 1	0.40547	-0.0023455
27	C3	16	Target 1	0.403917	-0.00486059
27	C3	17	Target 1	0.406084	-0.00365582
27	C3	18	Target 1	0.41086	0.000158005
27	C3	19	Target 1	0.411733	6.80493e-05
27	C3	20	Target 1	0.411746	-0.000881078
27	C3	21	Target 1	0.416587	0.00299777
27	C3	22	Target 1	0.424642	0.0100896
27	C3	23	Target 1	0.454973	0.0394586
27	C3	24	Target 1	0.494489	0.0780124
27	C3	25	Target 1	0.569091	0.151652
27	C3	26	Target 1	0.696825	0.278423
27	C3	27	Target 1	0.880574	0.46121
27	C3	28	Target 1	1.09649	0.676165
27	C3	29	Target 1	1.29428	0.872987
27	C3	30	Target 1	1.46623	1.04398
27	C3	31	Target 1	1.64174	1.21853
27	C3	32	Target 1	1.77973	1.35555
27	C3	33	Target 1	1.87101	1.44587
27	C3	34	Target 1	1.94904	1.52294
27	C3	35	Target 1	1.99677	1.5697
27	C3	36	Target 1	2.04372	1.6157
27	C3	37	Target 1	2.07441	1.64543
27	C3	38	Target 1	2.10405	1.6741
27	C3	39	Target 1	2.12847	1.69756
27	C3	40	Target 1	2.14401	1.71214
28	C4	1	Target 1	0.359393	-0.0280168
28	C4	2	Target 1	0.371046	-0.0174434
28	C4	3	Target 1	0.382573	-0.00699501
28	C4	4	Target 1	0.387747	-0.00289981
28	C4	5	Target 1	0.390538	-0.0011879
28	C4	6	Target 1	0.396377	0.00357207
28	C4	7	Target 1	0.397807	0.00392285
28	C4	8	Target 1	0.396759	0.00179667
28	C4	9	Target 1	0.396657	0.000615545
28	C4	10	Target 1	0.400979	0.00385819
28	C4	11	Target 1	0.401358	0.00315885
28	C4	12	Target 1	0.401538	0.00225972
28	C4	13	Target 1	0.400786	0.000428286
28	C4	14	Target 1	0.401559	0.00012243
28	C4	15	Target 1	0.399838	-0.00267767
28	C4	16	Target 1	0.399545	-0.00404902
28	C4	17	Target 1	0.404456	-0.000217273
28	C4	18	Target 1	0.404806	-0.000946233
28	C4	19	Target 1	0.405318	-0.00151346
28	C4	20	Target 1	0.407276	-0.000634222
28	C4	21	Target 1	0.410375	0.00138599
28	C4	22	Target 1	0.418978	0.0089101
28	C4	23	Target 1	0.442969	0.031822
28	C4	24	Target 1	0.477991	0.0657648
28	C4	25	Target 1	0.538034	0.124729
28	C4	26	Target 1	0.645703	0.23132
28	C4	27	Target 1	0.815954	0.400491
28	C4	28	Target 1	1.02663	0.610088
28	C4	29	Target 1	1.23738	0.819761
28	C4	30	Target 1	1.41694	0.998237
28	C4	31	Target 1	1.58772	1.16794
28	C4	32	Target 1	1.73491	1.31406
28	C4	33	Target 1	1.85052	1.42858
28	C4	34	Target 1	1.93429	1.51127
28	C4	35	Target 1	1.98021	1.55611
28	C4	36	Target 1	2.03054	1.60537
28	C4	37	Target 1	2.06589	1.63964
28	C4	38	Target 1	2.09288	1.66555
28	C4	39	Target 1	2.1204	1.69199
28	C4	40	Target 1	2.13913	1.70964
29	C5	1	Target 1	0.300317	-0.0122906
29	C5	2	Target 1	0.305118	-0.00792423
29	C5	3	Target 1	0.31008	-0.0033963
29	C5	4	Target 1	0.312232	-0.00167941
29	C5	5	Target 1	0.313162	-0.00118397
29	C5	6	Target 1	0.317211	0.00243091
29	C5	7	Target 1	0.317765	0.00254989
29	C5	8	Target 1	0.317255	0.00160525
29	C5	9	Target 1	0.316909	0.000824588
29	C5	10	Target 1	0.317523	0.00100389
29	C5	11	Target 1	0.314857	-0.00209671
29	C5	12	Target 1	0.314979	-0.00240921
29	C5	13	Target 1	0.320883	0.00306036
29	C5	14	Target 1	0.322499	0.004242
29	C5	15	Target 1	0.318862	0.000170261
29	C5	16	Target 1	0.317349	-0.00177725
29	C5	17	Target 1	0.318993	-0.000567749
29	C5	18	Target 1	0.318816	-0.00117943
29	C5	19	Target 1	0.318833	-0.00159711
29	C5	20	Target 1	0.325777	0.00491223
29	C5	21	Target 1	0.334165	0.0128665
29	C5	22	Target 1	0.345008	0.0232746
29	C5	23	Target 1	0.372754	0.0505857
29	C5	24	Target 1	0.420236	0.0976336
29	C5	25	Target 1	0.510089	0.187051
29	C5	26	Target 1	0.652382	0.32891
29	C5	27	Target 1	0.859084	0.535178
29	C5	28	Target 1	1.10346	0.779116
29	C5	29	Target 1	1.31871	0.993939
29	C5	30	Target 1	1.50714	1.18193
29	C5	31	Target 1	1.68271	1.35707
29	C5	32	Target 1	1.82484	1.49876
29	C5	33	Target 1	1.93039	1.60387
29	C5	34	Target 1	2.00614	1.67919
29	C5	35	Target 1	2.04986	1.72247
29	C5	36	Target 1	2.09858	1.77076
29	C5	37	Target 1	2.12699	1.79873
29	C5	38	Target 1	2.15744	1.82875
29	C5	39	Target 1	2.1832	1.85408
29	C5	40	Target 1	2.19872	1.86916
30	C6	1	Target 1	0.276789	-0.0274459
30	C6	2	Target 1	0.285698	-0.0194144
30	C6	3	Target 1	0.302292	-0.00369894
30	C6	4	Target 1	0.307985	0.0011165
30	C6	5	Target 1	0.308905	0.00115846
30	C6	6	Target 1	0.308583	-4.13391e-05
30	C6	7	Target 1	0.308239	-0.00126299
30	C6	8	Target 1	0.31024	-0.000139611
30	C6	9	Target 1	0.311509	0.000251194
30	C6	10	Target 1	0.313686	0.00155055
30	C6	11	Target 1	0.314832	0.00181789
30	C6	12	Target 1	0.316294	0.00240196
30	C6	13	Target 1	0.315873	0.00110318
30	C6	14	Target 1	0.315689	4.13057e-05
30	C6	15	Target 1	0.315251	-0.00127461
30	C6	16	Target 1	0.316964	-0.000439152
30	C6	17	Target 1	0.31747	-0.000811137
30	C6	18	Target 1	0.317057	-0.00210264
30	C6	19	Target 1	0.319304	-0.000733098
30	C6	20	Target 1	0.321977	0.00106247
30	C6	21	Target 1	0.326111	0.00431838
30	C6	22	Target 1	0.337923	0.0152526
30	C6	23	Target 1	0.367528	0.0439789
30	C6	24	Target 1	0.414394	0.0899679
30	C6	25	Target 1	0.500874	0.17557
30	C6	26	Target 1	0.646342	0.320159
30	C6	27	Target 1	0.849512	0.522452
30	C6	28	Target 1	1.07881	0.750874
30	C6	29	Target 1	1.27866	0.949842
30	C6	30	Target 1	1.4608	1.13111
30	C6	31	Target 1	1.63566	1.30509
30	C6	32	Target 1	1.76913	1.43768
30	C6	33	Target 1	1.86522	1.53289
30	C6	34	Target 1	1.94139	1.60819
30	C6	35	Target 1	1.99001	1.65592
30	C6	36	Target 1	2.0382	1.70324
30	C6	37	Target 1	2.06731	1.73147
30	C6	38	Target 1	2.09877	1.76205
30	C6	39	Target 1	2.12538	1.78779
30	C6	40	Target 1	2.13872	1.80025
31	C7	1	Target 1	0.298254	-0.0216486
31	C7	2	Target 1	0.308973	-0.0118948
31	C7	3	Target 1	0.317926	-0.00390763
31	C7	4	Target 1	0.323739	0.000939743
31	C7	5	Target 1	0.324387	0.000621984
31	C7	6	Target 1	0.325481	0.000750069
31	C7	7	Target 1	0.329248	0.00355175
31	C7	8	Target 1	0.327101	0.000438325
31	C7	9	Target 1	0.327166	-0.000462248
31	C7	10	Target 1	0.329966	0.00137178
31	C7	11	Target 1	0.330144	0.000584637
31	C7	12	Target 1	0.330211	-0.000314148
31	C7	13	Target 1	0.333101	0.00161018
31	C7	14	Target 1	0.334156	0.00169875
31	C7	15	Target 1	0.332685	-0.000737984
31	C7	16	Target 1	0.329415	-0.00497388
31	C7	17	Target 1	0.329686	-0.00566787
31	C7	18	Target 1	0.3338	-0.00252045
31	C7	19	Target 1	0.335925	-0.00136022
31	C7	20	Target 1	0.340904	0.00265242
31	C7	21	Target 1	0.344942	0.00572479
31	C7	22	Target 1	0.351281	0.0110978
31	C7	23	Target 1	0.374321	0.0331723
31	C7	24	Target 1	0.415259	0.0731443
31	C7	25	Target 1	0.490358	0.147278
31	C7	26	Target 1	0.61864	0.274594
31	C7	27	Target 1	0.807598	0.462586
31	C7	28	Target 1	1.04203	0.696052
31	C7	29	Target 1	1.26303	0.916086
31	C7	30	Target 1	1.44688	1.09897
31	C7	31	Target 1	1.62149	1.27262
31	C7	32	Target 1	1.76375	1.41391
31	C7	33	Target 1	1.87066	1.51986
31	C7	34	Target 1	1.9581	1.60633
31	C7	35	Target 1	2.0071	1.65437
31	C7	36	Target 1	2.05574	1.70204
31	C7	37	Target 1	2.08706	1.73239
31	C7	38	Target 1	2.11639	1.76075
31	C7	39	Target 1	2.14083	1.78422
31	C7	40	Target 1	2.16239	1.80482
32	C8	1	Target 1	0.222947	-0.0166764
32	C8	2	Target 1	0.230848	-0.00996271
32	C8	3	Target 1	0.236599	-0.00539854
32	C8	4	Target 1	0.242286	-0.000898445
32	C8	5	Target 1	0.245161	0.000788757
32	C8	6	Target 1	0.245837	0.000278083
32	C8	7	Target 1	0.249641	0.00289494
32	C8	8	Target 1	0.250155	0.00222178
32	C8	9	Target 1	0.24895	-0.000170358
32	C8	10	Target 1	0.248788	-0.00151973
32	C8	11	Target 1	0.252144	0.000648794
32	C8	12	Target 1	0.255438	0.00275555
32	C8	13	Target 1	0.257092	0.00322256
32	C8	14	Target 1	0.257523	0.00246654
32	C8	15	Target 1	0.256933	0.000689129
32	C8	16	Target 1	0.255642	-0.00178875
32	C8	17	Target 1	0.255385	-0.00323258
32	C8	18	Target 1	0.255766	-0.00403876
32	C8	19	Target 1	0.260578	-0.00041426
32	C8	20	Target 1	0.263534	0.0013549
32	C8	21	Target 1	0.263507	0.000140397
32	C8	22	Target 1	0.267785	0.00323165
32	C8	23	Target 1	0.283432	0.0176913
32	C8	24	Target 1	0.309124	0.0421959
32	C8	25	Target 1	0.352649	0.0845333
32	C8	26	Target 1	0.431359	0.162057
32	C8	27	Target 1	0.562995	0.292505
32	C8	28	Target 1	0.76407	0.492393
32	C8	29	Target 1	1.00534	0.732474
32	C8	30	Target 1	1.23037	0.956317
32	C8	31	Target 1	1.4221	1.14687
32	C8	32	Target 1	1.60209	1.32566
32	C8	33	Target 1	1.75183	1.47422
32	C8	34	Target 1	1.86144	1.58264
32	C8	35	Target 1	1.93568	1.6557
32	C8	36	Target 1	1.99749	1.71631
32	C8	37	Target 1	2.03422	1.75186
32	C8	38	Target 1	2.07414	1.79059
32	C8	39	Target 1	2.10706	1.82233
32	C8	40	Target 1	2.12542	1.8395
33	C9	1	Target 1	0.272404	-0.011782
33	C9	2	Target 1	0.277978	-0.00612934
33	C9	3	Target 1	0.282362	-0.0016651
33	C9	4	Target 1	0.285678	0.00173027
33	C9	5	Target 1	0.286437	0.00256804
33	C9	6	Target 1	0.284116	0.000327108
33	C9	7	Target 1	0.283891	0.000181311
33	C9	8	Target 1	0.284865	0.00123482
33	C9	9	Target 1	0.283995	0.000444366
33	C9	10	Target 1	0.279875	-0.00359642
33	C9	11	Target 1	0.279724	-0.00366798
33	C9	12	Target 1	0.282724	-0.000588597
33	C9	13	Target 1	0.283874	0.000641697
33	C9	14	Target 1	0.284266	0.00111311
33	C9	15	Target 1	0.283223	0.000149383
33	C9	16	Target 1	0.281966	-0.00102796
33	C9	17	Target 1	0.282296	-0.00061896
33	C9	18	Target 1	0.283256	0.00042054
33	C9	19	Target 1	0.28511	0.00235438
33	C9	20	Target 1	0.291505	0.00882854
33	C9	21	Target 1	0.297909	0.0153117
33	C9	22	Target 1	0.317153	0.0346361
33	C9	23	Target 1	0.354191	0.0717535
33	C9	24	Target 1	0.42104	0.138682
33	C9	25	Target 1	0.533878	0.251599
33	C9	26	Target 1	0.708578	0.426378
33	C9	27	Target 1	0.937566	0.655446
33	C9	28	Target 1	1.17306	0.891023
33	C9	29	Target 1	1.36542	1.08346
33	C9	30	Target 1	1.54242	1.26054
33	C9	31	Target 1	1.70489	1.42309
33	C9	32	Target 1	1.825	1.54328
33	C9	33	Target 1	1.91215	1.63051
33	C9	34	Target 1	1.98156	1.7
33	C9	35	Target 1	2.02263	1.74114
33	C9	36	Target 1	2.06181	1.78041
33	C9	37	Target 1	2.08429	1.80296
33	C9	38	Target 1	2.11307	1.83183
33	C9	39	Target 1	2.13468	1.85351
33	C9	40	Target 1	2.14985	1.86876
34	C10	1	Target 1	0.266651	-0.017247
34	C10	2	Target 1	0.273386	-0.0109765
34	C10	3	Target 1	0.286212	0.00138351
34	C10	4	Target 1	0.288279	0.00298607
34	C10	5	Target 1	0.285456	-0.000301799
34	C10	6	Target 1	0.285158	-0.00106548
34	C10	7	Target 1	0.289374	0.00268539
34	C10	8	Target 1	0.289946	0.00279218
34	C10	9	Target 1	0.286943	-0.00067549
34	C10	10	Target 1	0.283589	-0.00449465
34	C10	11	Target 1	0.283385	-0.00516412
34	C10	12	Target 1	0.28842	-0.000593362
34	C10	13	Target 1	0.289291	-0.000187715
34	C10	14	Target 1	0.289172	-0.000771863
34	C10	15	Target 1	0.289955	-0.000453596
34	C10	16	Target 1	0.289397	-0.00147748
34	C10	17	Target 1	0.291174	-0.000165184
34	C10	18	Target 1	0.290825	-0.000979823
34	C10	19	Target 1	0.292179	-9.0276e-05
34	C10	20	Target 1	0.299308	0.00657368
34	C10	21	Target 1	0.302554	0.00935409
34	C10	22	Target 1	0.316338	0.0226732
34	C10	23	Target 1	0.345951	0.0518216
34	C10	24	Target 1	0.391217	0.0966218
34	C10	25	Target 1	0.472654	0.177594
34	C10	26	Target 1	0.610803	0.315278
34	C10	27	Target 1	0.82327	0.527279
34	C10	28	Target 1	1.06579	0.769335
34	C10	29	Target 1	1.28414	0.987221
34	C10	30	Target 1	1.47163	1.17425
34	C10	31	Target 1	1.6506	1.35275
34	C10	32	Target 1	1.79903	1.50072
34	C10	33	Target 1	1.91417	1.61539
34	C10	34	Target 1	1.99421	1.69497
34	C10	35	Target 1	2.03754	1.73783
34	C10	36	Target 1	2.08296	1.78279
34	C10	37	Target 1	2.11801	1.81737
34	C10	38	Target 1	2.15275	1.85164
34	C10	39	Target 1	2.17996	1.87839
34	C10	40	Target 1	2.19233	1.89029
35	C11	1
35	C11	2
35	C11	3
35	C11	4
35	C11	5
35	C11	6
35	C11	7
35	C11	8
35	C11	9
35	C11	10
35	C11	11
35	C11	12
35	C11	13
35	C11	14
35	C11	15
35	C11	16
35	C11	17
35	C11	18
35	C11	19
35	C11	20
35	C11	21
35	C11	22
35	C11	23
35	C11	24
35	C11	25
35	C11	26
35	C11	27
35	C11	28
35	C11	29
35	C11	30
35	C11	31
35	C11	32
35	C11	33
35	C11	34
35	C11	35
35	C11	36
35	C11	37
35	C11	38
35	C11	39
35	C11	40
36	C12	1
36	C12	2
36	C12	3
36	C12	4
36	C12	5
36	C12	6
36	C12	7
36	C12	8
36	C12	9
36	C12	10
36	C12	11
36	C12	12
36	C12	13
36	C12	14
36	C12	15
36	C12	16
36	C12	17
36	C12	18
36	C12	19
36	C12	20
36	C12	21
36	C12	22
36	C12	23
36	C12	24
36	C12	25
36	C12	26
36	C12	27
36	C12	28
36	C12	29
36	C12	30
36	C12	31
36	C12	32
36	C12	33
36	C12	34
36	C12	35
36	C12	36
36	C12	37
36	C12	38
36	C12	39
36	C12	40
37	D1	1	Target 1	0.312396	-0.0183503
37	D1	2	Target 1	0.318799	-0.0127288
37	D1	3	Target 1	0.327002	-0.00530608
37	D1	4	Target 1	0.333105	1.66495e-05
37	D1	5	Target 1	0.334758	0.000888312
37	D1	6	Target 1	0.335357	0.000707596
37	D1	7	Target 1	0.338731	0.00330103
37	D1	8	Target 1	0.336912	0.000701287
37	D1	9	Target 1	0.336463	-0.000528829
37	D1	10	Target 1	0.340152	0.00237958
37	D1	11	Target 1	0.341193	0.00264033
37	D1	12	Target 1	0.34027	0.000936535
37	D1	13	Target 1	0.339541	-0.000573365
37	D1	14	Target 1	0.340055	-0.000840031
37	D1	15	Target 1	0.340661	-0.00101452
37	D1	16	Target 1	0.340588	-0.0018679
37	D1	17	Target 1	0.340375	-0.00286109
37	D1	18	Target 1	0.342166	-0.00185109
37	D1	19	Target 1	0.344824	2.65539e-05
37	D1	20	Target 1	0.348823	0.00324503
37	D1	21	Target 1	0.353417	0.00705827
37	D1	22	Target 1	0.373058	0.0259188
37	D1	23	Target 1	0.411019	0.0630984
37	D1	24	Target 1	0.473995	0.125294
37	D1	25	Target 1	0.585543	0.236062
37	D1	26	Target 1	0.752847	0.402585
37	D1	27	Target 1	0.970064	0.619021
37	D1	28	Target 1	1.19464	0.842815
37	D1	29	Target 1	1.3707	1.0181
37	D1	30	Target 1	1.53999	1.1866
37	D1	31	Target 1	1.69627	1.34211
37	D1	32	Target 1	1.81318	1.45824
37	D1	33	Target 1	1.90081	1.54509
37	D1	34	Target 1	1.97025	1.61374
37	D1	35	Target 1	2.00657	1.64928
37	D1	36	Target 1	2.04488	1.68681
37	D1	37	Target 1	2.06811	1.70926
37	D1	38	Target 1	2.09551	1.73588
37	D1	39	Target 1	2.11704	1.75663
37	D1	40	Target 1	2.12728	1.76608
38	D2	1	Target 1	0.300909	-0.0231143
38	D2	2	Target 1	0.307886	-0.0169538
38	D2	3	Target 1	0.316271	-0.00938556
38	D2	4	Target 1	0.325696	-0.000777114
38	D2	5	Target 1	0.327622	0.000332054
38	D2	6	Target 1	0.329057	0.000949663
38	D2	7	Target 1	0.332308	0.00338459
38	D2	8	Target 1	0.331818	0.00207798
38	D2	9	Target 1	0.331423	0.000865965
38	D2	10	Target 1	0.333551	0.00217684
38	D2	11	Target 1	0.335026	0.00283578
38	D2	12	Target 1	0.333966	0.000958518
38	D2	13	Target 1	0.334584	0.000760617
38	D2	14	Target 1	0.337446	0.00280522
38	D2	15	Target 1	0.337239	0.00178227
38	D2	16	Target 1	0.336383	0.000108886
38	D2	17	Target 1	0.335858	-0.00123274
38	D2	18	Target 1	0.335075	-0.00283201
38	D2	19	Target 1	0.336876	-0.00184762
38	D2	20	Target 1	0.336577	-0.00296334
38	D2	21	Target 1	0.338737	-0.00161981
38	D2	22	Target 1	0.356488	0.0153136
38	D2	23	Target 1	0.389915	0.0479242
38	D2	24	Target 1	0.432386	0.0895785
38	D2	25	Target 1	0.506918	0.163294
38	D2	26	Target 1	0.63676	0.292319
38	D2	27	Target 1	0.832233	0.486976
38	D2	28	Target 1	1.05484	0.708766
38	D2	29	Target 1	1.24769	0.900796
38	D2	30	Target 1	1.42234	1.07463
38	D2	31	Target 1	1.59113	1.24261
38	D2	32	Target 1	1.7294	1.38006
38	D2	33	Target 1	1.82747	1.47732
38	D2	34	Target 1	1.90539	1.55441
38	D2	35	Target 1	1.94989	1.5981
38	D2	36	Target 1	1.98814	1.63553
38	D2	37	Target 1	2.01787	1.66445
38	D2	38	Target 1	2.04862	1.69438
38	D2	39	Target 1	2.07336	1.7183
38	D2	40	Target 1	2.0795	1.72363
39	D3	1	Target 1	0.361666	-0.0270877
39	D3	2	Target 1	0.371176	-0.0184793
39	D3	3	Target 1	0.385463	-0.0050934
39	D3	4	Target 1	0.390892	-0.000565799
39	D3	5	Target 1	0.393591	0.0012322
39	D3	6	Target 1	0.397318	0.00405809
39	D3	7	Target 1	0.392783	-0.00137869
39	D3	8	Target 1	0.392778	-0.00228474
39	D3	9	Target 1	0.395713	-0.000251147
39	D3	10	Target 1	0.398933	0.00206843
39	D3	11	Target 1	0.400934	0.00316837
39	D3	12	Target 1	0.400263	0.00159555
39	D3	13	Target 1	0.399507	-6.17837e-05
39	D3	14	Target 1	0.400619	0.000149276
39	D3	15	Target 1	0.403637	0.00226599
39	D3	16	Target 1	0.404015	0.00174266
39	D3	17	Target 1	0.403032	-0.000141148
39	D3	18	Target 1	0.400376	-0.00369874
39	D3	19	Target 1	0.400515	-0.00446019
39	D3	20	Target 1	0.407532	0.00165507
39	D3	21	Target 1	0.411277	0.00449934
39	D3	22	Target 1	0.426049	0.0183702
39	D3	23	Target 1	0.452549	0.0439689
39	D3	24	Target 1	0.49435	0.0848686
39	D3	25	Target 1	0.578387	0.168004
39	D3	26	Target 1	0.713461	0.302177
39	D3	27	Target 1	0.90631	0.494125
39	D3	28	Target 1	1.1255	0.712418
39	D3	29	Target 1	1.31702	0.90303
39	D3	30	Target 1	1.47806	1.06318
39	D3	31	Target 1	1.63543	1.21964
39	D3	32	Target 1	1.76656	1.34987
39	D3	33	Target 1	1.86135	1.44376
39	D3	34	Target 1	1.92993	1.51144
39	D3	35	Target 1	1.97583	1.55644
39	D3	36	Target 1	2.0181	1.59781
39	D3	37	Target 1	2.04226	1.62106
39	D3	38	Target 1	2.071	1.6489
39	D3	39	Target 1	2.09498	1.67198
39	D3	40	Target 1	2.10514	1.68124
40	D4	1	Target 1	0.340667	-0.0304409
40	D4	2	Target 1	0.352033	-0.0203033
40	D4	3	Target 1	0.366707	-0.00685691
40	D4	4	Target 1	0.371976	-0.00281661
40	D4	5	Target 1	0.376207	0.000185847
40	D4	6	Target 1	0.378576	0.0013262
40	D4	7	Target 1	0.380569	0.0020908
40	D4	8	Target 1	0.381519	0.00181238
40	D4	9	Target 1	0.381138	0.000203647
40	D4	10	Target 1	0.385442	0.00327894
40	D4	11	Target 1	0.387112	0.00372013
40	D4	12	Target 1	0.386003	0.001383
40	D4	13	Target 1	0.385695	-0.000153376
40	D4	14	Target 1	0.38965	0.00257377
40	D4	15	Target 1	0.389795	0.00148982
40	D4	16	Target 1	0.390929	0.00139558
40	D4	17	Target 1	0.391685	0.000923301
40	D4	18	Target 1	0.387168	-0.00482191
40	D4	19	Target 1	0.386666	-0.00655301
40	D4	20	Target 1	0.393067	-0.00138008
40	D4	21	Target 1	0.397874	0.00219846
40	D4	22	Target 1	0.405897	0.00899267
40	D4	23	Target 1	0.431595	0.0334625
40	D4	24	Target 1	0.466564	0.0672033
40	D4	25	Target 1	0.531134	0.130545
40	D4	26	Target 1	0.645073	0.243256
40	D4	27	Target 1	0.817778	0.414732
40	D4	28	Target 1	1.02513	0.620858
40	D4	29	Target 1	1.22016	0.814656
40	D4	30	Target 1	1.38921	0.98248
40	D4	31	Target 1	1.55495	1.14699
40	D4	32	Target 1	1.69386	1.28467
40	D4	33	Target 1	1.79605	1.38564
40	D4	34	Target 1	1.8793	1.46765
40	D4	35	Target 1	1.92685	1.51398
40	D4	36	Target 1	1.97038	1.55628
40	D4	37	Target 1	2.01212	1.59679
40	D4	38	Target 1	2.04994	1.63338
40	D4	39	Target 1	2.06905	1.65126
40	D4	40	Target 1	2.08006	1.66105
41	D5	1	Target 1	0.249221	-0.0128414
41	D5	2	Target 1	0.255004	-0.00791802
41	D5	3	Target 1	0.259008	-0.00477413
41	D5	4	Target 1	0.260187	-0.00445395
41	D5	5	Target 1	0.266058	0.000557267
41	D5	6	Target 1	0.270433	0.00407267
41	D5	7	Target 1	0.272971	0.00575151
41	D5	8	Target 1	0.27233	0.00425113
41	D5	9	Target 1	0.270475	0.00153627
41	D5	10	Target 1	0.268165	-0.00163334
41	D5	11	Target 1	0.268327	-0.00233112
41	D5	12	Target 1	0.269804	-0.00171351
41	D5	13	Target 1	0.26975	-0.00262652
41	D5	14	Target 1	0.271744	-0.00149199
41	D5	15	Target 1	0.276063	0.00196727
41	D5	16	Target 1	0.276363	0.00140718
41	D5	17	Target 1	0.278164	0.00234883
41	D5	18	Target 1	0.277529	0.00085494
41	D5	19	Target 1	0.276036	-0.00149749
41	D5	20	Target 1	0.276168	-0.00222501
41	D5	21	Target 1	0.283085	0.00383247
41	D5	22	Target 1	0.2981	0.0179876
41	D5	23	Target 1	0.326493	0.0455209
41	D5	24	Target 1	0.372576	0.0907448
41	D5	25	Target 1	0.464161	0.18147
41	D5	26	Target 1	0.613697	0.330147
41	D5	27	Target 1	0.819153	0.534743
41	D5	28	Target 1	1.05088	0.765611
41	D5	29	Target 1	1.25774	0.971611
41	D5	30	Target 1	1.44407	1.15708
41	D5	31	Target 1	1.62558	1.33773
41	D5	32	Target 1	1.76549	1.47678
41	D5	33	Target 1	1.87069	1.58112
41	D5	34	Target 1	1.94593	1.6555
41	D5	35	Target 1	1.99128	1.7
41	D5	36	Target 1	2.03513	1.74298
41	D5	37	Target 1	2.0671	1.77409
41	D5	38	Target 1	2.09656	1.80269
41	D5	39	Target 1	2.11796	1.82323
41	D5	40	Target 1	2.13255	1.83697
42	D6	1	Target 1	0.280067	-0.025399
42	D6	2	Target 1	0.286925	-0.0192595
42	D6	3	Target 1	0.296708	-0.0101947
42	D6	4	Target 1	0.304166	-0.00345522
42	D6	5	Target 1	0.310415	0.0020756
42	D6	6	Target 1	0.313479	0.00442052
42	D6	7	Target 1	0.312277	0.00250013
42	D6	8	Target 1	0.311247	0.000752005
42	D6	9	Target 1	0.312172	0.000958254
42	D6	10	Target 1	0.314184	0.00225175
42	D6	11	Target 1	0.316832	0.00418117
42	D6	12	Target 1	0.316309	0.00294013
42	D6	13	Target 1	0.314802	0.000714894
42	D6	14	Target 1	0.31428	-0.000525909
42	D6	15	Target 1	0.316626	0.00110134
42	D6	16	Target 1	0.317267	0.00102453
42	D6	17	Target 1	0.31744	0.00047824
42	D6	18	Target 1	0.313851	-0.00382889
42	D6	19	Target 1	0.313005	-0.00539383
42	D6	20	Target 1	0.318398	-0.000719139
42	D6	21	Target 1	0.326845	0.00700981
42	D6	22	Target 1	0.340757	0.0202033
42	D6	23	Target 1	0.369252	0.0479797
42	D6	24	Target 1	0.417098	0.0951068
42	D6	25	Target 1	0.507371	0.184662
42	D6	26	Target 1	0.64644	0.323012
42	D6	27	Target 1	0.850531	0.526385
42	D6	28	Target 1	1.07477	0.749902
42	D6	29	Target 1	1.2735	0.947914
42	D6	30	Target 1	1.44879	1.12248
42	D6	31	Target 1	1.61836	1.29134
42	D6	32	Target 1	1.75383	1.42609
42	D6	33	Target 1	1.84665	1.51819
42	D6	34	Target 1	1.91482	1.58565
42	D6	35	Target 1	1.96111	1.63121
42	D6	36	Target 1	2.00668	1.67607
42	D6	37	Target 1	2.03469	1.70336
42	D6	38	Target 1	2.06163	1.72958
42	D6	39	Target 1	2.08375	1.75098
42	D6	40	Target 1	2.09568	1.76219
43	D7	1	Target 1	0.270423	-0.022056
43	D7	2	Target 1	0.280611	-0.0133078
43	D7	3	Target 1	0.292219	-0.00313967
43	D7	4	Target 1	0.297258	0.000458722
43	D7	5	Target 1	0.300005	0.00176594
43	D7	6	Target 1	0.300213	0.000533936
43	D7	7	Target 1	0.301055	-6.42005e-05
43	D7	8	Target 1	0.301592	-0.000967036
43	D7	9	Target 1	0.303577	-0.000422074
43	D7	10	Target 1	0.304166	-0.00127243
43	D7	11	Target 1	0.306987	0.0001084
43	D7	12	Target 1	0.31034	0.00202179
43	D7	13	Target 1	0.311406	0.00164774
43	D7	14	Target 1	0.313689	0.00249025
43	D7	15	Target 1	0.313616	0.00097742
43	D7	16	Target 1	0.313173	-0.000905673
43	D7	17	Target 1	0.315573	5.45838e-05
43	D7	18	Target 1	0.316563	-0.000395077
43	D7	19	Target 1	0.316011	-0.00238692
43	D7	20	Target 1	0.319333	-0.000505711
43	D7	21	Target 1	0.327513	0.00623477
43	D7	22	Target 1	0.34187	0.0191513
43	D7	23	Target 1	0.365137	0.0409788
43	D7	24	Target 1	0.412273	0.0866746
43	D7	25	Target 1	0.485785	0.158747
43	D7	26	Target 1	0.613123	0.284645
43	D7	27	Target 1	0.804488	0.47457
43	D7	28	Target 1	1.02892	0.697567
43	D7	29	Target 1	1.22295	0.890153
43	D7	30	Target 1	1.38349	1.04925
43	D7	31	Target 1	1.54355	1.20787
43	D7	32	Target 1	1.68348	1.34637
43	D7	33	Target 1	1.78138	1.44282
43	D7	34	Target 1	1.85525	1.51525
43	D7	35	Target 1	1.90392	1.56248
43	D7	36	Target 1	1.95024	1.60736
43	D7	37	Target 1	1.98599	1.64167
43	D7	38	Target 1	2.01348	1.66773
43	D7	39	Target 1	2.03979	1.69259
43	D7	40	Target 1	2.06272	1.71409
44	D8	1	Target 1	0.234592	-0.0158751
44	D8	2	Target 1	0.242559	-0.0084413
44	D8	3	Target 1	0.246482	-0.0050517
44	D8	4	Target 1	0.247083	-0.00498386
44	D8	5	Target 1	0.252394	-0.000205883
44	D8	6	Target 1	0.255625	0.00249268
44	D8	7	Target 1	0.256644	0.00297837
44	D8	8	Target 1	0.256914	0.00271497
44	D8	9	Target 1	0.257322	0.00259045
44	D8	10	Target 1	0.25682	0.00155455
44	D8	11	Target 1	0.256468	0.000669627
44	D8	12	Target 1	0.256155	-0.000176465
44	D8	13	Target 1	0.255743	-0.00112132
44	D8	14	Target 1	0.258838	0.0014403
44	D8	15	Target 1	0.260276	0.0023454
44	D8	16	Target 1	0.259356	0.000892797
44	D8	17	Target 1	0.258948	-4.85425e-05
44	D8	18	Target 1	0.258283	-0.00124684
44	D8	19	Target 1	0.258858	-0.00120461
44	D8	20	Target 1	0.258567	-0.00202916
44	D8	21	Target 1	0.259518	-0.00161077
44	D8	22	Target 1	0.268824	0.00716223
44	D8	23	Target 1	0.281789	0.0195943
44	D8	24	Target 1	0.306091	0.0433631
44	D8	25	Target 1	0.349996	0.0867344
44	D8	26	Target 1	0.430312	0.166518
44	D8	27	Target 1	0.56206	0.297732
44	D8	28	Target 1	0.755821	0.49096
44	D8	29	Target 1	0.980472	0.715078
44	D8	30	Target 1	1.19586	0.929937
44	D8	31	Target 1	1.38985	1.12339
44	D8	32	Target 1	1.57232	1.30533
44	D8	33	Target 1	1.72459	1.45706
44	D8	34	Target 1	1.83654	1.56848
44	D8	35	Target 1	1.91357	1.64498
44	D8	36	Target 1	1.97744	1.70832
44	D8	37	Target 1	2.02102	1.75136
44	D8	38	Target 1	2.05726	1.78707
44	D8	39	Target 1	2.09313	1.8224
44	D8	40	Target 1	2.1191	1.84784
45	D9	1	Target 1	0.238026	-0.0159462
45	D9	2	Target 1	0.245652	-0.00870688
45	D9	3	Target 1	0.253692	-0.00105307
45	D9	4	Target 1	0.256349	0.00121651
45	D9	5	Target 1	0.257383	0.00186452
45	D9	6	Target 1	0.258387	0.00248162
45	D9	7	Target 1	0.257665	0.00137332
45	D9	8	Target 1	0.253087	-0.00359093
45	D9	9	Target 1	0.253114	-0.00394985
45	D9	10	Target 1	0.258066	0.00061567
45	D9	11	Target 1	0.259209	0.00137162
45	D9	12	Target 1	0.258348	0.000124292
45	D9	13	Target 1	0.25672	-0.00189063
45	D9	14	Target 1	0.256765	-0.00223149
45	D9	15	Target 1	0.258345	-0.00103819
45	D9	16	Target 1	0.261371	0.00160142
45	D9	17	Target 1	0.263716	0.00355974
45	D9	18	Target 1	0.260645	0.000102393
45	D9	19	Target 1	0.260372	-0.000556938
45	D9	20	Target 1	0.266399	0.00508388
45	D9	21	Target 1	0.274389	0.0126867
45	D9	22	Target 1	0.293688	0.0316002
45	D9	23	Target 1	0.327471	0.064996
45	D9	24	Target 1	0.38954	0.126679
45	D9	25	Target 1	0.497816	0.234568
45	D9	26	Target 1	0.66832	0.404686
45	D9	27	Target 1	0.892025	0.628004
45	D9	28	Target 1	1.11444	0.85003
45	D9	29	Target 1	1.29306	1.02827
45	D9	30	Target 1	1.45874	1.19356
45	D9	31	Target 1	1.60936	1.3438
45	D9	32	Target 1	1.72685	1.46089
45	D9	33	Target 1	1.8085	1.54216
45	D9	34	Target 1	1.86776	1.60103
45	D9	35	Target 1	1.90544	1.63833
45	D9	36	Target 1	1.9403	1.67281
45	D9	37	Target 1	1.96827	1.70039
45	D9	38	Target 1	1.99588	1.72761
45	D9	39	Target 1	2.01525	1.74659
45	D9	40	Target 1	2.02454	1.7555
46	D10	1	Target 1	0.259147	-0.0165571
46	D10	2	Target 1	0.267466	-0.00855397
46	D10	3	Target 1	0.276442	0.000106985
46	D10	4	Target 1	0.277248	0.000597728
46	D10	5	Target 1	0.277293	0.000326573
46	D10	6	Target 1	0.278429	0.00114761
46	D10	7	Target 1	0.278177	0.000579838
46	D10	8	Target 1	0.279613	0.00170051
46	D10	9	Target 1	0.281019	0.00279156
46	D10	10	Target 1	0.277271	-0.00127221
46	D10	11	Target 1	0.275806	-0.00305297
46	D10	12	Target 1	0.276561	-0.00261262
46	D10	13	Target 1	0.27661	-0.00287993
46	D10	14	Target 1	0.278391	-0.00141438
46	D10	15	Target 1	0.278751	-0.00136916
46	D10	16	Target 1	0.281023	0.000587145
46	D10	17	Target 1	0.281268	0.000516441
46	D10	18	Target 1	0.280877	-0.000190185
46	D10	19	Target 1	0.283457	0.00207496
46	D10	20	Target 1	0.28406	0.00236209
46	D10	21	Target 1	0.288277	0.00626442
46	D10	22	Target 1	0.300098	0.0177697
46	D10	23	Target 1	0.328594	0.0459501
46	D10	24	Target 1	0.374336	0.0913764
46	D10	25	Target 1	0.463401	0.180126
46	D10	26	Target 1	0.607741	0.324151
46	D10	27	Target 1	0.81544	0.531534
46	D10	28	Target 1	1.05273	0.768504
46	D10	29	Target 1	1.26324	0.978706
46	D10	30	Target 1	1.44688	1.16203
46	D10	31	Target 1	1.62896	1.3438
46	D10	32	Target 1	1.77309	1.48761
46	D10	33	Target 1	1.8781	1.5923
46	D10	34	Target 1	1.95671	1.67059
46	D10	35	Target 1	2.00538	1.71896
46	D10	36	Target 1	2.0512	1.76446
46	D10	37	Target 1	2.08071	1.79365
46	D10	38	Target 1	2.10772	1.82035
46	D10	39	Target 1	2.13698	1.84928
46	D10	40	Target 1	2.1634	1.8754
47	D11	1
47	D11	2
47	D11	3
47	D11	4
47	D11	5
47	D11	6
47	D11	7
47	D11	8
47	D11	9
47	D11	10
47	D11	11
47	D11	12
47	D11	13
47	D11	14
47	D11	15
47	D11	16
47	D11	17
47	D11	18
47	D11	19
47	D11	20
47	D11	21
47	D11	22
47	D11	23
47	D11	24
47	D11	25
47	D11	26
47	D11	27
47	D11	28
47	D11	29
47	D11	30
47	D11	31
47	D11	32
47	D11	33
47	D11	34
47	D11	35
47	D11	36
47	D11	37
47	D11	38
47	D11	39
47	D11	40
48	D12	1
48	D12	2
48	D12	3
48	D12	4
48	D12	5
48	D12	6
48	D12	7
48	D12	8
48	D12	9
48	D12	10
48	D12	11
48	D12	12
48	D12	13
48	D12	14
48	D12	15
48	D12	16
48	D12	17
48	D12	18
48	D12	19
48	D12	20
48	D12	21
48	D12	22
48	D12	23
48	D12	24
48	D12	25
48	D12	26
48	D12	27
48	D12	28
48	D12	29
48	D12	30
48	D12	31
48	D12	32
48	D12	33
48	D12	34
48	D12	35
48	D12	36
48	D12	37
48	D12	38
48	D12	39
48	D12	40
49	E1	1	Target 1	0.25786	-0.020329
49	E1	2	Target 1	0.26544	-0.012282
49	E1	3	Target 1	0.272119	-0.00513708
49	E1	4	Target 1	0.276615	-0.00017388
49	E1	5	Target 1	0.278393	0.00207054
49	E1	6	Target 1	0.277199	0.00134382
49	E1	7	Target 1	0.276873	0.00148389
49	E1	8	Target 1	0.276319	0.0013964
49	E1	9	Target 1	0.275597	0.00114154
49	E1	10	Target 1	0.274198	0.000208882
49	E1	11	Target 1	0.271216	-0.00230571
49	E1	12	Target 1	0.271623	-0.00143214
49	E1	13	Target 1	0.276932	0.00434305
49	E1	14	Target 1	0.273484	0.0013616
49	E1	15	Target 1	0.270498	-0.00115776
49	E1	16	Target 1	0.269592	-0.00159653
49	E1	17	Target 1	0.269175	-0.00154663
49	E1	18	Target 1	0.270947	0.00069111
49	E1	19	Target 1	0.2802	0.0104109
49	E1	20	Target 1	0.28448	0.0151575
49	E1	21	Target 1	0.294525	0.0256699
49	E1	22	Target 1	0.305928	0.0375395
49	E1	23	Target 1	0.336909	0.0689872
49	E1	24	Target 1	0.398023	0.130568
49	E1	25	Target 1	0.501361	0.234373
49	E1	26	Target 1	0.663776	0.397254
49	E1	27	Target 1	0.882391	0.616336
49	E1	28	Target 1	1.1042	0.838607
49	E1	29	Target 1	1.2932	1.02808
49	E1	30	Target 1	1.47079	1.20614
49	E1	31	Target 1	1.63104	1.36686
49	E1	32	Target 1	1.75621	1.49249
49	E1	33	Target 1	1.83587	1.57262
49	E1	34	Target 1	1.9105	1.64771
49	E1	35	Target 1	1.94919	1.68687
49	E1	36	Target 1	1.98568	1.72382
49	E1	37	Target 1	2.01656	1.75517
[truncated: 1,883 more rows]

## Sheet: Results
Block Type	96-Well 0.2-mL Block
Calibration Background is expired	No
Calibration Background performed on	09-15-2016
Calibration Pure Dye ABY is expired	No
Calibration Pure Dye ABY performed on	09-15-2016
Calibration Pure Dye FAM is expired	No
Calibration Pure Dye FAM performed on	09-15-2016
Calibration Pure Dye JUN is expired	No
Calibration Pure Dye JUN performed on	09-15-2016
Calibration Pure Dye NED is expired	No
Calibration Pure Dye NED performed on	09-15-2016
Calibration Pure Dye ROX is expired	No
Calibration Pure Dye ROX performed on	09-15-2016
Calibration Pure Dye SYBR is expired	No
Calibration Pure Dye SYBR performed on	09-15-2016
Calibration Pure Dye TAMRA is expired	No
Calibration Pure Dye TAMRA performed on	09-15-2016
Calibration Pure Dye VIC is expired	No
Calibration Pure Dye VIC performed on	09-15-2016
Calibration ROI is expired	No
Calibration ROI performed on	09-15-2016
Calibration Uniformity is expired	No
Calibration Uniformity performed on	09-15-2016
Chemistry	SYBR_GREEN
Date Created	2018-02-04 21:23:40 PM CST
Experiment Barcode
Experiment Comment
Experiment File Name	G:\wgh\小麦SYP基因家族鉴定与分析\定量结果\Q3\2018-02-02_100719-snare15.eds
Experiment Name	2018-02-02_100719
Experiment Run End Time	2018-02-03 18:11:22 PM CST
Experiment Type	Comparative Cт (ΔΔCт)
Instrument Name	272321075
Instrument Serial Number	272321075
Instrument Type	QuantStudio™ 3 System
Passive Reference	ROX
Post-read Stage/Step
Pre-read Stage/Step
Quantification Cycle Method	Ct
Signal Smoothing On	true
Stage where Melt Analysis is performed	Stage3
Stage/ Cycle where Ct Analysis is performed	Stage2, Step2
User Name
Well	Well Position	Omit	Sample Name	Target Name	Task	Reporter	Quencher	Quantity	Quantity Mean	Quantity SD	RQ	RQ Min	RQ Max	CT	Ct Mean	Ct SD	Delta Ct	Delta Ct Mean	Delta Ct SD	Delta Ct SE	Delta Delta Ct	Automatic Ct Threshold	Ct Threshold	Automatic Baseline	Baseline Start	Baseline End	Amp Status	Comments	Cq Conf	Tm1	Tm2	Tm3	Tm4
1	A1	FALSE	Sample 1	Target 1	UNKNOWN	SYBR	None							23.9341	23.9396	0.0383097						TRUE	0.126702	TRUE	3	19	Amp		0.970443	84.4428
2	A2	FALSE	Sample 3	Target 1	UNKNOWN	SYBR	None							24.3668	24.4475	0.0858879						TRUE	0.126702	TRUE	3	19	Amp		0.975283	84.4428
3	A3	FALSE	Sample 5	Target 1	UNKNOWN	SYBR	None							24.5034	24.5577	0.0991489						TRUE	0.126702	TRUE	3	19	Amp		0.939437	84.5965
4	A4	FALSE	Sample 7	Target 1	UNKNOWN	SYBR	None							24.8114	24.9473	0.107857						TRUE	0.126702	TRUE	3	20	Amp		0.947828	84.5965
5	A5	FALSE	Sample 9	Target 1	UNKNOWN	SYBR	None							24.4852	24.4505	0.0589121						TRUE	0.126702	TRUE	3	20	Amp		0.9738	84.5965
6	A6	FALSE	Sample 11	Target 1	UNKNOWN	SYBR	None							24.4862	24.4823	0.0627542						TRUE	0.126702	TRUE	3	20	Amp		0.945072	84.5965
7	A7	FALSE	Sample 13	Target 1	UNKNOWN	SYBR	None							24.7308	24.685	0.0732258						TRUE	0.126702	TRUE	3	20	Amp		0.945688	84.7503
8	A8	FALSE	Sample 15	Target 1	UNKNOWN	SYBR	None							25.8518	25.6994	0.134052						TRUE	0.126702	TRUE	3	21	Amp		0.964543	84.5965
9	A9	FALSE	Sample 17	Target 1	UNKNOWN	SYBR	None							23.9335	23.9122	0.0500092						TRUE	0.126702	TRUE	3	19	Amp		0.962646	84.5965
10	A10	FALSE	Sample 19	Target 1	UNKNOWN	SYBR	None							24.5167	24.4528	0.0495033						TRUE	0.126702	TRUE	3	19	Amp		0.968068	84.4428
13	B1	FALSE	Sample 1	Target 1	UNKNOWN	SYBR	None							23.9609	23.9396	0.0383097						TRUE	0.126702	TRUE	3	20	Amp		0.980968	84.4428
14	B2	FALSE	Sample 3	Target 1	UNKNOWN	SYBR	None							24.4251	24.4475	0.0858879						TRUE	0.126702	TRUE	3	19	Amp		0.960708	84.5965
15	B3	FALSE	Sample 5	Target 1	UNKNOWN	SYBR	None							24.4779	24.5577	0.0991489						TRUE	0.126702	TRUE	3	19	Amp		0.943387	84.5965
16	B4	FALSE	Sample 7	Target 1	UNKNOWN	SYBR	None							25.0731	24.9473	0.107857						TRUE	0.126702	TRUE	3	21	Amp		0.92548	84.5965
17	B5	FALSE	Sample 9	Target 1	UNKNOWN	SYBR	None							24.5088	24.4505	0.0589121						TRUE	0.126702	TRUE	3	20	Amp		0.972045	84.4428
18	B6	FALSE	Sample 11	Target 1	UNKNOWN	SYBR	None							24.5593	24.4823	0.0627542						TRUE	0.126702	TRUE	3	20	Amp		0.957612	84.5965
19	B7	FALSE	Sample 13	Target 1	UNKNOWN	SYBR	None							24.6173	24.685	0.0732258						TRUE	0.126702	TRUE	3	20	Amp		0.92949	84.7503
20	B8	FALSE	Sample 15	Target 1	UNKNOWN	SYBR	None							25.7687	25.6994	0.134052						TRUE	0.126702	TRUE	3	21	Amp		0.963061	84.5965
21	B9	FALSE	Sample 17	Target 1	UNKNOWN	SYBR	None							23.8854	23.9122	0.0500092						TRUE	0.126702	TRUE	3	19	Amp		0.956446	84.5965
22	B10	FALSE	Sample 19	Target 1	UNKNOWN	SYBR	None							24.3959	24.4528	0.0495033						TRUE	0.126702	TRUE	3	20	Amp		0.963666	84.4428
25	C1	FALSE	Sample 1	Target 1	UNKNOWN	SYBR	None							23.8882	23.9396	0.0383097						TRUE	0.126702	TRUE	3	20	Amp		0.957013	84.4428
26	C2	FALSE	Sample 3	Target 1	UNKNOWN	SYBR	None							24.4291	24.4475	0.0858879						TRUE	0.126702	TRUE	3	20	Amp		0.941369	84.4428
27	C3	FALSE	Sample 5	Target 1	UNKNOWN	SYBR	None							24.6995	24.5577	0.0991489						TRUE	0.126702	TRUE	3	21	Amp		0.930275	84.4428
28	C4	FALSE	Sample 7	Target 1	UNKNOWN	SYBR	None							24.9691	24.9473	0.107857						TRUE	0.126702	TRUE	3	21	Amp		0.927082	84.4428
29	C5	FALSE	Sample 9	Target 1	UNKNOWN	SYBR	None							24.3766	24.4505	0.0589121						TRUE	0.126702	TRUE	3	19	Amp		0.966336	84.4428
30	C6	FALSE	Sample 11	Target 1	UNKNOWN	SYBR	None							24.4779	24.4823	0.0627542						TRUE	0.126702	TRUE	3	20	Amp		0.934597	84.7503
31	C7	FALSE	Sample 13	Target 1	UNKNOWN	SYBR	None							24.7638	24.685	0.0732258						TRUE	0.126702	TRUE	3	21	Amp		0.943632	84.5965
32	C8	FALSE	Sample 15	Target 1	UNKNOWN	SYBR	None							25.6142	25.6994	0.134052						TRUE	0.126702	TRUE	3	21	Amp		0.948275	84.5965
33	C9	FALSE	Sample 17	Target 1	UNKNOWN	SYBR	None							23.8587	23.9122	0.0500092						TRUE	0.126702	TRUE	3	19	Amp		0.978102	84.4428
34	C10	FALSE	Sample 19	Target 1	UNKNOWN	SYBR	None							24.4495	24.4528	0.0495033						TRUE	0.126702	TRUE	3	20	Amp		0.958139	84.4428
37	D1	FALSE	Sample 1	Target 1	UNKNOWN	SYBR	None							23.9753	23.9396	0.0383097						TRUE	0.126702	TRUE	3	20	Amp		0.949273	84.4428
38	D2	FALSE	Sample 3	Target 1	UNKNOWN	SYBR	None							24.5691	24.4475	0.0858879						TRUE	0.126702	TRUE	3	20	Amp		0.941037	84.4428
39	D3	FALSE	Sample 5	Target 1	UNKNOWN	SYBR	None							24.5501	24.5577	0.0991489						TRUE	0.126702	TRUE	3	20	Amp		0.929239	84.4428
40	D4	FALSE	Sample 7	Target 1	UNKNOWN	SYBR	None							24.9355	24.9473	0.107857						TRUE	0.126702	TRUE	3	21	Amp		0.917075	84.4428
41	D5	FALSE	Sample 9	Target 1	UNKNOWN	SYBR	None							24.4316	24.4505	0.0589121						TRUE	0.126702	TRUE	3	20	Amp		0.956678	84.4428
42	D6	FALSE	Sample 11	Target 1	UNKNOWN	SYBR	None							24.4058	24.4823	0.0627542						TRUE	0.126702	TRUE	3	19	Amp		0.935561	84.5965
43	D7	FALSE	Sample 13	Target 1	UNKNOWN	SYBR	None							24.6284	24.685	0.0732258						TRUE	0.126702	TRUE	3	20	Amp		0.927814	84.5965
44	D8	FALSE	Sample 15	Target 1	UNKNOWN	SYBR	None							25.563	25.6994	0.134052						TRUE	0.126702	TRUE	3	21	Amp		0.961422	84.5965
45	D9	FALSE	Sample 17	Target 1	UNKNOWN	SYBR	None							23.9711	23.9122	0.0500092						TRUE	0.126702	TRUE	3	19	Amp		0.95926	84.4428
46	D10	FALSE	Sample 19	Target 1	UNKNOWN	SYBR	None							24.4491	24.4528	0.0495033						TRUE	0.126702	TRUE	3	20	Amp		0.963504	84.2891
49	E1	FALSE	Sample 2	Target 1	UNKNOWN	SYBR	None							23.9596	23.9778	0.066662						TRUE	0.126702	TRUE	3	17	Amp		0.965866	84.2891
50	E2	FALSE	Sample 4	Target 1	UNKNOWN	SYBR	None							25.4173	25.353	0.0599125						TRUE	0.126702	TRUE	3	20	Amp		0.964321	84.2891
51	E3	FALSE	Sample 6	Target 1	UNKNOWN	SYBR	None							24.9481	25.0171	0.151303						TRUE	0.126702	TRUE	3	20	Amp		0.93665	84.4428
52	E4	FALSE	Sample 8	Target 1	UNKNOWN	SYBR	None							25.0254	25.0119	0.0226619						TRUE	0.126702	TRUE	3	20	Amp		0.925711	84.2891
53	E5	FALSE	Sample 10	Target 1	UNKNOWN	SYBR	None							25.534	25.4859	0.0390224						TRUE	0.126702	TRUE	3	21	Amp		0.934207	84.4428
54	E6	FALSE	Sample 12	Target 1	UNKNOWN	SYBR	None							24.5819	24.6014	0.138216						TRUE	0.126702	TRUE	3	20	Amp		0.961337	84.5965
55	E7	FALSE	Sample 14	Target 1	UNKNOWN	SYBR	None							25.5545	25.5284	0.0928983						TRUE	0.126702	TRUE	3	21	Amp		0.962257	84.5965
56	E8	FALSE	Sample 16	Target 1	UNKNOWN	SYBR	None							24.0572	23.9838	0.0548885						TRUE	0.126702	TRUE	3	19	Amp		0.922046	84.5965
57	E9	FALSE	Sample 18	Target 1	UNKNOWN	SYBR	None							25.3567	25.3636	0.0783709						TRUE	0.126702	TRUE	3	21	Amp		0.932979	84.4428
58	E10	FALSE	Sample 20	Target 1	UNKNOWN	SYBR	None							24.4962	24.3805	0.10553						TRUE	0.126702	TRUE	3	20	Amp		0.946745	84.2891
61	F1	FALSE	Sample 2	Target 1	UNKNOWN	SYBR	None							24.0383	23.9778	0.066662						TRUE	0.126702	TRUE	3	20	Amp		0.977989	84.2891
62	F2	FALSE	Sample 4	Target 1	UNKNOWN	SYBR	None							25.2837	25.353	0.0599125						TRUE	0.126702	TRUE	3	20	Amp		0.964497	84.4428
63	F3	FALSE	Sample 6	Target 1	UNKNOWN	SYBR	None							24.9321	25.0171	0.151303						TRUE	0.126702	TRUE	3	20	Amp		0.934244	84.5965
64	F4	FALSE	Sample 8	Target 1	UNKNOWN	SYBR	None							24.9781	25.0119	0.0226619						TRUE	0.126702	TRUE	3	20	Amp		0.925666	84.4428
65	F5	FALSE	Sample 10	Target 1	UNKNOWN	SYBR	None							25.445	25.4859	0.0390224						TRUE	0.126702	TRUE	3	20	Amp		0.940423	84.4428
66	F6	FALSE	Sample 12	Target 1	UNKNOWN	SYBR	None							24.6833	24.6014	0.138216						TRUE	0.126702	TRUE	3	20	Amp		0.963067	84.5965
67	F7	FALSE	Sample 14	Target 1	UNKNOWN	SYBR	None							25.6189	25.5284	0.0928983						TRUE	0.126702	TRUE	3	20	Amp		0.963371	84.5965
68	F8	FALSE	Sample 16	Target 1	UNKNOWN	SYBR	None							23.9708	23.9838	0.0548885						TRUE	0.126702	TRUE	3	20	Amp		0.961668	84.5965
69	F9	FALSE	Sample 18	Target 1	UNKNOWN	SYBR	None							25.3892	25.3636	0.0783709						TRUE	0.126702	TRUE	3	21	Amp		0.932279	84.4428
70	F10	FALSE	Sample 20	Target 1	UNKNOWN	SYBR	None							24.3911	24.3805	0.10553						TRUE	0.126702	TRUE	3	20	Amp		0.943503	84.4428
73	G1	FALSE	Sample 2	Target 1	UNKNOWN	SYBR	None							24.0217	23.9778	0.066662						TRUE	0.126702	TRUE	3	18	Amp		0.974078	84.2891
74	G2	FALSE	Sample 4	Target 1	UNKNOWN	SYBR	None							25.3252	25.353	0.0599125						TRUE	0.126702	TRUE	3	21	Amp		0.976788	84.2891
75	G3	FALSE	Sample 6	Target 1	UNKNOWN	SYBR	None							24.9444	25.0171	0.151303						TRUE	0.126702	TRUE	3	21	Amp		0.937614	84.5965
76	G4	FALSE	Sample 8	Target 1	UNKNOWN	SYBR	None							25.0242	25.0119	0.0226619						TRUE	0.126702	TRUE	3	20	Amp		0.947027	84.2891
77	G5	FALSE	Sample 10	Target 1	UNKNOWN	SYBR	None							25.4989	25.4859	0.0390224						TRUE	0.126702	TRUE	3	21	Amp		0.952414	84.5965
78	G6	FALSE	Sample 12	Target 1	UNKNOWN	SYBR	None							24.7257	24.6014	0.138216						TRUE	0.126702	TRUE	3	21	Amp		0.975056	84.5965
79	G7	FALSE	Sample 14	Target 1	UNKNOWN	SYBR	None							25.3986	25.5284	0.0928983						TRUE	0.126702	TRUE	3	21	Amp		0.967068	84.5965
80	G8	FALSE	Sample 16	Target 1	UNKNOWN	SYBR	None							23.9823	23.9838	0.0548885						TRUE	0.126702	TRUE	3	20	Amp		0.927433	84.5965
81	G9	FALSE	Sample 18	Target 1	UNKNOWN	SYBR	None							25.448	25.3636	0.0783709						TRUE	0.126702	TRUE	3	21	Amp		0.933701	84.5965
82	G10	FALSE	Sample 20	Target 1	UNKNOWN	SYBR	None							24.2401	24.3805	0.10553						TRUE	0.126702	TRUE	3	20	Amp		0.972743	84.4428
85	H1	FALSE	Sample 2	Target 1	UNKNOWN	SYBR	None							23.8917	23.9778	0.066662						TRUE	0.126702	TRUE	3	19	Amp		0.98494	84.1353
86	H2	FALSE	Sample 4	Target 1	UNKNOWN	SYBR	None							25.3856	25.353	0.0599125						TRUE	0.126702	TRUE	3	21	Amp		0.979945	84.2891
87	H3	FALSE	Sample 6	Target 1	UNKNOWN	SYBR	None							25.2438	25.0171	0.151303						TRUE	0.126702	TRUE	3	20	Amp		0.951506	84.4428
88	H4	FALSE	Sample 8	Target 1	UNKNOWN	SYBR	None							25.0198	25.0119	0.0226619						TRUE	0.126702	TRUE	3	21	Amp		0.949557	84.4428
89	H5	FALSE	Sample 10	Target 1	UNKNOWN	SYBR	None							25.4656	25.4859	0.0390224						TRUE	0.126702	TRUE	3	20	Amp		0.955244	84.5965
90	H6	FALSE	Sample 12	Target 1	UNKNOWN	SYBR	None							24.4149	24.6014	0.138216						TRUE	0.126702	TRUE	3	18	Amp		0.985879	84.5965
91	H7	FALSE	Sample 14	Target 1	UNKNOWN	SYBR	None							25.5414	25.5284	0.0928983						TRUE	0.126702	TRUE	3	21	Amp		0.974929	84.5965
92	H8	FALSE	Sample 16	Target 1	UNKNOWN	SYBR	None							23.9248	23.9838	0.0548885						TRUE	0.126702	TRUE	3	20	Amp		0.949557	84.5965
93	H9	FALSE	Sample 18	Target 1	UNKNOWN	SYBR	None							25.2606	25.3636	0.0783709						TRUE	0.126702	TRUE	3	21	Amp		0.944056	84.4428
94	H10	FALSE	Sample 20	Target 1	UNKNOWN	SYBR	None							24.3944	24.3805	0.10553						TRUE	0.126702	TRUE	3	19	Amp		0.967413	84.4428
Analysis Type	Singleplex
Endogenous Control	Target 1
RQ Min/Max Confidence Level	95.0
Reference Sample	Sample 3

## Sheet: Melt Curve Raw Data
Block Type	96-Well 0.2-mL Block
Calibration Background is expired	No
Calibration Background performed on	09-15-2016
Calibration Pure Dye ABY is expired	No
Calibration Pure Dye ABY performed on	09-15-2016
Calibration Pure Dye FAM is expired	No
Calibration Pure Dye FAM performed on	09-15-2016
Calibration Pure Dye JUN is expired	No
Calibration Pure Dye JUN performed on	09-15-2016
Calibration Pure Dye NED is expired	No
Calibration Pure Dye NED performed on	09-15-2016
Calibration Pure Dye ROX is expired	No
Calibration Pure Dye ROX performed on	09-15-2016
Calibration Pure Dye SYBR is expired	No
Calibration Pure Dye SYBR performed on	09-15-2016
Calibration Pure Dye TAMRA is expired	No
Calibration Pure Dye TAMRA performed on	09-15-2016
Calibration Pure Dye VIC is expired	No
Calibration Pure Dye VIC performed on	09-15-2016
Calibration ROI is expired	No
Calibration ROI performed on	09-15-2016
Calibration Uniformity is expired	No
Calibration Uniformity performed on	09-15-2016
Chemistry	SYBR_GREEN
Date Created	2018-02-04 21:23:40 PM CST
Experiment Barcode
Experiment Comment
Experiment File Name	G:\wgh\小麦SYP基因家族鉴定与分析\定量结果\Q3\2018-02-02_100719-snare15.eds
Experiment Name	2018-02-02_100719
Experiment Run End Time	2018-02-03 18:11:22 PM CST
Experiment Type	Comparative Cт (ΔΔCт)
Instrument Name	272321075
Instrument Serial Number	272321075
Instrument Type	QuantStudio™ 3 System
Passive Reference	ROX
Post-read Stage/Step
Pre-read Stage/Step
Quantification Cycle Method	Ct
Signal Smoothing On	true
Stage where Melt Analysis is performed	Stage3
Stage/ Cycle where Ct Analysis is performed	Stage2, Step2
User Name
Well	Well Position	Reading	Temperature	Fluorescence	Derivative	Target Name
1	A1	1	60.0003	346765	7652.23	Target 1
1	A1	2	60.3078	344962	7593.56	Target 1
1	A1	3	60.6152	341951	7574.1	Target 1
1	A1	4	60.9227	339808	7638.97	Target 1
1	A1	5	61.2301	338996	7812.39	Target 1
1	A1	6	61.5376	336925	8018.37	Target 1
1	A1	7	61.845	336010	8234.56	Target 1
1	A1	8	62.1525	330438	8386.36	Target 1
1	A1	9	62.4599	327354	8417.55	Target 1
1	A1	10	62.7674	324147	8316.16	Target 1
1	A1	11	63.0748	322687	8118.15	Target 1
1	A1	12	63.3823	318658	7888.74	Target 1
1	A1	13	63.6897	317357	7664.88	Target 1
1	A1	14	63.9972	314265	7523.36	Target 1
1	A1	15	64.3046	313780	7500.77	Target 1
1	A1	16	64.6121	311336	7580.02	Target 1
1	A1	17	64.9195	306852	7726.73	Target 1
1	A1	18	65.227	305051	7887.26	Target 1
1	A1	19	65.5345	304485	8034.33	Target 1
1	A1	20	65.8419	298747	8165.09	Target 1
1	A1	21	66.1494	297616	8256.28	Target 1
1	A1	22	66.4568	295680	8285.05	Target 1
1	A1	23	66.7643	293230	8242.24	Target 1
1	A1	24	67.0717	286079	8147.63	Target 1
1	A1	25	67.3792	286102	8050.67	Target 1
1	A1	26	67.6866	284078	8010.44	Target 1
1	A1	27	67.9941	282609	8063.1	Target 1
1	A1	28	68.3015	279462	8198.85	Target 1
1	A1	29	68.609	277075	8363.95	Target 1
1	A1	30	68.9164	272372	8486.81	Target 1
1	A1	31	69.2239	269596	8510.4	Target 1
1	A1	32	69.5313	266924	8414.19	Target 1
1	A1	33	69.8388	264997	8218.44	Target 1
1	A1	34	70.1462	260785	7973.8	Target 1
1	A1	35	70.4537	258554	7725.79	Target 1
1	A1	36	70.7612	256691	7523.08	Target 1
1	A1	37	71.0686	257604	7442.62	Target 1
1	A1	38	71.3761	251804	7476.66	Target 1
1	A1	39	71.6835	249555	7582.25	Target 1
1	A1	40	71.991	248352	7702.53	Target 1
1	A1	41	72.2984	244830	7790.44	Target 1
1	A1	42	72.6059	242209	7822.04	Target 1
1	A1	43	72.9133	239172	7812.39	Target 1
1	A1	44	73.2208	236950	7784.17	Target 1
1	A1	45	73.5282	235415	7776.03	Target 1
1	A1	46	73.8357	231960	7811.03	Target 1
1	A1	47	74.1431	230074	7870.43	Target 1
1	A1	48	74.4506	229808	7936.39	Target 1
1	A1	49	74.758	222896	7977.33	Target 1
1	A1	50	75.0655	221910	7972.23	Target 1
1	A1	51	75.3729	218684	7921.16	Target 1
1	A1	52	75.6804	218255	7839.44	Target 1
1	A1	53	75.9879	214181	7724.14	Target 1
1	A1	54	76.2953	214310	7588.44	Target 1
1	A1	55	76.6028	207536	7437.86	Target 1
1	A1	56	76.9102	206255	7281.37	Target 1
1	A1	57	77.2177	205989	7148.87	Target 1
1	A1	58	77.5251	203710	7083.84	Target 1
1	A1	59	77.8326	202250	7124.13	Target 1
1	A1	60	78.14	198667	7287.27	Target 1
1	A1	61	78.4475	195184	7569.21	Target 1
1	A1	62	78.7549	196618	7924.35	Target 1
1	A1	63	79.0624	192073	8295.65	Target 1
1	A1	64	79.3698	188034	8722.7	Target 1
1	A1	65	79.6773	185595	9203.09	Target 1
1	A1	66	79.9847	183604	9739.73	Target 1
1	A1	67	80.2922	178993	10333.1	Target 1
1	A1	68	80.5996	177405	10973.6	Target 1
1	A1	69	80.9071	171374	11645.5	Target 1
1	A1	70	81.2145	167917	12347.6	Target 1
1	A1	71	81.522	162724	13129.9	Target 1
1	A1	72	81.8295	157974	14127	Target 1
1	A1	73	82.1369	153201	15565.5	Target 1
1	A1	74	82.4444	150134	17724	Target 1
1	A1	75	82.7518	145764	20833.6	Target 1
1	A1	76	83.0593	139197	24935.9	Target 1
1	A1	77	83.3667	133786	29744.9	Target 1
1	A1	78	83.6742	122076	34590.3	Target 1
1	A1	79	83.9816	104774	38511.5	Target 1
1	A1	80	84.2891	77427.8	40517.8	Target 1
1	A1	81	84.5965	51315.1	39932.5	Target 1
1	A1	82	84.904	28941.5	36666.8	Target 1
1	A1	83	85.2114	22347.9	31278.9	Target 1
1	A1	84	85.5189	19444.2	24778	Target 1
1	A1	85	85.8263	19081.3	18273	Target 1
1	A1	86	86.1338	18970.9	12637.5	Target 1
1	A1	87	86.4412	18107.3	8329.33	Target 1
1	A1	88	86.7487	18986.9	4777.65	Target 1
1	A1	89	87.0562	18647.3	2540.44	Target 1
1	A1	90	87.3636	18069.9	1326.24	Target 1
1	A1	91	87.6711	16657.2	726.753	Target 1
1	A1	92	87.9785	17418.2	430.192	Target 1
1	A1	93	88.286	17215.3	240.849	Target 1
1	A1	94	88.5934	16155.5	65.7866	Target 1
1	A1	95	88.9009	14945.1	-110.663	Target 1
1	A1	96	89.2083	16535	-257.143	Target 1
1	A1	97	89.5158	18230.1	-329.096	Target 1
1	A1	98	89.8232	15841.2	-301.309	Target 1
1	A1	99	90.1307	16429.9	-187.932	Target 1
1	A1	100	90.4381	15791.9	-40.7319	Target 1
1	A1	101	90.7456	15788.8	72.8276	Target 1
1	A1	102	91.053	14599.8	99.1606	Target 1
1	A1	103	91.3605	13506.7	20.0923	Target 1
1	A1	104	91.6679	14686.5	-144.041	Target 1
1	A1	105	91.9754	15653.4	-349.915	Target 1
1	A1	106	92.2829	14408.6	-554.65	Target 1
1	A1	107	92.5903	14636.9	-731.358	Target 1
1	A1	108	92.8978	14508.8	-867.888	Target 1
1	A1	109	93.2052	13741.5	-955.139	Target 1
1	A1	110	93.5127	16068.7	-981.22	Target 1
1	A1	111	93.8201	16904.5	-940.525	Target 1
1	A1	112	94.1276	13960.1	-848.95	Target 1
1	A1	113	94.435	14752.1	-746.853	Target 1
1	A1	114	94.7425	13608.3	-681.907	Target 1
2	A2	1	60.0003	415209	9628.23	Target 1
2	A2	2	60.3078	414541	9471.24	Target 1
2	A2	3	60.6152	409186	9399.77	Target 1
2	A2	4	60.9227	408880	9474.42	Target 1
2	A2	5	61.2301	407526	9713.43	Target 1
2	A2	6	61.5376	404221	10062.3	Target 1
2	A2	7	61.845	402261	10405.6	Target 1
2	A2	8	62.1525	397010	10610.1	Target 1
2	A2	9	62.4599	392473	10583.6	Target 1
2	A2	10	62.7674	388799	10321.7	Target 1
2	A2	11	63.0748	383948	9909.29	Target 1
2	A2	12	63.3823	382174	9475.96	Target 1
2	A2	13	63.6897	380956	9146.5	Target 1
2	A2	14	63.9972	376820	8985.13	Target 1
2	A2	15	64.3046	377341	8989.6	Target 1
2	A2	16	64.6121	372477	9119.99	Target 1
2	A2	17	64.9195	366501	9335.73	Target 1
2	A2	18	65.227	366209	9614.02	Target 1
2	A2	19	65.5345	364898	9938.92	Target 1
2	A2	20	65.8419	360009	10278.9	Target 1
2	A2	21	66.1494	355543	10580	Target 1
2	A2	22	66.4568	354617	10774.8	Target 1
2	A2	23	66.7643	350570	10818.3	Target 1
2	A2	24	67.0717	341509	10718.7	Target 1
2	A2	25	67.3792	342922	10541.2	Target 1
2	A2	26	67.6866	337591	10377.9	Target 1
2	A2	27	67.9941	336033	10300.6	Target 1
2	A2	28	68.3015	334859	10324.6	Target 1
2	A2	29	68.609	328120	10405.1	Target 1
2	A2	30	68.9164	324476	10464.1	Target 1
2	A2	31	69.2239	322421	10427.7	Target 1
2	A2	32	69.5313	318689	10255.6	Target 1
2	A2	33	69.8388	313711	9952.42	Target 1
2	A2	34	70.1462	311651	9564.42	Target 1
2	A2	35	70.4537	308519	9171.96	Target 1
2	A2	36	70.7612	305115	8863.13	Target 1
2	A2	37	71.0686	305777	8704.48	Target 1
2	A2	38	71.3761	300706	8720.01	Target 1
2	A2	39	71.6835	299592	8886.73	Target 1
2	A2	40	71.991	295375	9149.19	Target 1
2	A2	41	72.2984	292008	9443.97	Target 1
2	A2	42	72.6059	289533	9720.83	Target 1
2	A2	43	72.9133	286007	9950.62	Target 1
2	A2	44	73.2208	282425	10125.4	Target 1
2	A2	45	73.5282	279201	10249.1	Target 1
2	A2	46	73.8357	275466	10326.6	Target 1
2	A2	47	74.1431	273048	10358.4	Target 1
2	A2	48	74.4506	270250	10341.3	Target 1
2	A2	49	74.758	265336	10274.7	Target 1
2	A2	50	75.0655	261990	10169.3	Target 1
2	A2	51	75.3729	259877	10050.5	Target 1
2	A2	52	75.6804	256313	9948.14	Target 1
2	A2	53	75.9879	254290	9880.48	Target 1
2	A2	54	76.2953	252013	9842.71	Target 1
2	A2	55	76.6028	245646	9809.8	Target 1
2	A2	56	76.9102	242623	9752.85	Target 1
2	A2	57	77.2177	242835	9655.6	Target 1
2	A2	58	77.5251	239372	9526.05	Target 1
2	A2	59	77.8326	233493	9399.82	Target 1
2	A2	60	78.14	232035	9336.62	Target 1
2	A2	61	78.4475	228932	9406.18	Target 1
2	A2	62	78.7549	229831	9665.61	Target 1
2	A2	63	79.0624	225072	10134.1	Target 1
2	A2	64	79.3698	220279	10790.4	Target 1
2	A2	65	79.6773	217638	11585.4	Target 1
2	A2	66	79.9847	213441	12459.2	Target 1
2	A2	67	80.2922	209277	13359.4	Target 1
2	A2	68	80.5996	205765	14249.5	Target 1
2	A2	69	80.9071	197741	15114.9	Target 1
2	A2	70	81.2145	196241	15979	Target 1
2	A2	71	81.522	187453	16928.2	Target 1
2	A2	72	81.8295	183946	18136.9	Target 1
2	A2	73	82.1369	177842	19874.2	Target 1
2	A2	74	82.4444	173651	22469	Target 1
2	A2	75	82.7518	165934	26216.9	Target 1
2	A2	76	83.0593	161662	31228.8	Target 1
2	A2	77	83.3667	153656	37259.1	Target 1
2	A2	78	83.6742	141384	43595.2	Target 1
2	A2	79	83.9816	124395	49105.3	Target 1
2	A2	80	84.2891	97559.3	52498.7	Target 1
2	A2	81	84.5965	66168.7	52740.4	Target 1
2	A2	82	84.904	39336.6	49453.6	Target 1
2	A2	83	85.2114	23915.7	43104.8	Target 1
2	A2	84	85.5189	20020.3	34862.1	Target 1
2	A2	85	85.8263	19736.5	26186.1	Target 1
2	A2	86	86.1338	20105.1	18355.6	Target 1
2	A2	87	86.4412	18177.5	12140.7	Target 1
2	A2	88	86.7487	18254.6	7712.9	Target 1
2	A2	89	87.0562	17239.1	4846.81	Target 1
2	A2	90	87.3636	15496.5	3129.67	Target 1
2	A2	91	87.6711	15451.8	2137.79	Target 1
2	A2	92	87.9785	16232.3	1563.88	Target 1
2	A2	93	88.286	15151.2	1226.64	Target 1
2	A2	94	88.5934	15568.2	1029.35	Target 1
2	A2	95	88.9009	14485.5	913.81	Target 1
2	A2	96	89.2083	14063.3	835.068	Target 1
2	A2	97	89.5158	13924.6	758.025	Target 1
2	A2	98	89.8232	13634.8	663.9	Target 1
2	A2	99	90.1307	13617.3	554.502	Target 1
2	A2	100	90.4381	12552.8	448.432	Target 1
2	A2	101	90.7456	13215.9	369.333	Target 1
2	A2	102	91.053	14413.1	330.812	Target 1
2	A2	103	91.3605	12667.2	325.982	Target 1
2	A2	104	91.6679	12253	329.063	Target 1
2	A2	105	91.9754	11960.7	309.54	Target 1
2	A2	106	92.2829	12157.7	249.649	Target 1
2	A2	107	92.5903	12482.3	152.741	Target 1
2	A2	108	92.8978	11728.9	37.3691	Target 1
2	A2	109	93.2052	12897.7	-76.6924	Target 1
2	A2	110	93.5127	11485.3	-179.204	Target 1
2	A2	111	93.8201	12409.9	-270.506	Target 1
2	A2	112	94.1276	12127.7	-355.198	Target 1
2	A2	113	94.435	11782.8	-435.585	Target 1
2	A2	114	94.7425	13333.5	-510.049	Target 1
3	A3	1	60.0003	355146	7707	Target 1
3	A3	2	60.3078	354856	7687.4	Target 1
3	A3	3	60.6152	349612	7710.69	Target 1
3	A3	4	60.9227	348776	7798.25	Target 1
3	A3	5	61.2301	348393	7949.75	Target 1
3	A3	6	61.5376	345529	8089.93	Target 1
3	A3	7	61.845	342466	8205.05	Target 1
3	A3	8	62.1525	338539	8251.01	Target 1
3	A3	9	62.4599	336657	8207.85	Target 1
3	A3	10	62.7674	331983	8091.13	Target 1
3	A3	11	63.0748	331760	7940.5	Target 1
3	A3	12	63.3823	327527	7772.5	Target 1
3	A3	13	63.6897	326697	7671.62	Target 1
3	A3	14	63.9972	323091	7648	Target 1
3	A3	15	64.3046	322609	7684.33	Target 1
3	A3	16	64.6121	319155	7755.96	Target 1
3	A3	17	64.9195	314489	7851.51	Target 1
3	A3	18	65.227	313606	7973.47	Target 1
3	A3	19	65.5345	311712	8108.39	Target 1
3	A3	20	65.8419	308421	8278.68	Target 1
3	A3	21	66.1494	305925	8459.23	Target 1
3	A3	22	66.4568	303641	8607.14	Target 1
3	A3	23	66.7643	301303	8684.68	Target 1
3	A3	24	67.0717	294413	8684.75	Target 1
3	A3	25	67.3792	293341	8640.66	Target 1
3	A3	26	67.6866	290670	8609.58	Target 1
3	A3	27	67.9941	289158	8638.31	Target 1
3	A3	28	68.3015	286510	8732.41	Target 1
3	A3	29	68.609	283085	8849.16	Target 1
3	A3	30	68.9164	278757	8918.68	Target 1
3	A3	31	69.2239	276736	8879.27	Target 1
3	A3	32	69.5313	271602	8706.74	Target 1
3	A3	33	69.8388	268915	8423.89	Target 1
3	A3	34	70.1462	268656	8088.22	Target 1
3	A3	35	70.4537	264003	7712.91	Target 1
3	A3	36	70.7612	262563	7390.75	Target 1
3	A3	37	71.0686	262082	7202.99	Target 1
3	A3	38	71.3761	257851	7159.31	Target 1
3	A3	39	71.6835	255971	7246.86	Target 1
3	A3	40	71.991	253260	7438.93	Target 1
3	A3	41	72.2984	252785	7698.92	Target 1
3	A3	42	72.6059	248556	7975.45	Target 1
3	A3	43	72.9133	245686	8175.12	Target 1
3	A3	44	73.2208	242636	8327.42	Target 1
3	A3	45	73.5282	239711	8418.31	Target 1
3	A3	46	73.8357	237239	8448.91	Target 1
3	A3	47	74.1431	234474	8427.84	Target 1
3	A3	48	74.4506	232702	8363.19	Target 1
3	A3	49	74.758	228694	8260.57	Target 1
3	A3	50	75.0655	225399	8127.74	Target 1
3	A3	51	75.3729	224197	7979.28	Target 1
3	A3	52	75.6804	221286	7798.7	Target 1
3	A3	53	75.9879	219385	7635.98	Target 1
3	A3	54	76.2953	217798	7508.71	Target 1
3	A3	55	76.6028	212843	7417.4	Target 1
3	A3	56	76.9102	210711	7360.33	Target 1
3	A3	57	77.2177	210834	7337.64	Target 1
3	A3	58	77.5251	208933	7351.02	Target 1
3	A3	59	77.8326	204547	7404.17	Target 1
3	A3	60	78.14	201943	7508.18	Target 1
3	A3	61	78.4475	199052	7685.96	Target 1
3	A3	62	78.7549	199956	7963.02	Target 1
3	A3	63	79.0624	196365	8270.68	Target 1
3	A3	64	79.3698	192350	8665.42	Target 1
3	A3	65	79.6773	190180	9126.5	Target 1
3	A3	66	79.9847	186392	9630.35	Target 1
3	A3	67	80.2922	182294	10162.5	Target 1
3	A3	68	80.5996	180599	10719.4	Target 1
3	A3	69	80.9071	175862	11303.7	Target 1
3	A3	70	81.2145	172587	11924.8	Target 1
3	A3	71	81.522	167041	12616	Target 1
3	A3	72	81.8295	161895	13463.4	Target 1
3	A3	73	82.1369	158383	14630.4	Target 1
3	A3	74	82.4444	153878	16349.4	Target 1
3	A3	75	82.7518	149190	18864.6	Target 1
3	A3	76	83.0593	144404	22319.4	Target 1
3	A3	77	83.3667	138977	26618.3	Target 1
3	A3	78	83.6742	129898	31321.9	Target 1
3	A3	79	83.9816	116638	35651.8	Target 1
3	A3	80	84.2891	94990.1	38654	Target 1
3	A3	81	84.5965	67581.9	39495.9	Target 1
3	A3	82	84.904	42096	37779	Target 1
3	A3	83	85.2114	27714.7	33712.8	Target 1
3	A3	84	85.5189	23006.2	28051.9	Target 1
3	A3	85	85.8263	22111.9	21823.3	Target 1
3	A3	86	86.1338	20182.4	15985.7	Target 1
3	A3	87	86.4412	20037.3	11180.2	Target 1
3	A3	88	86.7487	19301.1	7565.41	Target 1
3	A3	89	87.0562	18660.9	4559.21	Target 1
3	A3	90	87.3636	19880.9	2796.01	Target 1
3	A3	91	87.6711	17565.7	1884.44	Target 1
3	A3	92	87.9785	17805.5	1468.91	Target 1
3	A3	93	88.286	16340.8	1276.56	Target 1
3	A3	94	88.5934	15489.1	1131.23	Target 1
3	A3	95	88.9009	14574.1	949.086	Target 1
3	A3	96	89.2083	14215.2	718.34	Target 1
3	A3	97	89.5158	15139.3	465.204	Target 1
3	A3	98	89.8232	15847	217.849	Target 1
3	A3	99	90.1307	12815.9	-13.9834	Target 1
3	A3	100	90.4381	13058.3	-234.741	Target 1
3	A3	101	90.7456	13648.4	-443.792	Target 1
3	A3	102	91.053	13983.3	-622.442	Target 1
3	A3	103	91.3605	14482.7	-740.766	Target 1
3	A3	104	91.6679	13810.2	-778.616	Target 1
3	A3	105	91.9754	13808.1	-742.939	Target 1
3	A3	106	92.2829	13596	-668.122	Target 1
3	A3	107	92.5903	13868.5	-599.665	Target 1
3	A3	108	92.8978	12507.5	-571.719	Target 1
3	A3	109	93.2052	11978.8	-590.948	Target 1
3	A3	110	93.5127	13979.7	-635.323	Target 1
3	A3	111	93.8201	13164.4	-669.101	Target 1
3	A3	112	94.1276	13780.2	-665.535	Target 1
3	A3	113	94.435	12495.2	-622.745	Target 1
3	A3	114	94.7425	11751	-562.134	Target 1
4	A4	1	60.0003	378668	8570.44	Target 1
4	A4	2	60.3078	376987	8539.35	Target 1
4	A4	3	60.6152	373498	8581.17	Target 1
4	A4	4	60.9227	372320	8706.23	Target 1
4	A4	5	61.2301	370683	8853.1	Target 1
4	A4	6	61.5376	368221	8996.33	Target 1
4	A4	7	61.845	364160	9067.86	Target 1
4	A4	8	62.1525	360914	9014.43	Target 1
4	A4	9	62.4599	356884	8827.9	Target 1
4	A4	10	62.7674	352583	8515.54	Target 1
4	A4	11	63.0748	352336	8167.07	Target 1
4	A4	12	63.3823	349045	7929.93	Target 1
4	A4	13	63.6897	347419	7870.46	Target 1
4	A4	14	63.9972	345716	7987.41	Target 1
4	A4	15	64.3046	343910	8223.69	Target 1
4	A4	16	64.6121	340861	8504.57	Target 1
4	A4	17	64.9195	334870	8759.88	Target 1
4	A4	18	65.227	333190	8953.66	Target 1
4	A4	19	65.5345	332116	9134.14	Target 1
4	A4	20	65.8419	328720	9301.94	Target 1
4	A4	21	66.1494	324597	9438.1	Target 1
4	A4	22	66.4568	322071	9511.18	Target 1
4	A4	23	66.7643	320018	9501.33	Target 1
4	A4	24	67.0717	311583	9421.18	Target 1
4	A4	25	67.3792	311981	9316.31	Target 1
4	A4	26	67.6866	308709	9241.4	Target 1
4	A4	27	67.9941	307638	9227.88	Target 1
4	A4	28	68.3015	303655	9264.6	Target 1
4	A4	29	68.609	299398	9304.33	Target 1
4	A4	30	68.9164	296145	9290.03	Target 1
4	A4	31	69.2239	293475	9183.7	Target 1
4	A4	32	69.5313	289159	8982.71	Target 1
4	A4	33	69.8388	286832	8719.63	Target 1
4	A4	34	70.1462	284858	8379.87	Target 1
4	A4	35	70.4537	281421	8101.91	Target 1
4	A4	36	70.7612	279516	7949.54	Target 1
4	A4	37	71.0686	278689	7945.69	Target 1
4	A4	38	71.3761	275171	8073.36	Target 1
4	A4	39	71.6835	272869	8285.54	Target 1
4	A4	40	71.991	268074	8524.32	Target 1
4	A4	41	72.2984	267137	8730.13	Target 1
4	A4	42	72.6059	263380	8850.98	Target 1
4	A4	43	72.9133	260467	8910.66	Target 1
4	A4	44	73.2208	258012	8908.87	Target 1
4	A4	45	73.5282	253435	8862.05	Target 1
4	A4	46	73.8357	249999	8802.28	Target 1
4	A4	47	74.1431	249383	8765.17	Target 1
4	A4	48	74.4506	248681	8769.64	Target 1
4	A4	49	74.758	243525	8803.34	Target 1
4	A4	50	75.0655	241458	8827.88	Target 1
4	A4	51	75.3729	235664	8802.37	Target 1
4	A4	52	75.6804	234441	8709.37	Target 1
4	A4	53	75.9879	231867	8527.15	Target 1
4	A4	54	76.2953	230389	8325.63	Target 1
4	A4	55	76.6028	226569	8159.8	Target 1
4	A4	56	76.9102	223371	8063.68	Target 1
4	A4	57	77.2177	222786	8046.48	Target 1
4	A4	58	77.5251	220973	8097.79	Target 1
4	A4	59	77.8326	216343	8199.06	Target 1
4	A4	60	78.14	214681	8336.41	Target 1
4	A4	61	78.4475	210341	8509	Target 1
4	A4	62	78.7549	210784	8722.79	Target 1
4	A4	63	79.0624	206329	8946.59	Target 1
4	A4	64	79.3698	203206	9234.75	Target 1
4	A4	65	79.6773	200810	9596.07	Target 1
4	A4	66	79.9847	196858	10036.6	Target 1
4	A4	67	80.2922	193540	10559.9	Target 1
4	A4	68	80.5996	190555	11163	Target 1
4	A4	69	80.9071	186504	11833.6	Target 1
4	A4	70	81.2145	182988	12556.1	Target 1
4	A4	71	81.522	175766	13334.6	Target 1
4	A4	72	81.8295	171542	14227.7	Target 1
4	A4	73	82.1369	166953	15376.4	Target 1
4	A4	74	82.4444	161078	17004.4	Target 1
4	A4	75	82.7518	156946	19364.7	Target 1
4	A4	76	83.0593	151521	22631.2	Target 1
4	A4	77	83.3667	145732	26755	Target 1
4	A4	78	83.6742	136875	31347.3	Target 1
4	A4	79	83.9816	124343	35666.1	Target 1
4	A4	80	84.2891	100432	38766	Target 1
4	A4	81	84.5965	71694.4	39791.7	Target 1
4	A4	82	84.904	44238.9	38299.1	Target 1
4	A4	83	85.2114	28061.6	34446.8	Target 1
4	A4	84	85.5189	22378.7	28949.8	Target 1
4	A4	85	85.8263	21753.2	22817.4	Target 1
4	A4	86	86.1338	18857.7	17011.8	Target 1
4	A4	87	86.4412	18912.9	12189.3	Target 1
4	A4	88	86.7487	18177.4	8587.69	Target 1
4	A4	89	87.0562	18622.5	5522.71	Target 1
4	A4	90	87.3636	16842.9	3651.97	Target 1
4	A4	91	87.6711	15743.2	2597.37	Target 1
4	A4	92	87.9785	17060.9	2031.51	Target 1
4	A4	93	88.286	14523.3	1721.65	Target 1
4	A4	94	88.5934	15059.8	1527.55	Target 1
4	A4	95	88.9009	14143.6	1378.53	Target 1
4	A4	96	89.2083	13809.6	1246.68	Target 1
4	A4	97	89.5158	13754.5	1123.93	Target 1
4	A4	98	89.8232	12920.4	1005.65	Target 1
4	A4	99	90.1307	13864.6	882.21	Target 1
4	A4	100	90.4381	11062.8	739.708	Target 1
4	A4	101	90.7456	12992.4	568.046	Target 1
4	A4	102	91.053	11663.8	371.071	Target 1
4	A4	103	91.3605	11489.7	171.572	Target 1
4	A4	104	91.6679	12659.7	6.48242	Target 1
4	A4	105	91.9754	12949.9	-86.9639	Target 1
4	A4	106	92.2829	11483.8	-88.1992	Target 1
4	A4	107	92.5903	13870.4	-4.99902	Target 1
4	A4	108	92.8978	11919.3	126.621	Target 1
4	A4	109	93.2052	10478.8	255.325	Target 1
4	A4	110	93.5127	11965.2	334.608	Target 1
4	A4	111	93.8201	10839.6	340.373	Target 1
4	A4	112	94.1276	10733.8	277.464	Target 1
4	A4	113	94.435	10652.1	173.026	Target 1
4	A4	114	94.7425	11774.9	61.6748	Target 1
5	A5	1	60.0003	414355	9250.42	Target 1
5	A5	2	60.3078	412210	9192.49	Target 1
5	A5	3	60.6152	407561	9206.54	Target 1
5	A5	4	60.9227	407779	9318.23	Target 1
5	A5	5	61.2301	405600	9487.77	Target 1
5	A5	6	61.5376	402587	9662.81	Target 1
5	A5	7	61.845	399846	9783.1	Target 1
5	A5	8	62.1525	394595	9788.17	Target 1
5	A5	9	62.4599	389827	9661.48	Target 1
5	A5	10	62.7674	387904	9440.06	Target 1
5	A5	11	63.0748	386275	9152.07	Target 1
5	A5	12	63.3823	382068	8920.35	Target 1
5	A5	13	63.6897	380055	8825.81	Target 1
5	A5	14	63.9972	376755	8884.3	Target 1
5	A5	15	64.3046	377041	9065.86	Target 1
5	A5	16	64.6121	373570	9319.03	Target 1
5	A5	17	64.9195	366236	9555.82	Target 1
5	A5	18	65.227	364410	9782.89	Target 1
5	A5	19	65.5345	364718	10003.1	Target 1
5	A5	20	65.8419	360008	10201	Target 1
5	A5	21	66.1494	354372	10347.4	Target 1
5	A5	22	66.4568	353190	10408.6	Target 1
5	A5	23	66.7643	349197	10367.8	Target 1
5	A5	24	67.0717	342608	10241.3	Target 1
5	A5	25	67.3792	342170	10077.7	Target 1
5	A5	26	67.6866	337955	9938.5	Target 1
5	A5	27	67.9941	335931	9870.8	Target 1
5	A5	28	68.3015	332523	9886.15	Target 1
5	A5	29	68.609	329715	9956.3	Target 1
5	A5	30	68.9164	325423	10026.5	Target 1
5	A5	31	69.2239	322506	10039	Target 1
5	A5	32	69.5313	318153	9956.24	Target 1
5	A5	33	69.8388	314196	9774.91	Target 1
5	A5	34	70.1462	312839	9527.15	Target 1
5	A5	35	70.4537	309161	9242.43	Target 1
5	A5	36	70.7612	304564	8988.05	Target 1
5	A5	37	71.0686	305941	8863.2	Target 1
5	A5	38	71.3761	301770	8897.98	Target 1
5	A5	39	71.6835	298578	9084.64	Target 1
5	A5	40	71.991	294300	9382.36	Target 1
5	A5	41	72.2984	294167	9660.04	Target 1
5	A5	42	72.6059	289231	9916.16	Target 1
5	A5	43	72.9133	285911	10093.9	Target 1
5	A5	44	73.2208	281075	10156.8	Target 1
5	A5	45	73.5282	277748	10102.6	Target 1
5	A5	46	73.8357	273238	9964.61	Target 1
5	A5	47	74.1431	274122	9794.3	Target 1
5	A5	48	74.4506	270133	9636.43	Target 1
5	A5	49	74.758	266129	9513.12	Target 1
5	A5	50	75.0655	262763	9426.27	Target 1
5	A5	51	75.3729	260505	9369.29	Target 1
5	A5	52	75.6804	256808	9339.28	Target 1
5	A5	53	75.9879	255556	9346.11	Target 1
5	A5	54	76.2953	253419	9376.64	Target 1
5	A5	55	76.6028	247225	9398.37	Target 1
5	A5	56	76.9102	244480	9390.11	Target 1
5	A5	57	77.2177	243038	9327.7	Target 1
5	A5	58	77.5251	241047	9217.85	Target 1
5	A5	59	77.8326	235705	9102.35	Target 1
5	A5	60	78.14	234056	9042.16	Target 1
5	A5	61	78.4475	230745	9102.85	Target 1
5	A5	62	78.7549	230682	9333.68	Target 1
5	A5	63	79.0624	227425	9677.43	Target 1
5	A5	64	79.3698	223188	10147.3	Target 1
5	A5	65	79.6773	218588	10724.3	Target 1
5	A5	66	79.9847	215860	11381.9	Target 1
5	A5	67	80.2922	212412	12102.3	Target 1
5	A5	68	80.5996	207659	12868.6	Target 1
5	A5	69	80.9071	204073	13656.7	Target 1
5	A5	70	81.2145	198231	14443.3	Target 1
5	A5	71	81.522	192138	15239.3	Target 1
5	A5	72	81.8295	185034	16135.5	Target 1
5	A5	73	82.1369	180957	17334.8	Target 1
5	A5	74	82.4444	175882	19137.8	Target 1
5	A5	75	82.7518	171265	21866.1	Target 1
5	A5	76	83.0593	165661	25723.2	Target 1
5	A5	77	83.3667	157970	30629.9	Target 1
5	A5	78	83.6742	149192	36099.6	Target 1
5	A5	79	83.9816	133803	41237.6	Target 1
5	A5	80	84.2891	107818	44922.9	Target 1
5	A5	81	84.5965	75483.4	46145.8	Target 1
5	A5	82	84.904	45793.5	44378.5	Target 1
5	A5	83	85.2114	26247.6	39797.7	Target 1
5	A5	84	85.5189	19329.3	33240.1	Target 1
5	A5	85	85.8263	19101.3	25903.9	Target 1
5	A5	86	86.1338	17143.7	18948.5	Target 1
5	A5	87	86.4412	17938.3	13177.2	Target 1
5	A5	88	86.7487	17663.2	8802.1	Target 1
5	A5	89	87.0562	16032.8	5274.51	Target 1
5	A5	90	87.3636	16218.3	3146.62	Target 1
5	A5	91	87.6711	15994.6	1957.56	Target 1
5	A5	92	87.9785	15256	1315.36	Target 1
5	A5	93	88.286	14529.1	952.056	Target 1
5	A5	94	88.5934	14327.8	717.305	Target 1
5	A5	95	88.9009	15271.3	544.357	Target 1
5	A5	96	89.2083	14403	413.273	Target 1
5	A5	97	89.5158	13226.5	323.256	Target 1
5	A5	98	89.8232	14631	275.644	Target 1
5	A5	99	90.1307	14054.3	264.325	Target 1
5	A5	100	90.4381	14136.8	271.773	Target 1
5	A5	101	90.7456	13424.8	272.216	Target 1
5	A5	102	91.053	12190.6	242.534	Target 1
5	A5	103	91.3605	12889.8	175.337	Target 1
5	A5	104	91.6679	13120	84.1885	Target 1
5	A5	105	91.9754	13499.6	-4.30957	Target 1
5	A5	106	92.2829	12489.5	-66.7256	Target 1
5	A5	107	92.5903	12799.5	-96.0967	Target 1
5	A5	108	92.8978	13011	-104.44	Target 1
5	A5	109	93.2052	12626.8	-114.773	Target 1
5	A5	110	93.5127	12056.2	-148.547	Target 1
5	A5	111	93.8201	11938.2	-215.076	Target 1
5	A5	112	94.1276	12564.8	-307.854	Target 1
5	A5	113	94.435	13545.2	-409.307	Target 1
5	A5	114	94.7425	12119.6	-501.152	Target 1
6	A6	1	60.0003	439175	9041.18	Target 1
6	A6	2	60.3078	438145	8955.25	Target 1
6	A6	3	60.6152	433014	8937.05	Target 1
6	A6	4	60.9227	432149	9047.79	Target 1
6	A6	5	61.2301	430797	9310.87	Target 1
6	A6	6	61.5376	429051	9681.97	Target 1
6	A6	7	61.845	426087	10054.8	Target 1
6	A6	8	62.1525	420472	10306.5	Target 1
6	A6	9	62.4599	416425	10358.6	Target 1
6	A6	10	62.7674	411936	10216	Target 1
6	A6	11	63.0748	409542	9960.2	Target 1
6	A6	12	63.3823	405334	9707.64	Target 1
6	A6	13	63.6897	405077	9552.47	Target 1
6	A6	14	63.9972	400831	9532.77	Target 1
6	A6	15	64.3046	399097	9633.41	Target 1
6	A6	16	64.6121	395914	9817.23	Target 1
6	A6	17	64.9195	389397	10056.4	Target 1
6	A6	18	65.227	386830	10340.8	Target 1
6	A6	19	65.5345	387220	10661	Target 1
6	A6	20	65.8419	382950	10984.9	Target 1
6	A6	21	66.1494	375805	11252.8	Target 1
6	A6	22	66.4568	374791	11401	Target 1
6	A6	23	66.7643	370545	11397.7	Target 1
6	A6	24	67.0717	363057	11266.9	Target 1
6	A6	25	67.3792	361717	11081.4	Target 1
6	A6	26	67.6866	358870	10928.5	Target 1
6	A6	27	67.9941	355735	10865.8	Target 1
6	A6	28	68.3015	351771	10894.6	Target 1
6	A6	29	68.609	348918	10962	Target 1
6	A6	30	68.9164	343637	10991.3	Target 1
6	A6	31	69.2239	340078	10921	Target 1
6	A6	32	69.5313	335366	10732.4	Target 1
6	A6	33	69.8388	332701	10454	Target 1
6	A6	34	70.1462	329865	10145.3	Target 1
6	A6	35	70.4537	326516	9870.18	Target 1
6	A6	36	70.7612	323095	9677.55	Target 1
6	A6	37	71.0686	322008	9590.58	Target 1
6	A6	38	71.3761	316426	9609.26	Target 1
6	A6	39	71.6835	314933	9716.95	Target 1
6	A6	40	71.991	310384	9885.29	Target 1
6	A6	41	72.2984	309569	10076.9	Target 1
6	A6	42	72.6059	304050	10251.7	Target 1
6	A6	43	72.9133	300235	10379.5	Target 1
6	A6	44	73.2208	296654	10454	Target 1
6	A6	45	73.5282	294159	10496.7	Target 1
6	A6	46	73.8357	288779	10542.6	Target 1
6	A6	47	74.1431	288838	10615.6	Target 1
6	A6	48	74.4506	285233	10707.9	Target 1
6	A6	49	74.758	279943	10782.5	Target 1
6	A6	50	75.0655	275439	10798	Target 1
6	A6	51	75.3729	271764	10735.7	Target 1
6	A6	52	75.6804	269775	10609	Target 1
6	A6	53	75.9879	266635	10449.6	Target 1
6	A6	54	76.2953	264277	10284.6	Target 1
6	A6	55	76.6028	257576	10125.5	Target 1
6	A6	56	76.9102	255537	9974.49	Target 1
6	A6	57	77.2177	254138	9837.51	Target 1
6	A6	58	77.5251	251193	9731.97	Target 1
6	A6	59	77.8326	245904	9685.92	Target 1
6	A6	60	78.14	245350	9732.08	Target 1
6	A6	61	78.4475	239963	9900.59	Target 1
6	A6	62	78.7549	239649	10211	Target 1
6	A6	63	79.0624	236839	10665.1	Target 1
6	A6	64	79.3698	229388	11248.5	Target 1
6	A6	65	79.6773	228654	11934.8	Target 1
6	A6	66	79.9847	224567	12695.9	Target 1
6	A6	67	80.2922	217564	13508.2	Target 1
6	A6	68	80.5996	215277	14352.9	Target 1
6	A6	69	80.9071	210017	15215.7	Target 1
6	A6	70	81.2145	204826	16096.1	Target 1
6	A6	71	81.522	198268	17031.7	Target 1
6	A6	72	81.8295	191473	18134.1	Target 1
6	A6	73	82.1369	188029	19615.5	Target 1
6	A6	74	82.4444	180385	21782.9	Target 1
6	A6	75	82.7518	175546	24974.4	Target 1
6	A6	76	83.0593	170246	29430	Target 1
6	A6	77	83.3667	161887	35116.6	Target 1
6	A6	78	83.6742	150544	41569.2	Target 1
6	A6	79	83.9816	139524	47842.5	Target 1
6	A6	80	84.2891	114205	52658.5	Target 1
6	A6	81	84.5965	83691	54759.4	Target 1
6	A6	82	84.904	49530.5	53351.6	Target 1
6	A6	83	85.2114	27052.7	48434.1	Target 1
6	A6	84	85.5189	17489.3	40834.5	Target 1
6	A6	85	85.8263	16230	31923.1	Target 1
6	A6	86	86.1338	14653.9	23149	Target 1
6	A6	87	86.4412	13710.2	15621.1	Target 1
6	A6	88	86.7487	15592.3	9897.37	Target 1
6	A6	89	87.0562	14255.1	6004.54	Target 1
6	A6	90	87.3636	13930.7	3642.33	Target 1
6	A6	91	87.6711	12629.1	2360.65	Target 1
6	A6	92	87.9785	12831.5	1733.97	Target 1
6	A6	93	88.286	12738.2	1443.35	Target 1
6	A6	94	88.5934	10530.2	1291.31	Target 1
6	A6	95	88.9009	11573.4	1178.33	Target 1
6	A6	96	89.2083	11108.6	1067.87	Target 1
6	A6	97	89.5158	10373.3	955.839	Target 1
6	A6	98	89.8232	9892.19	849.521	Target 1
6	A6	99	90.1307	9925.13	755.056	Target 1
6	A6	100	90.4381	10880.6	671.289	Target 1
6	A6	101	90.7456	8990.87	589.647	Target 1
6	A6	102	91.053	8573.6	499.562	Target 1
6	A6	103	91.3605	9436.65	396.436	Target 1
6	A6	104	91.6679	9104.57	286.52	Target 1
6	A6	105	91.9754	8711.95	184.603	Target 1
6	A6	106	92.2829	9039.92	105.865	Target 1
6	A6	107	92.5903	9162.7	57.3477	Target 1
6	A6	108	92.8978	9018.22	34.2295	Target 1
6	A6	109	93.2052	8060.42	22.1924	Target 1
6	A6	110	93.5127	9299.45	3.73047	Target 1
6	A6	111	93.8201	8244.19	-34.9697	Target 1
6	A6	112	94.1276	8158.58	-99.3945	Target 1
6	A6	113	94.435	8932.04	-185.757	Target 1
6	A6	114	94.7425	8586.39	-283.767	Target 1
7	A7	1	60.0003	449375	10180.8	Target 1
7	A7	2	60.3078	448210	10098.6	Target 1
7	A7	3	60.6152	442956	10079.7	Target 1
7	A7	4	60.9227	440683	10172.4	Target 1
7	A7	5	61.2301	440437	10392	Target 1
7	A7	6	61.5376	437779	10689.8	Target 1
7	A7	7	61.845	434025	10916.8	Target 1
7	A7	8	62.1525	428675	11042.8	Target 1
7	A7	9	62.4599	424556	11010.6	Target 1
7	A7	10	62.7674	420862	10823.1	Target 1
7	A7	11	63.0748	418021	10508.8	Target 1
7	A7	12	63.3823	412744	10157.1	Target 1
7	A7	13	63.6897	412082	9917.14	Target 1
7	A7	14	63.9972	409389	9847.92	Target 1
7	A7	15	64.3046	407631	9948.04	Target 1
7	A7	16	64.6121	403481	10175	Target 1
7	A7	17	64.9195	397989	10477.9	Target 1
7	A7	18	65.227	396458	10787.6	Target 1
7	A7	19	65.5345	393741	11064.2	Target 1
7	A7	20	65.8419	389517	11322.4	Target 1
7	A7	21	66.1494	385336	11523.5	Target 1
7	A7	22	66.4568	381695	11624.1	Target 1
7	A7	23	66.7643	379811	11600	Target 1
7	A7	24	67.0717	370503	11468.8	Target 1
7	A7	25	67.3792	369094	11294.1	Target 1
7	A7	26	67.6866	365218	11159.9	Target 1
7	A7	27	67.9941	365010	11128.8	Target 1
7	A7	28	68.3015	360898	11208.3	Target 1
7	A7	29	68.609	355906	11347.3	Target 1
7	A7	30	68.9164	351052	11463.5	Target 1
7	A7	31	69.2239	348809	11484.9	Target 1
7	A7	32	69.5313	342664	11378.7	Target 1
7	A7	33	69.8388	339781	11159.8	Target 1
7	A7	34	70.1462	337074	10878.7	Target 1
7	A7	35	70.4537	332910	10580.3	Target 1
7	A7	36	70.7612	329537	10300	Target 1
7	A7	37	71.0686	329311	10132.3	Target 1
7	A7	38	71.3761	323964	10082.7	Target 1
7	A7	39	71.6835	321365	10131.8	Target 1
7	A7	40	71.991	316508	10250.5	Target 1
7	A7	41	72.2984	315870	10411.3	Target 1
7	A7	42	72.6059	310769	10589.1	Target 1
7	A7	43	72.9133	308262	10740.6	Target 1
7	A7	44	73.2208	304509	10849.1	Target 1
7	A7	45	73.5282	299802	10920.5	Target 1
7	A7	46	73.8357	295285	10954.7	Target 1
7	A7	47	74.1431	295022	10960.1	Target 1
7	A7	48	74.4506	291968	10945.2	Target 1
7	A7	49	74.758	285242	10911.8	Target 1
7	A7	50	75.0655	283011	10856.6	Target 1
7	A7	51	75.3729	279854	10777.2	Target 1
7	A7	52	75.6804	276914	10675.5	Target 1
7	A7	53	75.9879	273169	10526.2	Target 1
7	A7	54	76.2953	271236	10364.7	Target 1
7	A7	55	76.6028	264496	10207.4	Target 1
7	A7	56	76.9102	262863	10077.4	Target 1
7	A7	57	77.2177	262139	9999.44	Target 1
7	A7	58	77.5251	259258	9988.95	Target 1
7	A7	59	77.8326	254773	10046.7	Target 1
7	A7	60	78.14	251040	10167.2	Target 1
7	A7	61	78.4475	247091	10353.1	Target 1
7	A7	62	78.7549	246671	10619.3	Target 1
7	A7	63	79.0624	243539	10919	Target 1
7	A7	64	79.3698	238486	11294.5	Target 1
7	A7	65	79.6773	234598	11758.6	Target 1
7	A7	66	79.9847	230652	12313.8	Target 1
7	A7	67	80.2922	226824	12966.7	Target 1
7	A7	68	80.5996	223253	13720.3	Target 1
7	A7	69	80.9071	218587	14562.8	Target 1
7	A7	70	81.2145	214095	15467.5	Target 1
7	A7	71	81.522	205227	16417.5	Target 1
7	A7	72	81.8295	200291	17450.5	Target 1
7	A7	73	82.1369	194901	18702.4	Target 1
7	A7	74	82.4444	186865	20421	Target 1
7	A7	75	82.7518	183018	22925.3	Target 1
7	A7	76	83.0593	175474	26494.4	Target 1
7	A7	77	83.3667	168727	31200.8	Target 1
7	A7	78	83.6742	160674	36740.2	Target 1
7	A7	79	83.9816	148010	42352.3	Target 1
7	A7	80	84.2891	124671	46924.1	Target 1
7	A7	81	84.5965	89924.2	49296.6	Target 1
7	A7	82	84.904	55100	48673.4	Target 1
7	A7	83	85.2114	30586	44940.5	Target 1
7	A7	84	85.5189	18894.3	38729.1	Target 1
7	A7	85	85.8263	15716.4	31184.8	Target 1
7	A7	86	86.1338	14006.9	23567.9	Target 1
7	A7	87	86.4412	13687.2	16879.2	Target 1
7	A7	88	86.7487	14277.5	11658.8	Target 1
7	A7	89	87.0562	13348.1	7282	Target 1
7	A7	90	87.3636	12619.6	4321.86	Target 1
7	A7	91	87.6711	11747.7	2589.52	Target 1
7	A7	92	87.9785	11889.3	1651.89	Target 1
7	A7	93	88.286	11541.8	1182.36	Target 1
7	A7	94	88.5934	12381.1	970.597	Target 1
7	A7	95	88.9009	10680.5	890.358	Target 1
7	A7	96	89.2083	10330.4	862.904	Target 1
7	A7	97	89.5158	10187	836.087	Target 1
7	A7	98	89.8232	10226.8	779.235	Target 1
7	A7	99	90.1307	8401.83	683.761	Target 1
7	A7	100	90.4381	9997.17	560.812	Target 1
7	A7	101	90.7456	8617.48	433.774	Target 1
7	A7	102	91.053	9641.57	328.271	Target 1
7	A7	103	91.3605	8518.96	263.374	Target 1
7	A7	104	91.6679	8772.66	245.789	Target 1
7	A7	105	91.9754	9184.49	266.965	Target 1
7	A7	106	92.2829	8365.47	303.14	Target 1
7	A7	107	92.5903	8101.2	320.124	Target 1
7	A7	108	92.8978	7789.15	284.791	Target 1
7	A7	109	93.2052	6622.57	180.788	Target 1
7	A7	110	93.5127	7097.4	19.8994	Target 1
7	A7	111	93.8201	8742.63	-160.546	Target 1
7	A7	112	94.1276	8200.14	-315.654	Target 1
7	A7	113	94.435	7826.36	-415.898	Target 1
7	A7	114	94.7425	8123.61	-459.935	Target 1
8	A8	1	60.0003	376596	8426.97	Target 1
8	A8	2	60.3078	374975	8309.95	Target 1
8	A8	3	60.6152	370685	8251.1	Target 1
8	A8	4	60.9227	369984	8293.06	Target 1
8	A8	5	61.2301	368977	8447.66	Target 1
8	A8	6	61.5376	366422	8666.76	Target 1
8	A8	7	61.845	363460	8856.54	Target 1
8	A8	8	62.1525	359154	8962.29	Target 1
8	A8	9	62.4599	355659	8933.98	Target 1
8	A8	10	62.7674	352993	8771.95	Target 1
8	A8	11	63.0748	349890	8511.52	Target 1
8	A8	12	63.3823	345939	8213.89	Target 1
8	A8	13	63.6897	345636	7989.5	Target 1
8	A8	14	63.9972	342748	7890.23	Target 1
8	A8	15	64.3046	340628	7928.83	Target 1
8	A8	16	64.6121	338767	8090.45	Target 1
8	A8	17	64.9195	333438	8348.71	Target 1
8	A8	18	65.227	332254	8664.78	Target 1
8	A8	19	65.5345	330932	8969.48	Target 1
8	A8	20	65.8419	327263	9256.38	Target 1
8	A8	21	66.1494	321718	9472.84	Target 1
8	A8	22	66.4568	321057	9573.4	Target 1
8	A8	23	66.7643	317501	9542.25	Target 1
8	A8	24	67.0717	310162	9406.88	Target 1
8	A8	25	67.3792	310208	9231.18	Target 1
8	A8	26	67.6866	306292	9086.18	Target 1
8	A8	27	67.9941	305378	9014.55	Target 1
8	A8	28	68.3015	302893	9010.79	Target 1
8	A8	29	68.609	298242	9030.65	Target 1
8	A8	30	68.9164	293269	9021.57	Target 1
8	A8	31	69.2239	292132	8952.37	Target 1
8	A8	32	69.5313	288701	8823.82	Target 1
8	A8	33	69.8388	286647	8659.27	Target 1
8	A8	34	70.1462	282896	8468.55	Target 1
8	A8	35	70.4537	280887	8294.46	Target 1
8	A8	36	70.7612	277198	8173.66	Target 1
8	A8	37	71.0686	276478	8132.54	Target 1
8	A8	38	71.3761	272449	8190.66	Target 1
8	A8	39	71.6835	270216	8348.29	Target 1
8	A8	40	71.991	268097	8574.19	Target 1
8	A8	41	72.2984	266495	8778.42	Target 1
8	A8	42	72.6059	260976	8921.42	Target 1
8	A8	43	72.9133	256786	8967.08	Target 1
8	A8	44	73.2208	254203	8918.54	Target 1
8	A8	45	73.5282	252571	8823.3	Target 1
8	A8	46	73.8357	248945	8746.51	Target 1
8	A8	47	74.1431	248739	8732.7	Target 1
8	A8	48	74.4506	245036	8780.96	Target 1
8	A8	49	74.758	241271	8849.02	Target 1
8	A8	50	75.0655	237579	8881.03	Target 1
8	A8	51	75.3729	234960	8838.95	Target 1
8	A8	52	75.6804	231638	8717.77	Target 1
8	A8	53	75.9879	230182	8528.91	Target 1
8	A8	54	76.2953	227862	8297.49	Target 1
8	A8	55	76.6028	222877	8082.27	Target 1
8	A8	56	76.9102	221148	7918.36	Target 1
8	A8	57	77.2177	220508	7833.74	Target 1
8	A8	58	77.5251	217912	7845.83	Target 1
8	A8	59	77.8326	215150	7957.2	Target 1
8	A8	60	78.14	212212	8156.33	Target 1
8	A8	61	78.4475	208638	8424.38	Target 1
8	A8	62	78.7549	208656	8725.33	Target 1
8	A8	63	79.0624	204155	9038.59	Target 1
8	A8	64	79.3698	199959	9395.77	Target 1
8	A8	65	79.6773	197683	9813.09	Target 1
8	A8	66	79.9847	195188	10312.3	Target 1
8	A8	67	80.2922	191066	10910.7	Target 1
8	A8	68	80.5996	187871	11610.3	Target 1
8	A8	69	80.9071	182739	12394.7	Target 1
8	A8	70	81.2145	180057	13240.1	Target 1
8	A8	71	81.522	173302	14142	Target 1
8	A8	72	81.8295	168216	15152.3	Target 1
8	A8	73	82.1369	162882	16408.1	Target 1
8	A8	74	82.4444	156834	18133.4	Target 1
8	A8	75	82.7518	153724	20589.2	Target 1
8	A8	76	83.0593	147431	23965.3	Target 1
8	A8	77	83.3667	139850	28234.5	Target 1
8	A8	78	83.6742	133334	33025	Target 1
8	A8	79	83.9816	119735	37593	Target 1
8	A8	80	84.2891	98746	40957.4	Target 1
8	A8	81	84.5965	71159.7	42191.8	Target 1
8	A8	82	84.904	44329.1	40765	Target 1
8	A8	83	85.2114	25226.9	36768.8	Target 1
8	A8	84	85.5189	19781.6	30905.4	Target 1
8	A8	85	85.8263	19111	24235.8	Target 1
8	A8	86	86.1338	16768.2	17816.6	Target 1
8	A8	87	86.4412	16163.5	12403.3	Target 1
8	A8	88	86.7487	16839.6	8281.15	Target 1
8	A8	89	87.0562	15887.2	5046.4	Target 1
8	A8	90	87.3636	15190.5	3035.02	Target 1
8	A8	91	87.6711	14350.3	1879.23	Target 1
8	A8	92	87.9785	15119.5	1256.84	Target 1
8	A8	93	88.286	14516.6	935.327	Target 1
8	A8	94	88.5934	13551	764.292	Target 1
8	A8	95	88.9009	13937.7	648.932	Target 1
8	A8	96	89.2083	13789.1	528.777	Target 1
8	A8	97	89.5158	11883.5	370.763	Target 1
8	A8	98	89.8232	12317.8	170.975	Target 1
8	A8	99	90.1307	12859.4	-46.5557	Target 1
8	A8	100	90.4381	13589.8	-241.297	Target 1
8	A8	101	90.7456	13204.9	-374.783	Target 1
8	A8	102	91.053	12658.5	-426.303	Target 1
8	A8	103	91.3605	13714.3	-398.214	Target 1
8	A8	104	91.6679	13136	-311.498	Target 1
8	A8	105	91.9754	13228.3	-197.416	Target 1
8	A8	106	92.2829	12615.1	-89.5645	Target 1
8	A8	107	92.5903	12359.5	-16.6592	Target 1
8	A8	108	92.8978	12468.9	4.65039	Target 1
8	A8	109	93.2052	11761.7	-24.7178	Target 1
8	A8	110	93.5127	12048.8	-86.1025	Target 1
8	A8	111	93.8201	12286.7	-150.431	Target 1
8	A8	112	94.1276	13113.1	-190.838	Target 1
8	A8	113	94.435	11439.2	-194.175	Target 1
8	A8	114	94.7425	12203.4	-164.802	Target 1
9	A9	1	60.0003	391263	8611.72	Target 1
9	A9	2	60.3078	390723	8647.67	Target 1
9	A9	3	60.6152	386692	8758.51	Target 1
9	A9	4	60.9227	385506	8951.96	Target 1
9	A9	5	61.2301	383749	9202.28	Target 1
9	A9	6	61.5376	380422	9391.01	Target 1
9	A9	7	61.845	377259	9522.12	Target 1
9	A9	8	62.1525	373896	9544.2	Target 1
9	A9	9	62.4599	369507	9437.51	Target 1
9	A9	10	62.7674	366656	9228.22	Target 1
9	A9	11	63.0748	363885	8910.23	Target 1
9	A9	12	63.3823	360254	8648.21	Target 1
9	A9	13	63.6897	359206	8549.68	Target 1
9	A9	14	63.9972	356938	8654.25	Target 1
9	A9	15	64.3046	355665	8934.7	Target 1
9	A9	16	64.6121	352275	9284.27	Target 1
9	A9	17	64.9195	346927	9576.69	Target 1
9	A9	18	65.227	344082	9829.69	Target 1
9	A9	19	65.5345	343257	10017.8	Target 1
9	A9	20	65.8419	337793	10133.2	Target 1
9	A9	21	66.1494	332999	10175.7	Target 1
9	A9	22	66.4568	332497	10146.9	Target 1
9	A9	23	66.7643	329580	10054.7	Target 1
9	A9	24	67.0717	321827	9920.68	Target 1
9	A9	25	67.3792	321287	9780.71	Target 1
9	A9	26	67.6866	317697	9673.28	Target 1
9	A9	27	67.9941	316580	9620.61	Target 1
9	A9	28	68.3015	312713	9616.94	Target 1
9	A9	29	68.609	309001	9633.9	Target 1
9	A9	30	68.9164	304399	9639.16	Target 1
9	A9	31	69.2239	302877	9614.17	Target 1
9	A9	32	69.5313	298486	9557.6	Target 1
9	A9	33	69.8388	296478	9476.98	Target 1
9	A9	34	70.1462	294700	9379.06	Target 1
9	A9	35	70.4537	289848	9269.51	Target 1
9	A9	36	70.7612	284982	9148.19	Target 1
9	A9	37	71.0686	285825	9031.87	Target 1
9	A9	38	71.3761	281563	8984.34	Target 1
9	A9	39	71.6835	279299	9031.17	Target 1
9	A9	40	71.991	276332	9168.5	Target 1
9	A9	41	72.2984	273455	9316.72	Target 1
9	A9	42	72.6059	270068	9454.05	Target 1
9	A9	43	72.9133	266964	9543.3	Target 1
9	A9	44	73.2208	263249	9556.54	Target 1
9	A9	45	73.5282	259529	9492.22	Target 1
9	A9	46	73.8357	256191	9373.49	Target 1
9	A9	47	74.1431	255235	9236.23	Target 1
9	A9	48	74.4506	253096	9083.75	Target 1
9	A9	49	74.758	248120	8957.69	Target 1
9	A9	50	75.0655	246286	8874.29	Target 1
9	A9	51	75.3729	243259	8822.62	Target 1
9	A9	52	75.6804	240886	8787.81	Target 1
9	A9	53	75.9879	238836	8755.8	Target 1
9	A9	54	76.2953	235469	8717.52	Target 1
9	A9	55	76.6028	230272	8673.04	Target 1
9	A9	56	76.9102	229421	8632.9	Target 1
9	A9	57	77.2177	228753	8611.67	Target 1
9	A9	58	77.5251	225680	8618.89	Target 1
9	A9	59	77.8326	220575	8657.82	Target 1
9	A9	60	78.14	219415	8735.47	Target 1
9	A9	61	78.4475	215059	8873.53	Target 1
9	A9	62	78.7549	215014	9106.75	Target 1
9	A9	63	79.0624	212130	9397.22	Target 1
9	A9	64	79.3698	207956	9770.05	Target 1
9	A9	65	79.6773	204764	10241.3	Target 1
9	A9	66	79.9847	201602	10794	Target 1
9	A9	67	80.2922	197205	11409.2	Target 1
9	A9	68	80.5996	194200	12068.2	Target 1
9	A9	69	80.9071	189552	12754	Target 1
9	A9	70	81.2145	185016	13457.8	Target 1
9	A9	71	81.522	179376	14201.3	Target 1
9	A9	72	81.8295	173012	15066.8	Target 1
9	A9	73	82.1369	169361	16223.1	Target 1
9	A9	74	82.4444	163608	17920.5	Target 1
9	A9	75	82.7518	158856	20436.3	Target 1
9	A9	76	83.0593	153197	23962.1	Target 1
9	A9	77	83.3667	146950	28453.2	Target 1
9	A9	78	83.6742	137923	33498.1	Target 1
9	A9	79	83.9816	124476	38294.4	Target 1
9	A9	80	84.2891	101223	41799.2	Target 1
9	A9	81	84.5965	68062.1	43044.1	Target 1
9	A9	82	84.904	37430.1	41498.5	Target 1
9	A9	83	85.2114	19262.3	37299.7	Target 1
9	A9	84	85.5189	14669.4	31222.7	Target 1
9	A9	85	85.8263	12676.6	24398.1	Target 1
9	A9	86	86.1338	11666.1	17926.2	Target 1
9	A9	87	86.4412	12025.5	12570.3	Target 1
9	A9	88	86.7487	12548	8447.99	Target 1
9	A9	89	87.0562	10453.6	4973.42	Target 1
9	A9	90	87.3636	11297.2	2921.87	Target 1
9	A9	91	87.6711	9591.88	1817.84	Target 1
9	A9	92	87.9785	9567.1	1254.49	Target 1
9	A9	93	88.286	9445.46	950.52	Target 1
9	A9	94	88.5934	8898.59	745.061	Target 1
9	A9	95	88.9009	7764.71	565.473	Target 1
9	A9	96	89.2083	7809	391.88	Target 1
9	A9	97	89.5158	8609.32	228.051	Target 1
9	A9	98	89.8232	8843.41	81.3154	Target 1
9	A9	99	90.1307	6590.34	-46.9092	Target 1
9	A9	100	90.4381	7282.6	-160.496	Target 1
9	A9	101	90.7456	7821.3	-263.363	Target 1
9	A9	102	91.053	7952.78	-356.639	Target 1
9	A9	103	91.3605	7437.14	-440.069	Target 1
9	A9	104	91.6679	7091.77	-513.126	Target 1
9	A9	105	91.9754	6908.51	-572.613	Target 1
9	A9	106	92.2829	7900.57	-610.544	Target 1
9	A9	107	92.5903	7817.4	-618.596	Target 1
9	A9	108	92.8978	8044.93	-598.55	Target 1
9	A9	109	93.2052	7372.38	-569.134	Target 1
9	A9	110	93.5127	6663.94	-560.039	Target 1
9	A9	111	93.8201	7054.91	-594.881	Target 1
9	A9	112	94.1276	7210.01	-675.622	Target 1
9	A9	113	94.435	7608.02	-780.948	Target 1
9	A9	114	94.7425	8341.19	-879.737	Target 1
10	A10	1	60.0003	364651	8492.65	Target 1
10	A10	2	60.3078	361970	8439.5	Target 1
10	A10	3	60.6152	357872	8442.58	Target 1
10	A10	4	60.9227	357989	8527.16	Target 1
10	A10	5	61.2301	356449	8675.09	Target 1
10	A10	6	61.5376	353086	8847.67	Target 1
10	A10	7	61.845	350317	8977.5	Target 1
10	A10	8	62.1525	346265	9001.08	Target 1
10	A10	9	62.4599	342484	8892.13	Target 1
10	A10	10	62.7674	339556	8674.99	Target 1
10	A10	11	63.0748	337990	8401.52	Target 1
10	A10	12	63.3823	333861	8152.9	Target 1
10	A10	13	63.6897	332837	8011.17	Target 1
10	A10	14	63.9972	330301	8007.76	Target 1
10	A10	15	64.3046	327759	8133.67	Target 1
10	A10	16	64.6121	327206	8352.25	Target 1
10	A10	17	64.9195	320890	8612.8	Target 1
10	A10	18	65.227	318957	8867.18	Target 1
10	A10	19	65.5345	317790	9105.63	Target 1
10	A10	20	65.8419	313585	9299.61	Target 1
10	A10	21	66.1494	309643	9414.04	Target 1
10	A10	22	66.4568	308521	9417.11	Target 1
10	A10	23	66.7643	304973	9302.96	Target 1
10	A10	24	67.0717	297043	9110.46	Target 1
10	A10	25	67.3792	297774	8917.97	Target 1
10	A10	26	67.6866	294885	8809.29	Target 1
10	A10	27	67.9941	294088	8829.51	Target 1
10	A10	28	68.3015	291261	8959.29	Target 1
10	A10	29	68.609	285892	9125.79	Target 1
10	A10	30	68.9164	282559	9240.46	Target 1
10	A10	31	69.2239	280562	9240.2	Target 1
10	A10	32	69.5313	276417	9109.63	Target 1
10	A10	33	69.8388	272945	8880.05	Target 1
10	A10	34	70.1462	271182	8612.94	Target 1
10	A10	35	70.4537	268639	8360.62	Target 1
10	A10	36	70.7612	264840	8194.82	Target 1
10	A10	37	71.0686	265430	8147.86	Target 1
10	A10	38	71.3761	261312	8205.45	Target 1
10	A10	39	71.6835	257642	8322.56	Target 1
10	A10	40	71.991	256131	8444.17	Target 1
10	A10	41	72.2984	252273	8528.04	Target 1
10	A10	42	72.6059	248915	8557.87	Target 1
10	A10	43	72.9133	247254	8550.59	Target 1
10	A10	44	73.2208	243855	8534.14	Target 1
10	A10	45	73.5282	241513	8537.28	Target 1
10	A10	46	73.8357	238815	8571.62	Target 1
10	A10	47	74.1431	236651	8628.21	Target 1
10	A10	48	74.4506	233627	8683.01	Target 1
10	A10	49	74.758	229797	8707.31	Target 1
10	A10	50	75.0655	226867	8681.85	Target 1
10	A10	51	75.3729	225634	8604.76	Target 1
10	A10	52	75.6804	221033	8484.8	Target 1
10	A10	53	75.9879	219488	8341.77	Target 1
10	A10	54	76.2953	217460	8205.8	Target 1
10	A10	55	76.6028	213339	8096.09	Target 1
10	A10	56	76.9102	211151	8025.68	Target 1
10	A10	57	77.2177	209855	8001.31	Target 1
10	A10	58	77.5251	207679	8023.99	Target 1
10	A10	59	77.8326	204315	8092.52	Target 1
10	A10	60	78.14	201122	8209.79	Target 1
10	A10	61	78.4475	198507	8386.91	Target 1
10	A10	62	78.7549	197864	8631.38	Target 1
10	A10	63	79.0624	194368	8942.58	Target 1
10	A10	64	79.3698	190631	9337.31	Target 1
10	A10	65	79.6773	188487	9812.19	Target 1
10	A10	66	79.9847	183470	10364.8	Target 1
10	A10	67	80.2922	180754	10995.3	Target 1
10	A10	68	80.5996	178303	11700	Target 1
10	A10	69	80.9071	174295	12464.9	Target 1
10	A10	70	81.2145	168868	13275.6	Target 1
10	A10	71	81.522	163241	14150.7	Target 1
10	A10	72	81.8295	158210	15186.1	Target 1
10	A10	73	82.1369	153777	16582.7	Target 1
10	A10	74	82.4444	149041	18627.4	Target 1
10	A10	75	82.7518	145008	21611.1	Target 1
10	A10	76	83.0593	139451	25688.4	Target 1
10	A10	77	83.3667	131810	30717.5	Target 1
10	A10	78	83.6742	122928	36146.7	Target 1
10	A10	79	83.9816	109212	41035.1	Target 1
10	A10	80	84.2891	84427.8	44257.3	Target 1
10	A10	81	84.5965	54545.4	44860.2	Target 1
10	A10	82	84.904	28371.9	42429	Target 1
10	A10	83	85.2114	13906.9	37279.9	Target 1
10	A10	84	85.5189	10382.2	30365.6	Target 1
10	A10	85	85.8263	10529.8	22934.3	Target 1
10	A10	86	86.1338	8814.87	16114.2	Target 1
10	A10	87	86.4412	10052	10619.4	Target 1
10	A10	88	86.7487	8898.15	6491.32	Target 1
10	A10	89	87.0562	8640.79	3694.84	Target 1
10	A10	90	87.3636	8170.66	2067.09	Target 1
10	A10	91	87.6711	7923.29	1224.51	Target 1
10	A10	92	87.9785	8829.34	860.031	Target 1
10	A10	93	88.286	8985.11	756.832	Target 1
10	A10	94	88.5934	6870.26	764.606	Target 1
10	A10	95	88.9009	6500.13	778.271	Target 1
10	A10	96	89.2083	6754.92	734.156	Target 1
10	A10	97	89.5158	5415.62	614.862	Target 1
10	A10	98	89.8232	5858.62	446.189	Target 1
10	A10	99	90.1307	6706.44	278.299	Target 1
10	A10	100	90.4381	6095.71	157.381	Target 1
10	A10	101	90.7456	6747.57	102.271	Target 1
10	A10	102	91.053	5810.28	97.8203	Target 1
10	A10	103	91.3605	5269.63	106.619	Target 1
10	A10	104	91.6679	5469.26	90.1543	Target 1
10	A10	105	91.9754	5605.5	26.6768	Target 1
10	A10	106	92.2829	4769.13	-82.4375	Target 1
10	A10	107	92.5903	5779.14	-217.634	Target 1
10	A10	108	92.8978	5927.02	-351.428	Target 1
10	A10	109	93.2052	4874.35	-458.11	Target 1
10	A10	110	93.5127	6180.13	-520.753	Target 1
10	A10	111	93.8201	6907.23	-535.803	Target 1
10	A10	112	94.1276	5577.7	-514.696	Target 1
10	A10	113	94.435	6157.17	-480.379	Target 1
10	A10	114	94.7425	5228.42	-458.155	Target 1
13	B1	1	60.0003	417039	9368	Target 1
13	B1	2	60.3078	415292	9385.97	Target 1
13	B1	3	60.6152	409499	9400.74	Target 1
13	B1	4	60.9227	408559	9417.85	Target 1
13	B1	5	61.2301	406713	9444.22	Target 1
13	B1	6	61.5376	404181	9482.56	Target 1
13	B1	7	61.845	399461	9518.87	Target 1
13	B1	8	62.1525	397857	9528.94	Target 1
13	B1	9	62.4599	393557	9490.38	Target 1
13	B1	10	62.7674	391529	9392.94	Target 1
13	B1	11	63.0748	388260	9228.07	Target 1
13	B1	12	63.3823	382853	9065.88	Target 1
13	B1	13	63.6897	383293	8963.19	Target 1
13	B1	14	63.9972	378657	8958.7	Target 1
13	B1	15	64.3046	378789	9058.04	Target 1
13	B1	16	64.6121	375204	9237.39	Target 1
13	B1	17	64.9195	369024	9451.6	Target 1
13	B1	18	65.227	367690	9641.74	Target 1
13	B1	19	65.5345	366763	9824.33	Target 1
13	B1	20	65.8419	360820	9977.16	Target 1
13	B1	21	66.1494	358562	10072.6	Target 1
13	B1	22	66.4568	356071	10089.4	Target 1
13	B1	23	66.7643	351420	10030.6	Target 1
13	B1	24	67.0717	345599	9934.19	Target 1
13	B1	25	67.3792	345478	9861.39	Target 1
13	B1	26	67.6866	342618	9866.52	Target 1
13	B1	27	67.9941	340252	9966.17	Target 1
13	B1	28	68.3015	336367	10128.5	Target 1
13	B1	29	68.609	332084	10288.1	Target 1
13	B1	30	68.9164	328668	10375.9	Target 1
13	B1	31	69.2239	324269	10346.6	Target 1
13	B1	32	69.5313	321736	10190.8	Target 1
13	B1	33	69.8388	317841	9932.54	Target 1
13	B1	34	70.1462	314670	9620.45	Target 1
13	B1	35	70.4537	311928	9290.75	Target 1
13	B1	36	70.7612	309034	8994.6	Target 1
13	B1	37	71.0686	307749	8850.75	Target 1
13	B1	38	71.3761	304024	8891.82	Target 1
13	B1	39	71.6835	302459	9107.12	Target 1
13	B1	40	71.991	298401	9434.55	Target 1
13	B1	41	72.2984	297318	9720.88	Target 1
13	B1	42	72.6059	290944	9950.67	Target 1
13	B1	43	72.9133	288298	10062.7	Target 1
13	B1	44	73.2208	284414	10034.6	Target 1
13	B1	45	73.5282	281328	9890.06	Target 1
13	B1	46	73.8357	276978	9688.27	Target 1
13	B1	47	74.1431	277219	9497.54	Target 1
13	B1	48	74.4506	273088	9354.98	Target 1
13	B1	49	74.758	271216	9281.02	Target 1
13	B1	50	75.0655	267903	9271.21	Target 1
13	B1	51	75.3729	263045	9280.27	Target 1
13	B1	52	75.6804	262216	9273.79	Target 1
13	B1	53	75.9879	257654	9244.3	Target 1
13	B1	54	76.2953	256006	9209.19	Target 1
13	B1	55	76.6028	253159	9193.8	Target 1
13	B1	56	76.9102	248403	9213.17	Target 1
13	B1	57	77.2177	249255	9263	Target 1
13	B1	58	77.5251	245064	9325.31	Target 1
13	B1	59	77.8326	239414	9386.12	Target 1
13	B1	60	78.14	238840	9444.47	Target 1
13	B1	61	78.4475	234417	9529.55	Target 1
13	B1	62	78.7549	234175	9685.16	Target 1
13	B1	63	79.0624	230761	9944.49	Target 1
13	B1	64	79.3698	225205	10324.2	Target 1
13	B1	65	79.6773	224564	10823.9	Target 1
13	B1	66	79.9847	219125	11433.1	Target 1
13	B1	67	80.2922	215504	12136.6	Target 1
13	B1	68	80.5996	212819	12916.1	Target 1
13	B1	69	80.9071	206077	13754.7	Target 1
13	B1	70	81.2145	203519	14652.7	Target 1
13	B1	71	81.522	195261	15659	Target 1
13	B1	72	81.8295	190230	16904.9	Target 1
13	B1	73	82.1369	185410	18618	Target 1
13	B1	74	82.4444	178997	21086.4	Target 1
13	B1	75	82.7518	175215	24559.9	Target 1
13	B1	76	83.0593	167956	29099	Target 1
13	B1	77	83.3667	158884	34424	Target 1
13	B1	78	83.6742	146638	39841.2	Target 1
13	B1	79	83.9816	127519	44327.6	Target 1
13	B1	80	84.2891	96906.4	46793.4	Target 1
13	B1	81	84.5965	65516.1	46449	Target 1
13	B1	82	84.904	41019.7	43118.7	Target 1
13	B1	83	85.2114	28264.6	37338.8	Target 1
13	B1	84	85.5189	24050.2	30179.4	Target 1
13	B1	85	85.8263	23475.9	22873.6	Target 1
13	B1	86	86.1338	24154.5	16432.2	Target 1
13	B1	87	86.4412	21815.4	11411.7	Target 1
13	B1	88	86.7487	22674.6	7497.65	Target 1
13	B1	89	87.0562	19107	4650.02	Target 1
13	B1	90	87.3636	20798.7	2923.32	Target 1
13	B1	91	87.6711	18355.1	1882.9	Target 1
13	B1	92	87.9785	19741.8	1223.13	Target 1
13	B1	93	88.286	18854.8	769.402	Target 1
13	B1	94	88.5934	19086	435.438	Target 1
13	B1	95	88.9009	17805.2	179.252	Target 1
13	B1	96	89.2083	19358.3	-21.0781	Target 1
13	B1	97	89.5158	17721.6	-173.718	Target 1
13	B1	98	89.8232	17487.9	-274.817	Target 1
13	B1	99	90.1307	19592.2	-316.528	Target 1
13	B1	100	90.4381	19177.7	-300.537	Target 1
13	B1	101	90.7456	17640.3	-246.816	Target 1
13	B1	102	91.053	17903.5	-188.484	Target 1
13	B1	103	91.3605	16979.7	-155.389	Target 1
13	B1	104	91.6679	17550.3	-159.68	Target 1
13	B1	105	91.9754	19101.8	-194.385	Target 1
13	B1	106	92.2829	16587.5	-243.338	Target 1
13	B1	107	92.5903	16675.8	-291.516	Target 1
13	B1	108	92.8978	17711.7	-328.073	Target 1
13	B1	109	93.2052	17812.8	-344.361	Target 1
13	B1	110	93.5127	16548.7	-333.599	Target 1
13	B1	111	93.8201	17584	-294.348	Target 1
13	B1	112	94.1276	16924.8	-233.672	Target 1
13	B1	113	94.435	16919.3	-165.668	Target 1
13	B1	114	94.7425	16148.5	-105.486	Target 1
14	B2	1	60.0003	411552	8703.23	Target 1
14	B2	2	60.3078	413722	8777.75	Target 1
14	B2	3	60.6152	410013	8953.13	Target 1
14	B2	4	60.9227	407706	9210.64	Target 1
14	B2	5	61.2301	404469	9492.11	Target 1
14	B2	6	61.5376	402327	9704.58	Target 1
14	B2	7	61.845	398223	9814.42	Target 1
14	B2	8	62.1525	393919	9781.74	Target 1
14	B2	9	62.4599	390796	9607.44	Target 1
14	B2	10	62.7674	387909	9322.13	Target 1
14	B2	11	63.0748	383814	9000.92	Target 1
14	B2	12	63.3823	381145	8769.49	Target 1
14	B2	13	63.6897	379713	8704.5	Target 1
14	B2	14	63.9972	377260	8825.22	Target 1
14	B2	15	64.3046	375815	9089.18	Target 1
14	B2	16	64.6121	372258	9416.82	Target 1
14	B2	17	64.9195	366110	9696.54	Target 1
14	B2	18	65.227	363790	9919.78	Target 1
14	B2	19	65.5345	362088	10082.5	Target 1
14	B2	20	65.8419	357930	10192.7	Target 1
14	B2	21	66.1494	352544	10256.6	Target 1
14	B2	22	66.4568	352084	10274	Target 1
14	B2	23	66.7643	348693	10248.4	Target 1
14	B2	24	67.0717	341639	10202	Target 1
14	B2	25	67.3792	339305	10175.5	Target 1
14	B2	26	67.6866	336848	10207.5	Target 1
14	B2	27	67.9941	335899	10303.8	Target 1
14	B2	28	68.3015	331786	10422.9	Target 1
14	B2	29	68.609	325797	10493.1	Target 1
14	B2	30	68.9164	321146	10451.8	Target 1
14	B2	31	69.2239	318842	10280.2	Target 1
14	B2	32	69.5313	314846	10010	Target 1
14	B2	33	69.8388	312340	9701.58	Target 1
14	B2	34	70.1462	309842	9408.26	Target 1
14	B2	35	70.4537	307007	9148.74	Target 1
14	B2	36	70.7612	302444	8980.92	Target 1
14	B2	37	71.0686	301241	8916.3	Target 1
14	B2	38	71.3761	297794	8960.36	Target 1
14	B2	39	71.6835	295414	9106.46	Target 1
14	B2	40	71.991	291685	9324.49	Target 1
14	B2	41	72.2984	290863	9544.93	Target 1
14	B2	42	72.6059	285089	9703.39	Target 1
14	B2	43	72.9133	280174	9771.61	Target 1
14	B2	44	73.2208	278565	9743.25	Target 1
14	B2	45	73.5282	275028	9653.63	Target 1
14	B2	46	73.8357	271493	9559.35	Target 1
14	B2	47	74.1431	269767	9504.96	Target 1
14	B2	48	74.4506	269238	9497.31	Target 1
14	B2	49	74.758	262009	9504.91	Target 1
14	B2	50	75.0655	259855	9481.23	Target 1
14	B2	51	75.3729	255786	9386.93	Target 1
14	B2	52	75.6804	253820	9220.41	Target 1
14	B2	53	75.9879	251417	9022.8	Target 1
14	B2	54	76.2953	248117	8845.15	Target 1
14	B2	55	76.6028	244638	8730.38	Target 1
14	B2	56	76.9102	242225	8698.28	Target 1
14	B2	57	77.2177	241318	8741.03	Target 1
14	B2	58	77.5251	238473	8829.83	Target 1
14	B2	59	77.8326	233289	8932.72	Target 1
14	B2	60	78.14	231142	9038	Target 1
14	B2	61	78.4475	226536	9168.27	Target 1
14	B2	62	78.7549	226756	9373.01	Target 1
14	B2	63	79.0624	224140	9672.41	Target 1
14	B2	64	79.3698	219458	10095.9	Target 1
14	B2	65	79.6773	216029	10650	Target 1
14	B2	66	79.9847	212543	11312.3	Target 1
14	B2	67	80.2922	207996	12054.9	Target 1
14	B2	68	80.5996	205375	12850.2	Target 1
14	B2	69	80.9071	198879	13672.5	Target 1
14	B2	70	81.2145	196674	14509.8	Target 1
14	B2	71	81.522	187668	15391.8	Target 1
14	B2	72	81.8295	182099	16430.1	Target 1
14	B2	73	82.1369	179188	17843.8	Target 1
14	B2	74	82.4444	171830	19941.8	Target 1
14	B2	75	82.7518	168159	23040.1	Target 1
14	B2	76	83.0593	161597	27314.8	Target 1
14	B2	77	83.3667	154565	32629.2	Target 1
14	B2	78	83.6742	144947	38410.3	Target 1
14	B2	79	83.9816	128678	43667.4	Target 1
14	B2	80	84.2891	100901	47209.8	Target 1
14	B2	81	84.5965	69525.2	48022.8	Target 1
14	B2	82	84.904	40461.4	45652.5	Target 1
14	B2	83	85.2114	24003.2	40406.7	Target 1
14	B2	84	85.5189	18512.1	33258.7	Target 1
14	B2	85	85.8263	17971.3	25497.1	Target 1
14	B2	86	86.1338	17155.2	18299.6	Target 1
14	B2	87	86.4412	15909.2	12426.7	Target 1
14	B2	88	86.7487	16449.8	7954.35	Target 1
14	B2	89	87.0562	14743.9	4724.2	Target 1
14	B2	90	87.3636	14261.4	2780.43	Target 1
14	B2	91	87.6711	15641.6	1712.08	Target 1
14	B2	92	87.9785	15232.1	1177.4	Target 1
14	B2	93	88.286	12803.7	932.126	Target 1
14	B2	94	88.5934	13622.6	817.44	Target 1
14	B2	95	88.9009	13145.6	738.057	Target 1
14	B2	96	89.2083	13020.1	643.442	Target 1
14	B2	97	89.5158	12051.4	514.097	Target 1
14	B2	98	89.8232	11982.9	352.477	Target 1
14	B2	99	90.1307	11748.4	177.184	Target 1
14	B2	100	90.4381	12198.9	17.165	Target 1
14	B2	101	90.7456	12002.1	-97.0957	Target 1
14	B2	102	91.053	12909.5	-144.36	Target 1
14	B2	103	91.3605	11081.7	-120.729	Target 1
14	B2	104	91.6679	12288.9	-41.082	Target 1
14	B2	105	91.9754	11906.3	66.2109	Target 1
14	B2	106	92.2829	11428.8	168.605	Target 1
14	B2	107	92.5903	10099.2	239.694	Target 1
14	B2	108	92.8978	10669.7	267.626	Target 1
14	B2	109	93.2052	11081.9	258.331	Target 1
14	B2	110	93.5127	9729.02	231.445	Target 1
14	B2	111	93.8201	10533.2	210.375	Target 1
14	B2	112	94.1276	9919.34	211.659	Target 1
14	B2	113	94.435	10699.4	239.104	Target 1
14	B2	114	94.7425	8758.04	284.951	Target 1
15	B3	1	60.0003	349510	8134.99	Target 1
15	B3	2	60.3078	348039	8064.23	Target 1
15	B3	3	60.6152	343531	8013.8	Target 1
15	B3	4	60.9227	342963	8004.7	Target 1
15	B3	5	61.2301	340812	8050.15	Target 1
15	B3	6	61.5376	339106	8139.66	Target 1
15	B3	7	61.845	336260	8234.35	Target 1
15	B3	8	62.1525	332420	8278.09	Target 1
15	B3	9	62.4599	330889	8222.23	Target 1
15	B3	10	62.7674	326866	8050.65	Target 1
15	B3	11	63.0748	324407	7763.9	Target 1
15	B3	12	63.3823	320147	7442.31	Target 1
15	B3	13	63.6897	320468	7196.57	Target 1
15	B3	14	63.9972	317249	7100.43	Target 1
15	B3	15	64.3046	317405	7178.89	Target 1
15	B3	16	64.6121	314240	7406.74	Target 1
15	B3	17	64.9195	310599	7727.79	Target 1
15	B3	18	65.227	308497	8063.68	Target 1
15	B3	19	65.5345	307200	8348.99	Target 1
15	B3	20	65.8419	302979	8585.11	Target 1
15	B3	21	66.1494	298322	8743.95	Target 1
15	B3	22	66.4568	299710	8802.3	Target 1
15	B3	23	66.7643	295023	8752.58	Target 1
15	B3	24	67.0717	288617	8618.04	Target 1
15	B3	25	67.3792	287914	8456.58	Target 1
15	B3	26	67.6866	285286	8341.67	Target 1
15	B3	27	67.9941	283937	8325.72	Target 1
15	B3	28	68.3015	282004	8408.85	Target 1
15	B3	29	68.609	279143	8535.88	Target 1
15	B3	30	68.9164	273418	8625.17	Target 1
15	B3	31	69.2239	271548	8610.82	Target 1
15	B3	32	69.5313	268021	8472.09	Target 1
15	B3	33	69.8388	265681	8236.23	Target 1
15	B3	34	70.1462	263711	7959.02	Target 1
15	B3	35	70.4537	261235	7659.22	Target 1
15	B3	36	70.7612	257583	7438.19	Target 1
15	B3	37	71.0686	257795	7323.86	Target 1
15	B3	38	71.3761	254744	7316.88	Target 1
15	B3	39	71.6835	251715	7395.85	Target 1
15	B3	40	71.991	249282	7526.71	Target 1
15	B3	41	72.2984	248039	7672.54	Target 1
15	B3	42	72.6059	243797	7802.08	Target 1
15	B3	43	72.9133	241825	7895.41	Target 1
15	B3	44	73.2208	239404	7946.87	Target 1
15	B3	45	73.5282	236320	7964.85	Target 1
15	B3	46	73.8357	233649	7966.85	Target 1
15	B3	47	74.1431	231049	7970.43	Target 1
15	B3	48	74.4506	231184	7981.48	Target 1
15	B3	49	74.758	225467	7992.84	Target 1
15	B3	50	75.0655	224342	7988.46	Target 1
15	B3	51	75.3729	221186	7951.49	Target 1
15	B3	52	75.6804	218350	7868.65	Target 1
15	B3	53	75.9879	216479	7753.16	Target 1
15	B3	54	76.2953	214355	7625.32	Target 1
15	B3	55	76.6028	211308	7510.01	Target 1
15	B3	56	76.9102	208232	7431.07	Target 1
15	B3	57	77.2177	207317	7405.24	Target 1
15	B3	58	77.5251	206237	7437.1	Target 1
15	B3	59	77.8326	202804	7519.34	Target 1
15	B3	60	78.14	199546	7640.8	Target 1
15	B3	61	78.4475	197176	7799.26	Target 1
15	B3	62	78.7549	195368	8002.42	Target 1
15	B3	63	79.0624	193856	8247.79	Target 1
15	B3	64	79.3698	189473	8582.25	Target 1
15	B3	65	79.6773	188194	9019.02	Target 1
15	B3	66	79.9847	184276	9557.84	Target 1
15	B3	67	80.2922	180999	10185.9	Target 1
15	B3	68	80.5996	177820	10879.6	Target 1
15	B3	69	80.9071	174016	11609.7	Target 1
15	B3	70	81.2145	170998	12356.2	Target 1
15	B3	71	81.522	164020	13139	Target 1
15	B3	72	81.8295	158928	14054.9	Target 1
15	B3	73	82.1369	155227	15299.8	Target 1
15	B3	74	82.4444	151636	17148	Target 1
15	B3	75	82.7518	147656	19873.3	Target 1
15	B3	76	83.0593	141584	23617.2	Target 1
15	B3	77	83.3667	135441	28243.5	Target 1
15	B3	78	83.6742	127162	33241.5	Target 1
15	B3	79	83.9816	113362	37753.9	Target 1
15	B3	80	84.2891	88803.3	40769	Target 1
15	B3	81	84.5965	62833	41440.2	Target 1
15	B3	82	84.904	37966.3	39404.1	Target 1
15	B3	83	85.2114	23986.6	34939.7	Target 1
15	B3	84	85.5189	20073.7	28877.6	Target 1
15	B3	85	85.8263	17881.2	22302.5	Target 1
15	B3	86	86.1338	17440.5	16199.1	Target 1
15	B3	87	86.4412	16247.9	11202.9	Target 1
15	B3	88	86.7487	16830	7462.86	Target 1
15	B3	89	87.0562	14854.3	4607.98	Target 1
15	B3	90	87.3636	15129.3	2881.06	Target 1
15	B3	91	87.6711	15268	1935.53	Target 1
15	B3	92	87.9785	14085.3	1477.77	Target 1
15	B3	93	88.286	14577.3	1289.13	Target 1
15	B3	94	88.5934	13378.3	1214.42	Target 1
15	B3	95	88.9009	12161.4	1147.37	Target 1
15	B3	96	89.2083	11940.3	1025.49	Target 1
15	B3	97	89.5158	11495.8	830.086	Target 1
15	B3	98	89.8232	10721.5	580.953	Target 1
15	B3	99	90.1307	12741.7	320.663	Target 1
15	B3	100	90.4381	10854.6	93.355	Target 1
15	B3	101	90.7456	11619.8	-72.5176	Target 1
15	B3	102	91.053	11128.3	-170.985	Target 1
15	B3	103	91.3605	12349.1	-215.021	Target 1
15	B3	104	91.6679	10686.3	-226.732	Target 1
15	B3	105	91.9754	11246	-225.822	Target 1
15	B3	106	92.2829	10769.9	-220.801	Target 1
15	B3	107	92.5903	10862.3	-207.395	Target 1
15	B3	108	92.8978	12063.7	-175.974	Target 1
15	B3	109	93.2052	11006	-123.361	Target 1
15	B3	110	93.5127	10189.3	-59.6826	Target 1
15	B3	111	93.8201	10480.5	-4.02197	Target 1
15	B3	112	94.1276	9965.66	27.8105	Target 1
15	B3	113	94.435	10706.7	33.23	Target 1
15	B3	114	94.7425	10069.1	22.9287	Target 1
16	B4	1	60.0003	354621	7495.98	Target 1
16	B4	2	60.3078	353193	7469.73	Target 1
16	B4	3	60.6152	348938	7499.79	Target 1
16	B4	4	60.9227	349121	7615.38	Target 1
16	B4	5	61.2301	347743	7816.02	Target 1
16	B4	6	61.5376	345520	8048.2	Target 1
16	B4	7	61.845	341880	8227.46	Target 1
16	B4	8	62.1525	338437	8311.54	Target 1
16	B4	9	62.4599	336440	8265.96	Target 1
16	B4	10	62.7674	332510	8107.62	Target 1
16	B4	11	63.0748	329284	7887.2	Target 1
16	B4	12	63.3823	327059	7688.13	Target 1
16	B4	13	63.6897	326808	7607.62	Target 1
16	B4	14	63.9972	323116	7669.44	Target 1
16	B4	15	64.3046	323603	7842.4	Target 1
16	B4	16	64.6121	319591	8056.25	Target 1
16	B4	17	64.9195	313184	8252.94	Target 1
16	B4	18	65.227	312964	8432.98	Target 1
16	B4	19	65.5345	311747	8591.73	Target 1
16	B4	20	65.8419	308454	8720.43	Target 1
16	B4	21	66.1494	303452	8797.43	Target 1
16	B4	22	66.4568	302831	8801.03	Target 1
16	B4	23	66.7643	298717	8733.32	Target 1
16	B4	24	67.0717	293286	8634.07	Target 1
16	B4	25	67.3792	293336	8568.4	Target 1
16	B4	26	67.6866	289394	8589.84	Target 1
16	B4	27	67.9941	290073	8702.42	Target 1
16	B4	28	68.3015	286084	8848.46	Target 1
16	B4	29	68.609	281577	8934.7	Target 1
16	B4	30	68.9164	276363	8881.96	Target 1
16	B4	31	69.2239	274291	8667.04	Target 1
16	B4	32	69.5313	271555	8332.29	Target 1
16	B4	33	69.8388	269774	7958.41	Target 1
16	B4	34	70.1462	267622	7589.22	Target 1
16	B4	35	70.4537	265560	7355.07	Target 1
16	B4	36	70.7612	262168	7286.19	Target 1
16	B4	37	71.0686	262323	7373.53	Target 1
16	B4	38	71.3761	259054	7580.2	Target 1
16	B4	39	71.6835	255523	7854.75	Target 1
16	B4	40	71.991	253045	8120.38	Target 1
16	B4	41	72.2984	251808	8337.22	Target 1
16	B4	42	72.6059	246418	8491.57	Target 1
16	B4	43	72.9133	244898	8565.75	Target 1
16	B4	44	73.2208	241974	8559.56	Target 1
16	B4	45	73.5282	237879	8491.68	Target 1
16	B4	46	73.8357	235348	8394.43	Target 1
16	B4	47	74.1431	234258	8301.3	Target 1
16	B4	48	74.4506	232221	8232.19	Target 1
16	B4	49	74.758	228405	8185.59	Target 1
16	B4	50	75.0655	225424	8143.46	Target 1
16	B4	51	75.3729	223198	8085.9	Target 1
16	B4	52	75.6804	220791	8005.53	Target 1
16	B4	53	75.9879	217508	7901.31	Target 1
16	B4	54	76.2953	216191	7806.11	Target 1
16	B4	55	76.6028	212592	7749.53	Target 1
16	B4	56	76.9102	211598	7743.04	Target 1
16	B4	57	77.2177	208701	7777.93	Target 1
16	B4	58	77.5251	207356	7832.48	Target 1
16	B4	59	77.8326	202409	7890.29	Target 1
16	B4	60	78.14	200704	7957.58	Target 1
16	B4	61	78.4475	197803	8055.8	Target 1
16	B4	62	78.7549	197691	8225.8	Target 1
16	B4	63	79.0624	194332	8500.2	Target 1
16	B4	64	79.3698	191027	8883.61	Target 1
16	B4	65	79.6773	188017	9357.53	Target 1
16	B4	66	79.9847	184730	9893.43	Target 1
16	B4	67	80.2922	180967	10466.1	Target 1
16	B4	68	80.5996	178119	11059.8	Target 1
16	B4	69	80.9071	172934	11669.3	Target 1
16	B4	70	81.2145	171225	12304.5	Target 1
16	B4	71	81.522	164015	13007.2	Target 1
16	B4	72	81.8295	159382	13874.6	Target 1
16	B4	73	82.1369	156265	15075.6	Target 1
16	B4	74	82.4444	151547	16838.4	Target 1
16	B4	75	82.7518	146917	19393	Target 1
16	B4	76	83.0593	140522	22866.2	Target 1
16	B4	77	83.3667	135901	27150.6	Target 1
16	B4	78	83.6742	126531	31804.6	Target 1
16	B4	79	83.9816	113702	36055.4	Target 1
16	B4	80	84.2891	92616.3	38959.2	Target 1
16	B4	81	84.5965	63750.1	39693.9	Target 1
16	B4	82	84.904	40746.8	37870.3	Target 1
16	B4	83	85.2114	26101.9	33706.1	Target 1
16	B4	84	85.5189	21499.6	27962.2	Target 1
16	B4	85	85.8263	20103.7	21671.7	Target 1
16	B4	86	86.1338	18917.2	15799.1	Target 1
16	B4	87	86.4412	19093.3	10988.5	Target 1
16	B4	88	86.7487	18393.1	7401.99	Target 1
16	B4	89	87.0562	17876.8	4746.32	Target 1
16	B4	90	87.3636	17468.8	3201.63	Target 1
16	B4	91	87.6711	17284	2400.78	Target 1
16	B4	92	87.9785	15682.9	2021.86	Target 1
16	B4	93	88.286	14869.1	1830.52	Target 1
16	B4	94	88.5934	15441	1683.36	Target 1
16	B4	95	88.9009	13140.3	1512.94	Target 1
16	B4	96	89.2083	13627.1	1306.4	Target 1
16	B4	97	89.5158	13422.4	1082.4	Target 1
16	B4	98	89.8232	13584	868.799	Target 1
16	B4	99	90.1307	12995.8	684.696	Target 1
16	B4	100	90.4381	13119.8	532.084	Target 1
16	B4	101	90.7456	12417.8	400.327	Target 1
16	B4	102	91.053	12882.3	280.106	Target 1
16	B4	103	91.3605	11219.6	176.776	Target 1
16	B4	104	91.6679	12750.7	111.71	Target 1
16	B4	105	91.9754	14240.5	107.652	Target 1
16	B4	106	92.2829	12752.8	167.014	Target 1
16	B4	107	92.5903	11499.3	259.865	Target 1
16	B4	108	92.8978	11894.7	333.188	Target 1
16	B4	109	93.2052	11537.4	337.516	Target 1
16	B4	110	93.5127	10478.6	253.85	Target 1
16	B4	111	93.8201	11706.5	103.515	Target 1
16	B4	112	94.1276	11943.2	-64.3442	Target 1
16	B4	113	94.435	12062.2	-198.763	Target 1
16	B4	114	94.7425	12612.7	-270.575	Target 1
17	B5	1	60.0003	355802	8350.63	Target 1
17	B5	2	60.3078	355033	8325.34	Target 1
17	B5	3	60.6152	350660	8320.53	Target 1
17	B5	4	60.9227	349076	8350.17	Target 1
17	B5	5	61.2301	347624	8417.71	Target 1
17	B5	6	61.5376	344668	8512.94	Target 1
17	B5	7	61.845	342533	8601.91	Target 1
17	B5	8	62.1525	339176	8638.17	Target 1
17	B5	9	62.4599	336211	8584.58	Target 1
17	B5	10	62.7674	332667	8436.25	Target 1
17	B5	11	63.0748	330675	8216.95	Target 1
17	B5	12	63.3823	326347	7994.46	Target 1
17	B5	13	63.6897	325504	7856.83	Target 1
17	B5	14	63.9972	323283	7846.03	Target 1
17	B5	15	64.3046	323013	7954.48	Target 1
17	B5	16	64.6121	319616	8138.35	Target 1
17	B5	17	64.9195	313512	8346.49	Target 1
17	B5	18	65.227	312610	8528.62	Target 1
17	B5	19	65.5345	311468	8695.53	Target 1
17	B5	20	65.8419	307897	8839.77	Target 1
17	B5	21	66.1494	303632	8944.46	Target 1
17	B5	22	66.4568	302258	8987.02	Target 1
17	B5	23	66.7643	300203	8958.08	Target 1
17	B5	24	67.0717	292610	8879.4	Target 1
17	B5	25	67.3792	292583	8802.74	Target 1
17	B5	26	67.6866	289868	8785.11	Target 1
17	B5	27	67.9941	288602	8854.13	Target 1
17	B5	28	68.3015	285787	8987.9	Target 1
17	B5	29	68.609	281061	9124.06	Target 1
17	B5	30	68.9164	277685	9192.86	Target 1
17	B5	31	69.2239	274916	9151.68	Target 1
17	B5	32	69.5313	270871	9000.74	Target 1
17	B5	33	69.8388	268925	8774.7	Target 1
17	B5	34	70.1462	267065	8521.63	Target 1
17	B5	35	70.4537	264041	8279.3	Target 1
17	B5	36	70.7612	260016	8069.73	Target 1
17	B5	37	71.0686	259582	7943.05	Target 1
17	B5	38	71.3761	256280	7919.27	Target 1
17	B5	39	71.6835	254777	8006.92	Target 1
17	B5	40	71.991	250181	8193.89	Target 1
17	B5	41	72.2984	251104	8429.42	Target 1
17	B5	42	72.6059	245790	8648.29	Target 1
17	B5	43	72.9133	242691	8805.52	Target 1
17	B5	44	73.2208	239393	8858.82	Target 1
17	B5	45	73.5282	236676	8801.68	Target 1
17	B5	46	73.8357	233037	8665.9	Target 1
17	B5	47	74.1431	231339	8505.41	Target 1
17	B5	48	74.4506	230298	8370.89	Target 1
17	B5	49	74.758	226782	8283.6	Target 1
17	B5	50	75.0655	224021	8247.92	Target 1
17	B5	51	75.3729	220965	8244.3	Target 1
17	B5	52	75.6804	218738	8243.9	Target 1
17	B5	53	75.9879	216411	8226.06	Target 1
17	B5	54	76.2953	214333	8183.12	Target 1
17	B5	55	76.6028	209664	8120.04	Target 1
17	B5	56	76.9102	207043	8050.34	Target 1
17	B5	57	77.2177	207465	7989.42	Target 1
17	B5	58	77.5251	205187	7948.99	Target 1
17	B5	59	77.8326	200237	7938.26	Target 1
17	B5	60	78.14	197849	7971.9	Target 1
17	B5	61	78.4475	195845	8076.99	Target 1
17	B5	62	78.7549	195138	8288.23	Target 1
17	B5	63	79.0624	192136	8600.47	Target 1
17	B5	64	79.3698	189200	9033.11	Target 1
17	B5	65	79.6773	185029	9579.97	Target 1
17	B5	66	79.9847	182926	10223.2	Target 1
17	B5	67	80.2922	178878	10947	Target 1
17	B5	68	80.5996	175363	11735.7	Target 1
17	B5	69	80.9071	171681	12568.1	Target 1
17	B5	70	81.2145	168133	13421.3	Target 1
17	B5	71	81.522	161508	14298.5	Target 1
17	B5	72	81.8295	155099	15273.7	Target 1
17	B5	73	82.1369	151485	16528.3	Target 1
17	B5	74	82.4444	145715	18342.9	Target 1
17	B5	75	82.7518	142709	21019.7	Target 1
17	B5	76	83.0593	137809	24738.2	Target 1
17	B5	77	83.3667	130483	29388	Target 1
17	B5	78	83.6742	122570	34455.8	Target 1
17	B5	79	83.9816	107714	39049.7	Target 1
17	B5	80	84.2891	84764.8	42103.9	Target 1
17	B5	81	84.5965	56850.5	42719.2	Target 1
17	B5	82	84.904	32449	40501.8	Target 1
17	B5	83	85.2114	19026.6	35735.6	Target 1
17	B5	84	85.5189	13825.2	29292.3	Target 1
17	B5	85	85.8263	13357.1	22321.5	Target 1
17	B5	86	86.1338	12823.3	15876.6	Target 1
17	B5	87	86.4412	12809.4	10644.1	Target 1
17	B5	88	86.7487	12131.4	6685.8	Target 1
17	B5	89	87.0562	12407.5	3942.1	Target 1
17	B5	90	87.3636	12305.5	2341.3	Target 1
17	B5	91	87.6711	11030.1	1488.09	Target 1
17	B5	92	87.9785	10766.1	1055.36	Target 1
17	B5	93	88.286	10424.1	826.82	Target 1
17	B5	94	88.5934	10166	688.595	Target 1
17	B5	95	88.9009	11255.4	594.368	Target 1
17	B5	96	89.2083	9845.48	527.175	Target 1
17	B5	97	89.5158	9465.71	473.993	Target 1
17	B5	98	89.8232	9915.68	418.597	Target 1
17	B5	99	90.1307	8934.21	347.007	Target 1
17	B5	100	90.4381	9278.33	254.699	Target 1
17	B5	101	90.7456	8924.6	147.981	Target 1
17	B5	102	91.053	9405.39	39.2393	Target 1
17	B5	103	91.3605	9266.59	-58.9541	Target 1
17	B5	104	91.6679	8412.23	-136.427	Target 1
17	B5	105	91.9754	9363.28	-184.711	Target 1
17	B5	106	92.2829	9569.29	-196.952	Target 1
17	B5	107	92.5903	8628.39	-171.462	Target 1
17	B5	108	92.8978	9781.89	-117.241	Target 1
17	B5	109	93.2052	9152.31	-55.8281	Target 1
17	B5	110	93.5127	7987.98	-15.0674	Target 1
17	B5	111	93.8201	8320.73	-16.708	Target 1
17	B5	112	94.1276	8771.83	-65.5801	Target 1
17	B5	113	94.435	8736.22	-147.995	Target 1
17	B5	114	94.7425	8552.84	-240.428	Target 1
18	B6	1	60.0003	408545	8899.95	Target 1
18	B6	2	60.3078	406653	8952.63	Target 1
18	B6	3	60.6152	402252	9046.8	Target 1
18	B6	4	60.9227	402226	9192.9	Target 1
18	B6	5	61.2301	399094	9385.43	Target 1
18	B6	6	61.5376	396965	9594.49	Target 1
18	B6	7	61.845	392329	9748.89	Target 1
18	B6	8	62.1525	389676	9823.66	Target 1
18	B6	9	62.4599	387372	9788.62	Target 1
18	B6	10	62.7674	382224	9646.29	Target 1
18	B6	11	63.0748	379718	9416.02	Target 1
18	B6	12	63.3823	376024	9194.39	Target 1
18	B6	13	63.6897	374407	9078.8	Target 1
18	B6	14	63.9972	370947	9128.37	Target 1
18	B6	15	64.3046	371335	9344.69	Target 1
18	B6	16	64.6121	367816	9667.61	Target 1
18	B6	17	64.9195	361923	9991.73	Target 1
18	B6	18	65.227	359216	10294.1	Target 1
18	B6	19	65.5345	356965	10540.3	Target 1
18	B6	20	65.8419	352592	10712.8	Target 1
18	B6	21	66.1494	349228	10798.8	Target 1
18	B6	22	66.4568	346971	10789.3	Target 1
18	B6	23	66.7643	342580	10691.4	Target 1
18	B6	24	67.0717	335360	10541.2	Target 1
18	B6	25	67.3792	335112	10397.8	Target 1
18	B6	26	67.6866	332826	10316.2	Target 1
18	B6	27	67.9941	330192	10317.3	Target 1
18	B6	28	68.3015	326226	10376.1	Target 1
18	B6	29	68.609	321320	10439.6	Target 1
18	B6	30	68.9164	317216	10456.5	Target 1
18	B6	31	69.2239	316140	10400.7	Target 1
18	B6	32	69.5313	310980	10274.4	Target 1
18	B6	33	69.8388	307863	10098.3	Target 1
18	B6	34	70.1462	305383	9899.68	Target 1
18	B6	35	70.4537	302491	9706.29	Target 1
18	B6	36	70.7612	297855	9536.62	Target 1
18	B6	37	71.0686	297206	9421.26	Target 1
18	B6	38	71.3761	293461	9400.92	Target 1
18	B6	39	71.6835	290028	9488.1	Target 1
18	B6	40	71.991	287834	9663.45	Target 1
18	B6	41	72.2984	285839	9872.22	Target 1
18	B6	42	72.6059	280864	10075.2	Target 1
18	B6	43	72.9133	277913	10215.8	Target 1
18	B6	44	73.2208	273422	10258.6	Target 1
18	B6	45	73.5282	269496	10204.1	Target 1
18	B6	46	73.8357	267242	10084.1	Target 1
18	B6	47	74.1431	265557	9940.36	Target 1
18	B6	48	74.4506	262797	9801.07	Target 1
18	B6	49	74.758	257406	9671.48	Target 1
18	B6	50	75.0655	255661	9534.17	Target 1
18	B6	51	75.3729	252222	9384.76	Target 1
18	B6	52	75.6804	249413	9242.7	Target 1
18	B6	53	75.9879	247583	9127.83	Target 1
18	B6	54	76.2953	244932	9056.15	Target 1
18	B6	55	76.6028	240609	9030.92	Target 1
18	B6	56	76.9102	238196	9043.36	Target 1
18	B6	57	77.2177	236684	9080.7	Target 1
18	B6	58	77.5251	233493	9135.81	Target 1
18	B6	59	77.8326	230352	9214.69	Target 1
18	B6	60	78.14	226712	9338.91	Target 1
18	B6	61	78.4475	223709	9539.6	Target 1
18	B6	62	78.7549	223949	9813.2	Target 1
18	B6	63	79.0624	219535	10175.2	Target 1
18	B6	64	79.3698	215312	10624.3	Target 1
18	B6	65	79.6773	210845	11144	Target 1
18	B6	66	79.9847	208920	11726.5	Target 1
18	B6	67	80.2922	203781	12376.4	Target 1
18	B6	68	80.5996	200169	13100.9	Target 1
18	B6	69	80.9071	196777	13895.3	Target 1
18	B6	70	81.2145	191661	14744.6	Target 1
18	B6	71	81.522	185143	15649.8	Target 1
18	B6	72	81.8295	178437	16674.5	Target 1
18	B6	73	82.1369	173810	17984.1	Target 1
18	B6	74	82.4444	168980	19848.6	Target 1
18	B6	75	82.7518	163688	22582.7	Target 1
18	B6	76	83.0593	156499	26417.1	Target 1
18	B6	77	83.3667	151291	31328.7	Target 1
18	B6	78	83.6742	142286	36891.9	Target 1
18	B6	79	83.9816	128267	42243.9	Target 1
18	B6	80	84.2891	104758	46240.6	Target 1
18	B6	81	84.5965	73750.4	47794.9	Target 1
18	B6	82	84.904	42437.9	46275.1	Target 1
18	B6	83	85.2114	22599.5	41773.3	Target 1
18	B6	84	85.5189	16229.1	35094	Target 1
18	B6	85	85.8263	13754.5	27463.9	Target 1
18	B6	86	86.1338	13978.2	20111.8	Target 1
18	B6	87	86.4412	13321.8	13920.3	Target 1
18	B6	88	86.7487	12561.3	9233.85	Target 1
18	B6	89	87.0562	11859.5	5652.11	Target 1
18	B6	90	87.3636	12244.9	3476.28	Target 1
18	B6	91	87.6711	11537.6	2283.47	Target 1
18	B6	92	87.9785	11247.3	1694.96	Target 1
18	B6	93	88.286	10639	1428.91	Target 1
18	B6	94	88.5934	10213.9	1301.03	Target 1
18	B6	95	88.9009	9156.38	1205.32	Target 1
18	B6	96	89.2083	9248.86	1092.78	Target 1
18	B6	97	89.5158	8757.92	952.36	Target 1
18	B6	98	89.8232	9092.96	793.547	Target 1
18	B6	99	90.1307	8271.47	631.646	Target 1
18	B6	100	90.4381	8717.67	479.195	Target 1
18	B6	101	90.7456	7982.35	345.008	Target 1
18	B6	102	91.053	8382.32	237.762	Target 1
18	B6	103	91.3605	7847.9	167.937	Target 1
18	B6	104	91.6679	8631.94	143.921	Target 1
18	B6	105	91.9754	9176.79	164.335	Target 1
18	B6	106	92.2829	7471.42	213.716	Target 1
18	B6	107	92.5903	7478.77	267.177	Target 1
18	B6	108	92.8978	7583.45	302.035	Target 1
18	B6	109	93.2052	7368.39	307.871	Target 1
18	B6	110	93.5127	7920.39	287.924	Target 1
18	B6	111	93.8201	7021.75	252.704	Target 1
18	B6	112	94.1276	6701.91	212.688	Target 1
18	B6	113	94.435	7157.64	175.376	Target 1
18	B6	114	94.7425	7685.19	146.032	Target 1
19	B7	1	60.0003	400794	7980.62	Target 1
19	B7	2	60.3078	399652	8055.57	Target 1
19	B7	3	60.6152	395924	8178.97	Target 1
19	B7	4	60.9227	394276	8365.74	Target 1
19	B7	5	61.2301	392929	8608.07	Target 1
19	B7	6	61.5376	391159	8867.07	Target 1
19	B7	7	61.845	386330	9081.97	Target 1
19	B7	8	62.1525	383048	9195.65	Target 1
19	B7	9	62.4599	380779	9184.03	Target 1
19	B7	10	62.7674	376448	9072.43	Target 1
19	B7	11	63.0748	373746	8928.37	Target 1
19	B7	12	63.3823	370267	8833.25	Target 1
19	B7	13	63.6897	369716	8844.66	Target 1
19	B7	14	63.9972	366172	8971.8	Target 1
19	B7	15	64.3046	365053	9177.63	Target 1
19	B7	16	64.6121	361238	9391.37	Target 1
19	B7	17	64.9195	354511	9578.05	Target 1
19	B7	18	65.227	353154	9743.94	Target 1
19	B7	19	65.5345	352262	9895.81	Target 1
19	B7	20	65.8419	347374	10031.2	Target 1
19	B7	21	66.1494	343542	10126.1	Target 1
19	B7	22	66.4568	342390	10147.7	Target 1
19	B7	23	66.7643	336547	10082.8	Target 1
19	B7	24	67.0717	330701	9959.15	Target 1
19	B7	25	67.3792	330613	9840.04	Target 1
19	B7	26	67.6866	327467	9791.38	Target 1
19	B7	27	67.9941	325014	9842.69	Target 1
19	B7	28	68.3015	322386	9967.49	Target 1
19	B7	29	68.609	317171	10095.9	Target 1
19	B7	30	68.9164	313295	10150.3	Target 1
19	B7	31	69.2239	310101	10081.6	Target 1
19	B7	32	69.5313	305840	9887.36	Target 1
19	B7	33	69.8388	303254	9607.1	Target 1
19	B7	34	70.1462	300041	9301.21	Target 1
19	B7	35	70.4537	298417	8989.88	Target 1
19	B7	36	70.7612	294570	8760.13	Target 1
19	B7	37	71.0686	292955	8636.87	Target 1
19	B7	38	71.3761	289432	8623.07	Target 1
19	B7	39	71.6835	286945	8708.96	Target 1
19	B7	40	71.991	283693	8874.19	Target 1
19	B7	41	72.2984	282469	9086.41	Target 1
19	B7	42	72.6059	277927	9300.26	Target 1
19	B7	43	72.9133	274827	9453.93	Target 1
19	B7	44	73.2208	271341	9548.67	Target 1
19	B7	45	73.5282	267174	9584.29	Target 1
19	B7	46	73.8357	264604	9582.11	Target 1
19	B7	47	74.1431	263130	9568.55	Target 1
19	B7	48	74.4506	260895	9557.44	Target 1
19	B7	49	74.758	254733	9544.51	Target 1
19	B7	50	75.0655	253038	9518.23	Target 1
19	B7	51	75.3729	249220	9475.73	Target 1
19	B7	52	75.6804	246508	9429	Target 1
19	B7	53	75.9879	244630	9396.53	Target 1
19	B7	54	76.2953	242341	9388.87	Target 1
19	B7	55	76.6028	236313	9400.92	Target 1
19	B7	56	76.9102	234276	9415.5	Target 1
19	B7	57	77.2177	232551	9413.41	Target 1
19	B7	58	77.5251	230089	9383.41	Target 1
19	B7	59	77.8326	224902	9328.72	Target 1
19	B7	60	78.14	222224	9267.57	Target 1
19	B7	61	78.4475	219474	9234.54	Target 1
19	B7	62	78.7549	218912	9280.79	Target 1
19	B7	63	79.0624	215140	9422.04	Target 1
19	B7	64	79.3698	211067	9680.96	Target 1
19	B7	65	79.6773	208111	10064.7	Target 1
19	B7	66	79.9847	205695	10574.7	Target 1
19	B7	67	80.2922	201021	11206.4	Target 1
19	B7	68	80.5996	198796	11941.9	Target 1
19	B7	69	80.9071	193827	12743.7	Target 1
19	B7	70	81.2145	189744	13564.7	Target 1
19	B7	71	81.522	182723	14379	Target 1
19	B7	72	81.8295	177021	15224.7	Target 1
19	B7	73	82.1369	172893	16239.4	Target 1
19	B7	74	82.4444	167410	17664.9	Target 1
19	B7	75	82.7518	162547	19805.1	Target 1
19	B7	76	83.0593	157252	22928.2	Target 1
19	B7	77	83.3667	151437	27124.3	Target 1
19	B7	78	83.6742	143618	32158.1	Target 1
19	B7	79	83.9816	132804	37388.5	Target 1
19	B7	80	84.2891	114772	41835	Target 1
19	B7	81	84.5965	87318.9	44425.1	Target 1
19	B7	82	84.904	54934.6	44353.8	Target 1
19	B7	83	85.2114	29528.4	41400.3	Target 1
19	B7	84	85.5189	18305.4	36034	Target 1
19	B7	85	85.8263	15654.8	29248.3	Target 1
19	B7	86	86.1338	14815.4	22207.7	Target 1
19	B7	87	86.4412	12596.4	15886.6	Target 1
19	B7	88	86.7487	13612.4	10854.6	Target 1
19	B7	89	87.0562	12120.6	6956.67	Target 1
19	B7	90	87.3636	12687.1	4288.6	Target 1
19	B7	91	87.6711	12140.1	2731.66	Target 1
19	B7	92	87.9785	11759	1913.91	Target 1
19	B7	93	88.286	11617	1523.31	Target 1
19	B7	94	88.5934	10659.2	1335.89	Target 1
19	B7	95	88.9009	9281.57	1215.69	Target 1
19	B7	96	89.2083	10022.6	1101.81	Target 1
19	B7	97	89.5158	9823.13	986.942	Target 1
19	B7	98	89.8232	9366.12	888.869	Target 1
19	B7	99	90.1307	9833.15	821.765	Target 1
19	B7	100	90.4381	9413.59	778.363	Target 1
19	B7	101	90.7456	8840.2	731.191	Target 1
19	B7	102	91.053	7330.58	650.488	Target 1
19	B7	103	91.3605	8124.89	525.326	Target 1
19	B7	104	91.6679	8042.56	372.137	Target 1
19	B7	105	91.9754	9723.41	224.376	Target 1
19	B7	106	92.2829	8018.19	111.727	Target 1
19	B7	107	92.5903	8160.07	44.5049	Target 1
19	B7	108	92.8978	8171.74	12.7266	Target 1
19	B7	109	93.2052	8997.37	-3.44043	Target 1
19	B7	110	93.5127	7739.06	-22.1074	Target 1
19	B7	111	93.8201	8922.99	-53.9756	Target 1
19	B7	112	94.1276	7650.16	-102.225	Target 1
19	B7	113	94.435	8783.9	-164.448	Target 1
19	B7	114	94.7425	8656.2	-234.737	Target 1
20	B8	1	60.0003	358006	8387.53	Target 1
20	B8	2	60.3078	355408	8323.11	Target 1
20	B8	3	60.6152	352183	8276.01	Target 1
20	B8	4	60.9227	350634	8279.65	Target 1
20	B8	5	61.2301	348653	8355.95	Target 1
20	B8	6	61.5376	346328	8477.74	Target 1
20	B8	7	61.845	344435	8609.55	Target 1
20	B8	8	62.1525	340353	8694.12	Target 1
20	B8	9	62.4599	338177	8683	Target 1
20	B8	10	62.7674	332928	8565.93	Target 1
20	B8	11	63.0748	330988	8377.94	Target 1
20	B8	12	63.3823	327947	8149.71	Target 1
20	B8	13	63.6897	327235	7981.7	Target 1
20	B8	14	63.9972	323890	7914.99	Target 1
20	B8	15	64.3046	322485	7954.05	Target 1
20	B8	16	64.6121	318975	8081.81	Target 1
20	B8	17	64.9195	315119	8276.46	Target 1
20	B8	18	65.227	314092	8496.59	Target 1
20	B8	19	65.5345	311925	8719.61	Target 1
[truncated: 7,163 more rows]

## Sheet: Melt Curve Result
Block Type	96-Well 0.2-mL Block
Calibration Background is expired	No
Calibration Background performed on	09-15-2016
Calibration Pure Dye ABY is expired	No
Calibration Pure Dye ABY performed on	09-15-2016
Calibration Pure Dye FAM is expired	No
Calibration Pure Dye FAM performed on	09-15-2016
Calibration Pure Dye JUN is expired	No
Calibration Pure Dye JUN performed on	09-15-2016
Calibration Pure Dye NED is expired	No
Calibration Pure Dye NED performed on	09-15-2016
Calibration Pure Dye ROX is expired	No
Calibration Pure Dye ROX performed on	09-15-2016
Calibration Pure Dye SYBR is expired	No
Calibration Pure Dye SYBR performed on	09-15-2016
Calibration Pure Dye TAMRA is expired	No
Calibration Pure Dye TAMRA performed on	09-15-2016
Calibration Pure Dye VIC is expired	No
Calibration Pure Dye VIC performed on	09-15-2016
Calibration ROI is expired	No
Calibration ROI performed on	09-15-2016
Calibration Uniformity is expired	No
Calibration Uniformity performed on	09-15-2016
Chemistry	SYBR_GREEN
Date Created	2018-02-04 21:23:40 PM CST
Experiment Barcode
Experiment Comment
Experiment File Name	G:\wgh\小麦SYP基因家族鉴定与分析\定量结果\Q3\2018-02-02_100719-snare15.eds
Experiment Name	2018-02-02_100719
Experiment Run End Time	2018-02-03 18:11:22 PM CST
Experiment Type	Comparative Cт (ΔΔCт)
Instrument Name	272321075
Instrument Serial Number	272321075
Instrument Type	QuantStudio™ 3 System
Passive Reference	ROX
Post-read Stage/Step
Pre-read Stage/Step
Quantification Cycle Method	Ct
Signal Smoothing On	true
Stage where Melt Analysis is performed	Stage3
Stage/ Cycle where Ct Analysis is performed	Stage2, Step2
User Name
Well	Well Position	Sample	Target Name	Tm	Melt Peak Height
1	A1	Sample 1	Target 1	84.4428	40570.4
2	A2	Sample 3	Target 1	84.4428	53056.1
3	A3	Sample 5	Target 1	84.5965	39495.9
4	A4	Sample 7	Target 1	84.5965	39791.7
5	A5	Sample 9	Target 1	84.5965	46145.8
6	A6	Sample 11	Target 1	84.5965	54759.4
7	A7	Sample 13	Target 1	84.7503	49384.8
8	A8	Sample 15	Target 1	84.5965	42191.8
9	A9	Sample 17	Target 1	84.5965	43044.1
10	A10	Sample 19	Target 1	84.4428	44928.3
13	B1	Sample 1	Target 1	84.4428	47000.4
14	B2	Sample 3	Target 1	84.5965	48022.8
15	B3	Sample 5	Target 1	84.5965	41440.2
16	B4	Sample 7	Target 1	84.5965	39693.9
17	B5	Sample 9	Target 1	84.4428	42756.1
18	B6	Sample 11	Target 1	84.5965	47794.9
19	B7	Sample 13	Target 1	84.7503	44752.2
20	B8	Sample 15	Target 1	84.5965	41136.2
21	B9	Sample 17	Target 1	84.5965	43560
22	B10	Sample 19	Target 1	84.4428	46733
25	C1	Sample 1	Target 1	84.4428	47723.7
26	C2	Sample 3	Target 1	84.4428	57192.3
27	C3	Sample 5	Target 1	84.4428	38439.8
28	C4	Sample 7	Target 1	84.4428	41458.1
29	C5	Sample 9	Target 1	84.4428	48395.2
30	C6	Sample 11	Target 1	84.7503	48757
31	C7	Sample 13	Target 1	84.5965	46177.5
32	C8	Sample 15	Target 1	84.5965	50961.9
33	C9	Sample 17	Target 1	84.4428	51789
34	C10	Sample 19	Target 1	84.4428	49607.3
37	D1	Sample 1	Target 1	84.4428	49410.1
38	D2	Sample 3	Target 1	84.4428	46523.4
39	D3	Sample 5	Target 1	84.4428	48742.4
40	D4	Sample 7	Target 1	84.4428	42409.3
41	D5	Sample 9	Target 1	84.4428	49991.4
42	D6	Sample 11	Target 1	84.5965	52743.5
43	D7	Sample 13	Target 1	84.5965	43460.2
44	D8	Sample 15	Target 1	84.5965	45278.3
45	D9	Sample 17	Target 1	84.4428	45743.2
46	D10	Sample 19	Target 1	84.2891	52832.5
49	E1	Sample 2	Target 1	84.2891	53539.9
50	E2	Sample 4	Target 1	84.2891	52636.6
51	E3	Sample 6	Target 1	84.4428	45195.1
52	E4	Sample 8	Target 1	84.2891	42450.5
53	E5	Sample 10	Target 1	84.4428	48129.9
54	E6	Sample 12	Target 1	84.5965	49505.7
55	E7	Sample 14	Target 1	84.5965	46495.5
56	E8	Sample 16	Target 1	84.5965	51880
57	E9	Sample 18	Target 1	84.4428	48921.9
58	E10	Sample 20	Target 1	84.2891	48712.1
61	F1	Sample 2	Target 1	84.2891	51266.2
62	F2	Sample 4	Target 1	84.4428	44447.5
63	F3	Sample 6	Target 1	84.5965	44188
64	F4	Sample 8	Target 1	84.4428	41541.5
65	F5	Sample 10	Target 1	84.4428	49530.1
66	F6	Sample 12	Target 1	84.5965	44700.9
67	F7	Sample 14	Target 1	84.5965	43625.4
68	F8	Sample 16	Target 1	84.5965	49327.6
69	F9	Sample 18	Target 1	84.4428	51665.7
70	F10	Sample 20	Target 1	84.4428	48962.8
73	G1	Sample 2	Target 1	84.2891	45009.8
74	G2	Sample 4	Target 1	84.2891	50889.3
75	G3	Sample 6	Target 1	84.5965	45746.9
76	G4	Sample 8	Target 1	84.2891	40622
77	G5	Sample 10	Target 1	84.5965	43481.4
78	G6	Sample 12	Target 1	84.5965	45986.1
79	G7	Sample 14	Target 1	84.5965	45494.9
80	G8	Sample 16	Target 1	84.5965	50765.1
81	G9	Sample 18	Target 1	84.5965	44792.9
82	G10	Sample 20	Target 1	84.4428	43459.7
85	H1	Sample 2	Target 1	84.1353	37614.6
86	H2	Sample 4	Target 1	84.2891	39781.3
87	H3	Sample 6	Target 1	84.4428	32443.3
88	H4	Sample 8	Target 1	84.4428	39602.3
89	H5	Sample 10	Target 1	84.5965	38512.8
90	H6	Sample 12	Target 1	84.5965	42931.7
91	H7	Sample 14	Target 1	84.5965	42042.2
92	H8	Sample 16	Target 1	84.5965	40995.7
93	H9	Sample 18	Target 1	84.4428	45276.3
94	H10	Sample 20	Target 1	84.4428	46698
