# Supplementary material for: Genome-wide identification, evolution, and expression of the SNARE gene family in wheat resistance to powdery mildew
Source: PeerJ. 2021 Jan 22;9:e10788. doi: 10.7717/peerj.10788 (PMC7831368; doi:10.7717/peerj.10788)
Supplement: Supplemental Information 5 [file peerj-09-10788-s005.gz › rawdata/2018-03-07_151000 SYP3.xls]

## Sheet: Results
Block Type	96-Well 0.2-mL Block
Calibration Background is expired	No
Calibration Background performed on	09-15-2016
Calibration Pure Dye ABY is expired	No
Calibration Pure Dye ABY performed on	09-15-2016
Calibration Pure Dye FAM is expired	No
Calibration Pure Dye FAM performed on	09-15-2016
Calibration Pure Dye JUN is expired	No
Calibration Pure Dye JUN performed on	09-15-2016
Calibration Pure Dye NED is expired	No
Calibration Pure Dye NED performed on	09-15-2016
Calibration Pure Dye ROX is expired	No
Calibration Pure Dye ROX performed on	09-15-2016
Calibration Pure Dye SYBR is expired	No
Calibration Pure Dye SYBR performed on	09-15-2016
Calibration Pure Dye TAMRA is expired	No
Calibration Pure Dye TAMRA performed on	09-15-2016
Calibration Pure Dye VIC is expired	No
Calibration Pure Dye VIC performed on	09-15-2016
Calibration ROI is expired	No
Calibration ROI performed on	09-15-2016
Calibration Uniformity is expired	No
Calibration Uniformity performed on	09-15-2016
Chemistry	SYBR_GREEN
Date Created	2018-07-13 16:57:48 PM CST
Experiment Barcode
Experiment Comment
Experiment File Name	G:\wgh\小麦SYP基因家族鉴定与分析\定量结果\7.13\2018-03-07_151000 syp2 syp3 cs ch.eds
Experiment Name	2018-03-07_151000
Experiment Run End Time	2018-03-07 23:44:44 PM CST
Experiment Type	Comparative Cт (ΔΔCт)
Instrument Name	272321075
Instrument Serial Number	272321075
Instrument Type	QuantStudio™ 3 System
Passive Reference	ROX
Post-read Stage/Step
Pre-read Stage/Step
Quantification Cycle Method	Ct
Signal Smoothing On	true
Stage where Melt Analysis is performed	Stage3
Stage/ Cycle where Ct Analysis is performed	Stage2, Step2
User Name
Well	Well Position	Omit	Sample Name	Target Name	Task	Reporter	Quencher	Quantity	Quantity Mean	Quantity SD	RQ	RQ Min	RQ Max	CT	Ct Mean	Ct SD	Delta Ct	Delta Ct Mean	Delta Ct SD	Delta Ct SE	Delta Delta Ct	Automatic Ct Threshold	Ct Threshold	Automatic Baseline	Baseline Start	Baseline End	Amp Status	Comments	Cq Conf	Tm1	Tm2	Tm3	Tm4
61	F1	FALSE	Sample 1	syp3	UNKNOWN	SYBR	None							25.0183	25.0674	0.042892						TRUE	0.154419	TRUE	3	20	Amp		0.921306	81.0511
62	F2	FALSE	Sample 5	syp3	UNKNOWN	SYBR	None							25.9604	26.0371	0.070064						TRUE	0.154419	TRUE	3	20	Amp		0.935696	81.0511
63	F3	FALSE	Sample 9	syp3	UNKNOWN	SYBR	None							25.7791	25.845	0.0722659						TRUE	0.154419	TRUE	3	21	Amp		0.932751	81.0511
64	F4	FALSE	Sample 13	syp3	UNKNOWN	SYBR	None							25.2249	25.2897	0.0561093						TRUE	0.154419	TRUE	3	19	Amp		0.899854	81.2048
65	F5	FALSE	Sample 17	syp3	UNKNOWN	SYBR	None							24.9438	24.9355	0.0117903						TRUE	0.154419	TRUE	3	20	Amp		0.910887	81.3584
67	F7	FALSE	Sample 2	syp3	UNKNOWN	SYBR	None							25.1833	25.2362	0.0458767						TRUE	0.154419	TRUE	3	19	Amp		0.943236	81.5121
68	F8	FALSE	Sample 6	syp3	UNKNOWN	SYBR	None							25.7098	25.7388	0.0288478						TRUE	0.154419	TRUE	3	20	Amp		0.928216	81.3584
69	F9	FALSE	Sample 10	syp3	UNKNOWN	SYBR	None							26.1496	26.1248	0.0232508						TRUE	0.154419	TRUE	3	22	Amp		0.920864	81.0511
70	F10	FALSE	Sample 14	syp3	UNKNOWN	SYBR	None							26.0264	26.0327	0.0726185						TRUE	0.154419	TRUE	3	21	Amp		0.934366	81.2048
71	F11	FALSE	Sample 18	syp3	UNKNOWN	SYBR	None							26.183	26.1654	0.0702922						TRUE	0.154419	TRUE	3	22	Amp		0.918493	81.3584
73	G1	FALSE	Sample 1	syp3	UNKNOWN	SYBR	None							25.086	25.0674	0.042892						TRUE	0.154419	TRUE	3	21	Amp		0.917773	81.0511
74	G2	FALSE	Sample 5	syp3	UNKNOWN	SYBR	None							26.0531	26.0371	0.070064						TRUE	0.154419	TRUE	3	22	Amp		0.948105	81.0511
75	G3	FALSE	Sample 9	syp3	UNKNOWN	SYBR	None							25.8335	25.845	0.0722659						TRUE	0.154419	TRUE	3	20	Amp		0.948024	81.2048
76	G4	FALSE	Sample 13	syp3	UNKNOWN	SYBR	None							25.3242	25.2897	0.0561093						TRUE	0.154419	TRUE	3	21	Amp		0.907925	81.3584
77	G5	FALSE	Sample 17	syp3	UNKNOWN	SYBR	None							24.9272	24.9355	0.0117903						TRUE	0.154419	TRUE	3	20	Amp		0.912609	81.3584
79	G7	FALSE	Sample 2	syp3	UNKNOWN	SYBR	None							25.2648	25.2362	0.0458767						TRUE	0.154419	TRUE	3	20	Amp		0.931584	81.5121
80	G8	FALSE	Sample 6	syp3	UNKNOWN	SYBR	None							25.7675	25.7388	0.0288478						TRUE	0.154419	TRUE	3	21	Amp		0.931403	81.3584
81	G9	FALSE	Sample 10	syp3	UNKNOWN	SYBR	None							26.1034	26.1248	0.0232508						TRUE	0.154419	TRUE	3	21	Amp		0.920177	81.2048
82	G10	FALSE	Sample 14	syp3	UNKNOWN	SYBR	None							26.1082	26.0327	0.0726185						TRUE	0.154419	TRUE	3	22	Amp		0.937185	81.0511
83	G11	FALSE	Sample 18	syp3	UNKNOWN	SYBR	None							26.088	26.1654	0.0702922						TRUE	0.154419	TRUE	3	21	Amp		0.92181	81.5121
85	H1	FALSE	Sample 1	syp3	UNKNOWN	SYBR	None							25.0978	25.0674	0.042892						TRUE	0.154419	TRUE	3	20	Amp		0.92936	80.8974
86	H2	FALSE	Sample 5	syp3	UNKNOWN	SYBR	None							26.0977	26.0371	0.070064						TRUE	0.154419	TRUE	3	22	Amp		0.946439	81.0511
87	H3	FALSE	Sample 9	syp3	UNKNOWN	SYBR	None							25.9223	25.845	0.0722659						TRUE	0.154419	TRUE	3	21	Amp		0.94181	81.2048
88	H4	FALSE	Sample 13	syp3	UNKNOWN	SYBR	None							25.32	25.2897	0.0561093						TRUE	0.154419	TRUE	3	21	Amp		0.918711	81.2048
91	H7	FALSE	Sample 2	syp3	UNKNOWN	SYBR	None							25.2606	25.2362	0.0458767						TRUE	0.154419	TRUE	3	21	Amp		0.935177	81.5121
92	H8	FALSE	Sample 6	syp3	UNKNOWN	SYBR	None							25.7391	25.7388	0.0288478						TRUE	0.154419	TRUE	3	20	Amp		0.937471	81.2048
93	H9	FALSE	Sample 10	syp3	UNKNOWN	SYBR	None							26.1216	26.1248	0.0232508						TRUE	0.154419	TRUE	3	22	Amp		0.92445	81.2048
94	H10	FALSE	Sample 14	syp3	UNKNOWN	SYBR	None							25.9634	26.0327	0.0726185						TRUE	0.154419	TRUE	3	22	Amp		0.947563	81.2048
95	H11	FALSE	Sample 18	syp3	UNKNOWN	SYBR	None							26.2253	26.1654	0.0702922						TRUE	0.154419	TRUE	3	22	Amp		0.912242	81.5121
Analysis Type	Singleplex
Endogenous Control	syp2
RQ Min/Max Confidence Level	95.0
Reference Sample	Sample 1

## Sheet: Melt Curve Raw Data
Block Type	96-Well 0.2-mL Block
Calibration Background is expired	No
Calibration Background performed on	09-15-2016
Calibration Pure Dye ABY is expired	No
Calibration Pure Dye ABY performed on	09-15-2016
Calibration Pure Dye FAM is expired	No
Calibration Pure Dye FAM performed on	09-15-2016
Calibration Pure Dye JUN is expired	No
Calibration Pure Dye JUN performed on	09-15-2016
Calibration Pure Dye NED is expired	No
Calibration Pure Dye NED performed on	09-15-2016
Calibration Pure Dye ROX is expired	No
Calibration Pure Dye ROX performed on	09-15-2016
Calibration Pure Dye SYBR is expired	No
Calibration Pure Dye SYBR performed on	09-15-2016
Calibration Pure Dye TAMRA is expired	No
Calibration Pure Dye TAMRA performed on	09-15-2016
Calibration Pure Dye VIC is expired	No
Calibration Pure Dye VIC performed on	09-15-2016
Calibration ROI is expired	No
Calibration ROI performed on	09-15-2016
Calibration Uniformity is expired	No
Calibration Uniformity performed on	09-15-2016
Chemistry	SYBR_GREEN
Date Created	2018-07-13 16:57:48 PM CST
Experiment Barcode
Experiment Comment
Experiment File Name	G:\wgh\小麦SYP基因家族鉴定与分析\定量结果\7.13\2018-03-07_151000 syp2 syp3 cs ch.eds
Experiment Name	2018-03-07_151000
Experiment Run End Time	2018-03-07 23:44:44 PM CST
Experiment Type	Comparative Cт (ΔΔCт)
Instrument Name	272321075
Instrument Serial Number	272321075
Instrument Type	QuantStudio™ 3 System
Passive Reference	ROX
Post-read Stage/Step
Pre-read Stage/Step
Quantification Cycle Method	Ct
Signal Smoothing On	true
Stage where Melt Analysis is performed	Stage3
Stage/ Cycle where Ct Analysis is performed	Stage2, Step2
User Name
Well	Well Position	Reading	Temperature	Fluorescence	Derivative	Target Name
61	F1	1	60.0009	381841	7710.55	syp3
61	F1	2	60.3082	379418	7913.05	syp3
61	F1	3	60.6155	377422	8096.41	syp3
61	F1	4	60.9228	374463	8252.49	syp3
61	F1	5	61.2301	371994	8385.61	syp3
61	F1	6	61.5374	369928	8508.34	syp3
61	F1	7	61.8447	366708	8634.56	syp3
61	F1	8	62.152	364435	8774.39	syp3
61	F1	9	62.4593	361711	8933.52	syp3
61	F1	10	62.7666	357645	9113.47	syp3
61	F1	11	63.0739	354868	9324.42	syp3
61	F1	12	63.3812	353766	9544.5	syp3
61	F1	13	63.6885	349219	9746.36	syp3
61	F1	14	63.9958	345639	9902.92	syp3
61	F1	15	64.3031	342338	9992.89	syp3
61	F1	16	64.6104	340175	10010.3	syp3
61	F1	17	64.9177	335672	9970.04	syp3
61	F1	18	65.225	331563	9903.46	syp3
61	F1	19	65.5323	328908	9846.62	syp3
61	F1	20	65.8396	326588	9824.11	syp3
61	F1	21	66.1469	323597	9839.22	syp3
61	F1	22	66.4542	318586	9876.14	syp3
61	F1	23	66.7616	317201	9913.22	syp3
61	F1	24	67.0688	312713	9935.8	syp3
61	F1	25	67.3762	309614	9940.43	syp3
61	F1	26	67.6835	305806	9928.02	syp3
61	F1	27	67.9908	304295	9895.46	syp3
61	F1	28	68.2981	301172	9834.47	syp3
61	F1	29	68.6054	295864	9741.15	syp3
61	F1	30	68.9127	292287	9625.62	syp3
61	F1	31	69.22	291415	9511.45	syp3
61	F1	32	69.5273	286830	9422.88	syp3
61	F1	33	69.8346	285087	9369.09	syp3
61	F1	34	70.1419	281469	9340.32	syp3
61	F1	35	70.4492	278094	9317.89	syp3
61	F1	36	70.7565	274360	9290.46	syp3
61	F1	37	71.0638	272737	9263.08	syp3
61	F1	38	71.3711	267579	9251.62	syp3
61	F1	39	71.6784	267298	9268.52	syp3
61	F1	40	71.9857	263625	9309.88	syp3
61	F1	41	72.293	259955	9354.53	syp3
61	F1	42	72.6003	256516	9374.78	syp3
61	F1	43	72.9076	254384	9350.66	syp3
61	F1	44	73.2149	250568	9278.09	syp3
61	F1	45	73.5222	247382	9166.57	syp3
61	F1	46	73.8295	244665	9040.58	syp3
61	F1	47	74.1368	242805	8901.01	syp3
61	F1	48	74.4441	238916	8753.05	syp3
61	F1	49	74.7514	235604	8606.38	syp3
61	F1	50	75.0587	233113	8482.06	syp3
61	F1	51	75.366	230857	8412.28	syp3
61	F1	52	75.6733	228787	8431.63	syp3
61	F1	53	75.9806	225324	8566.06	syp3
61	F1	54	76.2879	224141	8828.62	syp3
61	F1	55	76.5952	220091	9232.1	syp3
61	F1	56	76.9025	217015	9827.28	syp3
61	F1	57	77.2098	213422	10614.7	syp3
61	F1	58	77.5171	211640	11646.5	syp3
61	F1	59	77.8244	207975	12998.1	syp3
61	F1	60	78.1317	202194	14774.2	syp3
61	F1	61	78.439	199631	17121.1	syp3
61	F1	62	78.7463	193150	20226.6	syp3
61	F1	63	79.0536	187521	24283.6	syp3
61	F1	64	79.3609	181890	29401.7	syp3
61	F1	65	79.6682	174630	35480.5	syp3
61	F1	66	79.9755	163950	42095.5	syp3
61	F1	67	80.2828	151798	48468.5	syp3
61	F1	68	80.5901	130312	53578.8	syp3
61	F1	69	80.8974	104009	56409.8	syp3
61	F1	70	81.2048	79252.9	56253.7	syp3
61	F1	71	81.5121	56333.7	52949.6	syp3
61	F1	72	81.8194	38299	46951	syp3
61	F1	73	82.1267	27681.1	39190	syp3
61	F1	74	82.434	23392.7	30801.7	syp3
61	F1	75	82.7413	19132.7	22823	syp3
61	F1	76	83.0486	17366.2	15979.3	syp3
61	F1	77	83.3559	16578.3	10611.3	syp3
61	F1	78	83.6632	15697.9	6934.35	syp3
61	F1	79	83.9705	15092.8	4551.61	syp3
61	F1	80	84.2778	15100.7	3068.86	syp3
61	F1	81	84.5851	14761	2214.01	syp3
61	F1	82	84.8924	14203.8	1758.89	syp3
61	F1	83	85.1997	13583.1	1535.17	syp3
61	F1	84	85.507	12116	1431.28	syp3
61	F1	85	85.8143	12641.2	1378.78	syp3
61	F1	86	86.1216	13125	1336.93	syp3
61	F1	87	86.4289	9897.04	1283.44	syp3
61	F1	88	86.7362	10270.3	1213.71	syp3
61	F1	89	87.0435	10901.1	1141.86	syp3
61	F1	90	87.3508	10232.2	1093.95	syp3
61	F1	91	87.6581	9938.12	1091.25	syp3
61	F1	92	87.9654	10410.6	1133.14	syp3
61	F1	93	88.2727	8864.33	1192.84	syp3
61	F1	94	88.58	7756.04	1230.21	syp3
61	F1	95	88.8873	7446.79	1212.84	syp3
61	F1	96	89.1946	7413.71	1130.69	syp3
61	F1	97	89.5019	7994.12	996.28	syp3
61	F1	98	89.8092	5911.02	833.92	syp3
61	F1	99	90.1165	6730.6	667.78	syp3
61	F1	100	90.4238	6894.84	515.811	syp3
61	F1	101	90.7311	6006.07	389.274	syp3
61	F1	102	91.0384	6685.84	294.102	syp3
61	F1	103	91.3457	6100.67	231.52	syp3
61	F1	104	91.653	6192.34	198.106	syp3
61	F1	105	91.9603	6352.16	186.396	syp3
61	F1	106	92.2676	5734.69	186.252	syp3
61	F1	107	92.5749	5313.31	186.324	syp3
61	F1	108	92.8822	6590.44	175.22	syp3
61	F1	109	93.1895	5270.47	143.009	syp3
61	F1	110	93.4968	5207.57	84.2002	syp3
61	F1	111	93.8041	4792.22	1.48438	syp3
61	F1	112	94.1114	6092.71	-92.9385	syp3
61	F1	113	94.4187	6401.07	-181.565	syp3
61	F1	114	94.726	5306.86	-250.138	syp3
62	F2	1	60.0009	354024	7777.52	syp3
62	F2	2	60.3082	354658	7867.63	syp3
62	F2	3	60.6155	350342	7935.22	syp3
62	F2	4	60.9228	347023	7983.76	syp3
62	F2	5	61.2301	346064	8032.46	syp3
62	F2	6	61.5374	344534	8107.15	syp3
62	F2	7	61.8447	339969	8226.56	syp3
62	F2	8	62.152	339526	8405.72	syp3
62	F2	9	62.4593	335940	8618.46	syp3
62	F2	10	62.7666	333020	8823.77	syp3
62	F2	11	63.0739	330351	8981.2	syp3
62	F2	12	63.3812	328240	9062.52	syp3
62	F2	13	63.6885	324149	9064.43	syp3
62	F2	14	63.9958	319998	9010.06	syp3
62	F2	15	64.3031	318094	8938.33	syp3
62	F2	16	64.6104	316689	8886.29	syp3
62	F2	17	64.9177	313297	8875.09	syp3
62	F2	18	65.225	309071	8906.3	syp3
62	F2	19	65.5323	307090	8965.53	syp3
62	F2	20	65.8396	305098	9029.86	syp3
62	F2	21	66.1469	301180	9075.19	syp3
62	F2	22	66.4542	297594	9084.73	syp3
62	F2	23	66.7616	295813	9057.3	syp3
62	F2	24	67.0688	291764	9009.4	syp3
62	F2	25	67.3762	289830	8969.65	syp3
62	F2	26	67.6835	285810	8964.78	syp3
62	F2	27	67.9908	284913	9004.93	syp3
62	F2	28	68.2981	281714	9076.51	syp3
62	F2	29	68.6054	278054	9146.77	syp3
62	F2	30	68.9127	274959	9178.06	syp3
62	F2	31	69.22	272565	9143.78	syp3
62	F2	32	69.5273	269018	9038.03	syp3
62	F2	33	69.8346	265700	8875.29	syp3
62	F2	34	70.1419	262880	8681.04	syp3
62	F2	35	70.4492	261409	8479.92	syp3
62	F2	36	70.7565	257928	8288.06	syp3
62	F2	37	71.0638	255075	8128.34	syp3
62	F2	38	71.3711	253065	7995.71	syp3
62	F2	39	71.6784	249834	7901.53	syp3
62	F2	40	71.9857	247563	7864.22	syp3
62	F2	41	72.293	246046	7897.78	syp3
62	F2	42	72.6003	243483	8002.16	syp3
62	F2	43	72.9076	240797	8159.11	syp3
62	F2	44	73.2149	237572	8343.62	syp3
62	F2	45	73.5222	235750	8517.35	syp3
62	F2	46	73.8295	231703	8628.81	syp3
62	F2	47	74.1368	230480	8648.52	syp3
62	F2	48	74.4441	226246	8566.26	syp3
62	F2	49	74.7514	222321	8396.97	syp3
62	F2	50	75.0587	221807	8189.26	syp3
62	F2	51	75.366	218314	8008.21	syp3
62	F2	52	75.6733	216790	7903.74	syp3
62	F2	53	75.9806	213510	7935.05	syp3
62	F2	54	76.2879	211158	8146.54	syp3
62	F2	55	76.5952	210856	8591.2	syp3
62	F2	56	76.9025	206142	9266.78	syp3
62	F2	57	77.2098	205039	10140.7	syp3
62	F2	58	77.5171	200265	11201.7	syp3
62	F2	59	77.8244	196098	12480.7	syp3
62	F2	60	78.1317	192903	14077	syp3
62	F2	61	78.439	189726	16165.4	syp3
62	F2	62	78.7463	184079	18974.3	syp3
62	F2	63	79.0536	179478	22729.1	syp3
62	F2	64	79.3609	173984	27561.7	syp3
62	F2	65	79.6682	168027	33397.8	syp3
62	F2	66	79.9755	159125	39860.2	syp3
62	F2	67	80.2828	145325	46241.2	syp3
62	F2	68	80.5901	128803	51588.3	syp3
62	F2	69	80.8974	106273	54910.2	syp3
62	F2	70	81.2048	82470.9	55447.5	syp3
62	F2	71	81.5121	60122.5	52910.8	syp3
62	F2	72	81.8194	41502.6	47587.1	syp3
62	F2	73	82.1267	32276.7	40265.4	syp3
62	F2	74	82.434	24430.1	32011.8	syp3
62	F2	75	82.7413	20737.7	23888.3	syp3
62	F2	76	83.0486	19814	16717.5	syp3
62	F2	77	83.3559	17738.2	10964.3	syp3
62	F2	78	83.6632	19467.8	6885.14	syp3
62	F2	79	83.9705	18135.2	4309.65	syp3
62	F2	80	84.2778	17268.2	2714.83	syp3
62	F2	81	84.5851	17017	1808.52	syp3
62	F2	82	84.8924	17874.5	1334.82	syp3
62	F2	83	85.1997	16494.5	1101.95	syp3
62	F2	84	85.507	15158.6	983.439	syp3
62	F2	85	85.8143	16472.4	906.699	syp3
62	F2	86	86.1216	14744.8	839.37	syp3
62	F2	87	86.4289	14185.9	777.833	syp3
62	F2	88	86.7362	14875.6	736.719	syp3
62	F2	89	87.0435	14040.9	736.165	syp3
62	F2	90	87.3508	14596.9	786.681	syp3
62	F2	91	87.6581	14237.4	877.109	syp3
62	F2	92	87.9654	12649.6	973.275	syp3
62	F2	93	88.2727	12135.7	1029.9	syp3
62	F2	94	88.58	11849.5	1009.91	syp3
62	F2	95	88.8873	12195.2	900.852	syp3
62	F2	96	89.1946	9901.97	720.531	syp3
62	F2	97	89.5019	11226.5	510.044	syp3
62	F2	98	89.8092	11296.4	317.503	syp3
62	F2	99	90.1165	11687.6	178.874	syp3
62	F2	100	90.4238	10603	104.149	syp3
62	F2	101	90.7311	11278.2	75.521	syp3
62	F2	102	91.0384	10161.8	58.4141	syp3
62	F2	103	91.3457	10492.9	19.1855	syp3
62	F2	104	91.653	10100.1	-59.5586	syp3
62	F2	105	91.9603	10452.9	-172.155	syp3
62	F2	106	92.2676	9738.34	-292.508	syp3
62	F2	107	92.5749	10925.3	-383.793	syp3
62	F2	108	92.8822	11190.9	-411.889	syp3
62	F2	109	93.1895	10587.6	-358.768	syp3
62	F2	110	93.4968	10740.9	-231.313	syp3
62	F2	111	93.8041	11156.1	-61.2549	syp3
62	F2	112	94.1114	9802.42	105.397	syp3
62	F2	113	94.4187	8724.07	226.087	syp3
62	F2	114	94.726	9276.15	278.629	syp3
63	F3	1	60.0009	400778	9009.26	syp3
63	F3	2	60.3082	399178	9239.08	syp3
63	F3	3	60.6155	397999	9511.24	syp3
63	F3	4	60.9228	395146	9794.38	syp3
63	F3	5	61.2301	392062	10048.9	syp3
63	F3	6	61.5374	388576	10248.7	syp3
63	F3	7	61.8447	385001	10384.1	syp3
63	F3	8	62.152	381657	10460.6	syp3
63	F3	9	62.4593	378910	10508.4	syp3
63	F3	10	62.7666	374698	10557.5	syp3
63	F3	11	63.0739	372851	10626.8	syp3
63	F3	12	63.3812	368689	10719.9	syp3
63	F3	13	63.6885	365352	10827.7	syp3
63	F3	14	63.9958	361987	10932.7	syp3
63	F3	15	64.3031	359473	11013.5	syp3
63	F3	16	64.6104	353824	11049.2	syp3
63	F3	17	64.9177	352598	11026.4	syp3
63	F3	18	65.225	347678	10948.5	syp3
63	F3	19	65.5323	344076	10840.7	syp3
63	F3	20	65.8396	339736	10745.1	syp3
63	F3	21	66.1469	337413	10700.4	syp3
63	F3	22	66.4542	334880	10721.5	syp3
63	F3	23	66.7616	331654	10788.8	syp3
63	F3	24	67.0688	327647	10860.3	syp3
63	F3	25	67.3762	323559	10896.8	syp3
63	F3	26	67.6835	320156	10884.3	syp3
63	F3	27	67.9908	316635	10837.6	syp3
63	F3	28	68.2981	314036	10785.3	syp3
63	F3	29	68.6054	310075	10749.8	syp3
63	F3	30	68.9127	307935	10734.1	syp3
63	F3	31	69.22	303063	10724.6	syp3
63	F3	32	69.5273	300449	10702.9	syp3
63	F3	33	69.8346	295768	10657.4	syp3
63	F3	34	70.1419	294226	10589.3	syp3
63	F3	35	70.4492	289731	10510.7	syp3
63	F3	36	70.7565	285953	10438.6	syp3
63	F3	37	71.0638	283535	10385.3	syp3
63	F3	38	71.3711	280724	10350.5	syp3
63	F3	39	71.6784	277094	10317.7	syp3
63	F3	40	71.9857	273866	10261	syp3
63	F3	41	72.293	270588	10160.1	syp3
63	F3	42	72.6003	266232	10021.4	syp3
63	F3	43	72.9076	264440	9861.85	syp3
63	F3	44	73.2149	260993	9720.57	syp3
63	F3	45	73.5222	257865	9636.39	syp3
63	F3	46	73.8295	256068	9630.99	syp3
63	F3	47	74.1368	252720	9700.58	syp3
63	F3	48	74.4441	249326	9819.69	syp3
63	F3	49	74.7514	246318	9952.62	syp3
63	F3	50	75.0587	243014	10065.9	syp3
63	F3	51	75.366	239375	10137.1	syp3
63	F3	52	75.6733	237543	10160.7	syp3
63	F3	53	75.9806	233335	10153.1	syp3
63	F3	54	76.2879	229229	10158.5	syp3
63	F3	55	76.5952	226895	10253.7	syp3
63	F3	56	76.9025	224167	10537.2	syp3
63	F3	57	77.2098	221842	11104.5	syp3
63	F3	58	77.5171	218231	12037.5	syp3
63	F3	59	77.8244	214536	13403.2	syp3
63	F3	60	78.1317	211570	15273	syp3
63	F3	61	78.439	206020	17752.1	syp3
63	F3	62	78.7463	200798	20995.5	syp3
63	F3	63	79.0536	194634	25183.5	syp3
63	F3	64	79.3609	188752	30439.6	syp3
63	F3	65	79.6682	181923	36702.3	syp3
63	F3	66	79.9755	172285	43599.9	syp3
63	F3	67	80.2828	157495	50400	syp3
63	F3	68	80.5901	139779	56092	syp3
63	F3	69	80.8974	114492	59610.4	syp3
63	F3	70	81.2048	88053.4	60135	syp3
63	F3	71	81.5121	64788.2	57354	syp3
63	F3	72	81.8194	45375.2	51580.6	syp3
63	F3	73	82.1267	32831	43671.2	syp3
63	F3	74	82.434	26179.8	34780.2	syp3
63	F3	75	82.7413	21601	26051.2	syp3
63	F3	76	83.0486	20473.9	18360.8	syp3
63	F3	77	83.3559	19565.2	12188.2	syp3
63	F3	78	83.6632	19021.1	7798.41	syp3
63	F3	79	83.9705	18001.3	4871.5	syp3
63	F3	80	84.2778	18088.8	2973.5	syp3
63	F3	81	84.5851	16634.3	1799.66	syp3
63	F3	82	84.8924	16524.1	1103.8	syp3
63	F3	83	85.1997	17655.6	714.806	syp3
63	F3	84	85.507	17063	523.292	syp3
63	F3	85	85.8143	15638.1	461.345	syp3
63	F3	86	86.1216	15965.1	487.455	syp3
63	F3	87	86.4289	16107.9	575.499	syp3
63	F3	88	86.7362	15914.6	703.273	syp3
63	F3	89	87.0435	15958.8	842.944	syp3
63	F3	90	87.3508	13557	960.655	syp3
63	F3	91	87.6581	13094.3	1027.24	syp3
63	F3	92	87.9654	13991.3	1031.32	syp3
63	F3	93	88.2727	12901.7	983.272	syp3
63	F3	94	88.58	12701.5	906.93	syp3
63	F3	95	88.8873	12304.1	826.579	syp3
63	F3	96	89.1946	11603	758	syp3
63	F3	97	89.5019	11501.2	705.336	syp3
63	F3	98	89.8092	11836.9	660.303	syp3
63	F3	99	90.1165	11311.8	602.596	syp3
63	F3	100	90.4238	9909.48	505.186	syp3
63	F3	101	90.7311	10068.8	347.273	syp3
63	F3	102	91.0384	9567.65	130.181	syp3
63	F3	103	91.3457	9853.79	-114.593	syp3
63	F3	104	91.653	10587.8	-333.251	syp3
63	F3	105	91.9603	10350.5	-471.968	syp3
63	F3	106	92.2676	11259.4	-502.185	syp3
63	F3	107	92.5749	11179	-434.916	syp3
63	F3	108	92.8822	10250.9	-315.534	syp3
63	F3	109	93.1895	8604.14	-201.621	syp3
63	F3	110	93.4968	10587.5	-136.831	syp3
63	F3	111	93.8041	9868.99	-135.855	syp3
63	F3	112	94.1114	9741.2	-187.284	syp3
63	F3	113	94.4187	10079.5	-268.242	syp3
63	F3	114	94.726	8992.48	-358.431	syp3
64	F4	1	60.0009	432987	9155.55	syp3
64	F4	2	60.3082	431644	9333.7	syp3
64	F4	3	60.6155	429664	9561.03	syp3
64	F4	4	60.9228	426608	9840.07	syp3
64	F4	5	61.2301	425418	10157	syp3
64	F4	6	61.5374	420603	10483.2	syp3
64	F4	7	61.8447	418721	10783.5	syp3
64	F4	8	62.152	414339	11048.4	syp3
64	F4	9	62.4593	411543	11240.1	syp3
64	F4	10	62.7666	406418	11361.3	syp3
64	F4	11	63.0739	404233	11436.2	syp3
64	F4	12	63.3812	400174	11494.2	syp3
64	F4	13	63.6885	396787	11556.9	syp3
64	F4	14	63.9958	392884	11630	syp3
64	F4	15	64.3031	390783	11703.8	syp3
64	F4	16	64.6104	385727	11763.1	syp3
64	F4	17	64.9177	382071	11799.8	syp3
64	F4	18	65.225	378416	11819.5	syp3
64	F4	19	65.5323	374402	11838.4	syp3
64	F4	20	65.8396	371495	11872.5	syp3
64	F4	21	66.1469	367045	11924.6	syp3
64	F4	22	66.4542	363470	11978.5	syp3
64	F4	23	66.7616	361185	12004.8	syp3
64	F4	24	67.0688	355415	11974.9	syp3
64	F4	25	67.3762	352473	11878.5	syp3
64	F4	26	67.6835	347516	11732	syp3
64	F4	27	67.9908	345599	11574.5	syp3
64	F4	28	68.2981	341475	11453.6	syp3
64	F4	29	68.6054	337652	11406.3	syp3
64	F4	30	68.9127	335112	11445.3	syp3
64	F4	31	69.22	331646	11553.7	syp3
64	F4	32	69.5273	327641	11690.1	syp3
64	F4	33	69.8346	324050	11801.6	syp3
64	F4	34	70.1419	319740	11840.2	syp3
64	F4	35	70.4492	316456	11777.3	syp3
64	F4	36	70.7565	311801	11612.9	syp3
64	F4	37	71.0638	308804	11376	syp3
64	F4	38	71.3711	304864	11116.1	syp3
64	F4	39	71.6784	302385	10889.3	syp3
64	F4	40	71.9857	298440	10747.2	syp3
64	F4	41	72.293	295984	10699.1	syp3
64	F4	42	72.6003	293630	10729.1	syp3
64	F4	43	72.9076	289336	10806.6	syp3
64	F4	44	73.2149	285076	10899.4	syp3
64	F4	45	73.5222	283428	10964.7	syp3
64	F4	46	73.8295	278308	10975.9	syp3
64	F4	47	74.1368	275971	10923.5	syp3
64	F4	48	74.4441	272188	10815	syp3
64	F4	49	74.7514	268659	10685.7	syp3
64	F4	50	75.0587	264396	10560.3	syp3
64	F4	51	75.366	262617	10476.7	syp3
64	F4	52	75.6733	260798	10465.4	syp3
64	F4	53	75.9806	255951	10543.9	syp3
64	F4	54	76.2879	253296	10721.7	syp3
64	F4	55	76.5952	249112	11030.9	syp3
64	F4	56	76.9025	247014	11503.2	syp3
64	F4	57	77.2098	243306	12174.3	syp3
64	F4	58	77.5171	239300	13101.7	syp3
64	F4	59	77.8244	236288	14352.2	syp3
64	F4	60	78.1317	231286	16012.1	syp3
64	F4	61	78.439	227404	18206.2	syp3
64	F4	62	78.7463	221589	21113.4	syp3
64	F4	63	79.0536	215106	24954.1	syp3
64	F4	64	79.3609	209300	29925.7	syp3
64	F4	65	79.6682	202336	36082.9	syp3
64	F4	66	79.9755	194087	43197.5	syp3
64	F4	67	80.2828	181272	50661.9	syp3
64	F4	68	80.5901	163103	57510.3	syp3
64	F4	69	80.8974	139688	62590.2	syp3
64	F4	70	81.2048	112478	64853.9	syp3
64	F4	71	81.5121	85740.6	63672.1	syp3
64	F4	72	81.8194	62012.8	59047.2	syp3
64	F4	73	82.1267	44940.2	51634.1	syp3
64	F4	74	82.434	33939.7	42555.7	syp3
64	F4	75	82.7413	30400.1	33085.9	syp3
64	F4	76	83.0486	27231.8	24325.1	syp3
64	F4	77	83.3559	24509.7	16985.4	syp3
64	F4	78	83.6632	24137.1	11337.4	syp3
64	F4	79	83.9705	22473.3	7614.02	syp3
64	F4	80	84.2778	22095	5136.03	syp3
64	F4	81	84.5851	20785.6	3542.15	syp3
64	F4	82	84.8924	21787.8	2552.42	syp3
64	F4	83	85.1997	19839.2	1957.17	syp3
64	F4	84	85.507	19614.9	1615.23	syp3
64	F4	85	85.8143	20553.1	1435.47	syp3
64	F4	86	86.1216	18783.5	1358.15	syp3
64	F4	87	86.4289	18181.9	1344	syp3
64	F4	88	86.7362	17990.7	1369.61	syp3
64	F4	89	87.0435	18034.3	1422.68	syp3
64	F4	90	87.3508	17417.1	1493.41	syp3
64	F4	91	87.6581	17141.3	1565.95	syp3
64	F4	92	87.9654	15640.7	1617.38	syp3
64	F4	93	88.2727	14558.6	1626.19	syp3
64	F4	94	88.58	15092.5	1583.17	syp3
64	F4	95	88.8873	14609.5	1495.42	syp3
64	F4	96	89.1946	13925.7	1380.32	syp3
64	F4	97	89.5019	13445.7	1255.2	syp3
64	F4	98	89.8092	12840.7	1130.15	syp3
64	F4	99	90.1165	13633.8	1006.9	syp3
64	F4	100	90.4238	12342.7	881.852	syp3
64	F4	101	90.7311	11697.1	750.284	syp3
64	F4	102	91.0384	12777.2	610.504	syp3
64	F4	103	91.3457	12096.8	467.556	syp3
64	F4	104	91.653	11177.9	335.16	syp3
64	F4	105	91.9603	12109.8	233.297	syp3
64	F4	106	92.2676	12565.3	179.931	syp3
64	F4	107	92.5749	11988.7	179.684	syp3
64	F4	108	92.8822	11944.2	216.87	syp3
64	F4	109	93.1895	11154.3	259.715	syp3
64	F4	110	93.4968	10589.3	275.171	syp3
64	F4	111	93.8041	11580	245.034	syp3
64	F4	112	94.1114	11028.2	172.598	syp3
64	F4	113	94.4187	11297.2	76.5254	syp3
64	F4	114	94.726	10968.7	-21.8936	syp3
65	F5	1	60.0009	458370	9313.06	syp3
65	F5	2	60.3082	458780	9541.44	syp3
65	F5	3	60.6155	457191	9822.51	syp3
65	F5	4	60.9228	452640	10149.7	syp3
65	F5	5	61.2301	451144	10504.7	syp3
65	F5	6	61.5374	446399	10862.8	syp3
65	F5	7	61.8447	443932	11198	syp3
65	F5	8	62.152	440750	11504.5	syp3
65	F5	9	62.4593	436144	11757.4	syp3
65	F5	10	62.7666	431942	11944.2	syp3
65	F5	11	63.0739	428595	12075	syp3
65	F5	12	63.3812	424791	12167.1	syp3
65	F5	13	63.6885	420897	12235.6	syp3
65	F5	14	63.9958	416623	12288.3	syp3
65	F5	15	64.3031	413410	12324.8	syp3
65	F5	16	64.6104	409133	12341.9	syp3
65	F5	17	64.9177	404999	12340.7	syp3
65	F5	18	65.225	401125	12330.5	syp3
65	F5	19	65.5323	396108	12327.7	syp3
65	F5	20	65.8396	393559	12349.2	syp3
65	F5	21	66.1469	389805	12403.9	syp3
65	F5	22	66.4542	384244	12487.4	syp3
65	F5	23	66.7616	381269	12580.3	syp3
65	F5	24	67.0688	377620	12653.1	syp3
65	F5	25	67.3762	374359	12675.1	syp3
65	F5	26	67.6835	367539	12626.5	syp3
65	F5	27	67.9908	365198	12506.6	syp3
65	F5	28	68.2981	360183	12332.6	syp3
65	F5	29	68.6054	357623	12131	syp3
65	F5	30	68.9127	353402	11930.5	syp3
65	F5	31	69.22	349817	11758.6	syp3
65	F5	32	69.5273	344246	11642.8	syp3
65	F5	33	69.8346	342270	11603.2	syp3
65	F5	34	70.1419	339048	11639.8	syp3
65	F5	35	70.4492	335984	11723.8	syp3
65	F5	36	70.7565	331013	11803.6	syp3
65	F5	37	71.0638	326743	11829.2	syp3
65	F5	38	71.3711	322697	11777.6	syp3
65	F5	39	71.6784	318710	11662.3	syp3
65	F5	40	71.9857	316656	11521.7	syp3
65	F5	41	72.293	312324	11395.2	syp3
65	F5	42	72.6003	308019	11304.8	syp3
65	F5	43	72.9076	306755	11252	syp3
65	F5	44	73.2149	301511	11215.6	syp3
65	F5	45	73.5222	298007	11182.1	syp3
65	F5	46	73.8295	293895	11146.4	syp3
65	F5	47	74.1368	291308	11111.7	syp3
65	F5	48	74.4441	288938	11083.5	syp3
65	F5	49	74.7514	283444	11065.3	syp3
65	F5	50	75.0587	280010	11057.8	syp3
65	F5	51	75.366	277376	11062.2	syp3
65	F5	52	75.6733	274525	11082.1	syp3
65	F5	53	75.9806	270261	11126.7	syp3
65	F5	54	76.2879	266467	11215.2	syp3
65	F5	55	76.5952	263047	11389.4	syp3
65	F5	56	76.9025	259370	11715.5	syp3
65	F5	57	77.2098	256944	12250.1	syp3
65	F5	58	77.5171	252743	13057.5	syp3
65	F5	59	77.8244	249018	14196.4	syp3
65	F5	60	78.1317	244432	15731.2	syp3
65	F5	61	78.439	240253	17757.7	syp3
65	F5	62	78.7463	234250	20430.6	syp3
65	F5	63	79.0536	228054	23967.2	syp3
65	F5	64	79.3609	221936	28601.1	syp3
65	F5	65	79.6682	214228	34472.7	syp3
65	F5	66	79.9755	206831	41477	syp3
65	F5	67	80.2828	195743	49129.9	syp3
65	F5	68	80.5901	179397	56536.7	syp3
65	F5	69	80.8974	154065	62520.3	syp3
65	F5	70	81.2048	127775	65901.3	syp3
65	F5	71	81.5121	97832.7	65841	syp3
65	F5	72	81.8194	71042.9	62113.4	syp3
65	F5	73	82.1267	51874.7	55193.5	syp3
65	F5	74	82.434	38742.1	46123.4	syp3
65	F5	75	82.7413	31898.7	36214.8	syp3
65	F5	76	83.0486	28462.1	26707.3	syp3
65	F5	77	83.3559	26945.6	18504.6	syp3
65	F5	78	83.6632	26158.5	12061.6	syp3
65	F5	79	83.9705	26382.2	7754.6	syp3
65	F5	80	84.2778	24476.3	4942.7	syp3
65	F5	81	84.5851	24574.9	3230.3	syp3
65	F5	82	84.8924	24961.7	2282.09	syp3
65	F5	83	85.1997	23901.3	1818.56	syp3
65	F5	84	85.507	23197.5	1632.33	syp3
65	F5	85	85.8143	23291.1	1582.06	syp3
65	F5	86	86.1216	21231.8	1581.79	syp3
65	F5	87	86.4289	21354.7	1591.82	syp3
65	F5	88	86.7362	20635.1	1607.19	syp3
65	F5	89	87.0435	20882.7	1639.11	syp3
65	F5	90	87.3508	20711.2	1692.59	syp3
65	F5	91	87.6581	19060.2	1751.07	syp3
65	F5	92	87.9654	18224.5	1778.04	syp3
65	F5	93	88.2727	17798.1	1735.19	syp3
65	F5	94	88.58	16721.4	1605.34	syp3
65	F5	95	88.8873	16098.1	1404.98	syp3
65	F5	96	89.1946	16804	1178.17	syp3
65	F5	97	89.5019	16758	975.3	syp3
65	F5	98	89.8092	16155.8	828.812	syp3
65	F5	99	90.1165	16020.6	739.244	syp3
65	F5	100	90.4238	15924.5	678.477	syp3
65	F5	101	90.7311	15176.9	607.745	syp3
65	F5	102	91.0384	14199.1	500.129	syp3
65	F5	103	91.3457	14860.8	355.022	syp3
65	F5	104	91.653	15049.3	196.732	syp3
65	F5	105	91.9603	15496.3	58.9414	syp3
65	F5	106	92.2676	15252.3	-34.2754	syp3
65	F5	107	92.5749	14864.8	-78.748	syp3
65	F5	108	92.8822	14719.4	-87.2402	syp3
65	F5	109	93.1895	15274.1	-78.7852	syp3
65	F5	110	93.4968	15255.6	-69.7383	syp3
65	F5	111	93.8041	14870.6	-71.2607	syp3
65	F5	112	94.1114	14679.1	-90.6162	syp3
65	F5	113	94.4187	14721.9	-131.624	syp3
65	F5	114	94.726	14886.5	-193.175	syp3
67	F7	1	60.0009	441433	8810.35	syp3
67	F7	2	60.3082	440479	9060.43	syp3
67	F7	3	60.6155	438461	9345.19	syp3
67	F7	4	60.9228	434393	9659.54	syp3
67	F7	5	61.2301	433963	9989.77	syp3
67	F7	6	61.5374	428478	10315.8	syp3
67	F7	7	61.8447	427294	10615.9	syp3
67	F7	8	62.152	422808	10872.6	syp3
67	F7	9	62.4593	418457	11076.7	syp3
67	F7	10	62.7666	416109	11231.2	syp3
67	F7	11	63.0739	412390	11350.2	syp3
67	F7	12	63.3812	408057	11453.3	syp3
67	F7	13	63.6885	404774	11559.1	syp3
67	F7	14	63.9958	400893	11676.1	syp3
67	F7	15	64.3031	397372	11795.5	syp3
67	F7	16	64.6104	395252	11893.3	syp3
67	F7	17	64.9177	389588	11944.5	syp3
67	F7	18	65.225	385391	11940.3	syp3
67	F7	19	65.5323	380936	11895.8	syp3
67	F7	20	65.8396	378104	11840.9	syp3
67	F7	21	66.1469	374520	11800.6	syp3
67	F7	22	66.4542	370291	11779.2	syp3
67	F7	23	66.7616	367583	11759.7	syp3
67	F7	24	67.0688	362544	11718.7	syp3
67	F7	25	67.3762	359198	11646.8	syp3
67	F7	26	67.6835	354959	11559.4	syp3
67	F7	27	67.9908	351567	11490.2	syp3
67	F7	28	68.2981	347777	11470.4	syp3
67	F7	29	68.6054	345971	11507.8	syp3
67	F7	30	68.9127	341690	11578.8	syp3
67	F7	31	69.22	337187	11641.3	syp3
67	F7	32	69.5273	333626	11658.5	syp3
67	F7	33	69.8346	328582	11619.1	syp3
67	F7	34	70.1419	325879	11541.5	syp3
67	F7	35	70.4492	322779	11459.3	syp3
67	F7	36	70.7565	317870	11400.5	syp3
67	F7	37	71.0638	315924	11372.8	syp3
67	F7	38	71.3711	312124	11361.5	syp3
67	F7	39	71.6784	307487	11341.6	syp3
67	F7	40	71.9857	304025	11291.9	syp3
67	F7	41	72.293	300956	11205.4	syp3
67	F7	42	72.6003	296562	11089.9	syp3
67	F7	43	72.9076	294240	10961.5	syp3
67	F7	44	73.2149	290716	10838.2	syp3
67	F7	45	73.5222	286898	10737.2	syp3
67	F7	46	73.8295	282789	10670.2	syp3
67	F7	47	74.1368	281062	10641	syp3
67	F7	48	74.4441	277621	10642.2	syp3
67	F7	49	74.7514	274057	10656.4	syp3
67	F7	50	75.0587	269644	10665.5	syp3
67	F7	51	75.366	267247	10661.6	syp3
67	F7	52	75.6733	263192	10654.2	syp3
67	F7	53	75.9806	260447	10669.2	syp3
67	F7	54	76.2879	257490	10740.5	syp3
67	F7	55	76.5952	253552	10904.6	syp3
67	F7	56	76.9025	250576	11196	syp3
67	F7	57	77.2098	247061	11653.7	syp3
67	F7	58	77.5171	243210	12322.8	syp3
67	F7	59	77.8244	240359	13255.8	syp3
67	F7	60	78.1317	235945	14518.4	syp3
67	F7	61	78.439	231209	16202.3	syp3
67	F7	62	78.7463	226844	18440.3	syp3
67	F7	63	79.0536	220882	21413.2	syp3
67	F7	64	79.3609	214256	25323.9	syp3
67	F7	65	79.6682	208185	30324.4	syp3
67	F7	66	79.9755	200084	36398.4	syp3
67	F7	67	80.2828	189708	43237	syp3
67	F7	68	80.5901	176458	50171.3	syp3
67	F7	69	80.8974	155142	56224.9	syp3
67	F7	70	81.2048	128502	60308.4	syp3
67	F7	71	81.5121	101583	61511	syp3
67	F7	72	81.8194	72133	59384.4	syp3
67	F7	73	82.1267	50063.1	54104.1	syp3
67	F7	74	82.434	35073.2	46431.9	syp3
67	F7	75	82.7413	26551.6	37498.2	syp3
67	F7	76	83.0486	21803.3	28492.3	syp3
67	F7	77	83.3559	19977.7	20383	syp3
67	F7	78	83.6632	18652.6	13759.7	syp3
67	F7	79	83.9705	18366.9	8795.89	syp3
67	F7	80	84.2778	17770.9	5387.75	syp3
67	F7	81	84.5851	18417.7	3266.14	syp3
67	F7	82	84.8924	18007.1	2072.24	syp3
67	F7	83	85.1997	18163.6	1464.83	syp3
67	F7	84	85.507	16126.9	1168.31	syp3
67	F7	85	85.8143	15766.5	996.073	syp3
67	F7	86	86.1216	14932.3	853.753	syp3
67	F7	87	86.4289	15828	722.746	syp3
67	F7	88	86.7362	15550	627.965	syp3
67	F7	89	87.0435	15641.3	600.639	syp3
67	F7	90	87.3508	14484.7	649.741	syp3
67	F7	91	87.6581	15241.6	751.378	syp3
67	F7	92	87.9654	14821	857.129	syp3
67	F7	93	88.2727	12236.5	915.332	syp3
67	F7	94	88.58	12905.8	894.684	syp3
67	F7	95	88.8873	12418.4	798.638	syp3
67	F7	96	89.1946	12693.6	662.65	syp3
67	F7	97	89.5019	12682.2	535.192	syp3
67	F7	98	89.8092	11657.2	452.543	syp3
67	F7	99	90.1165	13532.2	421.303	syp3
67	F7	100	90.4238	11477.7	418.125	syp3
67	F7	101	90.7311	10869.9	405.985	syp3
67	F7	102	91.0384	10650.2	356.44	syp3
67	F7	103	91.3457	11243.1	263.992	syp3
67	F7	104	91.653	11261	144.975	syp3
67	F7	105	91.9603	10928.9	24.9873	syp3
67	F7	106	92.2676	10671.4	-74.001	syp3
67	F7	107	92.5749	10518.2	-139.132	syp3
67	F7	108	92.8822	11532.1	-165.955	syp3
67	F7	109	93.1895	11016.6	-157.547	syp3
67	F7	110	93.4968	10654.8	-125.618	syp3
67	F7	111	93.8041	10889.7	-89.9863	syp3
67	F7	112	94.1114	9856.94	-72.5566	syp3
67	F7	113	94.4187	10030.4	-87.6982	syp3
67	F7	114	94.726	10701.1	-135.675	syp3
68	F8	1	60.0009	395760	8299.43	syp3
68	F8	2	60.3082	394121	8480.93	syp3
68	F8	3	60.6155	391649	8667.16	syp3
68	F8	4	60.9228	388640	8856.48	syp3
68	F8	5	61.2301	387567	9050.12	syp3
68	F8	6	61.5374	383345	9249.66	syp3
68	F8	7	61.8447	381464	9453.71	syp3
68	F8	8	62.152	378557	9656.58	syp3
68	F8	9	62.4593	374063	9866.82	syp3
68	F8	10	62.7666	372959	10065.1	syp3
68	F8	11	63.0739	368369	10235.8	syp3
68	F8	12	63.3812	365216	10378.1	syp3
68	F8	13	63.6885	362247	10494.8	syp3
68	F8	14	63.9958	358479	10589.8	syp3
68	F8	15	64.3031	355925	10666.3	syp3
68	F8	16	64.6104	352200	10726.5	syp3
68	F8	17	64.9177	348239	10773.3	syp3
68	F8	18	65.225	344762	10810.5	syp3
68	F8	19	65.5323	342364	10841.9	syp3
68	F8	20	65.8396	338218	10868.7	syp3
68	F8	21	66.1469	334307	10889.1	syp3
68	F8	22	66.4542	330662	10897.3	syp3
68	F8	23	66.7616	328741	10886.1	syp3
68	F8	24	67.0688	324717	10850.3	syp3
68	F8	25	67.3762	319849	10793.9	syp3
68	F8	26	67.6835	318010	10732.9	syp3
68	F8	27	67.9908	313773	10689.3	syp3
68	F8	28	68.2981	310773	10677.6	syp3
68	F8	29	68.6054	308574	10692.4	syp3
68	F8	30	68.9127	304397	10708.2	syp3
68	F8	31	69.22	301266	10695.3	syp3
68	F8	32	69.5273	296430	10638.4	syp3
68	F8	33	69.8346	293405	10546.4	syp3
68	F8	34	70.1419	290350	10441.5	syp3
68	F8	35	70.4492	288371	10339.4	syp3
68	F8	36	70.7565	284467	10237	syp3
68	F8	37	71.0638	280554	10119.1	syp3
68	F8	38	71.3711	277682	9978.33	syp3
68	F8	39	71.6784	273323	9830.08	syp3
68	F8	40	71.9857	271714	9710.07	syp3
68	F8	41	72.293	269098	9653.99	syp3
68	F8	42	72.6003	266072	9655.15	syp3
68	F8	43	72.9076	263446	9693.05	syp3
68	F8	44	73.2149	259036	9733.57	syp3
68	F8	45	73.5222	256939	9745.71	syp3
68	F8	46	73.8295	252216	9715.16	syp3
68	F8	47	74.1368	250909	9661.07	syp3
68	F8	48	74.4441	247251	9606.05	syp3
68	F8	49	74.7514	244158	9575.8	syp3
68	F8	50	75.0587	241181	9586.62	syp3
68	F8	51	75.366	238947	9640.12	syp3
68	F8	52	75.6733	235741	9724.33	syp3
68	F8	53	75.9806	232213	9833.98	syp3
68	F8	54	76.2879	229966	9946.76	syp3
68	F8	55	76.5952	225362	10080.1	syp3
68	F8	56	76.9025	222485	10290.8	syp3
68	F8	57	77.2098	219218	10668.7	syp3
68	F8	58	77.5171	217678	11315	syp3
68	F8	59	77.8244	214180	12319	syp3
68	F8	60	78.1317	210584	13751.2	syp3
68	F8	61	78.439	206125	15681.9	syp3
68	F8	62	78.7463	201785	18213.6	syp3
68	F8	63	79.0536	195305	21499.8	syp3
68	F8	64	79.3609	190959	25718.5	syp3
68	F8	65	79.6682	183684	30987.9	syp3
68	F8	66	79.9755	176414	37237.5	syp3
68	F8	67	80.2828	166787	44086.6	syp3
68	F8	68	80.5901	153134	50798.5	syp3
68	F8	69	80.8974	133199	56365.3	syp3
68	F8	70	81.2048	109544	59729.4	syp3
68	F8	71	81.5121	83754.4	60080.9	syp3
68	F8	72	81.8194	60484	57117.5	syp3
68	F8	73	82.1267	42272.8	51160.8	syp3
68	F8	74	82.434	29534.5	43076.9	syp3
68	F8	75	82.7413	23317.8	34032.3	syp3
68	F8	76	83.0486	19438.7	25185	syp3
68	F8	77	83.3559	18755.6	17422.1	syp3
68	F8	78	83.6632	18099.2	11226.4	syp3
68	F8	79	83.9705	17770	7052.81	syp3
68	F8	80	84.2778	16734.8	4348.59	syp3
68	F8	81	84.5851	16472.9	2649	syp3
68	F8	82	84.8924	16036.1	1663.08	syp3
68	F8	83	85.1997	17354.8	1149.95	syp3
68	F8	84	85.507	15848	931.079	syp3
68	F8	85	85.8143	16363.4	879.013	syp3
68	F8	86	86.1216	15042	904.09	syp3
68	F8	87	86.4289	14915	947.98	syp3
68	F8	88	86.7362	14403.1	981.059	syp3
68	F8	89	87.0435	14516.7	996.74	syp3
68	F8	90	87.3508	13901.5	1000.52	syp3
68	F8	91	87.6581	13861.2	997.875	syp3
68	F8	92	87.9654	13127.9	987.434	syp3
68	F8	93	88.2727	12760.1	962.553	syp3
68	F8	94	88.58	12430.6	918.637	syp3
68	F8	95	88.8873	12250.5	859.871	syp3
68	F8	96	89.1946	11723.5	799.554	syp3
68	F8	97	89.5019	11639.6	752.653	syp3
68	F8	98	89.8092	12775.2	725.1	syp3
68	F8	99	90.1165	11004.4	707.552	syp3
68	F8	100	90.4238	10174.5	679.278	syp3
68	F8	101	90.7311	11096.1	620.502	syp3
68	F8	102	91.0384	10482.3	524.974	syp3
68	F8	103	91.3457	9663.96	404.026	syp3
68	F8	104	91.653	10665.6	279.795	syp3
68	F8	105	91.9603	11052.8	173.251	syp3
68	F8	106	92.2676	9708.76	95.6689	syp3
68	F8	107	92.5749	9644.54	48.0635	syp3
68	F8	108	92.8822	11017.5	25.8242	syp3
68	F8	109	93.1895	10260.5	22.3193	syp3
68	F8	110	93.4968	10156	28.4287	syp3
68	F8	111	93.8041	10194.9	31.0957	syp3
68	F8	112	94.1114	9329.98	15.7363	syp3
68	F8	113	94.4187	10081.8	-27.2256	syp3
68	F8	114	94.726	9896.06	-96.8721	syp3
69	F9	1	60.0009	433740	8526.32	syp3
69	F9	2	60.3082	432089	8778.98	syp3
69	F9	3	60.6155	429170	9051.76	syp3
69	F9	4	60.9228	427448	9347.99	syp3
69	F9	5	61.2301	425226	9667.51	syp3
69	F9	6	61.5374	421280	10005.8	syp3
69	F9	7	61.8447	417810	10353.3	syp3
69	F9	8	62.152	415554	10696.4	syp3
69	F9	9	62.4593	412416	11041.3	syp3
69	F9	10	62.7666	407354	11367	syp3
69	F9	11	63.0739	403924	11650.4	syp3
69	F9	12	63.3812	401087	11887.4	syp3
69	F9	13	63.6885	396400	12071.1	syp3
69	F9	14	63.9958	393138	12189.9	syp3
69	F9	15	64.3031	388835	12231.6	syp3
69	F9	16	64.6104	385260	12195.5	syp3
69	F9	17	64.9177	380366	12101.2	syp3
69	F9	18	65.225	375977	11987.8	syp3
69	F9	19	65.5323	373029	11899.7	syp3
69	F9	20	65.8396	370005	11867.6	syp3
69	F9	21	66.1469	365248	11895.4	syp3
69	F9	22	66.4542	361939	11958.2	syp3
69	F9	23	66.7616	357695	12013.9	syp3
69	F9	24	67.0688	354376	12021.1	syp3
69	F9	25	67.3762	350588	11959.8	syp3
69	F9	26	67.6835	345364	11841.8	syp3
69	F9	27	67.9908	341623	11708.2	syp3
69	F9	28	68.2981	338441	11608	syp3
69	F9	29	68.6054	336152	11569.8	syp3
69	F9	30	68.9127	332741	11585.1	syp3
69	F9	31	69.22	327451	11614.1	syp3
69	F9	32	69.5273	323730	11608.8	syp3
69	F9	33	69.8346	319985	11539.5	syp3
69	F9	34	70.1419	316508	11407.1	syp3
69	F9	35	70.4492	312550	11240.6	syp3
69	F9	36	70.7565	308655	11081.6	syp3
69	F9	37	71.0638	306098	10966.9	syp3
69	F9	38	71.3711	302067	10914.2	syp3
69	F9	39	71.6784	299835	10915.4	syp3
69	F9	40	71.9857	295597	10941.3	syp3
69	F9	41	72.293	291971	10957.2	syp3
69	F9	42	72.6003	287889	10940.2	syp3
69	F9	43	72.9076	285034	10889.2	syp3
69	F9	44	73.2149	281163	10823.5	syp3
69	F9	45	73.5222	278447	10770.4	syp3
69	F9	46	73.8295	274307	10735.6	syp3
69	F9	47	74.1368	272365	10714	syp3
69	F9	48	74.4441	267321	10688	syp3
69	F9	49	74.7514	264368	10638.9	syp3
69	F9	50	75.0587	261049	10561.4	syp3
69	F9	51	75.366	257306	10472.6	syp3
69	F9	52	75.6733	254410	10410.5	syp3
69	F9	53	75.9806	250299	10425.3	syp3
69	F9	54	76.2879	249540	10567.1	syp3
69	F9	55	76.5952	245002	10885.7	syp3
69	F9	56	76.9025	240677	11468.2	syp3
69	F9	57	77.2098	238772	12329	syp3
69	F9	58	77.5171	233935	13522.6	syp3
69	F9	59	77.8244	231555	15122.9	syp3
69	F9	60	78.1317	225162	17235.4	syp3
69	F9	61	78.439	220949	20009.3	syp3
69	F9	62	78.7463	214930	23635.4	syp3
69	F9	63	79.0536	208675	28310.4	syp3
69	F9	64	79.3609	200996	34149.7	syp3
69	F9	65	79.6682	192746	41059.2	syp3
69	F9	66	79.9755	181944	48608.6	syp3
69	F9	67	80.2828	166626	55980.3	syp3
69	F9	68	80.5901	146628	62056.1	syp3
69	F9	69	80.8974	118631	65662.3	syp3
69	F9	70	81.2048	89819.9	65904.3	syp3
69	F9	71	81.5121	63533.4	62465.1	syp3
69	F9	72	81.8194	43739.7	55735.2	syp3
69	F9	73	82.1267	30716.8	46711.3	syp3
69	F9	74	82.434	23232.9	36708.9	syp3
69	F9	75	82.7413	20213.8	27007.8	syp3
69	F9	76	83.0486	18812.8	18567.3	syp3
69	F9	77	83.3559	17740.3	11893.3	syp3
69	F9	78	83.6632	17233.2	7446.59	syp3
69	F9	79	83.9705	17120.3	4560.58	syp3
69	F9	80	84.2778	16984.3	2794.66	syp3
69	F9	81	84.5851	16848.7	1803.94	syp3
69	F9	82	84.8924	15171.4	1301.41	syp3
69	F9	83	85.1997	15723.6	1081.84	syp3
69	F9	84	85.507	15125.9	1013.21	syp3
69	F9	85	85.8143	15050.1	1014.57	syp3
69	F9	86	86.1216	13778.2	1036.39	syp3
69	F9	87	86.4289	12922.7	1050.78	syp3
69	F9	88	86.7362	13141.4	1048.23	syp3
69	F9	89	87.0435	12919.3	1033.15	syp3
69	F9	90	87.3508	12314.3	1014.21	syp3
69	F9	91	87.6581	11450.5	993.213	syp3
69	F9	92	87.9654	12085.3	959.759	syp3
69	F9	93	88.2727	10253.1	895.443	syp3
69	F9	94	88.58	10202.4	785	syp3
69	F9	95	88.8873	10132.8	627.609	syp3
69	F9	96	89.1946	9876.17	441.532	syp3
69	F9	97	89.5019	9326.16	258.925	syp3
69	F9	98	89.8092	10085.7	112.616	syp3
69	F9	99	90.1165	10566.9	21.5225	syp3
69	F9	100	90.4238	9685.53	-16.8887	syp3
69	F9	101	90.7311	9036.07	-22.4619	syp3
69	F9	102	91.0384	9015.31	-19.915	syp3
69	F9	103	91.3457	9545.87	-27.1797	syp3
69	F9	104	91.653	9436.13	-51.5215	syp3
69	F9	105	91.9603	8880.79	-92.3301	syp3
69	F9	106	92.2676	8192.15	-144.422	syp3
69	F9	107	92.5749	9361.52	-198.404	syp3
69	F9	108	92.8822	8709.06	-241.015	syp3
69	F9	109	93.1895	9381.31	-259.551	syp3
69	F9	110	93.4968	8935.54	-249.267	syp3
69	F9	111	93.8041	8625.62	-217.683	syp3
69	F9	112	94.1114	8446.85	-181.297	syp3
69	F9	113	94.4187	8733.4	-156.578	syp3
69	F9	114	94.726	8225.32	-151.79	syp3
70	F10	1	60.0009	419782	8789.18	syp3
70	F10	2	60.3082	418664	9046.93	syp3
70	F10	3	60.6155	417297	9349.22	syp3
70	F10	4	60.9228	413739	9681.68	syp3
70	F10	5	61.2301	411566	10017.1	syp3
70	F10	6	61.5374	408282	10325.7	syp3
70	F10	7	61.8447	404859	10588.4	syp3
70	F10	8	62.152	401207	10800	syp3
70	F10	9	62.4593	397292	10983.7	syp3
70	F10	10	62.7666	394208	11164.4	syp3
70	F10	11	63.0739	390703	11351	syp3
70	F10	12	63.3812	388165	11531.4	syp3
70	F10	13	63.6885	384247	11679.7	syp3
70	F10	14	63.9958	379257	11772.4	syp3
70	F10	15	64.3031	375531	11803.1	syp3
70	F10	16	64.6104	371296	11783.3	syp3
70	F10	17	64.9177	369000	11733.1	syp3
70	F10	18	65.225	364427	11670.5	syp3
70	F10	19	65.5323	360899	11608.3	syp3
70	F10	20	65.8396	356249	11555.5	syp3
70	F10	21	66.1469	352542	11519.8	syp3
70	F10	22	66.4542	350090	11504.5	syp3
70	F10	23	66.7616	346389	11505.1	syp3
70	F10	24	67.0688	342032	11511	syp3
70	F10	25	67.3762	338220	11513.5	syp3
70	F10	26	67.6835	334649	11511.3	syp3
70	F10	27	67.9908	331613	11510.7	syp3
70	F10	28	68.2981	327133	11517.6	syp3
70	F10	29	68.6054	324615	11529.3	syp3
70	F10	30	68.9127	319576	11531.9	syp3
70	F10	31	69.22	317889	11507.2	syp3
70	F10	32	69.5273	311920	11444.7	syp3
70	F10	33	69.8346	308382	11350.7	syp3
70	F10	34	70.1419	305237	11247.5	syp3
70	F10	35	70.4492	301904	11160	syp3
70	F10	36	70.7565	298978	11101.2	syp3
70	F10	37	71.0638	295246	11064.5	syp3
70	F10	38	71.3711	291087	11029.5	syp3
70	F10	39	71.6784	287448	10975	syp3
70	F10	40	71.9857	284964	10891	syp3
70	F10	41	72.293	280736	10783	syp3
70	F10	42	72.6003	276798	10668.1	syp3
70	F10	43	72.9076	275253	10561.9	syp3
70	F10	44	73.2149	270789	10482.2	syp3
70	F10	45	73.5222	268150	10432.4	syp3
70	F10	46	73.8295	264523	10405.3	syp3
70	F10	47	74.1368	262098	10390.5	syp3
70	F10	48	74.4441	257038	10379.8	syp3
70	F10	49	74.7514	254312	10369.9	syp3
70	F10	50	75.0587	252473	10360.2	syp3
70	F10	51	75.366	249213	10352	syp3
70	F10	52	75.6733	243970	10354.5	syp3
70	F10	53	75.9806	241387	10392.2	syp3
70	F10	54	76.2879	239233	10509.3	syp3
70	F10	55	76.5952	234728	10758.7	syp3
70	F10	56	76.9025	233497	11189.5	syp3
70	F10	57	77.2098	228755	11857.1	syp3
70	F10	58	77.5171	225648	12805	syp3
70	F10	59	77.8244	221666	14082.1	syp3
70	F10	60	78.1317	216970	15759.4	syp3
70	F10	61	78.439	212204	17944.9	syp3
70	F10	62	78.7463	208378	20788	syp3
70	F10	63	79.0536	199354	24461.5	syp3
70	F10	64	79.3609	193798	29101.6	syp3
70	F10	65	79.6682	185176	34704.7	syp3
70	F10	66	79.9755	176640	41004.9	syp3
70	F10	67	80.2828	163769	47394.1	syp3
70	F10	68	80.5901	144771	52957.7	syp3
70	F10	69	80.8974	118336	56657.1	syp3
70	F10	70	81.2048	90809.3	57619.8	syp3
70	F10	71	81.5121	64319.8	55425.8	syp3
70	F10	72	81.8194	42825.5	50266.1	syp3
70	F10	73	82.1267	28630.1	42900.4	syp3
70	F10	74	82.434	21610.4	34432.1	syp3
70	F10	75	82.7413	16895.7	26000.2	syp3
70	F10	76	83.0486	16489.1	18507.7	syp3
70	F10	77	83.3559	14325.9	12474.4	syp3
70	F10	78	83.6632	14715.5	7916.58	syp3
70	F10	79	83.9705	14321.1	4780.63	syp3
70	F10	80	84.2778	14392.4	2831.91	syp3
70	F10	81	84.5851	13116.9	1725.17	syp3
70	F10	82	84.8924	13314.5	1163.09	syp3
70	F10	83	85.1997	13405.4	923.986	syp3
70	F10	84	85.507	12823.6	856.417	syp3
70	F10	85	85.8143	11330.7	861.32	syp3
70	F10	86	86.1216	12043.4	876.537	syp3
70	F10	87	86.4289	11020.7	868.951	syp3
70	F10	88	86.7362	10613.3	831.864	syp3
70	F10	89	87.0435	9895.74	781.449	syp3
70	F10	90	87.3508	9762.34	746.51	syp3
70	F10	91	87.6581	10924.5	750.632	syp3
70	F10	92	87.9654	9814.02	793.451	syp3
70	F10	93	88.2727	8955.13	842.944	syp3
70	F10	94	88.58	8109.62	846.954	syp3
70	F10	95	88.8873	7731.51	760.155	syp3
70	F10	96	89.1946	6840.87	571.107	syp3
70	F10	97	89.5019	7142.68	312.576	syp3
70	F10	98	89.8092	7623.89	48.4004	syp3
70	F10	99	90.1165	8308.57	-155.438	syp3
70	F10	100	90.4238	7687.51	-259.083	syp3
70	F10	101	90.7311	7849.04	-261.571	syp3
70	F10	102	91.0384	8121.22	-193.735	syp3
70	F10	103	91.3457	6468.78	-98.7207	syp3
70	F10	104	91.653	7301.21	-13.3096	syp3
70	F10	105	91.9603	7404.27	40.4668	syp3
70	F10	106	92.2676	6678.14	53.3164	syp3
70	F10	107	92.5749	6124.06	23.4385	syp3
70	F10	108	92.8822	6510.03	-45.2852	syp3
70	F10	109	93.1895	6065.59	-141.313	syp3
70	F10	110	93.4968	6950.99	-244.591	syp3
70	F10	111	93.8041	6057.56	-330.876	syp3
70	F10	112	94.1114	6917.25	-380.271	syp3
70	F10	113	94.4187	6747.13	-384.945	syp3
70	F10	114	94.726	6785.21	-351.555	syp3
71	F11	1	60.0009	490096	10345.7	syp3
71	F11	2	60.3082	486614	10593.7	syp3
71	F11	3	60.6155	484196	10863.8	syp3
71	F11	4	60.9228	482056	11158.9	syp3
71	F11	5	61.2301	478292	11476.3	syp3
71	F11	6	61.5374	474203	11803.1	syp3
71	F11	7	61.8447	472177	12116.6	syp3
71	F11	8	62.152	467311	12414.7	syp3
71	F11	9	62.4593	463243	12663.4	syp3
71	F11	10	62.7666	458056	12859.7	syp3
71	F11	11	63.0739	454623	13021.3	syp3
71	F11	12	63.3812	450758	13166.8	syp3
71	F11	13	63.6885	448356	13305.9	syp3
71	F11	14	63.9958	440842	13437.6	syp3
71	F11	15	64.3031	437990	13555.3	syp3
71	F11	16	64.6104	434276	13650.6	syp3
71	F11	17	64.9177	429392	13714.5	syp3
71	F11	18	65.225	424530	13738.4	syp3
71	F11	19	65.5323	421024	13718.6	syp3
71	F11	20	65.8396	414982	13660.4	syp3
71	F11	21	66.1469	411457	13579	syp3
71	F11	22	66.4542	406694	13492.9	syp3
71	F11	23	66.7616	403125	13414.2	syp3
71	F11	24	67.0688	398713	13342.8	syp3
71	F11	25	67.3762	394885	13270.9	syp3
71	F11	26	67.6835	390009	13194.5	syp3
71	F11	27	67.9908	385393	13120	syp3
71	F11	28	68.2981	382002	13062.2	syp3
71	F11	29	68.6054	377438	13030.9	syp3
71	F11	30	68.9127	374918	13019.4	syp3
71	F11	31	69.22	369644	13005.2	syp3
71	F11	32	69.5273	365200	12964.6	syp3
71	F11	33	69.8346	359910	12889.2	syp3
71	F11	34	70.1419	356992	12791.4	syp3
71	F11	35	70.4492	353400	12695.3	syp3
71	F11	36	70.7565	348810	12620	syp3
71	F11	37	71.0638	344614	12568.1	syp3
71	F11	38	71.3711	341383	12525.5	syp3
71	F11	39	71.6784	337007	12470.4	syp3
71	F11	40	71.9857	332924	12386.2	syp3
71	F11	41	72.293	328816	12271.6	syp3
71	F11	42	72.6003	324813	12146.7	syp3
71	F11	43	72.9076	321306	12042.6	syp3
71	F11	44	73.2149	318069	11973.8	syp3
71	F11	45	73.5222	314310	11949.5	syp3
71	F11	46	73.8295	309839	11959.9	syp3
71	F11	47	74.1368	307467	11981	syp3
71	F11	48	74.4441	302084	11985.8	syp3
71	F11	49	74.7514	298026	11956.5	syp3
71	F11	50	75.0587	295484	11892.5	syp3
71	F11	51	75.366	290887	11810.8	syp3
71	F11	52	75.6733	287363	11742	syp3
71	F11	53	75.9806	283715	11724.5	syp3
71	F11	54	76.2879	280813	11800.8	syp3
71	F11	55	76.5952	276310	12014.9	syp3
71	F11	56	76.9025	273016	12436.2	syp3
71	F11	57	77.2098	269697	13127.9	syp3
71	F11	58	77.5171	265457	14125.3	syp3
71	F11	59	77.8244	260955	15484.6	syp3
71	F11	60	78.1317	256275	17275.8	syp3
71	F11	61	78.439	252557	19602.5	syp3
71	F11	62	78.7463	245378	22627.1	syp3
71	F11	63	79.0536	237955	26578.6	syp3
71	F11	64	79.3609	230861	31712.5	syp3
71	F11	65	79.6682	224225	38197.5	syp3
71	F11	66	79.9755	214028	45945.3	syp3
71	F11	67	80.2828	202930	54451.2	syp3
71	F11	68	80.5901	186130	62742.7	syp3
71	F11	69	80.8974	158956	69509.9	syp3
71	F11	70	81.2048	128345	73414.8	syp3
71	F11	71	81.5121	97558.3	73482.4	syp3
71	F11	72	81.8194	67746.6	69419	syp3
71	F11	73	82.1267	45674.9	61725.5	syp3
71	F11	74	82.434	31496.6	51555.6	syp3
71	F11	75	82.7413	24342.6	40382.4	syp3
71	F11	76	83.0486	20194.9	29609	syp3
71	F11	77	83.3559	19429.6	20266.5	syp3
71	F11	78	83.6632	18117.6	12884.9	syp3
71	F11	79	83.9705	17124.7	7971.56	syp3
71	F11	80	84.2778	16508.6	4743.83	syp3
71	F11	81	84.5851	18261.7	2780.6	syp3
71	F11	82	84.8924	17684.5	1708.96	syp3
71	F11	83	85.1997	16320.8	1205.02	syp3
71	F11	84	85.507	16330	1022	syp3
71	F11	85	85.8143	15499.6	995.006	syp3
71	F11	86	86.1216	14854.2	1032.34	syp3
71	F11	87	86.4289	15426.2	1098.04	syp3
71	F11	88	86.7362	13556	1188.37	syp3
71	F11	89	87.0435	14278	1306.66	syp3
71	F11	90	87.3508	13935.7	1442.77	syp3
71	F11	91	87.6581	12620.8	1564.43	syp3
71	F11	92	87.9654	11530.6	1624.83	syp3
71	F11	93	88.2727	10384	1583.31	syp3
71	F11	94	88.58	9983.76	1427.4	syp3
71	F11	95	88.8873	9301.28	1181.99	syp3
71	F11	96	89.1946	10396.6	899.335	syp3
71	F11	97	89.5019	10073.9	636.518	syp3
71	F11	98	89.8092	8992.26	433.88	syp3
71	F11	99	90.1165	8674.21	304.352	syp3
71	F11	100	90.4238	10634.5	234.863	syp3
71	F11	101	90.7311	9612.97	195.978	syp3
71	F11	102	91.0384	7087.13	155.89	syp3
71	F11	103	91.3457	8753.16	94.6943	syp3
71	F11	104	91.653	8675.57	12.7188	syp3
71	F11	105	91.9603	8917.14	-72.4854	syp3
71	F11	106	92.2676	8230.08	-139.046	syp3
71	F11	107	92.5749	8552.23	-174.875	syp3
71	F11	108	92.8822	9095.64	-183.782	syp3
71	F11	109	93.1895	7677.27	-181.292	syp3
71	F11	110	93.4968	8295.09	-184.817	syp3
71	F11	111	93.8041	8321.35	-204.989	syp3
71	F11	112	94.1114	8026.97	-242.426	syp3
71	F11	113	94.4187	8170.59	-290.173	syp3
71	F11	114	94.726	8432.56	-339.132	syp3
73	G1	1	60.0009	380862	7313.61	syp3
73	G1	2	60.3082	379656	7440	syp3
73	G1	3	60.6155	376957	7571.24	syp3
73	G1	4	60.9228	374718	7723.37	syp3
73	G1	5	61.2301	373429	7914.91	syp3
73	G1	6	61.5374	369628	8156.24	syp3
73	G1	7	61.8447	368769	8440.63	syp3
73	G1	8	62.152	365216	8741.92	syp3
73	G1	9	62.4593	362619	9040.51	syp3
73	G1	10	62.7666	359226	9279.54	syp3
73	G1	11	63.0739	355776	9433.89	syp3
73	G1	12	63.3812	352895	9497.88	syp3
73	G1	13	63.6885	348799	9481.81	syp3
73	G1	14	63.9958	346882	9406.73	syp3
73	G1	15	64.3031	343895	9300.45	syp3
73	G1	16	64.6104	339000	9194.96	syp3
73	G1	17	64.9177	336570	9122.91	syp3
73	G1	18	65.225	335342	9111.07	syp3
73	G1	19	65.5323	331334	9173.4	syp3
73	G1	20	65.8396	327424	9304.99	syp3
73	G1	21	66.1469	325400	9478.23	syp3
73	G1	22	66.4542	322109	9644.8	syp3
73	G1	23	66.7616	320187	9747.62	syp3
73	G1	24	67.0688	315122	9743.23	syp3
73	G1	25	67.3762	310715	9624.96	syp3
73	G1	26	67.6835	307888	9430.77	syp3
73	G1	27	67.9908	306004	9226.43	syp3
73	G1	28	68.2981	302576	9072.48	syp3
73	G1	29	68.6054	300253	8995.35	syp3
73	G1	30	68.9127	298439	8980.44	syp3
73	G1	31	69.22	293902	8989.45	syp3
73	G1	32	69.5273	290158	8987.16	syp3
73	G1	33	69.8346	287731	8958.7	syp3
73	G1	34	70.1419	285244	8909.54	syp3
73	G1	35	70.4492	282488	8853.74	syp3
73	G1	36	70.7565	278768	8803.96	syp3
73	G1	37	71.0638	276822	8769.92	syp3
73	G1	38	71.3711	272640	8760.61	syp3
73	G1	39	71.6784	270292	8782.57	syp3
73	G1	40	71.9857	268309	8832.04	syp3
73	G1	41	72.293	265763	8889.01	syp3
73	G1	42	72.6003	262243	8922.94	syp3
73	G1	43	72.9076	258810	8908.51	syp3
73	G1	44	73.2149	253590	8840.23	syp3
73	G1	45	73.5222	254910	8735.2	syp3
73	G1	46	73.8295	249924	8624.3	syp3
73	G1	47	74.1368	247931	8523.39	syp3
73	G1	48	74.4441	244476	8446.96	syp3
73	G1	49	74.7514	241644	8405.58	syp3
73	G1	50	75.0587	238954	8409.02	syp3
73	G1	51	75.366	237540	8464.4	syp3
73	G1	52	75.6733	234656	8574.18	syp3
73	G1	53	75.9806	231007	8740.85	syp3
73	G1	54	76.2879	228217	8993.04	syp3
73	G1	55	76.5952	224487	9357.65	syp3
73	G1	56	76.9025	223772	9890.69	syp3
73	G1	57	77.2098	218789	10658.9	syp3
73	G1	58	77.5171	217471	11729.1	syp3
73	G1	59	77.8244	213041	13171.9	syp3
73	G1	60	78.1317	207495	15079.1	syp3
73	G1	61	78.439	204895	17583.3	syp3
73	G1	62	78.7463	198810	20854.1	syp3
73	G1	63	79.0536	191390	25052.9	syp3
73	G1	64	79.3609	187157	30240.9	syp3
73	G1	65	79.6682	178741	36263.7	syp3
73	G1	66	79.9755	167428	42661.1	syp3
73	G1	67	80.2828	151604	48664	syp3
73	G1	68	80.5901	132352	53312.7	syp3
73	G1	69	80.8974	106614	55686.6	syp3
73	G1	70	81.2048	80962.8	55172.2	syp3
73	G1	71	81.5121	59102.7	51667.1	syp3
73	G1	72	81.8194	40782.4	45630.3	syp3
73	G1	73	82.1267	32509.6	37956.2	syp3
73	G1	74	82.434	25291.6	29723.4	syp3
73	G1	75	82.7413	22266.5	21920.7	syp3
73	G1	76	83.0486	20640	15246.3	syp3
73	G1	77	83.3559	21187.8	10032.8	syp3
73	G1	78	83.6632	19877.4	6443.23	syp3
73	G1	79	83.9705	18954.3	4118.81	syp3
73	G1	80	84.2778	18901.6	2702.03	syp3
73	G1	81	84.5851	18863.5	1916.65	syp3
73	G1	82	84.8924	18506.2	1531.58	syp3
73	G1	83	85.1997	18082	1371.9	syp3
73	G1	84	85.507	17088.1	1315.17	syp3
73	G1	85	85.8143	16060.8	1286.11	syp3
73	G1	86	86.1216	15472.1	1251.57	syp3
73	G1	87	86.4289	15330.3	1210.35	syp3
73	G1	88	86.7362	16524.2	1175.75	syp3
73	G1	89	87.0435	14417.7	1156.95	syp3
73	G1	90	87.3508	13996.6	1149.12	syp3
73	G1	91	87.6581	14189.4	1136.24	syp3
73	G1	92	87.9654	12710	1101.04	syp3
73	G1	93	88.2727	13233.5	1032.85	syp3
73	G1	94	88.58	12853.5	929.561	syp3
73	G1	95	88.8873	12748	797.366	syp3
73	G1	96	89.1946	10454.4	651.9	syp3
73	G1	97	89.5019	12135.7	518.466	syp3
73	G1	98	89.8092	12194	425.038	syp3
73	G1	99	90.1165	13022.8	387.622	syp3
73	G1	100	90.4238	10785	397.63	syp3
73	G1	101	90.7311	11797.7	423.125	syp3
73	G1	102	91.0384	10301	425.623	syp3
73	G1	103	91.3457	9938.72	380.78	syp3
73	G1	104	91.653	11567.4	288.388	syp3
73	G1	105	91.9603	10369.8	166.887	syp3
73	G1	106	92.2676	9532.97	39.7031	syp3
73	G1	107	92.5749	11952.3	-75.8662	syp3
73	G1	108	92.8822	9441.7	-172.354	syp3
73	G1	109	93.1895	11412	-250.418	syp3
73	G1	110	93.4968	10353.9	-315.527	syp3
73	G1	111	93.8041	10681.8	-374.743	syp3
73	G1	112	94.1114	11045.1	-433.852	syp3
73	G1	113	94.4187	9884.21	-495.462	syp3
73	G1	114	94.726	11925.4	-559.122	syp3
74	G2	1	60.0009	326598	6467.64	syp3
74	G2	2	60.3082	324351	6593.78	syp3
74	G2	3	60.6155	323513	6740.61	syp3
74	G2	4	60.9228	319604	6921.7	syp3
74	G2	5	61.2301	320897	7139.51	syp3
74	G2	6	61.5374	317116	7381	syp3
74	G2	7	61.8447	315767	7625.99	syp3
74	G2	8	62.152	311927	7854.89	syp3
74	G2	9	62.4593	308885	8054.17	syp3
74	G2	10	62.7666	308304	8224.19	syp3
74	G2	11	63.0739	304443	8365.73	syp3
74	G2	12	63.3812	301504	8472.68	syp3
74	G2	13	63.6885	300306	8532.34	syp3
74	G2	14	63.9958	295897	8533.99	syp3
74	G2	15	64.3031	293819	8478.98	syp3
74	G2	16	64.6104	290074	8384.55	syp3
74	G2	17	64.9177	288354	8278.42	syp3
74	G2	18	65.225	285605	8187.3	syp3
74	G2	19	65.5323	282767	8125.8	syp3
74	G2	20	65.8396	280148	8092.87	syp3
74	G2	21	66.1469	278490	8078.11	syp3
74	G2	22	66.4542	275146	8073.05	syp3
74	G2	23	66.7616	271537	8078.93	syp3
74	G2	24	67.0688	269697	8104.03	syp3
74	G2	25	67.3762	267648	8151.32	syp3
74	G2	26	67.6835	266266	8207.06	syp3
74	G2	27	67.9908	261847	8241	syp3
74	G2	28	68.2981	259197	8220.06	syp3
74	G2	29	68.6054	257006	8127.07	syp3
74	G2	30	68.9127	253829	7972.33	syp3
74	G2	31	69.22	251130	7791.66	syp3
74	G2	32	69.5273	248970	7632.34	syp3
74	G2	33	69.8346	246972	7534.16	syp3
74	G2	34	70.1419	244641	7514.88	syp3
74	G2	35	70.4492	242875	7563.99	syp3
74	G2	36	70.7565	239371	7652.39	syp3
74	G2	37	71.0638	237594	7743.14	syp3
74	G2	38	71.3711	234989	7806.22	syp3
74	G2	39	71.6784	231070	7824.92	syp3
74	G2	40	71.9857	230215	7794.85	syp3
74	G2	41	72.293	227877	7720.22	syp3
74	G2	42	72.6003	223727	7611.34	syp3
74	G2	43	72.9076	223035	7485.68	syp3
74	G2	44	73.2149	218685	7365.41	syp3
74	G2	45	73.5222	218586	7268	syp3
74	G2	46	73.8295	215956	7204.98	syp3
74	G2	47	74.1368	213386	7175.36	syp3
74	G2	48	74.4441	210334	7167.45	syp3
74	G2	49	74.7514	208911	7166.18	syp3
74	G2	50	75.0587	207375	7162.85	syp3
74	G2	51	75.366	204223	7164.06	syp3
74	G2	52	75.6733	200409	7195.91	syp3
74	G2	53	75.9806	199948	7300.31	syp3
74	G2	54	76.2879	198824	7523.57	syp3
74	G2	55	76.5952	194946	7914.15	syp3
74	G2	56	76.9025	193720	8492.71	syp3
74	G2	57	77.2098	190293	9279.12	syp3
74	G2	58	77.5171	186948	10301	syp3
74	G2	59	77.8244	185382	11608.5	syp3
74	G2	60	78.1317	180611	13286.8	syp3
74	G2	61	78.439	177362	15460.7	syp3
74	G2	62	78.7463	171124	18285.1	syp3
74	G2	63	79.0536	168200	21907.2	syp3
74	G2	64	79.3609	161745	26393.8	syp3
74	G2	65	79.6682	154403	31634.2	syp3
74	G2	66	79.9755	145457	37258	syp3
74	G2	67	80.2828	133216	42617.1	syp3
74	G2	68	80.5901	117177	46875.1	syp3
74	G2	69	80.8974	92596.9	49201.7	syp3
74	G2	70	81.2048	71968.4	49015.5	syp3
74	G2	71	81.5121	52664.8	46177.5	syp3
74	G2	72	81.8194	36244.9	41051.7	syp3
74	G2	73	82.1267	27760.2	34402.4	syp3
74	G2	74	82.434	21515.5	27172.2	syp3
74	G2	75	82.7413	19735.1	20234.2	syp3
74	G2	76	83.0486	17768.5	14211.8	syp3
74	G2	77	83.3559	17347.3	9415.31	syp3
74	G2	78	83.6632	14528.5	5926.43	syp3
74	G2	79	83.9705	16058.5	3587.07	syp3
74	G2	80	84.2778	16458.8	2138.77	syp3
74	G2	81	84.5851	16304.9	1354.79	syp3
74	G2	82	84.8924	15689.3	1019.99	syp3
74	G2	83	85.1997	16719.1	945.101	syp3
74	G2	84	85.507	13224.6	978.979	syp3
74	G2	85	85.8143	14893.4	1020.09	syp3
74	G2	86	86.1216	13015	1020.79	syp3
74	G2	87	86.4289	12485.5	979.033	syp3
74	G2	88	86.7362	13218.3	918.083	syp3
74	G2	89	87.0435	12683.7	861.667	syp3
74	G2	90	87.3508	13056	816.117	syp3
74	G2	91	87.6581	11388.8	768.989	syp3
74	G2	92	87.9654	10004.3	703.61	syp3
74	G2	93	88.2727	11613.9	617.335	syp3
74	G2	94	88.58	10995.2	528.185	syp3
74	G2	95	88.8873	11297.5	464.135	syp3
74	G2	96	89.1946	10132.3	443.557	syp3
74	G2	97	89.5019	11051.1	461.429	syp3
74	G2	98	89.8092	9842.67	490.12	syp3
74	G2	99	90.1165	9878.27	492.927	syp3
74	G2	100	90.4238	8051.16	441.667	syp3
74	G2	101	90.7311	10703.2	329.34	syp3
74	G2	102	91.0384	7276.69	172.479	syp3
74	G2	103	91.3457	9423.69	2.80713	syp3
74	G2	104	91.653	9737.34	-147.29	syp3
74	G2	105	91.9603	8930.62	-257.412	syp3
74	G2	106	92.2676	9155.42	-323.126	syp3
74	G2	107	92.5749	8280.78	-350.825	syp3
74	G2	108	92.8822	9913.2	-350.235	syp3
74	G2	109	93.1895	9606.02	-332.123	syp3
74	G2	110	93.4968	8614.96	-311.556	syp3
74	G2	111	93.8041	9745.07	-309.606	syp3
74	G2	112	94.1114	7271.33	-347.115	syp3
74	G2	113	94.4187	9066.9	-433.197	syp3
74	G2	114	94.726	9523.49	-558.245	syp3
75	G3	1	60.0009	381422	8016.31	syp3
75	G3	2	60.3082	380052	8122.24	syp3
75	G3	3	60.6155	378323	8287.7	syp3
75	G3	4	60.9228	377166	8529.92	syp3
75	G3	5	61.2301	373376	8843.74	syp3
75	G3	6	61.5374	371466	9198.02	syp3
75	G3	7	61.8447	369384	9559.31	syp3
75	G3	8	62.152	364992	9863.12	syp3
75	G3	9	62.4593	361731	10071.2	syp3
75	G3	10	62.7666	358358	10180.6	syp3
75	G3	11	63.0739	354710	10214.1	syp3
75	G3	12	63.3812	350683	10203.9	syp3
75	G3	13	63.6885	349778	10174.8	syp3
75	G3	14	63.9958	345726	10138.2	syp3
75	G3	15	64.3031	341364	10097.7	syp3
75	G3	16	64.6104	338238	10058.1	syp3
75	G3	17	64.9177	335545	10026.7	syp3
75	G3	18	65.225	332341	10009.3	syp3
75	G3	19	65.5323	329202	10005.5	syp3
75	G3	20	65.8396	325799	10011.1	syp3
75	G3	21	66.1469	322158	10024.3	syp3
75	G3	22	66.4542	318098	10048.1	syp3
75	G3	23	66.7616	316346	10084.3	syp3
75	G3	24	67.0688	313228	10125.8	syp3
75	G3	25	67.3762	309748	10156	syp3
75	G3	26	67.6835	306129	10159.2	syp3
75	G3	27	67.9908	301958	10132.2	syp3
75	G3	28	68.2981	299651	10086.2	syp3
75	G3	29	68.6054	295218	10036.3	syp3
75	G3	30	68.9127	295423	9987.83	syp3
75	G3	31	69.22	289383	9932.94	syp3
75	G3	32	69.5273	286134	9859.28	syp3
75	G3	33	69.8346	282313	9761.66	syp3
75	G3	34	70.1419	281383	9646.46	syp3
75	G3	35	70.4492	277034	9527.05	syp3
75	G3	36	70.7565	273553	9417.02	syp3
75	G3	37	71.0638	271667	9326.94	syp3
75	G3	38	71.3711	266986	9264.74	syp3
75	G3	39	71.6784	266357	9233.47	syp3
75	G3	40	71.9857	261863	9227.22	syp3
75	G3	41	72.293	259967	9237.23	syp3
75	G3	42	72.6003	255858	9253.48	syp3
75	G3	43	72.9076	254131	9270.03	syp3
75	G3	44	73.2149	249471	9286.77	syp3
75	G3	45	73.5222	247998	9303.28	syp3
75	G3	46	73.8295	244606	9311.2	syp3
75	G3	47	74.1368	242656	9293.92	syp3
75	G3	48	74.4441	237823	9236.96	syp3
75	G3	49	74.7514	234323	9137.48	syp3
75	G3	50	75.0587	232999	9010.71	syp3
75	G3	51	75.366	229641	8889.9	syp3
75	G3	52	75.6733	227489	8815.36	syp3
75	G3	53	75.9806	224046	8825.7	syp3
75	G3	54	76.2879	221699	8954.79	syp3
75	G3	55	76.5952	219130	9232.99	syp3
75	G3	56	76.9025	216111	9712.84	syp3
75	G3	57	77.2098	213487	10411.3	syp3
75	G3	58	77.5171	209720	11354.8	syp3
75	G3	59	77.8244	207626	12583.3	syp3
75	G3	60	78.1317	201623	14165.1	syp3
75	G3	61	78.439	198096	16215.5	syp3
75	G3	62	78.7463	193689	18902.2	syp3
75	G3	63	79.0536	187953	22419.8	syp3
75	G3	64	79.3609	181731	26924.3	syp3
75	G3	65	79.6682	175687	32426.1	syp3
75	G3	66	79.9755	165817	38674.4	syp3
75	G3	67	80.2828	154965	45084.2	syp3
75	G3	68	80.5901	139260	50769	syp3
75	G3	69	80.8974	115444	54710.4	syp3
75	G3	70	81.2048	88396.2	56029.6	syp3
75	G3	71	81.5121	66442.4	54265.9	syp3
75	G3	72	81.8194	45124.1	49542.9	syp3
75	G3	73	82.1267	31647.5	42549.2	syp3
75	G3	74	82.434	23802.8	34339.4	syp3
75	G3	75	82.7413	18988.6	26041.4	syp3
75	G3	76	83.0486	18305.9	18580.6	syp3
75	G3	77	83.3559	17850.7	12514.4	syp3
75	G3	78	83.6632	16822.3	8077.32	syp3
75	G3	79	83.9705	15984.6	5159.12	syp3
75	G3	80	84.2778	14658.8	3292.79	syp3
75	G3	81	84.5851	15678.8	2163.02	syp3
75	G3	82	84.8924	14699.6	1503.25	syp3
75	G3	83	85.1997	14147.6	1123.35	syp3
75	G3	84	85.507	13690.2	903.484	syp3
75	G3	85	85.8143	14362.3	775.044	syp3
75	G3	86	86.1216	12547.6	702.729	syp3
75	G3	87	86.4289	13065.4	671.685	syp3
75	G3	88	86.7362	12775.9	677.361	syp3
75	G3	89	87.0435	12698.2	715.343	syp3
75	G3	90	87.3508	12870.2	772.7	syp3
75	G3	91	87.6581	10875.7	825.628	syp3
75	G3	92	87.9654	11484	846.224	syp3
75	G3	93	88.2727	10752.2	814.991	syp3
75	G3	94	88.58	9828.42	730.824	syp3
75	G3	95	88.8873	10226.8	611.826	syp3
75	G3	96	89.1946	10827.5	486.856	syp3
75	G3	97	89.5019	9543.68	383.677	syp3
75	G3	98	89.8092	9704.07	320.054	syp3
75	G3	99	90.1165	9894.65	300.04	syp3
75	G3	100	90.4238	9534.75	313.88	syp3
75	G3	101	90.7311	9794.51	340.288	syp3
75	G3	102	91.0384	8902.27	352.435	syp3
75	G3	103	91.3457	7981	328.484	syp3
75	G3	104	91.653	8533.75	262.823	syp3
75	G3	105	91.9603	8263.62	170.037	syp3
75	G3	106	92.2676	8421.61	76.5439	syp3
75	G3	107	92.5749	9354.69	3.72754	syp3
75	G3	108	92.8822	7949.15	-45.9062	syp3
75	G3	109	93.1895	7756.91	-89.2793	syp3
75	G3	110	93.4968	7958.84	-149.56	syp3
75	G3	111	93.8041	7850.62	-239.256	syp3
75	G3	112	94.1114	8163.06	-351.952	syp3
75	G3	113	94.4187	8658.85	-467.725	syp3
75	G3	114	94.726	8718.21	-566.729	syp3
76	G4	1	60.0009	450843	8999.37	syp3
76	G4	2	60.3082	447388	9169.75	syp3
76	G4	3	60.6155	446600	9378.24	syp3
76	G4	4	60.9228	443920	9640.95	syp3
76	G4	5	61.2301	441946	9959.85	syp3
76	G4	6	61.5374	438226	10319.8	syp3
76	G4	7	61.8447	435599	10693.2	syp3
76	G4	8	62.152	431510	11046.1	syp3
76	G4	9	62.4593	428789	11342.2	syp3
76	G4	10	62.7666	424706	11584.8	syp3
76	G4	11	63.0739	420407	11768.2	syp3
76	G4	12	63.3812	417450	11891.1	syp3
76	G4	13	63.6885	413810	11955.3	syp3
76	G4	14	63.9958	409570	11968.2	syp3
76	G4	15	64.3031	405760	11946.1	syp3
76	G4	16	64.6104	401422	11913.1	syp3
76	G4	17	64.9177	398260	11891.7	syp3
76	G4	18	65.225	394533	11891	syp3
76	G4	19	65.5323	391365	11900.8	syp3
76	G4	20	65.8396	387686	11900	syp3
76	G4	21	66.1469	382137	11873.3	syp3
76	G4	22	66.4542	378799	11824.6	syp3
76	G4	23	66.7616	375083	11775.8	syp3
76	G4	24	67.0688	372477	11750.1	syp3
76	G4	25	67.3762	368578	11756.2	syp3
76	G4	26	67.6835	364991	11781.8	syp3
76	G4	27	67.9908	361383	11803.2	syp3
76	G4	28	68.2981	356625	11800.3	syp3
76	G4	29	68.6054	353335	11768.4	syp3
76	G4	30	68.9127	350064	11717.4	syp3
76	G4	31	69.22	345683	11663.1	syp3
76	G4	32	69.5273	342870	11616.6	syp3
76	G4	33	69.8346	339003	11580.2	syp3
76	G4	34	70.1419	334752	11548.4	syp3
76	G4	35	70.4492	331838	11514.2	syp3
76	G4	36	70.7565	327580	11472.6	syp3
76	G4	37	71.0638	324462	11421.8	syp3
76	G4	38	71.3711	320701	11361	syp3
76	G4	39	71.6784	317282	11287.4	syp3
76	G4	40	71.9857	313686	11197.5	syp3
76	G4	41	72.293	310914	11091.4	syp3
76	G4	42	72.6003	306193	10978.6	syp3
76	G4	43	72.9076	303248	10875.9	syp3
76	G4	44	73.2149	300123	10814.2	syp3
76	G4	45	73.5222	297321	10804.9	syp3
76	G4	46	73.8295	294735	10834.2	syp3
76	G4	47	74.1368	291016	10866.2	syp3
76	G4	48	74.4441	285968	10862.2	syp3
76	G4	49	74.7514	282314	10803.4	syp3
76	G4	50	75.0587	280944	10702.2	syp3
76	G4	51	75.366	276823	10597.7	syp3
76	G4	52	75.6733	273388	10540.1	syp3
76	G4	53	75.9806	270109	10574.7	syp3
76	G4	54	76.2879	268632	10732.6	syp3
76	G4	55	76.5952	264029	11029.8	syp3
76	G4	56	76.9025	261031	11459.9	syp3
76	G4	57	77.2098	257726	12061.7	syp3
76	G4	58	77.5171	253060	12879.4	syp3
76	G4	59	77.8244	249632	13981.3	syp3
76	G4	60	78.1317	246462	15459.2	syp3
76	G4	61	78.439	242206	17430.1	syp3
76	G4	62	78.7463	235069	20042.4	syp3
76	G4	63	79.0536	230082	23473	syp3
76	G4	64	79.3609	223009	27892	syp3
76	G4	65	79.6682	215970	33375.3	syp3
76	G4	66	79.9755	206042	39779.8	syp3
76	G4	67	80.2828	195546	46631.8	syp3
76	G4	68	80.5901	179180	53106.8	syp3
76	G4	69	80.8974	154363	58152.1	syp3
76	G4	70	81.2048	124760	60746.1	syp3
76	G4	71	81.5121	97709.2	60203.8	syp3
76	G4	72	81.8194	71735.3	56407.1	syp3
76	G4	73	82.1267	53745.4	49857.5	syp3
76	G4	74	82.434	41547.4	41532.1	syp3
76	G4	75	82.7413	35321.9	32607.8	syp3
76	G4	76	83.0486	31774.4	24164	syp3
76	G4	77	83.3559	30725.4	16966.7	syp3
76	G4	78	83.6632	30010.6	11381.4	syp3
76	G4	79	83.9705	30765.6	7194.14	syp3
76	G4	80	84.2778	28911.1	4441.49	syp3
76	G4	81	84.5851	29313.2	2777.07	syp3
76	G4	82	84.8924	28256.5	1837.37	syp3
76	G4	83	85.1997	27390.4	1337.18	syp3
76	G4	84	85.507	27920.4	1090.45	syp3
76	G4	85	85.8143	26633	995.223	syp3
76	G4	86	86.1216	26581.5	1002.27	syp3
76	G4	87	86.4289	27118.2	1083.96	syp3
76	G4	88	86.7362	25454.4	1212.76	syp3
76	G4	89	87.0435	25224.6	1352.99	syp3
76	G4	90	87.3508	24208.2	1464.48	syp3
76	G4	91	87.6581	23865	1513.64	syp3
76	G4	92	87.9654	22580.4	1485.38	syp3
76	G4	93	88.2727	21768.9	1388.83	syp3
76	G4	94	88.58	21985	1252.32	syp3
76	G4	95	88.8873	22259.3	1108.86	syp3
76	G4	96	89.1946	21388.4	979.976	syp3
76	G4	97	89.5019	20784.3	867.926	syp3
76	G4	98	89.8092	19964.6	760.744	syp3
76	G4	99	90.1165	19737.4	644.431	syp3
76	G4	100	90.4238	20538	512.732	syp3
76	G4	101	90.7311	19870.8	369.672	syp3
76	G4	102	91.0384	18639.5	227.462	syp3
76	G4	103	91.3457	19257.3	103.425	syp3
76	G4	104	91.653	19072.6	14.8955	syp3
76	G4	105	91.9603	20709.8	-29.9229	syp3
76	G4	106	92.2676	18566.3	-41.5059	syp3
76	G4	107	92.5749	18337.3	-49.6074	syp3
76	G4	108	92.8822	18375	-90.2246	syp3
76	G4	109	93.1895	18694.5	-185.889	syp3
76	G4	110	93.4968	17835.7	-333.382	syp3
76	G4	111	93.8041	19419.1	-507.483	syp3
76	G4	112	94.1114	18808.5	-676.984	syp3
76	G4	113	94.4187	18799.7	-821.027	syp3
76	G4	114	94.726	19178.6	-936.02	syp3
77	G5	1	60.0009	397613	7579.28	syp3
77	G5	2	60.3082	397915	7757.23	syp3
77	G5	3	60.6155	393804	7952.46	syp3
77	G5	4	60.9228	392150	8181.87	syp3
77	G5	5	61.2301	391137	8459.79	syp3
77	G5	6	61.5374	387002	8788.39	syp3
77	G5	7	61.8447	385348	9151.58	syp3
77	G5	8	62.152	382535	9516.6	syp3
77	G5	9	62.4593	379495	9859.04	syp3
77	G5	10	62.7666	375660	10159.4	syp3
77	G5	11	63.0739	371752	10371.7	syp3
77	G5	12	63.3812	368865	10501.3	syp3
77	G5	13	63.6885	365620	10560.3	syp3
77	G5	14	63.9958	362376	10558.6	syp3
77	G5	15	64.3031	359358	10503.7	syp3
77	G5	16	64.6104	354772	10409	syp3
77	G5	17	64.9177	351474	10299.4	syp3
77	G5	18	65.225	348515	10210.1	syp3
77	G5	19	65.5323	345965	10175.2	syp3
77	G5	20	65.8396	342053	10214.4	syp3
77	G5	21	66.1469	338558	10323.2	syp3
77	G5	22	66.4542	336045	10471.7	syp3
77	G5	23	66.7616	333349	10613.6	syp3
77	G5	24	67.0688	328473	10703.5	syp3
77	G5	25	67.3762	325553	10719.3	syp3
77	G5	26	67.6835	320971	10672.9	syp3
77	G5	27	67.9908	318433	10604.3	syp3
77	G5	28	68.2981	314656	10556.4	syp3
77	G5	29	68.6054	312893	10548.3	syp3
77	G5	30	68.9127	309580	10564.5	syp3
77	G5	31	69.22	305164	10568.2	syp3
77	G5	32	69.5273	301146	10528.1	syp3
77	G5	33	69.8346	297337	10437.6	syp3
77	G5	34	70.1419	295983	10315.2	syp3
77	G5	35	70.4492	290828	10187.9	syp3
77	G5	36	70.7565	289514	10074.1	syp3
77	G5	37	71.0638	285197	9977.22	syp3
77	G5	38	71.3711	281908	9892.34	syp3
77	G5	39	71.6784	278507	9815.6	syp3
77	G5	40	71.9857	276946	9748.78	syp3
77	G5	41	72.293	272533	9703.99	syp3
77	G5	42	72.6003	269930	9677.7	syp3
77	G5	43	72.9076	267064	9669.35	syp3
77	G5	44	73.2149	263410	9671.62	syp3
77	G5	45	73.5222	261781	9671.86	syp3
77	G5	46	73.8295	257627	9658.1	syp3
77	G5	47	74.1368	254021	9628.14	syp3
77	G5	48	74.4441	251368	9594.31	syp3
77	G5	49	74.7514	247969	9578.66	syp3
77	G5	50	75.0587	245774	9599.11	syp3
77	G5	51	75.366	243878	9656.15	syp3
77	G5	52	75.6733	239787	9732.34	syp3
77	G5	53	75.9806	235577	9815.71	syp3
77	G5	54	76.2879	233258	9897.54	syp3
77	G5	55	76.5952	229756	10010.6	syp3
77	G5	56	76.9025	227181	10225.6	syp3
77	G5	57	77.2098	223589	10631.7	syp3
77	G5	58	77.5171	221214	11315.5	syp3
77	G5	59	77.8244	218347	12348.9	syp3
77	G5	60	78.1317	214231	13794.9	syp3
77	G5	61	78.439	210005	15728.9	syp3
77	G5	62	78.7463	205182	18265.4	syp3
77	G5	63	79.0536	200338	21569	syp3
77	G5	64	79.3609	194297	25823.5	syp3
77	G5	65	79.6682	187235	31146.4	syp3
77	G5	66	79.9755	179578	37460.2	syp3
77	G5	67	80.2828	171677	44367.8	syp3
77	G5	68	80.5901	156808	51107.2	syp3
77	G5	69	80.8974	136467	56643.8	syp3
77	G5	70	81.2048	112323	59907	syp3
77	G5	71	81.5121	86897.7	60098.6	syp3
77	G5	72	81.8194	63673.9	56953.1	syp3
77	G5	73	82.1267	45900.5	50839.7	syp3
77	G5	74	82.434	34302	42663.8	syp3
77	G5	75	82.7413	26803.2	33609.8	syp3
77	G5	76	83.0486	24416.6	24830.5	syp3
77	G5	77	83.3559	23231.8	17193.7	syp3
77	G5	78	83.6632	22113.9	11158.3	syp3
77	G5	79	83.9705	22216.1	7158.82	syp3
77	G5	80	84.2778	20636.2	4610.63	syp3
77	G5	81	84.5851	21152.7	3038.47	syp3
77	G5	82	84.8924	19828.7	2135.77	syp3
77	G5	83	85.1997	20146.8	1652.56	syp3
77	G5	84	85.507	18924.9	1414.92	syp3
77	G5	85	85.8143	18849.3	1315.94	syp3
77	G5	86	86.1216	18466.7	1295.07	syp3
77	G5	87	86.4289	17362.8	1317.66	syp3
77	G5	88	86.7362	17782.5	1359.98	syp3
77	G5	89	87.0435	17015.2	1401.54	syp3
77	G5	90	87.3508	15897.2	1424.6	syp3
77	G5	91	87.6581	15137.9	1418.37	syp3
77	G5	92	87.9654	15246	1382.75	syp3
77	G5	93	88.2727	14889.6	1326.83	syp3
77	G5	94	88.58	14166.9	1261.65	syp3
77	G5	95	88.8873	14021.6	1191.72	syp3
77	G5	96	89.1946	13360	1111.34	syp3
77	G5	97	89.5019	13017.1	1007.83	syp3
77	G5	98	89.8092	11949.5	868.79	syp3
77	G5	99	90.1165	13228.2	689.151	syp3
77	G5	100	90.4238	11443.9	475.262	syp3
77	G5	101	90.7311	12082.7	245.965	syp3
77	G5	102	91.0384	11999.5	30.3057	syp3
77	G5	103	91.3457	12252.3	-139.228	syp3
77	G5	104	91.653	12880.9	-237.653	syp3
77	G5	105	91.9603	12895.7	-258.29	syp3
77	G5	106	92.2676	12405.9	-216.458	syp3
77	G5	107	92.5749	12372.5	-142.331	syp3
77	G5	108	92.8822	11626.9	-66.8516	syp3
77	G5	109	93.1895	12584.7	-10.1104	syp3
77	G5	110	93.4968	12423.6	20.8232	syp3
77	G5	111	93.8041	12039	25.9912	syp3
77	G5	112	94.1114	11477.1	6.31738	syp3
77	G5	113	94.4187	11194	-37.0576	syp3
77	G5	114	94.726	12257	-99.2002	syp3
79	G7	1	60.0009	402863	7620.92	syp3
79	G7	2	60.3082	400402	7790.25	syp3
79	G7	3	60.6155	399894	8029.39	syp3
79	G7	4	60.9228	397882	8353.99	syp3
79	G7	5	61.2301	397190	8751.8	syp3
79	G7	6	61.5374	392518	9186.96	syp3
79	G7	7	61.8447	390121	9614	syp3
79	G7	8	62.152	387159	9992.48	syp3
79	G7	9	62.4593	383181	10296.1	syp3
79	G7	10	62.7666	381016	10511.7	syp3
79	G7	11	63.0739	376925	10639.5	syp3
79	G7	12	63.3812	373142	10694.1	syp3
79	G7	13	63.6885	369808	10701.4	syp3
79	G7	14	63.9958	366074	10692.1	syp3
79	G7	15	64.3031	364080	10692.7	syp3
79	G7	16	64.6104	359532	10717.5	syp3
79	G7	17	64.9177	357103	10766.2	syp3
79	G7	18	65.225	352792	10826.3	syp3
79	G7	19	65.5323	349512	10877.6	syp3
79	G7	20	65.8396	346716	10900.2	syp3
79	G7	21	66.1469	342395	10882.2	syp3
79	G7	22	66.4542	338287	10827.1	syp3
79	G7	23	66.7616	335573	10754.7	syp3
79	G7	24	67.0688	331622	10692.5	syp3
79	G7	25	67.3762	329235	10662.2	syp3
79	G7	26	67.6835	325895	10669.4	syp3
79	G7	27	67.9908	322904	10703.4	syp3
79	G7	28	68.2981	318671	10745.4	syp3
79	G7	29	68.6054	314688	10778.6	syp3
79	G7	30	68.9127	312340	10792.6	syp3
79	G7	31	69.22	309332	10783.7	syp3
79	G7	32	69.5273	305138	10753.5	syp3
79	G7	33	69.8346	300508	10708.3	syp3
79	G7	34	70.1419	298516	10656.6	syp3
79	G7	35	70.4492	295072	10602.8	syp3
79	G7	36	70.7565	292293	10542.5	syp3
79	G7	37	71.0638	288151	10465.8	syp3
79	G7	38	71.3711	284615	10367	syp3
79	G7	39	71.6784	280953	10254.7	syp3
79	G7	40	71.9857	278846	10151.8	syp3
79	G7	41	72.293	275528	10084.2	syp3
79	G7	42	72.6003	272840	10066.1	syp3
79	G7	43	72.9076	269604	10091.4	syp3
79	G7	44	73.2149	266039	10135.8	syp3
79	G7	45	73.5222	263570	10166.3	syp3
79	G7	46	73.8295	259591	10153.7	syp3
79	G7	47	74.1368	256491	10085.1	syp3
79	G7	48	74.4441	253147	9969.15	syp3
79	G7	49	74.7514	249349	9833.85	syp3
79	G7	50	75.0587	247298	9716.5	syp3
79	G7	51	75.366	245734	9651.04	syp3
79	G7	52	75.6733	240573	9658.81	syp3
79	G7	53	75.9806	238749	9748.01	syp3
79	G7	54	76.2879	236434	9920	syp3
79	G7	55	76.5952	231736	10178.6	syp3
79	G7	56	76.9025	229863	10537.1	syp3
79	G7	57	77.2098	225872	11017.1	syp3
79	G7	58	77.5171	223146	11653.1	syp3
79	G7	59	77.8244	219385	12493.9	syp3
79	G7	60	78.1317	214681	13609.2	syp3
79	G7	61	78.439	212213	15098.8	syp3
79	G7	62	78.7463	206505	17101.9	syp3
79	G7	63	79.0536	201721	19793.8	syp3
79	G7	64	79.3609	197140	23358.6	syp3
79	G7	65	79.6682	189112	27925.1	syp3
79	G7	66	79.9755	182939	33466.2	syp3
79	G7	67	80.2828	172880	39692.4	syp3
79	G7	68	80.5901	161157	45991.4	syp3
79	G7	69	80.8974	142423	51474	syp3
79	G7	70	81.2048	117422	55150.1	syp3
79	G7	71	81.5121	92170.5	56192.5	syp3
79	G7	72	81.8194	66700.2	54195.6	syp3
79	G7	73	82.1267	47514.3	49319.7	syp3
79	G7	74	82.434	32867.9	42257.7	syp3
79	G7	75	82.7413	24495.1	34041.5	syp3
79	G7	76	83.0486	21113.2	25765.3	syp3
79	G7	77	83.3559	19412	18331	syp3
79	G7	78	83.6632	18420.2	12293.4	syp3
79	G7	79	83.9705	18856.1	7845.94	syp3
79	G7	80	84.2778	19221.1	4859.22	syp3
79	G7	81	84.5851	17509.9	3028	syp3
79	G7	82	84.8924	17814.9	2009.49	syp3
79	G7	83	85.1997	17511.8	1496.33	syp3
79	G7	84	85.507	16864.7	1257.57	syp3
79	G7	85	85.8143	16086.8	1144.74	syp3
79	G7	86	86.1216	15948.4	1078.97	syp3
79	G7	87	86.4289	15037.8	1030.75	syp3
79	G7	88	86.7362	15799.1	997.525	syp3
79	G7	89	87.0435	15395.2	982.791	syp3
79	G7	90	87.3508	14816.5	981.646	syp3
79	G7	91	87.6581	13647.3	977.699	syp3
79	G7	92	87.9654	14476.5	950.86	syp3
79	G7	93	88.2727	12724.9	889.335	syp3
79	G7	94	88.58	13767.7	797.03	syp3
79	G7	95	88.8873	12213.6	691.47	syp3
79	G7	96	89.1946	14062.8	593.72	syp3
79	G7	97	89.5019	12230.1	516.76	syp3
79	G7	98	89.8092	13168.7	459.429	syp3
79	G7	99	90.1165	12330.6	409.524	syp3
79	G7	100	90.4238	11773.7	353.438	syp3
79	G7	101	90.7311	11873.9	285.254	syp3
79	G7	102	91.0384	12769.5	209.221	syp3
79	G7	103	91.3457	12230.3	135.407	syp3
79	G7	104	91.653	11463.4	73.6025	syp3
79	G7	105	91.9603	12027.3	30.1377	syp3
79	G7	106	92.2676	12571.8	7.86914	syp3
79	G7	107	92.5749	11913.5	6.69824	syp3
79	G7	108	92.8822	11427.7	23.3242	syp3
79	G7	109	93.1895	12629.1	51.4336	syp3
79	G7	110	93.4968	10942.6	83.3203	syp3
79	G7	111	93.8041	12287.1	112.013	syp3
79	G7	112	94.1114	11600.8	132.378	syp3
79	G7	113	94.4187	10964	141.269	syp3
79	G7	114	94.726	11427	137.756	syp3
80	G8	1	60.0009	408609	8950.09	syp3
80	G8	2	60.3082	407934	9103.78	syp3
80	G8	3	60.6155	404890	9313.08	syp3
80	G8	4	60.9228	403360	9582.38	syp3
80	G8	5	61.2301	401293	9896.99	syp3
80	G8	6	61.5374	397173	10226.5	syp3
80	G8	7	61.8447	394615	10533	syp3
80	G8	8	62.152	391261	10785.4	syp3
80	G8	9	62.4593	386858	10967.5	syp3
80	G8	10	62.7666	384707	11076.9	syp3
80	G8	11	63.0739	379671	11123.5	syp3
80	G8	12	63.3812	377396	11125	syp3
80	G8	13	63.6885	373300	11101.4	syp3
80	G8	14	63.9958	369709	11072.6	syp3
80	G8	15	64.3031	367308	11054.2	syp3
80	G8	16	64.6104	362099	11054.9	syp3
80	G8	17	64.9177	360465	11073.8	syp3
80	G8	18	65.225	356325	11101.6	syp3
80	G8	19	65.5323	352890	11126	syp3
80	G8	20	65.8396	348320	11139.2	syp3
80	G8	21	66.1469	346273	11143	syp3
80	G8	22	66.4542	341122	11146.4	syp3
80	G8	23	66.7616	338482	11157.5	syp3
80	G8	24	67.0688	335470	11175.3	syp3
80	G8	25	67.3762	332506	11187.7	syp3
80	G8	26	67.6835	327707	11178.4	syp3
80	G8	27	67.9908	323880	11137.5	syp3
80	G8	28	68.2981	321674	11067.2	syp3
80	G8	29	68.6054	317295	10981.1	syp3
80	G8	30	68.9127	314282	10896	syp3
80	G8	31	69.22	310964	10823.4	syp3
80	G8	32	69.5273	307261	10765.4	syp3
80	G8	33	69.8346	304824	10715.3	syp3
80	G8	34	70.1419	300082	10662.4	syp3
80	G8	35	70.4492	297757	10598.5	syp3
80	G8	36	70.7565	293823	10523	syp3
80	G8	37	71.0638	290887	10444.9	syp3
80	G8	38	71.3711	287471	10380.3	syp3
80	G8	39	71.6784	284035	10345.7	syp3
80	G8	40	71.9857	282166	10351.4	syp3
80	G8	41	72.293	278350	10394.7	syp3
80	G8	42	72.6003	274804	10459.5	syp3
80	G8	43	72.9076	272347	10523	syp3
80	G8	44	73.2149	267899	10559.9	syp3
80	G8	45	73.5222	266175	10549.4	syp3
80	G8	46	73.8295	261232	10481	syp3
80	G8	47	74.1368	258438	10358.3	syp3
80	G8	48	74.4441	255578	10200.8	syp3
80	G8	49	74.7514	251186	10041.6	syp3
80	G8	50	75.0587	249976	9916.01	syp3
80	G8	51	75.366	246691	9852.86	syp3
80	G8	52	75.6733	243944	9870.36	syp3
80	G8	53	75.9806	239723	9977.98	syp3
80	G8	54	76.2879	238214	10182.7	syp3
80	G8	55	76.5952	234468	10493.4	syp3
80	G8	56	76.9025	231509	10924	syp3
80	G8	57	77.2098	227852	11501	syp3
80	G8	58	77.5171	224679	12261.9	syp3
80	G8	59	77.8244	220729	13263.8	syp3
80	G8	60	78.1317	216757	14592.6	syp3
80	G8	61	78.439	212718	16371.6	syp3
80	G8	62	78.7463	207630	18765.4	syp3
80	G8	63	79.0536	202691	21965.4	syp3
80	G8	64	79.3609	195934	26141.9	syp3
80	G8	65	79.6682	189322	31357	syp3
80	G8	66	79.9755	181413	37450.3	syp3
80	G8	67	80.2828	170029	43946.6	syp3
80	G8	68	80.5901	154812	50048	syp3
80	G8	69	80.8974	132270	54756.1	syp3
80	G8	70	81.2048	105499	57113.3	syp3
80	G8	71	81.5121	79815.8	56488	syp3
80	G8	72	81.8194	56033.1	52787.6	syp3
80	G8	73	82.1267	39582.9	46507.8	syp3
80	G8	74	82.434	28961.7	38594.1	syp3
80	G8	75	82.7413	22180.5	30174.9	syp3
80	G8	76	83.0486	21583	22270.4	syp3
80	G8	77	83.3559	19224.3	15582.9	syp3
80	G8	78	83.6632	19176.1	10420	syp3
80	G8	79	83.9705	18265.3	6711.05	syp3
80	G8	80	84.2778	17377.3	4253.7	syp3
80	G8	81	84.5851	17575.2	2719.28	syp3
80	G8	82	84.8924	16403.7	1805.46	syp3
80	G8	83	85.1997	16671.3	1284.85	syp3
80	G8	84	85.507	16566.3	1008.13	syp3
80	G8	85	85.8143	16330.1	884.023	syp3
80	G8	86	86.1216	15593.9	856.755	syp3
80	G8	87	86.4289	15651.3	890.789	syp3
80	G8	88	86.7362	14860.3	962.444	syp3
80	G8	89	87.0435	15573.1	1054.27	syp3
80	G8	90	87.3508	14126.5	1150.24	syp3
80	G8	91	87.6581	13889	1233.12	syp3
80	G8	92	87.9654	13181.4	1285.12	syp3
80	G8	93	88.2727	13116.4	1291	syp3
80	G8	94	88.58	12238.9	1240.87	syp3
80	G8	95	88.8873	12222.2	1132.01	syp3
80	G8	96	89.1946	11239.4	969.825	syp3
80	G8	97	89.5019	11048.3	768.312	syp3
80	G8	98	89.8092	11694.8	548.722	syp3
80	G8	99	90.1165	11612.8	335.949	syp3
80	G8	100	90.4238	10140.8	153.466	syp3
80	G8	101	90.7311	12162.4	18.5547	syp3
80	G8	102	91.0384	11514.7	-60.7666	syp3
80	G8	103	91.3457	11495.1	-86.2246	syp3
80	G8	104	91.653	11201.5	-66.833	syp3
80	G8	105	91.9603	11450.4	-14.5088	syp3
80	G8	106	92.2676	11152.3	59.334	syp3
80	G8	107	92.5749	11578.6	143.812	syp3
80	G8	108	92.8822	11175.5	226.369	syp3
80	G8	109	93.1895	10333.6	292.425	syp3
80	G8	110	93.4968	10453.8	329.683	syp3
80	G8	111	93.8041	10473.1	334.76	syp3
80	G8	112	94.1114	10090.2	316.523	syp3
80	G8	113	94.4187	10665	292.439	syp3
80	G8	114	94.726	10376.5	279.919	syp3
81	G9	1	60.0009	404412	8126.63	syp3
81	G9	2	60.3082	401491	8335.12	syp3
81	G9	3	60.6155	399511	8564.39	syp3
81	G9	4	60.9228	397358	8830.73	syp3
81	G9	5	61.2301	396018	9141.36	syp3
81	G9	6	61.5374	392086	9487.22	syp3
81	G9	7	61.8447	390321	9844.63	syp3
81	G9	8	62.152	386939	10185.3	syp3
81	G9	9	62.4593	382416	10507.2	syp3
81	G9	10	62.7666	379520	10787	syp3
81	G9	11	63.0739	377102	11008.6	syp3
81	G9	12	63.3812	372380	11170.3	syp3
81	G9	13	63.6885	370065	11271.8	syp3
81	G9	14	63.9958	365280	11316.8	syp3
81	G9	15	64.3031	361956	11318.1	syp3
81	G9	16	64.6104	358359	11296.5	syp3
81	G9	17	64.9177	354897	11274.8	syp3
81	G9	18	65.225	352186	11269.8	syp3
81	G9	19	65.5323	347281	11288.7	syp3
[truncated: 1,349 more rows]

## Sheet: Melt Curve Result
Block Type	96-Well 0.2-mL Block
Calibration Background is expired	No
Calibration Background performed on	09-15-2016
Calibration Pure Dye ABY is expired	No
Calibration Pure Dye ABY performed on	09-15-2016
Calibration Pure Dye FAM is expired	No
Calibration Pure Dye FAM performed on	09-15-2016
Calibration Pure Dye JUN is expired	No
Calibration Pure Dye JUN performed on	09-15-2016
Calibration Pure Dye NED is expired	No
Calibration Pure Dye NED performed on	09-15-2016
Calibration Pure Dye ROX is expired	No
Calibration Pure Dye ROX performed on	09-15-2016
Calibration Pure Dye SYBR is expired	No
Calibration Pure Dye SYBR performed on	09-15-2016
Calibration Pure Dye TAMRA is expired	No
Calibration Pure Dye TAMRA performed on	09-15-2016
Calibration Pure Dye VIC is expired	No
Calibration Pure Dye VIC performed on	09-15-2016
Calibration ROI is expired	No
Calibration ROI performed on	09-15-2016
Calibration Uniformity is expired	No
Calibration Uniformity performed on	09-15-2016
Chemistry	SYBR_GREEN
Date Created	2018-07-13 16:57:49 PM CST
Experiment Barcode
Experiment Comment
Experiment File Name	G:\wgh\小麦SYP基因家族鉴定与分析\定量结果\7.13\2018-03-07_151000 syp2 syp3 cs ch.eds
Experiment Name	2018-03-07_151000
Experiment Run End Time	2018-03-07 23:44:44 PM CST
Experiment Type	Comparative Cт (ΔΔCт)
Instrument Name	272321075
Instrument Serial Number	272321075
Instrument Type	QuantStudio™ 3 System
Passive Reference	ROX
Post-read Stage/Step
Pre-read Stage/Step
Quantification Cycle Method	Ct
Signal Smoothing On	true
Stage where Melt Analysis is performed	Stage3
Stage/ Cycle where Ct Analysis is performed	Stage2, Step2
User Name
Well	Well Position	Sample	Target Name	Tm	Melt Peak Height
61	F1	Sample 1	syp3	81.0511	56729.8
62	F2	Sample 5	syp3	81.0511	55558.1
63	F3	Sample 9	syp3	81.0511	60280.7
64	F4	Sample 13	syp3	81.2048	64853.9
65	F5	Sample 17	syp3	81.3584	66331.9
67	F7	Sample 2	syp3	81.5121	61511
68	F8	Sample 6	syp3	81.3584	60314.8
69	F9	Sample 10	syp3	81.0511	66239.7
70	F10	Sample 14	syp3	81.2048	57619.8
71	F11	Sample 18	syp3	81.3584	73965.1
73	G1	Sample 1	syp3	81.0511	55810.3
74	G2	Sample 5	syp3	81.0511	49443.3
75	G3	Sample 9	syp3	81.2048	56029.6
76	G4	Sample 13	syp3	81.3584	60889.3
77	G5	Sample 17	syp3	81.3584	60418
79	G7	Sample 2	syp3	81.5121	56192.5
80	G8	Sample 6	syp3	81.3584	57193.4
81	G9	Sample 10	syp3	81.2048	61854.3
82	G10	Sample 14	syp3	81.0511	60124.5
83	G11	Sample 18	syp3	81.5121	60516.6
85	H1	Sample 1	syp3	80.8974	50329.9
86	H2	Sample 5	syp3	81.0511	45938.5
87	H3	Sample 9	syp3	81.2048	51134.8
88	H4	Sample 13	syp3	81.2048	53419.5
91	H7	Sample 2	syp3	81.5121	53355.2
92	H8	Sample 6	syp3	81.2048	54072.6
93	H9	Sample 10	syp3	81.2048	55215.5
94	H10	Sample 14	syp3	81.2048	52297
95	H11	Sample 18	syp3	81.5121	58672.9
