# Supplementary material for: Genome-wide identification, evolution, and expression of the SNARE gene family in wheat resistance to powdery mildew
Source: PeerJ. 2021 Jan 22;9:e10788. doi: 10.7717/peerj.10788 (PMC7831368; doi:10.7717/peerj.10788)
Supplement: Supplemental Information 5 [file peerj-09-10788-s005.gz › rawdata/2018-02-02_100719 SNAP.xls]

## Sheet: Sample Setup
Block Type	96-Well 0.2-mL Block
Calibration Background is expired	No
Calibration Background performed on	09-15-2016
Calibration Pure Dye ABY is expired	No
Calibration Pure Dye ABY performed on	09-15-2016
Calibration Pure Dye FAM is expired	No
Calibration Pure Dye FAM performed on	09-15-2016
Calibration Pure Dye JUN is expired	No
Calibration Pure Dye JUN performed on	09-15-2016
Calibration Pure Dye NED is expired	No
Calibration Pure Dye NED performed on	09-15-2016
Calibration Pure Dye ROX is expired	No
Calibration Pure Dye ROX performed on	09-15-2016
Calibration Pure Dye SYBR is expired	No
Calibration Pure Dye SYBR performed on	09-15-2016
Calibration Pure Dye TAMRA is expired	No
Calibration Pure Dye TAMRA performed on	09-15-2016
Calibration Pure Dye VIC is expired	No
Calibration Pure Dye VIC performed on	09-15-2016
Calibration ROI is expired	No
Calibration ROI performed on	09-15-2016
Calibration Uniformity is expired	No
Calibration Uniformity performed on	09-15-2016
Chemistry	SYBR_GREEN
Date Created	2018-02-04 21:17:44 PM CST
Experiment Barcode
Experiment Comment
Experiment File Name	G:\wgh\小麦SYP基因家族鉴定与分析\定量结果\Q3\2018-02-02_100719 snare17.eds
Experiment Name	2018-02-02_100719
Experiment Run End Time	2018-02-04 00:11:37 AM CST
Experiment Type	Comparative Cт (ΔΔCт)
Instrument Name	272321075
Instrument Serial Number	272321075
Instrument Type	QuantStudio™ 3 System
Passive Reference	ROX
Post-read Stage/Step
Pre-read Stage/Step
Quantification Cycle Method	Ct
Signal Smoothing On	true
Stage where Melt Analysis is performed	Stage3
Stage/ Cycle where Ct Analysis is performed	Stage2, Step2
User Name
Well	Well Position	Sample Name	Sample Color	Biogroup Name	Biogroup Color	Target Name	Target Color	Task	Reporter	Quencher	Quantity	Comments
1	A1	Sample 1	RGB(176,23,31)			Target 1	RGB(176,23,31)	UNKNOWN	SYBR	None
2	A2	Sample 3	RGB(0,0,255)			Target 1	RGB(176,23,31)	UNKNOWN	SYBR	None
3	A3	Sample 5	RGB(255,127,0)			Target 1	RGB(176,23,31)	UNKNOWN	SYBR	None
4	A4	Sample 7	RGB(238,121,66)			Target 1	RGB(176,23,31)	UNKNOWN	SYBR	None
5	A5	Sample 9	RGB(198,113,113)			Target 1	RGB(176,23,31)	UNKNOWN	SYBR	None
6	A6	Sample 11	RGB(238,220,130)			Target 1	RGB(176,23,31)	UNKNOWN	SYBR	None
7	A7	Sample 13	RGB(142,142,56)			Target 1	RGB(176,23,31)	UNKNOWN	SYBR	None
8	A8	Sample 15	RGB(51,161,201)			Target 1	RGB(176,23,31)	UNKNOWN	SYBR	None
9	A9	Sample 17	RGB(176,23,31)			Target 1	RGB(176,23,31)	UNKNOWN	SYBR	None
10	A10	Sample 19	RGB(0,139,69)			Target 1	RGB(176,23,31)	UNKNOWN	SYBR	None
11	A11
12	A12
13	B1	Sample 1	RGB(176,23,31)			Target 1	RGB(176,23,31)	UNKNOWN	SYBR	None
14	B2	Sample 3	RGB(0,0,255)			Target 1	RGB(176,23,31)	UNKNOWN	SYBR	None
15	B3	Sample 5	RGB(255,127,0)			Target 1	RGB(176,23,31)	UNKNOWN	SYBR	None
16	B4	Sample 7	RGB(238,121,66)			Target 1	RGB(176,23,31)	UNKNOWN	SYBR	None
17	B5	Sample 9	RGB(198,113,113)			Target 1	RGB(176,23,31)	UNKNOWN	SYBR	None
18	B6	Sample 11	RGB(238,220,130)			Target 1	RGB(176,23,31)	UNKNOWN	SYBR	None
19	B7	Sample 13	RGB(142,142,56)			Target 1	RGB(176,23,31)	UNKNOWN	SYBR	None
20	B8	Sample 15	RGB(51,161,201)			Target 1	RGB(176,23,31)	UNKNOWN	SYBR	None
21	B9	Sample 17	RGB(176,23,31)			Target 1	RGB(176,23,31)	UNKNOWN	SYBR	None
22	B10	Sample 19	RGB(0,139,69)			Target 1	RGB(176,23,31)	UNKNOWN	SYBR	None
23	B11
24	B12
25	C1	Sample 1	RGB(176,23,31)			Target 1	RGB(176,23,31)	UNKNOWN	SYBR	None
26	C2	Sample 3	RGB(0,0,255)			Target 1	RGB(176,23,31)	UNKNOWN	SYBR	None
27	C3	Sample 5	RGB(255,127,0)			Target 1	RGB(176,23,31)	UNKNOWN	SYBR	None
28	C4	Sample 7	RGB(238,121,66)			Target 1	RGB(176,23,31)	UNKNOWN	SYBR	None
29	C5	Sample 9	RGB(198,113,113)			Target 1	RGB(176,23,31)	UNKNOWN	SYBR	None
30	C6	Sample 11	RGB(238,220,130)			Target 1	RGB(176,23,31)	UNKNOWN	SYBR	None
31	C7	Sample 13	RGB(142,142,56)			Target 1	RGB(176,23,31)	UNKNOWN	SYBR	None
32	C8	Sample 15	RGB(51,161,201)			Target 1	RGB(176,23,31)	UNKNOWN	SYBR	None
33	C9	Sample 17	RGB(176,23,31)			Target 1	RGB(176,23,31)	UNKNOWN	SYBR	None
34	C10	Sample 19	RGB(0,139,69)			Target 1	RGB(176,23,31)	UNKNOWN	SYBR	None
35	C11
36	C12
37	D1	Sample 1	RGB(176,23,31)			Target 1	RGB(176,23,31)	UNKNOWN	SYBR	None
38	D2	Sample 3	RGB(0,0,255)			Target 1	RGB(176,23,31)	UNKNOWN	SYBR	None
39	D3	Sample 5	RGB(255,127,0)			Target 1	RGB(176,23,31)	UNKNOWN	SYBR	None
40	D4	Sample 7	RGB(238,121,66)			Target 1	RGB(176,23,31)	UNKNOWN	SYBR	None
41	D5	Sample 9	RGB(198,113,113)			Target 1	RGB(176,23,31)	UNKNOWN	SYBR	None
42	D6	Sample 11	RGB(238,220,130)			Target 1	RGB(176,23,31)	UNKNOWN	SYBR	None
43	D7	Sample 13	RGB(142,142,56)			Target 1	RGB(176,23,31)	UNKNOWN	SYBR	None
44	D8	Sample 15	RGB(51,161,201)			Target 1	RGB(176,23,31)	UNKNOWN	SYBR	None
45	D9	Sample 17	RGB(176,23,31)			Target 1	RGB(176,23,31)	UNKNOWN	SYBR	None
46	D10	Sample 19	RGB(0,139,69)			Target 1	RGB(176,23,31)	UNKNOWN	SYBR	None
47	D11
48	D12
49	E1	Sample 2	RGB(176,23,31)			Target 1	RGB(176,23,31)	UNKNOWN	SYBR	None
50	E2	Sample 4	RGB(0,139,69)			Target 1	RGB(176,23,31)	UNKNOWN	SYBR	None
51	E3	Sample 6	RGB(139,137,112)			Target 1	RGB(176,23,31)	UNKNOWN	SYBR	None
52	E4	Sample 8	RGB(142,56,142)			Target 1	RGB(176,23,31)	UNKNOWN	SYBR	None
53	E5	Sample 10	RGB(0,245,255)			Target 1	RGB(176,23,31)	UNKNOWN	SYBR	None
54	E6	Sample 12	RGB(238,238,0)			Target 1	RGB(176,23,31)	UNKNOWN	SYBR	None
55	E7	Sample 14	RGB(238,44,44)			Target 1	RGB(176,23,31)	UNKNOWN	SYBR	None
56	E8	Sample 16	RGB(238,18,137)			Target 1	RGB(176,23,31)	UNKNOWN	SYBR	None
57	E9	Sample 18	RGB(0,0,255)			Target 1	RGB(176,23,31)	UNKNOWN	SYBR	None
58	E10	Sample 20	RGB(255,127,0)			Target 1	RGB(176,23,31)	UNKNOWN	SYBR	None
59	E11
60	E12
61	F1	Sample 2	RGB(176,23,31)			Target 1	RGB(176,23,31)	UNKNOWN	SYBR	None
62	F2	Sample 4	RGB(0,139,69)			Target 1	RGB(176,23,31)	UNKNOWN	SYBR	None
63	F3	Sample 6	RGB(139,137,112)			Target 1	RGB(176,23,31)	UNKNOWN	SYBR	None
64	F4	Sample 8	RGB(142,56,142)			Target 1	RGB(176,23,31)	UNKNOWN	SYBR	None
65	F5	Sample 10	RGB(0,245,255)			Target 1	RGB(176,23,31)	UNKNOWN	SYBR	None
66	F6	Sample 12	RGB(238,238,0)			Target 1	RGB(176,23,31)	UNKNOWN	SYBR	None
67	F7	Sample 14	RGB(238,44,44)			Target 1	RGB(176,23,31)	UNKNOWN	SYBR	None
68	F8	Sample 16	RGB(238,18,137)			Target 1	RGB(176,23,31)	UNKNOWN	SYBR	None
69	F9	Sample 18	RGB(0,0,255)			Target 1	RGB(176,23,31)	UNKNOWN	SYBR	None
70	F10	Sample 20	RGB(255,127,0)			Target 1	RGB(176,23,31)	UNKNOWN	SYBR	None
71	F11
72	F12
73	G1	Sample 2	RGB(176,23,31)			Target 1	RGB(176,23,31)	UNKNOWN	SYBR	None
74	G2	Sample 4	RGB(0,139,69)			Target 1	RGB(176,23,31)	UNKNOWN	SYBR	None
75	G3	Sample 6	RGB(139,137,112)			Target 1	RGB(176,23,31)	UNKNOWN	SYBR	None
76	G4	Sample 8	RGB(142,56,142)			Target 1	RGB(176,23,31)	UNKNOWN	SYBR	None
77	G5	Sample 10	RGB(0,245,255)			Target 1	RGB(176,23,31)	UNKNOWN	SYBR	None
78	G6	Sample 12	RGB(238,238,0)			Target 1	RGB(176,23,31)	UNKNOWN	SYBR	None
79	G7	Sample 14	RGB(238,44,44)			Target 1	RGB(176,23,31)	UNKNOWN	SYBR	None
80	G8	Sample 16	RGB(238,18,137)			Target 1	RGB(176,23,31)	UNKNOWN	SYBR	None
81	G9	Sample 18	RGB(0,0,255)			Target 1	RGB(176,23,31)	UNKNOWN	SYBR	None
82	G10	Sample 20	RGB(255,127,0)			Target 1	RGB(176,23,31)	UNKNOWN	SYBR	None
83	G11
84	G12
85	H1	Sample 2	RGB(176,23,31)			Target 1	RGB(176,23,31)	UNKNOWN	SYBR	None
86	H2	Sample 4	RGB(0,139,69)			Target 1	RGB(176,23,31)	UNKNOWN	SYBR	None
87	H3	Sample 6	RGB(139,137,112)			Target 1	RGB(176,23,31)	UNKNOWN	SYBR	None
88	H4	Sample 8	RGB(142,56,142)			Target 1	RGB(176,23,31)	UNKNOWN	SYBR	None
89	H5	Sample 10	RGB(0,245,255)			Target 1	RGB(176,23,31)	UNKNOWN	SYBR	None
90	H6	Sample 12	RGB(238,238,0)			Target 1	RGB(176,23,31)	UNKNOWN	SYBR	None
91	H7	Sample 14	RGB(238,44,44)			Target 1	RGB(176,23,31)	UNKNOWN	SYBR	None
92	H8	Sample 16	RGB(238,18,137)			Target 1	RGB(176,23,31)	UNKNOWN	SYBR	None
93	H9	Sample 18	RGB(0,0,255)			Target 1	RGB(176,23,31)	UNKNOWN	SYBR	None
94	H10	Sample 20	RGB(255,127,0)			Target 1	RGB(176,23,31)	UNKNOWN	SYBR	None
95	H11
96	H12

## Sheet: Amplification Data
Block Type	96-Well 0.2-mL Block
Calibration Background is expired	No
Calibration Background performed on	09-15-2016
Calibration Pure Dye ABY is expired	No
Calibration Pure Dye ABY performed on	09-15-2016
Calibration Pure Dye FAM is expired	No
Calibration Pure Dye FAM performed on	09-15-2016
Calibration Pure Dye JUN is expired	No
Calibration Pure Dye JUN performed on	09-15-2016
Calibration Pure Dye NED is expired	No
Calibration Pure Dye NED performed on	09-15-2016
Calibration Pure Dye ROX is expired	No
Calibration Pure Dye ROX performed on	09-15-2016
Calibration Pure Dye SYBR is expired	No
Calibration Pure Dye SYBR performed on	09-15-2016
Calibration Pure Dye TAMRA is expired	No
Calibration Pure Dye TAMRA performed on	09-15-2016
Calibration Pure Dye VIC is expired	No
Calibration Pure Dye VIC performed on	09-15-2016
Calibration ROI is expired	No
Calibration ROI performed on	09-15-2016
Calibration Uniformity is expired	No
Calibration Uniformity performed on	09-15-2016
Chemistry	SYBR_GREEN
Date Created	2018-02-04 21:17:44 PM CST
Experiment Barcode
Experiment Comment
Experiment File Name	G:\wgh\小麦SYP基因家族鉴定与分析\定量结果\Q3\2018-02-02_100719 snare17.eds
Experiment Name	2018-02-02_100719
Experiment Run End Time	2018-02-04 00:11:37 AM CST
Experiment Type	Comparative Cт (ΔΔCт)
Instrument Name	272321075
Instrument Serial Number	272321075
Instrument Type	QuantStudio™ 3 System
Passive Reference	ROX
Post-read Stage/Step
Pre-read Stage/Step
Quantification Cycle Method	Ct
Signal Smoothing On	true
Stage where Melt Analysis is performed	Stage3
Stage/ Cycle where Ct Analysis is performed	Stage2, Step2
User Name
Well	Well Position	Cycle	Target Name	Rn	Delta Rn
1	A1	1	Target 1	0.558161	-0.0457927
1	A1	2	Target 1	0.576214	-0.0281205
1	A1	3	Target 1	0.590885	-0.0138291
1	A1	4	Target 1	0.600737	-0.00435791
1	A1	5	Target 1	0.6107	0.00522463
1	A1	6	Target 1	0.609184	0.00332857
1	A1	7	Target 1	0.607716	0.00147936
1	A1	8	Target 1	0.607411	0.000793867
1	A1	9	Target 1	0.606997	3.12899e-07
1	A1	10	Target 1	0.605623	-0.00175407
1	A1	11	Target 1	0.604439	-0.00331914
1	A1	12	Target 1	0.607811	-0.000327206
1	A1	13	Target 1	0.613243	0.00472443
1	A1	14	Target 1	0.620675	0.0117753
1	A1	15	Target 1	0.618404	0.00912407
1	A1	16	Target 1	0.610042	0.000382179
1	A1	17	Target 1	0.607556	-0.00248484
1	A1	18	Target 1	0.611671	0.00125031
1	A1	19	Target 1	0.612423	0.00162173
1	A1	20	Target 1	0.61379	0.00260791
1	A1	21	Target 1	0.61134	-0.000221861
1	A1	22	Target 1	0.609403	-0.0025398
1	A1	23	Target 1	0.606687	-0.00563618
1	A1	24	Target 1	0.604861	-0.0078426
1	A1	25	Target 1	0.615003	0.00191899
1	A1	26	Target 1	0.623863	0.010398
1	A1	27	Target 1	0.630577	0.0167317
1	A1	28	Target 1	0.645127	0.0309015
1	A1	29	Target 1	0.673003	0.0583973
1	A1	30	Target 1	0.744474	0.129488
1	A1	31	Target 1	0.860907	0.245541
1	A1	32	Target 1	1.04209	0.426348
1	A1	33	Target 1	1.29693	0.680806
1	A1	34	Target 1	1.59882	0.982308
1	A1	35	Target 1	1.89309	1.27621
1	A1	36	Target 1	2.12898	1.51172
1	A1	37	Target 1	2.29857	1.68092
1	A1	38	Target 1	2.41707	1.79904
1	A1	39	Target 1	2.53714	1.91873
1	A1	40	Target 1	2.61458	1.99578
2	A2	1	Target 1	0.487289	-0.0250065
2	A2	2	Target 1	0.495879	-0.0169473
2	A2	3	Target 1	0.508261	-0.00509549
2	A2	4	Target 1	0.515511	0.00162444
2	A2	5	Target 1	0.516736	0.00231894
2	A2	6	Target 1	0.516161	0.0012129
2	A2	7	Target 1	0.517899	0.00242035
2	A2	8	Target 1	0.519981	0.00397173
2	A2	9	Target 1	0.517995	0.00145514
2	A2	10	Target 1	0.516112	-0.000957846
2	A2	11	Target 1	0.510492	-0.007109
2	A2	12	Target 1	0.511222	-0.00690904
2	A2	13	Target 1	0.522331	0.00366946
2	A2	14	Target 1	0.525436	0.00624347
2	A2	15	Target 1	0.523493	0.00376986
2	A2	16	Target 1	0.517844	-0.00240931
2	A2	17	Target 1	0.51464	-0.00614397
2	A2	18	Target 1	0.516356	-0.00495917
2	A2	19	Target 1	0.525179	0.00333361
2	A2	20	Target 1	0.527691	0.00531545
2	A2	21	Target 1	0.523436	0.00052984
2	A2	22	Target 1	0.521137	-0.00230032
2	A2	23	Target 1	0.52122	-0.00274743
2	A2	24	Target 1	0.523085	-0.00141266
2	A2	25	Target 1	0.527365	0.00233604
2	A2	26	Target 1	0.527402	0.00184303
2	A2	27	Target 1	0.534692	0.00860224
2	A2	28	Target 1	0.559814	0.0331937
2	A2	29	Target 1	0.594574	0.0674231
2	A2	30	Target 1	0.664589	0.136908
2	A2	31	Target 1	0.789541	0.261329
2	A2	32	Target 1	0.975128	0.446385
2	A2	33	Target 1	1.23218	0.702909
2	A2	34	Target 1	1.51398	0.984178
2	A2	35	Target 1	1.77609	1.24575
2	A2	36	Target 1	1.99119	1.46033
2	A2	37	Target 1	2.14687	1.61547
2	A2	38	Target 1	2.2362	1.70427
2	A2	39	Target 1	2.33884	1.80639
2	A2	40	Target 1	2.41761	1.88462
3	A3	1	Target 1	0.556419	-0.0306171
3	A3	2	Target 1	0.570229	-0.0171789
3	A3	3	Target 1	0.579935	-0.00784565
3	A3	4	Target 1	0.585689	-0.00246423
3	A3	5	Target 1	0.587064	-0.00146135
3	A3	6	Target 1	0.591151	0.00225317
3	A3	7	Target 1	0.594295	0.00502517
3	A3	8	Target 1	0.592365	0.00272267
3	A3	9	Target 1	0.590169	0.000154028
3	A3	10	Target 1	0.592054	0.00166712
3	A3	11	Target 1	0.592454	0.00169462
3	A3	12	Target 1	0.593386	0.00225379
3	A3	13	Target 1	0.593156	0.00165181
3	A3	14	Target 1	0.594252	0.00237525
3	A3	15	Target 1	0.591089	-0.00115963
3	A3	16	Target 1	0.589783	-0.00283855
3	A3	17	Target 1	0.593641	0.000646792
3	A3	18	Target 1	0.592387	-0.000979378
3	A3	19	Target 1	0.59121	-0.0025283
3	A3	20	Target 1	0.593987	-0.000124302
3	A3	21	Target 1	0.596355	0.00187212
3	A3	22	Target 1	0.5954	0.000544629
3	A3	23	Target 1	0.591768	-0.00345977
3	A3	24	Target 1	0.59516	-0.000440528
3	A3	25	Target 1	0.612166	0.0161935
3	A3	26	Target 1	0.61923	0.0228847
3	A3	27	Target 1	0.627663	0.0309451
3	A3	28	Target 1	0.668358	0.0712675
3	A3	29	Target 1	0.73188	0.134418
3	A3	30	Target 1	0.851804	0.25397
3	A3	31	Target 1	1.04326	0.44505
3	A3	32	Target 1	1.29456	0.695982
3	A3	33	Target 1	1.58916	0.990209
3	A3	34	Target 1	1.87399	1.27466
3	A3	35	Target 1	2.10193	1.50223
3	A3	36	Target 1	2.27403	1.67396
3	A3	37	Target 1	2.38982	1.78938
3	A3	38	Target 1	2.44487	1.84405
3	A3	39	Target 1	2.52604	1.92485
3	A3	40	Target 1	2.58872	1.98716
4	A4	1	Target 1	0.518551	-0.044949
4	A4	2	Target 1	0.53257	-0.0316112
4	A4	3	Target 1	0.554498	-0.0103653
4	A4	4	Target 1	0.56153	-0.00401555
4	A4	5	Target 1	0.562352	-0.00387531
4	A4	6	Target 1	0.566743	-0.000166838
4	A4	7	Target 1	0.570389	0.00279717
4	A4	8	Target 1	0.571797	0.00352332
4	A4	9	Target 1	0.571849	0.00289359
4	A4	10	Target 1	0.574544	0.00490631
4	A4	11	Target 1	0.575958	0.00563872
4	A4	12	Target 1	0.571852	0.00085085
4	A4	13	Target 1	0.572337	0.000653787
4	A4	14	Target 1	0.578692	0.00632599
4	A4	15	Target 1	0.575889	0.00284155
4	A4	16	Target 1	0.573289	-0.000440585
4	A4	17	Target 1	0.574262	-0.000149486
4	A4	18	Target 1	0.574191	-0.000902661
4	A4	19	Target 1	0.5769	0.00112448
4	A4	20	Target 1	0.576447	-1.02806e-05
4	A4	21	Target 1	0.575711	-0.00142882
4	A4	22	Target 1	0.573353	-0.00446915
4	A4	23	Target 1	0.575195	-0.00330889
4	A4	24	Target 1	0.576763	-0.00242288
4	A4	25	Target 1	0.587576	0.00770859
4	A4	26	Target 1	0.597757	0.0172073
4	A4	27	Target 1	0.61229	0.0310583
4	A4	28	Target 1	0.648434	0.0665202
4	A4	29	Target 1	0.709496	0.1269
4	A4	30	Target 1	0.829625	0.246348
4	A4	31	Target 1	1.01455	0.430586
4	A4	32	Target 1	1.25121	0.666566
4	A4	33	Target 1	1.53629	0.950967
4	A4	34	Target 1	1.80713	1.22112
4	A4	35	Target 1	2.02404	1.43735
4	A4	36	Target 1	2.17262	1.58525
4	A4	37	Target 1	2.29403	1.70598
4	A4	38	Target 1	2.38352	1.79479
4	A4	39	Target 1	2.46907	1.87966
4	A4	40	Target 1	2.5375	1.9474
5	A5	1
5	A5	2
5	A5	3
5	A5	4
5	A5	5
5	A5	6
5	A5	7
5	A5	8
5	A5	9
5	A5	10
5	A5	11
5	A5	12
5	A5	13
5	A5	14
5	A5	15
5	A5	16
5	A5	17
5	A5	18
5	A5	19
5	A5	20
5	A5	21
5	A5	22
5	A5	23
5	A5	24
5	A5	25
5	A5	26
5	A5	27
5	A5	28
5	A5	29
5	A5	30
5	A5	31
5	A5	32
5	A5	33
5	A5	34
5	A5	35
5	A5	36
5	A5	37
5	A5	38
5	A5	39
5	A5	40
6	A6	1	Target 1	0.452855	-0.0366977
6	A6	2	Target 1	0.466796	-0.0234885
6	A6	3	Target 1	0.480256	-0.0107597
6	A6	4	Target 1	0.485352	-0.00639558
6	A6	5	Target 1	0.489397	-0.0030825
6	A6	6	Target 1	0.494581	0.0013699
6	A6	7	Target 1	0.49659	0.00264763
6	A6	8	Target 1	0.500247	0.00557316
6	A6	9	Target 1	0.500629	0.00522401
6	A6	10	Target 1	0.498196	0.00205944
6	A6	11	Target 1	0.49718	0.000310891
6	A6	12	Target 1	0.499486	0.00188584
6	A6	13	Target 1	0.500717	0.00238505
6	A6	14	Target 1	0.505397	0.00633351
6	A6	15	Target 1	0.501888	0.00209278
6	A6	16	Target 1	0.500283	-0.000243411
6	A6	17	Target 1	0.502175	0.00091687
6	A6	18	Target 1	0.502298	0.000308799
6	A6	19	Target 1	0.504624	0.0019027
6	A6	20	Target 1	0.505648	0.00219568
6	A6	21	Target 1	0.503777	-0.00040754
6	A6	22	Target 1	0.501601	-0.00331462
6	A6	23	Target 1	0.500204	-0.00544368
6	A6	24	Target 1	0.50082	-0.00555924
6	A6	25	Target 1	0.507697	0.000586671
6	A6	26	Target 1	0.516316	0.00847333
6	A6	27	Target 1	0.528827	0.0202535
6	A6	28	Target 1	0.561617	0.0523119
6	A6	29	Target 1	0.607812	0.0977754
6	A6	30	Target 1	0.698734	0.187966
6	A6	31	Target 1	0.854878	0.343378
6	A6	32	Target 1	1.07553	0.563294
6	A6	33	Target 1	1.35737	0.844406
6	A6	34	Target 1	1.64918	1.13549
6	A6	35	Target 1	1.89914	1.38471
6	A6	36	Target 1	2.08089	1.56573
6	A6	37	Target 1	2.21691	1.70102
6	A6	38	Target 1	2.30299	1.78637
6	A6	39	Target 1	2.39541	1.87806
6	A6	40	Target 1	2.4655	1.94742
7	A7	1
7	A7	2
7	A7	3
7	A7	4
7	A7	5
7	A7	6
7	A7	7
7	A7	8
7	A7	9
7	A7	10
7	A7	11
7	A7	12
7	A7	13
7	A7	14
7	A7	15
7	A7	16
7	A7	17
7	A7	18
7	A7	19
7	A7	20
7	A7	21
7	A7	22
7	A7	23
7	A7	24
7	A7	25
7	A7	26
7	A7	27
7	A7	28
7	A7	29
7	A7	30
7	A7	31
7	A7	32
7	A7	33
7	A7	34
7	A7	35
7	A7	36
7	A7	37
7	A7	38
7	A7	39
7	A7	40
8	A8	1	Target 1	0.505254	-0.00278115
8	A8	2	Target 1	0.510209	0.00237288
8	A8	3	Target 1	0.509355	0.00171797
8	A8	4	Target 1	0.508942	0.0015046
8	A8	5	Target 1	0.508983	0.00174477
8	A8	6	Target 1	0.510042	0.00300304
8	A8	7	Target 1	0.509248	0.00240844
8	A8	8	Target 1	0.506549	-9.12984e-05
8	A8	9	Target 1	0.505781	-0.000660921
8	A8	10	Target 1	0.503771	-0.00247121
8	A8	11	Target 1	0.500499	-0.00554435
8	A8	12	Target 1	0.502725	-0.00311872
8	A8	13	Target 1	0.508192	0.00254696
8	A8	14	Target 1	0.507611	0.00216545
8	A8	15	Target 1	0.507269	0.00202319
8	A8	16	Target 1	0.506988	0.00194107
8	A8	17	Target 1	0.50489	4.25644e-05
8	A8	18	Target 1	0.504226	-0.000422393
8	A8	19	Target 1	0.49842	-0.006029
8	A8	20	Target 1	0.497688	-0.00656217
8	A8	21	Target 1	0.499691	-0.00436033
8	A8	22	Target 1	0.500031	-0.0038202
8	A8	23	Target 1	0.500599	-0.00305331
8	A8	24	Target 1	0.50215	-0.00130318
8	A8	25	Target 1	0.507866	0.00461201
8	A8	26	Target 1	0.508999	0.00594431
8	A8	27	Target 1	0.510638	0.00778271
8	A8	28	Target 1	0.51768	0.0150239
8	A8	29	Target 1	0.540339	0.0378814
8	A8	30	Target 1	0.584369	0.0821107
8	A8	31	Target 1	0.652331	0.150273
8	A8	32	Target 1	0.763217	0.261358
8	A8	33	Target 1	0.952934	0.451274
8	A8	34	Target 1	1.23003	0.72857
8	A8	35	Target 1	1.54678	1.04552
8	A8	36	Target 1	1.85256	1.35149
8	A8	37	Target 1	2.09681	1.59595
8	A8	38	Target 1	2.26795	1.76729
8	A8	39	Target 1	2.40874	1.90828
8	A8	40	Target 1	2.50474	2.00448
9	A9	1	Target 1	0.465452	-0.0327252
9	A9	2	Target 1	0.481669	-0.0179495
9	A9	3	Target 1	0.490776	-0.0102834
9	A9	4	Target 1	0.49354	-0.00895938
9	A9	5	Target 1	0.499253	-0.00468793
9	A9	6	Target 1	0.508578	0.00319666
9	A9	7	Target 1	0.513132	0.00630975
9	A9	8	Target 1	0.514789	0.00652653
9	A9	9	Target 1	0.513576	0.00387239
9	A9	10	Target 1	0.511993	0.000848409
9	A9	11	Target 1	0.510658	-0.00192762
9	A9	12	Target 1	0.513473	-0.000552779
9	A9	13	Target 1	0.519367	0.00390016
9	A9	14	Target 1	0.520578	0.00367074
9	A9	15	Target 1	0.519948	0.00159978
9	A9	16	Target 1	0.524826	0.00503664
9	A9	17	Target 1	0.525857	0.00462704
9	A9	18	Target 1	0.524939	0.0022683
9	A9	19	Target 1	0.526193	0.00208144
9	A9	20	Target 1	0.52634	0.000788379
9	A9	21	Target 1	0.525009	-0.00198413
9	A9	22	Target 1	0.525903	-0.00253053
9	A9	23	Target 1	0.523737	-0.00613733
9	A9	24	Target 1	0.523652	-0.00766309
9	A9	25	Target 1	0.527025	-0.00573082
9	A9	26	Target 1	0.538914	0.00471757
9	A9	27	Target 1	0.547757	0.0121193
9	A9	28	Target 1	0.573951	0.0368727
9	A9	29	Target 1	0.613087	0.0745677
9	A9	30	Target 1	0.68486	0.1449
9	A9	31	Target 1	0.811733	0.270333
9	A9	32	Target 1	1.00661	0.463773
9	A9	33	Target 1	1.26595	0.721666
9	A9	34	Target 1	1.56406	1.01834
9	A9	35	Target 1	1.84123	1.29406
9	A9	36	Target 1	2.05047	1.50186
9	A9	37	Target 1	2.20521	1.65517
9	A9	38	Target 1	2.30791	1.75642
9	A9	39	Target 1	2.40989	1.85696
9	A9	40	Target 1	2.48499	1.93062
10	A10	1
10	A10	2
10	A10	3
10	A10	4
10	A10	5
10	A10	6
10	A10	7
10	A10	8
10	A10	9
10	A10	10
10	A10	11
10	A10	12
10	A10	13
10	A10	14
10	A10	15
10	A10	16
10	A10	17
10	A10	18
10	A10	19
10	A10	20
10	A10	21
10	A10	22
10	A10	23
10	A10	24
10	A10	25
10	A10	26
10	A10	27
10	A10	28
10	A10	29
10	A10	30
10	A10	31
10	A10	32
10	A10	33
10	A10	34
10	A10	35
10	A10	36
10	A10	37
10	A10	38
10	A10	39
10	A10	40
11	A11	1
11	A11	2
11	A11	3
11	A11	4
11	A11	5
11	A11	6
11	A11	7
11	A11	8
11	A11	9
11	A11	10
11	A11	11
11	A11	12
11	A11	13
11	A11	14
11	A11	15
11	A11	16
11	A11	17
11	A11	18
11	A11	19
11	A11	20
11	A11	21
11	A11	22
11	A11	23
11	A11	24
11	A11	25
11	A11	26
11	A11	27
11	A11	28
11	A11	29
11	A11	30
11	A11	31
11	A11	32
11	A11	33
11	A11	34
11	A11	35
11	A11	36
11	A11	37
11	A11	38
11	A11	39
11	A11	40
12	A12	1
12	A12	2
12	A12	3
12	A12	4
12	A12	5
12	A12	6
12	A12	7
12	A12	8
12	A12	9
12	A12	10
12	A12	11
12	A12	12
12	A12	13
12	A12	14
12	A12	15
12	A12	16
12	A12	17
12	A12	18
12	A12	19
12	A12	20
12	A12	21
12	A12	22
12	A12	23
12	A12	24
12	A12	25
12	A12	26
12	A12	27
12	A12	28
12	A12	29
12	A12	30
12	A12	31
12	A12	32
12	A12	33
12	A12	34
12	A12	35
12	A12	36
12	A12	37
12	A12	38
12	A12	39
12	A12	40
13	B1	1	Target 1	0.503831	-0.0497179
13	B1	2	Target 1	0.522038	-0.0320183
13	B1	3	Target 1	0.547103	-0.00746115
13	B1	4	Target 1	0.552894	-0.00217852
13	B1	5	Target 1	0.554596	-0.000984756
13	B1	6	Target 1	0.555917	-0.000171691
13	B1	7	Target 1	0.556837	0.00024095
13	B1	8	Target 1	0.560207	0.00310286
13	B1	9	Target 1	0.559168	0.001556
13	B1	10	Target 1	0.558449	0.00032886
13	B1	11	Target 1	0.560753	0.0021257
13	B1	12	Target 1	0.562404	0.00326844
13	B1	13	Target 1	0.561438	0.00179495
13	B1	14	Target 1	0.560232	8.0896e-05
13	B1	15	Target 1	0.562388	0.00172854
13	B1	16	Target 1	0.562859	0.00169171
13	B1	17	Target 1	0.565129	0.0034538
13	B1	18	Target 1	0.564637	0.00245434
13	B1	19	Target 1	0.563255	0.000564338
13	B1	20	Target 1	0.562137	-0.00106162
13	B1	21	Target 1	0.561816	-0.00189019
13	B1	22	Target 1	0.56137	-0.00284404
13	B1	23	Target 1	0.562473	-0.00224925
13	B1	24	Target 1	0.56168	-0.00355018
13	B1	25	Target 1	0.565574	-0.000163924
13	B1	26	Target 1	0.574713	0.00846712
13	B1	27	Target 1	0.581956	0.015202
13	B1	28	Target 1	0.607016	0.0397538
13	B1	29	Target 1	0.646479	0.0787095
13	B1	30	Target 1	0.716852	0.148575
13	B1	31	Target 1	0.843999	0.275214
13	B1	32	Target 1	1.03657	0.467272
13	B1	33	Target 1	1.2994	0.729595
13	B1	34	Target 1	1.59045	1.02014
13	B1	35	Target 1	1.85559	1.28478
13	B1	36	Target 1	2.06763	1.49631
13	B1	37	Target 1	2.22036	1.64853
13	B1	38	Target 1	2.32372	1.75138
13	B1	39	Target 1	2.43477	1.86193
13	B1	40	Target 1	2.50519	1.93184
14	B2	1	Target 1	0.459605	-0.030581
14	B2	2	Target 1	0.475994	-0.0151575
14	B2	3	Target 1	0.487569	-0.00454892
14	B2	4	Target 1	0.489588	-0.00349555
14	B2	5	Target 1	0.493452	-0.000597717
14	B2	6	Target 1	0.49873	0.00371376
14	B2	7	Target 1	0.50083	0.00484813
14	B2	8	Target 1	0.496767	-0.000180295
14	B2	9	Target 1	0.496658	-0.00125568
14	B2	10	Target 1	0.497796	-0.00108321
14	B2	11	Target 1	0.497896	-0.00194965
14	B2	12	Target 1	0.501262	0.000450188
14	B2	13	Target 1	0.506098	0.00432059
14	B2	14	Target 1	0.508989	0.00624508
14	B2	15	Target 1	0.503045	-0.000664854
14	B2	16	Target 1	0.500186	-0.00448965
14	B2	17	Target 1	0.505203	-0.00043823
14	B2	18	Target 1	0.509647	0.00303991
14	B2	19	Target 1	0.515013	0.00743984
14	B2	20	Target 1	0.513102	0.00456264
14	B2	21	Target 1	0.502168	-0.00733721
14	B2	22	Target 1	0.49999	-0.0104812
14	B2	23	Target 1	0.507595	-0.00384199
14	B2	24	Target 1	0.512949	0.00054566
14	B2	25	Target 1	0.516241	0.00287177
14	B2	26	Target 1	0.516662	0.00232659
14	B2	27	Target 1	0.523228	0.00792619
14	B2	28	Target 1	0.544306	0.0280382
14	B2	29	Target 1	0.57669	0.059457
14	B2	30	Target 1	0.639665	0.121466
14	B2	31	Target 1	0.75821	0.239045
14	B2	32	Target 1	0.930564	0.410432
14	B2	33	Target 1	1.17393	0.652828
14	B2	34	Target 1	1.46716	0.945097
14	B2	35	Target 1	1.72867	1.20564
14	B2	36	Target 1	1.95533	1.43134
14	B2	37	Target 1	2.12432	1.59936
14	B2	38	Target 1	2.23293	1.707
14	B2	39	Target 1	2.32237	1.79547
14	B2	40	Target 1	2.38965	1.86179
15	B3	1	Target 1	0.507775	-0.0393046
15	B3	2	Target 1	0.524654	-0.0234941
15	B3	3	Target 1	0.540743	-0.00847407
15	B3	4	Target 1	0.552317	0.00203137
15	B3	5	Target 1	0.554445	0.00309049
15	B3	6	Target 1	0.548008	-0.00441617
15	B3	7	Target 1	0.547289	-0.00620335
15	B3	8	Target 1	0.554521	-4.07665e-05
15	B3	9	Target 1	0.558993	0.00336201
15	B3	10	Target 1	0.561162	0.00446267
15	B3	11	Target 1	0.562595	0.0048262
15	B3	12	Target 1	0.559422	0.000584383
15	B3	13	Target 1	0.559392	-0.000514962
15	B3	14	Target 1	0.566016	0.00504031
15	B3	15	Target 1	0.563746	0.00170127
15	B3	16	Target 1	0.562392	-0.000721301
15	B3	17	Target 1	0.565387	0.00120518
15	B3	18	Target 1	0.566621	0.00136976
15	B3	19	Target 1	0.569688	0.00336777
15	B3	20	Target 1	0.568988	0.00159924
15	B3	21	Target 1	0.567447	-0.00101084
15	B3	22	Target 1	0.566385	-0.00314188
15	B3	23	Target 1	0.56729	-0.00330561
15	B3	24	Target 1	0.566853	-0.0048117
15	B3	25	Target 1	0.575576	0.00284244
15	B3	26	Target 1	0.591938	0.0181356
15	B3	27	Target 1	0.61044	0.0355686
15	B3	28	Target 1	0.64989	0.0739492
15	B3	29	Target 1	0.714158	0.137148
15	B3	30	Target 1	0.829819	0.25174
15	B3	31	Target 1	1.0275	0.448354
15	B3	32	Target 1	1.28416	0.703948
15	B3	33	Target 1	1.59334	1.01205
15	B3	34	Target 1	1.87694	1.29458
15	B3	35	Target 1	2.09941	1.51598
15	B3	36	Target 1	2.25588	1.67138
15	B3	37	Target 1	2.36783	1.78227
15	B3	38	Target 1	2.44081	1.85418
15	B3	39	Target 1	2.52846	1.94076
15	B3	40	Target 1	2.59556	2.0068
16	B4	1	Target 1	0.507895	-0.055161
16	B4	2	Target 1	0.523587	-0.0408787
16	B4	3	Target 1	0.549734	-0.0161425
16	B4	4	Target 1	0.558136	-0.00915088
16	B4	5	Target 1	0.568038	-0.000659092
16	B4	6	Target 1	0.569657	-0.000451095
16	B4	7	Target 1	0.570158	-0.00135979
16	B4	8	Target 1	0.578815	0.00588644
16	B4	9	Target 1	0.580027	0.0056874
16	B4	10	Target 1	0.578279	0.0025291
16	B4	11	Target 1	0.579354	0.00219392
16	B4	12	Target 1	0.587462	0.00889114
16	B4	13	Target 1	0.587636	0.00765515
16	B4	14	Target 1	0.587162	0.00577067
16	B4	15	Target 1	0.590324	0.00752249
16	B4	16	Target 1	0.589545	0.00533289
16	B4	17	Target 1	0.588692	0.00306967
16	B4	18	Target 1	0.586899	-0.000134218
16	B4	19	Target 1	0.586506	-0.0019377
16	B4	20	Target 1	0.587156	-0.00269792
16	B4	21	Target 1	0.585401	-0.00586366
16	B4	22	Target 1	0.585472	-0.00720283
16	B4	23	Target 1	0.589254	-0.00483184
16	B4	24	Target 1	0.591388	-0.00410736
16	B4	25	Target 1	0.599942	0.00303617
16	B4	26	Target 1	0.612946	0.0146288
16	B4	27	Target 1	0.625591	0.0258637
16	B4	28	Target 1	0.65871	0.0575721
16	B4	29	Target 1	0.716377	0.113829
16	B4	30	Target 1	0.825202	0.221243
16	B4	31	Target 1	1.00348	0.398112
16	B4	32	Target 1	1.23711	0.630327
16	B4	33	Target 1	1.52731	0.919122
16	B4	34	Target 1	1.80431	1.19471
16	B4	35	Target 1	2.03363	1.42262
16	B4	36	Target 1	2.20755	1.59513
16	B4	37	Target 1	2.33911	1.72527
16	B4	38	Target 1	2.42375	1.80851
16	B4	39	Target 1	2.51493	1.89828
16	B4	40	Target 1	2.58053	1.96247
17	B5	1	Target 1	0.452944	-0.0398584
17	B5	2	Target 1	0.465304	-0.0285107
17	B5	3	Target 1	0.487014	-0.00781283
17	B5	4	Target 1	0.493743	-0.00209526
17	B5	5	Target 1	0.49886	0.00201033
17	B5	6	Target 1	0.495011	-0.0028513
17	B5	7	Target 1	0.495405	-0.00346857
17	B5	8	Target 1	0.499454	-0.000431479
17	B5	9	Target 1	0.501002	0.000104629
17	B5	10	Target 1	0.504511	0.00260194
17	B5	11	Target 1	0.5052	0.00227834
17	B5	12	Target 1	0.50681	0.00287688
17	B5	13	Target 1	0.507136	0.00219142
17	B5	14	Target 1	0.509189	0.00323265
17	B5	15	Target 1	0.513671	0.00670253
17	B5	16	Target 1	0.514425	0.00644438
17	B5	17	Target 1	0.513814	0.00482122
17	B5	18	Target 1	0.513549	0.00354525
17	B5	19	Target 1	0.509821	-0.00119523
17	B5	20	Target 1	0.50886	-0.00316767
17	B5	21	Target 1	0.511832	-0.00120782
17	B5	22	Target 1	0.510405	-0.00364691
17	B5	23	Target 1	0.504131	-0.0109325
17	B5	24	Target 1	0.50589	-0.010185
17	B5	25	Target 1	0.519584	0.00249718
17	B5	26	Target 1	0.52913	0.0110307
17	B5	27	Target 1	0.535377	0.0162661
17	B5	28	Target 1	0.556883	0.0367604
17	B5	29	Target 1	0.588732	0.067597
17	B5	30	Target 1	0.661318	0.139172
17	B5	31	Target 1	0.79592	0.272762
17	B5	32	Target 1	0.98785	0.46368
17	B5	33	Target 1	1.2604	0.735221
17	B5	34	Target 1	1.56909	1.0429
17	B5	35	Target 1	1.84794	1.32074
17	B5	36	Target 1	2.06935	1.54114
17	B5	37	Target 1	2.23023	1.701
17	B5	38	Target 1	2.33979	1.80955
17	B5	39	Target 1	2.44883	1.91758
17	B5	40	Target 1	2.5277	1.99544
18	B6	1	Target 1	0.439483	-0.0416336
18	B6	2	Target 1	0.457445	-0.0246692
18	B6	3	Target 1	0.473817	-0.00929529
18	B6	4	Target 1	0.477942	-0.00616881
18	B6	5	Target 1	0.479129	-0.00597936
18	B6	6	Target 1	0.481451	-0.00465531
18	B6	7	Target 1	0.484199	-0.00290579
18	B6	8	Target 1	0.490786	0.00268351
18	B6	9	Target 1	0.492444	0.00334307
18	B6	10	Target 1	0.494805	0.00470623
18	B6	11	Target 1	0.496254	0.00515761
18	B6	12	Target 1	0.499726	0.0076312
18	B6	13	Target 1	0.500848	0.00775533
18	B6	14	Target 1	0.503022	0.00893136
18	B6	15	Target 1	0.503801	0.00871174
18	B6	16	Target 1	0.502158	0.00607117
18	B6	17	Target 1	0.500331	0.00324593
18	B6	18	Target 1	0.499865	0.00178163
18	B6	19	Target 1	0.494068	-0.00501333
18	B6	20	Target 1	0.492401	-0.00767844
18	B6	21	Target 1	0.495774	-0.00530334
18	B6	22	Target 1	0.496281	-0.00579478
18	B6	23	Target 1	0.499131	-0.003942
18	B6	24	Target 1	0.500789	-0.0032823
18	B6	25	Target 1	0.505121	5.11764e-05
18	B6	26	Target 1	0.515334	0.00926644
18	B6	27	Target 1	0.525932	0.0188662
18	B6	28	Target 1	0.549597	0.0415333
18	B6	29	Target 1	0.584976	0.0759148
18	B6	30	Target 1	0.65257	0.14251
18	B6	31	Target 1	0.785567	0.274509
18	B6	32	Target 1	0.972789	0.460733
18	B6	33	Target 1	1.23699	0.72394
18	B6	34	Target 1	1.53492	1.02087
18	B6	35	Target 1	1.80228	1.28723
18	B6	36	Target 1	2.02183	1.50578
18	B6	37	Target 1	2.18802	1.67097
18	B6	38	Target 1	2.28959	1.77154
18	B6	39	Target 1	2.37493	1.85589
18	B6	40	Target 1	2.43815	1.91811
19	B7	1	Target 1	0.520316	-0.0415085
19	B7	2	Target 1	0.537444	-0.0255386
19	B7	3	Target 1	0.554303	-0.00983761
19	B7	4	Target 1	0.559487	-0.00581043
19	B7	5	Target 1	0.563106	-0.00335001
19	B7	6	Target 1	0.570194	0.00258106
19	B7	7	Target 1	0.572798	0.00402647
19	B7	8	Target 1	0.5728	0.00287115
19	B7	9	Target 1	0.573142	0.00205498
19	B7	10	Target 1	0.573244	0.000999735
19	B7	11	Target 1	0.573103	-0.000298816
19	B7	12	Target 1	0.577064	0.00250355
19	B7	13	Target 1	0.578167	0.00244931
19	B7	14	Target 1	0.581787	0.00491121
19	B7	15	Target 1	0.582109	0.00407525
19	B7	16	Target 1	0.581685	0.00249388
19	B7	17	Target 1	0.580293	-5.58325e-05
19	B7	18	Target 1	0.581707	0.000200702
19	B7	19	Target 1	0.587468	0.00480325
19	B7	20	Target 1	0.586567	0.00274522
19	B7	21	Target 1	0.584896	-8.38036e-05
19	B7	22	Target 1	0.582757	-0.00338018
19	B7	23	Target 1	0.580355	-0.00694013
19	B7	24	Target 1	0.581515	-0.00693823
19	B7	25	Target 1	0.58965	3.92635e-05
19	B7	26	Target 1	0.590709	-5.99823e-05
19	B7	27	Target 1	0.601249	0.00932238
19	B7	28	Target 1	0.620462	0.0273778
19	B7	29	Target 1	0.638988	0.0447458
19	B7	30	Target 1	0.681372	0.0859722
19	B7	31	Target 1	0.772032	0.175475
19	B7	32	Target 1	0.910731	0.313015
19	B7	33	Target 1	1.13498	0.536106
19	B7	34	Target 1	1.41538	0.815352
19	B7	35	Target 1	1.70693	1.10574
19	B7	36	Target 1	1.95166	1.34931
19	B7	37	Target 1	2.13485	1.53134
19	B7	38	Target 1	2.2623	1.65764
19	B7	39	Target 1	2.38355	1.77773
19	B7	40	Target 1	2.4692	1.86222
20	B8	1	Target 1	0.359262	-0.0208473
20	B8	2	Target 1	0.369886	-0.00865681
20	B8	3	Target 1	0.377289	0.000313132
20	B8	4	Target 1	0.377451	0.00204204
20	B8	5	Target 1	0.373109	-0.000734005
20	B8	6	Target 1	0.37186	-0.000415435
20	B8	7	Target 1	0.372347	0.00163811
20	B8	8	Target 1	0.371315	0.00217283
20	B8	9	Target 1	0.368798	0.00122197
20	B8	10	Target 1	0.367301	0.00129235
20	B8	11	Target 1	0.364633	0.000191049
20	B8	12	Target 1	0.358549	-0.00432649
20	B8	13	Target 1	0.358028	-0.00328054
20	B8	14	Target 1	0.361645	0.00190234
20	B8	15	Target 1	0.356395	-0.00178023
20	B8	16	Target 1	0.354685	-0.00192363
20	B8	17	Target 1	0.355449	0.000406987
20	B8	18	Target 1	0.354138	0.000662585
20	B8	19	Target 1	0.349053	-0.00285548
20	B8	20	Target 1	0.347761	-0.00258134
20	B8	21	Target 1	0.347486	-0.00128919
20	B8	22	Target 1	0.347078	-0.000131118
20	B8	23	Target 1	0.345604	-3.8568e-05
20	B8	24	Target 1	0.346414	0.00233898
20	B8	25	Target 1	0.347682	0.00517365
20	B8	26	Target 1	0.351356	0.0104137
20	B8	27	Target 1	0.362727	0.0233517
20	B8	28	Target 1	0.370804	0.0329956
20	B8	29	Target 1	0.38771	0.0514682
20	B8	30	Target 1	0.421531	0.0868555
20	B8	31	Target 1	0.499962	0.166853
20	B8	32	Target 1	0.620489	0.288947
20	B8	33	Target 1	0.80604	0.476064
20	B8	34	Target 1	1.0242	0.695792
20	B8	35	Target 1	1.237	0.910155
20	B8	36	Target 1	1.41484	1.08956
20	B8	37	Target 1	1.5551	1.23139
20	B8	38	Target 1	1.66047	1.33833
20	B8	39	Target 1	1.76513	1.44456
20	B8	40	Target 1	1.83374	1.51473
21	B9	1
21	B9	2
21	B9	3
21	B9	4
21	B9	5
21	B9	6
21	B9	7
21	B9	8
21	B9	9
21	B9	10
21	B9	11
21	B9	12
21	B9	13
21	B9	14
21	B9	15
21	B9	16
21	B9	17
21	B9	18
21	B9	19
21	B9	20
21	B9	21
21	B9	22
21	B9	23
21	B9	24
21	B9	25
21	B9	26
21	B9	27
21	B9	28
21	B9	29
21	B9	30
21	B9	31
21	B9	32
21	B9	33
21	B9	34
21	B9	35
21	B9	36
21	B9	37
21	B9	38
21	B9	39
21	B9	40
22	B10	1	Target 1	0.371251	-0.0373007
22	B10	2	Target 1	0.385847	-0.0236122
22	B10	3	Target 1	0.402436	-0.00793041
22	B10	4	Target 1	0.408463	-0.00281078
22	B10	5	Target 1	0.410183	-0.00199807
22	B10	6	Target 1	0.411195	-0.00189375
22	B10	7	Target 1	0.415606	0.00160987
22	B10	8	Target 1	0.416417	0.00151335
22	B10	9	Target 1	0.419411	0.00359984
22	B10	10	Target 1	0.419285	0.00256651
22	B10	11	Target 1	0.421239	0.00361336
22	B10	12	Target 1	0.422717	0.00418396
22	B10	13	Target 1	0.422736	0.00329565
22	B10	14	Target 1	0.425638	0.00528972
22	B10	15	Target 1	0.421302	4.62197e-05
22	B10	16	Target 1	0.419899	-0.00226381
22	B10	17	Target 1	0.424597	0.00152696
22	B10	18	Target 1	0.425195	0.00121791
22	B10	19	Target 1	0.423814	-0.0010706
22	B10	20	Target 1	0.422257	-0.00353566
22	B10	21	Target 1	0.424473	-0.00222674
22	B10	22	Target 1	0.424475	-0.00313267
22	B10	23	Target 1	0.427619	-0.000896114
22	B10	24	Target 1	0.428717	-0.000704748
22	B10	25	Target 1	0.435088	0.00475811
22	B10	26	Target 1	0.443373	0.0121357
22	B10	27	Target 1	0.454009	0.021865
22	B10	28	Target 1	0.472971	0.0399195
22	B10	29	Target 1	0.511561	0.0776017
22	B10	30	Target 1	0.591386	0.156519
22	B10	31	Target 1	0.734626	0.298852
22	B10	32	Target 1	0.941582	0.5049
22	B10	33	Target 1	1.23287	0.795281
22	B10	34	Target 1	1.56011	1.12161
22	B10	35	Target 1	1.84233	1.40293
22	B10	36	Target 1	2.05458	1.61427
22	B10	37	Target 1	2.2123	1.77108
22	B10	38	Target 1	2.32891	1.88679
22	B10	39	Target 1	2.44383	2.0008
22	B10	40	Target 1	2.51523	2.07129
23	B11	1
23	B11	2
23	B11	3
23	B11	4
23	B11	5
23	B11	6
23	B11	7
23	B11	8
23	B11	9
23	B11	10
23	B11	11
23	B11	12
23	B11	13
23	B11	14
23	B11	15
23	B11	16
23	B11	17
23	B11	18
23	B11	19
23	B11	20
23	B11	21
23	B11	22
23	B11	23
23	B11	24
23	B11	25
23	B11	26
23	B11	27
23	B11	28
23	B11	29
23	B11	30
23	B11	31
23	B11	32
23	B11	33
23	B11	34
23	B11	35
23	B11	36
23	B11	37
23	B11	38
23	B11	39
23	B11	40
24	B12	1
24	B12	2
24	B12	3
24	B12	4
24	B12	5
24	B12	6
24	B12	7
24	B12	8
24	B12	9
24	B12	10
24	B12	11
24	B12	12
24	B12	13
24	B12	14
24	B12	15
24	B12	16
24	B12	17
24	B12	18
24	B12	19
24	B12	20
24	B12	21
24	B12	22
24	B12	23
24	B12	24
24	B12	25
24	B12	26
24	B12	27
24	B12	28
24	B12	29
24	B12	30
24	B12	31
24	B12	32
24	B12	33
24	B12	34
24	B12	35
24	B12	36
24	B12	37
24	B12	38
24	B12	39
24	B12	40
25	C1	1	Target 1	0.506477	-0.0424793
25	C1	2	Target 1	0.52638	-0.0231642
25	C1	3	Target 1	0.546959	-0.00317317
25	C1	4	Target 1	0.552744	0.00202379
25	C1	5	Target 1	0.548367	-0.00294148
25	C1	6	Target 1	0.548481	-0.0034153
25	C1	7	Target 1	0.554265	0.00178083
25	C1	8	Target 1	0.551143	-0.00192946
25	C1	9	Target 1	0.550767	-0.00289341
25	C1	10	Target 1	0.558018	0.00376995
25	C1	11	Target 1	0.560023	0.00518684
25	C1	12	Target 1	0.562889	0.00746497
25	C1	13	Target 1	0.561571	0.00555903
25	C1	14	Target 1	0.557132	0.000532365
25	C1	15	Target 1	0.551881	-0.00530641
25	C1	16	Target 1	0.553221	-0.00455399
25	C1	17	Target 1	0.563616	0.00525256
25	C1	18	Target 1	0.556592	-0.00235873
25	C1	19	Target 1	0.554613	-0.00492599
25	C1	20	Target 1	0.559949	-0.000177729
25	C1	21	Target 1	0.560743	2.81215e-05
25	C1	22	Target 1	0.560808	-0.000494397
25	C1	23	Target 1	0.561683	-0.000207722
25	C1	24	Target 1	0.562547	6.80445e-05
25	C1	25	Target 1	0.563778	0.000711274
25	C1	26	Target 1	0.570632	0.00697767
25	C1	27	Target 1	0.578354	0.0141118
25	C1	28	Target 1	0.598377	0.0335472
25	C1	29	Target 1	0.622907	0.0574887
25	C1	30	Target 1	0.693906	0.1279
25	C1	31	Target 1	0.808261	0.241667
25	C1	32	Target 1	0.98416	0.416979
25	C1	33	Target 1	1.23291	0.66514
25	C1	34	Target 1	1.52683	0.958477
25	C1	35	Target 1	1.8136	1.24466
25	C1	36	Target 1	2.04441	1.47487
25	C1	37	Target 1	2.21512	1.645
25	C1	38	Target 1	2.32336	1.75265
25	C1	39	Target 1	2.44089	1.86959
25	C1	40	Target 1	2.52804	1.95615
26	C2	1	Target 1	0.486592	-0.038475
26	C2	2	Target 1	0.49937	-0.0260426
26	C2	3	Target 1	0.518424	-0.00733392
26	C2	4	Target 1	0.527338	0.00123499
26	C2	5	Target 1	0.539434	0.0129864
26	C2	6	Target 1	0.533606	0.00681303
26	C2	7	Target 1	0.530681	0.00354254
26	C2	8	Target 1	0.524194	-0.00328902
26	C2	9	Target 1	0.522163	-0.00566549
26	C2	10	Target 1	0.523749	-0.00442515
26	C2	11	Target 1	0.527015	-0.00150402
26	C2	12	Target 1	0.52689	-0.00197469
26	C2	13	Target 1	0.523825	-0.00538417
26	C2	14	Target 1	0.524791	-0.00476408
26	C2	15	Target 1	0.533803	0.0039027
26	C2	16	Target 1	0.531876	0.00163054
26	C2	17	Target 1	0.526552	-0.00403873
26	C2	18	Target 1	0.527129	-0.00380684
26	C2	19	Target 1	0.53231	0.00102903
26	C2	20	Target 1	0.537483	0.00585656
26	C2	21	Target 1	0.536268	0.00429679
26	C2	22	Target 1	0.536091	0.0037748
26	C2	23	Target 1	0.53598	0.00331837
26	C2	24	Target 1	0.526807	-0.00619969
26	C2	25	Target 1	0.527983	-0.00536931
26	C2	26	Target 1	0.544722	0.0110249
26	C2	27	Target 1	0.554052	0.0200096
26	C2	28	Target 1	0.576671	0.0422837
26	C2	29	Target 1	0.610755	0.0760223
26	C2	30	Target 1	0.68936	0.154282
26	C2	31	Target 1	0.819156	0.283732
26	C2	32	Target 1	1.00787	0.472105
26	C2	33	Target 1	1.26643	0.730313
26	C2	34	Target 1	1.54452	1.00806
26	C2	35	Target 1	1.79676	1.25996
26	C2	36	Target 1	1.99604	1.45889
26	C2	37	Target 1	2.13973	1.60224
26	C2	38	Target 1	2.24033	1.70249
26	C2	39	Target 1	2.34446	1.80628
26	C2	40	Target 1	2.41611	1.87758
27	C3	1	Target 1	0.517485	-0.0370267
27	C3	2	Target 1	0.53574	-0.0198875
27	C3	3	Target 1	0.552225	-0.00451889
27	C3	4	Target 1	0.55393	-0.0039294
27	C3	5	Target 1	0.556124	-0.00285162
27	C3	6	Target 1	0.560066	-2.64164e-05
27	C3	7	Target 1	0.566038	0.00483
27	C3	8	Target 1	0.565784	0.00345927
27	C3	9	Target 1	0.56342	-2.03217e-05
27	C3	10	Target 1	0.564585	2.86187e-05
27	C3	11	Target 1	0.568928	0.00325538
27	C3	12	Target 1	0.568276	0.00148775
27	C3	13	Target 1	0.566091	-0.00181369
27	C3	14	Target 1	0.565496	-0.00352487
27	C3	15	Target 1	0.574464	0.00432697
27	C3	16	Target 1	0.576649	0.00539575
27	C3	17	Target 1	0.578698	0.00632851
27	C3	18	Target 1	0.574603	0.00111835
27	C3	19	Target 1	0.57297	-0.00163144
27	C3	20	Target 1	0.575855	0.000137209
27	C3	21	Target 1	0.571007	-0.00582677
27	C3	22	Target 1	0.569522	-0.00842761
27	C3	23	Target 1	0.577591	-0.00147449
27	C3	24	Target 1	0.579773	-0.000409107
27	C3	25	Target 1	0.585385	0.00408682
27	C3	26	Target 1	0.594122	0.0117078
27	C3	27	Target 1	0.612503	0.028973
27	C3	28	Target 1	0.654328	0.0696817
27	C3	29	Target 1	0.721478	0.135716
27	C3	30	Target 1	0.851031	0.264153
27	C3	31	Target 1	1.05396	0.465962
27	C3	32	Target 1	1.3186	0.72949
27	C3	33	Target 1	1.61763	1.02741
27	C3	34	Target 1	1.89198	1.30064
27	C3	35	Target 1	2.1138	1.52134
27	C3	36	Target 1	2.28691	1.69334
27	C3	37	Target 1	2.39829	1.8036
27	C3	38	Target 1	2.46291	1.8671
27	C3	39	Target 1	2.53801	1.94109
27	C3	40	Target 1	2.59787	1.99983
28	C4	1	Target 1	0.482692	-0.051287
28	C4	2	Target 1	0.500061	-0.0355595
28	C4	3	Target 1	0.521047	-0.0162158
28	C4	4	Target 1	0.527169	-0.0117348
28	C4	5	Target 1	0.536681	-0.00386533
28	C4	6	Target 1	0.544146	0.00195843
28	C4	7	Target 1	0.550238	0.00640836
28	C4	8	Target 1	0.550345	0.00487392
28	C4	9	Target 1	0.548071	0.000957858
28	C4	10	Target 1	0.549363	0.000608421
28	C4	11	Target 1	0.557015	0.00661844
28	C4	12	Target 1	0.561274	0.0092363
28	C4	13	Target 1	0.56149	0.0078104
28	C4	14	Target 1	0.559079	0.00375743
28	C4	15	Target 1	0.563144	0.00618045
28	C4	16	Target 1	0.566944	0.00833905
28	C4	17	Target 1	0.5646	0.00435325
28	C4	18	Target 1	0.562202	0.000313454
28	C4	19	Target 1	0.560331	-0.00319908
28	C4	20	Target 1	0.560477	-0.00469466
28	C4	21	Target 1	0.561222	-0.00559162
28	C4	22	Target 1	0.560978	-0.00747749
28	C4	23	Target 1	0.565152	-0.00494474
28	C4	24	Target 1	0.568046	-0.00369231
28	C4	25	Target 1	0.576126	0.00274591
28	C4	26	Target 1	0.587169	0.0121473
28	C4	27	Target 1	0.603841	0.0271768
28	C4	28	Target 1	0.638389	0.0600833
28	C4	29	Target 1	0.693512	0.113564
28	C4	30	Target 1	0.794716	0.213127
28	C4	31	Target 1	0.964639	0.381408
28	C4	32	Target 1	1.20299	0.618121
28	C4	33	Target 1	1.50254	0.916021
28	C4	34	Target 1	1.78837	1.20021
28	C4	35	Target 1	2.01723	1.42743
28	C4	36	Target 1	2.18904	1.59761
28	C4	37	Target 1	2.31699	1.72391
28	C4	38	Target 1	2.4064	1.81168
28	C4	39	Target 1	2.49851	1.90214
28	C4	40	Target 1	2.56628	1.96828
29	C5	1	Target 1	0.518685	-0.0372546
29	C5	2	Target 1	0.529993	-0.0262189
29	C5	3	Target 1	0.544158	-0.0123261
29	C5	4	Target 1	0.548345	-0.00841061
29	C5	5	Target 1	0.55432	-0.0027078
29	C5	6	Target 1	0.55935	0.00205017
29	C5	7	Target 1	0.560351	0.0027794
29	C5	8	Target 1	0.560751	0.00290727
29	C5	9	Target 1	0.561137	0.0030215
29	C5	10	Target 1	0.559759	0.00137137
29	C5	11	Target 1	0.560199	0.00153942
29	C5	12	Target 1	0.564422	0.0054901
29	C5	13	Target 1	0.564983	0.0057798
29	C5	14	Target 1	0.564257	0.00478126
29	C5	15	Target 1	0.563836	0.0040888
29	C5	16	Target 1	0.563162	0.00314266
29	C5	17	Target 1	0.564041	0.00374958
29	C5	18	Target 1	0.566453	0.00588947
29	C5	19	Target 1	0.561013	0.000177341
29	C5	20	Target 1	0.558589	-0.00251814
29	C5	21	Target 1	0.557233	-0.00414586
29	C5	22	Target 1	0.556428	-0.00522271
29	C5	23	Target 1	0.556211	-0.00571162
29	C5	24	Target 1	0.556759	-0.00543623
29	C5	25	Target 1	0.562178	-0.000289103
29	C5	26	Target 1	0.566565	0.00382591
29	C5	27	Target 1	0.57325	0.0102392
29	C5	28	Target 1	0.593683	0.0303998
29	C5	29	Target 1	0.625287	0.0617322
29	C5	30	Target 1	0.683288	0.119461
29	C5	31	Target 1	0.789049	0.22495
29	C5	32	Target 1	0.960455	0.396085
29	C5	33	Target 1	1.21078	0.646138
29	C5	34	Target 1	1.50475	0.939837
29	C5	35	Target 1	1.79516	1.22998
29	C5	36	Target 1	2.03981	1.47435
29	C5	37	Target 1	2.22153	1.6558
29	C5	38	Target 1	2.34401	1.77801
29	C5	39	Target 1	2.46299	1.89671
29	C5	40	Target 1	2.55135	1.9848
30	C6	1	Target 1	0.44049	-0.0429089
30	C6	2	Target 1	0.456528	-0.0282581
30	C6	3	Target 1	0.472396	-0.0137763
30	C6	4	Target 1	0.480588	-0.00697189
30	C6	5	Target 1	0.486983	-0.0019634
30	C6	6	Target 1	0.490276	-5.76259e-05
30	C6	7	Target 1	0.496189	0.00446908
30	C6	8	Target 1	0.497175	0.00406821
30	C6	9	Target 1	0.497308	0.00281345
30	C6	10	Target 1	0.502178	0.00629675
30	C6	11	Target 1	0.501583	0.00431528
30	C6	12	Target 1	0.500862	0.00220686
30	C6	13	Target 1	0.502472	0.00242993
30	C6	14	Target 1	0.504859	0.00343007
30	C6	15	Target 1	0.50553	0.00271473
30	C6	16	Target 1	0.510733	0.00653059
30	C6	17	Target 1	0.510569	0.00497935
30	C6	18	Target 1	0.507194	0.000217747
30	C6	19	Target 1	0.503611	-0.00475218
30	C6	20	Target 1	0.502938	-0.00681256
30	C6	21	Target 1	0.508559	-0.00257761
30	C6	22	Target 1	0.511565	-0.000958839
30	C6	23	Target 1	0.511764	-0.00214643
30	C6	24	Target 1	0.512861	-0.00243667
30	C6	25	Target 1	0.514666	-0.00201851
30	C6	26	Target 1	0.523245	0.00517306
30	C6	27	Target 1	0.538605	0.0191462
30	C6	28	Target 1	0.570208	0.0493626
30	C6	29	Target 1	0.619582	0.0973501
30	C6	30	Target 1	0.713435	0.189816
30	C6	31	Target 1	0.874876	0.349869
30	C6	32	Target 1	1.10804	0.581647
30	C6	33	Target 1	1.40145	0.873668
30	C6	34	Target 1	1.69477	1.1656
30	C6	35	Target 1	1.94259	1.41203
30	C6	36	Target 1	2.14268	1.61074
30	C6	37	Target 1	2.28713	1.7538
30	C6	38	Target 1	2.37428	1.83957
30	C6	39	Target 1	2.47055	1.93444
30	C6	40	Target 1	2.54948	2.01199
31	C7	1	Target 1	0.515577	-0.0489472
31	C7	2	Target 1	0.533536	-0.0326291
31	C7	3	Target 1	0.555251	-0.0125551
31	C7	4	Target 1	0.563102	-0.00634429
31	C7	5	Target 1	0.567016	-0.00407152
31	C7	6	Target 1	0.571898	-0.000829644
31	C7	7	Target 1	0.573544	-0.000824774
31	C7	8	Target 1	0.577589	0.00157942
31	C7	9	Target 1	0.579781	0.00213117
31	C7	10	Target 1	0.582563	0.0032724
31	C7	11	Target 1	0.587476	0.0065442
31	C7	12	Target 1	0.588729	0.00615699
31	C7	13	Target 1	0.592778	0.00856506
31	C7	14	Target 1	0.592699	0.00684527
31	C7	15	Target 1	0.593195	0.0057012
31	C7	16	Target 1	0.593465	0.0043301
31	C7	17	Target 1	0.593032	0.00225596
31	C7	18	Target 1	0.592671	0.000254241
31	C7	19	Target 1	0.592902	-0.00115525
31	C7	20	Target 1	0.592301	-0.00339658
31	C7	21	Target 1	0.59434	-0.00299838
31	C7	22	Target 1	0.596383	-0.0025963
31	C7	23	Target 1	0.59661	-0.00400978
31	C7	24	Target 1	0.597194	-0.00506635
31	C7	25	Target 1	0.602795	-0.00110606
31	C7	26	Target 1	0.60286	-0.00268196
31	C7	27	Target 1	0.612006	0.00482326
31	C7	28	Target 1	0.631098	0.0222747
31	C7	29	Target 1	0.657836	0.0473722
31	C7	30	Target 1	0.717916	0.105812
31	C7	31	Target 1	0.824801	0.211055
31	C7	32	Target 1	0.985169	0.369782
31	C7	33	Target 1	1.22587	0.608844
31	C7	34	Target 1	1.50839	0.889725
31	C7	35	Target 1	1.79272	1.17242
31	C7	36	Target 1	2.02373	1.40178
31	C7	37	Target 1	2.19084	1.56725
31	C7	38	Target 1	2.3032	1.67797
31	C7	39	Target 1	2.41877	1.7919
31	C7	40	Target 1	2.50447	1.87596
32	C8	1	Target 1	0.379317	-0.0295583
32	C8	2	Target 1	0.391555	-0.0186308
32	C8	3	Target 1	0.404842	-0.00665506
32	C8	4	Target 1	0.407959	-0.00484814
32	C8	5	Target 1	0.410978	-0.00313972
32	C8	6	Target 1	0.412808	-0.00262086
32	C8	7	Target 1	0.418646	0.00190603
32	C8	8	Target 1	0.420202	0.00215157
32	C8	9	Target 1	0.422637	0.00327506
32	C8	10	Target 1	0.425484	0.00481179
32	C8	11	Target 1	0.42665	0.00466719
32	C8	12	Target 1	0.430054	0.00676051
32	C8	13	Target 1	0.424852	0.000247154
32	C8	14	Target 1	0.424223	-0.00169303
32	C8	15	Target 1	0.432146	0.00491945
32	C8	16	Target 1	0.432316	0.00377921
32	C8	17	Target 1	0.42862	-0.00122778
32	C8	18	Target 1	0.429092	-0.00206689
32	C8	19	Target 1	0.433079	0.000609178
32	C8	20	Target 1	0.43275	-0.00103019
32	C8	21	Target 1	0.434002	-0.00108892
32	C8	22	Target 1	0.435443	-0.000959579
32	C8	23	Target 1	0.43301	-0.0047026
32	C8	24	Target 1	0.432717	-0.00630653
32	C8	25	Target 1	0.439641	-0.000694122
32	C8	26	Target 1	0.442764	0.00111813
32	C8	27	Target 1	0.445744	0.00278817
32	C8	28	Target 1	0.454494	0.0102273
32	C8	29	Target 1	0.472739	0.0271606
32	C8	30	Target 1	0.507344	0.0604551
32	C8	31	Target 1	0.571579	0.123379
32	C8	32	Target 1	0.684732	0.235222
32	C8	33	Target 1	0.876221	0.425399
32	C8	34	Target 1	1.14033	0.688199
32	C8	35	Target 1	1.45537	1.00193
32	C8	36	Target 1	1.76738	1.31263
32	C8	37	Target 1	2.01334	1.55727
32	C8	38	Target 1	2.17001	1.71264
32	C8	39	Target 1	2.30896	1.85027
32	C8	40	Target 1	2.41169	1.95169
33	C9	1	Target 1	0.465282	-0.0403654
33	C9	2	Target 1	0.480744	-0.0262338
33	C9	3	Target 1	0.498022	-0.0102863
33	C9	4	Target 1	0.501893	-0.00774564
33	C9	5	Target 1	0.508151	-0.00281868
33	C9	6	Target 1	0.51114	-0.00115955
33	C9	7	Target 1	0.514779	0.00114856
33	C9	8	Target 1	0.516436	0.00147499
33	C9	9	Target 1	0.519046	0.00275414
33	C9	10	Target 1	0.521516	0.00389393
33	C9	11	Target 1	0.523982	0.00502902
33	C9	12	Target 1	0.525853	0.00556991
33	C9	13	Target 1	0.525814	0.00420047
33	C9	14	Target 1	0.525474	0.00252949
33	C9	15	Target 1	0.53023	0.0059547
33	C9	16	Target 1	0.531589	0.00598329
33	C9	17	Target 1	0.5347	0.00776389
33	C9	18	Target 1	0.529713	0.00144566
33	C9	19	Target 1	0.527458	-0.00213941
33	C9	20	Target 1	0.527189	-0.00373863
33	C9	21	Target 1	0.527096	-0.00516255
33	C9	22	Target 1	0.526293	-0.007296
33	C9	23	Target 1	0.52967	-0.0052495
33	C9	24	Target 1	0.533284	-0.00296649
33	C9	25	Target 1	0.538396	0.000814749
33	C9	26	Target 1	0.545963	0.00705122
33	C9	27	Target 1	0.554967	0.0147254
33	C9	28	Target 1	0.580282	0.0387096
33	C9	29	Target 1	0.617678	0.0747747
33	C9	30	Target 1	0.697076	0.152842
33	C9	31	Target 1	0.836449	0.290885
33	C9	32	Target 1	1.03447	0.487575
33	C9	33	Target 1	1.30382	0.755594
33	C9	34	Target 1	1.60084	1.05129
33	C9	35	Target 1	1.86481	1.31393
33	C9	36	Target 1	2.07932	1.5271
33	C9	37	Target 1	2.23216	1.67861
33	C9	38	Target 1	2.3227	1.76782
33	C9	39	Target 1	2.41868	1.86248
33	C9	40	Target 1	2.48736	1.92982
34	C10	1	Target 1	0.365807	-0.0342667
34	C10	2	Target 1	0.376897	-0.0244713
34	C10	3	Target 1	0.392962	-0.00970117
34	C10	4	Target 1	0.398092	-0.0058663
34	C10	5	Target 1	0.404442	-0.000811624
34	C10	6	Target 1	0.409657	0.00310914
34	C10	7	Target 1	0.410063	0.00221965
34	C10	8	Target 1	0.411132	0.00199392
34	C10	9	Target 1	0.411397	0.000963862
34	C10	10	Target 1	0.414658	0.00292971
34	C10	11	Target 1	0.41468	0.00165744
34	C10	12	Target 1	0.415232	0.000913721
34	C10	13	Target 1	0.416811	0.00119806
34	C10	14	Target 1	0.416309	-0.000599262
34	C10	15	Target 1	0.421349	0.00314623
34	C10	16	Target 1	0.425491	0.00599354
34	C10	17	Target 1	0.426133	0.00534003
34	C10	18	Target 1	0.425577	0.00348963
34	C10	19	Target 1	0.424549	0.00116639
34	C10	20	Target 1	0.425035	0.00035686
34	C10	21	Target 1	0.422728	-0.00324523
34	C10	22	Target 1	0.421506	-0.00576171
34	C10	23	Target 1	0.423679	-0.00488368
34	C10	24	Target 1	0.426249	-0.00360919
34	C10	25	Target 1	0.434772	0.00361948
34	C10	26	Target 1	0.440749	0.00830151
34	C10	27	Target 1	0.448671	0.0149284
34	C10	28	Target 1	0.464677	0.0296395
34	C10	29	Target 1	0.49756	0.061227
34	C10	30	Target 1	0.561021	0.123394
34	C10	31	Target 1	0.679555	0.240633
34	C10	32	Target 1	0.864498	0.424281
34	C10	33	Target 1	1.13725	0.695742
34	C10	34	Target 1	1.46102	1.01821
34	C10	35	Target 1	1.76406	1.31996
34	C10	36	Target 1	2.01127	1.56587
34	C10	37	Target 1	2.21225	1.76555
34	C10	38	Target 1	2.3464	1.89842
34	C10	39	Target 1	2.45395	2.00466
34	C10	40	Target 1	2.5281	2.07752
35	C11	1
35	C11	2
35	C11	3
35	C11	4
35	C11	5
35	C11	6
35	C11	7
35	C11	8
35	C11	9
35	C11	10
35	C11	11
35	C11	12
35	C11	13
35	C11	14
35	C11	15
35	C11	16
35	C11	17
35	C11	18
35	C11	19
35	C11	20
35	C11	21
35	C11	22
35	C11	23
35	C11	24
35	C11	25
35	C11	26
35	C11	27
35	C11	28
35	C11	29
35	C11	30
35	C11	31
35	C11	32
35	C11	33
35	C11	34
35	C11	35
35	C11	36
35	C11	37
35	C11	38
35	C11	39
35	C11	40
36	C12	1
36	C12	2
36	C12	3
36	C12	4
36	C12	5
36	C12	6
36	C12	7
36	C12	8
36	C12	9
36	C12	10
36	C12	11
36	C12	12
36	C12	13
36	C12	14
36	C12	15
36	C12	16
36	C12	17
36	C12	18
36	C12	19
36	C12	20
36	C12	21
36	C12	22
36	C12	23
36	C12	24
36	C12	25
36	C12	26
36	C12	27
36	C12	28
36	C12	29
36	C12	30
36	C12	31
36	C12	32
36	C12	33
36	C12	34
36	C12	35
36	C12	36
36	C12	37
36	C12	38
36	C12	39
36	C12	40
37	D1	1
37	D1	2
37	D1	3
37	D1	4
37	D1	5
37	D1	6
37	D1	7
37	D1	8
37	D1	9
37	D1	10
37	D1	11
37	D1	12
37	D1	13
37	D1	14
37	D1	15
37	D1	16
37	D1	17
37	D1	18
37	D1	19
37	D1	20
37	D1	21
37	D1	22
37	D1	23
37	D1	24
37	D1	25
37	D1	26
37	D1	27
37	D1	28
37	D1	29
37	D1	30
37	D1	31
37	D1	32
37	D1	33
37	D1	34
37	D1	35
37	D1	36
37	D1	37
37	D1	38
37	D1	39
37	D1	40
38	D2	1
38	D2	2
38	D2	3
38	D2	4
38	D2	5
38	D2	6
38	D2	7
38	D2	8
38	D2	9
38	D2	10
38	D2	11
38	D2	12
38	D2	13
38	D2	14
38	D2	15
38	D2	16
38	D2	17
38	D2	18
38	D2	19
38	D2	20
38	D2	21
38	D2	22
38	D2	23
38	D2	24
38	D2	25
38	D2	26
38	D2	27
38	D2	28
38	D2	29
38	D2	30
38	D2	31
38	D2	32
38	D2	33
38	D2	34
38	D2	35
38	D2	36
38	D2	37
38	D2	38
38	D2	39
38	D2	40
39	D3	1	Target 1	0.48437	-0.0458632
39	D3	2	Target 1	0.500281	-0.0312908
39	D3	3	Target 1	0.517955	-0.0149562
39	D3	4	Target 1	0.527383	-0.00686822
39	D3	5	Target 1	0.535158	-0.000432081
39	D3	6	Target 1	0.542754	0.00582441
39	D3	7	Target 1	0.54553	0.00726068
39	D3	8	Target 1	0.541637	0.00202843
39	D3	9	Target 1	0.540573	-0.000375092
39	D3	10	Target 1	0.54488	0.00259259
39	D3	11	Target 1	0.54674	0.00311363
39	D3	12	Target 1	0.548887	0.00392041
39	D3	13	Target 1	0.549045	0.00273902
39	D3	14	Target 1	0.552563	0.00491849
39	D3	15	Target 1	0.552018	0.003034
39	D3	16	Target 1	0.552579	0.00225512
39	D3	17	Target 1	0.553189	0.00152607
39	D3	18	Target 1	0.554499	0.00149654
39	D3	19	Target 1	0.550245	-0.00409703
39	D3	20	Target 1	0.548915	-0.00676615
39	D3	21	Target 1	0.55429	-0.00273083
39	D3	22	Target 1	0.555064	-0.00329603
39	D3	23	Target 1	0.558448	-0.00125138
39	D3	24	Target 1	0.561103	6.36512e-05
39	D3	25	Target 1	0.568345	0.00596705
39	D3	26	Target 1	0.577276	0.0135578
39	D3	27	Target 1	0.596931	0.0318741
39	D3	28	Target 1	0.626688	0.0602916
39	D3	29	Target 1	0.68511	0.117374
39	D3	30	Target 1	0.793807	0.224732
39	D3	31	Target 1	0.978491	0.408076
39	D3	32	Target 1	1.22142	0.64967
39	D3	33	Target 1	1.51871	0.945614
39	D3	34	Target 1	1.80558	1.23114
39	D3	35	Target 1	2.03316	1.45738
39	D3	36	Target 1	2.20041	1.6233
39	D3	37	Target 1	2.32045	1.74199
39	D3	38	Target 1	2.40578	1.82599
39	D3	39	Target 1	2.49468	1.91355
39	D3	40	Target 1	2.56065	1.97818
40	D4	1	Target 1	0.490052	-0.0365985
40	D4	2	Target 1	0.50695	-0.0214635
40	D4	3	Target 1	0.52137	-0.00880647
40	D4	4	Target 1	0.529062	-0.00287691
40	D4	5	Target 1	0.533051	-0.000651129
40	D4	6	Target 1	0.533718	-0.00174729
40	D4	7	Target 1	0.537089	-0.00013848
40	D4	8	Target 1	0.537758	-0.00123297
40	D4	9	Target 1	0.541395	0.00064096
40	D4	10	Target 1	0.544825	0.0023086
40	D4	11	Target 1	0.544841	0.000561617
40	D4	12	Target 1	0.550896	0.00485353
40	D4	13	Target 1	0.55381	0.00600464
40	D4	14	Target 1	0.556199	0.00663064
40	D4	15	Target 1	0.560508	0.00917673
40	D4	16	Target 1	0.557212	0.00411805
40	D4	17	Target 1	0.554416	-0.000441261
40	D4	18	Target 1	0.555605	-0.00101487
40	D4	19	Target 1	0.558341	-4.20985e-05
40	D4	20	Target 1	0.557264	-0.0028814
40	D4	21	Target 1	0.557952	-0.00395688
40	D4	22	Target 1	0.557768	-0.00590307
40	D4	23	Target 1	0.563033	-0.00240133
40	D4	24	Target 1	0.564997	-0.00220062
40	D4	25	Target 1	0.574175	0.00521506
40	D4	26	Target 1	0.587235	0.0165117
40	D4	27	Target 1	0.598468	0.0259823
40	D4	28	Target 1	0.631817	0.0575681
40	D4	29	Target 1	0.692171	0.11616
40	D4	30	Target 1	0.814163	0.236389
40	D4	31	Target 1	1.00357	0.424028
40	D4	32	Target 1	1.24956	0.668256
40	D4	33	Target 1	1.54152	0.958459
40	D4	34	Target 1	1.80781	1.22299
40	D4	35	Target 1	2.00303	1.41644
40	D4	36	Target 1	2.16117	1.57282
40	D4	37	Target 1	2.27999	1.68987
40	D4	38	Target 1	2.36574	1.77386
40	D4	39	Target 1	2.44269	1.84905
40	D4	40	Target 1	2.49805	1.90265
41	D5	1	Target 1	0.455665	-0.0405385
41	D5	2	Target 1	0.466937	-0.0301848
41	D5	3	Target 1	0.486336	-0.0117047
41	D5	4	Target 1	0.495636	-0.00332288
41	D5	5	Target 1	0.498213	-0.00166477
41	D5	6	Target 1	0.500342	-0.000454169
41	D5	7	Target 1	0.501338	-0.000376593
41	D5	8	Target 1	0.50369	0.00105663
41	D5	9	Target 1	0.505001	0.00144892
41	D5	10	Target 1	0.507028	0.0025576
41	D5	11	Target 1	0.507951	0.00256263
41	D5	12	Target 1	0.511597	0.00529011
41	D5	13	Target 1	0.512104	0.00487863
41	D5	14	Target 1	0.51322	0.00507524
41	D5	15	Target 1	0.515649	0.00658666
41	D5	16	Target 1	0.515776	0.00579431
41	D5	17	Target 1	0.515262	0.00436257
41	D5	18	Target 1	0.510328	-0.00149021
41	D5	19	Target 1	0.508963	-0.00377364
41	D5	20	Target 1	0.511067	-0.00258861
41	D5	21	Target 1	0.512681	-0.00189263
41	D5	22	Target 1	0.512278	-0.00321505
41	D5	23	Target 1	0.512618	-0.00379313
41	D5	24	Target 1	0.51269	-0.00463942
41	D5	25	Target 1	0.517551	-0.000697499
41	D5	26	Target 1	0.522825	0.00365856
41	D5	27	Target 1	0.533445	0.01336
41	D5	28	Target 1	0.556823	0.035819
41	D5	29	Target 1	0.591788	0.0698658
41	D5	30	Target 1	0.669333	0.146492
41	D5	31	Target 1	0.79863	0.274871
41	D5	32	Target 1	0.993738	0.46906
41	D5	33	Target 1	1.26932	0.743722
41	D5	34	Target 1	1.57132	1.0448
41	D5	35	Target 1	1.84546	1.31802
41	D5	36	Target 1	2.06148	1.53312
41	D5	37	Target 1	2.21401	1.68474
41	D5	38	Target 1	2.32537	1.79518
41	D5	39	Target 1	2.43442	1.90331
41	D5	40	Target 1	2.51168	1.97966
42	D6	1	Target 1	0.474094	-0.049159
42	D6	2	Target 1	0.490952	-0.0328099
42	D6	3	Target 1	0.511387	-0.0128838
42	D6	4	Target 1	0.525492	0.00071278
42	D6	5	Target 1	0.527903	0.00261439
42	D6	6	Target 1	0.526826	0.00102829
42	D6	7	Target 1	0.525695	-0.000611214
42	D6	8	Target 1	0.527476	0.00066079
42	D6	9	Target 1	0.528082	0.000757391
42	D6	10	Target 1	0.530184	0.00235054
42	D6	11	Target 1	0.530437	0.00209506
42	D6	12	Target 1	0.533325	0.00447434
42	D6	13	Target 1	0.532471	0.00311069
42	D6	14	Target 1	0.530071	0.000202677
42	D6	15	Target 1	0.529853	-0.000524936
42	D6	16	Target 1	0.536205	0.00531821
42	D6	17	Target 1	0.534382	0.00298598
42	D6	18	Target 1	0.53251	0.000605053
42	D6	19	Target 1	0.533177	0.000763881
42	D6	20	Target 1	0.53159	-0.00133208
42	D6	21	Target 1	0.527345	-0.00608586
42	D6	22	Target 1	0.526799	-0.0071407
42	D6	23	Target 1	0.533648	-0.000800815
42	D6	24	Target 1	0.535652	0.000693514
42	D6	25	Target 1	0.536473	0.00100582
42	D6	26	Target 1	0.544275	0.00829867
42	D6	27	Target 1	0.549526	0.0130417
42	D6	28	Target 1	0.573135	0.0361413
42	D6	29	Target 1	0.619166	0.081663
42	D6	30	Target 1	0.696849	0.158837
42	D6	31	Target 1	0.83579	0.297269
42	D6	32	Target 1	1.0327	0.493671
42	D6	33	Target 1	1.2985	0.758963
42	D6	34	Target 1	1.58196	1.04191
42	D6	35	Target 1	1.82128	1.28072
42	D6	36	Target 1	2.00732	1.46626
42	D6	37	Target 1	2.15008	1.6085
42	D6	38	Target 1	2.24314	1.70105
42	D6	39	Target 1	2.33759	1.795
42	D6	40	Target 1	2.40837	1.86527
43	D7	1	Target 1	0.540345	-0.0535877
43	D7	2	Target 1	0.558626	-0.0369735
43	D7	3	Target 1	0.581427	-0.0158405
43	D7	4	Target 1	0.593875	-0.00505985
43	D7	5	Target 1	0.600383	-0.000219814
43	D7	6	Target 1	0.598801	-0.00346897
43	D7	7	Target 1	0.600067	-0.00387033
43	D7	8	Target 1	0.608383	0.00277751
43	D7	9	Target 1	0.612557	0.00528415
43	D7	10	Target 1	0.614125	0.00518522
43	D7	11	Target 1	0.615987	0.00537961
43	D7	12	Target 1	0.617535	0.0052597
43	D7	13	Target 1	0.618298	0.0043548
43	D7	14	Target 1	0.624164	0.00855366
43	D7	15	Target 1	0.626258	0.00897997
43	D7	16	Target 1	0.625368	0.00642235
43	D7	17	Target 1	0.625016	0.00440302
43	D7	18	Target 1	0.623227	0.000946031
43	D7	19	Target 1	0.620111	-0.00383722
43	D7	20	Target 1	0.619724	-0.0058916
43	D7	21	Target 1	0.624815	-0.00246771
43	D7	22	Target 1	0.624785	-0.00416607
43	D7	23	Target 1	0.624127	-0.00649123
43	D7	24	Target 1	0.62648	-0.00580541
43	D7	25	Target 1	0.632856	-0.00109686
43	D7	26	Target 1	0.63629	0.00066954
43	D7	27	Target 1	0.645175	0.00788607
43	D7	28	Target 1	0.6633	0.0243435
43	D7	29	Target 1	0.689748	0.0491244
43	D7	30	Target 1	0.750938	0.108647
43	D7	31	Target 1	0.856234	0.212275
43	D7	32	Target 1	1.01158	0.365949
43	D7	33	Target 1	1.23172	0.584423
43	D7	34	Target 1	1.49029	0.841325
43	D7	35	Target 1	1.74577	1.09514
43	D7	36	Target 1	1.95483	1.30253
43	D7	37	Target 1	2.10658	1.45262
43	D7	38	Target 1	2.2107	1.55507
43	D7	39	Target 1	2.31523	1.65793
43	D7	40	Target 1	2.39385	1.73488
44	D8	1
44	D8	2
44	D8	3
44	D8	4
44	D8	5
44	D8	6
44	D8	7
44	D8	8
44	D8	9
44	D8	10
44	D8	11
44	D8	12
44	D8	13
44	D8	14
44	D8	15
44	D8	16
44	D8	17
44	D8	18
44	D8	19
44	D8	20
44	D8	21
44	D8	22
44	D8	23
44	D8	24
44	D8	25
44	D8	26
44	D8	27
44	D8	28
44	D8	29
44	D8	30
44	D8	31
44	D8	32
44	D8	33
44	D8	34
44	D8	35
44	D8	36
44	D8	37
44	D8	38
44	D8	39
44	D8	40
45	D9	1	Target 1	0.445241	-0.0312235
45	D9	2	Target 1	0.458264	-0.0192862
45	D9	3	Target 1	0.471216	-0.00741931
45	D9	4	Target 1	0.477484	-0.00223715
45	D9	5	Target 1	0.479078	-0.00172859
45	D9	6	Target 1	0.48225	0.000358118
45	D9	7	Target 1	0.485339	0.00236162
45	D9	8	Target 1	0.485914	0.00185154
45	D9	9	Target 1	0.485919	0.000771364
45	D9	10	Target 1	0.487765	0.00153166
45	D9	11	Target 1	0.489709	0.00238974
45	D9	12	Target 1	0.490403	0.00199851
45	D9	13	Target 1	0.490183	0.000693422
45	D9	14	Target 1	0.494303	0.00372791
45	D9	15	Target 1	0.500027	0.00836668
45	D9	16	Target 1	0.499106	0.00636049
45	D9	17	Target 1	0.494747	0.00091538
45	D9	18	Target 1	0.492697	-0.00221907
45	D9	19	Target 1	0.492377	-0.00362543
45	D9	20	Target 1	0.490896	-0.00619151
45	D9	21	Target 1	0.491905	-0.00626791
45	D9	22	Target 1	0.492408	-0.0068503
45	D9	23	Target 1	0.497689	-0.0026546
45	D9	24	Target 1	0.499673	-0.00175607
45	D9	25	Target 1	0.50474	0.00222616
45	D9	26	Target 1	0.510997	0.00739735
45	D9	27	Target 1	0.516979	0.012294
45	D9	28	Target 1	0.544539	0.0387682
45	D9	29	Target 1	0.591622	0.0847661
45	D9	30	Target 1	0.676156	0.168215
45	D9	31	Target 1	0.823111	0.314085
45	D9	32	Target 1	1.02472	0.514604
45	D9	33	Target 1	1.29262	0.781424
45	D9	34	Target 1	1.56356	1.05127
45	D9	35	Target 1	1.79865	1.28529
45	D9	36	Target 1	1.97706	1.4626
45	D9	37	Target 1	2.09687	1.58133
45	D9	38	Target 1	2.1863	1.66968
45	D9	39	Target 1	2.282	1.76429
45	D9	40	Target 1	2.35392	1.83513
46	D10	1	Target 1	0.376116	-0.0267281
46	D10	2	Target 1	0.387826	-0.0161414
46	D10	3	Target 1	0.397415	-0.00767706
46	D10	4	Target 1	0.406158	-5.80816e-05
46	D10	5	Target 1	0.41149	0.00414921
46	D10	6	Target 1	0.411348	0.00288254
46	D10	7	Target 1	0.410943	0.00135369
46	D10	8	Target 1	0.413889	0.00317543
46	D10	9	Target 1	0.414971	0.00313273
46	D10	10	Target 1	0.414652	0.00168951
46	D10	11	Target 1	0.41539	0.00130331
46	D10	12	Target 1	0.410708	-0.00450309
46	D10	13	Target 1	0.410685	-0.00565017
46	D10	14	Target 1	0.419489	0.00202999
46	D10	15	Target 1	0.42223	0.00364621
46	D10	16	Target 1	0.420018	0.000310658
46	D10	17	Target 1	0.419159	-0.00167336
46	D10	18	Target 1	0.418619	-0.00333733
46	D10	19	Target 1	0.418699	-0.00438183
46	D10	20	Target 1	0.421569	-0.0026357
46	D10	21	Target 1	0.425255	-7.37622e-05
46	D10	22	Target 1	0.427193	0.000739108
46	D10	23	Target 1	0.428394	0.000815951
46	D10	24	Target 1	0.42827	-0.000432338
46	D10	25	Target 1	0.433172	0.00334557
46	D10	26	Target 1	0.432799	0.00184882
46	D10	27	Target 1	0.438925	0.00684975
46	D10	28	Target 1	0.464959	0.0317598
46	D10	29	Target 1	0.497429	0.0631057
46	D10	30	Target 1	0.559362	0.123914
46	D10	31	Target 1	0.678017	0.241445
46	D10	32	Target 1	0.858146	0.42045
46	D10	33	Target 1	1.1173	0.678483
46	D10	34	Target 1	1.41469	0.974744
46	D10	35	Target 1	1.68873	1.24766
46	D10	36	Target 1	1.91111	1.46892
46	D10	37	Target 1	2.07372	1.6304
46	D10	38	Target 1	2.19203	1.74759
46	D10	39	Target 1	2.30264	1.85708
46	D10	40	Target 1	2.38189	1.9352
47	D11	1
47	D11	2
47	D11	3
47	D11	4
47	D11	5
47	D11	6
47	D11	7
47	D11	8
47	D11	9
47	D11	10
47	D11	11
47	D11	12
47	D11	13
47	D11	14
47	D11	15
47	D11	16
47	D11	17
47	D11	18
47	D11	19
47	D11	20
47	D11	21
47	D11	22
47	D11	23
47	D11	24
47	D11	25
47	D11	26
47	D11	27
47	D11	28
47	D11	29
47	D11	30
47	D11	31
47	D11	32
47	D11	33
47	D11	34
47	D11	35
47	D11	36
47	D11	37
47	D11	38
47	D11	39
47	D11	40
48	D12	1
48	D12	2
48	D12	3
48	D12	4
48	D12	5
48	D12	6
48	D12	7
48	D12	8
48	D12	9
48	D12	10
48	D12	11
48	D12	12
48	D12	13
48	D12	14
48	D12	15
48	D12	16
48	D12	17
48	D12	18
48	D12	19
48	D12	20
48	D12	21
48	D12	22
48	D12	23
48	D12	24
48	D12	25
48	D12	26
48	D12	27
48	D12	28
48	D12	29
48	D12	30
48	D12	31
48	D12	32
48	D12	33
48	D12	34
48	D12	35
48	D12	36
48	D12	37
48	D12	38
48	D12	39
48	D12	40
49	E1	1	Target 1	0.422816	-0.0108041
49	E1	2	Target 1	0.430565	-0.00309934
49	E1	3	Target 1	0.434966	0.00125563
49	E1	4	Target 1	0.434966	0.00121061
49	E1	5	Target 1	0.432881	-0.000918811
49	E1	6	Target 1	0.434115	0.00026972
49	E1	7	Target 1	0.436957	0.0030665
49	E1	8	Target 1	0.436383	0.00244779
49	E1	9	Target 1	0.432575	-0.00140575
49	E1	10	Target 1	0.433019	-0.00100654
49	E1	11	Target 1	0.43681	0.00273904
49	E1	12	Target 1	0.434353	0.000237324
49	E1	13	Target 1	0.430569	-0.00359154
49	E1	14	Target 1	0.430617	-0.00358891
49	E1	15	Target 1	0.437297	0.00304558
49	E1	16	Target 1	0.440414	0.00611753
49	E1	17	Target 1	0.431544	-0.00279705
49	E1	18	Target 1	0.429822	-0.00456452
49	E1	19	Target 1	0.425362	-0.00906933
49	E1	20	Target 1	0.426145	-0.00833168
49	E1	21	Target 1	0.433084	-0.00143812
49	E1	22	Target 1	0.435435	0.000868207
49	E1	23	Target 1	0.437415	0.00280323
49	E1	24	Target 1	0.439218	0.00456042
49	E1	25	Target 1	0.442793	0.00809067
49	E1	26	Target 1	0.447455	0.0127071
49	E1	27	Target 1	0.456973	0.0221805
49	E1	28	Target 1	0.476485	0.0416474
49	E1	29	Target 1	0.508961	0.0740783
49	E1	30	Target 1	0.576094	0.141166
49	E1	31	Target 1	0.697744	0.262771
49	E1	32	Target 1	0.892403	0.457385
49	E1	33	Target 1	1.16657	0.731511
49	E1	34	Target 1	1.46812	1.03301
49	E1	35	Target 1	1.74736	1.3122
49	E1	36	Target 1	1.97454	1.53934
49	E1	37	Target 1	2.13575	1.7005
[truncated: 1,883 more rows]

## Sheet: Results
Block Type	96-Well 0.2-mL Block
Calibration Background is expired	No
Calibration Background performed on	09-15-2016
Calibration Pure Dye ABY is expired	No
Calibration Pure Dye ABY performed on	09-15-2016
Calibration Pure Dye FAM is expired	No
Calibration Pure Dye FAM performed on	09-15-2016
Calibration Pure Dye JUN is expired	No
Calibration Pure Dye JUN performed on	09-15-2016
Calibration Pure Dye NED is expired	No
Calibration Pure Dye NED performed on	09-15-2016
Calibration Pure Dye ROX is expired	No
Calibration Pure Dye ROX performed on	09-15-2016
Calibration Pure Dye SYBR is expired	No
Calibration Pure Dye SYBR performed on	09-15-2016
Calibration Pure Dye TAMRA is expired	No
Calibration Pure Dye TAMRA performed on	09-15-2016
Calibration Pure Dye VIC is expired	No
Calibration Pure Dye VIC performed on	09-15-2016
Calibration ROI is expired	No
Calibration ROI performed on	09-15-2016
Calibration Uniformity is expired	No
Calibration Uniformity performed on	09-15-2016
Chemistry	SYBR_GREEN
Date Created	2018-02-04 21:17:44 PM CST
Experiment Barcode
Experiment Comment
Experiment File Name	G:\wgh\小麦SYP基因家族鉴定与分析\定量结果\Q3\2018-02-02_100719 snare17.eds
Experiment Name	2018-02-02_100719
Experiment Run End Time	2018-02-04 00:11:37 AM CST
Experiment Type	Comparative Cт (ΔΔCт)
Instrument Name	272321075
Instrument Serial Number	272321075
Instrument Type	QuantStudio™ 3 System
Passive Reference	ROX
Post-read Stage/Step
Pre-read Stage/Step
Quantification Cycle Method	Ct
Signal Smoothing On	true
Stage where Melt Analysis is performed	Stage3
Stage/ Cycle where Ct Analysis is performed	Stage2, Step2
User Name
Well	Well Position	Omit	Sample Name	Target Name	Task	Reporter	Quencher	Quantity	Quantity Mean	Quantity SD	RQ	RQ Min	RQ Max	CT	Ct Mean	Ct SD	Delta Ct	Delta Ct Mean	Delta Ct SD	Delta Ct SE	Delta Delta Ct	Automatic Ct Threshold	Ct Threshold	Automatic Baseline	Baseline Start	Baseline End	Amp Status	Comments	Cq Conf	MTP	Tm1	Tm2	Tm3	Tm4
1	A1	FALSE	Sample 1	Target 1	UNKNOWN	SYBR	None							30.3941	30.3237	0.140862						TRUE	0.168393	TRUE	3	24	Amp		0.932393	Y	89.8362	76.3027
2	A2	FALSE	Sample 3	Target 1	UNKNOWN	SYBR	None							30.2786	30.2793	0.161612						TRUE	0.168393	TRUE	3	26	Amp		0.953967	Y	89.6824	76.1489
3	A3	FALSE	Sample 5	Target 1	UNKNOWN	SYBR	None							29.3076	29.3436	0.110369						TRUE	0.168393	TRUE	3	23	Amp		0.948017	Y	89.6824	76.1489
4	A4	FALSE	Sample 7	Target 1	UNKNOWN	SYBR	None							29.3601	29.4881	0.102513						TRUE	0.168393	TRUE	3	24	Amp		0.925362	Y	89.8362	76.1489
6	A6	FALSE	Sample 11	Target 1	UNKNOWN	SYBR	None							29.8002	29.9595	0.196872						TRUE	0.168393	TRUE	3	24	Amp		0.936813	Y	89.8362	76.3027
8	A8	FALSE	Sample 15	Target 1	UNKNOWN	SYBR	None							31.2232	31.2231	0.228539						TRUE	0.168393	TRUE	3	27	Amp		0.988749	Y	89.99	76.764
9	A9	FALSE	Sample 17	Target 1	UNKNOWN	SYBR	None							30.1962	30.0848	0.122204						TRUE	0.168393	TRUE	3	24	Amp		0.928662	Y	89.6824	76.3027
13	B1	FALSE	Sample 1	Target 1	UNKNOWN	SYBR	None							30.1616	30.3237	0.140862						TRUE	0.168393	TRUE	3	24	Amp		0.925831	Y	89.6824	76.3027
14	B2	FALSE	Sample 3	Target 1	UNKNOWN	SYBR	None							30.4412	30.2793	0.161612						TRUE	0.168393	TRUE	3	26	Amp		0.939199	Y	89.6824	76.1489
15	B3	FALSE	Sample 5	Target 1	UNKNOWN	SYBR	None							29.2973	29.3436	0.110369						TRUE	0.168393	TRUE	3	24	Amp		0.929514	Y	89.6824	76.3027
16	B4	FALSE	Sample 7	Target 1	UNKNOWN	SYBR	None							29.5384	29.4881	0.102513						TRUE	0.168393	TRUE	3	24	Amp		0.903689	Y	89.8362	76.3027
17	B5	FALSE	Sample 9	Target 1	UNKNOWN	SYBR	None							30.2382	30.3213	0.175835						TRUE	0.168393	TRUE	3	23	Amp		0.928335	Y	89.6824	76.3027
18	B6	FALSE	Sample 11	Target 1	UNKNOWN	SYBR	None							30.1964	29.9595	0.196872						TRUE	0.168393	TRUE	3	24	Amp		0.926828	Y	89.5286	76.3027
19	B7	FALSE	Sample 13	Target 1	UNKNOWN	SYBR	None							30.9681	30.7542	0.185855						TRUE	0.168393	TRUE	3	26	Amp		0.92349	Y	89.6824	76.4565
20	B8	FALSE	Sample 15	Target 1	UNKNOWN	SYBR	None							30.9946	31.2231	0.228539						TRUE	0.168393	TRUE	3	25	Amp		0.982074	Y	89.5286	76.6103
22	B10	FALSE	Sample 19	Target 1	UNKNOWN	SYBR	None							30.0792	30.3153	0.20472						TRUE	0.168393	TRUE	3	24	Amp		0.936469	Y	89.6824	76.4565
25	C1	FALSE	Sample 1	Target 1	UNKNOWN	SYBR	None							30.4156	30.3237	0.140862						TRUE	0.168393	TRUE	3	25	Amp		0.93319	Y	89.6824	76.3027
26	C2	FALSE	Sample 3	Target 1	UNKNOWN	SYBR	None							30.118	30.2793	0.161612						TRUE	0.168393	TRUE	3	24	Amp		0.933303	Y	89.6824	76.3027
27	C3	FALSE	Sample 5	Target 1	UNKNOWN	SYBR	None							29.2629	29.3436	0.110369						TRUE	0.168393	TRUE	3	25	Amp		0.932731	Y	89.5286	76.3027
28	C4	FALSE	Sample 7	Target 1	UNKNOWN	SYBR	None							29.5962	29.4881	0.102513						TRUE	0.168393	TRUE	3	24	Amp		0.904515	Y	89.8362	76.4565
29	C5	FALSE	Sample 9	Target 1	UNKNOWN	SYBR	None							30.5233	30.3213	0.175835						TRUE	0.168393	TRUE	3	25	Amp		0.947142	Y	89.6824	76.4565
30	C6	FALSE	Sample 11	Target 1	UNKNOWN	SYBR	None							29.7947	29.9595	0.196872						TRUE	0.168393	TRUE	3	25	Amp		0.921117	Y	89.6824	76.4565
31	C7	FALSE	Sample 13	Target 1	UNKNOWN	SYBR	None							30.6622	30.7542	0.185855						TRUE	0.168393	TRUE	3	26	Amp		0.90671	Y	89.6824	76.6103
32	C8	FALSE	Sample 15	Target 1	UNKNOWN	SYBR	None							31.4517	31.2231	0.228539						TRUE	0.168393	TRUE	3	27	Amp		0.938156	Y	89.5286	76.4565
33	C9	FALSE	Sample 17	Target 1	UNKNOWN	SYBR	None							30.1041	30.0848	0.122204						TRUE	0.168393	TRUE	3	25	Amp		0.923021	Y	89.5286	76.3027
34	C10	FALSE	Sample 19	Target 1	UNKNOWN	SYBR	None							30.4441	30.3153	0.20472						TRUE	0.168393	TRUE	3	24	Amp		0.934183	Y	89.6824	76.6103
39	D3	FALSE	Sample 5	Target 1	UNKNOWN	SYBR	None							29.5067	29.3436	0.110369						TRUE	0.168393	TRUE	3	24	Amp		0.916007	Y	89.5286	76.4565
40	D4	FALSE	Sample 7	Target 1	UNKNOWN	SYBR	None							29.4577	29.4881	0.102513						TRUE	0.168393	TRUE	3	24	Amp		0.917073	Y	89.6824	76.6103
41	D5	FALSE	Sample 9	Target 1	UNKNOWN	SYBR	None							30.2025	30.3213	0.175835						TRUE	0.168393	TRUE	3	25	Amp		0.931302	Y	89.6824	76.6103
42	D6	FALSE	Sample 11	Target 1	UNKNOWN	SYBR	None							30.0468	29.9595	0.196872						TRUE	0.168393	TRUE	3	25	Amp		0.924642	Y	89.5286	76.4565
43	D7	FALSE	Sample 13	Target 1	UNKNOWN	SYBR	None							30.6323	30.7542	0.185855						TRUE	0.168393	TRUE	3	26	Amp		0.892315	Y	89.5286	76.3027
45	D9	FALSE	Sample 17	Target 1	UNKNOWN	SYBR	None							29.9541	30.0848	0.122204						TRUE	0.168393	TRUE	3	26	Amp		0.93589	Y	89.3748	76.3027
46	D10	FALSE	Sample 19	Target 1	UNKNOWN	SYBR	None							30.4226	30.3153	0.20472						TRUE	0.168393	TRUE	3	26	Amp		0.942056	Y	89.3748	76.3027
49	E1	FALSE	Sample 2	Target 1	UNKNOWN	SYBR	None							30.2585	30.2678	0.1226						TRUE	0.168393	TRUE	3	25	Amp		0.97775	Y	89.3748	76.1489
52	E4	FALSE	Sample 8	Target 1	UNKNOWN	SYBR	None							30.2852	30.3535	0.142794						TRUE	0.168393	TRUE	3	26	Amp		0.921781	Y	89.5286	76.3027
53	E5	FALSE	Sample 10	Target 1	UNKNOWN	SYBR	None							30.3893	30.3428	0.096163						TRUE	0.168393	TRUE	3	25	Amp		0.931451	Y	89.6824	76.6103
54	E6	FALSE	Sample 12	Target 1	UNKNOWN	SYBR	None							30.6551	30.6851	0.0260275						TRUE	0.168393	TRUE	3	26	Amp		0.933176	Y	89.3748	76.3027
55	E7	FALSE	Sample 14	Target 1	UNKNOWN	SYBR	None							30.3282	30.557	0.217657						TRUE	0.168393	TRUE	3	26	Amp		0.918914	Y	89.6824	76.764
56	E8	FALSE	Sample 16	Target 1	UNKNOWN	SYBR	None							30.752	30.7536	0.257275						TRUE	0.168393	TRUE	3	26	Amp		0.900884	Y	89.8362	76.6103
57	E9	FALSE	Sample 18	Target 1	UNKNOWN	SYBR	None							30.7979	30.9155	0.102677						TRUE	0.168393	TRUE	3	26	Amp		0.910342	Y	89.5286	76.4565
58	E10	FALSE	Sample 20	Target 1	UNKNOWN	SYBR	None							30.8145	30.6002	0.309905						TRUE	0.168393	TRUE	3	25	Amp		0.911051	Y	89.3748	76.4565
61	F1	FALSE	Sample 2	Target 1	UNKNOWN	SYBR	None							30.1501	30.2678	0.1226						TRUE	0.168393	TRUE	3	23	Amp		0.971728	Y	89.5286	76.1489
62	F2	FALSE	Sample 4	Target 1	UNKNOWN	SYBR	None							32.2413	32.3229	0.0722002						TRUE	0.168393	TRUE	3	26	Amp		0.974471	Y	76.4565	89.5286	66.4601
63	F3	FALSE	Sample 6	Target 1	UNKNOWN	SYBR	None							29.1257	29.1899	0.0716625						TRUE	0.168393	TRUE	3	23	Amp		0.938327	Y	89.5286	76.3027
64	F4	FALSE	Sample 8	Target 1	UNKNOWN	SYBR	None							30.2576	30.3535	0.142794						TRUE	0.168393	TRUE	3	24	Amp		0.913347	Y	89.5286	76.4565
65	F5	FALSE	Sample 10	Target 1	UNKNOWN	SYBR	None							30.3238	30.3428	0.096163						TRUE	0.168393	TRUE	3	25	Amp		0.923671	Y	89.6824	76.4565
66	F6	FALSE	Sample 12	Target 1	UNKNOWN	SYBR	None							30.6998	30.6851	0.0260275						TRUE	0.168393	TRUE	3	26	Amp		0.933268	Y	89.3748	76.4565
67	F7	FALSE	Sample 14	Target 1	UNKNOWN	SYBR	None							30.7354	30.557	0.217657						TRUE	0.168393	TRUE	3	24	Amp		0.921297	Y	89.6824	76.6103
68	F8	FALSE	Sample 16	Target 1	UNKNOWN	SYBR	None							30.4971	30.7536	0.257275						TRUE	0.168393	TRUE	3	25	Amp		0.944371	Y	89.8362	76.6103
69	F9	FALSE	Sample 18	Target 1	UNKNOWN	SYBR	None							30.9874	30.9155	0.102677						TRUE	0.168393	TRUE	3	26	Amp		0.909865	Y	89.3748	76.9178
70	F10	FALSE	Sample 20	Target 1	UNKNOWN	SYBR	None							30.9006	30.6002	0.309905						TRUE	0.168393	TRUE	3	26	Amp		0.907434	Y	89.5286	76.4565
73	G1	FALSE	Sample 2	Target 1	UNKNOWN	SYBR	None							30.3948	30.2678	0.1226						TRUE	0.168393	TRUE	3	26	Amp		0.984417	Y	89.3748	76.1489
74	G2	FALSE	Sample 4	Target 1	UNKNOWN	SYBR	None							32.3786	32.3229	0.0722002						TRUE	0.168393	TRUE	3	28	Amp		0.974633	Y	89.5286	76.1489
75	G3	FALSE	Sample 6	Target 1	UNKNOWN	SYBR	None							29.1768	29.1899	0.0716625						TRUE	0.168393	TRUE	3	23	Amp		0.936049	Y	89.6824	76.4565
77	G5	FALSE	Sample 10	Target 1	UNKNOWN	SYBR	None							30.4405	30.3428	0.096163						TRUE	0.168393	TRUE	3	26	Amp		0.919449	Y	89.8362	76.6103	83.6846
78	G6	FALSE	Sample 12	Target 1	UNKNOWN	SYBR	None							30.7005	30.6851	0.0260275						TRUE	0.168393	TRUE	3	26	Amp		0.954396	Y	89.5286	76.3027
79	G7	FALSE	Sample 14	Target 1	UNKNOWN	SYBR	None							30.7505	30.557	0.217657						TRUE	0.168393	TRUE	3	26	Amp		0.921079	Y	89.8362	76.6103
81	G9	FALSE	Sample 18	Target 1	UNKNOWN	SYBR	None							30.9612	30.9155	0.102677						TRUE	0.168393	TRUE	3	26	Amp		0.905615	Y	89.5286	76.6103
82	G10	FALSE	Sample 20	Target 1	UNKNOWN	SYBR	None							30.2443	30.6002	0.309905						TRUE	0.168393	TRUE	3	25	Amp		0.923645	Y	89.6824	76.3027
86	H2	FALSE	Sample 4	Target 1	UNKNOWN	SYBR	None							32.3489	32.3229	0.0722002						TRUE	0.168393	TRUE	3	26	Amp		0.983353	Y	89.2211	76.1489
87	H3	FALSE	Sample 6	Target 1	UNKNOWN	SYBR	None							29.2673	29.1899	0.0716625						TRUE	0.168393	TRUE	3	24	Amp		0.954127	Y	89.6824	76.3027
88	H4	FALSE	Sample 8	Target 1	UNKNOWN	SYBR	None							30.5176	30.3535	0.142794						TRUE	0.168393	TRUE	3	24	Amp		0.936542	Y	89.5286	76.4565
89	H5	FALSE	Sample 10	Target 1	UNKNOWN	SYBR	None							30.2176	30.3428	0.096163						TRUE	0.168393	TRUE	3	26	Amp		0.948898	Y	89.8362	76.4565
91	H7	FALSE	Sample 14	Target 1	UNKNOWN	SYBR	None							30.4138	30.557	0.217657						TRUE	0.168393	TRUE	3	26	Amp		0.947478	Y	89.5286	76.6103
92	H8	FALSE	Sample 16	Target 1	UNKNOWN	SYBR	None							31.0116	30.7536	0.257275						TRUE	0.168393	TRUE	3	26	Amp		0.96363	Y	89.6824	76.4565
94	H10	FALSE	Sample 20	Target 1	UNKNOWN	SYBR	None							30.4412	30.6002	0.309905						TRUE	0.168393	TRUE	3	26	Amp		0.94341	Y	89.5286	76.764
Analysis Type	Singleplex
Endogenous Control	Target 1
RQ Min/Max Confidence Level	95.0
Reference Sample	Sample 3

## Sheet: Melt Curve Raw Data
Block Type	96-Well 0.2-mL Block
Calibration Background is expired	No
Calibration Background performed on	09-15-2016
Calibration Pure Dye ABY is expired	No
Calibration Pure Dye ABY performed on	09-15-2016
Calibration Pure Dye FAM is expired	No
Calibration Pure Dye FAM performed on	09-15-2016
Calibration Pure Dye JUN is expired	No
Calibration Pure Dye JUN performed on	09-15-2016
Calibration Pure Dye NED is expired	No
Calibration Pure Dye NED performed on	09-15-2016
Calibration Pure Dye ROX is expired	No
Calibration Pure Dye ROX performed on	09-15-2016
Calibration Pure Dye SYBR is expired	No
Calibration Pure Dye SYBR performed on	09-15-2016
Calibration Pure Dye TAMRA is expired	No
Calibration Pure Dye TAMRA performed on	09-15-2016
Calibration Pure Dye VIC is expired	No
Calibration Pure Dye VIC performed on	09-15-2016
Calibration ROI is expired	No
Calibration ROI performed on	09-15-2016
Calibration Uniformity is expired	No
Calibration Uniformity performed on	09-15-2016
Chemistry	SYBR_GREEN
Date Created	2018-02-04 21:17:44 PM CST
Experiment Barcode
Experiment Comment
Experiment File Name	G:\wgh\小麦SYP基因家族鉴定与分析\定量结果\Q3\2018-02-02_100719 snare17.eds
Experiment Name	2018-02-02_100719
Experiment Run End Time	2018-02-04 00:11:37 AM CST
Experiment Type	Comparative Cт (ΔΔCт)
Instrument Name	272321075
Instrument Serial Number	272321075
Instrument Type	QuantStudio™ 3 System
Passive Reference	ROX
Post-read Stage/Step
Pre-read Stage/Step
Quantification Cycle Method	Ct
Signal Smoothing On	true
Stage where Melt Analysis is performed	Stage3
Stage/ Cycle where Ct Analysis is performed	Stage2, Step2
User Name
Well	Well Position	Reading	Temperature	Fluorescence	Derivative	Target Name
1	A1	1	60.0009	424740	8536.73	Target 1
1	A1	2	60.3085	421957	8726.16	Target 1
1	A1	3	60.6161	420442	8922.39	Target 1
1	A1	4	60.9236	416691	9106.25	Target 1
1	A1	5	61.2312	415209	9258.8	Target 1
1	A1	6	61.5388	411980	9366.89	Target 1
1	A1	7	61.8464	409009	9428.74	Target 1
1	A1	8	62.154	404225	9458.57	Target 1
1	A1	9	62.4615	402550	9486.39	Target 1
1	A1	10	62.7691	400263	9550.98	Target 1
1	A1	11	63.0767	395806	9685.15	Target 1
1	A1	12	63.3843	392501	9897.31	Target 1
1	A1	13	63.6919	388892	10159.5	Target 1
1	A1	14	63.9995	391919	10415.4	Target 1
1	A1	15	64.307	381768	10654.7	Target 1
1	A1	16	64.6146	377293	10801.9	Target 1
1	A1	17	64.9222	374646	10892.1	Target 1
1	A1	18	65.2298	371829	10993.7	Target 1
1	A1	19	65.5374	372294	11151.4	Target 1
1	A1	20	65.8449	365335	11352.3	Target 1
1	A1	21	66.1525	361654	11535.2	Target 1
1	A1	22	66.4601	356448	11630	Target 1
1	A1	23	66.7677	355810	11596.5	Target 1
1	A1	24	67.0753	349032	11441.1	Target 1
1	A1	25	67.3828	345966	11208.6	Target 1
1	A1	26	67.6904	342363	10960	Target 1
1	A1	27	67.998	339380	10746.2	Target 1
1	A1	28	68.3056	337111	10590.3	Target 1
1	A1	29	68.6132	333163	10485	Target 1
1	A1	30	68.9207	328972	10411.9	Target 1
1	A1	31	69.2283	326029	10354.9	Target 1
1	A1	32	69.5359	322367	10298.3	Target 1
1	A1	33	69.8435	317919	10245.1	Target 1
1	A1	34	70.1511	318664	10199.8	Target 1
1	A1	35	70.4586	312395	10166.9	Target 1
1	A1	36	70.7662	307338	10157.3	Target 1
1	A1	37	71.0738	306088	10192.2	Target 1
1	A1	38	71.3814	304004	10294.9	Target 1
1	A1	39	71.689	300569	10481.5	Target 1
1	A1	40	71.9965	296080	10763	Target 1
1	A1	41	72.3041	295463	11039.4	Target 1
1	A1	42	72.6117	286428	11237	Target 1
1	A1	43	72.9193	287180	11314.6	Target 1
1	A1	44	73.2269	280678	11296.3	Target 1
1	A1	45	73.5344	276818	11278.5	Target 1
1	A1	46	73.842	273774	11404.7	Target 1
1	A1	47	74.1496	271590	11811.1	Target 1
1	A1	48	74.4572	269617	12566.1	Target 1
1	A1	49	74.7648	266328	13632	Target 1
1	A1	50	75.0723	258311	14867.6	Target 1
1	A1	51	75.3799	255082	16072	Target 1
1	A1	52	75.6875	249226	17046.2	Target 1
1	A1	53	75.9951	243512	17645.6	Target 1
1	A1	54	76.3027	235306	17809	Target 1
1	A1	55	76.6103	230127	17557	Target 1
1	A1	56	76.9178	226856	16968.9	Target 1
1	A1	57	77.2254	221256	16150.5	Target 1
1	A1	58	77.533	215646	15209.3	Target 1
1	A1	59	77.8406	211685	14242.7	Target 1
1	A1	60	78.1482	207284	13333.6	Target 1
1	A1	61	78.4557	205077	12541.6	Target 1
1	A1	62	78.7633	201626	11890.5	Target 1
1	A1	63	79.0709	199479	11362	Target 1
1	A1	64	79.3785	192948	10907.9	Target 1
1	A1	65	79.6861	190063	10477.1	Target 1
1	A1	66	79.9936	188768	10117.1	Target 1
1	A1	67	80.3012	183259	9761.5	Target 1
1	A1	68	80.6088	182294	9416.99	Target 1
1	A1	69	80.9164	179381	9103.68	Target 1
1	A1	70	81.224	174095	8840.52	Target 1
1	A1	71	81.5315	174103	8645.11	Target 1
1	A1	72	81.8391	170253	8531.58	Target 1
1	A1	73	82.1467	167805	8503.59	Target 1
1	A1	74	82.4543	167968	8547.26	Target 1
1	A1	75	82.7619	161584	8632.63	Target 1
1	A1	76	83.0695	158564	8725.63	Target 1
1	A1	77	83.377	157881	8803.37	Target 1
1	A1	78	83.6846	154579	8862.54	Target 1
1	A1	79	83.9922	150009	8915.75	Target 1
1	A1	80	84.2998	148540	8978.7	Target 1
1	A1	81	84.6074	146280	9057.49	Target 1
1	A1	82	84.9149	143167	9144.28	Target 1
1	A1	83	85.2225	139528	9227.15	Target 1
1	A1	84	85.5301	133969	9311.54	Target 1
1	A1	85	85.8377	130916	9440.5	Target 1
1	A1	86	86.1453	130108	9697.53	Target 1
1	A1	87	86.4528	126511	10184.1	Target 1
1	A1	88	86.7604	124579	11116.1	Target 1
1	A1	89	87.068	119209	12536.9	Target 1
1	A1	90	87.3756	113617	14364.7	Target 1
1	A1	91	87.6832	109000	16542.8	Target 1
1	A1	92	87.9907	102412	19013.7	Target 1
1	A1	93	88.2983	95520.3	21725.6	Target 1
1	A1	94	88.6059	88592.5	24597.5	Target 1
1	A1	95	88.9135	79366	27458.3	Target 1
1	A1	96	89.2211	67658.7	29997.3	Target 1
1	A1	97	89.5286	57728.8	31770.4	Target 1
1	A1	98	89.8362	42935.8	32285.9	Target 1
1	A1	99	90.1438	30448.8	31158.9	Target 1
1	A1	100	90.4514	22281	28278.4	Target 1
1	A1	101	90.759	18937.1	23904.6	Target 1
1	A1	102	91.0665	19219.9	18633	Target 1
1	A1	103	91.3741	19260.2	13225.2	Target 1
1	A1	104	91.6817	18472.9	8780.87	Target 1
1	A1	105	91.9893	19049	5695.89	Target 1
1	A1	106	92.2969	20277.6	3524.14	Target 1
1	A1	107	92.6044	17761.6	2137.74	Target 1
1	A1	108	92.912	17798.3	1267.26	Target 1
1	A1	109	93.2196	18431.1	591.393	Target 1
1	A1	110	93.5272	17621.6	-196.827	Target 1
1	A1	111	93.8348	16844.3	-1346.16	Target 1
1	A1	112	94.1423	18231.9	-3011.77	Target 1
1	A1	113	94.4499	17034.6	-5224.78	Target 1
1	A1	114	94.7575	16394.6	-7882.94	Target 1
2	A2	1	60.0009	387178	8193.89	Target 1
2	A2	2	60.3085	382984	8331.06	Target 1
2	A2	3	60.6161	382824	8510.54	Target 1
2	A2	4	60.9236	379940	8728.41	Target 1
2	A2	5	61.2312	377747	8959.83	Target 1
2	A2	6	61.5388	376321	9158.42	Target 1
2	A2	7	61.8464	372190	9271.5	Target 1
2	A2	8	62.154	368374	9266.04	Target 1
2	A2	9	62.4615	366117	9155.15	Target 1
2	A2	10	62.7691	362626	9004.21	Target 1
2	A2	11	63.0767	358534	8908.52	Target 1
2	A2	12	63.3843	357392	8947.59	Target 1
2	A2	13	63.6919	354352	9140.77	Target 1
2	A2	14	63.9995	356997	9435.64	Target 1
2	A2	15	64.307	349255	9743.54	Target 1
2	A2	16	64.6146	343825	10017.1	Target 1
2	A2	17	64.9222	341036	10188.9	Target 1
2	A2	18	65.2298	339379	10286.5	Target 1
2	A2	19	65.5374	338780	10349.9	Target 1
2	A2	20	65.8449	332441	10394.8	Target 1
2	A2	21	66.1525	330406	10408.7	Target 1
2	A2	22	66.4601	324536	10373	Target 1
2	A2	23	66.7677	324742	10286.4	Target 1
2	A2	24	67.0753	319118	10169.5	Target 1
2	A2	25	67.3828	316465	10051.8	Target 1
2	A2	26	67.6904	314444	9953.32	Target 1
2	A2	27	67.998	310686	9876.44	Target 1
2	A2	28	68.3056	307601	9809.55	Target 1
2	A2	29	68.6132	305294	9741.27	Target 1
2	A2	30	68.9207	300950	9678.42	Target 1
2	A2	31	69.2283	298330	9629.5	Target 1
2	A2	32	69.5359	294951	9604.2	Target 1
2	A2	33	69.8435	293815	9602.6	Target 1
2	A2	34	70.1511	291346	9612.3	Target 1
2	A2	35	70.4586	285521	9625.18	Target 1
2	A2	36	70.7662	281744	9654.75	Target 1
2	A2	37	71.0738	279268	9736.74	Target 1
2	A2	38	71.3814	280772	9917.74	Target 1
2	A2	39	71.689	277052	10178.9	Target 1
2	A2	40	71.9965	270538	10460.4	Target 1
2	A2	41	72.3041	268333	10678.5	Target 1
2	A2	42	72.6117	263547	10768.1	Target 1
2	A2	43	72.9193	263179	10714.8	Target 1
2	A2	44	73.2269	256179	10563.1	Target 1
2	A2	45	73.5344	254675	10404.9	Target 1
2	A2	46	73.842	250819	10354.4	Target 1
2	A2	47	74.1496	249169	10514.1	Target 1
2	A2	48	74.4572	246022	10937.2	Target 1
2	A2	49	74.7648	244898	11601.1	Target 1
2	A2	50	75.0723	239091	12406.5	Target 1
2	A2	51	75.3799	234459	13205.9	Target 1
2	A2	52	75.6875	230236	13850.4	Target 1
2	A2	53	75.9951	226315	14231.7	Target 1
2	A2	54	76.3027	219746	14304.6	Target 1
2	A2	55	76.6103	215075	14084.9	Target 1
2	A2	56	76.9178	213306	13630.5	Target 1
2	A2	57	77.2254	207708	13018.7	Target 1
2	A2	58	77.533	204356	12330.4	Target 1
2	A2	59	77.8406	199517	11640.1	Target 1
2	A2	60	78.1482	197605	11009.2	Target 1
2	A2	61	78.4557	196566	10476.9	Target 1
2	A2	62	78.7633	191554	10054.3	Target 1
2	A2	63	79.0709	189594	9728.88	Target 1
2	A2	64	79.3785	184798	9508.34	Target 1
2	A2	65	79.6861	183867	9337.58	Target 1
2	A2	66	79.9936	181034	9205.25	Target 1
2	A2	67	80.3012	178046	9102.77	Target 1
2	A2	68	80.6088	175756	9020.51	Target 1
2	A2	69	80.9164	170821	8951.75	Target 1
2	A2	70	81.224	169128	8899.44	Target 1
2	A2	71	81.5315	167888	8876.64	Target 1
2	A2	72	81.8391	163854	8896.72	Target 1
2	A2	73	82.1467	161451	8959.93	Target 1
2	A2	74	82.4543	159800	9046.34	Target 1
2	A2	75	82.7619	154740	9120.48	Target 1
2	A2	76	83.0695	153600	9146.26	Target 1
2	A2	77	83.377	150203	9104.46	Target 1
2	A2	78	83.6846	145573	9004.25	Target 1
2	A2	79	83.9922	144193	8881.62	Target 1
2	A2	80	84.2998	142015	8783.85	Target 1
2	A2	81	84.6074	140950	8749.43	Target 1
2	A2	82	84.9149	137326	8796.89	Target 1
2	A2	83	85.2225	131816	8930.66	Target 1
2	A2	84	85.5301	130698	9157.54	Target 1
2	A2	85	85.8377	126123	9498.52	Target 1
2	A2	86	86.1453	124943	10024.3	Target 1
2	A2	87	86.4528	121640	10786.7	Target 1
2	A2	88	86.7604	116279	11784.1	Target 1
2	A2	89	87.068	113144	13047.1	Target 1
2	A2	90	87.3756	108328	14622.7	Target 1
2	A2	91	87.6832	103524	16575.2	Target 1
2	A2	92	87.9907	99444.2	18959.9	Target 1
2	A2	93	88.2983	91404.4	21770.1	Target 1
2	A2	94	88.6059	82937.9	24878.7	Target 1
2	A2	95	88.9135	73580.4	27999.8	Target 1
2	A2	96	89.2211	62126.6	30695.6	Target 1
2	A2	97	89.5286	49619.4	32439.8	Target 1
2	A2	98	89.8362	34230	32740.5	Target 1
2	A2	99	90.1438	24557.1	31293.5	Target 1
2	A2	100	90.4514	15658.1	28112.8	Target 1
2	A2	101	90.759	14782	23573.2	Target 1
2	A2	102	91.0665	12638.8	18326.3	Target 1
2	A2	103	91.3741	13947	13115.7	Target 1
2	A2	104	91.6817	13221.6	8709.81	Target 1
2	A2	105	91.9893	14430.6	5616.84	Target 1
2	A2	106	92.2969	13095.4	3453.26	Target 1
2	A2	107	92.6044	12051.2	2047.27	Target 1
2	A2	108	92.912	12471.4	1109.75	Target 1
2	A2	109	93.2196	13397.3	322.181	Target 1
2	A2	110	93.5272	11904.9	-607.365	Target 1
2	A2	111	93.8348	11807.7	-1911.44	Target 1
2	A2	112	94.1423	13540.1	-3733.89	Target 1
2	A2	113	94.4499	12613.6	-6099.44	Target 1
2	A2	114	94.7575	12164.4	-8902.13	Target 1
3	A3	1	60.0009	347780	7129.21	Target 1
3	A3	2	60.3085	345999	7256.58	Target 1
3	A3	3	60.6161	343604	7359.29	Target 1
3	A3	4	60.9236	341067	7433.23	Target 1
3	A3	5	61.2312	338766	7488.92	Target 1
3	A3	6	61.5388	337832	7545.18	Target 1
3	A3	7	61.8464	335138	7619.19	Target 1
3	A3	8	62.154	331682	7719.47	Target 1
3	A3	9	62.4615	330294	7846.17	Target 1
3	A3	10	62.7691	328653	7996.8	Target 1
3	A3	11	63.0767	324943	8169.24	Target 1
3	A3	12	63.3843	320813	8357.68	Target 1
3	A3	13	63.6919	318894	8544.43	Target 1
3	A3	14	63.9995	321049	8705.86	Target 1
3	A3	15	64.307	313243	8801.86	Target 1
3	A3	16	64.6146	309535	8833.05	Target 1
3	A3	17	64.9222	306783	8839.67	Target 1
3	A3	18	65.2298	304799	8878.53	Target 1
3	A3	19	65.5374	305578	8981.65	Target 1
3	A3	20	65.8449	300888	9129.36	Target 1
3	A3	21	66.1525	297175	9260.87	Target 1
3	A3	22	66.4601	292881	9312.09	Target 1
3	A3	23	66.7677	291026	9252.05	Target 1
3	A3	24	67.0753	288077	9094.78	Target 1
3	A3	25	67.3828	284047	8886.17	Target 1
3	A3	26	67.6904	283125	8680.21	Target 1
3	A3	27	67.998	278591	8519.95	Target 1
3	A3	28	68.3056	277954	8429.93	Target 1
3	A3	29	68.6132	274808	8399.6	Target 1
3	A3	30	68.9207	271772	8411.49	Target 1
3	A3	31	69.2283	269792	8441.43	Target 1
3	A3	32	69.5359	266172	8467.55	Target 1
3	A3	33	69.8435	263193	8476.85	Target 1
3	A3	34	70.1511	262536	8469.8	Target 1
3	A3	35	70.4586	257660	8461.02	Target 1
3	A3	36	70.7662	254565	8475	Target 1
3	A3	37	71.0738	253244	8533.98	Target 1
3	A3	38	71.3814	252342	8649.47	Target 1
3	A3	39	71.689	248308	8795.99	Target 1
3	A3	40	71.9965	244951	8931.44	Target 1
3	A3	41	72.3041	242321	9012.72	Target 1
3	A3	42	72.6117	237847	9015.63	Target 1
3	A3	43	72.9193	237597	8943.75	Target 1
3	A3	44	73.2269	232828	8827.72	Target 1
3	A3	45	73.5344	231547	8719.74	Target 1
3	A3	46	73.842	226134	8685.78	Target 1
3	A3	47	74.1496	225323	8788.95	Target 1
3	A3	48	74.4572	224334	9062.92	Target 1
3	A3	49	74.7648	221494	9486.72	Target 1
3	A3	50	75.0723	217919	9980.29	Target 1
3	A3	51	75.3799	213674	10432.5	Target 1
3	A3	52	75.6875	208903	10748.2	Target 1
3	A3	53	75.9951	206287	10886.2	Target 1
3	A3	54	76.3027	202039	10864.2	Target 1
3	A3	55	76.6103	199190	10730.8	Target 1
3	A3	56	76.9178	197589	10525.6	Target 1
3	A3	57	77.2254	193758	10258.8	Target 1
3	A3	58	77.533	188872	9921.5	Target 1
3	A3	59	77.8406	184814	9514.68	Target 1
3	A3	60	78.1482	182932	9068.96	Target 1
3	A3	61	78.4557	182846	8638.28	Target 1
3	A3	62	78.7633	179408	8289.05	Target 1
3	A3	63	79.0709	176879	8033.93	Target 1
3	A3	64	79.3785	173087	7865.37	Target 1
3	A3	65	79.6861	171966	7766.21	Target 1
3	A3	66	79.9936	170232	7713.76	Target 1
3	A3	67	80.3012	167689	7683.92	Target 1
3	A3	68	80.6088	164315	7653.57	Target 1
3	A3	69	80.9164	162217	7608.02	Target 1
3	A3	70	81.224	159188	7551.21	Target 1
3	A3	71	81.5315	156672	7508.08	Target 1
3	A3	72	81.8391	156001	7512.12	Target 1
3	A3	73	82.1467	153734	7584.63	Target 1
3	A3	74	82.4543	151846	7720.03	Target 1
3	A3	75	82.7619	147180	7887.72	Target 1
3	A3	76	83.0695	145163	8047.48	Target 1
3	A3	77	83.377	143308	8166.34	Target 1
3	A3	78	83.6846	141171	8227.48	Target 1
3	A3	79	83.9922	136914	8231.25	Target 1
3	A3	80	84.2998	134618	8194.05	Target 1
3	A3	81	84.6074	132507	8147.02	Target 1
3	A3	82	84.9149	130302	8131.49	Target 1
3	A3	83	85.2225	127403	8189.25	Target 1
3	A3	84	85.5301	124730	8351.97	Target 1
3	A3	85	85.8377	120564	8644.87	Target 1
3	A3	86	86.1453	118149	9095.02	Target 1
3	A3	87	86.4528	116085	9716.34	Target 1
3	A3	88	86.7604	111595	10553.3	Target 1
3	A3	89	87.068	109593	11665.6	Target 1
3	A3	90	87.3756	104378	13112.3	Target 1
3	A3	91	87.6832	100773	14931.1	Target 1
3	A3	92	87.9907	93970.4	17119.9	Target 1
3	A3	93	88.2983	87493.4	19618.3	Target 1
3	A3	94	88.6059	79876.9	22286.6	Target 1
3	A3	95	88.9135	72175	24882.9	Target 1
3	A3	96	89.2211	59441.5	27059	Target 1
3	A3	97	89.5286	48101	28398.9	Target 1
3	A3	98	89.8362	36508.1	28512.9	Target 1
3	A3	99	90.1438	24068.8	27168.4	Target 1
3	A3	100	90.4514	18803.9	24400.4	Target 1
3	A3	101	90.759	17026.5	20541.6	Target 1
3	A3	102	91.0665	16156.2	16140.2	Target 1
3	A3	103	91.3741	16082.8	11796.9	Target 1
3	A3	104	91.6817	15055.9	8025.56	Target 1
3	A3	105	91.9893	14896.4	5199.4	Target 1
3	A3	106	92.2969	15335.3	3158.87	Target 1
3	A3	107	92.6044	15126.2	1776.37	Target 1
3	A3	108	92.912	14549.2	838.983	Target 1
3	A3	109	93.2196	16625.1	100.071	Target 1
3	A3	110	93.5272	14388.2	-693	Target 1
3	A3	111	93.8348	14708.4	-1773.63	Target 1
3	A3	112	94.1423	15381	-3314.85	Target 1
3	A3	113	94.4499	13401.4	-5379.06	Target 1
3	A3	114	94.7575	14653.5	-7890.11	Target 1
4	A4	1	60.0009	386324	7865.61	Target 1
4	A4	2	60.3085	385065	8021.29	Target 1
4	A4	3	60.6161	381047	8195.16	Target 1
4	A4	4	60.9236	379664	8377.23	Target 1
4	A4	5	61.2312	377087	8548.1	Target 1
4	A4	6	61.5388	375922	8679.34	Target 1
4	A4	7	61.8464	373017	8746.03	Target 1
4	A4	8	62.154	367226	8744.45	Target 1
4	A4	9	62.4615	365040	8704.17	Target 1
4	A4	10	62.7691	363598	8680.46	Target 1
4	A4	11	63.0767	360065	8728.13	Target 1
4	A4	12	63.3843	357608	8871.66	Target 1
4	A4	13	63.6919	354445	9088.9	Target 1
4	A4	14	63.9995	354936	9322.36	Target 1
4	A4	15	64.307	347904	9523.45	Target 1
4	A4	16	64.6146	344814	9660.75	Target 1
4	A4	17	64.9222	339985	9738.48	Target 1
4	A4	18	65.2298	338913	9805.79	Target 1
4	A4	19	65.5374	338966	9899.7	Target 1
4	A4	20	65.8449	331939	10018	Target 1
4	A4	21	66.1525	330033	10121.9	Target 1
4	A4	22	66.4601	325184	10162.1	Target 1
4	A4	23	66.7677	323638	10106.8	Target 1
4	A4	24	67.0753	318977	9956.68	Target 1
4	A4	25	67.3828	315431	9741.82	Target 1
4	A4	26	67.6904	312768	9509.21	Target 1
4	A4	27	67.998	309732	9321.98	Target 1
4	A4	28	68.3056	307971	9198.13	Target 1
4	A4	29	68.6132	304153	9138.87	Target 1
4	A4	30	68.9207	301292	9138.64	Target 1
4	A4	31	69.2283	299322	9182.72	Target 1
4	A4	32	69.5359	294942	9253.39	Target 1
4	A4	33	69.8435	291065	9331.9	Target 1
4	A4	34	70.1511	292312	9400.07	Target 1
4	A4	35	70.4586	285669	9446.72	Target 1
4	A4	36	70.7662	281716	9473.09	Target 1
4	A4	37	71.0738	278888	9492.2	Target 1
4	A4	38	71.3814	278655	9528.46	Target 1
4	A4	39	71.689	275593	9594.71	Target 1
4	A4	40	71.9965	270124	9682.6	Target 1
4	A4	41	72.3041	269033	9768.39	Target 1
4	A4	42	72.6117	262696	9829.6	Target 1
4	A4	43	72.9193	262662	9859.68	Target 1
4	A4	44	73.2269	258961	9875.9	Target 1
4	A4	45	73.5344	255059	9922.15	Target 1
4	A4	46	73.842	249828	10065.3	Target 1
4	A4	47	74.1496	248681	10377	Target 1
4	A4	48	74.4572	247425	10899.9	Target 1
4	A4	49	74.7648	244570	11614.2	Target 1
4	A4	50	75.0723	238785	12428.2	Target 1
4	A4	51	75.3799	233776	13204.6	Target 1
4	A4	52	75.6875	228329	13808.8	Target 1
4	A4	53	75.9951	226275	14149.8	Target 1
4	A4	54	76.3027	219137	14197.1	Target 1
4	A4	55	76.6103	213981	13971.6	Target 1
4	A4	56	76.9178	210873	13524.6	Target 1
4	A4	57	77.2254	207276	12919.2	Target 1
4	A4	58	77.533	202858	12220.6	Target 1
4	A4	59	77.8406	197921	11495.5	Target 1
4	A4	60	78.1482	195089	10810.9	Target 1
4	A4	61	78.4557	193921	10226.5	Target 1
4	A4	62	78.7633	190792	9779.09	Target 1
4	A4	63	79.0709	188050	9471.19	Target 1
4	A4	64	79.3785	183714	9293.22	Target 1
4	A4	65	79.6861	181709	9174.22	Target 1
4	A4	66	79.9936	179097	9069.76	Target 1
4	A4	67	80.3012	175826	8953.54	Target 1
4	A4	68	80.6088	172604	8817.88	Target 1
4	A4	69	80.9164	169308	8673.15	Target 1
4	A4	70	81.224	167379	8542.66	Target 1
4	A4	71	81.5315	165718	8453.37	Target 1
4	A4	72	81.8391	161268	8424.45	Target 1
4	A4	73	82.1467	159483	8457.64	Target 1
4	A4	74	82.4543	158569	8534.31	Target 1
4	A4	75	82.7619	153694	8621.6	Target 1
4	A4	76	83.0695	150380	8685.66	Target 1
4	A4	77	83.377	148568	8706.13	Target 1
4	A4	78	83.6846	145874	8684.86	Target 1
4	A4	79	83.9922	141581	8643.42	Target 1
4	A4	80	84.2998	140241	8611.56	Target 1
4	A4	81	84.6074	138685	8612.82	Target 1
4	A4	82	84.9149	134613	8656.1	Target 1
4	A4	83	85.2225	131328	8738.97	Target 1
4	A4	84	85.5301	127910	8861.19	Target 1
4	A4	85	85.8377	123610	9040.98	Target 1
4	A4	86	86.1453	122473	9324.55	Target 1
4	A4	87	86.4528	118763	9831.42	Target 1
4	A4	88	86.7604	116432	10642.1	Target 1
4	A4	89	87.068	113152	11815.4	Target 1
4	A4	90	87.3756	107367	13395.2	Target 1
4	A4	91	87.6832	103425	15390.7	Target 1
4	A4	92	87.9907	96962.3	17779.2	Target 1
4	A4	93	88.2983	90061.2	20500.4	Target 1
4	A4	94	88.6059	82812.6	23430.6	Target 1
4	A4	95	88.9135	72588.6	26342.8	Target 1
4	A4	96	89.2211	62861.8	28880.8	Target 1
4	A4	97	89.5286	49997.4	30583.6	Target 1
4	A4	98	89.8362	34234.7	30984.8	Target 1
4	A4	99	90.1438	22843.5	29769	Target 1
4	A4	100	90.4514	16271.6	26917.5	Target 1
4	A4	101	90.759	14810.1	22762.7	Target 1
4	A4	102	91.0665	12564.9	17906	Target 1
4	A4	103	91.3741	13023.7	13033.7	Target 1
4	A4	104	91.6817	11127	8807.54	Target 1
4	A4	105	91.9893	12295.4	5807.86	Target 1
4	A4	106	92.2969	12401.3	3650.69	Target 1
4	A4	107	92.6044	11998.2	2219.1	Target 1
4	A4	108	92.912	11758.7	1284.79	Target 1
4	A4	109	93.2196	11869.8	565.694	Target 1
4	A4	110	93.5272	11226.9	-230.909	Target 1
4	A4	111	93.8348	10502.9	-1365.86	Target 1
4	A4	112	94.1423	10715.3	-3016.69	Target 1
4	A4	113	94.4499	10277.7	-5228.9	Target 1
4	A4	114	94.7575	11148.2	-7899	Target 1
6	A6	1	60.0009	414552	8651.75	Target 1
6	A6	2	60.3085	411798	8778.8	Target 1
6	A6	3	60.6161	411218	8948.18	Target 1
6	A6	4	60.9236	408598	9149.63	Target 1
6	A6	5	61.2312	405423	9357.51	Target 1
6	A6	6	61.5388	403154	9536.88	Target 1
6	A6	7	61.8464	400352	9655.88	Target 1
6	A6	8	62.154	395053	9700.65	Target 1
6	A6	9	62.4615	394029	9687.04	Target 1
6	A6	10	62.7691	390498	9660.5	Target 1
6	A6	11	63.0767	385901	9679.52	Target 1
6	A6	12	63.3843	383212	9785.16	Target 1
6	A6	13	63.6919	380951	9973.26	Target 1
6	A6	14	63.9995	383055	10193.1	Target 1
6	A6	15	64.307	373670	10380.2	Target 1
6	A6	16	64.6146	369174	10516.5	Target 1
6	A6	17	64.9222	366025	10604.6	Target 1
6	A6	18	65.2298	364074	10704.9	Target 1
6	A6	19	65.5374	364203	10863.9	Target 1
6	A6	20	65.8449	358585	11075.3	Target 1
6	A6	21	66.1525	354033	11284.8	Target 1
6	A6	22	66.4601	348881	11424.9	Target 1
6	A6	23	66.7677	348599	11449.8	Target 1
6	A6	24	67.0753	342260	11350.6	Target 1
6	A6	25	67.3828	339784	11151.2	Target 1
6	A6	26	67.6904	335186	10896.2	Target 1
6	A6	27	67.998	331310	10635.4	Target 1
6	A6	28	68.3056	330240	10407.8	Target 1
6	A6	29	68.6132	326664	10249.1	Target 1
6	A6	30	68.9207	323864	10134.8	Target 1
6	A6	31	69.2283	319143	10054.5	Target 1
6	A6	32	69.5359	315934	10006.6	Target 1
6	A6	33	69.8435	312313	9997.88	Target 1
6	A6	34	70.1511	313842	10035.6	Target 1
6	A6	35	70.4586	306895	10121.8	Target 1
6	A6	36	70.7662	302741	10253.7	Target 1
6	A6	37	71.0738	299706	10432	Target 1
6	A6	38	71.3814	299580	10664.9	Target 1
6	A6	39	71.689	296165	10909.3	Target 1
6	A6	40	71.9965	290289	11123	Target 1
6	A6	41	72.3041	286604	11261.2	Target 1
6	A6	42	72.6117	283137	11298.3	Target 1
6	A6	43	72.9193	280853	11244.9	Target 1
6	A6	44	73.2269	275531	11150.1	Target 1
6	A6	45	73.5344	272577	11091.1	Target 1
6	A6	46	73.842	269542	11155.6	Target 1
6	A6	47	74.1496	265896	11416.4	Target 1
6	A6	48	74.4572	264001	11905.4	Target 1
6	A6	49	74.7648	260782	12594.4	Target 1
6	A6	50	75.0723	255712	13395.7	Target 1
6	A6	51	75.3799	250287	14184.2	Target 1
6	A6	52	75.6875	245888	14833.3	Target 1
6	A6	53	75.9951	241950	15246.9	Target 1
6	A6	54	76.3027	234385	15376.7	Target 1
6	A6	55	76.6103	229808	15221.6	Target 1
6	A6	56	76.9178	226647	14814.1	Target 1
6	A6	57	77.2254	221492	14205.9	Target 1
6	A6	58	77.533	217071	13460.5	Target 1
6	A6	59	77.8406	212095	12652.8	Target 1
6	A6	60	78.1482	208308	11865.7	Target 1
6	A6	61	78.4557	208208	11177	Target 1
6	A6	62	78.7633	204454	10638.8	Target 1
6	A6	63	79.0709	200527	10277.4	Target 1
6	A6	64	79.3785	198165	10065	Target 1
6	A6	65	79.6861	193394	9932.03	Target 1
6	A6	66	79.9936	192871	9837.71	Target 1
6	A6	67	80.3012	188756	9752.19	Target 1
6	A6	68	80.6088	185351	9660.73	Target 1
6	A6	69	80.9164	180967	9563.7	Target 1
6	A6	70	81.224	180228	9473.59	Target 1
6	A6	71	81.5315	177343	9408.68	Target 1
6	A6	72	81.8391	173093	9384.34	Target 1
6	A6	73	82.1467	170656	9406.48	Target 1
6	A6	74	82.4543	169050	9469.28	Target 1
6	A6	75	82.7619	164728	9557.51	Target 1
6	A6	76	83.0695	161910	9651.37	Target 1
6	A6	77	83.377	159248	9732.43	Target 1
6	A6	78	83.6846	156113	9790.45	Target 1
6	A6	79	83.9922	151897	9827.87	Target 1
6	A6	80	84.2998	149045	9859.15	Target 1
6	A6	81	84.6074	147588	9903.69	Target 1
6	A6	82	84.9149	144596	9977.15	Target 1
6	A6	83	85.2225	139427	10088.4	Target 1
6	A6	84	85.5301	135576	10246.3	Target 1
6	A6	85	85.8377	131699	10481.8	Target 1
6	A6	86	86.1453	129494	10858.2	Target 1
6	A6	87	86.4528	126080	11423.1	Target 1
6	A6	88	86.7604	121848	12251.6	Target 1
6	A6	89	87.068	118487	13412.7	Target 1
6	A6	90	87.3756	113757	14960.5	Target 1
6	A6	91	87.6832	108014	16931.3	Target 1
6	A6	92	87.9907	101908	19339.4	Target 1
6	A6	93	88.2983	94629	22159.3	Target 1
6	A6	94	88.6059	86619.9	25287	Target 1
6	A6	95	88.9135	77949.2	28488.2	Target 1
6	A6	96	89.2211	64513.2	31365.6	Target 1
6	A6	97	89.5286	51488.8	33386.9	Target 1
6	A6	98	89.8362	35279.7	34001	Target 1
6	A6	99	90.1438	21911.7	32818.9	Target 1
6	A6	100	90.4514	14133.9	29785.6	Target 1
6	A6	101	90.759	11798.8	25250.1	Target 1
6	A6	102	91.0665	10930.3	19881.4	Target 1
6	A6	103	91.3741	11499.3	14462.6	Target 1
6	A6	104	91.6817	9386.3	9742.69	Target 1
6	A6	105	91.9893	10046.7	6381.8	Target 1
6	A6	106	92.2969	10783.4	3987.93	Target 1
6	A6	107	92.6044	10364.7	2421.13	Target 1
6	A6	108	92.912	10154.8	1409.89	Target 1
6	A6	109	93.2196	9733.96	623.882	Target 1
6	A6	110	93.5272	9190.05	-272.229	Target 1
6	A6	111	93.8348	8445.02	-1569.1	Target 1
6	A6	112	94.1423	9382.36	-3456.79	Target 1
6	A6	113	94.4499	9302.26	-5975.05	Target 1
6	A6	114	94.7575	8646.38	-8999.94	Target 1
8	A8	1	60.0009	392068	8316.93	Target 1
8	A8	2	60.3085	390015	8468.12	Target 1
8	A8	3	60.6161	389113	8658.52	Target 1
8	A8	4	60.9236	387448	8864.87	Target 1
8	A8	5	61.2312	382772	9052.93	Target 1
8	A8	6	61.5388	381986	9190.58	Target 1
8	A8	7	61.8464	377538	9261.25	Target 1
8	A8	8	62.154	374268	9271.78	Target 1
8	A8	9	62.4615	371470	9251.41	Target 1
8	A8	10	62.7691	370585	9243.18	Target 1
8	A8	11	63.0767	365004	9289.01	Target 1
8	A8	12	63.3843	362863	9411.09	Target 1
8	A8	13	63.6919	359220	9598.1	Target 1
8	A8	14	63.9995	361880	9813.68	Target 1
8	A8	15	64.307	354135	10027.4	Target 1
8	A8	16	64.6146	348452	10185	Target 1
8	A8	17	64.9222	345852	10303.3	Target 1
8	A8	18	65.2298	344850	10419.8	Target 1
8	A8	19	65.5374	344263	10552.4	Target 1
8	A8	20	65.8449	338050	10677.7	Target 1
8	A8	21	66.1525	333382	10745.3	Target 1
8	A8	22	66.4601	330440	10713.5	Target 1
8	A8	23	66.7677	328050	10576.8	Target 1
8	A8	24	67.0753	323724	10368.5	Target 1
8	A8	25	67.3828	320552	10143.1	Target 1
8	A8	26	67.6904	317305	9952.49	Target 1
8	A8	27	67.998	315182	9828.43	Target 1
8	A8	28	68.3056	312831	9775.72	Target 1
8	A8	29	68.6132	308622	9776.7	Target 1
8	A8	30	68.9207	305652	9803.11	Target 1
8	A8	31	69.2283	302960	9827.31	Target 1
8	A8	32	69.5359	299591	9827.89	Target 1
8	A8	33	69.8435	294825	9790.2	Target 1
8	A8	34	70.1511	296006	9718.24	Target 1
8	A8	35	70.4586	289655	9625.7	Target 1
8	A8	36	70.7662	284800	9547.89	Target 1
8	A8	37	71.0738	283192	9539.34	Target 1
8	A8	38	71.3814	283515	9644.46	Target 1
8	A8	39	71.689	281348	9884.35	Target 1
8	A8	40	71.9965	275288	10232.6	Target 1
8	A8	41	72.3041	272274	10584.5	Target 1
8	A8	42	72.6117	267785	10863.3	Target 1
8	A8	43	72.9193	266729	11035.2	Target 1
8	A8	44	73.2269	260549	11123.3	Target 1
8	A8	45	73.5344	258503	11201.6	Target 1
8	A8	46	73.842	253655	11376.4	Target 1
8	A8	47	74.1496	251367	11755.6	Target 1
8	A8	48	74.4572	248788	12413.1	Target 1
8	A8	49	74.7648	246985	13356.7	Target 1
8	A8	50	75.0723	240195	14517.8	Target 1
8	A8	51	75.3799	235674	15769.4	Target 1
8	A8	52	75.6875	230258	16962	Target 1
8	A8	53	75.9951	224993	17959.8	Target 1
8	A8	54	76.3027	218153	18661.4	Target 1
8	A8	55	76.6103	211214	19002.9	Target 1
8	A8	56	76.9178	206072	18952.6	Target 1
8	A8	57	77.2254	200683	18508.9	Target 1
8	A8	58	77.533	193016	17706	Target 1
8	A8	59	77.8406	187312	16621	Target 1
8	A8	60	78.1482	183315	15369.8	Target 1
8	A8	61	78.4557	181216	14084.1	Target 1
8	A8	62	78.7633	177101	12877.1	Target 1
8	A8	63	79.0709	173538	11816.4	Target 1
8	A8	64	79.3785	170843	10920.4	Target 1
8	A8	65	79.6861	166819	10175.6	Target 1
8	A8	66	79.9936	164840	9589.73	Target 1
8	A8	67	80.3012	161545	9158.95	Target 1
8	A8	68	80.6088	159870	8822.05	Target 1
8	A8	69	80.9164	156931	8574.68	Target 1
8	A8	70	81.224	153913	8410.08	Target 1
8	A8	71	81.5315	151745	8319	Target 1
8	A8	72	81.8391	149199	8290.13	Target 1
8	A8	73	82.1467	147059	8309.04	Target 1
8	A8	74	82.4543	145043	8356.97	Target 1
8	A8	75	82.7619	141383	8413.73	Target 1
8	A8	76	83.0695	138601	8464.48	Target 1
8	A8	77	83.377	135893	8505.57	Target 1
8	A8	78	83.6846	133837	8542.63	Target 1
8	A8	79	83.9922	132280	8581.7	Target 1
8	A8	80	84.2998	127824	8621.13	Target 1
8	A8	81	84.6074	126277	8652.86	Target 1
8	A8	82	84.9149	122660	8672.91	Target 1
8	A8	83	85.2225	119219	8692.18	Target 1
8	A8	84	85.5301	117154	8737.45	Target 1
8	A8	85	85.8377	113267	8841.44	Target 1
8	A8	86	86.1453	111638	9030.01	Target 1
8	A8	87	86.4528	108055	9317.81	Target 1
8	A8	88	86.7604	104917	9716.12	Target 1
8	A8	89	87.068	101384	10323.1	Target 1
8	A8	90	87.3756	98780	11144.2	Target 1
8	A8	91	87.6832	94771.5	12242.2	Target 1
8	A8	92	87.9907	91768.2	13690.8	Target 1
8	A8	93	88.2983	84805.1	15534	Target 1
8	A8	94	88.6059	80709.1	17749.9	Target 1
8	A8	95	88.9135	73874.1	20212.5	Target 1
8	A8	96	89.2211	64990.9	22661.4	Target 1
8	A8	97	89.5286	56928.7	24701.1	Target 1
8	A8	98	89.8362	43557.9	25860.7	Target 1
8	A8	99	90.1438	31642.7	25719.1	Target 1
8	A8	100	90.4514	23119	24065.5	Target 1
8	A8	101	90.759	20647.2	21014.7	Target 1
8	A8	102	91.0665	19285.2	17007.3	Target 1
8	A8	103	91.3741	20524.2	12674.8	Target 1
8	A8	104	91.6817	19991.3	8788.8	Target 1
8	A8	105	91.9893	18883.2	5915.28	Target 1
8	A8	106	92.2969	19471.2	3789.79	Target 1
8	A8	107	92.6044	17993.1	2345.72	Target 1
8	A8	108	92.912	20419.6	1390.96	Target 1
8	A8	109	93.2196	20039.4	674.898	Target 1
8	A8	110	93.5272	19369.6	-70.1211	Target 1
8	A8	111	93.8348	17707.2	-1094.46	Target 1
8	A8	112	94.1423	17845.9	-2582.27	Target 1
8	A8	113	94.4499	19054.4	-4595.76	Target 1
8	A8	114	94.7575	19072.2	-7048.82	Target 1
9	A9	1	60.0009	361464	6815.52	Target 1
9	A9	2	60.3085	359012	6987.22	Target 1
9	A9	3	60.6161	357870	7183.3	Target 1
9	A9	4	60.9236	355884	7397.81	Target 1
9	A9	5	61.2312	352662	7615.16	Target 1
9	A9	6	61.5388	352084	7811.98	Target 1
9	A9	7	61.8464	348769	7965.48	Target 1
9	A9	8	62.154	344351	8066.03	Target 1
9	A9	9	62.4615	342704	8125.92	Target 1
9	A9	10	62.7691	339911	8177.28	Target 1
9	A9	11	63.0767	336950	8258.34	Target 1
9	A9	12	63.3843	333916	8393.15	Target 1
9	A9	13	63.6919	331074	8577.66	Target 1
9	A9	14	63.9995	331678	8786.83	Target 1
9	A9	15	64.307	325058	9040.42	Target 1
9	A9	16	64.6146	321516	9249.44	Target 1
9	A9	17	64.9222	317451	9420.11	Target 1
9	A9	18	65.2298	317109	9570.82	Target 1
9	A9	19	65.5374	315300	9703.56	Target 1
9	A9	20	65.8449	309317	9794.41	Target 1
9	A9	21	66.1525	306412	9810.69	Target 1
9	A9	22	66.4601	301762	9737.35	Target 1
9	A9	23	66.7677	300207	9588.63	Target 1
9	A9	24	67.0753	296800	9398.66	Target 1
9	A9	25	67.3828	294300	9204.31	Target 1
9	A9	26	67.6904	289977	9034.98	Target 1
9	A9	27	67.998	286724	8909.56	Target 1
9	A9	28	68.3056	285173	8834.45	Target 1
9	A9	29	68.6132	282532	8800.75	Target 1
9	A9	30	68.9207	279865	8786.09	Target 1
9	A9	31	69.2283	275530	8766.49	Target 1
9	A9	32	69.5359	271562	8736.14	Target 1
9	A9	33	69.8435	269646	8692.57	Target 1
9	A9	34	70.1511	269399	8647.81	Target 1
9	A9	35	70.4586	263432	8621.55	Target 1
9	A9	36	70.7662	260361	8640.36	Target 1
9	A9	37	71.0738	257063	8733.01	Target 1
9	A9	38	71.3814	257295	8964.52	Target 1
9	A9	39	71.689	255134	9306.93	Target 1
9	A9	40	71.9965	249655	9674.2	Target 1
9	A9	41	72.3041	246130	9960.13	Target 1
9	A9	42	72.6117	243134	10070.4	Target 1
9	A9	43	72.9193	238295	9967.27	Target 1
9	A9	44	73.2269	236094	9693.54	Target 1
9	A9	45	73.5344	232151	9368.41	Target 1
9	A9	46	73.842	228390	9156.66	Target 1
9	A9	47	74.1496	227689	9217.12	Target 1
9	A9	48	74.4572	226097	9644.68	Target 1
9	A9	49	74.7648	222928	10426.9	Target 1
9	A9	50	75.0723	219202	11437.3	Target 1
9	A9	51	75.3799	214946	12472.2	Target 1
9	A9	52	75.6875	209278	13318.9	Target 1
9	A9	53	75.9951	204887	13823.7	Target 1
9	A9	54	76.3027	198931	13930.4	Target 1
9	A9	55	76.6103	194490	13676.4	Target 1
9	A9	56	76.9178	192114	13156.1	Target 1
9	A9	57	77.2254	187870	12474.7	Target 1
9	A9	58	77.533	184349	11720.6	Target 1
9	A9	59	77.8406	178627	10959.2	Target 1
9	A9	60	78.1482	176350	10239.5	Target 1
9	A9	61	78.4557	175792	9597.02	Target 1
9	A9	62	78.7633	172795	9048.97	Target 1
9	A9	63	79.0709	168219	8637.8	Target 1
9	A9	64	79.3785	164820	8357.92	Target 1
9	A9	65	79.6861	163498	8132.57	Target 1
9	A9	66	79.9936	162405	7959.54	Target 1
9	A9	67	80.3012	158096	7835.64	Target 1
9	A9	68	80.6088	156028	7751.3	Target 1
9	A9	69	80.9164	153126	7692.35	Target 1
9	A9	70	81.224	150487	7647.65	Target 1
9	A9	71	81.5315	148248	7614.15	Target 1
9	A9	72	81.8391	145551	7593.82	Target 1
9	A9	73	82.1467	143568	7585.21	Target 1
9	A9	74	82.4543	141644	7577.43	Target 1
9	A9	75	82.7619	137835	7553.49	Target 1
9	A9	76	83.0695	134825	7501.21	Target 1
9	A9	77	83.377	133288	7423.9	Target 1
9	A9	78	83.6846	130933	7342.11	Target 1
9	A9	79	83.9922	128111	7284.5	Target 1
9	A9	80	84.2998	126518	7273.44	Target 1
9	A9	81	84.6074	124536	7314.98	Target 1
9	A9	82	84.9149	121435	7399.58	Target 1
9	A9	83	85.2225	118455	7514.37	Target 1
9	A9	84	85.5301	114954	7660.56	Target 1
9	A9	85	85.8377	111714	7867.21	Target 1
9	A9	86	86.1453	110283	8193.96	Target 1
9	A9	87	86.4528	107442	8720.04	Target 1
9	A9	88	86.7604	105046	9777	Target 1
9	A9	89	87.068	101283	11299.5	Target 1
9	A9	90	87.3756	96726.8	13304.6	Target 1
9	A9	91	87.6832	91456.9	15778.1	Target 1
9	A9	92	87.9907	86045.4	18657.7	Target 1
9	A9	93	88.2983	78110.8	21824	Target 1
9	A9	94	88.6059	70700.3	25078.5	Target 1
9	A9	95	88.9135	60305.2	28118.6	Target 1
9	A9	96	89.2211	48860.8	30535.9	Target 1
9	A9	97	89.5286	38978.4	31862.3	Target 1
9	A9	98	89.8362	23702.7	31675.9	Target 1
9	A9	99	90.1438	14793.3	29743.1	Target 1
9	A9	100	90.4514	7809.43	26141.9	Target 1
9	A9	101	90.759	6147.69	21296.1	Target 1
9	A9	102	91.0665	6615.67	15883.6	Target 1
9	A9	103	91.3741	7385.98	10642.9	Target 1
9	A9	104	91.6817	6194.73	6816.76	Target 1
9	A9	105	91.9893	6551.51	4260.81	Target 1
9	A9	106	92.2969	6582.78	2513.73	Target 1
9	A9	107	92.6044	6345.34	1422.92	Target 1
9	A9	108	92.912	6209.02	755.53	Target 1
9	A9	109	93.2196	6673.35	257.152	Target 1
9	A9	110	93.5272	7045.23	-319.342	Target 1
9	A9	111	93.8348	4866.69	-1193.9	Target 1
9	A9	112	94.1423	5297.36	-2525.38	Target 1
9	A9	113	94.4499	4295.79	-4366.06	Target 1
9	A9	114	94.7575	5085.58	-6635.17	Target 1
13	B1	1	60.0009	487169	9763.54	Target 1
13	B1	2	60.3085	483895	10004.1	Target 1
13	B1	3	60.6161	479159	10219.7	Target 1
13	B1	4	60.9236	477499	10393	Target 1
13	B1	5	61.2312	475301	10521.1	Target 1
13	B1	6	61.5388	470038	10610.6	Target 1
13	B1	7	61.8464	468682	10671.1	Target 1
13	B1	8	62.154	464287	10713.9	Target 1
13	B1	9	62.4615	460239	10756.5	Target 1
13	B1	10	62.7691	458133	10826.5	Target 1
13	B1	11	63.0767	453007	10955.3	Target 1
13	B1	12	63.3843	449474	11160.1	Target 1
13	B1	13	63.6919	446071	11425.8	Target 1
13	B1	14	63.9995	448087	11706.3	Target 1
13	B1	15	64.307	437309	11971	Target 1
13	B1	16	64.6146	433133	12215.7	Target 1
13	B1	17	64.9222	430346	12403.1	Target 1
13	B1	18	65.2298	425397	12585	Target 1
13	B1	19	65.5374	428344	12794.3	Target 1
13	B1	20	65.8449	416088	13016	Target 1
13	B1	21	66.1525	415604	13197.6	Target 1
13	B1	22	66.4601	409622	13286.9	Target 1
13	B1	23	66.7677	407336	13265	Target 1
13	B1	24	67.0753	399552	13155.1	Target 1
13	B1	25	67.3828	397919	13005.1	Target 1
13	B1	26	67.6904	393511	12860	Target 1
13	B1	27	67.998	389460	12738.7	Target 1
13	B1	28	68.3056	385702	12629	Target 1
13	B1	29	68.6132	381568	12502.7	Target 1
13	B1	30	68.9207	377617	12339.1	Target 1
13	B1	31	69.2283	371529	12142.3	Target 1
13	B1	32	69.5359	369899	11939.6	Target 1
13	B1	33	69.8435	364739	11795.2	Target 1
13	B1	34	70.1511	364618	11702.4	Target 1
13	B1	35	70.4586	356235	11658.2	Target 1
13	B1	36	70.7662	353599	11671.4	Target 1
13	B1	37	71.0738	350698	11751.7	Target 1
13	B1	38	71.3814	347845	11906.4	Target 1
13	B1	39	71.689	344720	12175.7	Target 1
13	B1	40	71.9965	339110	12459.2	Target 1
13	B1	41	72.3041	335693	12691.2	Target 1
13	B1	42	72.6117	330112	12827.4	Target 1
13	B1	43	72.9193	326528	12870.3	Target 1
13	B1	44	73.2269	322797	12875.8	Target 1
13	B1	45	73.5344	318879	12939.6	Target 1
13	B1	46	73.842	313211	13171.5	Target 1
13	B1	47	74.1496	311149	13661.1	Target 1
13	B1	48	74.4572	307138	14443.2	Target 1
13	B1	49	74.7648	304348	15474.2	Target 1
13	B1	50	75.0723	297315	16635.1	Target 1
13	B1	51	75.3799	291330	17762.5	Target 1
13	B1	52	75.6875	285907	18695.5	Target 1
13	B1	53	75.9951	279610	19314.3	Target 1
13	B1	54	76.3027	273502	19553.9	Target 1
13	B1	55	76.6103	266313	19395.6	Target 1
13	B1	56	76.9178	261637	18850.5	Target 1
13	B1	57	77.2254	256546	17954.8	Target 1
13	B1	58	77.533	249321	16779.1	Target 1
13	B1	59	77.8406	244048	15442.1	Target 1
13	B1	60	78.1482	239575	14106.5	Target 1
13	B1	61	78.4557	240540	12944	Target 1
13	B1	62	78.7633	235103	12081.8	Target 1
13	B1	63	79.0709	231149	11639.5	Target 1
13	B1	64	79.3785	228738	11451.3	Target 1
13	B1	65	79.6861	225758	11371.1	Target 1
13	B1	66	79.9936	220842	11296.9	Target 1
13	B1	67	80.3012	214847	11164.6	Target 1
13	B1	68	80.6088	212494	10969.9	Target 1
13	B1	69	80.9164	210081	10758.7	Target 1
13	B1	70	81.224	207036	10592.3	Target 1
13	B1	71	81.5315	204671	10511.4	Target 1
13	B1	72	81.8391	199389	10517.1	Target 1
13	B1	73	82.1467	196692	10577.3	Target 1
13	B1	74	82.4543	193503	10645.7	Target 1
13	B1	75	82.7619	189790	10680.5	Target 1
13	B1	76	83.0695	186606	10653.9	Target 1
13	B1	77	83.377	182972	10558.3	Target 1
13	B1	78	83.6846	178445	10409.5	Target 1
13	B1	79	83.9922	175180	10246.1	Target 1
13	B1	80	84.2998	174071	10119.9	Target 1
13	B1	81	84.6074	170821	10079.5	Target 1
13	B1	82	84.9149	167827	10155.7	Target 1
13	B1	83	85.2225	162794	10358.6	Target 1
13	B1	84	85.5301	159089	10687	Target 1
13	B1	85	85.8377	155349	11142.7	Target 1
13	B1	86	86.1453	151152	11738.8	Target 1
13	B1	87	86.4528	147646	12709.7	Target 1
13	B1	88	86.7604	143889	14012	Target 1
13	B1	89	87.068	137886	15670.4	Target 1
13	B1	90	87.3756	132389	17772.8	Target 1
13	B1	91	87.6832	127168	20401.3	Target 1
13	B1	92	87.9907	121627	23592.7	Target 1
13	B1	93	88.2983	111952	27284.6	Target 1
13	B1	94	88.6059	100694	31263.3	Target 1
13	B1	95	88.9135	89444	35139.4	Target 1
13	B1	96	89.2211	77191.6	38365.4	Target 1
13	B1	97	89.5286	62999.4	40311.9	Target 1
13	B1	98	89.8362	45024.3	40405.9	Target 1
13	B1	99	90.1438	31985.8	38310.8	Target 1
13	B1	100	90.4514	24102.9	34085.9	Target 1
13	B1	101	90.759	22341.6	28234.5	Target 1
13	B1	102	91.0665	22399.7	21586.2	Target 1
13	B1	103	91.3741	20284.6	15049.7	Target 1
13	B1	104	91.6817	20191.3	9985.19	Target 1
13	B1	105	91.9893	20097.9	6622.83	Target 1
13	B1	106	92.2969	19123.4	4189.59	Target 1
13	B1	107	92.6044	19677.2	2520.7	Target 1
13	B1	108	92.912	19509	1360.72	Target 1
13	B1	109	93.2196	20309.3	427.291	Target 1
13	B1	110	93.5272	19716.3	-560.979	Target 1
13	B1	111	93.8348	19651.6	-1864.74	Target 1
13	B1	112	94.1423	20083.4	-3684.44	Target 1
13	B1	113	94.4499	17052	-6103.49	Target 1
13	B1	114	94.7575	19043.7	-9049.34	Target 1
14	B2	1	60.0009	342043	7544.35	Target 1
14	B2	2	60.3085	339459	7625.7	Target 1
14	B2	3	60.6161	335510	7698.73	Target 1
14	B2	4	60.9236	334284	7762.06	Target 1
14	B2	5	61.2312	332211	7814.63	Target 1
14	B2	6	61.5388	330576	7846.26	Target 1
14	B2	7	61.8464	328761	7837.64	Target 1
14	B2	8	62.154	323866	7775.6	Target 1
14	B2	9	62.4615	322134	7672.49	Target 1
14	B2	10	62.7691	318800	7572.38	Target 1
14	B2	11	63.0767	316833	7534.6	Target 1
14	B2	12	63.3843	315145	7601.8	Target 1
14	B2	13	63.6919	312127	7774.03	Target 1
14	B2	14	63.9995	312890	8009.6	Target 1
14	B2	15	64.307	308337	8253.44	Target 1
14	B2	16	64.6146	301737	8472.64	Target 1
14	B2	17	64.9222	301587	8716.8	Target 1
14	B2	18	65.2298	298261	8965.83	Target 1
14	B2	19	65.5374	298880	9217.52	Target 1
14	B2	20	65.8449	293047	9429.88	Target 1
14	B2	21	66.1525	291067	9534.37	Target 1
14	B2	22	66.4601	284730	9481.68	Target 1
14	B2	23	66.7677	282894	9278.68	Target 1
14	B2	24	67.0753	280425	8989.42	Target 1
14	B2	25	67.3828	277328	8703.44	Target 1
14	B2	26	67.6904	275206	8494.96	Target 1
14	B2	27	67.998	272473	8416.89	Target 1
14	B2	28	68.3056	270130	8416.17	Target 1
14	B2	29	68.6132	267331	8460.86	Target 1
14	B2	30	68.9207	264790	8521.04	Target 1
14	B2	31	69.2283	260756	8572.79	Target 1
14	B2	32	69.5359	258202	8597.14	Target 1
14	B2	33	69.8435	255593	8597.37	Target 1
14	B2	34	70.1511	254285	8580.79	Target 1
14	B2	35	70.4586	250203	8556.22	Target 1
14	B2	36	70.7662	245998	8537.4	Target 1
14	B2	37	71.0738	243699	8542.62	Target 1
14	B2	38	71.3814	243546	8583.52	Target 1
14	B2	39	71.689	240689	8650.48	Target 1
14	B2	40	71.9965	235570	8711.24	Target 1
14	B2	41	72.3041	234942	8729.77	Target 1
14	B2	42	72.6117	228390	8693.32	Target 1
14	B2	43	72.9193	228374	8627.35	Target 1
14	B2	44	73.2269	225263	8588.76	Target 1
14	B2	45	73.5344	223312	8643.1	Target 1
14	B2	46	73.842	218915	8842.16	Target 1
14	B2	47	74.1496	217194	9208.7	Target 1
14	B2	48	74.4572	214514	9730.1	Target 1
14	B2	49	74.7648	212606	10358.2	Target 1
14	B2	50	75.0723	207738	11017.1	Target 1
14	B2	51	75.3799	202942	11618.3	Target 1
14	B2	52	75.6875	199336	12077.6	Target 1
14	B2	53	75.9951	197614	12328.6	Target 1
14	B2	54	76.3027	192064	12331.7	Target 1
14	B2	55	76.6103	185766	12081.7	Target 1
14	B2	56	76.9178	183160	11611.6	Target 1
14	B2	57	77.2254	181582	10986.5	Target 1
14	B2	58	77.533	176628	10288.2	Target 1
14	B2	59	77.8406	174839	9595.42	Target 1
14	B2	60	78.1482	170583	8970.34	Target 1
14	B2	61	78.4557	169719	8462.92	Target 1
14	B2	62	78.7633	167376	8158.31	Target 1
14	B2	63	79.0709	164092	7960.22	Target 1
14	B2	64	79.3785	161968	7856.47	Target 1
14	B2	65	79.6861	160432	7821.2	Target 1
14	B2	66	79.9936	157517	7819.52	Target 1
14	B2	67	80.3012	153675	7816.07	Target 1
14	B2	68	80.6088	153036	7786.17	Target 1
14	B2	69	80.9164	148197	7724.68	Target 1
14	B2	70	81.224	146394	7647.51	Target 1
14	B2	71	81.5315	145557	7583.65	Target 1
14	B2	72	81.8391	141659	7560.73	Target 1
14	B2	73	82.1467	140718	7591.9	Target 1
14	B2	74	82.4543	137521	7670.96	Target 1
14	B2	75	82.7619	135080	7777	Target 1
14	B2	76	83.0695	132182	7884.64	Target 1
14	B2	77	83.377	130338	7972.71	Target 1
14	B2	78	83.6846	126303	8027.78	Target 1
14	B2	79	83.9922	125258	8042.95	Target 1
14	B2	80	84.2998	122098	8016.94	Target 1
14	B2	81	84.6074	118888	7956.92	Target 1
14	B2	82	84.9149	116685	7884.98	Target 1
14	B2	83	85.2225	114123	7842.13	Target 1
14	B2	84	85.5301	110494	7883.88	Target 1
14	B2	85	85.8377	109269	8066.05	Target 1
14	B2	86	86.1453	106060	8428.3	Target 1
14	B2	87	86.4528	103645	9116.13	Target 1
14	B2	88	86.7604	99408.9	10072.2	Target 1
14	B2	89	87.068	95653.6	11289.2	Target 1
14	B2	90	87.3756	92183.5	12804.8	Target 1
14	B2	91	87.6832	88011.6	14677.6	Target 1
14	B2	92	87.9907	84506.8	16950.1	Target 1
14	B2	93	88.2983	75652.5	19593.6	Target 1
14	B2	94	88.6059	68800	22459.1	Target 1
14	B2	95	88.9135	60569.1	25254.7	Target 1
14	B2	96	89.2211	50978.6	27563	Target 1
14	B2	97	89.5286	37545.7	28910.1	Target 1
14	B2	98	89.8362	25932.6	28880.4	Target 1
14	B2	99	90.1438	17881.4	27254.5	Target 1
14	B2	100	90.4514	10716.8	24113.5	Target 1
14	B2	101	90.759	10815.8	19853.7	Target 1
14	B2	102	91.0665	8112.52	15088.1	Target 1
14	B2	103	91.3741	9797.02	10470.2	Target 1
14	B2	104	91.6817	9702.06	6926.24	Target 1
14	B2	105	91.9893	8777.8	4526.88	Target 1
14	B2	106	92.2969	9059.72	2863.2	Target 1
14	B2	107	92.6044	8714.96	1781.07	Target 1
14	B2	108	92.912	8046.66	1045.41	Target 1
14	B2	109	93.2196	8659.88	403.658	Target 1
14	B2	110	93.5272	8173.44	-373.901	Target 1
14	B2	111	93.8348	7783.21	-1467.79	Target 1
14	B2	112	94.1423	8944.94	-2983.89	Target 1
14	B2	113	94.4499	9482.95	-4929.65	Target 1
14	B2	114	94.7575	8745.12	-7209.05	Target 1
15	B3	1	60.0009	370605	7141.3	Target 1
15	B3	2	60.3085	370719	7302.57	Target 1
15	B3	3	60.6161	368073	7509.06	Target 1
15	B3	4	60.9236	365694	7759.75	Target 1
15	B3	5	61.2312	363698	8036.48	Target 1
15	B3	6	61.5388	363254	8303.65	Target 1
15	B3	7	61.8464	358517	8517.91	Target 1
15	B3	8	62.154	356041	8646.76	Target 1
15	B3	9	62.4615	352994	8687.01	Target 1
15	B3	10	62.7691	349772	8671.75	Target 1
15	B3	11	63.0767	346948	8658.48	Target 1
15	B3	12	63.3843	344266	8702.17	Target 1
15	B3	13	63.6919	341133	8827.55	Target 1
15	B3	14	63.9995	342705	9018.65	Target 1
15	B3	15	64.307	335964	9257.83	Target 1
15	B3	16	64.6146	332461	9498.38	Target 1
15	B3	17	64.9222	329822	9699.8	Target 1
15	B3	18	65.2298	325847	9867.89	Target 1
15	B3	19	65.5374	326593	10009	Target 1
15	B3	20	65.8449	320348	10109.7	Target 1
15	B3	21	66.1525	318277	10139.6	Target 1
15	B3	22	66.4601	313177	10074.5	Target 1
15	B3	23	66.7677	310913	9918.67	Target 1
15	B3	24	67.0753	307303	9709.13	Target 1
15	B3	25	67.3828	304841	9498.29	Target 1
15	B3	26	67.6904	301903	9328.63	Target 1
15	B3	27	67.998	299091	9214.46	Target 1
15	B3	28	68.3056	296344	9140.84	Target 1
15	B3	29	68.6132	294557	9085.47	Target 1
15	B3	30	68.9207	289294	9026.53	Target 1
15	B3	31	69.2283	287111	8961.38	Target 1
15	B3	32	69.5359	284179	8908.69	Target 1
15	B3	33	69.8435	282314	8891.69	Target 1
15	B3	34	70.1511	280877	8925.62	Target 1
15	B3	35	70.4586	274628	9014.59	Target 1
15	B3	36	70.7662	273896	9164.24	Target 1
15	B3	37	71.0738	269683	9391.05	Target 1
15	B3	38	71.3814	269530	9654.85	Target 1
15	B3	39	71.689	265120	9917.26	Target 1
15	B3	40	71.9965	260773	10121.8	Target 1
15	B3	41	72.3041	259486	10212.1	Target 1
15	B3	42	72.6117	253300	10159.7	Target 1
15	B3	43	72.9193	251173	9984.65	Target 1
15	B3	44	73.2269	247452	9756.73	Target 1
15	B3	45	73.5344	246165	9575.3	Target 1
15	B3	46	73.842	241499	9537.45	Target 1
15	B3	47	74.1496	240872	9706.41	Target 1
15	B3	48	74.4572	237022	10092	Target 1
15	B3	49	74.7648	234961	10648.4	Target 1
15	B3	50	75.0723	230825	11287.8	Target 1
15	B3	51	75.3799	225422	11905.2	Target 1
15	B3	52	75.6875	223700	12402.6	Target 1
15	B3	53	75.9951	218018	12706.9	Target 1
15	B3	54	76.3027	214579	12778.8	Target 1
15	B3	55	76.6103	208696	12615.1	Target 1
15	B3	56	76.9178	206183	12243.8	Target 1
15	B3	57	77.2254	202460	11716.3	Target 1
15	B3	58	77.533	198774	11096	Target 1
15	B3	59	77.8406	195491	10449.6	Target 1
15	B3	60	78.1482	192047	9840.64	Target 1
15	B3	61	78.4557	191255	9324.28	Target 1
15	B3	62	78.7633	186813	8970.96	Target 1
15	B3	63	79.0709	185736	8775.74	Target 1
15	B3	64	79.3785	182331	8689.62	Target 1
15	B3	65	79.6861	180891	8675.13	Target 1
15	B3	66	79.9936	177730	8680.58	Target 1
15	B3	67	80.3012	173137	8658.38	Target 1
15	B3	68	80.6088	171502	8583.51	Target 1
15	B3	69	80.9164	167787	8462.52	Target 1
15	B3	70	81.224	166626	8327.44	Target 1
15	B3	71	81.5315	163948	8218.58	Target 1
15	B3	72	81.8391	160602	8165.71	Target 1
15	B3	73	82.1467	159173	8177.5	Target 1
15	B3	74	82.4543	157461	8242.04	Target 1
15	B3	75	82.7619	152448	8336.21	Target 1
15	B3	76	83.0695	151400	8436.81	Target 1
15	B3	77	83.377	147613	8526.93	Target 1
15	B3	78	83.6846	146250	8596.37	Target 1
15	B3	79	83.9922	143067	8639.27	Target 1
15	B3	80	84.2998	139598	8654.48	Target 1
15	B3	81	84.6074	136532	8650.36	Target 1
15	B3	82	84.9149	135271	8649.8	Target 1
15	B3	83	85.2225	131129	8689.88	Target 1
15	B3	84	85.5301	128642	8815.17	Target 1
15	B3	85	85.8377	124635	9068.98	Target 1
15	B3	86	86.1453	122478	9566.23	Target 1
15	B3	87	86.4528	119773	10309.3	Target 1
15	B3	88	86.7604	116031	11320.4	Target 1
15	B3	89	87.068	112020	12636	Target 1
15	B3	90	87.3756	106190	14301.9	Target 1
15	B3	91	87.6832	103484	16369.4	Target 1
15	B3	92	87.9907	96903.1	18871.8	Target 1
15	B3	93	88.2983	90455.7	21780.8	Target 1
15	B3	94	88.6059	81571.4	24953.1	Target 1
15	B3	95	88.9135	71623.3	28090.6	Target 1
15	B3	96	89.2211	60927.7	30743.3	Target 1
15	B3	97	89.5286	47279.1	32376.3	Target 1
15	B3	98	89.8362	31975.2	32501.9	Target 1
15	B3	99	90.1438	22789.3	30844.3	Target 1
15	B3	100	90.4514	15257.5	27470	Target 1
15	B3	101	90.759	13446.3	22813.7	Target 1
15	B3	102	91.0665	13608.5	17567.4	Target 1
15	B3	103	91.3741	13548.8	12472.3	Target 1
15	B3	104	91.6817	13152.5	8282.59	Target 1
15	B3	105	91.9893	12167.8	5518.12	Target 1
15	B3	106	92.2969	12507.6	3588.55	Target 1
15	B3	107	92.6044	11806.5	2317.78	Target 1
15	B3	108	92.912	11835.9	1448.79	Target 1
15	B3	109	93.2196	12070.7	709.481	Target 1
15	B3	110	93.5272	11915.9	-154.367	Target 1
15	B3	111	93.8348	11583	-1357.41	Target 1
15	B3	112	94.1423	10477.7	-3042.4	Target 1
15	B3	113	94.4499	12440.1	-5240.01	Target 1
15	B3	114	94.7575	12233.1	-7850.07	Target 1
16	B4	1	60.0009	391426	8064.22	Target 1
16	B4	2	60.3085	389447	8195.67	Target 1
16	B4	3	60.6161	385495	8342.82	Target 1
16	B4	4	60.9236	385157	8500.06	Target 1
16	B4	5	61.2312	381688	8653.6	Target 1
16	B4	6	61.5388	380791	8781.42	Target 1
16	B4	7	61.8464	376490	8861.98	Target 1
16	B4	8	62.154	372814	8889.38	Target 1
16	B4	9	62.4615	370389	8884.52	Target 1
16	B4	10	62.7691	367976	8892.75	Target 1
16	B4	11	63.0767	363884	8963.69	Target 1
16	B4	12	63.3843	362516	9122.34	Target 1
16	B4	13	63.6919	357817	9348.9	Target 1
16	B4	14	63.9995	360126	9585.17	Target 1
16	B4	15	64.307	353101	9790.25	Target 1
16	B4	16	64.6146	346703	9914.63	Target 1
16	B4	17	64.9222	344696	9987.35	Target 1
16	B4	18	65.2298	342298	10073.9	Target 1
16	B4	19	65.5374	342949	10216.4	Target 1
16	B4	20	65.8449	337022	10397.9	Target 1
16	B4	21	66.1525	333347	10551.4	Target 1
16	B4	22	66.4601	328358	10604.5	Target 1
16	B4	23	66.7677	326755	10525.7	Target 1
16	B4	24	67.0753	321170	10339.8	Target 1
16	B4	25	67.3828	318716	10110.9	Target 1
16	B4	26	67.6904	316557	9907.34	Target 1
16	B4	27	67.998	312201	9769.64	Target 1
16	B4	28	68.3056	311326	9697.97	Target 1
16	B4	29	68.6132	306676	9662.21	Target 1
16	B4	30	68.9207	304230	9626.17	Target 1
16	B4	31	69.2283	298675	9577.25	Target 1
16	B4	32	69.5359	298478	9518.94	Target 1
16	B4	33	69.8435	292676	9472.12	Target 1
16	B4	34	70.1511	293008	9458.1	Target 1
16	B4	35	70.4586	288142	9487.13	Target 1
16	B4	36	70.7662	285144	9557.21	Target 1
16	B4	37	71.0738	280750	9663.92	Target 1
16	B4	38	71.3814	280187	9798.86	Target 1
16	B4	39	71.689	277597	9932.11	Target 1
16	B4	40	71.9965	271770	10040.2	Target 1
16	B4	41	72.3041	268937	10103.8	Target 1
16	B4	42	72.6117	265746	10115.3	Target 1
16	B4	43	72.9193	263778	10082.7	Target 1
16	B4	44	73.2269	259316	10030.2	Target 1
16	B4	45	73.5344	255723	9998.23	Target 1
16	B4	46	73.842	252407	10039.8	Target 1
16	B4	47	74.1496	250061	10209.1	Target 1
16	B4	48	74.4572	247389	10540.3	Target 1
16	B4	49	74.7648	245617	11027.1	Target 1
16	B4	50	75.0723	239449	11616.8	Target 1
16	B4	51	75.3799	235424	12221.8	Target 1
16	B4	52	75.6875	233121	12745	Target 1
16	B4	53	75.9951	227987	13105.1	Target 1
16	B4	54	76.3027	222290	13253.4	Target 1
16	B4	55	76.6103	216896	13179	Target 1
16	B4	56	76.9178	215092	12900.7	Target 1
16	B4	57	77.2254	211124	12455.3	Target 1
16	B4	58	77.533	205953	11888.6	Target 1
16	B4	59	77.8406	201669	11256.2	Target 1
16	B4	60	78.1482	198623	10625.2	Target 1
16	B4	61	78.4557	197329	10066.8	Target 1
16	B4	62	78.7633	194159	9635.05	Target 1
16	B4	63	79.0709	191868	9378.77	Target 1
16	B4	64	79.3785	188648	9223.38	Target 1
16	B4	65	79.6861	184671	9117.25	Target 1
16	B4	66	79.9936	183265	9012.32	Target 1
16	B4	67	80.3012	178218	8885.04	Target 1
16	B4	68	80.6088	176769	8743.59	Target 1
16	B4	69	80.9164	173639	8618.16	Target 1
16	B4	70	81.224	171913	8541.52	Target 1
16	B4	71	81.5315	168796	8530.57	Target 1
16	B4	72	81.8391	165856	8577.21	Target 1
16	B4	73	82.1467	163607	8651.42	Target 1
16	B4	74	82.4543	160956	8714.28	Target 1
16	B4	75	82.7619	156748	8735.33	Target 1
16	B4	76	83.0695	154206	8705.91	Target 1
16	B4	77	83.377	151653	8642.73	Target 1
16	B4	78	83.6846	149381	8578.52	Target 1
16	B4	79	83.9922	146571	8544.89	Target 1
16	B4	80	84.2998	144471	8556.68	Target 1
16	B4	81	84.6074	141139	8607.75	Target 1
16	B4	82	84.9149	139135	8681.5	Target 1
16	B4	83	85.2225	134368	8770.15	Target 1
16	B4	84	85.5301	131061	8890.86	Target 1
16	B4	85	85.8377	128383	9088.59	Target 1
16	B4	86	86.1453	126131	9422.55	Target 1
16	B4	87	86.4528	122957	9990.37	Target 1
16	B4	88	86.7604	120462	10839.2	Target 1
16	B4	89	87.068	114409	11965.5	Target 1
16	B4	90	87.3756	109962	13401.8	Target 1
16	B4	91	87.6832	106122	15206.2	Target 1
16	B4	92	87.9907	102656	17449.1	Target 1
16	B4	93	88.2983	94617.9	20161.3	Target 1
16	B4	94	88.6059	86716.9	23262	Target 1
16	B4	95	88.9135	76819.5	26500.4	Target 1
16	B4	96	89.2211	66587.5	29444.8	Target 1
16	B4	97	89.5286	52618.6	31541.5	Target 1
16	B4	98	89.8362	36420.3	32244	Target 1
16	B4	99	90.1438	23940.6	31185.8	Target 1
16	B4	100	90.4514	17631.3	28329.6	Target 1
16	B4	101	90.759	14820.1	24020.7	Target 1
16	B4	102	91.0665	12552.7	18901.9	Target 1
16	B4	103	91.3741	12849.3	13719.9	Target 1
16	B4	104	91.6817	13787.7	9171.45	Target 1
16	B4	105	91.9893	12751.8	5951.69	Target 1
16	B4	106	92.2969	12918.2	3635.47	Target 1
16	B4	107	92.6044	12429.3	2088.31	Target 1
16	B4	108	92.912	12656.8	1056.72	Target 1
16	B4	109	93.2196	12666.4	243.441	Target 1
16	B4	110	93.5272	13204.3	-645.633	Target 1
16	B4	111	93.8348	12388.6	-1869.17	Target 1
16	B4	112	94.1423	12047.3	-3611.19	Target 1
16	B4	113	94.4499	12232.6	-5933.92	Target 1
16	B4	114	94.7575	11614.4	-8750.43	Target 1
17	B5	1	60.0009	387806	7644.24	Target 1
17	B5	2	60.3085	386776	7838.42	Target 1
17	B5	3	60.6161	383153	8059.96	Target 1
17	B5	4	60.9236	381915	8295.69	Target 1
17	B5	5	61.2312	379679	8521.89	Target 1
17	B5	6	61.5388	377675	8708	Target 1
17	B5	7	61.8464	373605	8827.78	Target 1
17	B5	8	62.154	370160	8873.72	Target 1
17	B5	9	62.4615	368057	8868.32	Target 1
17	B5	10	62.7691	365257	8861.82	Target 1
17	B5	11	63.0767	360584	8913.44	Target 1
17	B5	12	63.3843	359595	9061.43	Target 1
17	B5	13	63.6919	355796	9298.96	Target 1
17	B5	14	63.9995	357759	9574.81	Target 1
17	B5	15	64.307	349738	9823.28	Target 1
17	B5	16	64.6146	344714	10046.6	Target 1
17	B5	17	64.9222	342592	10197.2	Target 1
17	B5	18	65.2298	339817	10318.3	Target 1
17	B5	19	65.5374	339670	10450.5	Target 1
17	B5	20	65.8449	332998	10595.9	Target 1
17	B5	21	66.1525	330253	10718.9	Target 1
17	B5	22	66.4601	326500	10773.1	Target 1
17	B5	23	66.7677	322977	10731	Target 1
17	B5	24	67.0753	319053	10594.4	Target 1
17	B5	25	67.3828	316320	10389	Target 1
17	B5	26	67.6904	312147	10150.5	Target 1
17	B5	27	67.998	309483	9912.53	Target 1
17	B5	28	68.3056	306446	9729.47	Target 1
17	B5	29	68.6132	303661	9599.91	Target 1
17	B5	30	68.9207	300452	9522.2	Target 1
17	B5	31	69.2283	296482	9505.26	Target 1
17	B5	32	69.5359	294839	9548.43	Target 1
17	B5	33	69.8435	290924	9635.91	Target 1
17	B5	34	70.1511	290669	9738.85	Target 1
17	B5	35	70.4586	283084	9828.4	Target 1
17	B5	36	70.7662	280799	9904.36	Target 1
17	B5	37	71.0738	277485	9956.91	Target 1
17	B5	38	71.3814	276879	10002.1	Target 1
17	B5	39	71.689	272762	10046.7	Target 1
17	B5	40	71.9965	268468	10075.8	Target 1
17	B5	41	72.3041	265761	10064.6	Target 1
17	B5	42	72.6117	261411	10002.3	Target 1
17	B5	43	72.9193	259190	9909.96	Target 1
17	B5	44	73.2269	255699	9843	Target 1
17	B5	45	73.5344	252945	9879.03	Target 1
17	B5	46	73.842	248695	10095.9	Target 1
17	B5	47	74.1496	247497	10544.8	Target 1
17	B5	48	74.4572	243869	11225.9	Target 1
17	B5	49	74.7648	241619	12076.5	Target 1
17	B5	50	75.0723	235891	12982.5	Target 1
17	B5	51	75.3799	231014	13812.2	Target 1
17	B5	52	75.6875	226266	14456.3	Target 1
17	B5	53	75.9951	221613	14853.7	Target 1
17	B5	54	76.3027	216858	14990.7	Target 1
17	B5	55	76.6103	211387	14881	Target 1
17	B5	56	76.9178	208817	14543.4	Target 1
17	B5	57	77.2254	202289	13995	Target 1
17	B5	58	77.533	198720	13263.4	Target 1
17	B5	59	77.8406	193363	12405	Target 1
17	B5	60	78.1482	189834	11508.1	Target 1
17	B5	61	78.4557	189814	10673.1	Target 1
17	B5	62	78.7633	185500	9977.53	Target 1
17	B5	63	79.0709	183341	9527.67	Target 1
17	B5	64	79.3785	179679	9222.86	Target 1
17	B5	65	79.6861	176387	8996.65	Target 1
17	B5	66	79.9936	175049	8812.46	Target 1
17	B5	67	80.3012	170511	8649.83	Target 1
17	B5	68	80.6088	169328	8505.6	Target 1
17	B5	69	80.9164	165792	8387.54	Target 1
17	B5	70	81.224	163619	8307.64	Target 1
17	B5	71	81.5315	160923	8278.39	Target 1
17	B5	72	81.8391	157945	8310.24	Target 1
17	B5	73	82.1467	155715	8407.24	Target 1
17	B5	74	82.4543	154468	8561.75	Target 1
17	B5	75	82.7619	150138	8751.95	Target 1
17	B5	76	83.0695	147446	8945.72	Target 1
17	B5	77	83.377	143808	9110.24	Target 1
17	B5	78	83.6846	141945	9222.83	Target 1
17	B5	79	83.9922	138372	9278.07	Target 1
17	B5	80	84.2998	134350	9289.74	Target 1
17	B5	81	84.6074	132330	9287.73	Target 1
17	B5	82	84.9149	130229	9311.01	Target 1
17	B5	83	85.2225	125674	9398.18	Target 1
17	B5	84	85.5301	122767	9579.24	Target 1
17	B5	85	85.8377	118694	9881.97	Target 1
17	B5	86	86.1453	115361	10407.2	Target 1
17	B5	87	86.4528	111985	11110.3	Target 1
17	B5	88	86.7604	109205	12023.7	Target 1
17	B5	89	87.068	104432	13190.3	Target 1
17	B5	90	87.3756	99260.1	14655.2	Target 1
17	B5	91	87.6832	94997.6	16451.7	Target 1
17	B5	92	87.9907	89443.8	18585.3	Target 1
17	B5	93	88.2983	82085.7	21013.5	Target 1
17	B5	94	88.6059	74380.1	23618.8	Target 1
17	B5	95	88.9135	64948.2	26183.3	Target 1
17	B5	96	89.2211	56911	28376.1	Target 1
17	B5	97	89.5286	44869.6	29779.6	Target 1
17	B5	98	89.8362	31596.8	29970.4	Target 1
17	B5	99	90.1438	20450.7	28652.9	Target 1
17	B5	100	90.4514	13861.1	25793	Target 1
17	B5	101	90.759	12251.4	21681.9	Target 1
17	B5	102	91.0665	11342.6	16877.8	Target 1
17	B5	103	91.3741	10009.7	12039.2	Target 1
17	B5	104	91.6817	10886.7	8153.35	Target 1
17	B5	105	91.9893	9884.71	5400.02	Target 1
17	B5	106	92.2969	10074.7	3398.23	Target 1
17	B5	107	92.6044	10157.2	2046.55	Target 1
17	B5	108	92.912	10160.2	1147.39	Target 1
17	B5	109	93.2196	10706.2	459.044	Target 1
17	B5	110	93.5272	10139.7	-272.132	Target 1
17	B5	111	93.8348	9403.2	-1281.68	Target 1
17	B5	112	94.1423	8865.52	-2742.44	Target 1
17	B5	113	94.4499	9141.36	-4713.6	Target 1
17	B5	114	94.7575	9813.39	-7115.02	Target 1
18	B6	1	60.0009	350896	7045.81	Target 1
18	B6	2	60.3085	349487	7118.34	Target 1
18	B6	3	60.6161	346014	7218.81	Target 1
18	B6	4	60.9236	344751	7382.12	Target 1
18	B6	5	61.2312	342901	7625.48	Target 1
18	B6	6	61.5388	342421	7925.2	Target 1
18	B6	7	61.8464	339979	8217.27	Target 1
18	B6	8	62.154	336601	8427.53	Target 1
18	B6	9	62.4615	332685	8516.66	Target 1
18	B6	10	62.7691	329443	8507.04	Target 1
18	B6	11	63.0767	325495	8469.84	Target 1
18	B6	12	63.3843	326012	8480.1	Target 1
18	B6	13	63.6919	321951	8572.76	Target 1
18	B6	14	63.9995	323210	8731.8	Target 1
18	B6	15	64.307	315496	8917.44	Target 1
18	B6	16	64.6146	312900	9104.45	Target 1
18	B6	17	64.9222	310657	9313.6	Target 1
18	B6	18	65.2298	307753	9543.04	Target 1
18	B6	19	65.5374	308567	9786.47	Target 1
18	B6	20	65.8449	302238	10004.3	Target 1
18	B6	21	66.1525	298528	10144.1	Target 1
18	B6	22	66.4601	294393	10173	Target 1
18	B6	23	66.7677	293038	10095.4	Target 1
18	B6	24	67.0753	289007	9943.68	Target 1
18	B6	25	67.3828	286297	9757.63	Target 1
18	B6	26	67.6904	283192	9567.25	Target 1
18	B6	27	67.998	279910	9389.78	Target 1
18	B6	28	68.3056	277286	9234.3	Target 1
18	B6	29	68.6132	274647	9107.67	Target 1
18	B6	30	68.9207	272450	9023.51	Target 1
18	B6	31	69.2283	268330	8976.58	Target 1
18	B6	32	69.5359	266519	8966.75	Target 1
18	B6	33	69.8435	262428	8987.13	Target 1
18	B6	34	70.1511	263023	9024.5	Target 1
18	B6	35	70.4586	257258	9065.99	Target 1
18	B6	36	70.7662	253248	9108.38	Target 1
18	B6	37	71.0738	251714	9163.41	Target 1
18	B6	38	71.3814	250994	9240.71	Target 1
18	B6	39	71.689	247174	9343.56	Target 1
18	B6	40	71.9965	242872	9457.9	Target 1
18	B6	41	72.3041	240780	9556.35	Target 1
18	B6	42	72.6117	237442	9609.11	Target 1
18	B6	43	72.9193	235120	9595.82	Target 1
18	B6	44	73.2269	231545	9515.74	Target 1
18	B6	45	73.5344	227757	9396.47	Target 1
18	B6	46	73.842	224267	9295.67	Target 1
18	B6	47	74.1496	223308	9288.16	Target 1
18	B6	48	74.4572	220306	9437.75	Target 1
18	B6	49	74.7648	218521	9765.09	Target 1
18	B6	50	75.0723	214966	10231.3	Target 1
18	B6	51	75.3799	211187	10746.7	Target 1
18	B6	52	75.6875	207576	11201.5	Target 1
18	B6	53	75.9951	204046	11502.8	Target 1
18	B6	54	76.3027	199219	11600.9	Target 1
18	B6	55	76.6103	194817	11495.2	Target 1
18	B6	56	76.9178	193302	11221.3	Target 1
18	B6	57	77.2254	189480	10830.4	Target 1
18	B6	58	77.533	185813	10375.4	Target 1
18	B6	59	77.8406	182600	9906.52	Target 1
18	B6	60	78.1482	178725	9471.98	Target 1
18	B6	61	78.4557	178509	9112.49	Target 1
18	B6	62	78.7633	175518	8869.56	Target 1
18	B6	63	79.0709	173718	8705.63	Target 1
18	B6	64	79.3785	168982	8588.39	Target 1
18	B6	65	79.6861	166332	8482.22	Target 1
18	B6	66	79.9936	165440	8366.62	Target 1
18	B6	67	80.3012	161499	8243.59	Target 1
18	B6	68	80.6088	159821	8131.17	Target 1
18	B6	69	80.9164	156242	8050.36	Target 1
18	B6	70	81.224	155493	8014.85	Target 1
18	B6	71	81.5315	152537	8028.04	Target 1
18	B6	72	81.8391	148925	8086.55	Target 1
18	B6	73	82.1467	146640	8184.13	Target 1
18	B6	74	82.4543	145910	8312.69	Target 1
18	B6	75	82.7619	142080	8459.71	Target 1
18	B6	76	83.0695	138984	8606.23	Target 1
18	B6	77	83.377	136887	8730	Target 1
18	B6	78	83.6846	133748	8813.37	Target 1
18	B6	79	83.9922	130609	8852.42	Target 1
18	B6	80	84.2998	127507	8861.45	Target 1
18	B6	81	84.6074	126518	8871.92	Target 1
18	B6	82	84.9149	122660	8926.21	Target 1
18	B6	83	85.2225	119221	9069.54	Target 1
18	B6	84	85.5301	116812	9363.96	Target 1
18	B6	85	85.8377	112976	9833.96	Target 1
18	B6	86	86.1453	109709	10494.7	Target 1
18	B6	87	86.4528	106581	11355.4	Target 1
18	B6	88	86.7604	102630	12424.6	Target 1
18	B6	89	87.068	98680	13718.5	Target 1
18	B6	90	87.3756	92596.1	15263.5	Target 1
18	B6	91	87.6832	88363.6	17088.7	Target 1
18	B6	92	87.9907	83333.8	19205	Target 1
18	B6	93	88.2983	74949.4	21570.6	Target 1
18	B6	94	88.6059	67628.6	24052.5	Target 1
18	B6	95	88.9135	57957.1	26398.2	Target 1
18	B6	96	89.2211	48679	28240.5	Target 1
18	B6	97	89.5286	36007.6	29155	Target 1
18	B6	98	89.8362	23186.7	28769.4	Target 1
18	B6	99	90.1438	14874.6	26898.5	Target 1
18	B6	100	90.4514	9893.5	23643.9	Target 1
18	B6	101	90.759	8618.29	19403.8	Target 1
18	B6	102	91.0665	7438.26	14771.3	Target 1
18	B6	103	91.3741	7324.97	10359.6	Target 1
18	B6	104	91.6817	8869.51	6840.43	Target 1
18	B6	105	91.9893	7639.67	4253.12	Target 1
18	B6	106	92.2969	7088.28	2467.6	Target 1
18	B6	107	92.6044	6632.66	1305.17	Target 1
18	B6	108	92.912	7190.45	519.168	Target 1
18	B6	109	93.2196	7475.15	-141.564	Target 1
18	B6	110	93.5272	7602.54	-904.172	Target 1
18	B6	111	93.8348	6364.65	-1959.98	Target 1
18	B6	112	94.1423	8162.97	-3443.94	Target 1
18	B6	113	94.4499	6147.52	-5400.22	Target 1
18	B6	114	94.7575	6275.77	-7757.8	Target 1
19	B7	1	60.0009	351859	7287.39	Target 1
19	B7	2	60.3085	348742	7415.28	Target 1
19	B7	3	60.6161	346444	7549.05	Target 1
19	B7	4	60.9236	344873	7691.64	Target 1
19	B7	5	61.2312	342635	7841.53	Target 1
19	B7	6	61.5388	341270	7986.03	Target 1
19	B7	7	61.8464	338121	8103.87	Target 1
19	B7	8	62.154	334736	8178.05	Target 1
19	B7	9	62.4615	332087	8211.52	Target 1
19	B7	10	62.7691	329807	8232	Target 1
19	B7	11	63.0767	326500	8279.94	Target 1
19	B7	12	63.3843	323781	8383.4	Target 1
19	B7	13	63.6919	321157	8536.97	Target 1
19	B7	14	63.9995	322831	8702.27	Target 1
19	B7	15	64.307	314749	8834.41	Target 1
19	B7	16	64.6146	312018	8915.1	Target 1
19	B7	17	64.9222	308487	8976.19	Target 1
19	B7	18	65.2298	306806	9058.42	Target 1
19	B7	19	65.5374	307916	9192.93	Target 1
19	B7	20	65.8449	300084	9365.58	Target 1
19	B7	21	66.1525	299431	9521.51	Target 1
19	B7	22	66.4601	294863	9602.56	Target 1
19	B7	23	66.7677	292052	9582.19	Target 1
19	B7	24	67.0753	288685	9476.36	Target 1
19	B7	25	67.3828	285454	9327.57	Target 1
19	B7	26	67.6904	283579	9176.37	Target 1
19	B7	27	67.998	280438	9040.48	Target 1
19	B7	28	68.3056	277273	8916.43	Target 1
19	B7	29	68.6132	275096	8811.04	Target 1
19	B7	30	68.9207	271565	8702.82	Target 1
19	B7	31	69.2283	267599	8614.15	Target 1
19	B7	32	69.5359	266028	8577.52	Target 1
19	B7	33	69.8435	263819	8612.11	Target 1
19	B7	34	70.1511	263448	8707.48	Target 1
19	B7	35	70.4586	257415	8829.04	Target 1
19	B7	36	70.7662	253766	8945.69	Target 1
19	B7	37	71.0738	251033	9061.18	Target 1
19	B7	38	71.3814	250383	9159.73	Target 1
19	B7	39	71.689	247366	9255.9	Target 1
19	B7	40	71.9965	243833	9346.97	Target 1
19	B7	41	72.3041	240369	9414.19	Target 1
19	B7	42	72.6117	236812	9444.19	Target 1
19	B7	43	72.9193	234158	9450.76	Target 1
19	B7	44	73.2269	231550	9480.95	Target 1
19	B7	45	73.5344	229162	9604.05	Target 1
19	B7	46	73.842	224823	9893.2	Target 1
19	B7	47	74.1496	222267	10405.7	Target 1
19	B7	48	74.4572	220509	11165	Target 1
19	B7	49	74.7648	217289	12145.4	Target 1
19	B7	50	75.0723	212276	13267.5	Target 1
19	B7	51	75.3799	208590	14409.9	Target 1
19	B7	52	75.6875	203034	15433.8	Target 1
19	B7	53	75.9951	199163	16212.6	Target 1
19	B7	54	76.3027	192538	16655	Target 1
19	B7	55	76.6103	186664	16714.4	Target 1
19	B7	56	76.9178	183558	16389.6	Target 1
19	B7	57	77.2254	176998	15719.5	Target 1
19	B7	58	77.533	174153	14779.3	Target 1
19	B7	59	77.8406	167300	13677.1	Target 1
19	B7	60	78.1482	164797	12541.1	Target 1
19	B7	61	78.4557	163823	11493	Target 1
19	B7	62	78.7633	160039	10612.2	Target 1
19	B7	63	79.0709	157950	9913.12	Target 1
19	B7	64	79.3785	154109	9352.49	Target 1
19	B7	65	79.6861	150969	8877.52	Target 1
19	B7	66	79.9936	147852	8510.02	Target 1
19	B7	67	80.3012	146085	8157.63	Target 1
19	B7	68	80.6088	143658	7845.45	Target 1
19	B7	69	80.9164	141500	7608.97	Target 1
19	B7	70	81.224	138724	7474.02	Target 1
19	B7	71	81.5315	137672	7445.07	Target 1
19	B7	72	81.8391	133979	7503.71	Target 1
19	B7	73	82.1467	132107	7614.35	Target 1
19	B7	74	82.4543	131017	7734.36	Target 1
19	B7	75	82.7619	125821	7826.93	Target 1
19	B7	76	83.0695	124297	7873.24	Target 1
19	B7	77	83.377	121189	7877.77	Target 1
19	B7	78	83.6846	119714	7863.08	Target 1
19	B7	79	83.9922	117372	7856.12	Target 1
19	B7	80	84.2998	114072	7875.11	Target 1
19	B7	81	84.6074	112467	7925.12	Target 1
19	B7	82	84.9149	109147	8003.87	Target 1
19	B7	83	85.2225	106397	8111.78	Target 1
19	B7	84	85.5301	103032	8259.09	Target 1
19	B7	85	85.8377	100161	8467.28	Target 1
19	B7	86	86.1453	97092	8767.29	Target 1
19	B7	87	86.4528	94872	9267.6	Target 1
19	B7	88	86.7604	91856.1	10029.9	Target 1
19	B7	89	87.068	88474.4	11071.6	Target 1
19	B7	90	87.3756	83877.2	12450.1	Target 1
19	B7	91	87.6832	80505.5	14206.9	Target 1
19	B7	92	87.9907	76771.4	16345.5	Target 1
19	B7	93	88.2983	68949.8	18802.4	Target 1
19	B7	94	88.6059	62821.4	21419.6	Target 1
19	B7	95	88.9135	54390.8	23927.7	Target 1
19	B7	96	89.2211	46202	25956	Target 1
19	B7	97	89.5286	36908.8	27079.7	Target 1
19	B7	98	89.8362	24144.4	26916.1	Target 1
19	B7	99	90.1438	16170.3	25251.4	Target 1
19	B7	100	90.4514	11983.4	22151.6	Target 1
19	B7	101	90.759	10063.4	17992.9	Target 1
19	B7	102	91.0665	10364.7	13374.7	Target 1
19	B7	103	91.3741	10475	8940.94	Target 1
19	B7	104	91.6817	10180.3	5966.62	Target 1
19	B7	105	91.9893	10746.9	3720.16	Target 1
19	B7	106	92.2969	8813.6	2172.48	Target 1
19	B7	107	92.6044	8957.46	1151.58	Target 1
19	B7	108	92.912	9230.17	427.615	Target 1
19	B7	109	93.2196	9516.58	-222.928	Target 1
19	B7	110	93.5272	9384.46	-990.014	Target 1
19	B7	111	93.8348	9453.7	-2023.24	Target 1
19	B7	112	94.1423	9974.36	-3420.56	Target 1
19	B7	113	94.4499	9258.61	-5205.46	Target 1
19	B7	114	94.7575	9823.35	-7310.41	Target 1
20	B8	1	60.0009	265186	4973	Target 1
20	B8	2	60.3085	263475	5077.56	Target 1
20	B8	3	60.6161	261709	5195.69	Target 1
20	B8	4	60.9236	260870	5333.6	Target 1
20	B8	5	61.2312	259778	5489.44	Target 1
20	B8	6	61.5388	257439	5647.68	Target 1
20	B8	7	61.8464	257093	5782.15	Target 1
20	B8	8	62.154	254447	5870.58	Target 1
20	B8	9	62.4615	251024	5911.31	Target 1
20	B8	10	62.7691	250342	5929.98	Target 1
20	B8	11	63.0767	247517	5968.34	Target 1
20	B8	12	63.3843	246040	6059.31	Target 1
20	B8	13	63.6919	245253	6205.49	Target 1
20	B8	14	63.9995	244533	6377.93	Target 1
20	B8	15	64.307	239888	6537.42	Target 1
20	B8	16	64.6146	237598	6662.86	Target 1
20	B8	17	64.9222	235333	6802.49	Target 1
20	B8	18	65.2298	232901	6954.2	Target 1
20	B8	19	65.5374	234131	7138.33	Target 1
20	B8	20	65.8449	229449	7340.09	Target 1
20	B8	21	66.1525	227511	7508.17	Target 1
20	B8	22	66.4601	224349	7585.87	Target 1
20	B8	23	66.7677	222189	7544.59	Target 1
20	B8	24	67.0753	218913	7396.64	Target 1
20	B8	25	67.3828	217846	7185.31	Target 1
20	B8	26	67.6904	215325	6961.92	Target 1
20	B8	27	67.998	212199	6765.33	Target 1
20	B8	28	68.3056	211827	6631.74	Target 1
20	B8	29	68.6132	208957	6551.32	Target 1
20	B8	30	68.9207	207635	6487.71	Target 1
20	B8	31	69.2283	204088	6435.57	Target 1
20	B8	32	69.5359	202523	6399.41	Target 1
20	B8	33	69.8435	200284	6391.63	Target 1
20	B8	34	70.1511	200561	6425.57	Target 1
20	B8	35	70.4586	196264	6509.13	Target 1
20	B8	36	70.7662	194605	6641.32	Target 1
20	B8	37	71.0738	191320	6868.36	Target 1
20	B8	38	71.3814	192512	7126.51	Target 1
20	B8	39	71.689	189753	7346	Target 1
20	B8	40	71.9965	184594	7473.58	Target 1
20	B8	41	72.3041	182487	7482.44	Target 1
20	B8	42	72.6117	180529	7390.14	Target 1
20	B8	43	72.9193	178925	7255.9	Target 1
20	B8	44	73.2269	176948	7161.09	Target 1
20	B8	45	73.5344	174567	7188.72	Target 1
20	B8	46	73.842	170614	7410.34	Target 1
20	B8	47	74.1496	171165	7877.09	Target 1
20	B8	48	74.4572	168277	8606.61	Target 1
20	B8	49	74.7648	166400	9569.58	Target 1
20	B8	50	75.0723	162495	10685.4	Target 1
20	B8	51	75.3799	158780	11834.4	Target 1
20	B8	52	75.6875	155582	12881	Target 1
20	B8	53	75.9951	151329	13699.8	Target 1
20	B8	54	76.3027	147090	14195.5	Target 1
20	B8	55	76.6103	140840	14315.8	Target 1
20	B8	56	76.9178	137837	14054.6	Target 1
20	B8	57	77.2254	134809	13450.1	Target 1
20	B8	58	77.533	129749	12577.6	Target 1
20	B8	59	77.8406	126094	11540.4	Target 1
20	B8	60	78.1482	123453	10455.9	Target 1
20	B8	61	78.4557	122473	9435.03	Target 1
20	B8	62	78.7633	119766	8556.49	Target 1
20	B8	63	79.0709	117618	7849.17	Target 1
20	B8	64	79.3785	115234	7292.22	Target 1
20	B8	65	79.6861	113630	6835.36	Target 1
20	B8	66	79.9936	110754	6505.23	Target 1
20	B8	67	80.3012	108705	6241.78	Target 1
20	B8	68	80.6088	107617	6003.56	Target 1
20	B8	69	80.9164	104704	5814.16	Target 1
20	B8	70	81.224	104659	5699.33	Target 1
20	B8	71	81.5315	102975	5672.17	Target 1
20	B8	72	81.8391	100295	5725.13	Target 1
20	B8	73	82.1467	98381.8	5831.47	Target 1
20	B8	74	82.4543	98260.6	5954.29	Target 1
20	B8	75	82.7619	94376.1	6058.76	Target 1
20	B8	76	83.0695	92554.9	6122.46	Target 1
20	B8	77	83.377	90442.3	6140.15	Target 1
20	B8	78	83.6846	89367	6121.67	Target 1
20	B8	79	83.9922	87318.3	6085.04	Target 1
20	B8	80	84.2998	85128.2	6049.3	Target 1
20	B8	81	84.6074	82301.5	6030.92	Target 1
20	B8	82	84.9149	83132.8	6043.9	Target 1
20	B8	83	85.2225	78522.6	6101.64	Target 1
20	B8	84	85.5301	77192	6218.29	Target 1
20	B8	85	85.8377	74380.8	6409	Target 1
20	B8	86	86.1453	72576.2	6694.65	Target 1
20	B8	87	86.4528	71508.9	7251.02	Target 1
20	B8	88	86.7604	67677.3	7983.31	Target 1
20	B8	89	87.068	65496.2	8921.1	Target 1
20	B8	90	87.3756	61258.3	10102.1	Target 1
20	B8	91	87.6832	59758.1	11561.8	Target 1
20	B8	92	87.9907	56535.3	13305.5	Target 1
20	B8	93	88.2983	50595.9	15268.6	Target 1
20	B8	94	88.6059	44676.1	17287.2	Target 1
20	B8	95	88.9135	38335.9	19098.5	Target 1
20	B8	96	89.2211	32371.5	20377.4	Target 1
20	B8	97	89.5286	24739	20804.9	Target 1
20	B8	98	89.8362	16195	20154	Target 1
20	B8	99	90.1438	11885.3	18371.8	Target 1
20	B8	100	90.4514	9066.28	15624.8	Target 1
20	B8	101	90.759	9120.98	12275.2	Target 1
20	B8	102	91.0665	8291	8784.09	Target 1
20	B8	103	91.3741	8411.75	5914.29	Target 1
20	B8	104	91.6817	8285.63	4080.46	Target 1
20	B8	105	91.9893	7931.72	2700.79	Target 1
20	B8	106	92.2969	6877.93	1733.86	Target 1
20	B8	107	92.6044	7949.73	1081.58	Target 1
20	B8	108	92.912	8601.72	629.693	Target 1
20	B8	109	93.2196	8683.39	263.206	Target 1
20	B8	110	93.5272	7834.34	-135.099	Target 1
20	B8	111	93.8348	7751.18	-681.146	Target 1
20	B8	112	94.1423	8029.34	-1467.3	Target 1
20	B8	113	94.4499	7741.33	-2529.28	Target 1
20	B8	114	94.7575	7859.76	-3826.47	Target 1
22	B10	1	60.0009	408895	7844.66	Target 1
22	B10	2	60.3085	406915	8042.28	Target 1
22	B10	3	60.6161	403909	8254.97	Target 1
22	B10	4	60.9236	402073	8482.76	Target 1
22	B10	5	61.2312	400168	8720.22	Target 1
22	B10	6	61.5388	397419	8953.08	Target 1
22	B10	7	61.8464	394398	9159.91	Target 1
22	B10	8	62.154	390647	9322.05	Target 1
22	B10	9	62.4615	388350	9437.1	Target 1
22	B10	10	62.7691	384866	9527.37	Target 1
22	B10	11	63.0767	380656	9632.78	Target 1
22	B10	12	63.3843	377780	9788.43	Target 1
22	B10	13	63.6919	374063	9999.4	Target 1
22	B10	14	63.9995	376930	10232.9	Target 1
22	B10	15	64.307	367819	10481.5	Target 1
22	B10	16	64.6146	362579	10673.7	Target 1
22	B10	17	64.9222	360957	10802	Target 1
22	B10	18	65.2298	356326	10913.5	Target 1
22	B10	19	65.5374	357712	11047.4	Target 1
22	B10	20	65.8449	350201	11201.7	Target 1
22	B10	21	66.1525	347791	11335	Target 1
22	B10	22	66.4601	341795	11396.5	Target 1
22	B10	23	66.7677	340229	11357.9	Target 1
22	B10	24	67.0753	335717	11225.4	Target 1
22	B10	25	67.3828	331698	11030.9	Target 1
22	B10	26	67.6904	327723	10813.9	Target 1
22	B10	27	67.998	325709	10607	Target 1
22	B10	28	68.3056	322109	10428.8	Target 1
22	B10	29	68.6132	317970	10289	Target 1
22	B10	30	68.9207	315495	10210.5	Target 1
22	B10	31	69.2283	311267	10167.7	Target 1
22	B10	32	69.5359	308604	10162.8	Target 1
22	B10	33	69.8435	304018	10189.1	Target 1
22	B10	34	70.1511	305275	10229.9	Target 1
22	B10	35	70.4586	297186	10267.3	Target 1
22	B10	36	70.7662	293023	10299.3	Target 1
22	B10	37	71.0738	291593	10354.8	Target 1
22	B10	38	71.3814	289114	10460.5	Target 1
22	B10	39	71.689	286498	10632.3	Target 1
22	B10	40	71.9965	281734	10846.1	Target 1
22	B10	41	72.3041	278512	11044.4	Target 1
22	B10	42	72.6117	273912	11167.8	Target 1
22	B10	43	72.9193	270967	11193.3	Target 1
22	B10	44	73.2269	266206	11157.4	Target 1
22	B10	45	73.5344	262518	11154.4	Target 1
22	B10	46	73.842	260007	11308.8	Target 1
22	B10	47	74.1496	256965	11730.4	Target 1
22	B10	48	74.4572	253673	12470.3	Target 1
22	B10	49	74.7648	251139	13493.6	Target 1
22	B10	50	75.0723	244954	14684.2	Target 1
22	B10	51	75.3799	240412	15877.7	Target 1
22	B10	52	75.6875	234054	16908.1	Target 1
22	B10	53	75.9951	228855	17647.1	Target 1
22	B10	54	76.3027	222511	18021.2	Target 1
22	B10	55	76.6103	216208	18007.7	Target 1
22	B10	56	76.9178	212004	17620.7	Target 1
22	B10	57	77.2254	205532	16901.3	Target 1
22	B10	58	77.533	200441	15917.9	Target 1
22	B10	59	77.8406	195211	14769	Target 1
22	B10	60	78.1482	190489	13575.4	Target 1
22	B10	61	78.4557	190500	12455.1	Target 1
22	B10	62	78.7633	185863	11492.2	Target 1
22	B10	63	79.0709	182761	10718.5	Target 1
22	B10	64	79.3785	178591	10159.3	Target 1
22	B10	65	79.6861	175475	9801.72	Target 1
22	B10	66	79.9936	174059	9520.13	Target 1
22	B10	67	80.3012	170763	9293.01	Target 1
22	B10	68	80.6088	167136	9108.93	Target 1
22	B10	69	80.9164	162974	8966.55	Target 1
22	B10	70	81.224	162405	8872.74	Target 1
22	B10	71	81.5315	159141	8836.69	Target 1
22	B10	72	81.8391	156244	8860.54	Target 1
22	B10	73	82.1467	152943	8932.05	Target 1
22	B10	74	82.4543	151311	9024.92	Target 1
22	B10	75	82.7619	146850	9107.64	Target 1
22	B10	76	83.0695	144334	9155.06	Target 1
22	B10	77	83.377	140579	9157.22	Target 1
22	B10	78	83.6846	139341	9120.87	Target 1
22	B10	79	83.9922	134088	9064.79	Target 1
22	B10	80	84.2998	133124	9011.86	Target 1
22	B10	81	84.6074	129925	8982.49	Target 1
22	B10	82	84.9149	127029	8993.03	Target 1
22	B10	83	85.2225	123730	9059.37	Target 1
22	B10	84	85.5301	119534	9203.05	Target 1
22	B10	85	85.8377	115872	9454.36	Target 1
22	B10	86	86.1453	114638	9849.79	Target 1
22	B10	87	86.4528	110794	10464	Target 1
22	B10	88	86.7604	106538	11486.3	Target 1
22	B10	89	87.068	102354	12832.3	Target 1
22	B10	90	87.3756	97374.9	14557.6	Target 1
22	B10	91	87.6832	93857.1	16720.7	Target 1
22	B10	92	87.9907	88200	19351.4	Target 1
22	B10	93	88.2983	79660.8	22397.4	Target 1
22	B10	94	88.6059	71000.4	25669.3	Target 1
22	B10	95	88.9135	62023.1	28808.6	Target 1
22	B10	96	89.2211	50324.1	31305.2	Target 1
22	B10	97	89.5286	36002.2	32584.1	Target 1
22	B10	98	89.8362	22161.9	32160.2	Target 1
22	B10	99	90.1438	11841.4	29819.6	Target 1
22	B10	100	90.4514	7982.78	25745.8	Target 1
22	B10	101	90.759	8511.94	20511.3	Target 1
22	B10	102	91.0665	7111.51	14914.5	Target 1
22	B10	103	91.3741	7574.75	9858.81	Target 1
22	B10	104	91.6817	8006.7	6580.6	Target 1
22	B10	105	91.9893	6961.37	4189.09	Target 1
22	B10	106	92.2969	6331.97	2608.76	Target 1
22	B10	107	92.6044	7144.61	1626.81	Target 1
22	B10	108	92.912	6885.73	983.329	Target 1
22	B10	109	93.2196	6624.13	424.349	Target 1
22	B10	110	93.5272	6653.97	-279.086	Target 1
22	B10	111	93.8348	6051.77	-1318.39	Target 1
22	B10	112	94.1423	6073.64	-2819.74	Target 1
22	B10	113	94.4499	6797.34	-4806.54	Target 1
22	B10	114	94.7575	6109.68	-7181.42	Target 1
25	C1	1	60.0009	463574	8995.76	Target 1
25	C1	2	60.3085	462101	9231.7	Target 1
25	C1	3	60.6161	458254	9467.43	Target 1
25	C1	4	60.9236	456071	9685.64	Target 1
25	C1	5	61.2312	453042	9876.21	Target 1
25	C1	6	61.5388	449247	10033.4	Target 1
25	C1	7	61.8464	447085	10150.7	Target 1
25	C1	8	62.154	444491	10222.2	Target 1
25	C1	9	62.4615	438906	10253	Target 1
25	C1	10	62.7691	436908	10270.7	Target 1
25	C1	11	63.0767	431808	10323.5	Target 1
25	C1	12	63.3843	429559	10459.4	Target 1
25	C1	13	63.6919	424375	10696.2	Target 1
25	C1	14	63.9995	428729	11009.3	Target 1
25	C1	15	64.307	418265	11345.9	Target 1
25	C1	16	64.6146	413909	11721.3	Target 1
25	C1	17	64.9222	410160	12083.2	Target 1
25	C1	18	65.2298	407327	12389.7	Target 1
25	C1	19	65.5374	406797	12639.7	Target 1
25	C1	20	65.8449	398259	12808.6	Target 1
25	C1	21	66.1525	394873	12860.2	Target 1
25	C1	22	66.4601	389946	12777.9	Target 1
25	C1	23	66.7677	386404	12583.6	Target 1
25	C1	24	67.0753	381820	12330.3	Target 1
25	C1	25	67.3828	378920	12074.6	Target 1
25	C1	26	67.6904	374327	11851.6	Target 1
25	C1	27	67.998	371319	11665.6	Target 1
25	C1	28	68.3056	366666	11500.3	Target 1
25	C1	29	68.6132	363968	11373.2	Target 1
25	C1	30	68.9207	359506	11255.8	Target 1
25	C1	31	69.2283	354817	11160.4	Target 1
25	C1	32	69.5359	352534	11114	Target 1
25	C1	33	69.8435	348352	11135.7	Target 1
25	C1	34	70.1511	348470	11223.5	Target 1
25	C1	35	70.4586	339491	11355.4	Target 1
25	C1	36	70.7662	337057	11509.3	Target 1
25	C1	37	71.0738	334579	11688.6	Target 1
25	C1	38	71.3814	330874	11837.4	Target 1
25	C1	39	71.689	327289	11959.6	Target 1
25	C1	40	71.9965	320054	12072.8	Target 1
25	C1	41	72.3041	319081	12195.9	Target 1
25	C1	42	72.6117	315011	12332.6	Target 1
25	C1	43	72.9193	312542	12465.3	Target 1
25	C1	44	73.2269	306059	12569	Target 1
25	C1	45	73.5344	300964	12647	Target 1
25	C1	46	73.842	296884	12759.7	Target 1
25	C1	47	74.1496	294525	13018.8	Target 1
25	C1	48	74.4572	290472	13538.4	Target 1
25	C1	49	74.7648	288134	14369	Target 1
25	C1	50	75.0723	282861	15454.4	Target 1
25	C1	51	75.3799	277369	16635.9	Target 1
25	C1	52	75.6875	271371	17703.5	Target 1
25	C1	53	75.9951	264998	18464.4	Target 1
25	C1	54	76.3027	258109	18797.5	Target 1
25	C1	55	76.6103	251228	18672.8	Target 1
25	C1	56	76.9178	246726	18136.9	Target 1
25	C1	57	77.2254	242779	17283.2	Target 1
25	C1	58	77.533	235733	16228.7	Target 1
25	C1	59	77.8406	229725	15101.4	Target 1
25	C1	60	78.1482	226527	14028	Target 1
25	C1	61	78.4557	226016	13108.8	Target 1
25	C1	62	78.7633	220576	12386.2	Target 1
25	C1	63	79.0709	219134	11832.7	Target 1
25	C1	64	79.3785	210549	11399.3	Target 1
25	C1	65	79.6861	209390	11070.6	Target 1
25	C1	66	79.9936	206288	10732	Target 1
25	C1	67	80.3012	202023	10398.8	Target 1
25	C1	68	80.6088	199629	10109.9	Target 1
25	C1	69	80.9164	196531	9903.46	Target 1
25	C1	70	81.224	193543	9798.41	Target 1
25	C1	71	81.5315	191159	9789.43	Target 1
25	C1	72	81.8391	186307	9851.78	Target 1
25	C1	73	82.1467	184280	9949.48	Target 1
25	C1	74	82.4543	181390	10042.3	Target 1
25	C1	75	82.7619	177456	10091.1	Target 1
25	C1	76	83.0695	173394	10063.6	Target 1
25	C1	77	83.377	170871	9943.61	Target 1
25	C1	78	83.6846	166768	9740.44	Target 1
25	C1	79	83.9922	164086	9493.03	Target 1
25	C1	80	84.2998	161008	9264.47	Target 1
25	C1	81	84.6074	159269	9125.59	Target 1
25	C1	82	84.9149	156511	9133.24	Target 1
25	C1	83	85.2225	153777	9314.23	Target 1
25	C1	84	85.5301	150150	9665.26	Target 1
25	C1	85	85.8377	142591	10171.2	Target 1
25	C1	86	86.1453	143240	10830.6	Target 1
25	C1	87	86.4528	137833	11736.8	Target 1
25	C1	88	86.7604	135665	13172.9	Target 1
25	C1	89	87.068	129900	14995.9	Target 1
25	C1	90	87.3756	122314	17264.1	Target 1
25	C1	91	87.6832	118692	20004.1	Target 1
25	C1	92	87.9907	111113	23198	Target 1
25	C1	93	88.2983	102925	26756.3	Target 1
25	C1	94	88.6059	91241.8	30474.8	Target 1
25	C1	95	88.9135	80977.2	33996.8	Target 1
25	C1	96	89.2211	68437.8	36813.2	Target 1
25	C1	97	89.5286	53816.5	38331.3	Target 1
25	C1	98	89.8362	36814.3	38021.9	Target 1
25	C1	99	90.1438	24010.5	35608.1	Target 1
25	C1	100	90.4514	19866.1	31217	Target 1
25	C1	101	90.759	17694.2	25402.1	Target 1
25	C1	102	91.0665	16672.7	18999.8	Target 1
25	C1	103	91.3741	16282.2	12873.8	Target 1
25	C1	104	91.6817	16545.2	8633.06	Target 1
25	C1	105	91.9893	15893.7	5653.73	Target 1
25	C1	106	92.2969	15871.8	3550.58	Target 1
25	C1	107	92.6044	14952.6	2126.32	Target 1
25	C1	108	92.912	15275.1	1115.01	Target 1
25	C1	109	93.2196	16031.8	246.984	Target 1
25	C1	110	93.5272	16880.2	-725.868	Target 1
25	C1	111	93.8348	16285.4	-2019.53	Target 1
25	C1	112	94.1423	15613.5	-3792.45	Target 1
25	C1	113	94.4499	16032.3	-6101.47	Target 1
25	C1	114	94.7575	16254.3	-8869.17	Target 1
26	C2	1	60.0009	371147	7250.24	Target 1
26	C2	2	60.3085	369294	7459.78	Target 1
26	C2	3	60.6161	366623	7702.53	Target 1
26	C2	4	60.9236	365317	7941.52	Target 1
26	C2	5	61.2312	362909	8125.58	Target 1
26	C2	6	61.5388	361414	8207.4	Target 1
26	C2	7	61.8464	355806	8167.71	Target 1
26	C2	8	62.154	353760	8031.49	Target 1
26	C2	9	62.4615	349078	7866.38	Target 1
26	C2	10	62.7691	351177	7761.35	Target 1
26	C2	11	63.0767	345802	7793.96	Target 1
26	C2	12	63.3843	343154	7999.03	Target 1
26	C2	13	63.6919	341015	8350.33	Target 1
26	C2	14	63.9995	343153	8766.77	Target 1
26	C2	15	64.307	336037	9148.72	Target 1
26	C2	16	64.6146	331051	9434.04	Target 1
26	C2	17	64.9222	327965	9577.13	Target 1
26	C2	18	65.2298	325244	9614.8	Target 1
26	C2	19	65.5374	323888	9605.81	Target 1
[truncated: 5,567 more rows]

## Sheet: Melt Curve Result
Block Type	96-Well 0.2-mL Block
Calibration Background is expired	No
Calibration Background performed on	09-15-2016
Calibration Pure Dye ABY is expired	No
Calibration Pure Dye ABY performed on	09-15-2016
Calibration Pure Dye FAM is expired	No
Calibration Pure Dye FAM performed on	09-15-2016
Calibration Pure Dye JUN is expired	No
Calibration Pure Dye JUN performed on	09-15-2016
Calibration Pure Dye NED is expired	No
Calibration Pure Dye NED performed on	09-15-2016
Calibration Pure Dye ROX is expired	No
Calibration Pure Dye ROX performed on	09-15-2016
Calibration Pure Dye SYBR is expired	No
Calibration Pure Dye SYBR performed on	09-15-2016
Calibration Pure Dye TAMRA is expired	No
Calibration Pure Dye TAMRA performed on	09-15-2016
Calibration Pure Dye VIC is expired	No
Calibration Pure Dye VIC performed on	09-15-2016
Calibration ROI is expired	No
Calibration ROI performed on	09-15-2016
Calibration Uniformity is expired	No
Calibration Uniformity performed on	09-15-2016
Chemistry	SYBR_GREEN
Date Created	2018-02-04 21:17:44 PM CST
Experiment Barcode
Experiment Comment
Experiment File Name	G:\wgh\小麦SYP基因家族鉴定与分析\定量结果\Q3\2018-02-02_100719 snare17.eds
Experiment Name	2018-02-02_100719
Experiment Run End Time	2018-02-04 00:11:37 AM CST
Experiment Type	Comparative Cт (ΔΔCт)
Instrument Name	272321075
Instrument Serial Number	272321075
Instrument Type	QuantStudio™ 3 System
Passive Reference	ROX
Post-read Stage/Step
Pre-read Stage/Step
Quantification Cycle Method	Ct
Signal Smoothing On	true
Stage where Melt Analysis is performed	Stage3
Stage/ Cycle where Ct Analysis is performed	Stage2, Step2
User Name
Well	Well Position	Sample	Target Name	Tm	Melt Peak Height
1	A1	Sample 1	Target 1	89.8362	32285.9
1	A1	Sample 1	Target 1	76.3027	17809
2	A2	Sample 3	Target 1	89.6824	32795.8
2	A2	Sample 3	Target 1	76.1489	14306.9
3	A3	Sample 5	Target 1	89.6824	28628.9
3	A3	Sample 5	Target 1	76.1489	10892.4
4	A4	Sample 7	Target 1	89.8362	30984.8
4	A4	Sample 7	Target 1	76.1489	14209.8
6	A6	Sample 11	Target 1	89.8362	34001
6	A6	Sample 11	Target 1	76.3027	15376.7
8	A8	Sample 15	Target 1	89.99	25972.4
8	A8	Sample 15	Target 1	76.764	19027.6
9	A9	Sample 17	Target 1	89.6824	31978.9
9	A9	Sample 17	Target 1	76.3027	13930.4
13	B1	Sample 1	Target 1	89.6824	40619.2
13	B1	Sample 1	Target 1	76.3027	19553.9
14	B2	Sample 3	Target 1	89.6824	29087.2
14	B2	Sample 3	Target 1	76.1489	12362.3
15	B3	Sample 5	Target 1	89.6824	32651.7
15	B3	Sample 5	Target 1	76.3027	12778.8
16	B4	Sample 7	Target 1	89.8362	32244
16	B4	Sample 7	Target 1	76.3027	13253.4
17	B5	Sample 9	Target 1	89.6824	30049.8
17	B5	Sample 9	Target 1	76.3027	14990.7
18	B6	Sample 11	Target 1	89.5286	29155
18	B6	Sample 11	Target 1	76.3027	11600.9
19	B7	Sample 13	Target 1	89.6824	27177.7
19	B7	Sample 13	Target 1	76.4565	16733.6
20	B8	Sample 15	Target 1	89.5286	20804.9
20	B8	Sample 15	Target 1	76.6103	14315.8
22	B10	Sample 19	Target 1	89.6824	32606.7
22	B10	Sample 19	Target 1	76.4565	18062.7
25	C1	Sample 1	Target 1	89.6824	38430.5
25	C1	Sample 1	Target 1	76.3027	18797.5
26	C2	Sample 3	Target 1	89.6824	28016.6
26	C2	Sample 3	Target 1	76.3027	14844.7
27	C3	Sample 5	Target 1	89.5286	33412.9
27	C3	Sample 5	Target 1	76.3027	12273.7
28	C4	Sample 7	Target 1	89.8362	29730.8
28	C4	Sample 7	Target 1	76.4565	13948.2
29	C5	Sample 9	Target 1	89.6824	34362.5
29	C5	Sample 9	Target 1	76.4565	17028.3
30	C6	Sample 11	Target 1	89.6824	33883.1
30	C6	Sample 11	Target 1	76.4565	15745.3
31	C7	Sample 13	Target 1	89.6824	28602.9
31	C7	Sample 13	Target 1	76.6103	15302.3
32	C8	Sample 15	Target 1	89.5286	28489.8
32	C8	Sample 15	Target 1	76.4565	16601.4
33	C9	Sample 17	Target 1	89.5286	34383
33	C9	Sample 17	Target 1	76.3027	14683.1
34	C10	Sample 19	Target 1	89.6824	29057
34	C10	Sample 19	Target 1	76.6103	21922.9
39	D3	Sample 5	Target 1	89.5286	30315.5
39	D3	Sample 5	Target 1	76.4565	15401.1
40	D4	Sample 7	Target 1	89.6824	28675.6
40	D4	Sample 7	Target 1	76.6103	14890.9
41	D5	Sample 9	Target 1	89.6824	35284.1
41	D5	Sample 9	Target 1	76.6103	18642.4
42	D6	Sample 11	Target 1	89.5286	30890.3
42	D6	Sample 11	Target 1	76.4565	15654
43	D7	Sample 13	Target 1	89.5286	25592.1
43	D7	Sample 13	Target 1	76.3027	12698.1
45	D9	Sample 17	Target 1	89.3748	33550
45	D9	Sample 17	Target 1	76.3027	14822.8
46	D10	Sample 19	Target 1	89.3748	31537.7
46	D10	Sample 19	Target 1	76.3027	17794.8
49	E1	Sample 2	Target 1	89.3748	27352.9
49	E1	Sample 2	Target 1	76.1489	13358
52	E4	Sample 8	Target 1	89.5286	27162.7
52	E4	Sample 8	Target 1	76.3027	15496.6
53	E5	Sample 10	Target 1	89.6824	31625.8
53	E5	Sample 10	Target 1	76.6103	18534.2
54	E6	Sample 12	Target 1	89.3748	30795.3
54	E6	Sample 12	Target 1	76.3027	16371.6
55	E7	Sample 14	Target 1	89.6824	27571.3
55	E7	Sample 14	Target 1	76.764	18937.8
56	E8	Sample 16	Target 1	89.8362	30275.6
56	E8	Sample 16	Target 1	76.6103	20225.2
57	E9	Sample 18	Target 1	89.5286	30312.3
57	E9	Sample 18	Target 1	76.4565	19527
58	E10	Sample 20	Target 1	89.3748	31975.6
58	E10	Sample 20	Target 1	76.4565	21014
61	F1	Sample 2	Target 1	89.5286	32039.7
61	F1	Sample 2	Target 1	76.1489	15570.7
62	F2	Sample 4	Target 1	76.4565	25314.7
62	F2	Sample 4	Target 1	89.5286	23465.8
62	F2	Sample 4	Target 1	66.4601	11093.6
63	F3	Sample 6	Target 1	89.5286	31240.3
63	F3	Sample 6	Target 1	76.3027	15704.8
64	F4	Sample 8	Target 1	89.5286	27495.5
64	F4	Sample 8	Target 1	76.4565	16492.7
65	F5	Sample 10	Target 1	89.6824	34718.3
65	F5	Sample 10	Target 1	76.4565	17103.5
66	F6	Sample 12	Target 1	89.3748	26301.9
66	F6	Sample 12	Target 1	76.4565	18284.9
67	F7	Sample 14	Target 1	89.6824	28167.8
67	F7	Sample 14	Target 1	76.6103	21730
68	F8	Sample 16	Target 1	89.8362	25312.9
68	F8	Sample 16	Target 1	76.6103	17410.5
69	F9	Sample 18	Target 1	89.3748	29154.1
69	F9	Sample 18	Target 1	76.9178	19912.7
70	F10	Sample 20	Target 1	89.5286	31433.7
70	F10	Sample 20	Target 1	76.4565	21952.4
73	G1	Sample 2	Target 1	89.3748	29331.9
73	G1	Sample 2	Target 1	76.1489	14895.8
74	G2	Sample 4	Target 1	89.5286	28422.7
74	G2	Sample 4	Target 1	76.1489	16352.5
75	G3	Sample 6	Target 1	89.6824	34080.8
75	G3	Sample 6	Target 1	76.4565	16360.2
77	G5	Sample 10	Target 1	89.8362	33078.3
77	G5	Sample 10	Target 1	76.6103	18060.2
77	G5	Sample 10	Target 1	83.6846	13029.2
78	G6	Sample 12	Target 1	89.5286	28696.7
78	G6	Sample 12	Target 1	76.3027	17373.6
79	G7	Sample 14	Target 1	89.8362	24379.9
79	G7	Sample 14	Target 1	76.6103	17045.1
81	G9	Sample 18	Target 1	89.5286	25652.2
81	G9	Sample 18	Target 1	76.6103	17398.9
82	G10	Sample 20	Target 1	89.6824	32099.7
82	G10	Sample 20	Target 1	76.3027	17086.4
86	H2	Sample 4	Target 1	89.2211	27849.7
86	H2	Sample 4	Target 1	76.1489	13926.9
87	H3	Sample 6	Target 1	89.6824	32472.7
87	H3	Sample 6	Target 1	76.3027	14698.9
88	H4	Sample 8	Target 1	89.5286	25374.6
88	H4	Sample 8	Target 1	76.4565	14396.4
89	H5	Sample 10	Target 1	89.8362	28485.5
89	H5	Sample 10	Target 1	76.4565	12974.5
91	H7	Sample 14	Target 1	89.5286	16958.6
91	H7	Sample 14	Target 1	76.6103	14799.5
92	H8	Sample 16	Target 1	89.6824	16810.6
92	H8	Sample 16	Target 1	76.4565	13377.7
94	H10	Sample 20	Target 1	89.5286	23663.1
94	H10	Sample 20	Target 1	76.764	14529.6
