# Supplementary material for: Genome-wide identification, evolution, and expression of the SNARE gene family in wheat resistance to powdery mildew
Source: PeerJ. 2021 Jan 22;9:e10788. doi: 10.7717/peerj.10788 (PMC7831368; doi:10.7717/peerj.10788)
Supplement: Supplemental Information 5 [file peerj-09-10788-s005.gz › rawdata/2018-03-07_214655 sec22.xls]

## Sheet: Sample Setup
Block Type	96-Well 0.2-mL Block
Calibration Background is expired	No
Calibration Background performed on	09-15-2016
Calibration Pure Dye ABY is expired	No
Calibration Pure Dye ABY performed on	09-15-2016
Calibration Pure Dye FAM is expired	No
Calibration Pure Dye FAM performed on	09-15-2016
Calibration Pure Dye JUN is expired	No
Calibration Pure Dye JUN performed on	09-15-2016
Calibration Pure Dye NED is expired	No
Calibration Pure Dye NED performed on	09-15-2016
Calibration Pure Dye ROX is expired	No
Calibration Pure Dye ROX performed on	09-15-2016
Calibration Pure Dye SYBR is expired	No
Calibration Pure Dye SYBR performed on	09-15-2016
Calibration Pure Dye TAMRA is expired	No
Calibration Pure Dye TAMRA performed on	09-15-2016
Calibration Pure Dye VIC is expired	No
Calibration Pure Dye VIC performed on	09-15-2016
Calibration ROI is expired	No
Calibration ROI performed on	09-15-2016
Calibration Uniformity is expired	No
Calibration Uniformity performed on	09-15-2016
Chemistry	SYBR_GREEN
Date Created	2018-07-13 16:56:51 PM CST
Experiment Barcode
Experiment Comment
Experiment File Name	G:\wgh\小麦SYP基因家族鉴定与分析\定量结果\7.13\2018-03-07_214655 VAMP71 sec22 cs ch.eds
Experiment Name	2018-03-07_214655
Experiment Run End Time	2018-03-08 05:35:27 AM CST
Experiment Type	Comparative Cт (ΔΔCт)
Instrument Name	272321075
Instrument Serial Number	272321075
Instrument Type	QuantStudio™ 3 System
Passive Reference	ROX
Post-read Stage/Step
Pre-read Stage/Step
Quantification Cycle Method	Ct
Signal Smoothing On	true
Stage where Melt Analysis is performed	Stage3
Stage/ Cycle where Ct Analysis is performed	Stage2, Step2
User Name
Well	Well Position	Sample Name	Sample Color	Biogroup Name	Biogroup Color	Target Name	Target Color	Task	Reporter	Quencher	Quantity	Comments
1	A1	Sample 1	RGB(176,23,31)			vamp71	RGB(176,23,31)	UNKNOWN	SYBR	None
2	A2	Sample 1	RGB(176,23,31)			vamp71	RGB(176,23,31)	UNKNOWN	SYBR	None
3	A3	Sample 1	RGB(176,23,31)			vamp71	RGB(176,23,31)	UNKNOWN	SYBR	None
4	A4	Sample 2	RGB(0,0,255)			vamp71	RGB(176,23,31)	UNKNOWN	SYBR	None
5	A5	Sample 2	RGB(0,0,255)			vamp71	RGB(176,23,31)	UNKNOWN	SYBR	None
6	A6	Sample 2	RGB(0,0,255)			vamp71	RGB(176,23,31)	UNKNOWN	SYBR	None
7	A7	Sample 3	RGB(0,139,69)			vamp71	RGB(176,23,31)	UNKNOWN	SYBR	None
8	A8	Sample 3	RGB(0,139,69)			vamp71	RGB(176,23,31)	UNKNOWN	SYBR	None
9	A9	Sample 3	RGB(0,139,69)			vamp71	RGB(176,23,31)	UNKNOWN	SYBR	None
10	A10	Sample 4	RGB(255,127,0)			vamp71	RGB(176,23,31)	UNKNOWN	SYBR	None
11	A11	Sample 4	RGB(255,127,0)			vamp71	RGB(176,23,31)	UNKNOWN	SYBR	None
12	A12	Sample 4	RGB(255,127,0)			vamp71	RGB(176,23,31)	UNKNOWN	SYBR	None
13	B1	Sample 5	RGB(139,137,112)			vamp71	RGB(176,23,31)	UNKNOWN	SYBR	None
14	B2	Sample 5	RGB(139,137,112)			vamp71	RGB(176,23,31)	UNKNOWN	SYBR	None
15	B3	Sample 5	RGB(139,137,112)			vamp71	RGB(176,23,31)	UNKNOWN	SYBR	None
16	B4	Sample 6	RGB(238,121,66)			vamp71	RGB(176,23,31)	UNKNOWN	SYBR	None
17	B5	Sample 6	RGB(238,121,66)			vamp71	RGB(176,23,31)	UNKNOWN	SYBR	None
18	B6	Sample 6	RGB(238,121,66)			vamp71	RGB(176,23,31)	UNKNOWN	SYBR	None
19	B7	Sample 7	RGB(142,56,142)			vamp71	RGB(176,23,31)	UNKNOWN	SYBR	None
20	B8	Sample 7	RGB(142,56,142)			vamp71	RGB(176,23,31)	UNKNOWN	SYBR	None
21	B9	Sample 7	RGB(142,56,142)			vamp71	RGB(176,23,31)	UNKNOWN	SYBR	None
22	B10	Sample 8	RGB(198,113,113)			vamp71	RGB(176,23,31)	UNKNOWN	SYBR	None
23	B11	Sample 8	RGB(198,113,113)			vamp71	RGB(176,23,31)	UNKNOWN	SYBR	None
24	B12	Sample 8	RGB(198,113,113)			vamp71	RGB(176,23,31)	UNKNOWN	SYBR	None
25	C1	Sample 9	RGB(0,245,255)			vamp71	RGB(176,23,31)	UNKNOWN	SYBR	None
26	C2	Sample 9	RGB(0,245,255)			vamp71	RGB(176,23,31)	UNKNOWN	SYBR	None
27	C3	Sample 9	RGB(0,245,255)			vamp71	RGB(176,23,31)	UNKNOWN	SYBR	None
28	C4	Sample 10	RGB(238,220,130)			vamp71	RGB(176,23,31)	UNKNOWN	SYBR	None
29	C5	Sample 10	RGB(238,220,130)			vamp71	RGB(176,23,31)	UNKNOWN	SYBR	None
30	C6	Sample 10	RGB(238,220,130)			vamp71	RGB(176,23,31)	UNKNOWN	SYBR	None
31	C7	Sample 11	RGB(238,238,0)			vamp71	RGB(176,23,31)	UNKNOWN	SYBR	None
32	C8	Sample 11	RGB(238,238,0)			vamp71	RGB(176,23,31)	UNKNOWN	SYBR	None
33	C9	Sample 11	RGB(238,238,0)			vamp71	RGB(176,23,31)	UNKNOWN	SYBR	None
34	C10	Sample 12	RGB(142,142,56)			vamp71	RGB(176,23,31)	UNKNOWN	SYBR	None
35	C11	Sample 12	RGB(142,142,56)			vamp71	RGB(176,23,31)	UNKNOWN	SYBR	None
36	C12	Sample 12	RGB(142,142,56)			vamp71	RGB(176,23,31)	UNKNOWN	SYBR	None
37	D1	Sample 13	RGB(238,44,44)			vamp71	RGB(176,23,31)	UNKNOWN	SYBR	None
38	D2	Sample 13	RGB(238,44,44)			vamp71	RGB(176,23,31)	UNKNOWN	SYBR	None
39	D3	Sample 13	RGB(238,44,44)			vamp71	RGB(176,23,31)	UNKNOWN	SYBR	None
40	D4	Sample 14	RGB(51,161,201)			vamp71	RGB(176,23,31)	UNKNOWN	SYBR	None
41	D5	Sample 14	RGB(51,161,201)			vamp71	RGB(176,23,31)	UNKNOWN	SYBR	None
42	D6	Sample 14	RGB(51,161,201)			vamp71	RGB(176,23,31)	UNKNOWN	SYBR	None
43	D7	Sample 15	RGB(238,18,137)			vamp71	RGB(176,23,31)	UNKNOWN	SYBR	None
44	D8	Sample 15	RGB(238,18,137)			vamp71	RGB(176,23,31)	UNKNOWN	SYBR	None
45	D9	Sample 15	RGB(238,18,137)			vamp71	RGB(176,23,31)	UNKNOWN	SYBR	None
46	D10	Sample 16	RGB(176,23,31)			vamp71	RGB(176,23,31)	UNKNOWN	SYBR	None
47	D11	Sample 16	RGB(176,23,31)			vamp71	RGB(176,23,31)	UNKNOWN	SYBR	None
48	D12	Sample 16	RGB(176,23,31)			vamp71	RGB(176,23,31)	UNKNOWN	SYBR	None
49	E1	Sample 17	RGB(0,0,255)			vamp71	RGB(176,23,31)	UNKNOWN	SYBR	None
50	E2	Sample 17	RGB(0,0,255)			vamp71	RGB(176,23,31)	UNKNOWN	SYBR	None
51	E3	Sample 17	RGB(0,0,255)			vamp71	RGB(176,23,31)	UNKNOWN	SYBR	None
52	E4	Sample 18	RGB(0,139,69)			vamp71	RGB(176,23,31)	UNKNOWN	SYBR	None
53	E5	Sample 18	RGB(0,139,69)			vamp71	RGB(176,23,31)	UNKNOWN	SYBR	None
54	E6	Sample 18	RGB(0,139,69)			vamp71	RGB(176,23,31)	UNKNOWN	SYBR	None
55	E7	Sample 19	RGB(255,127,0)			vamp71	RGB(176,23,31)	UNKNOWN	SYBR	None
56	E8	Sample 19	RGB(255,127,0)			vamp71	RGB(176,23,31)	UNKNOWN	SYBR	None
57	E9	Sample 19	RGB(255,127,0)			vamp71	RGB(176,23,31)	UNKNOWN	SYBR	None
58	E10	Sample 20	RGB(139,137,112)			vamp71	RGB(176,23,31)	UNKNOWN	SYBR	None
59	E11	Sample 20	RGB(139,137,112)			vamp71	RGB(176,23,31)	UNKNOWN	SYBR	None
60	E12	Sample 20	RGB(139,137,112)			vamp71	RGB(176,23,31)	UNKNOWN	SYBR	None
61	F1	Sample 1	RGB(176,23,31)			sec22	RGB(0,0,255)	UNKNOWN	SYBR	None
62	F2	Sample 5	RGB(139,137,112)			sec22	RGB(0,0,255)	UNKNOWN	SYBR	None
63	F3	Sample 9	RGB(0,245,255)			sec22	RGB(0,0,255)	UNKNOWN	SYBR	None
64	F4	Sample 13	RGB(238,44,44)			sec22	RGB(0,0,255)	UNKNOWN	SYBR	None
65	F5	Sample 17	RGB(0,0,255)			sec22	RGB(0,0,255)	UNKNOWN	SYBR	None
66	F6
67	F7	Sample 2	RGB(0,0,255)			sec22	RGB(0,0,255)	UNKNOWN	SYBR	None
68	F8	Sample 6	RGB(238,121,66)			sec22	RGB(0,0,255)	UNKNOWN	SYBR	None
69	F9	Sample 10	RGB(238,220,130)			sec22	RGB(0,0,255)	UNKNOWN	SYBR	None
70	F10	Sample 14	RGB(51,161,201)			sec22	RGB(0,0,255)	UNKNOWN	SYBR	None
71	F11	Sample 18	RGB(0,139,69)			sec22	RGB(0,0,255)	UNKNOWN	SYBR	None
72	F12
73	G1	Sample 1	RGB(176,23,31)			sec22	RGB(0,0,255)	UNKNOWN	SYBR	None
74	G2	Sample 5	RGB(139,137,112)			sec22	RGB(0,0,255)	UNKNOWN	SYBR	None
75	G3	Sample 9	RGB(0,245,255)			sec22	RGB(0,0,255)	UNKNOWN	SYBR	None
76	G4	Sample 13	RGB(238,44,44)			sec22	RGB(0,0,255)	UNKNOWN	SYBR	None
77	G5	Sample 17	RGB(0,0,255)			sec22	RGB(0,0,255)	UNKNOWN	SYBR	None
78	G6
79	G7	Sample 2	RGB(0,0,255)			sec22	RGB(0,0,255)	UNKNOWN	SYBR	None
80	G8	Sample 6	RGB(238,121,66)			sec22	RGB(0,0,255)	UNKNOWN	SYBR	None
81	G9	Sample 10	RGB(238,220,130)			sec22	RGB(0,0,255)	UNKNOWN	SYBR	None
82	G10	Sample 14	RGB(51,161,201)			sec22	RGB(0,0,255)	UNKNOWN	SYBR	None
83	G11	Sample 18	RGB(0,139,69)			sec22	RGB(0,0,255)	UNKNOWN	SYBR	None
84	G12
85	H1	Sample 1	RGB(176,23,31)			sec22	RGB(0,0,255)	UNKNOWN	SYBR	None
86	H2	Sample 5	RGB(139,137,112)			sec22	RGB(0,0,255)	UNKNOWN	SYBR	None
87	H3	Sample 9	RGB(0,245,255)			sec22	RGB(0,0,255)	UNKNOWN	SYBR	None
88	H4	Sample 13	RGB(238,44,44)			sec22	RGB(0,0,255)	UNKNOWN	SYBR	None
89	H5	Sample 17	RGB(0,0,255)			sec22	RGB(0,0,255)	UNKNOWN	SYBR	None
90	H6
91	H7	Sample 2	RGB(0,0,255)			sec22	RGB(0,0,255)	UNKNOWN	SYBR	None
92	H8	Sample 6	RGB(238,121,66)			sec22	RGB(0,0,255)	UNKNOWN	SYBR	None
93	H9	Sample 10	RGB(238,220,130)			sec22	RGB(0,0,255)	UNKNOWN	SYBR	None
94	H10	Sample 14	RGB(51,161,201)			sec22	RGB(0,0,255)	UNKNOWN	SYBR	None
95	H11	Sample 18	RGB(0,139,69)			sec22	RGB(0,0,255)	UNKNOWN	SYBR	None
96	H12

## Sheet: Amplification Data
Block Type	96-Well 0.2-mL Block
Calibration Background is expired	No
Calibration Background performed on	09-15-2016
Calibration Pure Dye ABY is expired	No
Calibration Pure Dye ABY performed on	09-15-2016
Calibration Pure Dye FAM is expired	No
Calibration Pure Dye FAM performed on	09-15-2016
Calibration Pure Dye JUN is expired	No
Calibration Pure Dye JUN performed on	09-15-2016
Calibration Pure Dye NED is expired	No
Calibration Pure Dye NED performed on	09-15-2016
Calibration Pure Dye ROX is expired	No
Calibration Pure Dye ROX performed on	09-15-2016
Calibration Pure Dye SYBR is expired	No
Calibration Pure Dye SYBR performed on	09-15-2016
Calibration Pure Dye TAMRA is expired	No
Calibration Pure Dye TAMRA performed on	09-15-2016
Calibration Pure Dye VIC is expired	No
Calibration Pure Dye VIC performed on	09-15-2016
Calibration ROI is expired	No
Calibration ROI performed on	09-15-2016
Calibration Uniformity is expired	No
Calibration Uniformity performed on	09-15-2016
Chemistry	SYBR_GREEN
Date Created	2018-07-13 16:56:51 PM CST
Experiment Barcode
Experiment Comment
Experiment File Name	G:\wgh\小麦SYP基因家族鉴定与分析\定量结果\7.13\2018-03-07_214655 VAMP71 sec22 cs ch.eds
Experiment Name	2018-03-07_214655
Experiment Run End Time	2018-03-08 05:35:27 AM CST
Experiment Type	Comparative Cт (ΔΔCт)
Instrument Name	272321075
Instrument Serial Number	272321075
Instrument Type	QuantStudio™ 3 System
Passive Reference	ROX
Post-read Stage/Step
Pre-read Stage/Step
Quantification Cycle Method	Ct
Signal Smoothing On	true
Stage where Melt Analysis is performed	Stage3
Stage/ Cycle where Ct Analysis is performed	Stage2, Step2
User Name
Well	Well Position	Cycle	Target Name	Rn	Delta Rn
1	A1	1
1	A1	2
1	A1	3
1	A1	4
1	A1	5
1	A1	6
1	A1	7
1	A1	8
1	A1	9
1	A1	10
1	A1	11
1	A1	12
1	A1	13
1	A1	14
1	A1	15
1	A1	16
1	A1	17
1	A1	18
1	A1	19
1	A1	20
1	A1	21
1	A1	22
1	A1	23
1	A1	24
1	A1	25
1	A1	26
1	A1	27
1	A1	28
1	A1	29
1	A1	30
1	A1	31
1	A1	32
1	A1	33
1	A1	34
1	A1	35
1	A1	36
1	A1	37
1	A1	38
1	A1	39
1	A1	40
2	A2	1
2	A2	2
2	A2	3
2	A2	4
2	A2	5
2	A2	6
2	A2	7
2	A2	8
2	A2	9
2	A2	10
2	A2	11
2	A2	12
2	A2	13
2	A2	14
2	A2	15
2	A2	16
2	A2	17
2	A2	18
2	A2	19
2	A2	20
2	A2	21
2	A2	22
2	A2	23
2	A2	24
2	A2	25
2	A2	26
2	A2	27
2	A2	28
2	A2	29
2	A2	30
2	A2	31
2	A2	32
2	A2	33
2	A2	34
2	A2	35
2	A2	36
2	A2	37
2	A2	38
2	A2	39
2	A2	40
3	A3	1
3	A3	2
3	A3	3
3	A3	4
3	A3	5
3	A3	6
3	A3	7
3	A3	8
3	A3	9
3	A3	10
3	A3	11
3	A3	12
3	A3	13
3	A3	14
3	A3	15
3	A3	16
3	A3	17
3	A3	18
3	A3	19
3	A3	20
3	A3	21
3	A3	22
3	A3	23
3	A3	24
3	A3	25
3	A3	26
3	A3	27
3	A3	28
3	A3	29
3	A3	30
3	A3	31
3	A3	32
3	A3	33
3	A3	34
3	A3	35
3	A3	36
3	A3	37
3	A3	38
3	A3	39
3	A3	40
4	A4	1
4	A4	2
4	A4	3
4	A4	4
4	A4	5
4	A4	6
4	A4	7
4	A4	8
4	A4	9
4	A4	10
4	A4	11
4	A4	12
4	A4	13
4	A4	14
4	A4	15
4	A4	16
4	A4	17
4	A4	18
4	A4	19
4	A4	20
4	A4	21
4	A4	22
4	A4	23
4	A4	24
4	A4	25
4	A4	26
4	A4	27
4	A4	28
4	A4	29
4	A4	30
4	A4	31
4	A4	32
4	A4	33
4	A4	34
4	A4	35
4	A4	36
4	A4	37
4	A4	38
4	A4	39
4	A4	40
5	A5	1
5	A5	2
5	A5	3
5	A5	4
5	A5	5
5	A5	6
5	A5	7
5	A5	8
5	A5	9
5	A5	10
5	A5	11
5	A5	12
5	A5	13
5	A5	14
5	A5	15
5	A5	16
5	A5	17
5	A5	18
5	A5	19
5	A5	20
5	A5	21
5	A5	22
5	A5	23
5	A5	24
5	A5	25
5	A5	26
5	A5	27
5	A5	28
5	A5	29
5	A5	30
5	A5	31
5	A5	32
5	A5	33
5	A5	34
5	A5	35
5	A5	36
5	A5	37
5	A5	38
5	A5	39
5	A5	40
6	A6	1
6	A6	2
6	A6	3
6	A6	4
6	A6	5
6	A6	6
6	A6	7
6	A6	8
6	A6	9
6	A6	10
6	A6	11
6	A6	12
6	A6	13
6	A6	14
6	A6	15
6	A6	16
6	A6	17
6	A6	18
6	A6	19
6	A6	20
6	A6	21
6	A6	22
6	A6	23
6	A6	24
6	A6	25
6	A6	26
6	A6	27
6	A6	28
6	A6	29
6	A6	30
6	A6	31
6	A6	32
6	A6	33
6	A6	34
6	A6	35
6	A6	36
6	A6	37
6	A6	38
6	A6	39
6	A6	40
7	A7	1
7	A7	2
7	A7	3
7	A7	4
7	A7	5
7	A7	6
7	A7	7
7	A7	8
7	A7	9
7	A7	10
7	A7	11
7	A7	12
7	A7	13
7	A7	14
7	A7	15
7	A7	16
7	A7	17
7	A7	18
7	A7	19
7	A7	20
7	A7	21
7	A7	22
7	A7	23
7	A7	24
7	A7	25
7	A7	26
7	A7	27
7	A7	28
7	A7	29
7	A7	30
7	A7	31
7	A7	32
7	A7	33
7	A7	34
7	A7	35
7	A7	36
7	A7	37
7	A7	38
7	A7	39
7	A7	40
8	A8	1
8	A8	2
8	A8	3
8	A8	4
8	A8	5
8	A8	6
8	A8	7
8	A8	8
8	A8	9
8	A8	10
8	A8	11
8	A8	12
8	A8	13
8	A8	14
8	A8	15
8	A8	16
8	A8	17
8	A8	18
8	A8	19
8	A8	20
8	A8	21
8	A8	22
8	A8	23
8	A8	24
8	A8	25
8	A8	26
8	A8	27
8	A8	28
8	A8	29
8	A8	30
8	A8	31
8	A8	32
8	A8	33
8	A8	34
8	A8	35
8	A8	36
8	A8	37
8	A8	38
8	A8	39
8	A8	40
9	A9	1
9	A9	2
9	A9	3
9	A9	4
9	A9	5
9	A9	6
9	A9	7
9	A9	8
9	A9	9
9	A9	10
9	A9	11
9	A9	12
9	A9	13
9	A9	14
9	A9	15
9	A9	16
9	A9	17
9	A9	18
9	A9	19
9	A9	20
9	A9	21
9	A9	22
9	A9	23
9	A9	24
9	A9	25
9	A9	26
9	A9	27
9	A9	28
9	A9	29
9	A9	30
9	A9	31
9	A9	32
9	A9	33
9	A9	34
9	A9	35
9	A9	36
9	A9	37
9	A9	38
9	A9	39
9	A9	40
10	A10	1
10	A10	2
10	A10	3
10	A10	4
10	A10	5
10	A10	6
10	A10	7
10	A10	8
10	A10	9
10	A10	10
10	A10	11
10	A10	12
10	A10	13
10	A10	14
10	A10	15
10	A10	16
10	A10	17
10	A10	18
10	A10	19
10	A10	20
10	A10	21
10	A10	22
10	A10	23
10	A10	24
10	A10	25
10	A10	26
10	A10	27
10	A10	28
10	A10	29
10	A10	30
10	A10	31
10	A10	32
10	A10	33
10	A10	34
10	A10	35
10	A10	36
10	A10	37
10	A10	38
10	A10	39
10	A10	40
11	A11	1
11	A11	2
11	A11	3
11	A11	4
11	A11	5
11	A11	6
11	A11	7
11	A11	8
11	A11	9
11	A11	10
11	A11	11
11	A11	12
11	A11	13
11	A11	14
11	A11	15
11	A11	16
11	A11	17
11	A11	18
11	A11	19
11	A11	20
11	A11	21
11	A11	22
11	A11	23
11	A11	24
11	A11	25
11	A11	26
11	A11	27
11	A11	28
11	A11	29
11	A11	30
11	A11	31
11	A11	32
11	A11	33
11	A11	34
11	A11	35
11	A11	36
11	A11	37
11	A11	38
11	A11	39
11	A11	40
12	A12	1
12	A12	2
12	A12	3
12	A12	4
12	A12	5
12	A12	6
12	A12	7
12	A12	8
12	A12	9
12	A12	10
12	A12	11
12	A12	12
12	A12	13
12	A12	14
12	A12	15
12	A12	16
12	A12	17
12	A12	18
12	A12	19
12	A12	20
12	A12	21
12	A12	22
12	A12	23
12	A12	24
12	A12	25
12	A12	26
12	A12	27
12	A12	28
12	A12	29
12	A12	30
12	A12	31
12	A12	32
12	A12	33
12	A12	34
12	A12	35
12	A12	36
12	A12	37
12	A12	38
12	A12	39
12	A12	40
13	B1	1
13	B1	2
13	B1	3
13	B1	4
13	B1	5
13	B1	6
13	B1	7
13	B1	8
13	B1	9
13	B1	10
13	B1	11
13	B1	12
13	B1	13
13	B1	14
13	B1	15
13	B1	16
13	B1	17
13	B1	18
13	B1	19
13	B1	20
13	B1	21
13	B1	22
13	B1	23
13	B1	24
13	B1	25
13	B1	26
13	B1	27
13	B1	28
13	B1	29
13	B1	30
13	B1	31
13	B1	32
13	B1	33
13	B1	34
13	B1	35
13	B1	36
13	B1	37
13	B1	38
13	B1	39
13	B1	40
14	B2	1
14	B2	2
14	B2	3
14	B2	4
14	B2	5
14	B2	6
14	B2	7
14	B2	8
14	B2	9
14	B2	10
14	B2	11
14	B2	12
14	B2	13
14	B2	14
14	B2	15
14	B2	16
14	B2	17
14	B2	18
14	B2	19
14	B2	20
14	B2	21
14	B2	22
14	B2	23
14	B2	24
14	B2	25
14	B2	26
14	B2	27
14	B2	28
14	B2	29
14	B2	30
14	B2	31
14	B2	32
14	B2	33
14	B2	34
14	B2	35
14	B2	36
14	B2	37
14	B2	38
14	B2	39
14	B2	40
15	B3	1
15	B3	2
15	B3	3
15	B3	4
15	B3	5
15	B3	6
15	B3	7
15	B3	8
15	B3	9
15	B3	10
15	B3	11
15	B3	12
15	B3	13
15	B3	14
15	B3	15
15	B3	16
15	B3	17
15	B3	18
15	B3	19
15	B3	20
15	B3	21
15	B3	22
15	B3	23
15	B3	24
15	B3	25
15	B3	26
15	B3	27
15	B3	28
15	B3	29
15	B3	30
15	B3	31
15	B3	32
15	B3	33
15	B3	34
15	B3	35
15	B3	36
15	B3	37
15	B3	38
15	B3	39
15	B3	40
16	B4	1
16	B4	2
16	B4	3
16	B4	4
16	B4	5
16	B4	6
16	B4	7
16	B4	8
16	B4	9
16	B4	10
16	B4	11
16	B4	12
16	B4	13
16	B4	14
16	B4	15
16	B4	16
16	B4	17
16	B4	18
16	B4	19
16	B4	20
16	B4	21
16	B4	22
16	B4	23
16	B4	24
16	B4	25
16	B4	26
16	B4	27
16	B4	28
16	B4	29
16	B4	30
16	B4	31
16	B4	32
16	B4	33
16	B4	34
16	B4	35
16	B4	36
16	B4	37
16	B4	38
16	B4	39
16	B4	40
17	B5	1
17	B5	2
17	B5	3
17	B5	4
17	B5	5
17	B5	6
17	B5	7
17	B5	8
17	B5	9
17	B5	10
17	B5	11
17	B5	12
17	B5	13
17	B5	14
17	B5	15
17	B5	16
17	B5	17
17	B5	18
17	B5	19
17	B5	20
17	B5	21
17	B5	22
17	B5	23
17	B5	24
17	B5	25
17	B5	26
17	B5	27
17	B5	28
17	B5	29
17	B5	30
17	B5	31
17	B5	32
17	B5	33
17	B5	34
17	B5	35
17	B5	36
17	B5	37
17	B5	38
17	B5	39
17	B5	40
18	B6	1
18	B6	2
18	B6	3
18	B6	4
18	B6	5
18	B6	6
18	B6	7
18	B6	8
18	B6	9
18	B6	10
18	B6	11
18	B6	12
18	B6	13
18	B6	14
18	B6	15
18	B6	16
18	B6	17
18	B6	18
18	B6	19
18	B6	20
18	B6	21
18	B6	22
18	B6	23
18	B6	24
18	B6	25
18	B6	26
18	B6	27
18	B6	28
18	B6	29
18	B6	30
18	B6	31
18	B6	32
18	B6	33
18	B6	34
18	B6	35
18	B6	36
18	B6	37
18	B6	38
18	B6	39
18	B6	40
19	B7	1
19	B7	2
19	B7	3
19	B7	4
19	B7	5
19	B7	6
19	B7	7
19	B7	8
19	B7	9
19	B7	10
19	B7	11
19	B7	12
19	B7	13
19	B7	14
19	B7	15
19	B7	16
19	B7	17
19	B7	18
19	B7	19
19	B7	20
19	B7	21
19	B7	22
19	B7	23
19	B7	24
19	B7	25
19	B7	26
19	B7	27
19	B7	28
19	B7	29
19	B7	30
19	B7	31
19	B7	32
19	B7	33
19	B7	34
19	B7	35
19	B7	36
19	B7	37
19	B7	38
19	B7	39
19	B7	40
20	B8	1
20	B8	2
20	B8	3
20	B8	4
20	B8	5
20	B8	6
20	B8	7
20	B8	8
20	B8	9
20	B8	10
20	B8	11
20	B8	12
20	B8	13
20	B8	14
20	B8	15
20	B8	16
20	B8	17
20	B8	18
20	B8	19
20	B8	20
20	B8	21
20	B8	22
20	B8	23
20	B8	24
20	B8	25
20	B8	26
20	B8	27
20	B8	28
20	B8	29
20	B8	30
20	B8	31
20	B8	32
20	B8	33
20	B8	34
20	B8	35
20	B8	36
20	B8	37
20	B8	38
20	B8	39
20	B8	40
21	B9	1
21	B9	2
21	B9	3
21	B9	4
21	B9	5
21	B9	6
21	B9	7
21	B9	8
21	B9	9
21	B9	10
21	B9	11
21	B9	12
21	B9	13
21	B9	14
21	B9	15
21	B9	16
21	B9	17
21	B9	18
21	B9	19
21	B9	20
21	B9	21
21	B9	22
21	B9	23
21	B9	24
21	B9	25
21	B9	26
21	B9	27
21	B9	28
21	B9	29
21	B9	30
21	B9	31
21	B9	32
21	B9	33
21	B9	34
21	B9	35
21	B9	36
21	B9	37
21	B9	38
21	B9	39
21	B9	40
22	B10	1
22	B10	2
22	B10	3
22	B10	4
22	B10	5
22	B10	6
22	B10	7
22	B10	8
22	B10	9
22	B10	10
22	B10	11
22	B10	12
22	B10	13
22	B10	14
22	B10	15
22	B10	16
22	B10	17
22	B10	18
22	B10	19
22	B10	20
22	B10	21
22	B10	22
22	B10	23
22	B10	24
22	B10	25
22	B10	26
22	B10	27
22	B10	28
22	B10	29
22	B10	30
22	B10	31
22	B10	32
22	B10	33
22	B10	34
22	B10	35
22	B10	36
22	B10	37
22	B10	38
22	B10	39
22	B10	40
23	B11	1
23	B11	2
23	B11	3
23	B11	4
23	B11	5
23	B11	6
23	B11	7
23	B11	8
23	B11	9
23	B11	10
23	B11	11
23	B11	12
23	B11	13
23	B11	14
23	B11	15
23	B11	16
23	B11	17
23	B11	18
23	B11	19
23	B11	20
23	B11	21
23	B11	22
23	B11	23
23	B11	24
23	B11	25
23	B11	26
23	B11	27
23	B11	28
23	B11	29
23	B11	30
23	B11	31
23	B11	32
23	B11	33
23	B11	34
23	B11	35
23	B11	36
23	B11	37
23	B11	38
23	B11	39
23	B11	40
24	B12	1
24	B12	2
24	B12	3
24	B12	4
24	B12	5
24	B12	6
24	B12	7
24	B12	8
24	B12	9
24	B12	10
24	B12	11
24	B12	12
24	B12	13
24	B12	14
24	B12	15
24	B12	16
24	B12	17
24	B12	18
24	B12	19
24	B12	20
24	B12	21
24	B12	22
24	B12	23
24	B12	24
24	B12	25
24	B12	26
24	B12	27
24	B12	28
24	B12	29
24	B12	30
24	B12	31
24	B12	32
24	B12	33
24	B12	34
24	B12	35
24	B12	36
24	B12	37
24	B12	38
24	B12	39
24	B12	40
25	C1	1
25	C1	2
25	C1	3
25	C1	4
25	C1	5
25	C1	6
25	C1	7
25	C1	8
25	C1	9
25	C1	10
25	C1	11
25	C1	12
25	C1	13
25	C1	14
25	C1	15
25	C1	16
25	C1	17
25	C1	18
25	C1	19
25	C1	20
25	C1	21
25	C1	22
25	C1	23
25	C1	24
25	C1	25
25	C1	26
25	C1	27
25	C1	28
25	C1	29
25	C1	30
25	C1	31
25	C1	32
25	C1	33
25	C1	34
25	C1	35
25	C1	36
25	C1	37
25	C1	38
25	C1	39
25	C1	40
26	C2	1
26	C2	2
26	C2	3
26	C2	4
26	C2	5
26	C2	6
26	C2	7
26	C2	8
26	C2	9
26	C2	10
26	C2	11
26	C2	12
26	C2	13
26	C2	14
26	C2	15
26	C2	16
26	C2	17
26	C2	18
26	C2	19
26	C2	20
26	C2	21
26	C2	22
26	C2	23
26	C2	24
26	C2	25
26	C2	26
26	C2	27
26	C2	28
26	C2	29
26	C2	30
26	C2	31
26	C2	32
26	C2	33
26	C2	34
26	C2	35
26	C2	36
26	C2	37
26	C2	38
26	C2	39
26	C2	40
27	C3	1
27	C3	2
27	C3	3
27	C3	4
27	C3	5
27	C3	6
27	C3	7
27	C3	8
27	C3	9
27	C3	10
27	C3	11
27	C3	12
27	C3	13
27	C3	14
27	C3	15
27	C3	16
27	C3	17
27	C3	18
27	C3	19
27	C3	20
27	C3	21
27	C3	22
27	C3	23
27	C3	24
27	C3	25
27	C3	26
27	C3	27
27	C3	28
27	C3	29
27	C3	30
27	C3	31
27	C3	32
27	C3	33
27	C3	34
27	C3	35
27	C3	36
27	C3	37
27	C3	38
27	C3	39
27	C3	40
28	C4	1
28	C4	2
28	C4	3
28	C4	4
28	C4	5
28	C4	6
28	C4	7
28	C4	8
28	C4	9
28	C4	10
28	C4	11
28	C4	12
28	C4	13
28	C4	14
28	C4	15
28	C4	16
28	C4	17
28	C4	18
28	C4	19
28	C4	20
28	C4	21
28	C4	22
28	C4	23
28	C4	24
28	C4	25
28	C4	26
28	C4	27
28	C4	28
28	C4	29
28	C4	30
28	C4	31
28	C4	32
28	C4	33
28	C4	34
28	C4	35
28	C4	36
28	C4	37
28	C4	38
28	C4	39
28	C4	40
29	C5	1
29	C5	2
29	C5	3
29	C5	4
29	C5	5
29	C5	6
29	C5	7
29	C5	8
29	C5	9
29	C5	10
29	C5	11
29	C5	12
29	C5	13
29	C5	14
29	C5	15
29	C5	16
29	C5	17
29	C5	18
29	C5	19
29	C5	20
29	C5	21
29	C5	22
29	C5	23
29	C5	24
29	C5	25
29	C5	26
29	C5	27
29	C5	28
29	C5	29
29	C5	30
29	C5	31
29	C5	32
29	C5	33
29	C5	34
29	C5	35
29	C5	36
29	C5	37
29	C5	38
29	C5	39
29	C5	40
30	C6	1
30	C6	2
30	C6	3
30	C6	4
30	C6	5
30	C6	6
30	C6	7
30	C6	8
30	C6	9
30	C6	10
30	C6	11
30	C6	12
30	C6	13
30	C6	14
30	C6	15
30	C6	16
30	C6	17
30	C6	18
30	C6	19
30	C6	20
30	C6	21
30	C6	22
30	C6	23
30	C6	24
30	C6	25
30	C6	26
30	C6	27
30	C6	28
30	C6	29
30	C6	30
30	C6	31
30	C6	32
30	C6	33
30	C6	34
30	C6	35
30	C6	36
30	C6	37
30	C6	38
30	C6	39
30	C6	40
31	C7	1
31	C7	2
31	C7	3
31	C7	4
31	C7	5
31	C7	6
31	C7	7
31	C7	8
31	C7	9
31	C7	10
31	C7	11
31	C7	12
31	C7	13
31	C7	14
31	C7	15
31	C7	16
31	C7	17
31	C7	18
31	C7	19
31	C7	20
31	C7	21
31	C7	22
31	C7	23
31	C7	24
31	C7	25
31	C7	26
31	C7	27
31	C7	28
31	C7	29
31	C7	30
31	C7	31
31	C7	32
31	C7	33
31	C7	34
31	C7	35
31	C7	36
31	C7	37
31	C7	38
31	C7	39
31	C7	40
32	C8	1
32	C8	2
32	C8	3
32	C8	4
32	C8	5
32	C8	6
32	C8	7
32	C8	8
32	C8	9
32	C8	10
32	C8	11
32	C8	12
32	C8	13
32	C8	14
32	C8	15
32	C8	16
32	C8	17
32	C8	18
32	C8	19
32	C8	20
32	C8	21
32	C8	22
32	C8	23
32	C8	24
32	C8	25
32	C8	26
32	C8	27
32	C8	28
32	C8	29
32	C8	30
32	C8	31
32	C8	32
32	C8	33
32	C8	34
32	C8	35
32	C8	36
32	C8	37
32	C8	38
32	C8	39
32	C8	40
33	C9	1
33	C9	2
33	C9	3
33	C9	4
33	C9	5
33	C9	6
33	C9	7
33	C9	8
33	C9	9
33	C9	10
33	C9	11
33	C9	12
33	C9	13
33	C9	14
33	C9	15
33	C9	16
33	C9	17
33	C9	18
33	C9	19
33	C9	20
33	C9	21
33	C9	22
33	C9	23
33	C9	24
33	C9	25
33	C9	26
33	C9	27
33	C9	28
33	C9	29
33	C9	30
33	C9	31
33	C9	32
33	C9	33
33	C9	34
33	C9	35
33	C9	36
33	C9	37
33	C9	38
33	C9	39
33	C9	40
34	C10	1
34	C10	2
34	C10	3
34	C10	4
34	C10	5
34	C10	6
34	C10	7
34	C10	8
34	C10	9
34	C10	10
34	C10	11
34	C10	12
34	C10	13
34	C10	14
34	C10	15
34	C10	16
34	C10	17
34	C10	18
34	C10	19
34	C10	20
34	C10	21
34	C10	22
34	C10	23
34	C10	24
34	C10	25
34	C10	26
34	C10	27
34	C10	28
34	C10	29
34	C10	30
34	C10	31
34	C10	32
34	C10	33
34	C10	34
34	C10	35
34	C10	36
34	C10	37
34	C10	38
34	C10	39
34	C10	40
35	C11	1
35	C11	2
35	C11	3
35	C11	4
35	C11	5
35	C11	6
35	C11	7
35	C11	8
35	C11	9
35	C11	10
35	C11	11
35	C11	12
35	C11	13
35	C11	14
35	C11	15
35	C11	16
35	C11	17
35	C11	18
35	C11	19
35	C11	20
35	C11	21
35	C11	22
35	C11	23
35	C11	24
35	C11	25
35	C11	26
35	C11	27
35	C11	28
35	C11	29
35	C11	30
35	C11	31
35	C11	32
35	C11	33
35	C11	34
35	C11	35
35	C11	36
35	C11	37
35	C11	38
35	C11	39
35	C11	40
36	C12	1
36	C12	2
36	C12	3
36	C12	4
36	C12	5
36	C12	6
36	C12	7
36	C12	8
36	C12	9
36	C12	10
36	C12	11
36	C12	12
36	C12	13
36	C12	14
36	C12	15
36	C12	16
36	C12	17
36	C12	18
36	C12	19
36	C12	20
36	C12	21
36	C12	22
36	C12	23
36	C12	24
36	C12	25
36	C12	26
36	C12	27
36	C12	28
36	C12	29
36	C12	30
36	C12	31
36	C12	32
36	C12	33
36	C12	34
36	C12	35
36	C12	36
36	C12	37
36	C12	38
36	C12	39
36	C12	40
37	D1	1
37	D1	2
37	D1	3
37	D1	4
37	D1	5
37	D1	6
37	D1	7
37	D1	8
37	D1	9
37	D1	10
37	D1	11
37	D1	12
37	D1	13
37	D1	14
37	D1	15
37	D1	16
37	D1	17
37	D1	18
37	D1	19
37	D1	20
37	D1	21
37	D1	22
37	D1	23
37	D1	24
37	D1	25
37	D1	26
37	D1	27
37	D1	28
37	D1	29
37	D1	30
37	D1	31
37	D1	32
37	D1	33
37	D1	34
37	D1	35
37	D1	36
37	D1	37
37	D1	38
37	D1	39
37	D1	40
38	D2	1
38	D2	2
38	D2	3
38	D2	4
38	D2	5
38	D2	6
38	D2	7
38	D2	8
38	D2	9
38	D2	10
38	D2	11
38	D2	12
38	D2	13
38	D2	14
38	D2	15
38	D2	16
38	D2	17
38	D2	18
38	D2	19
38	D2	20
38	D2	21
38	D2	22
38	D2	23
38	D2	24
38	D2	25
38	D2	26
38	D2	27
38	D2	28
38	D2	29
38	D2	30
38	D2	31
38	D2	32
38	D2	33
38	D2	34
38	D2	35
38	D2	36
38	D2	37
38	D2	38
38	D2	39
38	D2	40
39	D3	1
39	D3	2
39	D3	3
39	D3	4
39	D3	5
39	D3	6
39	D3	7
39	D3	8
39	D3	9
39	D3	10
39	D3	11
39	D3	12
39	D3	13
39	D3	14
39	D3	15
39	D3	16
39	D3	17
39	D3	18
39	D3	19
39	D3	20
39	D3	21
39	D3	22
39	D3	23
39	D3	24
39	D3	25
39	D3	26
39	D3	27
39	D3	28
39	D3	29
39	D3	30
39	D3	31
39	D3	32
39	D3	33
39	D3	34
39	D3	35
39	D3	36
39	D3	37
39	D3	38
39	D3	39
39	D3	40
40	D4	1
40	D4	2
40	D4	3
40	D4	4
40	D4	5
40	D4	6
40	D4	7
40	D4	8
40	D4	9
40	D4	10
40	D4	11
40	D4	12
40	D4	13
40	D4	14
40	D4	15
40	D4	16
40	D4	17
40	D4	18
40	D4	19
40	D4	20
40	D4	21
40	D4	22
40	D4	23
40	D4	24
40	D4	25
40	D4	26
40	D4	27
40	D4	28
40	D4	29
40	D4	30
40	D4	31
40	D4	32
40	D4	33
40	D4	34
40	D4	35
40	D4	36
40	D4	37
40	D4	38
40	D4	39
40	D4	40
41	D5	1
41	D5	2
41	D5	3
41	D5	4
41	D5	5
41	D5	6
41	D5	7
41	D5	8
41	D5	9
41	D5	10
41	D5	11
41	D5	12
41	D5	13
41	D5	14
41	D5	15
41	D5	16
41	D5	17
41	D5	18
41	D5	19
41	D5	20
41	D5	21
41	D5	22
41	D5	23
41	D5	24
41	D5	25
41	D5	26
41	D5	27
41	D5	28
41	D5	29
41	D5	30
41	D5	31
41	D5	32
41	D5	33
41	D5	34
41	D5	35
41	D5	36
41	D5	37
41	D5	38
41	D5	39
41	D5	40
42	D6	1
42	D6	2
42	D6	3
42	D6	4
42	D6	5
42	D6	6
42	D6	7
42	D6	8
42	D6	9
42	D6	10
42	D6	11
42	D6	12
42	D6	13
42	D6	14
42	D6	15
42	D6	16
42	D6	17
42	D6	18
42	D6	19
42	D6	20
42	D6	21
42	D6	22
42	D6	23
42	D6	24
42	D6	25
42	D6	26
42	D6	27
42	D6	28
42	D6	29
42	D6	30
42	D6	31
42	D6	32
42	D6	33
42	D6	34
42	D6	35
42	D6	36
42	D6	37
42	D6	38
42	D6	39
42	D6	40
43	D7	1
43	D7	2
43	D7	3
43	D7	4
43	D7	5
43	D7	6
43	D7	7
43	D7	8
43	D7	9
43	D7	10
43	D7	11
43	D7	12
43	D7	13
43	D7	14
43	D7	15
43	D7	16
43	D7	17
43	D7	18
43	D7	19
43	D7	20
43	D7	21
43	D7	22
43	D7	23
43	D7	24
43	D7	25
43	D7	26
43	D7	27
43	D7	28
43	D7	29
43	D7	30
43	D7	31
43	D7	32
43	D7	33
43	D7	34
43	D7	35
43	D7	36
43	D7	37
43	D7	38
43	D7	39
43	D7	40
44	D8	1
44	D8	2
44	D8	3
44	D8	4
44	D8	5
44	D8	6
44	D8	7
44	D8	8
44	D8	9
44	D8	10
44	D8	11
44	D8	12
44	D8	13
44	D8	14
44	D8	15
44	D8	16
44	D8	17
44	D8	18
44	D8	19
44	D8	20
44	D8	21
44	D8	22
44	D8	23
44	D8	24
44	D8	25
44	D8	26
44	D8	27
44	D8	28
44	D8	29
44	D8	30
44	D8	31
44	D8	32
44	D8	33
44	D8	34
44	D8	35
44	D8	36
44	D8	37
44	D8	38
44	D8	39
44	D8	40
45	D9	1
45	D9	2
45	D9	3
45	D9	4
45	D9	5
45	D9	6
45	D9	7
45	D9	8
45	D9	9
45	D9	10
45	D9	11
45	D9	12
45	D9	13
45	D9	14
45	D9	15
45	D9	16
45	D9	17
45	D9	18
45	D9	19
45	D9	20
45	D9	21
45	D9	22
45	D9	23
45	D9	24
45	D9	25
45	D9	26
45	D9	27
45	D9	28
45	D9	29
45	D9	30
45	D9	31
45	D9	32
45	D9	33
45	D9	34
45	D9	35
45	D9	36
45	D9	37
45	D9	38
45	D9	39
45	D9	40
46	D10	1
46	D10	2
46	D10	3
46	D10	4
46	D10	5
46	D10	6
46	D10	7
46	D10	8
46	D10	9
46	D10	10
46	D10	11
46	D10	12
46	D10	13
46	D10	14
46	D10	15
46	D10	16
46	D10	17
46	D10	18
46	D10	19
46	D10	20
46	D10	21
46	D10	22
46	D10	23
46	D10	24
46	D10	25
46	D10	26
46	D10	27
46	D10	28
46	D10	29
46	D10	30
46	D10	31
46	D10	32
46	D10	33
46	D10	34
46	D10	35
46	D10	36
46	D10	37
46	D10	38
46	D10	39
46	D10	40
47	D11	1
47	D11	2
47	D11	3
47	D11	4
47	D11	5
47	D11	6
47	D11	7
47	D11	8
47	D11	9
47	D11	10
47	D11	11
47	D11	12
47	D11	13
47	D11	14
47	D11	15
47	D11	16
47	D11	17
47	D11	18
47	D11	19
47	D11	20
47	D11	21
47	D11	22
47	D11	23
47	D11	24
47	D11	25
47	D11	26
47	D11	27
47	D11	28
47	D11	29
47	D11	30
47	D11	31
47	D11	32
47	D11	33
47	D11	34
47	D11	35
47	D11	36
47	D11	37
47	D11	38
47	D11	39
47	D11	40
48	D12	1
48	D12	2
48	D12	3
48	D12	4
48	D12	5
48	D12	6
48	D12	7
48	D12	8
48	D12	9
48	D12	10
48	D12	11
48	D12	12
48	D12	13
48	D12	14
48	D12	15
48	D12	16
48	D12	17
48	D12	18
48	D12	19
48	D12	20
48	D12	21
48	D12	22
48	D12	23
48	D12	24
48	D12	25
48	D12	26
48	D12	27
48	D12	28
48	D12	29
48	D12	30
48	D12	31
48	D12	32
48	D12	33
48	D12	34
48	D12	35
48	D12	36
48	D12	37
48	D12	38
48	D12	39
48	D12	40
49	E1	1
49	E1	2
49	E1	3
49	E1	4
49	E1	5
49	E1	6
49	E1	7
49	E1	8
49	E1	9
49	E1	10
49	E1	11
49	E1	12
49	E1	13
49	E1	14
49	E1	15
49	E1	16
49	E1	17
49	E1	18
49	E1	19
49	E1	20
49	E1	21
49	E1	22
49	E1	23
49	E1	24
49	E1	25
49	E1	26
49	E1	27
49	E1	28
49	E1	29
49	E1	30
49	E1	31
49	E1	32
49	E1	33
49	E1	34
49	E1	35
49	E1	36
49	E1	37
[truncated: 1,883 more rows]

## Sheet: Results
Block Type	96-Well 0.2-mL Block
Calibration Background is expired	No
Calibration Background performed on	09-15-2016
Calibration Pure Dye ABY is expired	No
Calibration Pure Dye ABY performed on	09-15-2016
Calibration Pure Dye FAM is expired	No
Calibration Pure Dye FAM performed on	09-15-2016
Calibration Pure Dye JUN is expired	No
Calibration Pure Dye JUN performed on	09-15-2016
Calibration Pure Dye NED is expired	No
Calibration Pure Dye NED performed on	09-15-2016
Calibration Pure Dye ROX is expired	No
Calibration Pure Dye ROX performed on	09-15-2016
Calibration Pure Dye SYBR is expired	No
Calibration Pure Dye SYBR performed on	09-15-2016
Calibration Pure Dye TAMRA is expired	No
Calibration Pure Dye TAMRA performed on	09-15-2016
Calibration Pure Dye VIC is expired	No
Calibration Pure Dye VIC performed on	09-15-2016
Calibration ROI is expired	No
Calibration ROI performed on	09-15-2016
Calibration Uniformity is expired	No
Calibration Uniformity performed on	09-15-2016
Chemistry	SYBR_GREEN
Date Created	2018-07-13 16:56:51 PM CST
Experiment Barcode
Experiment Comment
Experiment File Name	G:\wgh\小麦SYP基因家族鉴定与分析\定量结果\7.13\2018-03-07_214655 VAMP71 sec22 cs ch.eds
Experiment Name	2018-03-07_214655
Experiment Run End Time	2018-03-08 05:35:27 AM CST
Experiment Type	Comparative Cт (ΔΔCт)
Instrument Name	272321075
Instrument Serial Number	272321075
Instrument Type	QuantStudio™ 3 System
Passive Reference	ROX
Post-read Stage/Step
Pre-read Stage/Step
Quantification Cycle Method	Ct
Signal Smoothing On	true
Stage where Melt Analysis is performed	Stage3
Stage/ Cycle where Ct Analysis is performed	Stage2, Step2
User Name
Well	Well Position	Omit	Sample Name	Target Name	Task	Reporter	Quencher	Quantity	Quantity Mean	Quantity SD	RQ	RQ Min	RQ Max	CT	Ct Mean	Ct SD	Delta Ct	Delta Ct Mean	Delta Ct SD	Delta Ct SE	Delta Delta Ct	Automatic Ct Threshold	Ct Threshold	Automatic Baseline	Baseline Start	Baseline End	Amp Status	Comments	Cq Conf	PRFLOW	Tm1	Tm2	Tm3	Tm4
61	F1	FALSE	Sample 1	sec22	UNKNOWN	SYBR	None							26.8342	26.7824	0.136751						TRUE	0.152945	TRUE	3	21	Amp		0.979452	N	83.029
62	F2	FALSE	Sample 5	sec22	UNKNOWN	SYBR	None							26.545	26.7065	0.140536						TRUE	0.152945	TRUE	3	20	Amp		0.966997	N	83.029
63	F3	FALSE	Sample 9	sec22	UNKNOWN	SYBR	None							26.4538	26.4872	0.0452457						TRUE	0.152945	TRUE	3	22	Amp		0.957312	N	83.029
64	F4	FALSE	Sample 13	sec22	UNKNOWN	SYBR	None							26.9855	27.0414	0.0485391						TRUE	0.152945	TRUE	3	22	Amp		0.95198	N	83.029
65	F5	FALSE	Sample 17	sec22	UNKNOWN	SYBR	None							26.6591	26.4817	0.159439						TRUE	0.152945	TRUE	3	21	Amp		0.973903	N	83.1826
67	F7	FALSE	Sample 2	sec22	UNKNOWN	SYBR	None							26.4742	26.3297	0.149602						TRUE	0.152945	TRUE	3	21	Amp		0.968004	N	83.3361
68	F8	FALSE	Sample 6	sec22	UNKNOWN	SYBR	None							26.7459	26.722	0.0433834						TRUE	0.152945	TRUE	3	21	Amp		0.960187	N	83.1826
69	F9	FALSE	Sample 10	sec22	UNKNOWN	SYBR	None							26.8266	26.794	0.157818						TRUE	0.152945	TRUE	3	21	Amp		0.946656	N	82.8755
70	F10	FALSE	Sample 14	sec22	UNKNOWN	SYBR	None							26.9832	26.9116	0.079597						TRUE	0.152945	TRUE	3	22	Amp		0.965468	N	83.029
71	F11	FALSE	Sample 18	sec22	UNKNOWN	SYBR	None							27.3532	27.2787	0.064699						TRUE	0.152945	TRUE	3	22	Amp		0.953701	N	83.1826
73	G1	FALSE	Sample 1	sec22	UNKNOWN	SYBR	None							26.8857	26.7824	0.136751						TRUE	0.152945	TRUE	3	22	Amp		0.977791	N	82.8755
74	G2	FALSE	Sample 5	sec22	UNKNOWN	SYBR	None							26.8009	26.7065	0.140536						TRUE	0.152945	TRUE	3	20	Amp		0.976198	N	83.029
75	G3	FALSE	Sample 9	sec22	UNKNOWN	SYBR	None							26.5387	26.4872	0.0452457						TRUE	0.152945	TRUE	3	22	Amp		0.964889	N	83.029
76	G4	FALSE	Sample 13	sec22	UNKNOWN	SYBR	None							27.0666	27.0414	0.0485391						TRUE	0.152945	TRUE	3	22	Amp		0.956253	N	83.1826
77	G5	FALSE	Sample 17	sec22	UNKNOWN	SYBR	None							26.4359	26.4817	0.159439						TRUE	0.152945	TRUE	3	21	Amp		0.963125	N	83.3361
79	G7	FALSE	Sample 2	sec22	UNKNOWN	SYBR	None							26.3395	26.3297	0.149602						TRUE	0.152945	TRUE	3	22	Amp		0.966813	N	83.3361
80	G8	FALSE	Sample 6	sec22	UNKNOWN	SYBR	None							26.7482	26.722	0.0433834						TRUE	0.152945	TRUE	3	22	Amp		0.956173	N	83.1826
81	G9	FALSE	Sample 10	sec22	UNKNOWN	SYBR	None							26.933	26.794	0.157818						TRUE	0.152945	TRUE	3	22	Amp		0.9508	N	82.8755
82	G10	FALSE	Sample 14	sec22	UNKNOWN	SYBR	None							26.8259	26.9116	0.079597						TRUE	0.152945	TRUE	3	22	Amp		0.971627	N	83.029
83	G11	FALSE	Sample 18	sec22	UNKNOWN	SYBR	None							27.236	27.2787	0.064699						TRUE	0.152945	TRUE	3	22	Amp		0.949437	N	83.3361
85	H1	FALSE	Sample 1	sec22	UNKNOWN	SYBR	None							26.6274	26.7824	0.136751						TRUE	0.152945	TRUE	3	21	Amp		0.982157	N	82.8755
86	H2	FALSE	Sample 5	sec22	UNKNOWN	SYBR	None							26.7737	26.7065	0.140536						TRUE	0.152945	TRUE	3	21	Amp		0.985294	N	83.029
87	H3	FALSE	Sample 9	sec22	UNKNOWN	SYBR	None							26.469	26.4872	0.0452457						TRUE	0.152945	TRUE	3	21	Amp		0.971406	N	83.029
88	H4	FALSE	Sample 13	sec22	UNKNOWN	SYBR	None							27.0722	27.0414	0.0485391						TRUE	0.152945	TRUE	3	22	Amp		0.983699	N	83.1826
89	H5	FALSE	Sample 17	sec22	UNKNOWN	SYBR	None							26.3502	26.4817	0.159439						TRUE	0.152945	TRUE	3	22	Amp		0.986285	N	83.1826
91	H7	FALSE	Sample 2	sec22	UNKNOWN	SYBR	None							26.1755	26.3297	0.149602						TRUE	0.152945	TRUE	3	21	Amp		0.966271	N	83.1826
92	H8	FALSE	Sample 6	sec22	UNKNOWN	SYBR	None							26.672	26.722	0.0433834						TRUE	0.152945	TRUE	3	22	Amp		0.954016	N	83.1826
93	H9	FALSE	Sample 10	sec22	UNKNOWN	SYBR	None							26.6224	26.794	0.157818						TRUE	0.152945	TRUE	3	21	Amp		0.97963	N	82.8755
94	H10	FALSE	Sample 14	sec22	UNKNOWN	SYBR	None							26.9258	26.9116	0.079597						TRUE	0.152945	TRUE	3	21	Amp		0.967252	N	83.029
95	H11	FALSE	Sample 18	sec22	UNKNOWN	SYBR	None							27.2469	27.2787	0.064699						TRUE	0.152945	TRUE	3	22	Amp		0.945795	N	83.3361
Analysis Type	Singleplex
Endogenous Control	vamp71
RQ Min/Max Confidence Level	95.0
Reference Sample	Sample 1

## Sheet: Melt Curve Raw Data
Block Type	96-Well 0.2-mL Block
Calibration Background is expired	No
Calibration Background performed on	09-15-2016
Calibration Pure Dye ABY is expired	No
Calibration Pure Dye ABY performed on	09-15-2016
Calibration Pure Dye FAM is expired	No
Calibration Pure Dye FAM performed on	09-15-2016
Calibration Pure Dye JUN is expired	No
Calibration Pure Dye JUN performed on	09-15-2016
Calibration Pure Dye NED is expired	No
Calibration Pure Dye NED performed on	09-15-2016
Calibration Pure Dye ROX is expired	No
Calibration Pure Dye ROX performed on	09-15-2016
Calibration Pure Dye SYBR is expired	No
Calibration Pure Dye SYBR performed on	09-15-2016
Calibration Pure Dye TAMRA is expired	No
Calibration Pure Dye TAMRA performed on	09-15-2016
Calibration Pure Dye VIC is expired	No
Calibration Pure Dye VIC performed on	09-15-2016
Calibration ROI is expired	No
Calibration ROI performed on	09-15-2016
Calibration Uniformity is expired	No
Calibration Uniformity performed on	09-15-2016
Chemistry	SYBR_GREEN
Date Created	2018-07-13 16:56:52 PM CST
Experiment Barcode
Experiment Comment
Experiment File Name	G:\wgh\小麦SYP基因家族鉴定与分析\定量结果\7.13\2018-03-07_214655 VAMP71 sec22 cs ch.eds
Experiment Name	2018-03-07_214655
Experiment Run End Time	2018-03-08 05:35:27 AM CST
Experiment Type	Comparative Cт (ΔΔCт)
Instrument Name	272321075
Instrument Serial Number	272321075
Instrument Type	QuantStudio™ 3 System
Passive Reference	ROX
Post-read Stage/Step
Pre-read Stage/Step
Quantification Cycle Method	Ct
Signal Smoothing On	true
Stage where Melt Analysis is performed	Stage3
Stage/ Cycle where Ct Analysis is performed	Stage2, Step2
User Name
Well	Well Position	Reading	Temperature	Fluorescence	Derivative	Target Name
61	F1	1	59.9943	377771	4527.22	sec22
61	F1	2	60.3014	377969	4664.86	sec22
61	F1	3	60.6086	375258	4873.04	sec22
61	F1	4	60.9157	375923	5220.64	sec22
61	F1	5	61.2228	373572	5746.49	sec22
61	F1	6	61.5299	375448	6435.87	sec22
61	F1	7	61.8371	368740	7215.96	sec22
61	F1	8	62.1442	370631	7973.48	sec22
61	F1	9	62.4513	366679	8589.98	sec22
61	F1	10	62.7585	362800	8965.53	sec22
61	F1	11	63.0656	358768	9104.5	sec22
61	F1	12	63.3727	355390	9066.08	sec22
61	F1	13	63.6799	351524	8936.13	sec22
61	F1	14	63.987	350584	8803.89	sec22
61	F1	15	64.2941	347820	8727.48	sec22
61	F1	16	64.6012	343901	8730.22	sec22
61	F1	17	64.9084	343033	8791.33	sec22
61	F1	18	65.2155	338379	8866.74	sec22
61	F1	19	65.5226	336856	8925.14	sec22
61	F1	20	65.8298	334316	8959.12	sec22
61	F1	21	66.1369	328414	8995.32	sec22
61	F1	22	66.444	327371	9081.6	sec22
61	F1	23	66.7512	324522	9255.83	sec22
61	F1	24	67.0583	321362	9513.51	sec22
61	F1	25	67.3654	321034	9795.7	sec22
61	F1	26	67.6725	316078	10010.7	sec22
61	F1	27	67.9797	312088	10080.3	sec22
61	F1	28	68.2868	306900	9983.41	sec22
61	F1	29	68.5939	304152	9768.41	sec22
61	F1	30	68.9011	299571	9527.25	sec22
61	F1	31	69.2082	298511	9347.54	sec22
61	F1	32	69.5153	298425	9273.31	sec22
61	F1	33	69.8224	291481	9294.38	sec22
61	F1	34	70.1296	289422	9364.2	sec22
61	F1	35	70.4367	287118	9428.28	sec22
61	F1	36	70.7438	283677	9447.7	sec22
61	F1	37	71.051	279351	9408.75	sec22
61	F1	38	71.3581	277005	9321.21	sec22
61	F1	39	71.6652	274260	9208.72	sec22
61	F1	40	71.9724	269708	9096.57	sec22
61	F1	41	72.2795	269298	9000.69	sec22
61	F1	42	72.5866	265032	8923.61	sec22
61	F1	43	72.8937	262624	8859.22	sec22
61	F1	44	73.2009	259111	8802.41	sec22
61	F1	45	73.508	256696	8754.06	sec22
61	F1	46	73.8151	252370	8716.79	sec22
61	F1	47	74.1223	251948	8690.33	sec22
61	F1	48	74.4294	249397	8656.82	sec22
61	F1	49	74.7365	243889	8591.91	sec22
61	F1	50	75.0436	242766	8483.37	sec22
61	F1	51	75.3508	238767	8345.78	sec22
61	F1	52	75.6579	235230	8218.08	sec22
61	F1	53	75.965	236238	8144.09	sec22
61	F1	54	76.2722	232132	8150.44	sec22
61	F1	55	76.5793	229110	8235.58	sec22
61	F1	56	76.8864	226599	8375.54	sec22
61	F1	57	77.1936	224806	8538.19	sec22
61	F1	58	77.5007	220612	8696.57	sec22
61	F1	59	77.8078	218525	8830.36	sec22
61	F1	60	78.1149	215141	8941.28	sec22
61	F1	61	78.4221	213410	9046.98	sec22
61	F1	62	78.7292	208034	9172.53	sec22
61	F1	63	79.0363	207175	9355.96	sec22
61	F1	64	79.3435	204566	9651.35	sec22
61	F1	65	79.6506	199168	10138.6	sec22
61	F1	66	79.9577	199445	10941.9	sec22
61	F1	67	80.2648	192295	12254.5	sec22
61	F1	68	80.572	192237	14352.5	sec22
61	F1	69	80.8791	186736	17572	sec22
61	F1	70	81.1862	181657	22218.4	sec22
61	F1	71	81.4934	177187	28402	sec22
61	F1	72	81.8005	174081	35838.9	sec22
61	F1	73	82.1076	162099	43718.1	sec22
61	F1	74	82.4148	142337	50749.1	sec22
61	F1	75	82.7219	118588	55449.7	sec22
61	F1	76	83.029	82150.5	56610.2	sec22
61	F1	77	83.3361	46082.8	53743.5	sec22
61	F1	78	83.6433	24890.5	47301.8	sec22
61	F1	79	83.9504	16209.4	38536	sec22
61	F1	80	84.2575	15565.3	29060.1	sec22
61	F1	81	84.5647	13207.9	20335	sec22
61	F1	82	84.8718	14388.8	13298.7	sec22
61	F1	83	85.1789	13249.2	8222.01	sec22
61	F1	84	85.4861	13462.6	4736.87	sec22
61	F1	85	85.7932	12034.6	2747.29	sec22
61	F1	86	86.1003	12314.4	1730.81	sec22
61	F1	87	86.4074	12149.4	1261.11	sec22
61	F1	88	86.7146	10541.9	1054.18	sec22
61	F1	89	87.0217	10183.6	951.994	sec22
61	F1	90	87.3288	10729.7	879.807	sec22
61	F1	91	87.636	10885.1	803.979	sec22
61	F1	92	87.9431	9562.58	705.696	sec22
61	F1	93	88.2502	7461.03	574.907	sec22
61	F1	94	88.5573	9273.36	416.259	sec22
61	F1	95	88.8645	9550.47	252.402	sec22
61	F1	96	89.1716	8428.53	115.341	sec22
61	F1	97	89.4787	9303.64	29.6113	sec22
61	F1	98	89.7859	8431.88	-1.00195	sec22
61	F1	99	90.093	8802.35	5.04102	sec22
61	F1	100	90.4001	8196.67	16.4717	sec22
61	F1	101	90.7073	8355.31	3.18555	sec22
61	F1	102	91.0144	7623.71	-51.3203	sec22
61	F1	103	91.3215	7206.71	-143.169	sec22
61	F1	104	91.6286	8200.32	-249.633	sec22
61	F1	105	91.9358	8126.41	-339.03	sec22
61	F1	106	92.2429	8424.88	-384.543	sec22
61	F1	107	92.55	7985.15	-374.761	sec22
61	F1	108	92.8572	7482.79	-316.12	sec22
61	F1	109	93.1643	8421.32	-228.393	sec22
61	F1	110	93.4714	8494.34	-137.569	sec22
61	F1	111	93.7785	6475.77	-68.8623	sec22
61	F1	112	94.0857	7123.84	-39.9482	sec22
61	F1	113	94.3928	7506.04	-55.2393	sec22
61	F1	114	94.6999	6913.05	-104.435	sec22
62	F2	1	59.9943	407284	4721.94	sec22
62	F2	2	60.3014	406927	4964.98	sec22
62	F2	3	60.6086	405448	5282.52	sec22
62	F2	4	60.9157	404261	5727.07	sec22
62	F2	5	61.2228	403744	6315.82	sec22
62	F2	6	61.5299	403463	7014.75	sec22
62	F2	7	61.8371	398336	7745.62	sec22
62	F2	8	62.1442	398189	8415.33	sec22
62	F2	9	62.4513	396493	8953.11	sec22
62	F2	10	62.7585	387916	9336.44	sec22
62	F2	11	63.0656	387450	9584.49	sec22
62	F2	12	63.3727	385112	9736.13	sec22
62	F2	13	63.6799	381259	9848.06	sec22
62	F2	14	63.987	377966	9932.49	sec22
62	F2	15	64.2941	376653	9985.53	sec22
62	F2	16	64.6012	370747	10003.6	sec22
62	F2	17	64.9084	367657	9996.14	sec22
62	F2	18	65.2155	365034	9982.64	sec22
62	F2	19	65.5226	361306	9981.99	sec22
62	F2	20	65.8298	361526	10005.2	sec22
62	F2	21	66.1369	354978	10059.1	sec22
62	F2	22	66.444	351441	10153.5	sec22
62	F2	23	66.7512	350267	10299.3	sec22
62	F2	24	67.0583	344366	10496.2	sec22
62	F2	25	67.3654	345384	10717.4	sec22
62	F2	26	67.6725	338706	10909.5	sec22
62	F2	27	67.9797	336569	11012	sec22
62	F2	28	68.2868	331176	10987.3	sec22
62	F2	29	68.5939	327190	10842.5	sec22
62	F2	30	68.9011	323079	10629.1	sec22
62	F2	31	69.2082	320233	10420.2	sec22
62	F2	32	69.5153	318101	10277	sec22
62	F2	33	69.8224	313444	10224.8	sec22
62	F2	34	70.1296	312613	10246.9	sec22
62	F2	35	70.4367	307890	10299.4	sec22
62	F2	36	70.7438	304015	10335.1	sec22
62	F2	37	71.051	300296	10322.1	sec22
62	F2	38	71.3581	297387	10250.9	sec22
62	F2	39	71.6652	294870	10129.8	sec22
62	F2	40	71.9724	289655	9977.92	sec22
62	F2	41	72.2795	288068	9818.73	sec22
62	F2	42	72.5866	284100	9677.66	sec22
62	F2	43	72.8937	281699	9578.33	sec22
62	F2	44	73.2009	277437	9536.4	sec22
62	F2	45	73.508	277405	9555.65	sec22
62	F2	46	73.8151	271265	9618.04	sec22
62	F2	47	74.1223	269985	9690.53	sec22
62	F2	48	74.4294	266447	9731.23	sec22
62	F2	49	74.7365	262908	9705.8	sec22
62	F2	50	75.0436	259705	9604.56	sec22
62	F2	51	75.3508	255488	9440.26	sec22
62	F2	52	75.6579	252119	9265.26	sec22
62	F2	53	75.965	251305	9144.3	sec22
62	F2	54	76.2722	249531	9105.35	sec22
62	F2	55	76.5793	245647	9133.66	sec22
62	F2	56	76.8864	241927	9183.03	sec22
62	F2	57	77.1936	239542	9204.1	sec22
62	F2	58	77.5007	235811	9171.09	sec22
62	F2	59	77.8078	232959	9092.48	sec22
62	F2	60	78.1149	230678	9005.03	sec22
62	F2	61	78.4221	227731	8958.56	sec22
62	F2	62	78.7292	224414	9000	sec22
62	F2	63	79.0363	222213	9164.32	sec22
62	F2	64	79.3435	220760	9476.84	sec22
62	F2	65	79.6506	215947	9926.58	sec22
62	F2	66	79.9577	214565	10609.6	sec22
62	F2	67	80.2648	208119	11692.7	sec22
62	F2	68	80.572	206781	13443.6	sec22
62	F2	69	80.8791	203351	16217.5	sec22
62	F2	70	81.1862	199126	20369.4	sec22
62	F2	71	81.4934	194598	26094.5	sec22
62	F2	72	81.8005	191108	33230.5	sec22
62	F2	73	82.1076	180591	41101.5	sec22
62	F2	74	82.4148	163206	48513.8	sec22
62	F2	75	82.7219	143866	53982	sec22
62	F2	76	83.029	105547	56164.2	sec22
62	F2	77	83.3361	66115.2	54349.7	sec22
62	F2	78	83.6433	39452.5	48764.9	sec22
62	F2	79	83.9504	30270.8	40525.3	sec22
62	F2	80	84.2575	27528.7	31241.2	sec22
62	F2	81	84.5647	28501.1	22472.4	sec22
62	F2	82	84.8718	26166	15288.6	sec22
62	F2	83	85.1789	26548.4	10101	sec22
62	F2	84	85.4861	25692.5	6422.61	sec22
62	F2	85	85.7932	23543.2	4241.04	sec22
62	F2	86	86.1003	23334.1	3046.53	sec22
62	F2	87	86.4074	21449.2	2377.56	sec22
62	F2	88	86.7146	21290.2	1952.97	sec22
62	F2	89	87.0217	21779.5	1645.39	sec22
62	F2	90	87.3288	21494.2	1413.7	sec22
62	F2	91	87.636	21313	1240.1	sec22
62	F2	92	87.9431	19348.4	1098.89	sec22
62	F2	93	88.2502	19410	959.155	sec22
62	F2	94	88.5573	18937.2	803.017	sec22
62	F2	95	88.8645	19435.1	636.952	sec22
62	F2	96	89.1716	19408.9	485.802	sec22
62	F2	97	89.4787	19001.2	375.794	sec22
62	F2	98	89.7859	18588.8	319.942	sec22
62	F2	99	90.093	19138.2	313.259	sec22
62	F2	100	90.4001	18082.5	336.159	sec22
62	F2	101	90.7073	18687.5	360.925	sec22
62	F2	102	91.0144	18599.6	359.425	sec22
62	F2	103	91.3215	16655	312.712	sec22
62	F2	104	91.6286	16820	220.387	sec22
62	F2	105	91.9358	18204.5	103.097	sec22
62	F2	106	92.2429	17681.8	-6.29785	sec22
62	F2	107	92.55	17702.3	-79.3535	sec22
62	F2	108	92.8572	17127.3	-106.048	sec22
62	F2	109	93.1643	18161.7	-97.7061	sec22
62	F2	110	93.4714	17291.3	-78.6826	sec22
62	F2	111	93.7785	16486.1	-73.373	sec22
62	F2	112	94.0857	17560.6	-95.9648	sec22
62	F2	113	94.3928	17091.4	-146.953	sec22
62	F2	114	94.6999	17085	-216.393	sec22
63	F3	1	59.9943	359282	4035.36	sec22
63	F3	2	60.3014	359956	4260.61	sec22
63	F3	3	60.6086	358002	4569.14	sec22
63	F3	4	60.9157	358402	4997.68	sec22
63	F3	5	61.2228	356729	5546.89	sec22
63	F3	6	61.5299	356659	6177.1	sec22
63	F3	7	61.8371	352056	6820.91	sec22
63	F3	8	62.1442	351805	7406.66	sec22
63	F3	9	62.4513	348480	7881.28	sec22
63	F3	10	62.7585	345547	8222.81	sec22
63	F3	11	63.0656	341974	8441.93	sec22
63	F3	12	63.3727	340191	8577.68	sec22
63	F3	13	63.6799	335686	8661.97	sec22
63	F3	14	63.987	335119	8713.41	sec22
63	F3	15	64.2941	332330	8735.8	sec22
63	F3	16	64.6012	328126	8727.83	sec22
63	F3	17	64.9084	324310	8692.48	sec22
63	F3	18	65.2155	322877	8638.62	sec22
63	F3	19	65.5226	320310	8578.57	sec22
63	F3	20	65.8298	319033	8527.99	sec22
63	F3	21	66.1369	312992	8510.63	sec22
63	F3	22	66.444	311697	8558.53	sec22
63	F3	23	66.7512	309378	8699.09	sec22
63	F3	24	67.0583	305965	8932.38	sec22
63	F3	25	67.3654	305826	9215.85	sec22
63	F3	26	67.6725	301162	9472.38	sec22
63	F3	27	67.9797	297904	9622.67	sec22
63	F3	28	68.2868	294192	9624.03	sec22
63	F3	29	68.5939	289775	9491.56	sec22
63	F3	30	68.9011	286065	9289.15	sec22
63	F3	31	69.2082	284641	9095.97	sec22
63	F3	32	69.5153	283581	8971.19	sec22
63	F3	33	69.8224	277825	8934.89	sec22
63	F3	34	70.1296	276937	8971.25	sec22
63	F3	35	70.4367	273040	9044.3	sec22
63	F3	36	70.7438	270615	9114.28	sec22
63	F3	37	71.051	267615	9148.47	sec22
63	F3	38	71.3581	264136	9127.01	sec22
63	F3	39	71.6652	261430	9045.29	sec22
63	F3	40	71.9724	257314	8912.9	sec22
63	F3	41	72.2795	255858	8748.88	sec22
63	F3	42	72.5866	252491	8575.52	sec22
63	F3	43	72.8937	250203	8413.92	sec22
63	F3	44	73.2009	246799	8282.51	sec22
63	F3	45	73.508	244408	8195.09	sec22
63	F3	46	73.8151	242176	8156.02	sec22
63	F3	47	74.1223	239483	8154.77	sec22
63	F3	48	74.4294	237384	8166.3	sec22
63	F3	49	74.7365	234736	8160.96	sec22
63	F3	50	75.0436	230222	8119.7	sec22
63	F3	51	75.3508	228293	8046.35	sec22
63	F3	52	75.6579	226150	7964.98	sec22
63	F3	53	75.965	224028	7904.35	sec22
63	F3	54	76.2722	221495	7881.32	sec22
63	F3	55	76.5793	218797	7893.87	sec22
63	F3	56	76.8864	216537	7926.79	sec22
63	F3	57	77.1936	213753	7963.57	sec22
63	F3	58	77.5007	210847	7995.03	sec22
63	F3	59	77.8078	208069	8020.46	sec22
63	F3	60	78.1149	206471	8044.15	sec22
63	F3	61	78.4221	204491	8075.22	sec22
63	F3	62	78.7292	200144	8133.46	sec22
63	F3	63	79.0363	197014	8255.01	sec22
63	F3	64	79.3435	196583	8499.89	sec22
63	F3	65	79.6506	192985	8947.47	sec22
63	F3	66	79.9577	191169	9696.79	sec22
63	F3	67	80.2648	187442	10881.2	sec22
63	F3	68	80.572	185640	12693	sec22
63	F3	69	80.8791	180100	15394.2	sec22
63	F3	70	81.1862	175748	19276.2	sec22
63	F3	71	81.4934	172644	24540.8	sec22
63	F3	72	81.8005	168532	31118.8	sec22
63	F3	73	82.1076	160840	38497.8	sec22
63	F3	74	82.4148	144393	45667.4	sec22
63	F3	75	82.7219	129206	51273.4	sec22
63	F3	76	83.029	99291.3	53986	sec22
63	F3	77	83.3361	64934.2	52963.2	sec22
63	F3	78	83.6433	37632.6	48198.9	sec22
63	F3	79	83.9504	24965.5	40572.1	sec22
63	F3	80	84.2575	21240.7	31549.8	sec22
63	F3	81	84.5647	23186.6	22685.7	sec22
63	F3	82	84.8718	22457.4	15154.8	sec22
63	F3	83	85.1789	21100.3	9518.47	sec22
63	F3	84	85.4861	20559.3	5700.99	sec22
63	F3	85	85.7932	20176.7	3400.93	sec22
63	F3	86	86.1003	19769.3	2161.71	sec22
63	F3	87	86.4074	19073.9	1550.89	sec22
63	F3	88	86.7146	18988	1266.55	sec22
63	F3	89	87.0217	17846.9	1132.25	sec22
63	F3	90	87.3288	17926.2	1059.6	sec22
63	F3	91	87.636	17926.2	1009.46	sec22
63	F3	92	87.9431	17143.7	965.034	sec22
63	F3	93	88.2502	15830.8	918.116	sec22
63	F3	94	88.5573	16349.2	863.358	sec22
63	F3	95	88.8645	16458	795.274	sec22
63	F3	96	89.1716	15916.8	706.801	sec22
63	F3	97	89.4787	14771.1	591.926	sec22
63	F3	98	89.7859	13994.1	452.641	sec22
63	F3	99	90.093	14788.6	304.5	sec22
63	F3	100	90.4001	16382.4	173.768	sec22
63	F3	101	90.7073	13997.6	85.9146	sec22
63	F3	102	91.0144	14569.5	53.3682	sec22
63	F3	103	91.3215	15017.1	70.7827	sec22
63	F3	104	91.6286	14753.3	119.217	sec22
63	F3	105	91.9358	13683.8	174.538	sec22
63	F3	106	92.2429	14431.7	214.884	sec22
63	F3	107	92.55	12923.1	224.883	sec22
63	F3	108	92.8572	13949.4	196.71	sec22
63	F3	109	93.1643	13507.2	129.362	sec22
63	F3	110	93.4714	12750.7	28.1528	sec22
63	F3	111	93.7785	12846.7	-94.7168	sec22
63	F3	112	94.0857	13283	-220.429	sec22
63	F3	113	94.3928	13551.8	-327.719	sec22
63	F3	114	94.6999	14097.5	-400.988	sec22
64	F4	1	59.9943	386110	5513.86	sec22
64	F4	2	60.3014	385045	5635.36	sec22
64	F4	3	60.6086	384673	5836.5	sec22
64	F4	4	60.9157	382179	6175.67	sec22
64	F4	5	61.2228	382025	6673.68	sec22
64	F4	6	61.5299	381342	7297.25	sec22
64	F4	7	61.8371	377163	7966.56	sec22
64	F4	8	62.1442	376729	8584.76	sec22
64	F4	9	62.4513	371544	9074.66	sec22
64	F4	10	62.7585	368385	9403.21	sec22
64	F4	11	63.0656	364996	9573.9	sec22
64	F4	12	63.3727	362398	9622.19	sec22
64	F4	13	63.6799	358105	9590.6	sec22
64	F4	14	63.987	357055	9517.42	sec22
64	F4	15	64.2941	352645	9436.82	sec22
64	F4	16	64.6012	348140	9380.57	sec22
64	F4	17	64.9084	347446	9372.27	sec22
64	F4	18	65.2155	342874	9416.27	sec22
64	F4	19	65.5226	341503	9494.39	sec22
64	F4	20	65.8298	340014	9579.45	sec22
64	F4	21	66.1369	333902	9660.24	sec22
64	F4	22	66.444	330000	9754.44	sec22
64	F4	23	66.7512	328098	9894.8	sec22
64	F4	24	67.0583	324647	10094.8	sec22
64	F4	25	67.3654	325025	10323.1	sec22
64	F4	26	67.6725	319174	10511.2	sec22
64	F4	27	67.9797	314669	10592.2	sec22
64	F4	28	68.2868	310775	10542.5	sec22
64	F4	29	68.5939	306627	10397.3	sec22
64	F4	30	68.9011	304668	10229.2	sec22
64	F4	31	69.2082	299417	10107.1	sec22
64	F4	32	69.5153	300426	10062.9	sec22
64	F4	33	69.8224	294472	10082.8	sec22
64	F4	34	70.1296	291430	10123.1	sec22
64	F4	35	70.4367	287703	10136	sec22
64	F4	36	70.7438	284655	10087.7	sec22
64	F4	37	71.051	282111	9967.9	sec22
64	F4	38	71.3581	277283	9788.44	sec22
64	F4	39	71.6652	274657	9577.83	sec22
64	F4	40	71.9724	271004	9371.72	sec22
64	F4	41	72.2795	269513	9201.21	sec22
64	F4	42	72.5866	266090	9083.92	sec22
64	F4	43	72.8937	263278	9021.3	sec22
64	F4	44	73.2009	259832	9003.45	sec22
64	F4	45	73.508	257410	9014.9	sec22
64	F4	46	73.8151	254229	9040.96	sec22
64	F4	47	74.1223	252421	9068.17	sec22
64	F4	48	74.4294	246816	9084.74	sec22
64	F4	49	74.7365	246123	9080.61	sec22
64	F4	50	75.0436	242623	9048.05	sec22
64	F4	51	75.3508	238847	8983.74	sec22
64	F4	52	75.6579	236784	8890.07	sec22
64	F4	53	75.965	233520	8776.86	sec22
64	F4	54	76.2722	230595	8660.93	sec22
64	F4	55	76.5793	227517	8561.07	sec22
64	F4	56	76.8864	226700	8491.14	sec22
64	F4	57	77.1936	222413	8455.03	sec22
64	F4	58	77.5007	219484	8446.39	sec22
64	F4	59	77.8078	218243	8454.2	sec22
64	F4	60	78.1149	214720	8471.62	sec22
64	F4	61	78.4221	211598	8505.44	sec22
64	F4	62	78.7292	208210	8580.59	sec22
64	F4	63	79.0363	207414	8738.33	sec22
64	F4	64	79.3435	203646	9030.88	sec22
64	F4	65	79.6506	200572	9525.34	sec22
64	F4	66	79.9577	199378	10304.7	sec22
64	F4	67	80.2648	194572	11509.7	sec22
64	F4	68	80.572	191618	13369.8	sec22
64	F4	69	80.8791	187275	16208.8	sec22
64	F4	70	81.1862	182583	20383.7	sec22
64	F4	71	81.4934	179884	26135.5	sec22
64	F4	72	81.8005	176106	33378.5	sec22
64	F4	73	82.1076	166252	41513.4	sec22
64	F4	74	82.4148	150626	49383	sec22
64	F4	75	82.7219	133227	55466.2	sec22
64	F4	76	83.029	101170	58304.3	sec22
64	F4	77	83.3361	62376.4	57015.5	sec22
64	F4	78	83.6433	34854.1	51661	sec22
64	F4	79	83.9504	23824.2	43264.2	sec22
64	F4	80	84.2575	21038.2	33454.4	sec22
64	F4	81	84.5647	20228.4	23909.1	sec22
64	F4	82	84.8718	20044.2	15861.9	sec22
64	F4	83	85.1789	19274.9	9872.58	sec22
64	F4	84	85.4861	19167.3	5924.64	sec22
64	F4	85	85.7932	17596.1	3556.21	sec22
64	F4	86	86.1003	17530.5	2243	sec22
64	F4	87	86.4074	16224.8	1552.14	sec22
64	F4	88	86.7146	16836.6	1202.28	sec22
64	F4	89	87.0217	16975.2	1045.89	sec22
64	F4	90	87.3288	16361.4	1012.05	sec22
64	F4	91	87.636	15920.2	1052.54	sec22
64	F4	92	87.9431	15499.3	1115.16	sec22
64	F4	93	88.2502	14151.5	1146.5	sec22
64	F4	94	88.5573	13314.1	1110.2	sec22
64	F4	95	88.8645	13218.4	1001.88	sec22
64	F4	96	89.1716	14137	848.033	sec22
64	F4	97	89.4787	12345.8	689.122	sec22
64	F4	98	89.7859	13675.9	557.456	sec22
64	F4	99	90.093	13086.4	463.084	sec22
64	F4	100	90.4001	12152.4	394.677	sec22
64	F4	101	90.7073	12288.2	332.388	sec22
64	F4	102	91.0144	11786.2	262.654	sec22
64	F4	103	91.3215	11846.9	185.202	sec22
64	F4	104	91.6286	12549.4	109.553	sec22
64	F4	105	91.9358	12047.2	46.6377	sec22
64	F4	106	92.2429	10938.2	3.46777	sec22
64	F4	107	92.55	11790.7	-16.6025	sec22
64	F4	108	92.8572	12163.1	-12.5625	sec22
64	F4	109	93.1643	11627.7	11.666	sec22
64	F4	110	93.4714	11877.4	42.7129	sec22
64	F4	111	93.7785	10947.2	58.7764	sec22
64	F4	112	94.0857	9897.6	39.8818	sec22
64	F4	113	94.3928	10313.9	-19.0127	sec22
64	F4	114	94.6999	12530.2	-103.465	sec22
65	F5	1	59.9943	391050	4475.29	sec22
65	F5	2	60.3014	390394	4638.48	sec22
65	F5	3	60.6086	389272	4868.78	sec22
65	F5	4	60.9157	387628	5242.23	sec22
65	F5	5	61.2228	387163	5799.89	sec22
65	F5	6	61.5299	387820	6521.55	sec22
65	F5	7	61.8371	383979	7325.18	sec22
65	F5	8	62.1442	382745	8096.62	sec22
65	F5	9	62.4513	379304	8733.57	sec22
65	F5	10	62.7585	375332	9162.25	sec22
65	F5	11	63.0656	371038	9392.15	sec22
65	F5	12	63.3727	369067	9485.12	sec22
65	F5	13	63.6799	364928	9482.59	sec22
65	F5	14	63.987	363743	9417.14	sec22
65	F5	15	64.2941	359761	9312.69	sec22
65	F5	16	64.6012	354753	9193.92	sec22
65	F5	17	64.9084	353379	9090.74	sec22
65	F5	18	65.2155	349494	9031.12	sec22
65	F5	19	65.5226	347599	9029.98	sec22
65	F5	20	65.8298	347087	9085.86	sec22
65	F5	21	66.1369	340984	9190.33	sec22
65	F5	22	66.444	337861	9339.95	sec22
65	F5	23	66.7512	336739	9537.4	sec22
65	F5	24	67.0583	331452	9778.92	sec22
65	F5	25	67.3654	331002	10040	sec22
65	F5	26	67.6725	327239	10274.8	sec22
65	F5	27	67.9797	322421	10434	sec22
65	F5	28	68.2868	319422	10490.2	sec22
65	F5	29	68.5939	313328	10450.9	sec22
65	F5	30	68.9011	311329	10351.5	sec22
65	F5	31	69.2082	308006	10232.7	sec22
65	F5	32	69.5153	306780	10121.2	sec22
65	F5	33	69.8224	299647	10023.7	sec22
65	F5	34	70.1296	298057	9933.35	sec22
65	F5	35	70.4367	295083	9840.04	sec22
65	F5	36	70.7438	291471	9736.82	sec22
65	F5	37	71.051	288428	9622.68	sec22
65	F5	38	71.3581	284878	9503.85	sec22
65	F5	39	71.6652	281468	9392.51	sec22
65	F5	40	71.9724	278973	9302.24	sec22
65	F5	41	72.2795	276105	9240.92	sec22
65	F5	42	72.5866	273041	9206.46	sec22
65	F5	43	72.8937	270824	9188.42	sec22
65	F5	44	73.2009	266235	9174.53	sec22
65	F5	45	73.508	263602	9156.04	sec22
65	F5	46	73.8151	260355	9127.52	sec22
65	F5	47	74.1223	259675	9084.03	sec22
65	F5	48	74.4294	253861	9020.47	sec22
65	F5	49	74.7365	251302	8926.57	sec22
65	F5	50	75.0436	248971	8812.41	sec22
65	F5	51	75.3508	245763	8693.07	sec22
65	F5	52	75.6579	243770	8583.45	sec22
65	F5	53	75.965	240117	8493.74	sec22
65	F5	54	76.2722	238413	8427.58	sec22
65	F5	55	76.5793	234589	8384.84	sec22
65	F5	56	76.8864	232714	8365.52	sec22
65	F5	57	77.1936	229965	8370.63	sec22
65	F5	58	77.5007	226740	8400.1	sec22
65	F5	59	77.8078	224576	8450.89	sec22
65	F5	60	78.1149	222100	8518.89	sec22
65	F5	61	78.4221	218912	8606.24	sec22
65	F5	62	78.7292	216078	8728.98	sec22
65	F5	63	79.0363	211952	8919.11	sec22
65	F5	64	79.3435	211418	9195.2	sec22
65	F5	65	79.6506	207499	9596.74	sec22
65	F5	66	79.9577	205608	10179.8	sec22
65	F5	67	80.2648	201504	11033	sec22
65	F5	68	80.572	197432	12332.5	sec22
65	F5	69	80.8791	192168	14367.4	sec22
65	F5	70	81.1862	188718	17500.3	sec22
65	F5	71	81.4934	187056	22040.9	sec22
65	F5	72	81.8005	184475	28050.9	sec22
65	F5	73	82.1076	175343	35153.2	sec22
65	F5	74	82.4148	160122	42446.3	sec22
65	F5	75	82.7219	146925	48616.5	sec22
65	F5	76	83.029	117383	52269.3	sec22
65	F5	77	83.3361	78454.5	52390	sec22
65	F5	78	83.6433	43525.2	48740.1	sec22
65	F5	79	83.9504	28438.2	41984.3	sec22
65	F5	80	84.2575	24227.5	33465.1	sec22
65	F5	81	84.5647	23631.2	24727.6	sec22
65	F5	82	84.8718	23389	17031.6	sec22
65	F5	83	85.1789	22281.8	11066.1	sec22
65	F5	84	85.4861	21921.7	6699.18	sec22
65	F5	85	85.7932	20786.2	3830.38	sec22
65	F5	86	86.1003	21825.7	2213.81	sec22
65	F5	87	86.4074	21210.1	1390.94	sec22
65	F5	88	86.7146	20618.7	1020.22	sec22
65	F5	89	87.0217	20439.6	883.18	sec22
65	F5	90	87.3288	20076.4	853.567	sec22
65	F5	91	87.636	20065.5	862.905	sec22
65	F5	92	87.9431	18908.6	876.072	sec22
65	F5	93	88.2502	19310.3	877.367	sec22
65	F5	94	88.5573	18159.9	863.129	sec22
65	F5	95	88.8645	18591.4	836.831	sec22
65	F5	96	89.1716	18223	804.356	sec22
65	F5	97	89.4787	17408.4	769.155	sec22
65	F5	98	89.7859	17451.2	728.6	sec22
65	F5	99	90.093	17573.7	673.261	sec22
65	F5	100	90.4001	16791.7	590.682	sec22
65	F5	101	90.7073	16550.6	473.305	sec22
65	F5	102	91.0144	15400.2	327.088	sec22
65	F5	103	91.3215	16900.5	174.818	sec22
65	F5	104	91.6286	17156.1	50.1494	sec22
65	F5	105	91.9358	16082.6	-15.7998	sec22
65	F5	106	92.2429	17417.8	-8.12012	sec22
65	F5	107	92.55	16362.1	64.5273	sec22
65	F5	108	92.8572	16254	171.214	sec22
65	F5	109	93.1643	16593.4	267.33	sec22
65	F5	110	93.4714	15445.9	308.488	sec22
65	F5	111	93.7785	14878.5	267.033	sec22
65	F5	112	94.0857	14342.7	144.987	sec22
65	F5	113	94.3928	15232	-24.9688	sec22
65	F5	114	94.6999	17690.5	-194.282	sec22
67	F7	1	59.9943	409692	4752.42	sec22
67	F7	2	60.3014	409530	5000.49	sec22
67	F7	3	60.6086	407656	5305.34	sec22
67	F7	4	60.9157	406846	5718.92	sec22
67	F7	5	61.2228	406398	6268.28	sec22
67	F7	6	61.5299	405481	6941.35	sec22
67	F7	7	61.8371	400452	7686.77	sec22
67	F7	8	62.1442	401153	8428.96	sec22
67	F7	9	62.4513	397559	9091.3	sec22
67	F7	10	62.7585	393589	9619.78	sec22
67	F7	11	63.0656	389755	9995.18	sec22
67	F7	12	63.3727	386614	10222.1	sec22
67	F7	13	63.6799	382323	10322.3	sec22
67	F7	14	63.987	381686	10319.6	sec22
67	F7	15	64.2941	376516	10238	sec22
67	F7	16	64.6012	371657	10109.8	sec22
67	F7	17	64.9084	370033	9977.04	sec22
67	F7	18	65.2155	365799	9882.96	sec22
67	F7	19	65.5226	363270	9856.88	sec22
67	F7	20	65.8298	363376	9906.5	sec22
67	F7	21	66.1369	355817	10024.5	sec22
67	F7	22	66.444	354493	10200.7	sec22
67	F7	23	66.7512	352050	10426.1	sec22
67	F7	24	67.0583	345614	10685.1	sec22
67	F7	25	67.3654	346399	10943.1	sec22
67	F7	26	67.6725	341304	11146.4	sec22
67	F7	27	67.9797	336955	11242.3	sec22
67	F7	28	68.2868	333385	11206.9	sec22
67	F7	29	68.5939	327393	11064.2	sec22
67	F7	30	68.9011	325431	10877.4	sec22
67	F7	31	69.2082	320388	10719.9	sec22
67	F7	32	69.5153	321251	10641.5	sec22
67	F7	33	69.8224	315050	10651.1	sec22
67	F7	34	70.1296	310993	10719.7	sec22
67	F7	35	70.4367	309440	10797.2	sec22
67	F7	36	70.7438	304825	10831.3	sec22
67	F7	37	71.051	301538	10783.3	sec22
67	F7	38	71.3581	297315	10639.2	sec22
67	F7	39	71.6652	293929	10416.4	sec22
67	F7	40	71.9724	289782	10158.2	sec22
67	F7	41	72.2795	287132	9917.8	sec22
67	F7	42	72.5866	284790	9737.4	sec22
67	F7	43	72.8937	282734	9633.14	sec22
67	F7	44	73.2009	277889	9594.14	sec22
67	F7	45	73.508	274871	9593.87	sec22
67	F7	46	73.8151	272628	9604.62	sec22
67	F7	47	74.1223	269982	9608.99	sec22
67	F7	48	74.4294	264465	9604.46	sec22
67	F7	49	74.7365	263102	9600.4	sec22
67	F7	50	75.0436	259496	9609.01	sec22
67	F7	51	75.3508	256744	9633.33	sec22
67	F7	52	75.6579	254426	9660.4	sec22
67	F7	53	75.965	250223	9665.52	sec22
67	F7	54	76.2722	247740	9627.26	sec22
67	F7	55	76.5793	243522	9543.51	sec22
67	F7	56	76.8864	240141	9436.27	sec22
67	F7	57	77.1936	238493	9338.88	sec22
67	F7	58	77.5007	235621	9277.45	sec22
67	F7	59	77.8078	232811	9256.47	sec22
67	F7	60	78.1149	229832	9262.59	sec22
67	F7	61	78.4221	226270	9283.41	sec22
67	F7	62	78.7292	222798	9328.75	sec22
67	F7	63	79.0363	220047	9439.49	sec22
67	F7	64	79.3435	218241	9681.46	sec22
67	F7	65	79.6506	214179	10132.6	sec22
67	F7	66	79.9577	213131	10877	sec22
67	F7	67	80.2648	207965	12025.1	sec22
67	F7	68	80.572	205129	13743.6	sec22
67	F7	69	80.8791	200505	16275	sec22
67	F7	70	81.1862	195297	19912.3	sec22
67	F7	71	81.4934	191372	24907.5	sec22
67	F7	72	81.8005	188383	31319.1	sec22
67	F7	73	82.1076	177720	38842.1	sec22
67	F7	74	82.4148	163243	46696.9	sec22
67	F7	75	82.7219	149625	53665.1	sec22
67	F7	76	83.029	124759	58326.4	sec22
67	F7	77	83.3361	92141.8	59469.5	sec22
67	F7	78	83.6433	55297.5	56534.5	sec22
67	F7	79	83.9504	28694.5	49877.9	sec22
67	F7	80	84.2575	22516.5	40703.3	sec22
67	F7	81	84.5647	20049	30663.8	sec22
67	F7	82	84.8718	20162.5	21325.3	sec22
67	F7	83	85.1789	20389.7	13737.3	sec22
67	F7	84	85.4861	20020.8	8287.35	sec22
67	F7	85	85.7932	19147.4	4805.54	sec22
67	F7	86	86.1003	18549.4	2795.42	sec22
67	F7	87	86.4074	18368.7	1743.44	sec22
67	F7	88	86.7146	18009.4	1241.68	sec22
67	F7	89	87.0217	18528.2	1029.1	sec22
67	F7	90	87.3288	17757	963.84	sec22
67	F7	91	87.636	17227.9	975.317	sec22
67	F7	92	87.9431	16431.9	1025.93	sec22
67	F7	93	88.2502	17467.6	1089.68	sec22
67	F7	94	88.5573	15706.3	1143.07	sec22
67	F7	95	88.8645	16023.2	1163.69	sec22
67	F7	96	89.1716	14641.3	1134.24	sec22
67	F7	97	89.4787	14193.3	1049.03	sec22
67	F7	98	89.7859	14569.7	917.4	sec22
67	F7	99	90.093	14648.8	759.75	sec22
67	F7	100	90.4001	14149.8	598.543	sec22
67	F7	101	90.7073	13686.7	450.497	sec22
67	F7	102	91.0144	13833.8	324.342	sec22
67	F7	103	91.3215	13576.1	222.692	sec22
67	F7	104	91.6286	14909.1	144.242	sec22
67	F7	105	91.9358	13216.1	84.958	sec22
67	F7	106	92.2429	13275.1	39.5723	sec22
67	F7	107	92.55	14168.8	3.49902	sec22
67	F7	108	92.8572	14196.1	-26.9834	sec22
67	F7	109	93.1643	13265.1	-57.0703	sec22
67	F7	110	93.4714	13821.8	-95.3428	sec22
67	F7	111	93.7785	13767	-151.406	sec22
67	F7	112	94.0857	12806.9	-229.875	sec22
67	F7	113	94.3928	14194.5	-325.847	sec22
67	F7	114	94.6999	14341.2	-426.571	sec22
68	F8	1	59.9943	334336	4746.17	sec22
68	F8	2	60.3014	334431	4838.26	sec22
68	F8	3	60.6086	331629	4992.55	sec22
68	F8	4	60.9157	331695	5263.78	sec22
68	F8	5	61.2228	331010	5677.06	sec22
68	F8	6	61.5299	330023	6209.98	sec22
68	F8	7	61.8371	326641	6794.97	sec22
68	F8	8	62.1442	327062	7342.43	sec22
68	F8	9	62.4513	321971	7772.82	sec22
68	F8	10	62.7585	319440	8026.98	sec22
68	F8	11	63.0656	316840	8138.81	sec22
68	F8	12	63.3727	313495	8143.44	sec22
68	F8	13	63.6799	310516	8085.55	sec22
68	F8	14	63.987	309696	8001.43	sec22
68	F8	15	64.2941	306132	7912.85	sec22
68	F8	16	64.6012	302958	7833.04	sec22
68	F8	17	64.9084	301802	7774.7	sec22
68	F8	18	65.2155	297387	7751.57	sec22
68	F8	19	65.5226	295424	7777.1	sec22
68	F8	20	65.8298	296139	7853.36	sec22
68	F8	21	66.1369	290925	7979.78	sec22
68	F8	22	66.444	288404	8154.42	sec22
68	F8	23	66.7512	285930	8373.91	sec22
68	F8	24	67.0583	283164	8623.71	sec22
68	F8	25	67.3654	282330	8868.47	sec22
68	F8	26	67.6725	278094	9055.03	sec22
68	F8	27	67.9797	274850	9132.8	sec22
68	F8	28	68.2868	271180	9079.93	sec22
68	F8	29	68.5939	267073	8919.03	sec22
68	F8	30	68.9011	264897	8709.56	sec22
68	F8	31	69.2082	261407	8521.63	sec22
68	F8	32	69.5153	260722	8405.92	sec22
68	F8	33	69.8224	257573	8375.82	sec22
68	F8	34	70.1296	254203	8408.21	sec22
68	F8	35	70.4367	251932	8459.72	sec22
68	F8	36	70.7438	249575	8487.61	sec22
68	F8	37	71.051	245737	8466.02	sec22
68	F8	38	71.3581	242423	8392.53	sec22
68	F8	39	71.6652	240600	8284.32	sec22
68	F8	40	71.9724	238005	8167.77	sec22
68	F8	41	72.2795	234845	8067.18	sec22
68	F8	42	72.5866	232712	7997.38	sec22
68	F8	43	72.8937	230342	7961.4	sec22
68	F8	44	73.2009	227850	7952.32	sec22
68	F8	45	73.508	224809	7956.34	sec22
68	F8	46	73.8151	221911	7955.4	sec22
68	F8	47	74.1223	221128	7930.17	sec22
68	F8	48	74.4294	216154	7864.64	sec22
68	F8	49	74.7365	214719	7751.7	sec22
68	F8	50	75.0436	211740	7589.57	sec22
68	F8	51	75.3508	209093	7410.51	sec22
68	F8	52	75.6579	206994	7246.83	sec22
68	F8	53	75.965	205550	7126.97	sec22
68	F8	54	76.2722	203008	7065.7	sec22
68	F8	55	76.5793	200461	7060.67	sec22
68	F8	56	76.8864	199001	7096.95	sec22
68	F8	57	77.1936	196245	7155	sec22
68	F8	58	77.5007	193860	7218.28	sec22
68	F8	59	77.8078	190992	7277.97	sec22
68	F8	60	78.1149	189848	7335.12	sec22
68	F8	61	78.4221	187075	7402.84	sec22
68	F8	62	78.7292	184171	7508.15	sec22
68	F8	63	79.0363	181073	7692.22	sec22
68	F8	64	79.3435	181077	7989.33	sec22
68	F8	65	79.6506	176742	8456.46	sec22
68	F8	66	79.9577	175590	9161.62	sec22
68	F8	67	80.2648	172194	10193.7	sec22
68	F8	68	80.572	168880	11691.7	sec22
68	F8	69	80.8791	165211	13857.8	sec22
68	F8	70	81.1862	160464	16929.9	sec22
68	F8	71	81.4934	156732	21094.6	sec22
68	F8	72	81.8005	154619	26349.2	sec22
68	F8	73	82.1076	145595	32360.1	sec22
68	F8	74	82.4148	131830	38394.1	sec22
68	F8	75	82.7219	119637	43397.6	sec22
68	F8	76	83.029	96612.6	46248.7	sec22
68	F8	77	83.3361	65460.6	46120.5	sec22
68	F8	78	83.6433	37705.7	42807.3	sec22
68	F8	79	83.9504	21566.5	36846.1	sec22
68	F8	80	84.2575	18573.7	29352	sec22
68	F8	81	84.5647	18226.8	21638.8	sec22
68	F8	82	84.8718	18136.6	14807.4	sec22
68	F8	83	85.1789	17096.9	9487.25	sec22
68	F8	84	85.4861	16759	5656.03	sec22
68	F8	85	85.7932	17592.9	3208.83	sec22
68	F8	86	86.1003	16437.3	1862.08	sec22
68	F8	87	86.4074	16239.8	1207.47	sec22
68	F8	88	86.7146	15687.9	934.121	sec22
68	F8	89	87.0217	15840.7	844.781	sec22
68	F8	90	87.3288	15266.5	830.802	sec22
68	F8	91	87.636	15647.5	836.541	sec22
68	F8	92	87.9431	13950	832.453	sec22
68	F8	93	88.2502	14505.5	803.316	sec22
68	F8	94	88.5573	13466.7	747.37	sec22
68	F8	95	88.8645	13782.2	676.902	sec22
68	F8	96	89.1716	13649.1	612.784	sec22
68	F8	97	89.4787	13459.8	572.606	sec22
68	F8	98	89.7859	13564.1	558.976	sec22
68	F8	99	90.093	13186.9	556.315	sec22
68	F8	100	90.4001	12229.8	539.843	sec22
68	F8	101	90.7073	11935.3	491.865	sec22
68	F8	102	91.0144	11786.7	414.452	sec22
68	F8	103	91.3215	12247.4	329.148	sec22
68	F8	104	91.6286	13120.2	263.74	sec22
68	F8	105	91.9358	11190.7	235.577	sec22
68	F8	106	92.2429	12537.9	242.517	sec22
68	F8	107	92.55	10832.6	265.248	sec22
68	F8	108	92.8572	12101	276.621	sec22
68	F8	109	93.1643	11230.2	251.824	sec22
68	F8	110	93.4714	10565.4	176.745	sec22
68	F8	111	93.7785	10267.5	53.8965	sec22
68	F8	112	94.0857	11511.3	-96.4644	sec22
68	F8	113	94.3928	11314.1	-243.371	sec22
68	F8	114	94.6999	12216.1	-359.005	sec22
69	F9	1	59.9943	368191	5491.53	sec22
69	F9	2	60.3014	367324	5579.07	sec22
69	F9	3	60.6086	366620	5774.79	sec22
69	F9	4	60.9157	366393	6142.16	sec22
69	F9	5	61.2228	364461	6694.16	sec22
69	F9	6	61.5299	363965	7379.4	sec22
69	F9	7	61.8371	360885	8097.57	sec22
69	F9	8	62.1442	359175	8721.64	sec22
69	F9	9	62.4513	354693	9123.34	sec22
69	F9	10	62.7585	350078	9366.01	sec22
69	F9	11	63.0656	348523	9464.85	sec22
69	F9	12	63.3727	345062	9456.29	sec22
69	F9	13	63.6799	340734	9377.54	sec22
69	F9	14	63.987	339627	9257.26	sec22
69	F9	15	64.2941	335506	9118.96	sec22
69	F9	16	64.6012	332320	8989.52	sec22
69	F9	17	64.9084	329763	8900.15	sec22
69	F9	18	65.2155	324946	8876.55	sec22
69	F9	19	65.5226	325583	8924.81	sec22
69	F9	20	65.8298	323735	9028.11	sec22
69	F9	21	66.1369	318066	9158.95	sec22
69	F9	22	66.444	315835	9297.49	sec22
69	F9	23	66.7512	312171	9439.89	sec22
69	F9	24	67.0583	308038	9588.68	sec22
69	F9	25	67.3654	309139	9736.07	sec22
69	F9	26	67.6725	303523	9857.91	sec22
69	F9	27	67.9797	299428	9925.62	sec22
69	F9	28	68.2868	297064	9926.9	sec22
69	F9	29	68.5939	291468	9877.01	sec22
69	F9	30	68.9011	289552	9810.22	sec22
69	F9	31	69.2082	285975	9758.15	sec22
69	F9	32	69.5153	285720	9731.38	sec22
69	F9	33	69.8224	278829	9715.92	sec22
69	F9	34	70.1296	277093	9685.35	sec22
69	F9	35	70.4367	273855	9617.35	sec22
69	F9	36	70.7438	270021	9504.8	sec22
69	F9	37	71.051	267130	9356.58	sec22
69	F9	38	71.3581	263958	9191.94	sec22
69	F9	39	71.6652	261552	9032.83	sec22
69	F9	40	71.9724	257981	8898.02	sec22
69	F9	41	72.2795	256159	8799.48	sec22
69	F9	42	72.5866	252137	8739.94	sec22
69	F9	43	72.8937	250539	8711.98	sec22
69	F9	44	73.2009	247916	8699.83	sec22
69	F9	45	73.508	244467	8685.01	sec22
69	F9	46	73.8151	240959	8653.76	sec22
69	F9	47	74.1223	239588	8594.86	sec22
69	F9	48	74.4294	234569	8516.59	sec22
69	F9	49	74.7365	234098	8435.38	sec22
69	F9	50	75.0436	231089	8364.85	sec22
69	F9	51	75.3508	227234	8314.34	sec22
69	F9	52	75.6579	225113	8287.19	sec22
69	F9	53	75.965	223090	8280.2	sec22
69	F9	54	76.2722	220761	8284.83	sec22
69	F9	55	76.5793	217457	8291.51	sec22
69	F9	56	76.8864	214666	8295.94	sec22
69	F9	57	77.1936	211699	8301.89	sec22
69	F9	58	77.5007	209445	8316.96	sec22
69	F9	59	77.8078	207579	8344.26	sec22
69	F9	60	78.1149	205061	8380.59	sec22
69	F9	61	78.4221	201520	8426.2	sec22
69	F9	62	78.7292	197986	8502.22	sec22
69	F9	63	79.0363	195694	8659.79	sec22
69	F9	64	79.3435	194643	8940.84	sec22
69	F9	65	79.6506	190104	9465.25	sec22
69	F9	66	79.9577	189549	10352.7	sec22
69	F9	67	80.2648	185485	11756.3	sec22
69	F9	68	80.572	182420	13876	sec22
69	F9	69	80.8791	176585	16944.2	sec22
69	F9	70	81.1862	173225	21153.1	sec22
69	F9	71	81.4934	167799	26516.3	sec22
69	F9	72	81.8005	163150	32708.8	sec22
69	F9	73	82.1076	149809	38974.6	sec22
69	F9	74	82.4148	131518	44201.5	sec22
69	F9	75	82.7219	108196	47198.3	sec22
69	F9	76	83.029	70877.1	47097.3	sec22
69	F9	77	83.3361	40110.8	43706.3	sec22
69	F9	78	83.6433	24386	37622.5	sec22
69	F9	79	83.9504	20831.9	30034.4	sec22
69	F9	80	84.2575	21086.6	22305.5	sec22
69	F9	81	84.5647	20055.5	15544.2	sec22
69	F9	82	84.8718	19698.2	10352.6	sec22
69	F9	83	85.1789	19649.7	6461.14	sec22
69	F9	84	85.4861	18078.1	3894.3	sec22
69	F9	85	85.7932	18561.6	2498.69	sec22
69	F9	86	86.1003	18005.5	1814.3	sec22
69	F9	87	86.4074	16532	1501.62	sec22
69	F9	88	86.7146	16246.5	1354.62	sec22
69	F9	89	87.0217	16179.3	1270.58	sec22
69	F9	90	87.3288	16095	1207.19	sec22
69	F9	91	87.636	16293	1146.19	sec22
69	F9	92	87.9431	13872.9	1073.82	sec22
69	F9	93	88.2502	14256.5	978.742	sec22
69	F9	94	88.5573	14383.8	858.869	sec22
69	F9	95	88.8645	14141.9	725.231	sec22
69	F9	96	89.1716	13931.6	597.45	sec22
69	F9	97	89.4787	13463.1	493.687	sec22
69	F9	98	89.7859	13505.7	421.604	sec22
69	F9	99	90.093	13890.5	374.63	sec22
69	F9	100	90.4001	13834.6	334.871	sec22
69	F9	101	90.7073	12189.7	282.406	sec22
69	F9	102	91.0144	12702.1	207.688	sec22
69	F9	103	91.3215	12532.1	120.177	sec22
69	F9	104	91.6286	13501.7	46.0713	sec22
69	F9	105	91.9358	13036.9	14.7109	sec22
69	F9	106	92.2429	13144.5	41.6738	sec22
69	F9	107	92.55	12648.7	119.396	sec22
69	F9	108	92.8572	13386.5	220.614	sec22
69	F9	109	93.1643	11107.6	311.643	sec22
69	F9	110	93.4714	12556.9	367.359	sec22
69	F9	111	93.7785	11659.2	380.219	sec22
69	F9	112	94.0857	11643.3	359.859	sec22
69	F9	113	94.3928	12229.4	325.042	sec22
69	F9	114	94.6999	11358.9	293.468	sec22
70	F10	1	59.9943	391131	5152.04	sec22
70	F10	2	60.3014	389079	5297.21	sec22
70	F10	3	60.6086	388476	5542.48	sec22
70	F10	4	60.9157	387552	5960.98	sec22
70	F10	5	61.2228	387451	6573.76	sec22
70	F10	6	61.5299	386877	7330.23	sec22
70	F10	7	61.8371	383082	8123.21	sec22
70	F10	8	62.1442	381815	8832.33	sec22
70	F10	9	62.4513	376744	9370.61	sec22
70	F10	10	62.7585	373491	9707.46	sec22
70	F10	11	63.0656	370402	9873.77	sec22
70	F10	12	63.3727	367361	9926.82	sec22
70	F10	13	63.6799	363539	9919.31	sec22
70	F10	14	63.987	362043	9887.39	sec22
70	F10	15	64.2941	358794	9852.66	sec22
70	F10	16	64.6012	353205	9831.62	sec22
70	F10	17	64.9084	352417	9839.93	sec22
70	F10	18	65.2155	348148	9886.33	sec22
70	F10	19	65.5226	346048	9965.99	sec22
70	F10	20	65.8298	345042	10064.5	sec22
70	F10	21	66.1369	338019	10172.9	sec22
70	F10	22	66.444	337214	10301	sec22
70	F10	23	66.7512	331812	10472.2	sec22
70	F10	24	67.0583	329435	10699.2	sec22
70	F10	25	67.3654	328434	10958.9	sec22
70	F10	26	67.6725	324416	11190.1	sec22
70	F10	27	67.9797	319345	11322.3	sec22
70	F10	28	68.2868	316192	11316.8	sec22
70	F10	29	68.5939	309455	11190.8	sec22
70	F10	30	68.9011	307832	11006.3	sec22
70	F10	31	69.2082	303944	10833.1	sec22
70	F10	32	69.5153	304011	10711.8	sec22
70	F10	33	69.8224	297330	10641.6	sec22
70	F10	34	70.1296	293941	10593.3	sec22
70	F10	35	70.4367	291862	10534.1	sec22
70	F10	36	70.7438	287848	10446.3	sec22
70	F10	37	71.051	284603	10332.4	sec22
70	F10	38	71.3581	280948	10210.3	sec22
70	F10	39	71.6652	277725	10101.3	sec22
70	F10	40	71.9724	275494	10018.6	sec22
70	F10	41	72.2795	272353	9960.36	sec22
70	F10	42	72.5866	268434	9910.43	sec22
70	F10	43	72.8937	266354	9849.47	sec22
70	F10	44	73.2009	262543	9767.79	sec22
70	F10	45	73.508	258249	9672.42	sec22
70	F10	46	73.8151	256140	9582.76	sec22
70	F10	47	74.1223	254932	9518.38	sec22
70	F10	48	74.4294	249468	9487.75	sec22
70	F10	49	74.7365	247953	9486.5	sec22
70	F10	50	75.0436	244702	9500.35	sec22
70	F10	51	75.3508	241059	9513.92	sec22
70	F10	52	75.6579	238886	9514.93	sec22
70	F10	53	75.965	235553	9494.09	sec22
70	F10	54	76.2722	232343	9444.12	sec22
70	F10	55	76.5793	230382	9361.78	sec22
70	F10	56	76.8864	226207	9252.43	sec22
70	F10	57	77.1936	223468	9133.52	sec22
70	F10	58	77.5007	220838	9031.83	sec22
70	F10	59	77.8078	218183	8975.27	sec22
70	F10	60	78.1149	216678	8984.6	sec22
70	F10	61	78.4221	212924	9070.93	sec22
70	F10	62	78.7292	209220	9240.75	sec22
70	F10	63	79.0363	207597	9505.18	sec22
70	F10	64	79.3435	205562	9884.84	sec22
70	F10	65	79.6506	200556	10440	sec22
70	F10	66	79.9577	198156	11276.3	sec22
70	F10	67	80.2648	194937	12568.9	sec22
70	F10	68	80.572	191824	14574.3	sec22
70	F10	69	80.8791	186636	17609.9	sec22
70	F10	70	81.1862	183138	21980.9	sec22
70	F10	71	81.4934	178954	27844.7	sec22
70	F10	72	81.8005	173648	35037.4	sec22
70	F10	73	82.1076	161713	42926.6	sec22
70	F10	74	82.4148	145533	50387.8	sec22
70	F10	75	82.7219	129011	55986.2	sec22
70	F10	76	83.029	96819.2	58366.3	sec22
70	F10	77	83.3361	58365.5	56727.4	sec22
70	F10	78	83.6433	29782.7	51167.8	sec22
70	F10	79	83.9504	19001.1	42702.7	sec22
70	F10	80	84.2575	17914.7	32923	sec22
70	F10	81	84.5647	16162	23454.3	sec22
70	F10	82	84.8718	16639.6	15483.2	sec22
70	F10	83	85.1789	16091.7	9543.72	sec22
70	F10	84	85.4861	14806.6	5516.65	sec22
70	F10	85	85.7932	15378.1	3113.26	sec22
70	F10	86	86.1003	15263	1838.39	sec22
70	F10	87	86.4074	14757.8	1258.86	sec22
70	F10	88	86.7146	14867.9	1060.24	sec22
70	F10	89	87.0217	14219.2	1038.23	sec22
70	F10	90	87.3288	13295.9	1070.11	sec22
70	F10	91	87.636	12778.4	1091.02	sec22
70	F10	92	87.9431	13081.7	1078.33	sec22
70	F10	93	88.2502	12138.4	1038.56	sec22
70	F10	94	88.5573	12125.1	992.423	sec22
70	F10	95	88.8645	12028	959.639	sec22
70	F10	96	89.1716	12159.1	947.742	sec22
70	F10	97	89.4787	10710.4	948.715	sec22
70	F10	98	89.7859	10870.9	943.931	sec22
70	F10	99	90.093	10942	914.293	sec22
70	F10	100	90.4001	9425.45	850.373	sec22
70	F10	101	90.7073	10175.4	757.371	sec22
70	F10	102	91.0144	9463.5	651.895	sec22
70	F10	103	91.3215	9534.99	551.744	sec22
70	F10	104	91.6286	10694.7	464.562	sec22
70	F10	105	91.9358	8605.75	383.44	sec22
70	F10	106	92.2429	9096.58	293.785	sec22
70	F10	107	92.55	8435	186.93	sec22
70	F10	108	92.8572	9517.8	69.5049	sec22
70	F10	109	93.1643	9395.41	-39.9082	sec22
70	F10	110	93.4714	9511.2	-124.655	sec22
70	F10	111	93.7785	9365.75	-183.09	sec22
70	F10	112	94.0857	9286.75	-230.305	sec22
70	F10	113	94.3928	8383.39	-287.728	sec22
70	F10	114	94.6999	9619.81	-369.345	sec22
71	F11	1	59.9943	414723	4903.97	sec22
71	F11	2	60.3014	415864	5099.72	sec22
71	F11	3	60.6086	414322	5423.57	sec22
71	F11	4	60.9157	413950	5951.01	sec22
71	F11	5	61.2228	412742	6699.34	sec22
71	F11	6	61.5299	411635	7610.89	sec22
71	F11	7	61.8371	409192	8568.89	sec22
71	F11	8	62.1442	407523	9439.43	sec22
71	F11	9	62.4513	400770	10051.2	sec22
71	F11	10	62.7585	399138	10427.6	sec22
71	F11	11	63.0656	394148	10613.9	sec22
71	F11	12	63.3727	391138	10656	sec22
71	F11	13	63.6799	386760	10609.8	sec22
71	F11	14	63.987	385394	10525.4	sec22
71	F11	15	64.2941	379935	10441.8	sec22
71	F11	16	64.6012	376589	10387.9	sec22
71	F11	17	64.9084	375261	10381.5	sec22
71	F11	18	65.2155	369017	10425.1	sec22
71	F11	19	65.5226	368301	10504.9	sec22
71	F11	20	65.8298	366474	10597.5	sec22
71	F11	21	66.1369	359090	10685	sec22
71	F11	22	66.444	357337	10765.1	sec22
71	F11	23	66.7512	353533	10847.8	sec22
71	F11	24	67.0583	348662	10938.7	sec22
71	F11	25	67.3654	348683	11023.3	sec22
71	F11	26	67.6725	344345	11068.3	sec22
71	F11	27	67.9797	337177	11042.3	sec22
71	F11	28	68.2868	335847	10941	sec22
71	F11	29	68.5939	331360	10800.1	sec22
71	F11	30	68.9011	326603	10681.4	sec22
71	F11	31	69.2082	323489	10642.6	sec22
71	F11	32	69.5153	323979	10705.8	sec22
71	F11	33	69.8224	318175	10845.6	sec22
71	F11	34	70.1296	314092	11002.2	sec22
71	F11	35	70.4367	311225	11108.8	sec22
71	F11	36	70.7438	305868	11118.9	sec22
71	F11	37	71.051	303252	11020.2	sec22
71	F11	38	71.3581	298981	10833.2	sec22
71	F11	39	71.6652	295135	10599.5	sec22
71	F11	40	71.9724	291904	10365.5	sec22
71	F11	41	72.2795	288782	10165.9	sec22
71	F11	42	72.5866	286292	10014.9	sec22
71	F11	43	72.8937	283971	9907.79	sec22
71	F11	44	73.2009	278655	9830.56	sec22
71	F11	45	73.508	275659	9771.92	sec22
71	F11	46	73.8151	272940	9726.45	sec22
71	F11	47	74.1223	271629	9691.31	sec22
71	F11	48	74.4294	266073	9662.35	sec22
71	F11	49	74.7365	264179	9632.6	sec22
71	F11	50	75.0436	260336	9609.58	sec22
71	F11	51	75.3508	256730	9602.5	sec22
71	F11	52	75.6579	255092	9617.19	sec22
71	F11	53	75.965	252664	9644.12	sec22
71	F11	54	76.2722	248606	9656.25	sec22
71	F11	55	76.5793	245167	9621.57	sec22
71	F11	56	76.8864	241795	9521.76	sec22
71	F11	57	77.1936	238591	9363.82	sec22
71	F11	58	77.5007	236524	9176.35	sec22
71	F11	59	77.8078	232296	8995.38	sec22
71	F11	60	78.1149	231613	8850.56	sec22
71	F11	61	78.4221	228375	8762.2	sec22
71	F11	62	78.7292	223280	8748.3	sec22
71	F11	63	79.0363	222965	8835.04	sec22
71	F11	64	79.3435	220505	9064.45	sec22
71	F11	65	79.6506	215332	9499.46	sec22
71	F11	66	79.9577	215292	10150.2	sec22
71	F11	67	80.2648	210885	11157.8	sec22
71	F11	68	80.572	207992	12741.8	sec22
71	F11	69	80.8791	203940	15178.3	sec22
71	F11	70	81.1862	198076	18788.3	sec22
71	F11	71	81.4934	196005	23828.7	sec22
71	F11	72	81.8005	192320	30316.6	sec22
71	F11	73	82.1076	181923	37843.9	sec22
71	F11	74	82.4148	168396	45483.1	sec22
71	F11	75	82.7219	150783	51887.9	sec22
71	F11	76	83.029	120153	55624.8	sec22
71	F11	77	83.3361	79773	55647.3	sec22
71	F11	78	83.6433	43063.8	51713.1	sec22
71	F11	79	83.9504	24792.3	44523.1	sec22
71	F11	80	84.2575	21115.4	35490.6	sec22
71	F11	81	84.5647	21150.2	26244.2	sec22
71	F11	82	84.8718	21080.2	18113.7	sec22
71	F11	83	85.1789	19841.1	11826.8	sec22
71	F11	84	85.4861	18416.6	7125.23	sec22
71	F11	85	85.7932	19152.8	3998.02	sec22
71	F11	86	86.1003	18492.7	2279.62	sec22
71	F11	87	86.4074	18597.7	1458.19	sec22
71	F11	88	86.7146	18347.4	1142.85	sec22
71	F11	89	87.0217	17526.7	1071.34	sec22
71	F11	90	87.3288	16114.7	1083.57	sec22
71	F11	91	87.636	15964.4	1093.34	sec22
71	F11	92	87.9431	15986.6	1065.63	sec22
71	F11	93	88.2502	16139.4	996.72	sec22
71	F11	94	88.5573	13525.6	897.759	sec22
71	F11	95	88.8645	15502.7	784.838	sec22
71	F11	96	89.1716	13787.9	675.535	sec22
71	F11	97	89.4787	14282.7	586.57	sec22
71	F11	98	89.7859	13418.4	527.576	sec22
71	F11	99	90.093	14831.4	492.993	sec22
71	F11	100	90.4001	13800.4	460.497	sec22
71	F11	101	90.7073	11799.9	402.146	sec22
71	F11	102	91.0144	11772.1	303.59	sec22
71	F11	103	91.3215	13160.5	176.764	sec22
71	F11	104	91.6286	12942.9	54.126	sec22
71	F11	105	91.9358	12826.7	-32.6807	sec22
71	F11	106	92.2429	12751.5	-73.2666	sec22
71	F11	107	92.55	11785.6	-82.6787	sec22
71	F11	108	92.8572	12146	-88.2422	sec22
71	F11	109	93.1643	11856.5	-111.814	sec22
71	F11	110	93.4714	12270.1	-160.895	sec22
71	F11	111	93.7785	12532.7	-231.753	sec22
71	F11	112	94.0857	11309.5	-317.381	sec22
71	F11	113	94.3928	11186.6	-412.066	sec22
71	F11	114	94.6999	12898.3	-510.822	sec22
73	G1	1	59.9943	313750	4332.4	sec22
73	G1	2	60.3014	312246	4436	sec22
73	G1	3	60.6086	310707	4552.16	sec22
73	G1	4	60.9157	310938	4715.21	sec22
73	G1	5	61.2228	307783	4957.65	sec22
73	G1	6	61.5299	308593	5291.71	sec22
73	G1	7	61.8371	304555	5694.4	sec22
73	G1	8	62.1442	306109	6107.47	sec22
73	G1	9	62.4513	302540	6456.79	sec22
73	G1	10	62.7585	300067	6684.8	sec22
73	G1	11	63.0656	296709	6774.87	sec22
73	G1	12	63.3727	294292	6769.41	sec22
73	G1	13	63.6799	291911	6732.73	sec22
73	G1	14	63.987	290624	6725.13	sec22
73	G1	15	64.2941	289414	6779.44	sec22
73	G1	16	64.6012	285192	6884.52	sec22
73	G1	17	64.9084	286496	7010.69	sec22
73	G1	18	65.2155	279810	7114.1	sec22
73	G1	19	65.5226	280098	7157.53	sec22
73	G1	20	65.8298	278245	7126.28	sec22
73	G1	21	66.1369	273594	7038.23	sec22
73	G1	22	66.444	271402	6942.33	sec22
73	G1	23	66.7512	269758	6901.21	sec22
73	G1	24	67.0583	266860	6962.51	sec22
73	G1	25	67.3654	267546	7133.66	sec22
73	G1	26	67.6725	263840	7375.6	sec22
73	G1	27	67.9797	261800	7620.77	sec22
73	G1	28	68.2868	258745	7804.59	sec22
73	G1	29	68.5939	255014	7890.56	sec22
73	G1	30	68.9011	251485	7876.34	sec22
73	G1	31	69.2082	250247	7782.57	sec22
73	G1	32	69.5153	248886	7638.03	sec22
73	G1	33	69.8224	244274	7471.45	sec22
73	G1	34	70.1296	240774	7309.94	sec22
73	G1	35	70.4367	240088	7176.87	sec22
73	G1	36	70.7438	238931	7085.96	sec22
73	G1	37	71.051	235318	7036.23	sec22
73	G1	38	71.3581	233321	7014.7	sec22
73	G1	39	71.6652	230935	7005.26	sec22
73	G1	40	71.9724	228034	6997.02	sec22
73	G1	41	72.2795	226867	6985.55	sec22
73	G1	42	72.5866	223226	6968.63	sec22
73	G1	43	72.8937	223100	6942.2	sec22
73	G1	44	73.2009	219050	6901.6	sec22
73	G1	45	73.508	216343	6845.28	sec22
73	G1	46	73.8151	214872	6777.51	sec22
73	G1	47	74.1223	213095	6701.63	sec22
73	G1	48	74.4294	210536	6631.86	sec22
73	G1	49	74.7365	208100	6584.85	sec22
73	G1	50	75.0436	205544	6574.2	sec22
73	G1	51	75.3508	204484	6608.61	sec22
73	G1	52	75.6579	202205	6683.95	sec22
73	G1	53	75.965	200212	6774.99	sec22
73	G1	54	76.2722	198883	6842.96	sec22
73	G1	55	76.5793	193731	6863	sec22
73	G1	56	76.8864	193426	6818.71	sec22
73	G1	57	77.1936	190866	6715.57	sec22
73	G1	58	77.5007	187978	6581.34	sec22
73	G1	59	77.8078	185896	6479.51	sec22
73	G1	60	78.1149	184519	6464.92	sec22
73	G1	61	78.4221	183638	6576.88	sec22
73	G1	62	78.7292	181081	6823.64	sec22
73	G1	63	79.0363	177451	7180.05	sec22
73	G1	64	79.3435	177471	7666.21	sec22
73	G1	65	79.6506	173737	8309.53	sec22
73	G1	66	79.9577	171242	9192.41	sec22
73	G1	67	80.2648	166809	10477.2	sec22
73	G1	68	80.572	164934	12411.4	sec22
73	G1	69	80.8791	162980	15291.8	sec22
73	G1	70	81.1862	156307	19367.3	sec22
73	G1	71	81.4934	153641	24685.9	sec22
73	G1	72	81.8005	148326	30929	sec22
73	G1	73	82.1076	140354	37323.2	sec22
73	G1	74	82.4148	120786	42726.1	sec22
73	G1	75	82.7219	98219.2	45916.8	sec22
73	G1	76	83.029	63806.2	46008.3	sec22
73	G1	77	83.3361	36486.5	42797.6	sec22
73	G1	78	83.6433	23484.7	36870.7	sec22
73	G1	79	83.9504	17113.8	29397.6	sec22
73	G1	80	84.2575	17996	21720.7	sec22
73	G1	81	84.5647	16525.7	14937.9	sec22
73	G1	82	84.8718	15665.7	9658.06	sec22
73	G1	83	85.1789	16673.6	5895.79	sec22
73	G1	84	85.4861	15663	3313.39	sec22
73	G1	85	85.7932	14656.6	1819.96	sec22
73	G1	86	86.1003	14861.1	994.08	sec22
73	G1	87	86.4074	15116.6	525.897	sec22
73	G1	88	86.7146	14261.4	236.255	sec22
73	G1	89	87.0217	14390.2	51.5923	sec22
73	G1	90	87.3288	14254.7	-38.6514	sec22
73	G1	91	87.636	15888.3	-25.9473	sec22
73	G1	92	87.9431	15392.2	83.1069	sec22
73	G1	93	88.2502	14727.4	252.043	sec22
73	G1	94	88.5573	12888.6	423.43	sec22
73	G1	95	88.8645	13957.2	543.687	sec22
73	G1	96	89.1716	12888.4	586.213	sec22
73	G1	97	89.4787	12653.3	557.515	sec22
73	G1	98	89.7859	13107.2	484.366	sec22
73	G1	99	90.093	12983.2	393.789	sec22
73	G1	100	90.4001	12722.7	300.652	sec22
73	G1	101	90.7073	11020.5	208.879	sec22
73	G1	102	91.0144	12253.5	120.222	sec22
73	G1	103	91.3215	12769.5	39.9595	sec22
73	G1	104	91.6286	12205.6	-25.3032	sec22
73	G1	105	91.9358	11669.3	-73.2534	sec22
73	G1	106	92.2429	11801.6	-107.663	sec22
73	G1	107	92.55	11841.9	-134.651	sec22
73	G1	108	92.8572	12319.1	-158.143	sec22
73	G1	109	93.1643	11215.3	-179.164	sec22
73	G1	110	93.4714	12092.2	-198.581	sec22
73	G1	111	93.7785	11856.6	-219.494	sec22
73	G1	112	94.0857	11070.7	-246.608	sec22
73	G1	113	94.3928	12292.1	-283.495	sec22
73	G1	114	94.6999	11230.6	-330.315	sec22
74	G2	1	59.9943	385883	4570.54	sec22
74	G2	2	60.3014	387711	4732.22	sec22
74	G2	3	60.6086	385510	4968.46	sec22
74	G2	4	60.9157	385157	5311.53	sec22
74	G2	5	61.2228	384284	5766.08	sec22
74	G2	6	61.5299	382665	6306.94	sec22
74	G2	7	61.8371	377938	6887.86	sec22
74	G2	8	62.1442	380397	7453.82	sec22
74	G2	9	62.4513	373677	7953.68	sec22
74	G2	10	62.7585	373720	8350.5	sec22
74	G2	11	63.0656	368509	8625.8	sec22
74	G2	12	63.3727	366696	8780.23	sec22
74	G2	13	63.6799	363277	8828.36	sec22
74	G2	14	63.987	360790	8804.53	sec22
74	G2	15	64.2941	357334	8742.8	sec22
74	G2	16	64.6012	353819	8690.08	sec22
74	G2	17	64.9084	353209	8686.37	sec22
74	G2	18	65.2155	346839	8751.44	sec22
74	G2	19	65.5226	347457	8869.44	sec22
74	G2	20	65.8298	347458	9006.62	sec22
74	G2	21	66.1369	337954	9142.31	sec22
74	G2	22	66.444	338328	9265.79	sec22
74	G2	23	66.7512	334330	9384.47	sec22
74	G2	24	67.0583	330747	9509.04	sec22
74	G2	25	67.3654	330428	9635.96	sec22
74	G2	26	67.6725	325513	9743.43	sec22
74	G2	27	67.9797	321694	9805.57	sec22
74	G2	28	68.2868	318872	9811.66	sec22
74	G2	29	68.5939	314656	9774.79	sec22
74	G2	30	68.9011	311130	9722.68	sec22
74	G2	31	69.2082	308332	9677.72	sec22
74	G2	32	69.5153	308459	9642.89	sec22
74	G2	33	69.8224	301496	9602.98	sec22
74	G2	34	70.1296	297759	9538.11	sec22
74	G2	35	70.4367	296774	9438.11	sec22
74	G2	36	70.7438	293062	9309.47	sec22
74	G2	37	71.051	289185	9173.44	sec22
74	G2	38	71.3581	287094	9058.98	sec22
74	G2	39	71.6652	283381	8992.54	sec22
74	G2	40	71.9724	280752	8985.73	sec22
74	G2	41	72.2795	279819	9026.12	sec22
74	G2	42	72.5866	275073	9079.08	sec22
74	G2	43	72.8937	273310	9104.04	sec22
74	G2	44	73.2009	268854	9077.25	sec22
74	G2	45	73.508	264948	9006.13	sec22
74	G2	46	73.8151	261894	8923.31	sec22
74	G2	47	74.1223	261993	8865.52	sec22
74	G2	48	74.4294	258749	8852.66	sec22
74	G2	49	74.7365	253658	8881.31	sec22
74	G2	50	75.0436	251583	8931.25	sec22
74	G2	51	75.3508	248128	8976.21	sec22
74	G2	52	75.6579	248080	8990.8	sec22
74	G2	53	75.965	242714	8956.58	sec22
74	G2	54	76.2722	239428	8869.12	sec22
74	G2	55	76.5793	235634	8734.88	sec22
74	G2	56	76.8864	235109	8585.96	sec22
74	G2	57	77.1936	231715	8467.46	sec22
74	G2	58	77.5007	229455	8404.03	sec22
74	G2	59	77.8078	226322	8399.88	sec22
74	G2	60	78.1149	223852	8445.28	sec22
74	G2	61	78.4221	221097	8530.96	sec22
74	G2	62	78.7292	218620	8661.5	sec22
74	G2	63	79.0363	214551	8857.13	sec22
74	G2	64	79.3435	213358	9142.4	sec22
74	G2	65	79.6506	209935	9602.68	sec22
74	G2	66	79.9577	206976	10343.1	sec22
74	G2	67	80.2648	204133	11525.7	sec22
74	G2	68	80.572	199742	13385.9	sec22
74	G2	69	80.8791	197161	16224.1	sec22
74	G2	70	81.1862	191888	20340.5	sec22
74	G2	71	81.4934	187662	25900.6	sec22
74	G2	72	81.8005	183336	32752.9	sec22
74	G2	73	82.1076	172051	40273	sec22
74	G2	74	82.4148	156402	47343.9	sec22
74	G2	75	82.7219	137551	52557.6	sec22
74	G2	76	83.029	100042	54625	sec22
74	G2	77	83.3361	60113.4	52847	sec22
74	G2	78	83.6433	34574.6	47417.4	sec22
74	G2	79	83.9504	26015.7	39384.7	sec22
74	G2	80	84.2575	22862.2	30280	sec22
74	G2	81	84.5647	22841.4	21598.2	sec22
74	G2	82	84.8718	20827.6	14380.6	sec22
74	G2	83	85.1789	21375.4	9057.03	sec22
74	G2	84	85.4861	21538.2	5133.98	sec22
74	G2	85	85.7932	20644.4	2779.87	sec22
74	G2	86	86.1003	20463.2	1514.9	sec22
74	G2	87	86.4074	19889.2	906.364	sec22
74	G2	88	86.7146	21312.2	654.333	sec22
74	G2	89	87.0217	19770	580.081	sec22
74	G2	90	87.3288	18673.6	589.104	sec22
74	G2	91	87.636	20057.5	635.53	sec22
74	G2	92	87.9431	18985.9	696.915	sec22
74	G2	93	88.2502	19149	758.89	sec22
74	G2	94	88.5573	17564.1	807.547	sec22
74	G2	95	88.8645	17422.8	828.056	sec22
74	G2	96	89.1716	18795.4	807.548	sec22
74	G2	97	89.4787	16086.1	739.496	sec22
74	G2	98	89.7859	16379.8	627.272	sec22
74	G2	99	90.093	16681.6	484.905	sec22
74	G2	100	90.4001	16477.3	333.824	sec22
74	G2	101	90.7073	17168.5	196.167	sec22
74	G2	102	91.0144	15251.5	87.5605	sec22
74	G2	103	91.3215	16195.7	12.7236	sec22
74	G2	104	91.6286	17686.3	-34.4033	sec22
74	G2	105	91.9358	15220.9	-66.2969	sec22
74	G2	106	92.2429	15746.6	-94.8975	sec22
74	G2	107	92.55	16302.7	-125.1	sec22
74	G2	108	92.8572	16230.9	-152.704	sec22
74	G2	109	93.1643	15870.7	-168.82	sec22
74	G2	110	93.4714	15818.4	-168.028	sec22
74	G2	111	93.7785	16360.9	-154.387	sec22
74	G2	112	94.0857	16124.2	-140.852	sec22
74	G2	113	94.3928	14499.7	-142.474	sec22
74	G2	114	94.6999	15864.4	-168.076	sec22
75	G3	1	59.9943	386732	5652.94	sec22
75	G3	2	60.3014	386879	5822.63	sec22
75	G3	3	60.6086	385359	6045.01	sec22
75	G3	4	60.9157	382787	6348.28	sec22
75	G3	5	61.2228	383288	6740.78	sec22
75	G3	6	61.5299	380981	7204.98	sec22
75	G3	7	61.8371	376745	7701.7	sec22
75	G3	8	62.1442	376492	8181.44	sec22
75	G3	9	62.4513	373631	8598.99	sec22
75	G3	10	62.7585	369310	8914.04	sec22
75	G3	11	63.0656	366298	9112.78	sec22
75	G3	12	63.3727	364235	9229.77	sec22
75	G3	13	63.6799	360710	9280.75	sec22
75	G3	14	63.987	357254	9284.42	sec22
75	G3	15	64.2941	354629	9260.09	sec22
75	G3	16	64.6012	351594	9226.97	sec22
75	G3	17	64.9084	349147	9201.03	sec22
75	G3	18	65.2155	343735	9189.65	sec22
75	G3	19	65.5226	343403	9189.54	sec22
75	G3	20	65.8298	342392	9192.87	sec22
75	G3	21	66.1369	336033	9200.52	sec22
75	G3	22	66.444	332600	9229.95	sec22
75	G3	23	66.7512	330776	9307.55	sec22
75	G3	24	67.0583	327688	9447.02	sec22
75	G3	25	67.3654	327775	9632.77	sec22
75	G3	26	67.6725	322005	9822.54	sec22
75	G3	27	67.9797	317752	9969.38	sec22
75	G3	28	68.2868	315827	10047.3	sec22
75	G3	29	68.5939	311764	10061.9	sec22
75	G3	30	68.9011	307099	10041	sec22
75	G3	31	69.2082	304770	10013.8	sec22
75	G3	32	69.5153	304255	9993.61	sec22
75	G3	33	69.8224	297753	9973.73	sec22
75	G3	34	70.1296	294302	9935.43	sec22
75	G3	35	70.4367	293125	9860.74	sec22
75	G3	36	70.7438	288014	9741.69	sec22
75	G3	37	71.051	285831	9585.17	sec22
75	G3	38	71.3581	282216	9412.11	sec22
75	G3	39	71.6652	278670	9251.93	sec22
75	G3	40	71.9724	276164	9131.52	sec22
75	G3	41	72.2795	274508	9062.58	sec22
75	G3	42	72.5866	270568	9034.26	sec22
75	G3	43	72.8937	269330	9017.91	sec22
75	G3	44	73.2009	264105	8981.7	sec22
75	G3	45	73.508	261245	8906.5	sec22
75	G3	46	73.8151	259150	8789.38	sec22
75	G3	47	74.1223	257013	8645.75	sec22
75	G3	48	74.4294	252308	8523.54	sec22
75	G3	49	74.7365	250151	8460.1	sec22
75	G3	50	75.0436	249035	8477.33	sec22
75	G3	51	75.3508	246304	8570.32	sec22
75	G3	52	75.6579	242194	8704.82	sec22
75	G3	53	75.965	241259	8827.44	sec22
75	G3	54	76.2722	237202	8880.32	sec22
75	G3	55	76.5793	233096	8852.89	sec22
75	G3	56	76.8864	231169	8744.66	sec22
75	G3	57	77.1936	228716	8597.63	sec22
75	G3	58	77.5007	224300	8471.83	sec22
75	G3	59	77.8078	223443	8412.54	sec22
75	G3	60	78.1149	222875	8437.69	sec22
75	G3	61	78.4221	217658	8542.36	sec22
75	G3	62	78.7292	214960	8720.22	sec22
75	G3	63	79.0363	211454	8968.79	sec22
75	G3	64	79.3435	210840	9327.86	sec22
75	G3	65	79.6506	206694	9889.72	sec22
75	G3	66	79.9577	204672	10770.1	sec22
75	G3	67	80.2648	200135	12132.3	sec22
75	G3	68	80.572	197873	14198.1	sec22
75	G3	69	80.8791	192818	17236.1	sec22
75	G3	70	81.1862	188767	21496.9	sec22
75	G3	71	81.4934	182673	27085.9	sec22
75	G3	72	81.8005	178705	33797.7	sec22
75	G3	73	82.1076	166070	40985.5	sec22
75	G3	74	82.4148	149344	47563.9	sec22
75	G3	75	82.7219	129127	52213.6	sec22
75	G3	76	83.029	94142.2	53767.1	sec22
75	G3	77	83.3361	57830.1	51634.9	sec22
75	G3	78	83.6433	32336.9	46068.2	sec22
75	G3	79	83.9504	23265.6	38107.9	sec22
75	G3	80	84.2575	21243.4	29229.9	sec22
75	G3	81	84.5647	20912.8	20856.6	sec22
75	G3	82	84.8718	20053	13967	sec22
75	G3	83	85.1789	20018.8	8948.12	sec22
75	G3	84	85.4861	19789.8	5268.2	sec22
75	G3	85	85.7932	17618.2	3122.67	sec22
75	G3	86	86.1003	19642.8	2010.4	sec22
75	G3	87	86.4074	17586.8	1493.74	sec22
75	G3	88	86.7146	17769.1	1266.09	sec22
75	G3	89	87.0217	16995.7	1142.8	sec22
75	G3	90	87.3288	16103.3	1032.42	sec22
75	G3	91	87.636	15421.5	909.383	sec22
75	G3	92	87.9431	16390.3	789.58	sec22
75	G3	93	88.2502	15939.9	704.625	sec22
75	G3	94	88.5573	15949.3	676.729	sec22
75	G3	95	88.8645	15032	702.589	sec22
75	G3	96	89.1716	15541	753.114	sec22
75	G3	97	89.4787	13609.2	787.444	sec22
75	G3	98	89.7859	13657.5	771.657	sec22
75	G3	99	90.093	13942.8	691.676	sec22
75	G3	100	90.4001	13591.1	555.624	sec22
75	G3	101	90.7073	12507.9	387.915	sec22
75	G3	102	91.0144	13256.6	220.059	sec22
75	G3	103	91.3215	13408.1	81.5762	sec22
75	G3	104	91.6286	13528.6	-7.77734	sec22
75	G3	105	91.9358	12690.7	-43.3184	sec22
75	G3	106	92.2429	13838.5	-36.0596	sec22
75	G3	107	92.55	12679.2	-7.22852	sec22
75	G3	108	92.8572	12351.4	21.627	sec22
75	G3	109	93.1643	12413.9	37.7568	sec22
75	G3	110	93.4714	12674	40.0283	sec22
75	G3	111	93.7785	13148.1	33.8838	sec22
75	G3	112	94.0857	12107.7	22.9443	sec22
75	G3	113	94.3928	11954.8	4.60938	sec22
75	G3	114	94.6999	11723.3	-26.9248	sec22
76	G4	1	59.9943	384412	4382.76	sec22
76	G4	2	60.3014	386691	4621.19	sec22
76	G4	3	60.6086	383760	4935.03	sec22
76	G4	4	60.9157	384193	5361.21	sec22
76	G4	5	61.2228	382410	5906.15	sec22
76	G4	6	61.5299	382033	6540.5	sec22
76	G4	7	61.8371	377409	7208.16	sec22
76	G4	8	62.1442	378064	7843.74	sec22
76	G4	9	62.4513	373580	8392.48	sec22
76	G4	10	62.7585	371001	8825.03	sec22
76	G4	11	63.0656	367397	9123.49	sec22
76	G4	12	63.3727	364545	9312.61	sec22
76	G4	13	63.6799	361035	9424.47	sec22
76	G4	14	63.987	359210	9467.54	sec22
76	G4	15	64.2941	355850	9448.97	sec22
76	G4	16	64.6012	352054	9387.14	sec22
76	G4	17	64.9084	348532	9317.13	sec22
76	G4	18	65.2155	343335	9278.65	sec22
76	G4	19	65.5226	344392	9293.32	sec22
76	G4	20	65.8298	343405	9351.91	sec22
76	G4	21	66.1369	336634	9424.6	sec22
76	G4	22	66.444	334093	9486.18	sec22
76	G4	23	66.7512	330520	9535	sec22
76	G4	24	67.0583	327220	9589.46	sec22
76	G4	25	67.3654	326157	9666.3	sec22
76	G4	26	67.6725	321845	9761.59	sec22
76	G4	27	67.9797	319057	9849.67	sec22
76	G4	28	68.2868	316195	9901.51	sec22
76	G4	29	68.5939	311329	9906.43	sec22
76	G4	30	68.9011	307506	9880.56	sec22
76	G4	31	69.2082	304039	9855.69	sec22
76	G4	32	69.5153	304909	9856.78	sec22
76	G4	33	69.8224	297965	9885.05	sec22
76	G4	34	70.1296	295427	9917.48	sec22
76	G4	35	70.4367	293488	9920.54	sec22
76	G4	36	70.7438	288970	9869.17	sec22
76	G4	37	71.051	284669	9758.91	sec22
76	G4	38	71.3581	282347	9606.23	sec22
76	G4	39	71.6652	279633	9439.35	sec22
76	G4	40	71.9724	276258	9286.13	sec22
76	G4	41	72.2795	273751	9165.86	sec22
76	G4	42	72.5866	270143	9087.29	sec22
76	G4	43	72.8937	267796	9050.71	sec22
76	G4	44	73.2009	265565	9050.72	sec22
76	G4	45	73.508	261697	9076.57	sec22
76	G4	46	73.8151	257769	9111.27	sec22
76	G4	47	74.1223	258080	9132.74	sec22
76	G4	48	74.4294	252592	9120.26	sec22
76	G4	49	74.7365	249693	9064.63	sec22
76	G4	50	75.0436	245814	8972.71	sec22
76	G4	51	75.3508	243407	8857.85	sec22
76	G4	52	75.6579	242928	8753.99	sec22
76	G4	53	75.965	238498	8673.27	sec22
76	G4	54	76.2722	236157	8613.61	sec22
76	G4	55	76.5793	232561	8568.23	sec22
76	G4	56	76.8864	229863	8535.29	sec22
76	G4	57	77.1936	228445	8519.15	sec22
76	G4	58	77.5007	225271	8524.42	sec22
76	G4	59	77.8078	222368	8552.13	sec22
76	G4	60	78.1149	220054	8603.67	sec22
76	G4	61	78.4221	216188	8688.88	sec22
76	G4	62	78.7292	214198	8829.83	sec22
76	G4	63	79.0363	211239	9048.73	sec22
76	G4	64	79.3435	209720	9350.92	sec22
76	G4	65	79.6506	205035	9773.52	sec22
76	G4	66	79.9577	203929	10348.8	sec22
76	G4	67	80.2648	198263	11155.6	sec22
76	G4	68	80.572	195911	12360.7	sec22
76	G4	69	80.8791	191061	14241.8	sec22
76	G4	70	81.1862	187282	17156.7	sec22
76	G4	71	81.4934	182963	21432	sec22
76	G4	72	81.8005	181677	27174.2	sec22
76	G4	73	82.1076	173666	34064.5	sec22
76	G4	74	82.4148	162600	41244.1	sec22
76	G4	75	82.7219	148091	47405.4	sec22
76	G4	76	83.029	116493	51127.3	sec22
76	G4	77	83.3361	78251.6	51359.4	sec22
76	G4	78	83.6433	44527.9	47839.6	sec22
76	G4	79	83.9504	30245.4	41226.3	sec22
76	G4	80	84.2575	25805.5	32863.1	sec22
76	G4	81	84.5647	24729.5	24294.1	sec22
76	G4	82	84.8718	25209.1	16774.2	sec22
76	G4	83	85.1789	24254.7	10986.4	sec22
76	G4	84	85.4861	23594.2	6804.46	sec22
76	G4	85	85.7932	22848.2	4112.16	sec22
76	G4	86	86.1003	23714.1	2639.75	sec22
76	G4	87	86.4074	22591.5	1907.94	sec22
76	G4	88	86.7146	20535.7	1563.75	sec22
76	G4	89	87.0217	21566.9	1397.16	sec22
76	G4	90	87.3288	20762.5	1309.12	sec22
76	G4	91	87.636	21629.2	1262.73	sec22
76	G4	92	87.9431	21071.2	1241.48	sec22
76	G4	93	88.2502	18603.8	1228.64	sec22
76	G4	94	88.5573	18956	1207.88	sec22
76	G4	95	88.8645	19848.3	1172.57	sec22
76	G4	96	89.1716	18936.1	1129.13	sec22
76	G4	97	89.4787	17915.5	1089.99	sec22
76	G4	98	89.7859	18838.9	1062.85	sec22
76	G4	99	90.093	17488.1	1045.07	sec22
76	G4	100	90.4001	17373	1025.35	sec22
76	G4	101	90.7073	17736	989.513	sec22
76	G4	102	91.0144	16104.2	925.779	sec22
76	G4	103	91.3215	16610.8	827.845	sec22
76	G4	104	91.6286	16353.2	696.217	sec22
76	G4	105	91.9358	16524.4	538.862	sec22
76	G4	106	92.2429	15035.2	371.604	sec22
76	G4	107	92.55	16692.4	216.838	sec22
76	G4	108	92.8572	16425.5	98.168	sec22
76	G4	109	93.1643	16728.4	30.4658	sec22
76	G4	110	93.4714	16516.6	9.97461	sec22
76	G4	111	93.7785	16834.3	12.1084	sec22
76	G4	112	94.0857	15188.2	1.32031	sec22
76	G4	113	94.3928	15645.1	-51.4131	sec22
76	G4	114	94.6999	16425.2	-154.517	sec22
77	G5	1	59.9943	416801	4342.82	sec22
77	G5	2	60.3014	417329	4615	sec22
77	G5	3	60.6086	416494	4995.07	sec22
77	G5	4	60.9157	416932	5528.35	sec22
77	G5	5	61.2228	414332	6214.6	sec22
77	G5	6	61.5299	413928	7005.2	sec22
77	G5	7	61.8371	409982	7819.81	sec22
77	G5	8	62.1442	409546	8574.69	sec22
77	G5	9	62.4513	404421	9206.63	sec22
77	G5	10	62.7585	401668	9684.96	sec22
77	G5	11	63.0656	398289	9996.07	sec22
77	G5	12	63.3727	394933	10156.9	sec22
77	G5	13	63.6799	391559	10213	sec22
77	G5	14	63.987	388998	10190.3	sec22
77	G5	15	64.2941	383698	10123.7	sec22
77	G5	16	64.6012	381163	10055.9	sec22
77	G5	17	64.9084	378354	10026.8	sec22
77	G5	18	65.2155	374240	10058.6	sec22
77	G5	19	65.5226	373420	10147.2	sec22
77	G5	20	65.8298	370157	10269.3	sec22
77	G5	21	66.1369	364897	10401.8	sec22
77	G5	22	66.444	362134	10537.8	sec22
77	G5	23	66.7512	358833	10686.5	sec22
77	G5	24	67.0583	353532	10855.7	sec22
77	G5	25	67.3654	354548	11031.9	sec22
77	G5	26	67.6725	348403	11178.3	sec22
77	G5	27	67.9797	344452	11252.7	sec22
77	G5	28	68.2868	340558	11236.8	sec22
77	G5	29	68.5939	335852	11151.8	sec22
77	G5	30	68.9011	331843	11048.8	sec22
77	G5	31	69.2082	328359	10979.6	sec22
77	G5	32	69.5153	329094	10968.7	sec22
77	G5	33	69.8224	322085	11003.6	sec22
77	G5	34	70.1296	317491	11045.9	sec22
77	G5	35	70.4367	315188	11052.9	sec22
77	G5	36	70.7438	312549	10995.6	sec22
77	G5	37	71.051	307497	10867.8	sec22
77	G5	38	71.3581	302882	10686.5	sec22
77	G5	39	71.6652	299989	10484	sec22
77	G5	40	71.9724	297684	10294.7	sec22
77	G5	41	72.2795	294799	10143	sec22
77	G5	42	72.5866	290456	10036.8	sec22
77	G5	43	72.8937	287416	9971.21	sec22
77	G5	44	73.2009	284722	9936.07	sec22
77	G5	45	73.508	281770	9921.6	sec22
77	G5	46	73.8151	277001	9919.28	sec22
77	G5	47	74.1223	275817	9920.6	sec22
77	G5	48	74.4294	271665	9917.01	sec22
77	G5	49	74.7365	267806	9901.06	sec22
77	G5	50	75.0436	265591	9867.63	sec22
77	G5	51	75.3508	261084	9817.78	sec22
77	G5	52	75.6579	259400	9750.92	sec22
77	G5	53	75.965	256471	9663.96	sec22
77	G5	54	76.2722	251962	9554.27	sec22
77	G5	55	76.5793	249527	9426.42	sec22
77	G5	56	76.8864	246308	9295.7	sec22
77	G5	57	77.1936	243445	9184.84	sec22
77	G5	58	77.5007	241669	9114.62	sec22
77	G5	59	77.8078	236985	9096.66	sec22
77	G5	60	78.1149	236763	9134.26	sec22
77	G5	61	78.4221	231665	9231.38	sec22
77	G5	62	78.7292	228577	9402.58	sec22
77	G5	63	79.0363	226728	9675.85	sec22
77	G5	64	79.3435	223903	10066.7	sec22
77	G5	65	79.6506	220084	10587.5	sec22
77	G5	66	79.9577	217720	11307.8	sec22
77	G5	67	80.2648	213154	12305.5	sec22
77	G5	68	80.572	209972	13733.4	sec22
77	G5	69	80.8791	204522	15848	sec22
77	G5	70	81.1862	198987	18993.4	sec22
77	G5	71	81.4934	195201	23506	sec22
77	G5	72	81.8005	193990	29538.2	sec22
77	G5	73	82.1076	182916	36846.9	sec22
77	G5	74	82.4148	171078	44648.2	sec22
77	G5	75	82.7219	158385	51652.3	sec22
77	G5	76	83.029	128943	56347.6	sec22
77	G5	77	83.3361	89944.9	57477.8	sec22
77	G5	78	83.6433	50335	54522.5	sec22
77	G5	79	83.9504	28114.6	47937.6	sec22
77	G5	80	84.2575	22793.9	39012.7	sec22
77	G5	81	84.5647	19696.3	29407.2	sec22
77	G5	82	84.8718	21048.4	20602	sec22
77	G5	83	85.1789	19449.6	13521.5	sec22
77	G5	84	85.4861	17858.3	8265.87	sec22
77	G5	85	85.7932	18464.7	4596.36	sec22
77	G5	86	86.1003	18883.9	2491.9	sec22
77	G5	87	86.4074	18670.3	1439.94	sec22
77	G5	88	86.7146	18536.9	1018.1	sec22
77	G5	89	87.0217	16686	925.63	sec22
77	G5	90	87.3288	17142.2	970.845	sec22
77	G5	91	87.636	16585.9	1047.03	sec22
77	G5	92	87.9431	15624.7	1107.61	sec22
77	G5	93	88.2502	15587.6	1141.86	sec22
77	G5	94	88.5573	14951.6	1152.66	sec22
77	G5	95	88.8645	14760.6	1140.47	sec22
77	G5	96	89.1716	14023.6	1097.19	sec22
77	G5	97	89.4787	13260.1	1009.98	sec22
77	G5	98	89.7859	12736.4	871.017	sec22
77	G5	99	90.093	12611.7	685.967	sec22
77	G5	100	90.4001	12575.6	475.187	sec22
77	G5	101	90.7073	12869	266.893	sec22
77	G5	102	91.0144	12208.2	87.2939	sec22
77	G5	103	91.3215	12714.5	-45.8857	sec22
77	G5	104	91.6286	12219.3	-124.005	sec22
77	G5	105	91.9358	12606.7	-145.24	sec22
77	G5	106	92.2429	12304.4	-114.239	sec22
77	G5	107	92.55	12706.2	-44.9414	sec22
77	G5	108	92.8572	12577.8	37.7266	sec22
77	G5	109	93.1643	10996.6	102.817	sec22
77	G5	110	93.4714	10931.9	125.363	sec22
77	G5	111	93.7785	11392.6	98.1436	sec22
77	G5	112	94.0857	12149.1	34.0684	sec22
77	G5	113	94.3928	11313.1	-43.1377	sec22
77	G5	114	94.6999	10807.2	-112.782	sec22
79	G7	1	59.9943	391908	4224.14	sec22
79	G7	2	60.3014	391546	4390.93	sec22
79	G7	3	60.6086	390907	4631.43	sec22
79	G7	4	60.9157	390006	5003.81	sec22
79	G7	5	61.2228	388966	5533.35	sec22
79	G7	6	61.5299	388918	6199	sec22
79	G7	7	61.8371	384513	6937.65	sec22
79	G7	8	62.1442	384905	7664.08	sec22
79	G7	9	62.4513	380392	8295.56	sec22
79	G7	10	62.7585	377330	8773.23	sec22
79	G7	11	63.0656	374405	9072.24	sec22
79	G7	12	63.3727	371599	9196.56	sec22
79	G7	13	63.6799	366403	9200.89	sec22
79	G7	14	63.987	364893	9136.93	sec22
79	G7	15	64.2941	361372	9059.64	sec22
79	G7	16	64.6012	358841	9014.16	sec22
79	G7	17	64.9084	355796	9036.46	sec22
79	G7	18	65.2155	351152	9125.01	sec22
79	G7	19	65.5226	351145	9254.16	sec22
79	G7	20	65.8298	350112	9389.92	sec22
79	G7	21	66.1369	341674	9507.96	sec22
79	G7	22	66.444	339888	9612.15	sec22
79	G7	23	66.7512	337894	9729.04	sec22
79	G7	24	67.0583	332413	9882.92	sec22
79	G7	25	67.3654	333264	10068.9	sec22
79	G7	26	67.6725	328312	10247.3	sec22
79	G7	27	67.9797	323592	10364.9	sec22
79	G7	28	68.2868	321096	10388.1	sec22
79	G7	29	68.5939	315513	10325.3	sec22
79	G7	30	68.9011	311762	10219.9	sec22
79	G7	31	69.2082	309228	10122.8	sec22
79	G7	32	69.5153	308716	10063.1	sec22
79	G7	33	69.8224	303017	10035.8	sec22
79	G7	34	70.1296	298471	10011.4	sec22
79	G7	35	70.4367	296606	9956.46	sec22
79	G7	36	70.7438	293050	9851.02	sec22
79	G7	37	71.051	289956	9696.89	sec22
79	G7	38	71.3581	284927	9516.53	sec22
79	G7	39	71.6652	282957	9344.55	sec22
79	G7	40	71.9724	280262	9213.52	sec22
79	G7	41	72.2795	277087	9139.84	sec22
79	G7	42	72.5866	274763	9116.94	sec22
79	G7	43	72.8937	271737	9121.49	sec22
79	G7	44	73.2009	268111	9128.19	sec22
79	G7	45	73.508	264247	9122.83	sec22
79	G7	46	73.8151	261076	9105.09	sec22
79	G7	47	74.1223	260685	9082.1	sec22
79	G7	48	74.4294	255619	9061.18	sec22
79	G7	49	74.7365	252688	9047.77	sec22
79	G7	50	75.0436	249022	9049.28	sec22
79	G7	51	75.3508	246977	9068.15	sec22
79	G7	52	75.6579	244660	9095.87	sec22
79	G7	53	75.965	241766	9113.26	sec22
79	G7	54	76.2722	238127	9094.27	sec22
79	G7	55	76.5793	233481	9018.84	sec22
79	G7	56	76.8864	231717	8887.86	sec22
79	G7	57	77.1936	229419	8729.26	sec22
79	G7	58	77.5007	225687	8578.44	sec22
79	G7	59	77.8078	223066	8464.95	sec22
79	G7	60	78.1149	221791	8404.04	sec22
79	G7	61	78.4221	217348	8398.78	sec22
79	G7	62	78.7292	215679	8450.2	sec22
79	G7	63	79.0363	212255	8569.24	sec22
79	G7	64	79.3435	210159	8785.5	sec22
79	G7	65	79.6506	206058	9146.24	sec22
79	G7	66	79.9577	204490	9705.62	sec22
79	G7	67	80.2648	201976	10592.2	sec22
79	G7	68	80.572	197345	11968.4	sec22
79	G7	69	80.8791	194491	14059.1	sec22
79	G7	70	81.1862	189351	17133.2	sec22
79	G7	71	81.4934	185674	21433.6	sec22
79	G7	72	81.8005	182819	27050	sec22
79	G7	73	82.1076	174077	33761.9	sec22
79	G7	74	82.4148	160305	40920.7	sec22
79	G7	75	82.7219	149158	47454.3	sec22
79	G7	76	83.029	125310	52061.8	sec22
79	G7	77	83.3361	93770.1	53583.5	sec22
79	G7	78	83.6433	56968.1	51421.1	sec22
79	G7	79	83.9504	30689.4	45810.5	sec22
79	G7	80	84.2575	22293.2	37786.4	sec22
79	G7	81	84.5647	21138.6	28832.4	sec22
79	G7	82	84.8718	21583.4	20386.1	sec22
79	G7	83	85.1789	20298.8	13434.8	sec22
79	G7	84	85.4861	19740.5	8313.31	sec22
79	G7	85	85.7932	19550.9	4767.3	sec22
79	G7	86	86.1003	18774.7	2660.29	sec22
79	G7	87	86.4074	19034.4	1508.75	sec22
79	G7	88	86.7146	18253.9	922.175	sec22
79	G7	89	87.0217	18782.1	647.2	sec22
79	G7	90	87.3288	18033	544.955	sec22
79	G7	91	87.636	18290.2	545.277	sec22
79	G7	92	87.9431	18333.3	606.661	sec22
79	G7	93	88.2502	17279.6	693.753	sec22
79	G7	94	88.5573	16655.8	771.768	sec22
79	G7	95	88.8645	16327.9	811.035	sec22
79	G7	96	89.1716	16860.2	793.915	sec22
79	G7	97	89.4787	15050.1	719.136	sec22
79	G7	98	89.7859	15350.4	601.812	sec22
79	G7	99	90.093	14964.2	468.827	sec22
79	G7	100	90.4001	16391	349.81	sec22
79	G7	101	90.7073	14539.4	265.663	sec22
79	G7	102	91.0144	15440	219.599	sec22
79	G7	103	91.3215	15275.5	196.164	sec22
79	G7	104	91.6286	14632.8	170.417	sec22
79	G7	105	91.9358	14014.2	123.035	sec22
79	G7	106	92.2429	13987.7	52.5762	sec22
79	G7	107	92.55	14968.1	-23.3193	sec22
79	G7	108	92.8572	15268.8	-79.0352	sec22
79	G7	109	93.1643	14036.6	-97.002	sec22
79	G7	110	93.4714	14153.8	-77.8447	sec22
79	G7	111	93.7785	14795.9	-38.8203	sec22
79	G7	112	94.0857	14144.3	-3.4248	sec22
79	G7	113	94.3928	13442.6	10.124	sec22
79	G7	114	94.6999	13861.6	-4.64355	sec22
80	G8	1	59.9943	365516	4993.9	sec22
80	G8	2	60.3014	365101	5211.78	sec22
80	G8	3	60.6086	363788	5474.07	sec22
80	G8	4	60.9157	362333	5811.66	sec22
80	G8	5	61.2228	361441	6237.34	sec22
80	G8	6	61.5299	360744	6737.74	sec22
80	G8	7	61.8371	355963	7276.39	sec22
80	G8	8	62.1442	356942	7804.91	sec22
80	G8	9	62.4513	352197	8278.61	sec22
80	G8	10	62.7585	349908	8661.72	sec22
80	G8	11	63.0656	346446	8939.06	sec22
80	G8	12	63.3727	344526	9124.77	sec22
80	G8	13	63.6799	339929	9223.77	sec22
80	G8	14	63.987	338534	9242.75	sec22
80	G8	15	64.2941	335140	9194.32	sec22
80	G8	16	64.6012	331005	9102.91	sec22
80	G8	17	64.9084	328674	9004.95	sec22
80	G8	18	65.2155	324507	8937.39	sec22
80	G8	19	65.5226	324284	8923.04	sec22
80	G8	20	65.8298	321875	8962.49	sec22
80	G8	21	66.1369	316728	9041.01	sec22
80	G8	22	66.444	315836	9143.76	sec22
80	G8	23	66.7512	311839	9264.85	sec22
80	G8	24	67.0583	306978	9403.69	sec22
80	G8	25	67.3654	308123	9551.81	sec22
80	G8	26	67.6725	303340	9685.87	sec22
80	G8	27	67.9797	299355	9775.38	sec22
80	G8	28	68.2868	297189	9801.61	sec22
80	G8	29	68.5939	291994	9771.66	sec22
80	G8	30	68.9011	289426	9715.95	sec22
80	G8	31	69.2082	285985	9668.91	sec22
80	G8	32	69.5153	285387	9647.71	sec22
80	G8	33	69.8224	280896	9643.5	sec22
80	G8	34	70.1296	276725	9629.43	sec22
80	G8	35	70.4367	274347	9578.35	sec22
80	G8	36	70.7438	271195	9477.35	sec22
80	G8	37	71.051	268037	9333.11	sec22
80	G8	38	71.3581	264711	9168.25	sec22
80	G8	39	71.6652	261890	9011.84	sec22
80	G8	40	71.9724	259219	8887.56	sec22
80	G8	41	72.2795	256625	8803.93	sec22
80	G8	42	72.5866	254510	8752.12	sec22
80	G8	43	72.8937	251651	8713.7	sec22
80	G8	44	73.2009	247712	8673.91	sec22
80	G8	45	73.508	244409	8630.67	sec22
80	G8	46	73.8151	243019	8592.32	sec22
80	G8	47	74.1223	240904	8567.23	sec22
80	G8	48	74.4294	236859	8555	sec22
80	G8	49	74.7365	234581	8546.37	sec22
80	G8	50	75.0436	232014	8530.13	sec22
80	G8	51	75.3508	228121	8500.4	sec22
80	G8	52	75.6579	226615	8457.59	sec22
80	G8	53	75.965	224761	8405.28	sec22
80	G8	54	76.2722	220255	8347.25	sec22
80	G8	55	76.5793	218207	8286.76	sec22
80	G8	56	76.8864	215720	8227.84	sec22
80	G8	57	77.1936	214439	8176.64	sec22
80	G8	58	77.5007	210168	8141.96	sec22
80	G8	59	77.8078	207558	8135.51	sec22
80	G8	60	78.1149	205819	8170.57	sec22
80	G8	61	78.4221	203883	8260.97	sec22
80	G8	62	78.7292	201111	8421.99	sec22
80	G8	63	79.0363	196975	8668.55	sec22
80	G8	64	79.3435	195674	9026.22	sec22
80	G8	65	79.6506	192310	9547.55	sec22
80	G8	66	79.9577	190782	10303	sec22
80	G8	67	80.2648	186065	11404.8	sec22
80	G8	68	80.572	183375	13029.2	sec22
80	G8	69	80.8791	179010	15423.7	sec22
80	G8	70	81.1862	173842	18868.4	sec22
80	G8	71	81.4934	170360	23568.8	sec22
80	G8	72	81.8005	167677	29496	sec22
80	G8	73	82.1076	158111	36229.9	sec22
80	G8	74	82.4148	142387	42898.1	sec22
80	G8	75	82.7219	128885	48291.1	sec22
80	G8	76	83.029	101918	51169.3	sec22
80	G8	77	83.3361	68037.6	50676.2	sec22
80	G8	78	83.6433	37969.8	46679.8	sec22
80	G8	79	83.9504	23563.4	39866.1	sec22
80	G8	80	84.2575	21765.3	31516.3	sec22
80	G8	81	84.5647	19855.3	23072	sec22
80	G8	82	84.8718	18801.8	15698.3	sec22
80	G8	83	85.1789	18842.5	10029.4	sec22
80	G8	84	85.4861	19463.3	6035	sec22
80	G8	85	85.7932	18723.4	3563.57	sec22
80	G8	86	86.1003	18189.7	2235.04	sec22
80	G8	87	86.4074	17813.4	1609.69	sec22
80	G8	88	86.7146	16676.5	1359.53	sec22
80	G8	89	87.0217	17284.6	1283.62	sec22
80	G8	90	87.3288	16926.6	1277.4	sec22
80	G8	91	87.636	16354.9	1289.82	sec22
80	G8	92	87.9431	15435.3	1292.26	sec22
80	G8	93	88.2502	14972.2	1266.73	sec22
80	G8	94	88.5573	14261.1	1206.78	sec22
80	G8	95	88.8645	14762.3	1118.66	sec22
80	G8	96	89.1716	14641	1016.12	sec22
80	G8	97	89.4787	13728.9	911.587	sec22
80	G8	98	89.7859	13326.2	810.803	sec22
80	G8	99	90.093	13294.2	714.313	sec22
80	G8	100	90.4001	14251.5	622.863	sec22
80	G8	101	90.7073	12338.3	541.223	sec22
80	G8	102	91.0144	12694.8	477.045	sec22
80	G8	103	91.3215	13859	435.194	sec22
80	G8	104	91.6286	13131.3	411.239	sec22
80	G8	105	91.9358	12324.9	389.159	sec22
80	G8	106	92.2429	12184.7	346.641	sec22
80	G8	107	92.55	12719.1	266.368	sec22
80	G8	108	92.8572	11923.1	146.814	sec22
80	G8	109	93.1643	11718.1	5.21973	sec22
80	G8	110	93.4714	13509.7	-130.153	sec22
80	G8	111	93.7785	12982.9	-234.626	sec22
80	G8	112	94.0857	13041	-299.897	sec22
80	G8	113	94.3928	12778.3	-337.032	sec22
80	G8	114	94.6999	12444.5	-368.057	sec22
81	G9	1	59.9943	350428	5046.7	sec22
81	G9	2	60.3014	350260	5234.69	sec22
81	G9	3	60.6086	348716	5493.97	sec22
81	G9	4	60.9157	349324	5862.64	sec22
81	G9	5	61.2228	346123	6351.08	sec22
81	G9	6	61.5299	345939	6932.93	sec22
81	G9	7	61.8371	342158	7548.92	sec22
81	G9	8	62.1442	342175	8123.8	sec22
81	G9	9	62.4513	338136	8568.19	sec22
81	G9	10	62.7585	334844	8861.57	sec22
81	G9	11	63.0656	331031	9023.58	sec22
81	G9	12	63.3727	329396	9084.67	sec22
81	G9	13	63.6799	325281	9087.53	sec22
81	G9	14	63.987	324063	9069.64	sec22
81	G9	15	64.2941	319584	9054.58	sec22
81	G9	16	64.6012	317822	9052.4	sec22
81	G9	17	64.9084	315686	9065.51	sec22
81	G9	18	65.2155	310527	9092.77	sec22
81	G9	19	65.5226	308895	9131.18	sec22
[truncated: 1,463 more rows]

## Sheet: Melt Curve Result
Block Type	96-Well 0.2-mL Block
Calibration Background is expired	No
Calibration Background performed on	09-15-2016
Calibration Pure Dye ABY is expired	No
Calibration Pure Dye ABY performed on	09-15-2016
Calibration Pure Dye FAM is expired	No
Calibration Pure Dye FAM performed on	09-15-2016
Calibration Pure Dye JUN is expired	No
Calibration Pure Dye JUN performed on	09-15-2016
Calibration Pure Dye NED is expired	No
Calibration Pure Dye NED performed on	09-15-2016
Calibration Pure Dye ROX is expired	No
Calibration Pure Dye ROX performed on	09-15-2016
Calibration Pure Dye SYBR is expired	No
Calibration Pure Dye SYBR performed on	09-15-2016
Calibration Pure Dye TAMRA is expired	No
Calibration Pure Dye TAMRA performed on	09-15-2016
Calibration Pure Dye VIC is expired	No
Calibration Pure Dye VIC performed on	09-15-2016
Calibration ROI is expired	No
Calibration ROI performed on	09-15-2016
Calibration Uniformity is expired	No
Calibration Uniformity performed on	09-15-2016
Chemistry	SYBR_GREEN
Date Created	2018-07-13 16:56:52 PM CST
Experiment Barcode
Experiment Comment
Experiment File Name	G:\wgh\小麦SYP基因家族鉴定与分析\定量结果\7.13\2018-03-07_214655 VAMP71 sec22 cs ch.eds
Experiment Name	2018-03-07_214655
Experiment Run End Time	2018-03-08 05:35:27 AM CST
Experiment Type	Comparative Cт (ΔΔCт)
Instrument Name	272321075
Instrument Serial Number	272321075
Instrument Type	QuantStudio™ 3 System
Passive Reference	ROX
Post-read Stage/Step
Pre-read Stage/Step
Quantification Cycle Method	Ct
Signal Smoothing On	true
Stage where Melt Analysis is performed	Stage3
Stage/ Cycle where Ct Analysis is performed	Stage2, Step2
User Name
Well	Well Position	Sample	Target Name	Tm	Melt Peak Height
61	F1	Sample 1	sec22	83.029	56610.2
62	F2	Sample 5	sec22	83.029	56164.2
63	F3	Sample 9	sec22	83.029	53986
64	F4	Sample 13	sec22	83.029	58304.3
65	F5	Sample 17	sec22	83.1826	52807.5
67	F7	Sample 2	sec22	83.3361	59469.5
68	F8	Sample 6	sec22	83.1826	46587.1
69	F9	Sample 10	sec22	82.8755	47565.7
70	F10	Sample 14	sec22	83.029	58366.3
71	F11	Sample 18	sec22	83.1826	56137.7
73	G1	Sample 1	sec22	82.8755	46381.4
74	G2	Sample 5	sec22	83.029	54625
75	G3	Sample 9	sec22	83.029	53767.1
76	G4	Sample 13	sec22	83.1826	51717.8
77	G5	Sample 17	sec22	83.3361	57477.8
79	G7	Sample 2	sec22	83.3361	53583.5
80	G8	Sample 6	sec22	83.1826	51372
81	G9	Sample 10	sec22	82.8755	50914.8
82	G10	Sample 14	sec22	83.029	58147.6
83	G11	Sample 18	sec22	83.3361	52689.2
85	H1	Sample 1	sec22	82.8755	39405.3
86	H2	Sample 5	sec22	83.029	48246.7
87	H3	Sample 9	sec22	83.029	51002.8
88	H4	Sample 13	sec22	83.1826	48350.9
89	H5	Sample 17	sec22	83.1826	59924.4
91	H7	Sample 2	sec22	83.1826	60027.8
92	H8	Sample 6	sec22	83.1826	47743.4
93	H9	Sample 10	sec22	82.8755	43063
94	H10	Sample 14	sec22	83.029	57352.8
95	H11	Sample 18	sec22	83.3361	54205.6
