# Supplementary material for: Genome-wide identification, evolution, and expression of the SNARE gene family in wheat resistance to powdery mildew
Source: PeerJ. 2021 Jan 22;9:e10788. doi: 10.7717/peerj.10788 (PMC7831368; doi:10.7717/peerj.10788)
Supplement: Supplemental Information 5 [file peerj-09-10788-s005.gz › rawdata/2018-02-03 172422 VAMP71.xls]

## Sheet: Sample Setup
Block Type	96-Well Block (0.2mL)
Calibration Background is expired	Yes
Calibration Background performed on	03-18-2015
Calibration HRM MELTDOCTOR is expired	Yes
Calibration HRM MELTDOCTOR performed on	03-18-2015
Calibration Normalization FAM-ROX is expired	Yes
Calibration Normalization FAM-ROX performed on	03-18-2015
Calibration Normalization VIC-ROX is expired	Yes
Calibration Normalization VIC-ROX performed on	03-18-2015
Calibration Pure Dye CY5 is expired	No
Calibration Pure Dye CY5 performed on	05-27-2017
Calibration Pure Dye FAM is expired	Yes
Calibration Pure Dye FAM performed on	03-18-2015
Calibration Pure Dye MELTDOCTOR is expired	Yes
Calibration Pure Dye MELTDOCTOR performed on	03-18-2015
Calibration Pure Dye NED is expired	Yes
Calibration Pure Dye NED performed on	03-18-2015
Calibration Pure Dye ROX is expired	Yes
Calibration Pure Dye ROX performed on	03-18-2015
Calibration Pure Dye SYBR is expired	Yes
Calibration Pure Dye SYBR performed on	03-18-2015
Calibration Pure Dye TAMRA is expired	Yes
Calibration Pure Dye TAMRA performed on	03-18-2015
Calibration Pure Dye VIC is expired	Yes
Calibration Pure Dye VIC performed on	03-18-2015
Calibration ROI is expired	Yes
Calibration ROI performed on	03-18-2015
Calibration Uniformity is expired	Yes
Calibration Uniformity performed on	03-18-2015
Chemistry	SYBR_GREEN
Date Created	2018-02-03 17:24:24 PM CST
Date Modified	2018-02-03 17:04:36 PM CST
Experiment Barcode
Experiment Comment
Experiment File Name	G:\wgh\小麦SYP基因家族鉴定与分析\定量结果\Q7\2018-02-03 172422 snare18.eds
Experiment Name	2018-02-03 172422
Experiment Run Start Time	2018-02-04 01:45:47 AM CST
Experiment Run Stop Time	2018-02-04 02:54:03 AM CST
Experiment Type	Comparative Cт (ΔΔCт)
Instrument Name	278870447
Instrument Serial Number	278870447
Instrument Type	QuantStudio(TM) 7 Flex System
Passive Reference	ROX
Quantification Cycle Method	Ct
Signal Smoothing On	true
Stage/ Cycle where Analysis is performed	Stage 2, Step 2
User Name
Well	Well Position	Sample Name	Sample Color	Biogroup Name	Biogroup Color	Target Name	Target Color	Task	Reporter	Quencher	Quantity	Comments
1	A1	Sample 1	RGB(176,23,31)			Target 1	RGB(176,23,31)	UNKNOWN	SYBR	None
2	A2	Sample 3	RGB(0,139,69)			Target 1	RGB(176,23,31)	UNKNOWN	SYBR	None
3	A3	Sample 5	RGB(139,137,112)			Target 1	RGB(176,23,31)	UNKNOWN	SYBR	None
4	A4	Sample 7	RGB(142,56,142)			Target 1	RGB(176,23,31)	UNKNOWN	SYBR	None
5	A5	Sample 9	RGB(0,245,255)			Target 1	RGB(176,23,31)	UNKNOWN	SYBR	None
6	A6	Sample 11	RGB(238,238,0)			Target 1	RGB(176,23,31)	UNKNOWN	SYBR	None
7	A7	Sample 13	RGB(238,44,44)			Target 1	RGB(176,23,31)	UNKNOWN	SYBR	None
8	A8	Sample 15	RGB(238,18,137)			Target 1	RGB(176,23,31)	UNKNOWN	SYBR	None
9	A9	Sample 17	RGB(0,0,255)			Target 1	RGB(176,23,31)	UNKNOWN	SYBR	None
10	A10	Sample 19	RGB(255,127,0)			Target 1	RGB(176,23,31)	UNKNOWN	SYBR	None
11	A11	Sample 1	RGB(176,23,31)			Target 4	RGB(238,238,0)	UNKNOWN	SYBR	None
12	A12	Sample 1	RGB(176,23,31)			Target 5	RGB(139,137,112)	UNKNOWN	SYBR	None
13	B1	Sample 1	RGB(176,23,31)			Target 1	RGB(176,23,31)	UNKNOWN	SYBR	None
14	B2	Sample 3	RGB(0,139,69)			Target 1	RGB(176,23,31)	UNKNOWN	SYBR	None
15	B3	Sample 5	RGB(139,137,112)			Target 1	RGB(176,23,31)	UNKNOWN	SYBR	None
16	B4	Sample 7	RGB(142,56,142)			Target 1	RGB(176,23,31)	UNKNOWN	SYBR	None
17	B5	Sample 9	RGB(0,245,255)			Target 1	RGB(176,23,31)	UNKNOWN	SYBR	None
18	B6	Sample 11	RGB(238,238,0)			Target 1	RGB(176,23,31)	UNKNOWN	SYBR	None
19	B7	Sample 13	RGB(238,44,44)			Target 1	RGB(176,23,31)	UNKNOWN	SYBR	None
20	B8	Sample 15	RGB(238,18,137)			Target 1	RGB(176,23,31)	UNKNOWN	SYBR	None
21	B9	Sample 17	RGB(0,0,255)			Target 1	RGB(176,23,31)	UNKNOWN	SYBR	None
22	B10	Sample 19	RGB(255,127,0)			Target 1	RGB(176,23,31)	UNKNOWN	SYBR	None
23	B11	Sample 1	RGB(176,23,31)			Target 4	RGB(238,238,0)	UNKNOWN	SYBR	None
24	B12	Sample 1	RGB(176,23,31)			Target 5	RGB(139,137,112)	UNKNOWN	SYBR	None
25	C1	Sample 1	RGB(176,23,31)			Target 1	RGB(176,23,31)	UNKNOWN	SYBR	None
26	C2	Sample 3	RGB(0,139,69)			Target 1	RGB(176,23,31)	UNKNOWN	SYBR	None
27	C3	Sample 5	RGB(139,137,112)			Target 1	RGB(176,23,31)	UNKNOWN	SYBR	None
28	C4	Sample 7	RGB(142,56,142)			Target 1	RGB(176,23,31)	UNKNOWN	SYBR	None
29	C5	Sample 9	RGB(0,245,255)			Target 1	RGB(176,23,31)	UNKNOWN	SYBR	None
30	C6	Sample 11	RGB(238,238,0)			Target 1	RGB(176,23,31)	UNKNOWN	SYBR	None
31	C7	Sample 13	RGB(238,44,44)			Target 1	RGB(176,23,31)	UNKNOWN	SYBR	None
32	C8	Sample 15	RGB(238,18,137)			Target 1	RGB(176,23,31)	UNKNOWN	SYBR	None
33	C9	Sample 17	RGB(0,0,255)			Target 1	RGB(176,23,31)	UNKNOWN	SYBR	None
34	C10	Sample 19	RGB(255,127,0)			Target 1	RGB(176,23,31)	UNKNOWN	SYBR	None
35	C11	Sample 1	RGB(176,23,31)			Target 4	RGB(238,238,0)	UNKNOWN	SYBR	None
36	C12	Sample 1	RGB(176,23,31)			Target 5	RGB(139,137,112)	UNKNOWN	SYBR	None
37	D1	Sample 1	RGB(176,23,31)			Target 1	RGB(176,23,31)	UNKNOWN	SYBR	None
38	D2	Sample 3	RGB(0,139,69)			Target 1	RGB(176,23,31)	UNKNOWN	SYBR	None
39	D3	Sample 5	RGB(139,137,112)			Target 1	RGB(176,23,31)	UNKNOWN	SYBR	None
40	D4	Sample 7	RGB(142,56,142)			Target 1	RGB(176,23,31)	UNKNOWN	SYBR	None
41	D5	Sample 9	RGB(0,245,255)			Target 1	RGB(176,23,31)	UNKNOWN	SYBR	None
42	D6	Sample 11	RGB(238,238,0)			Target 1	RGB(176,23,31)	UNKNOWN	SYBR	None
43	D7	Sample 13	RGB(238,44,44)			Target 1	RGB(176,23,31)	UNKNOWN	SYBR	None
44	D8	Sample 15	RGB(238,18,137)			Target 1	RGB(176,23,31)	UNKNOWN	SYBR	None
45	D9	Sample 17	RGB(0,0,255)			Target 1	RGB(176,23,31)	UNKNOWN	SYBR	None
46	D10	Sample 19	RGB(255,127,0)			Target 1	RGB(176,23,31)	UNKNOWN	SYBR	None
47	D11	Sample 1	RGB(176,23,31)			Target 4	RGB(238,238,0)	UNKNOWN	SYBR	None
48	D12	Sample 1	RGB(176,23,31)			Target 5	RGB(139,137,112)	UNKNOWN	SYBR	None
49	E1	Sample 2	RGB(0,0,255)			Target 1	RGB(176,23,31)	UNKNOWN	SYBR	None
50	E2	Sample 4	RGB(255,127,0)			Target 1	RGB(176,23,31)	UNKNOWN	SYBR	None
51	E3	Sample 6	RGB(238,121,66)			Target 1	RGB(176,23,31)	UNKNOWN	SYBR	None
52	E4	Sample 8	RGB(198,113,113)			Target 1	RGB(176,23,31)	UNKNOWN	SYBR	None
53	E5	Sample 10	RGB(238,220,130)			Target 1	RGB(176,23,31)	UNKNOWN	SYBR	None
54	E6	Sample 12	RGB(142,142,56)			Target 1	RGB(176,23,31)	UNKNOWN	SYBR	None
55	E7	Sample 14	RGB(51,161,201)			Target 1	RGB(176,23,31)	UNKNOWN	SYBR	None
56	E8	Sample 16	RGB(176,23,31)			Target 1	RGB(176,23,31)	UNKNOWN	SYBR	None
57	E9	Sample 18	RGB(0,139,69)			Target 1	RGB(176,23,31)	UNKNOWN	SYBR	None
58	E10	Sample 20	RGB(139,137,112)			Target 1	RGB(176,23,31)	UNKNOWN	SYBR	None
59	E11	Sample 1	RGB(176,23,31)			Target 4	RGB(238,238,0)	UNKNOWN	SYBR	None
60	E12	Sample 1	RGB(176,23,31)			Target 5	RGB(139,137,112)	UNKNOWN	SYBR	None
61	F1	Sample 2	RGB(0,0,255)			Target 1	RGB(176,23,31)	UNKNOWN	SYBR	None
62	F2	Sample 4	RGB(255,127,0)			Target 1	RGB(176,23,31)	UNKNOWN	SYBR	None
63	F3	Sample 6	RGB(238,121,66)			Target 1	RGB(176,23,31)	UNKNOWN	SYBR	None
64	F4	Sample 8	RGB(198,113,113)			Target 1	RGB(176,23,31)	UNKNOWN	SYBR	None
65	F5	Sample 10	RGB(238,220,130)			Target 1	RGB(176,23,31)	UNKNOWN	SYBR	None
66	F6	Sample 12	RGB(142,142,56)			Target 1	RGB(176,23,31)	UNKNOWN	SYBR	None
67	F7	Sample 14	RGB(51,161,201)			Target 1	RGB(176,23,31)	UNKNOWN	SYBR	None
68	F8	Sample 16	RGB(176,23,31)			Target 1	RGB(176,23,31)	UNKNOWN	SYBR	None
69	F9	Sample 18	RGB(0,139,69)			Target 1	RGB(176,23,31)	UNKNOWN	SYBR	None
70	F10	Sample 20	RGB(139,137,112)			Target 1	RGB(176,23,31)	UNKNOWN	SYBR	None
71	F11	Sample 1	RGB(176,23,31)			Target 4	RGB(238,238,0)	UNKNOWN	SYBR	None
72	F12	Sample 1	RGB(176,23,31)			Target 5	RGB(139,137,112)	UNKNOWN	SYBR	None
73	G1	Sample 2	RGB(0,0,255)			Target 1	RGB(176,23,31)	UNKNOWN	SYBR	None
74	G2	Sample 4	RGB(255,127,0)			Target 1	RGB(176,23,31)	UNKNOWN	SYBR	None
75	G3	Sample 6	RGB(238,121,66)			Target 1	RGB(176,23,31)	UNKNOWN	SYBR	None
76	G4	Sample 8	RGB(198,113,113)			Target 1	RGB(176,23,31)	UNKNOWN	SYBR	None
77	G5	Sample 10	RGB(238,220,130)			Target 1	RGB(176,23,31)	UNKNOWN	SYBR	None
78	G6	Sample 12	RGB(142,142,56)			Target 1	RGB(176,23,31)	UNKNOWN	SYBR	None
79	G7	Sample 14	RGB(51,161,201)			Target 1	RGB(176,23,31)	UNKNOWN	SYBR	None
80	G8	Sample 16	RGB(176,23,31)			Target 1	RGB(176,23,31)	UNKNOWN	SYBR	None
81	G9	Sample 18	RGB(0,139,69)			Target 1	RGB(176,23,31)	UNKNOWN	SYBR	None
82	G10	Sample 20	RGB(139,137,112)			Target 1	RGB(176,23,31)	UNKNOWN	SYBR	None
83	G11	Sample 1	RGB(176,23,31)			Target 4	RGB(238,238,0)	UNKNOWN	SYBR	None
84	G12	Sample 1	RGB(176,23,31)			Target 5	RGB(139,137,112)	UNKNOWN	SYBR	None
85	H1	Sample 2	RGB(0,0,255)			Target 1	RGB(176,23,31)	UNKNOWN	SYBR	None
86	H2	Sample 4	RGB(255,127,0)			Target 1	RGB(176,23,31)	UNKNOWN	SYBR	None
87	H3	Sample 6	RGB(238,121,66)			Target 1	RGB(176,23,31)	UNKNOWN	SYBR	None
88	H4	Sample 8	RGB(198,113,113)			Target 1	RGB(176,23,31)	UNKNOWN	SYBR	None
89	H5	Sample 10	RGB(238,220,130)			Target 1	RGB(176,23,31)	UNKNOWN	SYBR	None
90	H6	Sample 12	RGB(142,142,56)			Target 1	RGB(176,23,31)	UNKNOWN	SYBR	None
91	H7	Sample 14	RGB(51,161,201)			Target 1	RGB(176,23,31)	UNKNOWN	SYBR	None
92	H8	Sample 16	RGB(176,23,31)			Target 1	RGB(176,23,31)	UNKNOWN	SYBR	None
93	H9	Sample 18	RGB(0,139,69)			Target 1	RGB(176,23,31)	UNKNOWN	SYBR	None
94	H10	Sample 20	RGB(139,137,112)			Target 1	RGB(176,23,31)	UNKNOWN	SYBR	None
95	H11	Sample 1	RGB(176,23,31)			Target 4	RGB(238,238,0)	UNKNOWN	SYBR	None
96	H12	Sample 1	RGB(176,23,31)			Target 5	RGB(139,137,112)	UNKNOWN	SYBR	None

## Sheet: Amplification Data
Block Type	96-Well Block (0.2mL)
Calibration Background is expired	Yes
Calibration Background performed on	03-18-2015
Calibration HRM MELTDOCTOR is expired	Yes
Calibration HRM MELTDOCTOR performed on	03-18-2015
Calibration Normalization FAM-ROX is expired	Yes
Calibration Normalization FAM-ROX performed on	03-18-2015
Calibration Normalization VIC-ROX is expired	Yes
Calibration Normalization VIC-ROX performed on	03-18-2015
Calibration Pure Dye CY5 is expired	No
Calibration Pure Dye CY5 performed on	05-27-2017
Calibration Pure Dye FAM is expired	Yes
Calibration Pure Dye FAM performed on	03-18-2015
Calibration Pure Dye MELTDOCTOR is expired	Yes
Calibration Pure Dye MELTDOCTOR performed on	03-18-2015
Calibration Pure Dye NED is expired	Yes
Calibration Pure Dye NED performed on	03-18-2015
Calibration Pure Dye ROX is expired	Yes
Calibration Pure Dye ROX performed on	03-18-2015
Calibration Pure Dye SYBR is expired	Yes
Calibration Pure Dye SYBR performed on	03-18-2015
Calibration Pure Dye TAMRA is expired	Yes
Calibration Pure Dye TAMRA performed on	03-18-2015
Calibration Pure Dye VIC is expired	Yes
Calibration Pure Dye VIC performed on	03-18-2015
Calibration ROI is expired	Yes
Calibration ROI performed on	03-18-2015
Calibration Uniformity is expired	Yes
Calibration Uniformity performed on	03-18-2015
Chemistry	SYBR_GREEN
Date Created	2018-02-03 17:24:24 PM CST
Date Modified	2018-02-03 17:04:36 PM CST
Experiment Barcode
Experiment Comment
Experiment File Name	G:\wgh\小麦SYP基因家族鉴定与分析\定量结果\Q7\2018-02-03 172422 snare18.eds
Experiment Name	2018-02-03 172422
Experiment Run Start Time	2018-02-04 01:45:47 AM CST
Experiment Run Stop Time	2018-02-04 02:54:03 AM CST
Experiment Type	Comparative Cт (ΔΔCт)
Instrument Name	278870447
Instrument Serial Number	278870447
Instrument Type	QuantStudio(TM) 7 Flex System
Passive Reference	ROX
Quantification Cycle Method	Ct
Signal Smoothing On	true
Stage/ Cycle where Analysis is performed	Stage 2, Step 2
User Name
Well	Cycle	Target Name	Rn	Delta Rn
1	1	Target 1	0.215523	-0.0130044
1	2	Target 1	0.220535	-0.00877184
1	3	Target 1	0.227952	-0.00213361
1	4	Target 1	0.232424	0.00155939
1	5	Target 1	0.230952	-0.0006915
1	6	Target 1	0.230323	-0.00209988
1	7	Target 1	0.233497	0.00029542
1	8	Target 1	0.2346	0.000620087
1	9	Target 1	0.237889	0.0031292
1	10	Target 1	0.238287	0.00274842
1	11	Target 1	0.237556	0.00123868
1	12	Target 1	0.23729	0.00019344
1	13	Target 1	0.237505	-0.000370539
1	14	Target 1	0.23766	-0.000994464
1	15	Target 1	0.238169	-0.00126361
1	16	Target 1	0.238169	-0.002043
1	17	Target 1	0.23988	-0.00111103
1	18	Target 1	0.240545	-0.00122477
1	19	Target 1	0.241522	-0.00102724
1	20	Target 1	0.244056	0.000728278
1	21	Target 1	0.244635	0.000527918
1	22	Target 1	0.24624	0.00135408
1	23	Target 1	0.246229	0.000564725
1	24	Target 1	0.250698	0.00425434
1	25	Target 1	0.259652	0.0124297
1	26	Target 1	0.270443	0.0224414
1	27	Target 1	0.290891	0.0421106
1	28	Target 1	0.330979	0.0814196
1	29	Target 1	0.398403	0.148065
1	30	Target 1	0.495434	0.244317
1	31	Target 1	0.61798	0.366084
1	32	Target 1	0.739114	0.486439
1	33	Target 1	0.848859	0.595405
1	34	Target 1	0.934642	0.680409
1	35	Target 1	0.998203	0.743191
1	36	Target 1	1.04454	0.788747
1	37	Target 1	1.08228	0.825714
1	38	Target 1	1.10544	0.848095
1	39	Target 1	1.12892	0.87079
1	40	Target 1	1.13975	0.880841
2	1	Target 1	0.304315	-0.0156917
2	2	Target 1	0.311375	-0.0095067
2	3	Target 1	0.318861	-0.00289586
2	4	Target 1	0.320318	-0.0023141
2	5	Target 1	0.323075	-0.000432685
2	6	Target 1	0.32493	0.000547179
2	7	Target 1	0.326753	0.00149512
2	8	Target 1	0.327804	0.00167107
2	9	Target 1	0.327136	0.000128197
2	10	Target 1	0.327246	-0.000637283
2	11	Target 1	0.329809	0.00105125
2	12	Target 1	0.330848	0.00121456
2	13	Target 1	0.330672	0.000163484
2	14	Target 1	0.331426	4.22413e-05
2	15	Target 1	0.335116	0.00285769
2	16	Target 1	0.335696	0.00256225
2	17	Target 1	0.333895	-0.000114242
2	18	Target 1	0.333017	-0.00186728
2	19	Target 1	0.334441	-0.00131818
2	20	Target 1	0.336711	7.68889e-05
2	21	Target 1	0.338536	0.00102686
2	22	Target 1	0.338823	0.000438168
2	23	Target 1	0.337222	-0.00203746
2	24	Target 1	0.338477	-0.00165787
2	25	Target 1	0.348352	0.00734165
2	26	Target 1	0.361095	0.0192099
2	27	Target 1	0.382131	0.0393706
2	28	Target 1	0.418313	0.0746781
2	29	Target 1	0.482873	0.138363
2	30	Target 1	0.581207	0.235821
2	31	Target 1	0.711565	0.365305
2	32	Target 1	0.857841	0.510705
2	33	Target 1	0.994719	0.646709
2	34	Target 1	1.10891	0.760024
2	35	Target 1	1.19502	0.84526
2	36	Target 1	1.25813	0.90749
2	37	Target 1	1.30568	0.95417
2	38	Target 1	1.34288	0.990492
2	39	Target 1	1.36937	1.01611
2	40	Target 1	1.38956	1.03542
3	1	Target 1	0.31957	-0.0175482
3	2	Target 1	0.325246	-0.0127348
3	3	Target 1	0.334441	-0.00440254
3	4	Target 1	0.33749	-0.00221628
3	5	Target 1	0.339415	-0.00115393
3	6	Target 1	0.341405	-2.70827e-05
3	7	Target 1	0.342421	0.000126628
3	8	Target 1	0.344986	0.00182914
3	9	Target 1	0.345241	0.00122059
3	10	Target 1	0.346108	0.00122571
3	11	Target 1	0.348025	0.00227957
3	12	Target 1	0.348021	0.00141321
3	13	Target 1	0.349228	0.00175673
3	14	Target 1	0.351561	0.00322717
3	15	Target 1	0.351292	0.00209601
3	16	Target 1	0.350734	0.000674699
3	17	Target 1	0.351987	0.00106558
3	18	Target 1	0.352475	0.000690535
3	19	Target 1	0.350979	-0.00166794
3	20	Target 1	0.34978	-0.00372967
3	21	Target 1	0.350133	-0.0042396
3	22	Target 1	0.352841	-0.00239416
3	23	Target 1	0.355114	-0.000983508
3	24	Target 1	0.36017	0.00320916
3	25	Target 1	0.364742	0.00691871
3	26	Target 1	0.376021	0.017335
3	27	Target 1	0.399379	0.0398307
3	28	Target 1	0.443229	0.0828177
3	29	Target 1	0.513909	0.152635
3	30	Target 1	0.618878	0.256741
3	31	Target 1	0.755553	0.392554
3	32	Target 1	0.908498	0.544636
3	33	Target 1	1.05048	0.68576
3	34	Target 1	1.16562	0.800032
3	35	Target 1	1.25493	0.888481
3	36	Target 1	1.32278	0.955469
3	37	Target 1	1.37289	1.00471
3	38	Target 1	1.41028	1.04124
3	39	Target 1	1.43874	1.06884
3	40	Target 1	1.45801	1.08725
4	1	Target 1	0.453684	-0.02406
4	2	Target 1	0.461579	-0.0171416
4	3	Target 1	0.472465	-0.00723281
4	4	Target 1	0.47855	-0.00212521
4	5	Target 1	0.481116	-0.000535889
4	6	Target 1	0.483021	0.000392059
4	7	Target 1	0.484737	0.00113124
4	8	Target 1	0.485813	0.00122991
4	9	Target 1	0.486745	0.00118448
4	10	Target 1	0.488108	0.00157042
4	11	Target 1	0.490382	0.00286827
4	12	Target 1	0.491061	0.0025697
4	13	Target 1	0.492215	0.00274711
4	14	Target 1	0.492128	0.00168304
4	15	Target 1	0.492012	0.000589587
4	16	Target 1	0.492394	-5.36401e-06
4	17	Target 1	0.494151	0.000774824
4	18	Target 1	0.49525	0.000896589
4	19	Target 1	0.495537	0.000206838
4	20	Target 1	0.49618	-0.000127313
4	21	Target 1	0.496018	-0.00126616
4	22	Target 1	0.495313	-0.0029488
4	23	Target 1	0.496026	-0.00321262
4	24	Target 1	0.499825	-0.000389899
4	25	Target 1	0.505731	0.0045385
4	26	Target 1	0.515826	0.0136562
4	27	Target 1	0.536176	0.0330298
4	28	Target 1	0.572975	0.0688517
4	29	Target 1	0.636703	0.131603
4	30	Target 1	0.737035	0.230958
4	31	Target 1	0.877183	0.370129
4	32	Target 1	1.04054	0.532509
4	33	Target 1	1.19894	0.689929
4	34	Target 1	1.3303	0.820319
4	35	Target 1	1.43415	0.923191
4	36	Target 1	1.51013	0.998195
4	37	Target 1	1.56695	1.05403
4	38	Target 1	1.61037	1.09648
4	39	Target 1	1.64304	1.12817
4	40	Target 1	1.66692	1.15107
5	1	Target 1	0.369224	-0.0206408
5	2	Target 1	0.375632	-0.0152403
5	3	Target 1	0.384579	-0.00730035
5	4	Target 1	0.388886	-0.00400033
5	5	Target 1	0.391155	-0.00273861
5	6	Target 1	0.395144	0.000242763
5	7	Target 1	0.398464	0.00255606
5	8	Target 1	0.399202	0.00228615
5	9	Target 1	0.399472	0.00154947
5	10	Target 1	0.401888	0.00295767
5	11	Target 1	0.402893	0.00295592
5	12	Target 1	0.40326	0.00231601
5	13	Target 1	0.4045	0.00254848
5	14	Target 1	0.405353	0.00239432
5	15	Target 1	0.407344	0.00337769
5	16	Target 1	0.406998	0.00202408
5	17	Target 1	0.406264	0.000283719
5	18	Target 1	0.407039	5.12399e-05
5	19	Target 1	0.406871	-0.00112427
5	20	Target 1	0.406739	-0.00226316
5	21	Target 1	0.407768	-0.00224125
5	22	Target 1	0.407558	-0.00345869
5	23	Target 1	0.409555	-0.00246886
5	24	Target 1	0.413083	5.19483e-05
5	25	Target 1	0.420405	0.00636626
5	26	Target 1	0.433347	0.0183009
5	27	Target 1	0.456574	0.0405207
5	28	Target 1	0.502335	0.0852746
5	29	Target 1	0.579204	0.161136
5	30	Target 1	0.697197	0.278123
5	31	Target 1	0.850929	0.430847
5	32	Target 1	1.0268	0.605706
5	33	Target 1	1.19361	0.771511
5	34	Target 1	1.33142	0.908318
5	35	Target 1	1.43726	1.01315
5	36	Target 1	1.52172	1.0966
5	37	Target 1	1.58388	1.15775
5	38	Target 1	1.63067	1.20354
5	39	Target 1	1.66646	1.23832
5	40	Target 1	1.69056	1.26142
6	1	Target 1	0.386303	-0.0170267
6	2	Target 1	0.392043	-0.0122883
6	3	Target 1	0.400588	-0.00474391
6	4	Target 1	0.403217	-0.00311595
6	5	Target 1	0.405238	-0.00209552
6	6	Target 1	0.407141	-0.00119331
6	7	Target 1	0.409859	0.000522926
6	8	Target 1	0.411961	0.00162484
6	9	Target 1	0.414492	0.00315448
6	10	Target 1	0.415627	0.00328839
6	11	Target 1	0.41687	0.00353048
6	12	Target 1	0.416793	0.00245295
6	13	Target 1	0.416492	0.00115063
6	14	Target 1	0.417596	0.00125425
6	15	Target 1	0.417801	0.000458479
6	16	Target 1	0.419576	0.00123206
6	17	Target 1	0.42015	0.000804852
6	18	Target 1	0.419655	-0.000690533
6	19	Target 1	0.420083	-0.0012633
6	20	Target 1	0.421075	-0.00127238
6	21	Target 1	0.421971	-0.00137722
6	22	Target 1	0.422598	-0.00175118
6	23	Target 1	0.423379	-0.00197105
6	24	Target 1	0.42787	0.00151946
6	25	Target 1	0.436879	0.00952699
6	26	Target 1	0.449304	0.0209508
6	27	Target 1	0.470904	0.0415506
6	28	Target 1	0.514698	0.0843435
6	29	Target 1	0.58982	0.158465
6	30	Target 1	0.706715	0.274358
6	31	Target 1	0.863919	0.430562
6	32	Target 1	1.04272	0.608362
6	33	Target 1	1.2197	0.784337
6	34	Target 1	1.36448	0.928124
6	35	Target 1	1.47964	1.04228
6	36	Target 1	1.56759	1.12923
6	37	Target 1	1.63146	1.1921
6	38	Target 1	1.6808	1.24043
6	39	Target 1	1.71754	1.27618
6	40	Target 1	1.74244	1.30007
7	1	Target 1	0.502191	-0.0197603
7	2	Target 1	0.511175	-0.0115472
7	3	Target 1	0.520191	-0.00330289
7	4	Target 1	0.522864	-0.00140021
7	5	Target 1	0.523323	-0.00171311
7	6	Target 1	0.524704	-0.0011035
7	7	Target 1	0.52812	0.00154173
7	8	Target 1	0.52926	0.00191072
7	9	Target 1	0.529145	0.00102395
7	10	Target 1	0.530169	0.00127653
7	11	Target 1	0.532202	0.00253822
7	12	Target 1	0.533424	0.00298922
7	13	Target 1	0.532948	0.00174179
7	14	Target 1	0.532715	0.000738136
7	15	Target 1	0.532581	-0.000167225
7	16	Target 1	0.532566	-0.000953497
7	17	Target 1	0.534569	0.000278147
7	18	Target 1	0.534675	-0.000387544
7	19	Target 1	0.533843	-0.00199082
7	20	Target 1	0.535267	-0.00133752
7	21	Target 1	0.535198	-0.00217749
7	22	Target 1	0.535822	-0.0023251
7	23	Target 1	0.539273	0.000354759
7	24	Target 1	0.542155	0.00246569
7	25	Target 1	0.548952	0.00849152
7	26	Target 1	0.561783	0.0205508
7	27	Target 1	0.589137	0.0471334
7	28	Target 1	0.633149	0.0903747
7	29	Target 1	0.711313	0.167767
7	30	Target 1	0.830562	0.286245
7	31	Target 1	0.985409	0.44032
7	32	Target 1	1.15975	0.613889
7	33	Target 1	1.32061	0.77398
7	34	Target 1	1.45539	0.907986
7	35	Target 1	1.56126	1.01308
7	36	Target 1	1.63778	1.08884
7	37	Target 1	1.69374	1.14402
7	38	Target 1	1.73627	1.18578
7	39	Target 1	1.76677	1.21551
7	40	Target 1	1.7918	1.23977
8	1	Target 1	0.36661	-0.0167755
8	2	Target 1	0.372743	-0.0112274
8	3	Target 1	0.3786	-0.00595445
8	4	Target 1	0.381236	-0.00390255
8	5	Target 1	0.385231	-0.000492525
8	6	Target 1	0.386913	0.000605287
8	7	Target 1	0.389939	0.00304751
8	8	Target 1	0.388768	0.00129217
8	9	Target 1	0.389106	0.00104533
8	10	Target 1	0.390439	0.0017941
8	11	Target 1	0.390643	0.00141383
8	12	Target 1	0.391933	0.0021196
8	13	Target 1	0.392363	0.00196577
8	14	Target 1	0.392577	0.00159531
8	15	Target 1	0.392524	0.000957644
8	16	Target 1	0.393473	0.00132247
8	17	Target 1	0.393262	0.000527743
8	18	Target 1	0.393512	0.000193374
8	19	Target 1	0.395132	0.00122902
8	20	Target 1	0.392529	-0.00195839
8	21	Target 1	0.391909	-0.00316319
8	22	Target 1	0.393664	-0.00199209
8	23	Target 1	0.394236	-0.0020046
8	24	Target 1	0.397183	0.000358651
8	25	Target 1	0.403883	0.00647383
8	26	Target 1	0.413301	0.0153079
8	27	Target 1	0.431629	0.0330519
8	28	Target 1	0.463945	0.0647832
8	29	Target 1	0.522852	0.123106
8	30	Target 1	0.621932	0.221602
8	31	Target 1	0.766681	0.365766
8	32	Target 1	0.951644	0.550145
8	33	Target 1	1.14609	0.744003
8	34	Target 1	1.31836	0.915696
8	35	Target 1	1.46131	1.05806
8	36	Target 1	1.56473	1.1609
8	37	Target 1	1.64598	1.24156
8	38	Target 1	1.70341	1.2984
8	39	Target 1	1.74337	1.33778
8	40	Target 1	1.76874	1.36257
9	1	Target 1	0.449604	-0.0161869
9	2	Target 1	0.454785	-0.0117723
9	3	Target 1	0.461597	-0.00572724
9	4	Target 1	0.466123	-0.00196809
9	5	Target 1	0.468128	-0.000730278
9	6	Target 1	0.469882	0.00025654
9	7	Target 1	0.471983	0.00159097
9	8	Target 1	0.47157	0.000411609
9	9	Target 1	0.471515	-0.000411199
9	10	Target 1	0.474837	0.002144
9	11	Target 1	0.477209	0.00374924
9	12	Target 1	0.4772	0.00297373
9	13	Target 1	0.477236	0.00224253
9	14	Target 1	0.478144	0.00238374
9	15	Target 1	0.477522	0.000995016
9	16	Target 1	0.477221	-7.30953e-05
9	17	Target 1	0.479049	0.000988348
9	18	Target 1	0.479117	0.000288802
9	19	Target 1	0.477038	-0.0025566
9	20	Target 1	0.476444	-0.00391743
9	21	Target 1	0.478531	-0.00259775
9	22	Target 1	0.479644	-0.00225183
9	23	Target 1	0.484871	0.00220898
9	24	Target 1	0.491657	0.00822772
9	25	Target 1	0.506382	0.0221862
9	26	Target 1	0.531403	0.0464401
9	27	Target 1	0.581	0.0952698
9	28	Target 1	0.660463	0.173966
9	29	Target 1	0.780338	0.293074
9	30	Target 1	0.931097	0.443066
9	31	Target 1	1.10083	0.612037
9	32	Target 1	1.25278	0.763212
9	33	Target 1	1.37933	0.888997
9	34	Target 1	1.47926	0.988158
9	35	Target 1	1.552	1.06014
9	36	Target 1	1.60841	1.11578
9	37	Target 1	1.64933	1.15593
9	38	Target 1	1.68209	1.18793
9	39	Target 1	1.71623	1.2213
9	40	Target 1	1.73479	1.23909
10	1	Target 1	0.317424	-0.0168279
10	2	Target 1	0.322932	-0.0120628
10	3	Target 1	0.329915	-0.00582296
10	4	Target 1	0.333186	-0.00329476
10	5	Target 1	0.334507	-0.0027159
10	6	Target 1	0.339971	0.00200519
10	7	Target 1	0.339858	0.00114922
10	8	Target 1	0.339109	-0.000342796
10	9	Target 1	0.342517	0.0023227
10	10	Target 1	0.344827	0.00389023
10	11	Target 1	0.345411	0.00373071
10	12	Target 1	0.344654	0.00223184
10	13	Target 1	0.346139	0.0029739
10	14	Target 1	0.34722	0.00331202
10	15	Target 1	0.345579	0.000928348
10	16	Target 1	0.344252	-0.00114204
10	17	Target 1	0.344476	-0.00166041
10	18	Target 1	0.345629	-0.00125053
10	19	Target 1	0.347341	-0.000281494
10	20	Target 1	0.346865	-0.00149962
10	21	Target 1	0.346034	-0.00307401
10	22	Target 1	0.347061	-0.00278927
10	23	Target 1	0.351923	0.00132963
10	24	Target 1	0.359062	0.00772638
10	25	Target 1	0.368972	0.0168929
10	26	Target 1	0.384703	0.0318809
10	27	Target 1	0.412111	0.0585465
10	28	Target 1	0.464818	0.110511
10	29	Target 1	0.555417	0.200367
10	30	Target 1	0.685485	0.329693
10	31	Target 1	0.848969	0.492433
10	32	Target 1	1.02468	0.667404
10	33	Target 1	1.18633	0.828309
10	34	Target 1	1.31554	0.956774
10	35	Target 1	1.41632	1.05681
10	36	Target 1	1.49149	1.13124
10	37	Target 1	1.54225	1.18126
10	38	Target 1	1.58334	1.2216
10	39	Target 1	1.61247	1.24999
10	40	Target 1	1.63232	1.2691
11	1
11	2
11	3
11	4
11	5
11	6
11	7
11	8
11	9
11	10
11	11
11	12
11	13
11	14
11	15
11	16
11	17
11	18
11	19
11	20
11	21
11	22
11	23
11	24
11	25
11	26
11	27
11	28
11	29
11	30
11	31
11	32
11	33
11	34
11	35
11	36
11	37
11	38
11	39
11	40
12	1
12	2
12	3
12	4
12	5
12	6
12	7
12	8
12	9
12	10
12	11
12	12
12	13
12	14
12	15
12	16
12	17
12	18
12	19
12	20
12	21
12	22
12	23
12	24
12	25
12	26
12	27
12	28
12	29
12	30
12	31
12	32
12	33
12	34
12	35
12	36
12	37
12	38
12	39
12	40
13	1	Target 1	0.298912	-0.0215322
13	2	Target 1	0.307991	-0.0131445
13	3	Target 1	0.317645	-0.00418175
13	4	Target 1	0.320772	-0.00174634
13	5	Target 1	0.321853	-0.00135668
13	6	Target 1	0.323837	-6.41913e-05
13	7	Target 1	0.325174	0.000581081
13	8	Target 1	0.326965	0.00168167
13	9	Target 1	0.327521	0.0015455
13	10	Target 1	0.329248	0.0025819
13	11	Target 1	0.329711	0.00235286
13	12	Target 1	0.329936	0.00188662
13	13	Target 1	0.329547	0.00080613
13	14	Target 1	0.330269	0.000837623
13	15	Target 1	0.331372	0.00124939
13	16	Target 1	0.331403	0.000588102
13	17	Target 1	0.332729	0.00122297
13	18	Target 1	0.331939	-0.000258181
13	19	Target 1	0.329853	-0.00303571
13	20	Target 1	0.329486	-0.00409331
13	21	Target 1	0.332396	-0.00187465
13	22	Target 1	0.333875	-0.00108749
13	23	Target 1	0.335135	-0.000518961
13	24	Target 1	0.339229	0.00288341
13	25	Target 1	0.344241	0.00720441
13	26	Target 1	0.353425	0.0156968
13	27	Target 1	0.36896	0.0305412
13	28	Target 1	0.40053	0.0614191
13	29	Target 1	0.454201	0.114399
13	30	Target 1	0.538863	0.19837
13	31	Target 1	0.658957	0.317773
13	32	Target 1	0.79915	0.457274
13	33	Target 1	0.933579	0.591012
13	34	Target 1	1.04661	0.70335
13	35	Target 1	1.13931	0.795356
13	36	Target 1	1.21009	0.865452
13	37	Target 1	1.25875	0.913422
13	38	Target 1	1.29849	0.952467
13	39	Target 1	1.32681	0.980094
13	40	Target 1	1.34542	0.998009
14	1	Target 1	0.318187	-0.0204758
14	2	Target 1	0.326081	-0.0133175
14	3	Target 1	0.335606	-0.0045276
14	4	Target 1	0.338567	-0.00230268
14	5	Target 1	0.340324	-0.00128059
14	6	Target 1	0.341199	-0.00114159
14	7	Target 1	0.342504	-0.000571779
14	8	Target 1	0.344816	0.00100437
14	9	Target 1	0.348432	0.00388464
14	10	Target 1	0.349581	0.00429859
14	11	Target 1	0.349292	0.00327389
14	12	Target 1	0.348225	0.00147168
14	13	Target 1	0.34806	0.000571553
14	14	Target 1	0.349043	0.000818728
14	15	Target 1	0.349763	0.000803046
14	16	Target 1	0.349942	0.000246512
14	17	Target 1	0.350567	0.000135642
14	18	Target 1	0.350941	-0.00022536
14	19	Target 1	0.350633	-0.00126863
14	20	Target 1	0.351216	-0.0014217
14	21	Target 1	0.35182	-0.00155298
14	22	Target 1	0.351923	-0.00218572
14	23	Target 1	0.353626	-0.00121819
14	24	Target 1	0.356768	0.00118816
14	25	Target 1	0.362579	0.00626429
14	26	Target 1	0.371448	0.0143973
14	27	Target 1	0.389719	0.0319329
14	28	Target 1	0.422819	0.064298
14	29	Target 1	0.482135	0.122879
14	30	Target 1	0.573654	0.213662
14	31	Target 1	0.704601	0.343873
14	32	Target 1	0.861788	0.500324
14	33	Target 1	1.0158	0.6536
14	34	Target 1	1.1471	0.784162
14	35	Target 1	1.24905	0.885377
14	36	Target 1	1.3256	0.961192
14	37	Target 1	1.38464	1.0195
14	38	Target 1	1.42625	1.06038
14	39	Target 1	1.45583	1.08921
14	40	Target 1	1.47896	1.11161
15	1	Target 1	0.353696	-0.0206198
15	2	Target 1	0.361763	-0.0134771
15	3	Target 1	0.371187	-0.00497749
15	4	Target 1	0.37338	-0.00370897
15	5	Target 1	0.3755	-0.00251355
15	6	Target 1	0.379172	0.000234336
15	7	Target 1	0.381204	0.00134115
15	8	Target 1	0.382411	0.00162379
15	9	Target 1	0.384744	0.00303226
15	10	Target 1	0.385726	0.00308965
15	11	Target 1	0.386117	0.00255567
15	12	Target 1	0.386304	0.00181844
15	13	Target 1	0.38797	0.00256006
15	14	Target 1	0.387915	0.00157986
15	15	Target 1	0.387041	-0.000218517
15	16	Target 1	0.38693	-0.00125422
15	17	Target 1	0.389532	0.000423344
15	18	Target 1	0.390768	0.000735155
15	19	Target 1	0.391239	0.000281761
15	20	Target 1	0.391987	0.000104487
15	21	Target 1	0.39164	-0.0011671
15	22	Target 1	0.39099	-0.00274085
15	23	Target 1	0.39216	-0.00249538
15	24	Target 1	0.395276	-0.000303908
15	25	Target 1	0.401155	0.00465012
15	26	Target 1	0.409498	0.012069
15	27	Target 1	0.426362	0.0280081
15	28	Target 1	0.457884	0.0586053
15	29	Target 1	0.508603	0.108399
15	30	Target 1	0.596892	0.195764
15	31	Target 1	0.724982	0.32293
15	32	Target 1	0.878428	0.475451
15	33	Target 1	1.03671	0.632808
15	34	Target 1	1.17866	0.773833
15	35	Target 1	1.29069	0.884938
15	36	Target 1	1.37736	0.970687
15	37	Target 1	1.44169	1.03409
15	38	Target 1	1.4905	1.08198
15	39	Target 1	1.52726	1.11781
15	40	Target 1	1.55511	1.14473
16	1	Target 1	0.422528	-0.0285393
16	2	Target 1	0.432407	-0.0197479
16	3	Target 1	0.445315	-0.00792805
16	4	Target 1	0.45042	-0.00391178
16	5	Target 1	0.452688	-0.00273187
16	6	Target 1	0.455147	-0.00136068
16	7	Target 1	0.459704	0.00210758
16	8	Target 1	0.462283	0.00359897
16	9	Target 1	0.46258	0.00280752
16	10	Target 1	0.46431	0.00344948
16	11	Target 1	0.465525	0.00357618
16	12	Target 1	0.46635	0.00331337
16	13	Target 1	0.466618	0.00249301
16	14	Target 1	0.467328	0.00211522
16	15	Target 1	0.467572	0.0012704
16	16	Target 1	0.467235	-0.000154312
16	17	Target 1	0.46846	-1.74749e-05
16	18	Target 1	0.47027	0.000704054
16	19	Target 1	0.470598	-5.62781e-05
16	20	Target 1	0.471328	-0.000414487
16	21	Target 1	0.472015	-0.000815493
16	22	Target 1	0.471494	-0.00242436
16	23	Target 1	0.471844	-0.00316266
16	24	Target 1	0.474211	-0.00188389
16	25	Target 1	0.476609	-0.000574453
16	26	Target 1	0.481881	0.00360984
16	27	Target 1	0.491542	0.0121823
16	28	Target 1	0.508081	0.0276329
16	29	Target 1	0.540711	0.059175
16	30	Target 1	0.596061	0.113436
16	31	Target 1	0.68738	0.203667
16	32	Target 1	0.819607	0.334807
16	33	Target 1	0.982461	0.496572
16	34	Target 1	1.14747	0.660496
16	35	Target 1	1.29697	0.808907
16	36	Target 1	1.41985	0.930698
16	37	Target 1	1.50971	1.01947
16	38	Target 1	1.57864	1.08731
16	39	Target 1	1.63116	1.13874
16	40	Target 1	1.66986	1.17635
17	1	Target 1	0.390957	-0.0227832
17	2	Target 1	0.398901	-0.0160409
17	3	Target 1	0.407442	-0.00870193
17	4	Target 1	0.412655	-0.00469115
17	5	Target 1	0.416476	-0.00207216
17	6	Target 1	0.419305	-0.000445269
17	7	Target 1	0.423387	0.00243472
17	8	Target 1	0.424418	0.00226406
17	9	Target 1	0.424628	0.0012722
17	10	Target 1	0.427677	0.00311886
17	11	Target 1	0.430287	0.00452712
17	12	Target 1	0.430539	0.00357716
17	13	Target 1	0.430194	0.00202981
17	14	Target 1	0.432526	0.00316023
17	15	Target 1	0.434311	0.00374231
17	16	Target 1	0.434162	0.00239172
17	17	Target 1	0.433511	0.000539011
17	18	Target 1	0.433717	-0.000457235
17	19	Target 1	0.434606	-0.000769934
17	20	Target 1	0.43575	-0.000828629
17	21	Target 1	0.435684	-0.00209694
17	22	Target 1	0.434691	-0.00429157
17	23	Target 1	0.436257	-0.00392749
17	24	Target 1	0.440612	-0.00077489
17	25	Target 1	0.446764	0.00417511
17	26	Target 1	0.456417	0.0126264
17	27	Target 1	0.474043	0.0290505
17	28	Target 1	0.505617	0.059422
17	29	Target 1	0.564848	0.117451
17	30	Target 1	0.665546	0.216947
17	31	Target 1	0.811284	0.361483
17	32	Target 1	0.990532	0.539529
17	33	Target 1	1.17886	0.726655
17	34	Target 1	1.34646	0.893057
17	35	Target 1	1.48037	1.02577
17	36	Target 1	1.58371	1.1279
17	37	Target 1	1.66085	1.20383
17	38	Target 1	1.7208	1.26258
17	39	Target 1	1.7689	1.30948
17	40	Target 1	1.79801	1.33739
18	1	Target 1	0.402755	-0.0215891
18	2	Target 1	0.411067	-0.0143131
18	3	Target 1	0.421809	-0.00460736
18	4	Target 1	0.42363	-0.00382287
18	5	Target 1	0.424903	-0.00358594
18	6	Target 1	0.42869	-0.000835095
18	7	Target 1	0.431123	0.000561565
18	8	Target 1	0.433737	0.00213957
18	9	Target 1	0.436679	0.00404531
18	10	Target 1	0.437343	0.00367321
18	11	Target 1	0.437533	0.00282769
18	12	Target 1	0.438534	0.00279232
18	13	Target 1	0.439403	0.00262563
18	14	Target 1	0.44089	0.00307655
18	15	Target 1	0.439837	0.000986603
18	16	Target 1	0.439279	-0.000606715
18	17	Target 1	0.441169	0.00024626
18	18	Target 1	0.442468	0.000509478
18	19	Target 1	0.442321	-0.000673313
18	20	Target 1	0.441865	-0.00216575
18	21	Target 1	0.440935	-0.00413225
18	22	Target 1	0.441321	-0.00478185
18	23	Target 1	0.445597	-0.00154213
18	24	Target 1	0.448747	0.000572083
18	25	Target 1	0.451908	0.00269702
18	26	Target 1	0.46091	0.0106627
18	27	Target 1	0.479015	0.0277313
18	28	Target 1	0.510274	0.0579537
18	29	Target 1	0.567923	0.114567
18	30	Target 1	0.66238	0.207988
18	31	Target 1	0.802116	0.346688
18	32	Target 1	0.981459	0.524995
18	33	Target 1	1.17454	0.717038
18	34	Target 1	1.3459	0.887364
18	35	Target 1	1.48036	1.02079
18	36	Target 1	1.58701	1.1264
18	37	Target 1	1.66612	1.20448
18	38	Target 1	1.72452	1.26184
18	39	Target 1	1.77594	1.31223
18	40	Target 1	1.80626	1.34151
19	1	Target 1	0.429152	-0.0295187
19	2	Target 1	0.440726	-0.0193794
19	3	Target 1	0.454342	-0.00719726
19	4	Target 1	0.459144	-0.0038282
19	5	Target 1	0.463609	-0.000797803
19	6	Target 1	0.466044	0.00020329
19	7	Target 1	0.468609	0.00133471
19	8	Target 1	0.469495	0.000786916
19	9	Target 1	0.472355	0.00221344
19	10	Target 1	0.474663	0.00308704
19	11	Target 1	0.476128	0.0031189
19	12	Target 1	0.478319	0.00387552
19	13	Target 1	0.479423	0.00354588
19	14	Target 1	0.48158	0.00426895
19	15	Target 1	0.48026	0.0015151
19	16	Target 1	0.479	-0.00117855
19	17	Target 1	0.479479	-0.00213359
19	18	Target 1	0.481936	-0.00111015
19	19	Target 1	0.482915	-0.00156543
19	20	Target 1	0.4853	-0.00061417
19	21	Target 1	0.485186	-0.00216213
19	22	Target 1	0.485912	-0.00286948
19	23	Target 1	0.488872	-0.00134369
19	24	Target 1	0.4925	0.000850717
19	25	Target 1	0.498026	0.00494249
19	26	Target 1	0.511279	0.0167619
19	27	Target 1	0.538463	0.0425114
19	28	Target 1	0.582167	0.0847818
19	29	Target 1	0.659521	0.160702
19	30	Target 1	0.781159	0.280906
19	31	Target 1	0.941925	0.440239
19	32	Target 1	1.12425	0.621128
19	33	Target 1	1.29573	0.791172
19	34	Target 1	1.44209	0.936105
19	35	Target 1	1.55682	1.04939
19	36	Target 1	1.64117	1.13231
19	37	Target 1	1.70446	1.19417
19	38	Target 1	1.75401	1.24229
19	39	Target 1	1.79161	1.27846
19	40	Target 1	1.82093	1.30634
20	1	Target 1	0.37991	-0.0178532
20	2	Target 1	0.385816	-0.0126908
20	3	Target 1	0.393042	-0.00620682
20	4	Target 1	0.396736	-0.00325653
20	5	Target 1	0.399283	-0.00145152
20	6	Target 1	0.402341	0.000863407
20	7	Target 1	0.402947	0.00072635
20	8	Target 1	0.403802	0.000838798
20	9	Target 1	0.405544	0.00183766
20	10	Target 1	0.40785	0.00340145
20	11	Target 1	0.408771	0.00357919
20	12	Target 1	0.408655	0.00271999
20	13	Target 1	0.408641	0.00196376
20	14	Target 1	0.410422	0.00300205
20	15	Target 1	0.410159	0.00199572
20	16	Target 1	0.408779	-0.000127155
20	17	Target 1	0.408064	-0.00158508
20	18	Target 1	0.409871	-0.000520449
20	19	Target 1	0.410091	-0.00104345
20	20	Target 1	0.410129	-0.00174839
20	21	Target 1	0.409986	-0.00263387
20	22	Target 1	0.411721	-0.0016413
20	23	Target 1	0.412236	-0.00186982
20	24	Target 1	0.41431	-0.000538904
20	25	Target 1	0.417286	0.0016949
20	26	Target 1	0.421051	0.00471648
20	27	Target 1	0.432227	0.0151502
20	28	Target 1	0.457814	0.0399942
20	29	Target 1	0.502638	0.0840758
20	30	Target 1	0.575715	0.156409
20	31	Target 1	0.692607	0.272559
20	32	Target 1	0.860791	0.44
20	33	Target 1	1.05758	0.636045
20	34	Target 1	1.25628	0.834006
20	35	Target 1	1.42451	1.0015
20	36	Target 1	1.56208	1.13831
20	37	Target 1	1.66596	1.24146
20	38	Target 1	1.74032	1.31507
20	39	Target 1	1.79463	1.36864
20	40	Target 1	1.8296	1.40286
21	1	Target 1	0.407983	-0.0217116
21	2	Target 1	0.417366	-0.0133508
21	3	Target 1	0.426401	-0.00533826
21	4	Target 1	0.428954	-0.003808
21	5	Target 1	0.430744	-0.00304062
21	6	Target 1	0.434612	-0.000194643
21	7	Target 1	0.438328	0.00249839
21	8	Target 1	0.439793	0.00294143
21	9	Target 1	0.440221	0.00234684
21	10	Target 1	0.442241	0.00334382
21	11	Target 1	0.443292	0.00337252
21	12	Target 1	0.443688	0.00274581
21	13	Target 1	0.443943	0.00197831
21	14	Target 1	0.444114	0.00112677
21	15	Target 1	0.444531	0.00052202
21	16	Target 1	0.444053	-0.000978615
21	17	Target 1	0.446074	1.99721e-05
21	18	Target 1	0.447531	0.000454699
21	19	Target 1	0.446154	-0.00194516
21	20	Target 1	0.445883	-0.00323891
21	21	Target 1	0.448066	-0.00207811
21	22	Target 1	0.449239	-0.00192761
21	23	Target 1	0.453389	0.00119934
21	24	Target 1	0.45942	0.00620834
21	25	Target 1	0.470867	0.0166329
21	26	Target 1	0.491567	0.0363099
21	27	Target 1	0.531731	0.0754514
21	28	Target 1	0.60468	0.147379
21	29	Target 1	0.718167	0.259842
21	30	Target 1	0.870204	0.410858
21	31	Target 1	1.04781	0.587441
21	32	Target 1	1.2251	0.763706
21	33	Target 1	1.37646	0.914045
21	34	Target 1	1.49423	1.03079
21	35	Target 1	1.58389	1.11943
21	36	Target 1	1.65538	1.1899
21	37	Target 1	1.70109	1.23459
21	38	Target 1	1.74233	1.27481
21	39	Target 1	1.77511	1.30656
21	40	Target 1	1.79962	1.33005
22	1	Target 1	0.344717	-0.0165357
22	2	Target 1	0.351773	-0.01058
22	3	Target 1	0.358551	-0.00490239
22	4	Target 1	0.361916	-0.00263752
22	5	Target 1	0.363406	-0.00224832
22	6	Target 1	0.367486	0.000732046
22	7	Target 1	0.36889	0.00103584
22	8	Target 1	0.370177	0.00122179
22	9	Target 1	0.371285	0.00123032
22	10	Target 1	0.372899	0.00174389
22	11	Target 1	0.377758	0.00550257
22	12	Target 1	0.377374	0.00401772
22	13	Target 1	0.37673	0.00227391
22	14	Target 1	0.378108	0.0025512
22	15	Target 1	0.378057	0.00139995
22	16	Target 1	0.376641	-0.00111589
22	17	Target 1	0.375497	-0.00336091
22	18	Target 1	0.376624	-0.0033339
22	19	Target 1	0.377912	-0.00314607
22	20	Target 1	0.38064	-0.00151813
22	21	Target 1	0.38342	0.000161214
22	22	Target 1	0.383342	-0.00101754
22	23	Target 1	0.383615	-0.00184463
22	24	Target 1	0.389815	0.00325486
22	25	Target 1	0.394797	0.00713635
22	26	Target 1	0.405286	0.0165253
22	27	Target 1	0.432428	0.0425669
22	28	Target 1	0.475679	0.0847181
22	29	Target 1	0.550896	0.158834
22	30	Target 1	0.670215	0.277053
22	31	Target 1	0.834413	0.440151
22	32	Target 1	1.02742	0.63206
22	33	Target 1	1.21667	0.820207
22	34	Target 1	1.37256	0.974994
22	35	Target 1	1.49617	1.0975
22	36	Target 1	1.58976	1.19
22	37	Target 1	1.65926	1.2584
22	38	Target 1	1.71034	1.30837
22	39	Target 1	1.75239	1.34932
22	40	Target 1	1.77936	1.3752
23	1
23	2
23	3
23	4
23	5
23	6
23	7
23	8
23	9
23	10
23	11
23	12
23	13
23	14
23	15
23	16
23	17
23	18
23	19
23	20
23	21
23	22
23	23
23	24
23	25
23	26
23	27
23	28
23	29
23	30
23	31
23	32
23	33
23	34
23	35
23	36
23	37
23	38
23	39
23	40
24	1
24	2
24	3
24	4
24	5
24	6
24	7
24	8
24	9
24	10
24	11
24	12
24	13
24	14
24	15
24	16
24	17
24	18
24	19
24	20
24	21
24	22
24	23
24	24
24	25
24	26
24	27
24	28
24	29
24	30
24	31
24	32
24	33
24	34
24	35
24	36
24	37
24	38
24	39
24	40
25	1
25	2
25	3
25	4
25	5
25	6
25	7
25	8
25	9
25	10
25	11
25	12
25	13
25	14
25	15
25	16
25	17
25	18
25	19
25	20
25	21
25	22
25	23
25	24
25	25
25	26
25	27
25	28
25	29
25	30
25	31
25	32
25	33
25	34
25	35
25	36
25	37
25	38
25	39
25	40
26	1
26	2
26	3
26	4
26	5
26	6
26	7
26	8
26	9
26	10
26	11
26	12
26	13
26	14
26	15
26	16
26	17
26	18
26	19
26	20
26	21
26	22
26	23
26	24
26	25
26	26
26	27
26	28
26	29
26	30
26	31
26	32
26	33
26	34
26	35
26	36
26	37
26	38
26	39
26	40
27	1
27	2
27	3
27	4
27	5
27	6
27	7
27	8
27	9
27	10
27	11
27	12
27	13
27	14
27	15
27	16
27	17
27	18
27	19
27	20
27	21
27	22
27	23
27	24
27	25
27	26
27	27
27	28
27	29
27	30
27	31
27	32
27	33
27	34
27	35
27	36
27	37
27	38
27	39
27	40
28	1
28	2
28	3
28	4
28	5
28	6
28	7
28	8
28	9
28	10
28	11
28	12
28	13
28	14
28	15
28	16
28	17
28	18
28	19
28	20
28	21
28	22
28	23
28	24
28	25
28	26
28	27
28	28
28	29
28	30
28	31
28	32
28	33
28	34
28	35
28	36
28	37
28	38
28	39
28	40
29	1
29	2
29	3
29	4
29	5
29	6
29	7
29	8
29	9
29	10
29	11
29	12
29	13
29	14
29	15
29	16
29	17
29	18
29	19
29	20
29	21
29	22
29	23
29	24
29	25
29	26
29	27
29	28
29	29
29	30
29	31
29	32
29	33
29	34
29	35
29	36
29	37
29	38
29	39
29	40
30	1
30	2
30	3
30	4
30	5
30	6
30	7
30	8
30	9
30	10
30	11
30	12
30	13
30	14
30	15
30	16
30	17
30	18
30	19
30	20
30	21
30	22
30	23
30	24
30	25
30	26
30	27
30	28
30	29
30	30
30	31
30	32
30	33
30	34
30	35
30	36
30	37
30	38
30	39
30	40
31	1
31	2
31	3
31	4
31	5
31	6
31	7
31	8
31	9
31	10
31	11
31	12
31	13
31	14
31	15
31	16
31	17
31	18
31	19
31	20
31	21
31	22
31	23
31	24
31	25
31	26
31	27
31	28
31	29
31	30
31	31
31	32
31	33
31	34
31	35
31	36
31	37
31	38
31	39
31	40
32	1
32	2
32	3
32	4
32	5
32	6
32	7
32	8
32	9
32	10
32	11
32	12
32	13
32	14
32	15
32	16
32	17
32	18
32	19
32	20
32	21
32	22
32	23
32	24
32	25
32	26
32	27
32	28
32	29
32	30
32	31
32	32
32	33
32	34
32	35
32	36
32	37
32	38
32	39
32	40
33	1
33	2
33	3
33	4
33	5
33	6
33	7
33	8
33	9
33	10
33	11
33	12
33	13
33	14
33	15
33	16
33	17
33	18
33	19
33	20
33	21
33	22
33	23
33	24
33	25
33	26
33	27
33	28
33	29
33	30
33	31
33	32
33	33
33	34
33	35
33	36
33	37
33	38
33	39
33	40
34	1
34	2
34	3
34	4
34	5
34	6
34	7
34	8
34	9
34	10
34	11
34	12
34	13
34	14
34	15
34	16
34	17
34	18
34	19
34	20
34	21
34	22
34	23
34	24
34	25
34	26
34	27
34	28
34	29
34	30
34	31
34	32
34	33
34	34
34	35
34	36
34	37
34	38
34	39
34	40
35	1
35	2
35	3
35	4
35	5
35	6
35	7
35	8
35	9
35	10
35	11
35	12
35	13
35	14
35	15
35	16
35	17
35	18
35	19
35	20
35	21
35	22
35	23
35	24
35	25
35	26
35	27
35	28
35	29
35	30
35	31
35	32
35	33
35	34
35	35
35	36
35	37
35	38
35	39
35	40
36	1
36	2
36	3
36	4
36	5
36	6
36	7
36	8
36	9
36	10
36	11
36	12
36	13
36	14
36	15
36	16
36	17
36	18
36	19
36	20
36	21
36	22
36	23
36	24
36	25
36	26
36	27
36	28
36	29
36	30
36	31
36	32
36	33
36	34
36	35
36	36
36	37
36	38
36	39
36	40
37	1
37	2
37	3
37	4
37	5
37	6
37	7
37	8
37	9
37	10
37	11
37	12
37	13
37	14
37	15
37	16
37	17
37	18
37	19
37	20
37	21
37	22
37	23
37	24
37	25
37	26
37	27
37	28
37	29
37	30
37	31
37	32
37	33
37	34
37	35
37	36
37	37
37	38
37	39
37	40
38	1
38	2
38	3
38	4
38	5
38	6
38	7
38	8
38	9
38	10
38	11
38	12
38	13
38	14
38	15
38	16
38	17
38	18
38	19
38	20
38	21
38	22
38	23
38	24
38	25
38	26
38	27
38	28
38	29
38	30
38	31
38	32
38	33
38	34
38	35
38	36
38	37
38	38
38	39
38	40
39	1
39	2
39	3
39	4
39	5
39	6
39	7
39	8
39	9
39	10
39	11
39	12
39	13
39	14
39	15
39	16
39	17
39	18
39	19
39	20
39	21
39	22
39	23
39	24
39	25
39	26
39	27
39	28
39	29
39	30
39	31
39	32
39	33
39	34
39	35
39	36
39	37
39	38
39	39
39	40
40	1
40	2
40	3
40	4
40	5
40	6
40	7
40	8
40	9
40	10
40	11
40	12
40	13
40	14
40	15
40	16
40	17
40	18
40	19
40	20
40	21
40	22
40	23
40	24
40	25
40	26
40	27
40	28
40	29
40	30
40	31
40	32
40	33
40	34
40	35
40	36
40	37
40	38
40	39
40	40
41	1
41	2
41	3
41	4
41	5
41	6
41	7
41	8
41	9
41	10
41	11
41	12
41	13
41	14
41	15
41	16
41	17
41	18
41	19
41	20
41	21
41	22
41	23
41	24
41	25
41	26
41	27
41	28
41	29
41	30
41	31
41	32
41	33
41	34
41	35
41	36
41	37
41	38
41	39
41	40
42	1
42	2
42	3
42	4
42	5
42	6
42	7
42	8
42	9
42	10
42	11
42	12
42	13
42	14
42	15
42	16
42	17
42	18
42	19
42	20
42	21
42	22
42	23
42	24
42	25
42	26
42	27
42	28
42	29
42	30
42	31
42	32
42	33
42	34
42	35
42	36
42	37
42	38
42	39
42	40
43	1
43	2
43	3
43	4
43	5
43	6
43	7
43	8
43	9
43	10
43	11
43	12
43	13
43	14
43	15
43	16
43	17
43	18
43	19
43	20
43	21
43	22
43	23
43	24
43	25
43	26
43	27
43	28
43	29
43	30
43	31
43	32
43	33
43	34
43	35
43	36
43	37
43	38
43	39
43	40
44	1
44	2
44	3
44	4
44	5
44	6
44	7
44	8
44	9
44	10
44	11
44	12
44	13
44	14
44	15
44	16
44	17
44	18
44	19
44	20
44	21
44	22
44	23
44	24
44	25
44	26
44	27
44	28
44	29
44	30
44	31
44	32
44	33
44	34
44	35
44	36
44	37
44	38
44	39
44	40
45	1
45	2
45	3
45	4
45	5
45	6
45	7
45	8
45	9
45	10
45	11
45	12
45	13
45	14
45	15
45	16
45	17
45	18
45	19
45	20
45	21
45	22
45	23
45	24
45	25
45	26
45	27
45	28
45	29
45	30
45	31
45	32
45	33
45	34
45	35
45	36
45	37
45	38
45	39
45	40
46	1
46	2
46	3
46	4
46	5
46	6
46	7
46	8
46	9
46	10
46	11
46	12
46	13
46	14
46	15
46	16
46	17
46	18
46	19
46	20
46	21
46	22
46	23
46	24
46	25
46	26
46	27
46	28
46	29
46	30
46	31
46	32
46	33
46	34
46	35
46	36
46	37
46	38
46	39
46	40
47	1
47	2
47	3
47	4
47	5
47	6
47	7
47	8
47	9
47	10
47	11
47	12
47	13
47	14
47	15
47	16
47	17
47	18
47	19
47	20
47	21
47	22
47	23
47	24
47	25
47	26
47	27
47	28
47	29
47	30
47	31
47	32
47	33
47	34
47	35
47	36
47	37
47	38
47	39
47	40
48	1
48	2
48	3
48	4
48	5
48	6
48	7
48	8
48	9
48	10
48	11
48	12
48	13
48	14
48	15
48	16
48	17
48	18
48	19
48	20
48	21
48	22
48	23
48	24
48	25
48	26
48	27
48	28
48	29
48	30
48	31
48	32
48	33
48	34
48	35
48	36
48	37
48	38
48	39
48	40
49	1
49	2
49	3
49	4
49	5
49	6
49	7
49	8
49	9
49	10
49	11
49	12
49	13
49	14
49	15
49	16
49	17
49	18
49	19
49	20
49	21
49	22
49	23
49	24
49	25
49	26
49	27
49	28
49	29
49	30
49	31
49	32
[truncated: 1,888 more rows]

## Sheet: Results
Block Type	96-Well Block (0.2mL)
Calibration Background is expired	Yes
Calibration Background performed on	03-18-2015
Calibration HRM MELTDOCTOR is expired	Yes
Calibration HRM MELTDOCTOR performed on	03-18-2015
Calibration Normalization FAM-ROX is expired	Yes
Calibration Normalization FAM-ROX performed on	03-18-2015
Calibration Normalization VIC-ROX is expired	Yes
Calibration Normalization VIC-ROX performed on	03-18-2015
Calibration Pure Dye CY5 is expired	No
Calibration Pure Dye CY5 performed on	05-27-2017
Calibration Pure Dye FAM is expired	Yes
Calibration Pure Dye FAM performed on	03-18-2015
Calibration Pure Dye MELTDOCTOR is expired	Yes
Calibration Pure Dye MELTDOCTOR performed on	03-18-2015
Calibration Pure Dye NED is expired	Yes
Calibration Pure Dye NED performed on	03-18-2015
Calibration Pure Dye ROX is expired	Yes
Calibration Pure Dye ROX performed on	03-18-2015
Calibration Pure Dye SYBR is expired	Yes
Calibration Pure Dye SYBR performed on	03-18-2015
Calibration Pure Dye TAMRA is expired	Yes
Calibration Pure Dye TAMRA performed on	03-18-2015
Calibration Pure Dye VIC is expired	Yes
Calibration Pure Dye VIC performed on	03-18-2015
Calibration ROI is expired	Yes
Calibration ROI performed on	03-18-2015
Calibration Uniformity is expired	Yes
Calibration Uniformity performed on	03-18-2015
Chemistry	SYBR_GREEN
Date Created	2018-02-03 17:24:24 PM CST
Date Modified	2018-02-03 17:04:36 PM CST
Experiment Barcode
Experiment Comment
Experiment File Name	G:\wgh\小麦SYP基因家族鉴定与分析\定量结果\Q7\2018-02-03 172422 snare18.eds
Experiment Name	2018-02-03 172422
Experiment Run Start Time	2018-02-04 01:45:47 AM CST
Experiment Run Stop Time	2018-02-04 02:54:03 AM CST
Experiment Type	Comparative Cт (ΔΔCт)
Instrument Name	278870447
Instrument Serial Number	278870447
Instrument Type	QuantStudio(TM) 7 Flex System
Passive Reference	ROX
Quantification Cycle Method	Ct
Signal Smoothing On	true
Stage/ Cycle where Analysis is performed	Stage 2, Step 2
User Name
Well	Well Position	Omit	Sample Name	Target Name	Task	Reporter	Quencher	Quantity	Quantity Mean	Quantity SD	RQ	RQ Min	RQ Max	CT	Ct Mean	Ct SD	Delta Ct	Delta Ct Mean	Delta Ct SE	Delta Ct SE	Delta Delta Ct	Automatic Ct Threshold	Ct Threshold	Automatic Baseline	Baseline Start	Baseline End	Comments	Tm1	Tm2	Tm3	MTP	PRFLOW	HIGHSD
1	A1	FALSE	Sample 1	Target 1	UNKNOWN	SYBR	None							28.3066	28.5436	0.335245						TRUE	0.100766	TRUE	1	40		90.1354			N	N	N
2	A2	FALSE	Sample 3	Target 1	UNKNOWN	SYBR	None							28.4409	28.5571	0.164216						TRUE	0.100766	TRUE	1	40		90.0364			N	N	N
3	A3	FALSE	Sample 5	Target 1	UNKNOWN	SYBR	None							28.2857	28.5731	0.406513						TRUE	0.100766	TRUE	1	40		90.1354			N	N	N
4	A4	FALSE	Sample 7	Target 1	UNKNOWN	SYBR	None							28.5595	29.1805	0.878321						TRUE	0.100766	TRUE	1	40		90.2344			N	N	Y
5	A5	FALSE	Sample 9	Target 1	UNKNOWN	SYBR	None							28.2221	28.4865	0.373901						TRUE	0.100766	TRUE	1	40		90.1354			N	N	N
6	A6	FALSE	Sample 11	Target 1	UNKNOWN	SYBR	None							28.2483	28.5223	0.387502						TRUE	0.100766	TRUE	1	40		90.3334			N	N	N
7	A7	FALSE	Sample 13	Target 1	UNKNOWN	SYBR	None							28.1302	28.1788	0.0687364						TRUE	0.100766	TRUE	1	40		90.3334			N	N	N
8	A8	FALSE	Sample 15	Target 1	UNKNOWN	SYBR	None							28.6694	28.9792	0.438214						TRUE	0.100766	TRUE	1	40		90.3334			N	N	N
9	A9	FALSE	Sample 17	Target 1	UNKNOWN	SYBR	None							27.0619	27.2232	0.228126						TRUE	0.100766	TRUE	1	40		90.3334			N	N	N
10	A10	FALSE	Sample 19	Target 1	UNKNOWN	SYBR	None							27.832	28.0417	0.29666						TRUE	0.100766	TRUE	1	40		90.1354			N	N	N
13	B1	FALSE	Sample 1	Target 1	UNKNOWN	SYBR	None							28.7807	28.5436	0.335245						TRUE	0.100766	TRUE	1	40		89.9375			N	N	N
14	B2	FALSE	Sample 3	Target 1	UNKNOWN	SYBR	None							28.6732	28.5571	0.164216						TRUE	0.100766	TRUE	1	40		90.1354			N	N	N
15	B3	FALSE	Sample 5	Target 1	UNKNOWN	SYBR	None							28.8605	28.5731	0.406513						TRUE	0.100766	TRUE	1	40		90.1354			N	N	N
16	B4	FALSE	Sample 7	Target 1	UNKNOWN	SYBR	None							29.8016	29.1805	0.878321						TRUE	0.100766	TRUE	1	40		90.0364			N	N	Y
17	B5	FALSE	Sample 9	Target 1	UNKNOWN	SYBR	None							28.7509	28.4865	0.373901						TRUE	0.100766	TRUE	1	40		90.1354			N	N	N
18	B6	FALSE	Sample 11	Target 1	UNKNOWN	SYBR	None							28.7963	28.5223	0.387502						TRUE	0.100766	TRUE	1	40		90.1354			N	N	N
19	B7	FALSE	Sample 13	Target 1	UNKNOWN	SYBR	None							28.2274	28.1788	0.0687364						TRUE	0.100766	TRUE	1	40		90.2344			N	N	N
20	B8	FALSE	Sample 15	Target 1	UNKNOWN	SYBR	None							29.2891	28.9792	0.438214						TRUE	0.100766	TRUE	1	40		90.1354			N	N	N
21	B9	FALSE	Sample 17	Target 1	UNKNOWN	SYBR	None							27.3845	27.2232	0.228126						TRUE	0.100766	TRUE	1	40		90.3334			N	N	N
22	B10	FALSE	Sample 19	Target 1	UNKNOWN	SYBR	None							28.2515	28.0417	0.29666						TRUE	0.100766	TRUE	1	40		90.1354			N	N	N
70	F10	FALSE	Sample 20	Target 1	UNKNOWN	SYBR	None							29.5892	29.6042	0.0211422						TRUE	0.100766	TRUE	1	40		90.2344			N	N	N
73	G1	FALSE	Sample 2	Target 1	UNKNOWN	SYBR	None							28.4253	28.2134	0.299674						TRUE	0.100766	TRUE	1	40		90.0364	87.2653		Y	N	N
74	G2	FALSE	Sample 4	Target 1	UNKNOWN	SYBR	None							29.6095	29.4427	0.235962						TRUE	0.100766	TRUE	1	40		90.3334			N	N	N
75	G3	FALSE	Sample 6	Target 1	UNKNOWN	SYBR	None							28.2951	28.542	0.349061						TRUE	0.100766	TRUE	1	40		90.1354			N	N	N
76	G4	FALSE	Sample 8	Target 1	UNKNOWN	SYBR	None							30.2303	29.8723	0.506419						TRUE	0.100766	TRUE	1	40		90.2344			N	N	Y
77	G5	FALSE	Sample 10	Target 1	UNKNOWN	SYBR	None							28.974	28.9935	0.0276133						TRUE	0.100766	TRUE	1	40		90.0364	87.5622		Y	N	N
78	G6	FALSE	Sample 12	Target 1	UNKNOWN	SYBR	None							28.5767	28.4889	0.124157						TRUE	0.100766	TRUE	1	40		90.3334			N	N	N
79	G7	FALSE	Sample 14	Target 1	UNKNOWN	SYBR	None							28.5964	28.4796	0.165124						TRUE	0.100766	TRUE	1	40		90.0364			N	N	N
80	G8	FALSE	Sample 16	Target 1	UNKNOWN	SYBR	None							29.015	28.6472	0.520234						TRUE	0.100766	TRUE	1	40		90.2344			N	N	Y
81	G9	FALSE	Sample 18	Target 1	UNKNOWN	SYBR	None							28.3141	28.1561	0.223341						TRUE	0.100766	TRUE	1	40		90.0364			N	N	N
82	G10	FALSE	Sample 20	Target 1	UNKNOWN	SYBR	None							29.6191	29.6042	0.0211422						TRUE	0.100766	TRUE	1	40		90.1354			N	N	N
85	H1	FALSE	Sample 2	Target 1	UNKNOWN	SYBR	None							28.0015	28.2134	0.299674						TRUE	0.100766	TRUE	1	40		90.0364	87.2653	80.1394	Y	N	N
86	H2	FALSE	Sample 4	Target 1	UNKNOWN	SYBR	None							29.2758	29.4427	0.235962						TRUE	0.100766	TRUE	1	40		90.3334			N	N	N
87	H3	FALSE	Sample 6	Target 1	UNKNOWN	SYBR	None							28.7888	28.542	0.349061						TRUE	0.100766	TRUE	1	40		90.1354			N	N	N
88	H4	FALSE	Sample 8	Target 1	UNKNOWN	SYBR	None							29.5142	29.8723	0.506419						TRUE	0.100766	TRUE	1	40		90.4323			N	N	Y
89	H5	FALSE	Sample 10	Target 1	UNKNOWN	SYBR	None							29.013	28.9935	0.0276133						TRUE	0.100766	TRUE	1	40		90.0364	87.5622	80.3373	Y	N	N
90	H6	FALSE	Sample 12	Target 1	UNKNOWN	SYBR	None							28.4011	28.4889	0.124157						TRUE	0.100766	TRUE	1	40		90.5313			N	N	N
91	H7	FALSE	Sample 14	Target 1	UNKNOWN	SYBR	None							28.3629	28.4796	0.165124						TRUE	0.100766	TRUE	1	40		90.0364	79.9414		Y	N	N
92	H8	FALSE	Sample 16	Target 1	UNKNOWN	SYBR	None							28.2793	28.6472	0.520234						TRUE	0.100766	TRUE	1	40		90.4323			N	N	Y
93	H9	FALSE	Sample 18	Target 1	UNKNOWN	SYBR	None							27.9982	28.1561	0.223341						TRUE	0.100766	TRUE	1	40		90.0364			N	N	N
Analysis Type	Singleplex
Endogenous Control	Target 1
RQ Min/Max Confidence Level	95.0
Reference Sample	Sample 1

## Sheet: Melt Curve Raw Data
Block Type	96-Well Block (0.2mL)
Calibration Background is expired	Yes
Calibration Background performed on	03-18-2015
Calibration HRM MELTDOCTOR is expired	Yes
Calibration HRM MELTDOCTOR performed on	03-18-2015
Calibration Normalization FAM-ROX is expired	Yes
Calibration Normalization FAM-ROX performed on	03-18-2015
Calibration Normalization VIC-ROX is expired	Yes
Calibration Normalization VIC-ROX performed on	03-18-2015
Calibration Pure Dye CY5 is expired	No
Calibration Pure Dye CY5 performed on	05-27-2017
Calibration Pure Dye FAM is expired	Yes
Calibration Pure Dye FAM performed on	03-18-2015
Calibration Pure Dye MELTDOCTOR is expired	Yes
Calibration Pure Dye MELTDOCTOR performed on	03-18-2015
Calibration Pure Dye NED is expired	Yes
Calibration Pure Dye NED performed on	03-18-2015
Calibration Pure Dye ROX is expired	Yes
Calibration Pure Dye ROX performed on	03-18-2015
Calibration Pure Dye SYBR is expired	Yes
Calibration Pure Dye SYBR performed on	03-18-2015
Calibration Pure Dye TAMRA is expired	Yes
Calibration Pure Dye TAMRA performed on	03-18-2015
Calibration Pure Dye VIC is expired	Yes
Calibration Pure Dye VIC performed on	03-18-2015
Calibration ROI is expired	Yes
Calibration ROI performed on	03-18-2015
Calibration Uniformity is expired	Yes
Calibration Uniformity performed on	03-18-2015
Chemistry	SYBR_GREEN
Date Created	2018-02-03 17:24:24 PM CST
Date Modified	2018-02-03 17:04:36 PM CST
Experiment Barcode
Experiment Comment
Experiment File Name	G:\wgh\小麦SYP基因家族鉴定与分析\定量结果\Q7\2018-02-03 172422 snare18.eds
Experiment Name	2018-02-03 172422
Experiment Run Start Time	2018-02-04 01:45:47 AM CST
Experiment Run Stop Time	2018-02-04 02:54:03 AM CST
Experiment Type	Comparative Cт (ΔΔCт)
Instrument Name	278870447
Instrument Serial Number	278870447
Instrument Type	QuantStudio(TM) 7 Flex System
Passive Reference	ROX
Quantification Cycle Method	Ct
Signal Smoothing On	true
Stage/ Cycle where Analysis is performed	Stage 2, Step 2
User Name
Well	Well Position	Reading	Temperature	Fluorescence	Derivative
1	A1	1	60.1473	1.10781	0.0536183
1	A1	2	60.3452	1.11816	0.0514932
1	A1	3	60.5432	1.10902	0.0496816
1	A1	4	60.7411	1.10909	0.0486265
1	A1	5	60.9391	1.11216	0.0484836
1	A1	6	61.137	1.0964	0.0490749
1	A1	7	61.3349	1.10521	0.050015
1	A1	8	61.5329	1.10077	0.0509687
1	A1	9	61.7308	1.08893	0.0518801
1	A1	10	61.9288	1.08953	0.0530431
1	A1	11	62.1267	1.0874	0.0549219
1	A1	12	62.3247	1.08579	0.0578468
1	A1	13	62.5226	1.08368	0.0617841
1	A1	14	62.7205	1.08001	0.0663555
1	A1	15	62.9185	1.07004	0.0710312
1	A1	16	63.1164	1.06631	0.0753079
1	A1	17	63.3144	1.06406	0.0787491
1	A1	18	63.5123	1.06411	0.0809565
1	A1	19	63.7102	1.04783	0.0816378
1	A1	20	63.9082	1.04976	0.0807854
1	A1	21	64.1061	1.03456	0.0788343
1	A1	22	64.3041	1.03998	0.076585
1	A1	23	64.502	1.02977	0.0748899
1	A1	24	64.7	1.03032	0.0742902
1	A1	25	64.8979	1.02349	0.074851
1	A1	26	65.0958	1.02323	0.0762874
1	A1	27	65.2938	1.01323	0.0782444
1	A1	28	65.4917	1.00462	0.0805091
1	A1	29	65.6897	1.00574	0.0829945
1	A1	30	65.8876	1.00249	0.0855968
1	A1	31	66.0855	0.997094	0.0880884
1	A1	32	66.2835	0.983226	0.0901623
1	A1	33	66.4814	0.981328	0.0915513
1	A1	34	66.6794	0.977673	0.0920886
1	A1	35	66.8773	0.971975	0.0917077
1	A1	36	67.0752	0.964255	0.0904481
1	A1	37	67.2732	0.956311	0.0885117
1	A1	38	67.4711	0.953052	0.086282
1	A1	39	67.6691	0.944506	0.0842061
1	A1	40	67.867	0.943062	0.0825926
1	A1	41	68.065	0.94251	0.081501
1	A1	42	68.2629	0.936892	0.0808274
1	A1	43	68.4608	0.917077	0.080493
1	A1	44	68.6588	0.922805	0.0805128
1	A1	45	68.8567	0.923494	0.0808855
1	A1	46	69.0547	0.915187	0.0814516
1	A1	47	69.2526	0.906157	0.0819428
1	A1	48	69.4505	0.899054	0.0822056
1	A1	49	69.6485	0.898342	0.0824042
1	A1	50	69.8464	0.889786	0.0829656
1	A1	51	70.0444	0.888506	0.0843084
1	A1	52	70.2423	0.881319	0.086532
1	A1	53	70.4402	0.879478	0.089289
1	A1	54	70.6382	0.869874	0.091932
1	A1	55	70.8361	0.86474	0.0938522
1	A1	56	71.0341	0.85964	0.0948356
1	A1	57	71.232	0.848163	0.0952069
1	A1	58	71.43	0.84254	0.0956414
1	A1	59	71.6279	0.842807	0.0967056
1	A1	60	71.8258	0.837905	0.0984155
1	A1	61	72.0238	0.832065	0.100135
1	A1	62	72.2217	0.82112	0.100936
1	A1	63	72.4197	0.812432	0.10019
1	A1	64	72.6176	0.805053	0.0979972
1	A1	65	72.8155	0.801986	0.0951658
1	A1	66	73.0135	0.798053	0.0927756
1	A1	67	73.2114	0.789482	0.0916245
1	A1	68	73.4094	0.789483	0.0918597
1	A1	69	73.6073	0.782303	0.0929629
1	A1	70	73.8053	0.772814	0.0940491
1	A1	71	74.0032	0.770493	0.0943044
1	A1	72	74.2011	0.759329	0.093371
1	A1	73	74.3991	0.754988	0.0914916
1	A1	74	74.597	0.746956	0.0893609
1	A1	75	74.795	0.744624	0.087759
1	A1	76	74.9929	0.745162	0.0871647
1	A1	77	75.1908	0.733669	0.0875607
1	A1	78	75.3888	0.727827	0.0885187
1	A1	79	75.5867	0.725971	0.0894835
1	A1	80	75.7847	0.718498	0.0900866
1	A1	81	75.9826	0.706107	0.0903147
1	A1	82	76.1805	0.709885	0.0904605
1	A1	83	76.3785	0.699035	0.0908952
1	A1	84	76.5764	0.695004	0.0917868
1	A1	85	76.7744	0.689212	0.0929476
1	A1	86	76.9723	0.690079	0.0939435
1	A1	87	77.1703	0.672912	0.0944223
1	A1	88	77.3682	0.669287	0.0944493
1	A1	89	77.5661	0.660104	0.0945617
1	A1	90	77.7641	0.662257	0.0954661
1	A1	91	77.962	0.658833	0.0975678
1	A1	92	78.16	0.650025	0.100692
1	A1	93	78.3579	0.635795	0.104189
1	A1	94	78.5558	0.638961	0.107309
1	A1	95	78.7538	0.624472	0.109563
1	A1	96	78.9517	0.620456	0.110875
1	A1	97	79.1497	0.61384	0.111502
1	A1	98	79.3476	0.604613	0.111825
1	A1	99	79.5455	0.598197	0.112128
1	A1	100	79.7435	0.594828	0.112432
1	A1	101	79.9414	0.584811	0.112446
1	A1	102	80.1394	0.580601	0.11167
1	A1	103	80.3373	0.567543	0.109654
1	A1	104	80.5353	0.563102	0.106301
1	A1	105	80.7332	0.557723	0.102042
1	A1	106	80.9311	0.547158	0.0977779
1	A1	107	81.1291	0.544463	0.0945699
1	A1	108	81.327	0.540811	0.0932071
1	A1	109	81.525	0.541363	0.09389
1	A1	110	81.7229	0.528107	0.0961898
1	A1	111	81.9208	0.522281	0.0992845
1	A1	112	82.1188	0.518151	0.102291
1	A1	113	82.3167	0.506896	0.104502
1	A1	114	82.5147	0.508236	0.105467
1	A1	115	82.7126	0.492661	0.104986
1	A1	116	82.9106	0.487246	0.103128
1	A1	117	83.1085	0.483753	0.100287
1	A1	118	83.3064	0.475145	0.0971944
1	A1	119	83.5044	0.467356	0.0947939
1	A1	120	83.7023	0.469286	0.0939753
1	A1	121	83.9003	0.456789	0.095247
1	A1	122	84.0982	0.458076	0.0985017
1	A1	123	84.2961	0.451806	0.103038
1	A1	124	84.4941	0.441054	0.107849
1	A1	125	84.692	0.428699	0.112059
1	A1	126	84.89	0.429116	0.115248
1	A1	127	85.0879	0.415498	0.117508
1	A1	128	85.2859	0.415779	0.119233
1	A1	129	85.4838	0.397437	0.120836
1	A1	130	85.6817	0.402226	0.122578
1	A1	131	85.8797	0.388355	0.124587
1	A1	132	86.0776	0.379712	0.127009
1	A1	133	86.2756	0.369728	0.130093
1	A1	134	86.4735	0.369512	0.134097
1	A1	135	86.6714	0.354434	0.139024
1	A1	136	86.8694	0.352721	0.144368
1	A1	137	87.0673	0.34129	0.14912
1	A1	138	87.2653	0.32474	0.152138
1	A1	139	87.4632	0.319892	0.152759
1	A1	140	87.6611	0.300488	0.151384
1	A1	141	87.8591	0.299987	0.149767
1	A1	142	88.057	0.286681	0.150866
1	A1	143	88.255	0.28155	0.158269
1	A1	144	88.4529	0.27646	0.175287
1	A1	145	88.6508	0.266106	0.203922
1	A1	146	88.8488	0.25557	0.243991
1	A1	147	89.0467	0.233307	0.292794
1	A1	148	89.2447	0.208521	0.345517
1	A1	149	89.4426	0.171425	0.396249
1	A1	150	89.6406	0.147945	0.439149
1	A1	151	89.8385	0.109681	0.469311
1	A1	152	90.0364	0.0692552	0.48316
1	A1	153	90.2344	0.0351129	0.478569
1	A1	154	90.4323	0.0115724	0.455006
1	A1	155	90.6303	-0.0282699	0.413854
1	A1	156	90.8282	-0.0561913	0.358706
1	A1	157	91.0261	-0.0700391	0.295218
1	A1	158	91.2241	-0.0682936	0.230212
1	A1	159	91.422	-0.0767155	0.17018
1	A1	160	91.62	-0.0777387	0.119808
1	A1	161	91.8179	-0.0773971	0.0811754
1	A1	162	92.0159	-0.0813397	0.0539055
1	A1	163	92.2138	-0.0814496	0.0359838
1	A1	164	92.4117	-0.0796554	0.0247567
1	A1	165	92.6097	-0.082406	0.0177261
1	A1	166	92.8076	-0.083144	0.0130116
1	A1	167	93.0056	-0.0906186	0.00949291
1	A1	168	93.2035	-0.0774029	0.0066891
1	A1	169	93.4014	-0.0867475	0.00446841
1	A1	170	93.5994	-0.0828293	0.00275331
1	A1	171	93.7973	-0.0846133	0.00138347
1	A1	172	93.9953	-0.0841367	0.000177003
1	A1	173	94.1932	-0.0871039	-0.000926564
1	A1	174	94.3911	-0.0808386	-0.00180651
1	A1	175	94.5891	-0.0863977	-0.00225429
1	A1	176	94.787	-0.0791239	-0.00214719
2	A2	1	60.1473	1.39793	0.0734636
2	A2	2	60.3452	1.40379	0.0701648
2	A2	3	60.5432	1.40172	0.0675357
2	A2	4	60.7411	1.39675	0.0662969
2	A2	5	60.9391	1.39894	0.0667363
2	A2	6	61.137	1.38977	0.0686914
2	A2	7	61.3349	1.38361	0.0717198
2	A2	8	61.5329	1.38294	0.075289
2	A2	9	61.7308	1.37835	0.0788653
2	A2	10	61.9288	1.3723	0.0819471
2	A2	11	62.1267	1.36706	0.0841712
2	A2	12	62.3247	1.36322	0.0854602
2	A2	13	62.5226	1.35006	0.0861125
2	A2	14	62.7205	1.34895	0.0866924
2	A2	15	62.9185	1.34847	0.0877246
2	A2	16	63.1164	1.33877	0.0894142
2	A2	17	63.3144	1.33786	0.0915579
2	A2	18	63.5123	1.32597	0.0937174
2	A2	19	63.7102	1.32309	0.0954837
2	A2	20	63.9082	1.31621	0.0966624
2	A2	21	64.1061	1.31006	0.0973065
2	A2	22	64.3041	1.30411	0.0976389
2	A2	23	64.502	1.29841	0.0979964
2	A2	24	64.7	1.2945	0.0987638
2	A2	25	64.8979	1.28061	0.100275
2	A2	26	65.0958	1.28165	0.10263
2	A2	27	65.2938	1.27823	0.1055
2	A2	28	65.4917	1.26799	0.108122
2	A2	29	65.6897	1.26105	0.109568
2	A2	30	65.8876	1.25396	0.109201
2	A2	31	66.0855	1.23906	0.107035
2	A2	32	66.2835	1.23984	0.103801
2	A2	33	66.4814	1.23227	0.100635
2	A2	34	66.6794	1.22551	0.0985811
2	A2	35	66.8773	1.22181	0.0981572
2	A2	36	67.0752	1.21724	0.0991869
2	A2	37	67.2732	1.21293	0.100981
2	A2	38	67.4711	1.20311	0.102761
2	A2	39	67.6691	1.19424	0.104086
2	A2	40	67.867	1.18697	0.105025
2	A2	41	68.065	1.18332	0.105967
2	A2	42	68.2629	1.1783	0.107225
2	A2	43	68.4608	1.17445	0.108747
2	A2	44	68.6588	1.16082	0.11013
2	A2	45	68.8567	1.15864	0.110903
2	A2	46	69.0547	1.14681	0.11085
2	A2	47	69.2526	1.141	0.110126
2	A2	48	69.4505	1.13537	0.109144
2	A2	49	69.6485	1.12908	0.108335
2	A2	50	69.8464	1.12252	0.107954
2	A2	51	70.0444	1.11492	0.108034
2	A2	52	70.2423	1.10765	0.108446
2	A2	53	70.4402	1.10248	0.109012
2	A2	54	70.6382	1.09653	0.109594
2	A2	55	70.8361	1.08759	0.110151
2	A2	56	71.0341	1.07833	0.11073
2	A2	57	71.232	1.07677	0.111411
2	A2	58	71.43	1.06766	0.112223
2	A2	59	71.6279	1.06188	0.113105
2	A2	60	71.8258	1.05265	0.113945
2	A2	61	72.0238	1.04564	0.114648
2	A2	62	72.2217	1.03964	0.115151
2	A2	63	72.4197	1.03242	0.115398
2	A2	64	72.6176	1.02599	0.115285
2	A2	65	72.8155	1.01835	0.114683
2	A2	66	73.0135	1.00906	0.113533
2	A2	67	73.2114	1.00313	0.111936
2	A2	68	73.4094	0.995606	0.110179
2	A2	69	73.6073	0.990536	0.108654
2	A2	70	73.8053	0.983151	0.10771
2	A2	71	74.0032	0.976659	0.107522
2	A2	72	74.2011	0.968856	0.108014
2	A2	73	74.3991	0.969366	0.108896
2	A2	74	74.597	0.951628	0.109807
2	A2	75	74.795	0.952669	0.110505
2	A2	76	74.9929	0.94028	0.110992
2	A2	77	75.1908	0.935533	0.111482
2	A2	78	75.3888	0.929421	0.112219
2	A2	79	75.5867	0.923712	0.113271
2	A2	80	75.7847	0.916541	0.114443
2	A2	81	75.9826	0.906463	0.115393
2	A2	82	76.1805	0.901271	0.115851
2	A2	83	76.3785	0.890924	0.115799
2	A2	84	76.5764	0.884235	0.115457
2	A2	85	76.7744	0.879509	0.115121
2	A2	86	76.9723	0.875119	0.114977
2	A2	87	77.1703	0.86203	0.115045
2	A2	88	77.3682	0.858546	0.11527
2	A2	89	77.5661	0.847989	0.115649
2	A2	90	77.7641	0.844195	0.116261
2	A2	91	77.962	0.835262	0.117176
2	A2	92	78.16	0.829532	0.11832
2	A2	93	78.3579	0.823694	0.119466
2	A2	94	78.5558	0.812617	0.120375
2	A2	95	78.7538	0.80434	0.121014
2	A2	96	78.9517	0.798821	0.121654
2	A2	97	79.1497	0.78827	0.122737
2	A2	98	79.3476	0.786618	0.124584
2	A2	99	79.5455	0.779493	0.127146
2	A2	100	79.7435	0.768202	0.129984
2	A2	101	79.9414	0.758906	0.132506
2	A2	102	80.1394	0.750725	0.134269
2	A2	103	80.3373	0.741677	0.13512
2	A2	104	80.5353	0.734367	0.135129
2	A2	105	80.7332	0.727619	0.134386
2	A2	106	80.9311	0.7187	0.132891
2	A2	107	81.1291	0.706566	0.130575
2	A2	108	81.327	0.700114	0.12743
2	A2	109	81.525	0.694739	0.123621
2	A2	110	81.7229	0.684401	0.119511
2	A2	111	81.9208	0.67884	0.115606
2	A2	112	82.1188	0.669616	0.112447
2	A2	113	82.3167	0.665198	0.110468
2	A2	114	82.5147	0.661298	0.109863
2	A2	115	82.7126	0.653838	0.110525
2	A2	116	82.9106	0.643222	0.112106
2	A2	117	83.1085	0.640714	0.114152
2	A2	118	83.3064	0.630832	0.116263
2	A2	119	83.5044	0.622229	0.118167
2	A2	120	83.7023	0.619089	0.119765
2	A2	121	83.9003	0.607662	0.121137
2	A2	122	84.0982	0.599016	0.122555
2	A2	123	84.2961	0.592388	0.124465
2	A2	124	84.4941	0.587938	0.12738
2	A2	125	84.692	0.577709	0.131714
2	A2	126	84.89	0.57103	0.137613
2	A2	127	85.0879	0.561581	0.144866
2	A2	128	85.2859	0.554779	0.152911
2	A2	129	85.4838	0.540498	0.160933
2	A2	130	85.6817	0.534092	0.168046
2	A2	131	85.8797	0.52164	0.173503
2	A2	132	86.0776	0.504294	0.176879
2	A2	133	86.2756	0.497775	0.178142
2	A2	134	86.4735	0.488	0.177579
2	A2	135	86.6714	0.473736	0.175637
2	A2	136	86.8694	0.463601	0.172783
2	A2	137	87.0673	0.453757	0.169475
2	A2	138	87.2653	0.444496	0.166245
2	A2	139	87.4632	0.43021	0.163845
2	A2	140	87.6611	0.423757	0.163358
2	A2	141	87.8591	0.414769	0.166277
2	A2	142	88.057	0.405487	0.174502
2	A2	143	88.255	0.398422	0.190248
2	A2	144	88.4529	0.385166	0.215757
2	A2	145	88.6508	0.369556	0.252666
2	A2	146	88.8488	0.359862	0.301124
2	A2	147	89.0467	0.333687	0.358977
2	A2	148	89.2447	0.302335	0.421468
2	A2	149	89.4426	0.268074	0.481717
2	A2	150	89.6406	0.228378	0.531857
2	A2	151	89.8385	0.181746	0.564481
2	A2	152	90.0364	0.137845	0.574035
2	A2	153	90.2344	0.0939213	0.557937
2	A2	154	90.4323	0.0553936	0.517228
2	A2	155	90.6303	0.0274622	0.456541
2	A2	156	90.8282	0.00738647	0.383256
2	A2	157	91.0261	-0.00679222	0.305957
2	A2	158	91.2241	-0.0103231	0.232619
2	A2	159	91.422	-0.0143588	0.1691
2	A2	160	91.62	-0.0136736	0.118378
2	A2	161	91.8179	-0.0204502	0.0806916
2	A2	162	92.0159	-0.0171614	0.0543598
2	A2	163	92.2138	-0.0237677	0.0368478
2	A2	164	92.4117	-0.0204863	0.0256408
2	A2	165	92.6097	-0.0218073	0.0186925
2	A2	166	92.8076	-0.0216397	0.0144841
2	A2	167	93.0056	-0.0224249	0.0119049
2	A2	168	93.2035	-0.0247768	0.0101525
2	A2	169	93.4014	-0.0265838	0.00870761
2	A2	170	93.5994	-0.0220851	0.00732374
2	A2	171	93.7973	-0.0260747	0.00596431
2	A2	172	93.9953	-0.0258616	0.0046942
2	A2	173	94.1932	-0.0251357	0.00358105
2	A2	174	94.3911	-0.0247481	0.00264873
2	A2	175	94.5891	-0.0263106	0.00188195
2	A2	176	94.787	-0.0258248	0.00125385
3	A3	1	60.1473	1.50102	0.0897956
3	A3	2	60.3452	1.49892	0.0857894
3	A3	3	60.5432	1.4957	0.0819577
3	A3	4	60.7411	1.49232	0.0795831
3	A3	5	60.9391	1.48778	0.079645
3	A3	6	61.137	1.4869	0.0823436
3	A3	7	61.3349	1.48509	0.0869904
3	A3	8	61.5329	1.47866	0.0923261
3	A3	9	61.7308	1.46278	0.0970991
3	A3	10	61.9288	1.46282	0.100524
3	A3	11	62.1267	1.4583	0.102427
3	A3	12	62.3247	1.44719	0.103075
3	A3	13	62.5226	1.44552	0.102911
3	A3	14	62.7205	1.43529	0.102377
3	A3	15	62.9185	1.43077	0.101888
3	A3	16	63.1164	1.42627	0.101827
3	A3	17	63.3144	1.41711	0.102512
3	A3	18	63.5123	1.41113	0.104056
3	A3	19	63.7102	1.41145	0.106269
3	A3	20	63.9082	1.40082	0.10866
3	A3	21	64.1061	1.39627	0.110635
3	A3	22	64.3041	1.38263	0.111775
3	A3	23	64.502	1.37965	0.112027
3	A3	24	64.7	1.37492	0.111704
3	A3	25	64.8979	1.36256	0.111332
3	A3	26	65.0958	1.36277	0.111421
3	A3	27	65.2938	1.35233	0.112285
3	A3	28	65.4917	1.34523	0.113922
3	A3	29	65.6897	1.34113	0.115994
3	A3	30	65.8876	1.33614	0.117935
3	A3	31	66.0855	1.32424	0.11919
3	A3	32	66.2835	1.31713	0.119493
3	A3	33	66.4814	1.30751	0.118985
3	A3	34	66.6794	1.30184	0.118113
3	A3	35	66.8773	1.29829	0.117343
3	A3	36	67.0752	1.29073	0.116916
3	A3	37	67.2732	1.28265	0.116795
3	A3	38	67.4711	1.2725	0.116763
3	A3	39	67.6691	1.2675	0.116585
3	A3	40	67.867	1.26383	0.116098
3	A3	41	68.065	1.25443	0.115309
3	A3	42	68.2629	1.2455	0.114448
3	A3	43	68.4608	1.2369	0.113952
3	A3	44	68.6588	1.23366	0.114282
3	A3	45	68.8567	1.22872	0.115648
3	A3	46	69.0547	1.22248	0.11782
3	A3	47	69.2526	1.21419	0.120217
3	A3	48	69.4505	1.20387	0.12222
3	A3	49	69.6485	1.195	0.123501
3	A3	50	69.8464	1.18988	0.124142
3	A3	51	70.0444	1.18283	0.124479
3	A3	52	70.2423	1.17274	0.124825
3	A3	53	70.4402	1.16879	0.125247
3	A3	54	70.6382	1.15954	0.12554
3	A3	55	70.8361	1.1528	0.12538
3	A3	56	71.0341	1.14194	0.124563
3	A3	57	71.232	1.13715	0.12317
3	A3	58	71.43	1.12546	0.12158
3	A3	59	71.6279	1.12135	0.120278
3	A3	60	71.8258	1.11782	0.119633
3	A3	61	72.0238	1.10741	0.119746
3	A3	62	72.2217	1.10241	0.120508
3	A3	63	72.4197	1.08978	0.121729
3	A3	64	72.6176	1.08781	0.123253
3	A3	65	72.8155	1.07932	0.12493
3	A3	66	73.0135	1.07175	0.126537
3	A3	67	73.2114	1.06358	0.127733
3	A3	68	73.4094	1.05488	0.128134
3	A3	69	73.6073	1.04924	0.127485
3	A3	70	73.8053	1.03559	0.125806
3	A3	71	74.0032	1.03243	0.123441
3	A3	72	74.2011	1.02278	0.120946
3	A3	73	74.3991	1.01545	0.118868
3	A3	74	74.597	1.01442	0.117546
3	A3	75	74.795	1.00271	0.117028
3	A3	76	74.9929	0.994214	0.11712
3	A3	77	75.1908	0.991641	0.117529
3	A3	78	75.3888	0.982658	0.117996
3	A3	79	75.5867	0.973395	0.118366
3	A3	80	75.7847	0.968349	0.118596
3	A3	81	75.9826	0.96062	0.118736
3	A3	82	76.1805	0.953045	0.118899
3	A3	83	76.3785	0.946016	0.119253
3	A3	84	76.5764	0.938584	0.119984
3	A3	85	76.7744	0.932513	0.121243
3	A3	86	76.9723	0.923232	0.123056
3	A3	87	77.1703	0.919743	0.125244
3	A3	88	77.3682	0.910236	0.127428
3	A3	89	77.5661	0.89975	0.129154
3	A3	90	77.7641	0.895595	0.130094
3	A3	91	77.962	0.881674	0.13022
3	A3	92	78.16	0.877211	0.129833
3	A3	93	78.3579	0.868565	0.129438
3	A3	94	78.5558	0.862977	0.129518
3	A3	95	78.7538	0.856032	0.130378
3	A3	96	78.9517	0.845792	0.132107
3	A3	97	79.1497	0.838092	0.134629
3	A3	98	79.3476	0.829846	0.137748
3	A3	99	79.5455	0.824805	0.141114
3	A3	100	79.7435	0.813873	0.144196
3	A3	101	79.9414	0.804834	0.146347
3	A3	102	80.1394	0.795493	0.147
3	A3	103	80.3373	0.783309	0.145898
3	A3	104	80.5353	0.775079	0.143199
3	A3	105	80.7332	0.76839	0.139399
3	A3	106	80.9311	0.760448	0.135144
3	A3	107	81.1291	0.753177	0.131061
3	A3	108	81.327	0.742496	0.127677
3	A3	109	81.525	0.736275	0.12538
3	A3	110	81.7229	0.732047	0.124362
3	A3	111	81.9208	0.724734	0.124543
3	A3	112	82.1188	0.71415	0.125569
3	A3	113	82.3167	0.71117	0.126952
3	A3	114	82.5147	0.698069	0.128314
3	A3	115	82.7126	0.689752	0.129563
3	A3	116	82.9106	0.685719	0.13089
3	A3	117	83.1085	0.675238	0.132555
3	A3	118	83.3064	0.67118	0.134637
3	A3	119	83.5044	0.662129	0.136949
3	A3	120	83.7023	0.651045	0.139162
3	A3	121	83.9003	0.639282	0.141043
3	A3	122	84.0982	0.634228	0.142574
3	A3	123	84.2961	0.627174	0.143902
3	A3	124	84.4941	0.617307	0.14517
3	A3	125	84.692	0.606989	0.146456
3	A3	126	84.89	0.599294	0.147853
3	A3	127	85.0879	0.588949	0.149621
3	A3	128	85.2859	0.578181	0.152223
3	A3	129	85.4838	0.575096	0.156193
3	A3	130	85.6817	0.563414	0.161924
3	A3	131	85.8797	0.556916	0.169538
3	A3	132	86.0776	0.541919	0.178912
3	A3	133	86.2756	0.529824	0.18974
3	A3	134	86.4735	0.523811	0.201501
3	A3	135	86.6714	0.510682	0.21328
3	A3	136	86.8694	0.494655	0.223661
3	A3	137	87.0673	0.482066	0.230914
3	A3	138	87.2653	0.463108	0.233571
3	A3	139	87.4632	0.443176	0.231169
3	A3	140	87.6611	0.428432	0.2248
3	A3	141	87.8591	0.415733	0.217166
3	A3	142	88.057	0.410407	0.212129
3	A3	143	88.255	0.398288	0.213979
3	A3	144	88.4529	0.387929	0.226675
3	A3	145	88.6508	0.377098	0.25316
3	A3	146	88.8488	0.359625	0.294684
3	A3	147	89.0467	0.341523	0.350129
3	A3	148	89.2447	0.316236	0.415502
3	A3	149	89.4426	0.285108	0.483913
3	A3	150	89.6406	0.245622	0.546317
3	A3	151	89.8385	0.191473	0.593049
3	A3	152	90.0364	0.146268	0.615823
3	A3	153	90.2344	0.0993245	0.60964
3	A3	154	90.4323	0.0550446	0.574014
3	A3	155	90.6303	0.0256843	0.513122
3	A3	156	90.8282	-0.00255013	0.43483
3	A3	157	91.0261	-0.0145977	0.348909
3	A3	158	91.2241	-0.0214701	0.264951
3	A3	159	91.422	-0.0258341	0.19057
3	A3	160	91.62	-0.0248733	0.130319
3	A3	161	91.8179	-0.0257039	0.0855038
3	A3	162	92.0159	-0.0274991	0.0547786
3	A3	163	92.2138	-0.0278482	0.0352199
3	A3	164	92.4117	-0.0290691	0.0234653
3	A3	165	92.6097	-0.0305882	0.0165774
3	A3	166	92.8076	-0.0318119	0.0124527
3	A3	167	93.0056	-0.028927	0.00980816
3	A3	168	93.2035	-0.0299939	0.00793906
3	A3	169	93.4014	-0.0339317	0.00646249
3	A3	170	93.5994	-0.0319756	0.00516298
3	A3	171	93.7973	-0.0313005	0.0039313
3	A3	172	93.9953	-0.0314413	0.0027398
3	A3	173	94.1932	-0.0333956	0.00162315
3	A3	174	94.3911	-0.0326453	0.000661544
3	A3	175	94.5891	-0.0324311	-4.39051e-05
3	A3	176	94.787	-0.0299729	-0.000417614
4	A4	1	60.1473	1.71684	0.0886317
4	A4	2	60.3452	1.71295	0.0865224
4	A4	3	60.5432	1.70992	0.0844077
4	A4	4	60.7411	1.70724	0.0827433
4	A4	5	60.9391	1.70486	0.0818756
4	A4	6	61.137	1.6942	0.0820146
4	A4	7	61.3349	1.68667	0.0832431
4	A4	8	61.5329	1.68822	0.0854893
4	A4	9	61.7308	1.68242	0.0884478
4	A4	10	61.9288	1.67824	0.091599
4	A4	11	62.1267	1.6684	0.0943732
4	A4	12	62.3247	1.65713	0.0964008
4	A4	13	62.5226	1.66005	0.0976692
4	A4	14	62.7205	1.64651	0.0984683
4	A4	15	62.9185	1.64331	0.0991862
4	A4	16	63.1164	1.63726	0.100112
4	A4	17	63.3144	1.63059	0.101359
4	A4	18	63.5123	1.62531	0.102906
4	A4	19	63.7102	1.61533	0.104706
4	A4	20	63.9082	1.60922	0.106706
4	A4	21	64.1061	1.60662	0.108811
4	A4	22	64.3041	1.59528	0.110822
4	A4	23	64.502	1.59233	0.112465
4	A4	24	64.7	1.57852	0.113528
4	A4	25	64.8979	1.57638	0.114028
4	A4	26	65.0958	1.56611	0.114255
4	A4	27	65.2938	1.55424	0.114636
4	A4	28	65.4917	1.55445	0.115467
4	A4	29	65.6897	1.55002	0.116718
4	A4	30	65.8876	1.53587	0.11805
4	A4	31	66.0855	1.52921	0.119063
4	A4	32	66.2835	1.51996	0.119553
4	A4	33	66.4814	1.51285	0.119624
4	A4	34	66.6794	1.50602	0.119559
4	A4	35	66.8773	1.50174	0.119631
4	A4	36	67.0752	1.48738	0.119963
4	A4	37	67.2732	1.48549	0.120539
4	A4	38	67.4711	1.47443	0.121271
4	A4	39	67.6691	1.46641	0.122071
4	A4	40	67.867	1.46107	0.122858
4	A4	41	68.065	1.45178	0.123536
4	A4	42	68.2629	1.44215	0.123993
4	A4	43	68.4608	1.43674	0.12413
4	A4	44	68.6588	1.42725	0.123925
4	A4	45	68.8567	1.41818	0.123499
4	A4	46	69.0547	1.41213	0.123122
4	A4	47	69.2526	1.40114	0.123098
4	A4	48	69.4505	1.39495	0.123579
4	A4	49	69.6485	1.38987	0.124409
4	A4	50	69.8464	1.3819	0.125167
4	A4	51	70.0444	1.37121	0.125429
4	A4	52	70.2423	1.3574	0.125113
4	A4	53	70.4402	1.35275	0.124602
4	A4	54	70.6382	1.34699	0.124508
4	A4	55	70.8361	1.33885	0.125231
4	A4	56	71.0341	1.3354	0.126626
4	A4	57	71.232	1.32474	0.128078
4	A4	58	71.43	1.30978	0.128896
4	A4	59	71.6279	1.30427	0.128769
4	A4	60	71.8258	1.2966	0.127933
4	A4	61	72.0238	1.28611	0.126964
4	A4	62	72.2217	1.28354	0.126381
4	A4	63	72.4197	1.27344	0.126343
4	A4	64	72.6176	1.26705	0.126616
4	A4	65	72.8155	1.25386	0.126811
4	A4	66	73.0135	1.24978	0.126672
4	A4	67	73.2114	1.23876	0.126256
4	A4	68	73.4094	1.22919	0.125875
4	A4	69	73.6073	1.22651	0.125881
4	A4	70	73.8053	1.21514	0.126438
4	A4	71	74.0032	1.21046	0.127426
4	A4	72	74.2011	1.19753	0.128538
4	A4	73	74.3991	1.19202	0.129465
4	A4	74	74.597	1.17916	0.130063
4	A4	75	74.795	1.1754	0.130367
4	A4	76	74.9929	1.16622	0.130503
4	A4	77	75.1908	1.15505	0.13053
4	A4	78	75.3888	1.14913	0.130349
4	A4	79	75.5867	1.14243	0.129738
4	A4	80	75.7847	1.13085	0.128513
4	A4	81	75.9826	1.12026	0.126726
4	A4	82	76.1805	1.11386	0.12476
4	A4	83	76.3785	1.10463	0.123205
4	A4	84	76.5764	1.10101	0.122576
4	A4	85	76.7744	1.09371	0.123047
4	A4	86	76.9723	1.08618	0.124394
4	A4	87	77.1703	1.073	0.126163
4	A4	88	77.3682	1.06693	0.127911
4	A4	89	77.5661	1.05895	0.129348
4	A4	90	77.7641	1.05025	0.13033
4	A4	91	77.962	1.04508	0.130799
4	A4	92	78.16	1.0295	0.130802
4	A4	93	78.3579	1.02353	0.130567
4	A4	94	78.5558	1.01711	0.130535
4	A4	95	78.7538	1.00697	0.13125
4	A4	96	78.9517	0.999835	0.13312
4	A4	97	79.1497	0.99463	0.136191
4	A4	98	79.3476	0.983933	0.140073
4	A4	99	79.5455	0.972172	0.144078
4	A4	100	79.7435	0.966198	0.147497
4	A4	101	79.9414	0.953004	0.149853
4	A4	102	80.1394	0.940624	0.151016
4	A4	103	80.3373	0.933396	0.151101
4	A4	104	80.5353	0.927459	0.150282
4	A4	105	80.7332	0.914585	0.14866
4	A4	106	80.9311	0.901672	0.146279
4	A4	107	81.1291	0.896981	0.143267
4	A4	108	81.327	0.882919	0.139909
4	A4	109	81.525	0.877582	0.136581
4	A4	110	81.7229	0.86862	0.133572
4	A4	111	81.9208	0.863549	0.130956
4	A4	112	82.1188	0.85237	0.128651
4	A4	113	82.3167	0.840893	0.126605
4	A4	114	82.5147	0.833358	0.12494
4	A4	115	82.7126	0.830009	0.123915
4	A4	116	82.9106	0.821272	0.123727
4	A4	117	83.1085	0.815109	0.124338
4	A4	118	83.3064	0.803418	0.125479
4	A4	119	83.5044	0.79511	0.126806
4	A4	120	83.7023	0.787578	0.12807
4	A4	121	83.9003	0.780078	0.129179
4	A4	122	84.0982	0.771194	0.13015
4	A4	123	84.2961	0.76185	0.131051
4	A4	124	84.4941	0.753334	0.131992
4	A4	125	84.692	0.744105	0.13314
4	A4	126	84.89	0.7377	0.134731
4	A4	127	85.0879	0.72908	0.137037
4	A4	128	85.2859	0.718179	0.140307
4	A4	129	85.4838	0.709625	0.144689
4	A4	130	85.6817	0.703079	0.150157
4	A4	131	85.8797	0.693322	0.156459
4	A4	132	86.0776	0.681456	0.163162
4	A4	133	86.2756	0.67059	0.169759
4	A4	134	86.4735	0.657812	0.175802
4	A4	135	86.6714	0.646493	0.180948
4	A4	136	86.8694	0.636309	0.184919
4	A4	137	87.0673	0.623446	0.187472
4	A4	138	87.2653	0.608314	0.188493
4	A4	139	87.4632	0.595948	0.188232
4	A4	140	87.6611	0.582939	0.18757
4	A4	141	87.8591	0.570891	0.188181
4	A4	142	88.057	0.561606	0.192484
4	A4	143	88.255	0.552622	0.203401
4	A4	144	88.4529	0.540856	0.223928
4	A4	145	88.6508	0.525684	0.256567
4	A4	146	88.8488	0.508171	0.302631
4	A4	147	89.0467	0.489147	0.361577
4	A4	148	89.2447	0.455362	0.430539
4	A4	149	89.4426	0.422822	0.50425
4	A4	150	89.6406	0.383475	0.575376
4	A4	151	89.8385	0.329607	0.635315
4	A4	152	90.0364	0.275066	0.675448
4	A4	153	90.2344	0.218535	0.688766
4	A4	154	90.4323	0.160055	0.671547
4	A4	155	90.6303	0.116513	0.624517
4	A4	156	90.8282	0.076322	0.552957
4	A4	157	91.0261	0.0512345	0.465587
4	A4	158	91.2241	0.0379105	0.372566
4	A4	159	91.422	0.0277296	0.28332
4	A4	160	91.62	0.0245221	0.204874
4	A4	161	91.8179	0.0216529	0.141096
4	A4	162	92.0159	0.0190253	0.0928468
4	A4	163	92.2138	0.0205437	0.0587463
4	A4	164	92.4117	0.0188587	0.0361631
4	A4	165	92.6097	0.0190535	0.0221163
4	A4	166	92.8076	0.0187778	0.0139027
4	A4	167	93.0056	0.0164323	0.00940655
4	A4	168	93.2035	0.0189063	0.00713581
4	A4	169	93.4014	0.0179593	0.00609123
4	A4	170	93.5994	0.0179713	0.00559802
4	A4	171	93.7973	0.0151878	0.00520079
4	A4	172	93.9953	0.0169968	0.00464051
4	A4	173	94.1932	0.0139475	0.00385555
4	A4	174	94.3911	0.0174436	0.00293944
4	A4	175	94.5891	0.0160166	0.00204729
4	A4	176	94.787	0.0152789	0.00130168
5	A5	1	60.1473	1.76092	0.102216
5	A5	2	60.3452	1.75406	0.100851
5	A5	3	60.5432	1.75195	0.0997831
5	A5	4	60.7411	1.75227	0.0993028
5	A5	5	60.9391	1.7416	0.0995211
5	A5	6	61.137	1.73574	0.100379
5	A5	7	61.3349	1.72477	0.101698
5	A5	8	61.5329	1.72741	0.103221
5	A5	9	61.7308	1.72315	0.104658
5	A5	10	61.9288	1.70794	0.105774
5	A5	11	62.1267	1.70133	0.106536
5	A5	12	62.3247	1.70188	0.107195
5	A5	13	62.5226	1.68988	0.108218
5	A5	14	62.7205	1.68807	0.1101
5	A5	15	62.9185	1.67771	0.113159
5	A5	16	63.1164	1.67371	0.117396
5	A5	17	63.3144	1.66833	0.122463
5	A5	18	63.5123	1.66051	0.127743
5	A5	19	63.7102	1.64739	0.13247
5	A5	20	63.9082	1.64494	0.135948
5	A5	21	64.1061	1.63644	0.137763
5	A5	22	64.3041	1.62209	0.137986
5	A5	23	64.502	1.61617	0.137189
5	A5	24	64.7	1.60351	0.136222
5	A5	25	64.8979	1.6031	0.135799
5	A5	26	65.0958	1.59669	0.136128
5	A5	27	65.2938	1.58377	0.136836
5	A5	28	65.4917	1.57779	0.137249
5	A5	29	65.6897	1.56696	0.136829
5	A5	30	65.8876	1.55749	0.135483
5	A5	31	66.0855	1.54774	0.133555
5	A5	32	66.2835	1.54816	0.131591
5	A5	33	66.4814	1.53371	0.130077
5	A5	34	66.6794	1.52801	0.129302
5	A5	35	66.8773	1.52051	0.129384
5	A5	36	67.0752	1.51523	0.130299
5	A5	37	67.2732	1.50023	0.131874
5	A5	38	67.4711	1.50316	0.133763
5	A5	39	67.6691	1.49006	0.135503
5	A5	40	67.867	1.48039	0.136708
5	A5	41	68.065	1.46942	0.137286
5	A5	42	68.2629	1.46545	0.137527
5	A5	43	68.4608	1.45517	0.137957
5	A5	44	68.6588	1.44654	0.139013
5	A5	45	68.8567	1.44305	0.140779
5	A5	46	69.0547	1.43375	0.142905
5	A5	47	69.2526	1.42099	0.144813
5	A5	48	69.4505	1.4145	0.145999
5	A5	49	69.6485	1.40207	0.146288
5	A5	50	69.8464	1.39574	0.145872
5	A5	51	70.0444	1.38459	0.145143
5	A5	52	70.2423	1.38049	0.144466
5	A5	53	70.4402	1.36842	0.144014
5	A5	54	70.6382	1.36089	0.143733
5	A5	55	70.8361	1.34994	0.143441
5	A5	56	71.0341	1.34936	0.142981
5	A5	57	71.232	1.3291	0.142365
5	A5	58	71.43	1.32635	0.141816
5	A5	59	71.6279	1.31821	0.141647
5	A5	60	71.8258	1.31029	0.142068
5	A5	61	72.0238	1.30203	0.142993
5	A5	62	72.2217	1.29462	0.144046
5	A5	63	72.4197	1.28535	0.144779
5	A5	64	72.6176	1.27345	0.144964
5	A5	65	72.8155	1.26408	0.144731
5	A5	66	73.0135	1.25684	0.144469
5	A5	67	73.2114	1.25251	0.144531
5	A5	68	73.4094	1.24283	0.144971
5	A5	69	73.6073	1.22866	0.145534
5	A5	70	73.8053	1.22751	0.145842
5	A5	71	74.0032	1.21142	0.145664
5	A5	72	74.2011	1.20229	0.145045
5	A5	73	74.3991	1.20091	0.14426
5	A5	74	74.597	1.18579	0.143649
5	A5	75	74.795	1.17869	0.14344
5	A5	76	74.9929	1.17248	0.143662
5	A5	77	75.1908	1.16469	0.144162
5	A5	78	75.3888	1.15213	0.144683
5	A5	79	75.5867	1.14559	0.14496
5	A5	80	75.7847	1.13522	0.144794
5	A5	81	75.9826	1.12907	0.144104
5	A5	82	76.1805	1.11921	0.142952
5	A5	83	76.3785	1.10485	0.141533
5	A5	84	76.5764	1.10374	0.140129
5	A5	85	76.7744	1.09461	0.139032
5	A5	86	76.9723	1.08623	0.138487
5	A5	87	77.1703	1.07426	0.138666
5	A5	88	77.3682	1.06817	0.139655
5	A5	89	77.5661	1.06515	0.14142
5	A5	90	77.7641	1.05009	0.14377
5	A5	91	77.962	1.04387	0.146374
5	A5	92	78.16	1.03531	0.148868
5	A5	93	78.3579	1.02582	0.151027
5	A5	94	78.5558	1.01444	0.152888
5	A5	95	78.7538	1.0057	0.154735
5	A5	96	78.9517	0.997983	0.156916
5	A5	97	79.1497	0.990004	0.159612
5	A5	98	79.3476	0.980519	0.162682
5	A5	99	79.5455	0.968529	0.165719
5	A5	100	79.7435	0.960073	0.168274
5	A5	101	79.9414	0.943884	0.170065
5	A5	102	80.1394	0.940179	0.171044
5	A5	103	80.3373	0.927397	0.171273
5	A5	104	80.5353	0.918695	0.17074
5	A5	105	80.7332	0.905761	0.169282
5	A5	106	80.9311	0.898293	0.166685
5	A5	107	81.1291	0.884761	0.162909
5	A5	108	81.327	0.876441	0.158272
5	A5	109	81.525	0.865985	0.153449
5	A5	110	81.7229	0.858075	0.149251
5	A5	111	81.9208	0.849373	0.146278
5	A5	112	82.1188	0.848439	0.144689
5	A5	113	82.3167	0.834374	0.144236
5	A5	114	82.5147	0.820806	0.144524
5	A5	115	82.7126	0.816357	0.145304
5	A5	116	82.9106	0.80863	0.146536
5	A5	117	83.1085	0.800103	0.148199
5	A5	118	83.3064	0.793213	0.150064
5	A5	119	83.5044	0.779504	0.151622
5	A5	120	83.7023	0.771332	0.15227
5	A5	121	83.9003	0.761632	0.151633
5	A5	122	84.0982	0.751948	0.149848
5	A5	123	84.2961	0.741296	0.147668
5	A5	124	84.4941	0.732011	0.146325
5	A5	125	84.692	0.729096	0.147177
5	A5	126	84.89	0.719134	0.151284
5	A5	127	85.0879	0.714819	0.159072
5	A5	128	85.2859	0.701611	0.170256
5	A5	129	85.4838	0.690242	0.183986
5	A5	130	85.6817	0.680995	0.199121
5	A5	131	85.8797	0.669318	0.2145
5	A5	132	86.0776	0.652759	0.229128
5	A5	133	86.2756	0.636843	0.242272
5	A5	134	86.4735	0.622193	0.253441
5	A5	135	86.6714	0.608246	0.262259
5	A5	136	86.8694	0.58881	0.268308
5	A5	137	87.0673	0.574898	0.271089
5	A5	138	87.2653	0.554343	0.270207
5	A5	139	87.4632	0.536248	0.265755
5	A5	140	87.6611	0.518879	0.258753
5	A5	141	87.8591	0.504988	0.251424
5	A5	142	88.057	0.491925	0.247197
5	A5	143	88.255	0.48181	0.250358
5	A5	144	88.4529	0.465421	0.265371
5	A5	145	88.6508	0.457615	0.29588
5	A5	146	88.8488	0.43945	0.343587
5	A5	147	89.0467	0.414058	0.407263
5	A5	148	89.2447	0.384403	0.482248
5	A5	149	89.4426	0.348409	0.560629
5	A5	150	89.6406	0.304993	0.632156
5	A5	151	89.8385	0.24735	0.685845
5	A5	152	90.0364	0.192561	0.712106
5	A5	153	90.2344	0.133757	0.704972
5	A5	154	90.4323	0.0863101	0.663767
5	A5	155	90.6303	0.0506277	0.593503
5	A5	156	90.8282	0.023528	0.503678
5	A5	157	91.0261	0.00781689	0.405867
5	A5	158	91.2241	0.000963453	0.310974
5	A5	159	91.422	-0.00676364	0.227123
5	A5	160	91.62	-0.00846507	0.158729
5	A5	161	91.8179	-0.00918413	0.106742
5	A5	162	92.0159	-0.0118087	0.0696445
5	A5	163	92.2138	-0.0125806	0.0446646
5	A5	164	92.4117	-0.0136283	0.0287822
5	A5	165	92.6097	-0.0128951	0.0193131
5	A5	166	92.8076	-0.0117964	0.0140927
5	A5	167	93.0056	-0.0136775	0.0114327
5	A5	168	93.2035	-0.0157224	0.0100487
5	A5	169	93.4014	-0.0153661	0.0090469
5	A5	170	93.5994	-0.0165901	0.00793468
5	A5	171	93.7973	-0.016244	0.00657435
5	A5	172	93.9953	-0.0164025	0.00505929
5	A5	173	94.1932	-0.0167325	0.00356685
5	A5	174	94.3911	-0.0165998	0.00225527
5	A5	175	94.5891	-0.01767	0.00122501
5	A5	176	94.787	-0.0153554	0.000516817
6	A6	1	60.1473	1.83806	0.110588
6	A6	2	60.3452	1.83315	0.108965
6	A6	3	60.5432	1.8331	0.107796
6	A6	4	60.7411	1.82656	0.107399
6	A6	5	60.9391	1.82362	0.107823
6	A6	6	61.137	1.80831	0.108865
6	A6	7	61.3349	1.81019	0.110209
6	A6	8	61.5329	1.79961	0.111576
6	A6	9	61.7308	1.79513	0.112813
6	A6	10	61.9288	1.7831	0.113901
6	A6	11	62.1267	1.78721	0.11498
6	A6	12	62.3247	1.77057	0.116322
6	A6	13	62.5226	1.76396	0.118232
6	A6	14	62.7205	1.7621	0.120904
6	A6	15	62.9185	1.75702	0.124291
6	A6	16	63.1164	1.7455	0.128135
6	A6	17	63.3144	1.73931	0.132103
6	A6	18	63.5123	1.72481	0.135918
6	A6	19	63.7102	1.72556	0.139329
6	A6	20	63.9082	1.71517	0.142008
6	A6	21	64.1061	1.70908	0.143558
6	A6	22	64.3041	1.69344	0.143711
6	A6	23	64.502	1.68485	0.142591
6	A6	24	64.7	1.68016	0.140796
6	A6	25	64.8979	1.66794	0.13917
6	A6	26	65.0958	1.66296	0.13839
6	A6	27	65.2938	1.66056	0.138663
6	A6	28	65.4917	1.64622	0.139699
6	A6	29	65.6897	1.63842	0.14096
6	A6	30	65.8876	1.62951	0.141968
6	A6	31	66.0855	1.62319	0.142525
6	A6	32	66.2835	1.61362	0.142729
6	A6	33	66.4814	1.60256	0.142863
6	A6	34	66.6794	1.59872	0.143215
6	A6	35	66.8773	1.58598	0.143909
6	A6	36	67.0752	1.58326	0.144852
6	A6	37	67.2732	1.57359	0.145791
6	A6	38	67.4711	1.5592	0.146487
6	A6	39	67.6691	1.55333	0.146829
6	A6	40	67.867	1.54586	0.146833
6	A6	41	68.065	1.53626	0.146542
6	A6	42	68.2629	1.53119	0.145974
6	A6	43	68.4608	1.51704	0.145182
6	A6	44	68.6588	1.50959	0.144363
6	A6	45	68.8567	1.50034	0.143844
6	A6	46	69.0547	1.49597	0.143936
6	A6	47	69.2526	1.48625	0.144731
6	A6	48	69.4505	1.4776	0.146049
6	A6	49	69.6485	1.4704	0.147553
6	A6	50	69.8464	1.45546	0.148952
6	A6	51	70.0444	1.4504	0.150092
6	A6	52	70.2423	1.44106	0.150911
6	A6	53	70.4402	1.43423	0.151352
6	A6	54	70.6382	1.42584	0.151393
6	A6	55	70.8361	1.41057	0.151163
6	A6	56	71.0341	1.40173	0.151044
6	A6	57	71.232	1.39857	0.151521
6	A6	58	71.43	1.38979	0.152905
6	A6	59	71.6279	1.38069	0.155077
6	A6	60	71.8258	1.36986	0.157483
6	A6	61	72.0238	1.36015	0.159371
6	A6	62	72.2217	1.35122	0.160115
6	A6	63	72.4197	1.34108	0.159456
6	A6	64	72.6176	1.32859	0.157563
6	A6	65	72.8155	1.32419	0.154934
6	A6	66	73.0135	1.3102	0.15219
6	A6	67	73.2114	1.30478	0.149855
6	A6	68	73.4094	1.2967	0.148213
6	A6	69	73.6073	1.28962	0.147322
6	A6	70	73.8053	1.27714	0.147141
6	A6	71	74.0032	1.26864	0.147675
6	A6	72	74.2011	1.26159	0.148992
6	A6	73	74.3991	1.25243	0.151065
6	A6	74	74.597	1.24665	0.153576
6	A6	75	74.795	1.23575	0.155884
6	A6	76	74.9929	1.22497	0.157236
6	A6	77	75.1908	1.21586	0.157113
6	A6	78	75.3888	1.20001	0.155507
6	A6	79	75.5867	1.19923	0.15292
6	A6	80	75.7847	1.18588	0.150134
6	A6	81	75.9826	1.17959	0.147896
6	A6	82	76.1805	1.17121	0.146711
6	A6	83	76.3785	1.16193	0.146758
6	A6	84	76.5764	1.1516	0.147914
6	A6	85	76.7744	1.14772	0.149785
6	A6	86	76.9723	1.13922	0.151825
6	A6	87	77.1703	1.12561	0.153513
6	A6	88	77.3682	1.11573	0.154568
6	A6	89	77.5661	1.10562	0.155035
6	A6	90	77.7641	1.09973	0.155182
6	A6	91	77.962	1.09304	0.155306
6	A6	92	78.16	1.08164	0.155666
6	A6	93	78.3579	1.06906	0.156565
6	A6	94	78.5558	1.05934	0.158438
6	A6	95	78.7538	1.05391	0.161736
6	A6	96	78.9517	1.04782	0.166591
6	A6	97	79.1497	1.03987	0.172538
6	A6	98	79.3476	1.02131	0.178546
6	A6	99	79.5455	1.01182	0.18341
6	A6	100	79.7435	1.00413	0.186269
6	A6	101	79.9414	0.985535	0.186914
6	A6	102	80.1394	0.977099	0.18575
6	A6	103	80.3373	0.968655	0.183468
6	A6	104	80.5353	0.956515	0.180643
6	A6	105	80.7332	0.947056	0.177496
6	A6	106	80.9311	0.938844	0.173926
6	A6	107	81.1291	0.922864	0.169786
6	A6	108	81.327	0.915322	0.165194
6	A6	109	81.525	0.905647	0.160645
6	A6	110	81.7229	0.895436	0.156849
6	A6	111	81.9208	0.891568	0.154366
6	A6	112	82.1188	0.880734	0.153311
6	A6	113	82.3167	0.873609	0.153298
6	A6	114	82.5147	0.861056	0.153681
6	A6	115	82.7126	0.851945	0.153913
6	A6	116	82.9106	0.843301	0.153794
6	A6	117	83.1085	0.833932	0.153464
6	A6	118	83.3064	0.826064	0.153208
6	A6	119	83.5044	0.818413	0.153231
6	A6	120	83.7023	0.808171	0.15356
6	A6	121	83.9003	0.795609	0.154129
6	A6	122	84.0982	0.791539	0.154917
6	A6	123	84.2961	0.777992	0.156055
6	A6	124	84.4941	0.771614	0.157826
6	A6	125	84.692	0.762259	0.160593
6	A6	126	84.89	0.752659	0.164712
6	A6	127	85.0879	0.74337	0.170469
6	A6	128	85.2859	0.732095	0.178027
6	A6	129	85.4838	0.725698	0.187346
6	A6	130	85.6817	0.709062	0.198115
6	A6	131	85.8797	0.703933	0.209735
6	A6	132	86.0776	0.686298	0.221433
6	A6	133	86.2756	0.672641	0.232494
6	A6	134	86.4735	0.65999	0.24248
6	A6	135	86.6714	0.638019	0.25127
6	A6	136	86.8694	0.630765	0.258873
6	A6	137	87.0673	0.613041	0.265109
6	A6	138	87.2653	0.599183	0.269429
6	A6	139	87.4632	0.577117	0.271063
6	A6	140	87.6611	0.559524	0.269492
6	A6	141	87.8591	0.543241	0.265028
6	A6	142	88.057	0.530062	0.25927
6	A6	143	88.255	0.514033	0.255268
6	A6	144	88.4529	0.497111	0.257306
6	A6	145	88.6508	0.488906	0.270238
6	A6	146	88.8488	0.473604	0.298407
6	A6	147	89.0467	0.458078	0.34432
6	A6	148	89.2447	0.438717	0.407463
6	A6	149	89.4426	0.411036	0.483635
6	A6	150	89.6406	0.373502	0.565129
6	A6	151	89.8385	0.327283	0.641797
6	A6	152	90.0364	0.270677	0.702822
6	A6	153	90.2344	0.217482	0.738763
6	A6	154	90.4323	0.161596	0.74335
6	A6	155	90.6303	0.113556	0.7146
6	A6	156	90.8282	0.0677129	0.65509
6	A6	157	91.0261	0.0319944	0.571463
6	A6	158	91.2241	0.00336359	0.473283
6	A6	159	91.422	-0.00509381	0.371375
6	A6	160	91.62	-0.00523612	0.275819
6	A6	161	91.8179	-0.0100876	0.194096
6	A6	162	92.0159	-0.0123104	0.130001
6	A6	163	92.2138	-0.015081	0.0836982
6	A6	164	92.4117	-0.0154695	0.0527613
6	A6	165	92.6097	-0.013103	0.0335565
6	A6	166	92.8076	-0.0151983	0.022378
6	A6	167	93.0056	-0.0163116	0.0160808
6	A6	168	93.2035	-0.0175184	0.0123142
6	A6	169	93.4014	-0.0176146	0.00955217
6	A6	170	93.5994	-0.019316	0.00702452
6	A6	171	93.7973	-0.0183112	0.00456107
6	A6	172	93.9953	-0.0181145	0.00235339
6	A6	173	94.1932	-0.017723	0.000686874
6	A6	174	94.3911	-0.0181446	-0.000273757
6	A6	175	94.5891	-0.0153456	-0.000578834
6	A6	176	94.787	-0.019339	-0.000454518
7	A7	1	60.1473	1.88849	0.105842
7	A7	2	60.3452	1.89094	0.10287
7	A7	3	60.5432	1.88395	0.100762
7	A7	4	60.7411	1.88428	0.100233
7	A7	5	60.9391	1.87803	0.101428
7	A7	6	61.137	1.87176	0.10388
7	A7	7	61.3349	1.86453	0.106812
7	A7	8	61.5329	1.85508	0.109559
7	A7	9	61.7308	1.85027	0.111827
7	A7	10	61.9288	1.84416	0.113674
7	A7	11	62.1267	1.83659	0.115313
7	A7	12	62.3247	1.83089	0.116905
7	A7	13	62.5226	1.82493	0.118526
7	A7	14	62.7205	1.81559	0.12022
7	A7	15	62.9185	1.80435	0.122051
7	A7	16	63.1164	1.80261	0.124059
7	A7	17	63.3144	1.79977	0.126182
7	A7	18	63.5123	1.78284	0.128233
7	A7	19	63.7102	1.77737	0.130012
7	A7	20	63.9082	1.77409	0.131448
7	A7	21	64.1061	1.7597	0.132691
7	A7	22	64.3041	1.75624	0.134048
7	A7	23	64.502	1.74581	0.135821
7	A7	24	64.7	1.74059	0.138116
7	A7	25	64.8979	1.72863	0.140749
7	A7	26	65.0958	1.72807	0.143308
7	A7	27	65.2938	1.71282	0.145357
7	A7	28	65.4917	1.6991	0.146643
7	A7	29	65.6897	1.69725	0.14717
7	A7	30	65.8876	1.68827	0.147092
7	A7	31	66.0855	1.67442	0.146545
7	A7	32	66.2835	1.6733	0.145574
7	A7	33	66.4814	1.65773	0.144195
7	A7	34	66.6794	1.64918	0.142522
7	A7	35	66.8773	1.64402	0.140802
7	A7	36	67.0752	1.63424	0.139333
7	A7	37	67.2732	1.6254	0.138323
7	A7	38	67.4711	1.6212	0.137815
7	A7	39	67.6691	1.60774	0.137733
7	A7	40	67.867	1.60358	0.138014
7	A7	41	68.065	1.59338	0.138701
7	A7	42	68.2629	1.58288	0.139892
7	A7	43	68.4608	1.57634	0.141575
7	A7	44	68.6588	1.57673	0.143491
7	A7	45	68.8567	1.55741	0.145171
7	A7	46	69.0547	1.54847	0.146144
7	A7	47	69.2526	1.54476	0.146184
7	A7	48	69.4505	1.52818	0.145432
7	A7	49	69.6485	1.52684	0.144304
7	A7	50	69.8464	1.51624	0.143301
7	A7	51	70.0444	1.50201	0.142819
7	A7	52	70.2423	1.50206	0.143016
7	A7	53	70.4402	1.49017	0.143793
7	A7	54	70.6382	1.48288	0.144874
7	A7	55	70.8361	1.46969	0.145958
7	A7	56	71.0341	1.46644	0.146883
7	A7	57	71.232	1.45244	0.147671
7	A7	58	71.43	1.44594	0.148444
7	A7	59	71.6279	1.43594	0.149259
7	A7	60	71.8258	1.43315	0.150006
7	A7	61	72.0238	1.41913	0.15048
7	A7	62	72.2217	1.40669	0.150562
7	A7	63	72.4197	1.40065	0.150345
7	A7	64	72.6176	1.39124	0.150065
7	A7	65	72.8155	1.38676	0.149875
7	A7	66	73.0135	1.37198	0.149683
7	A7	67	73.2114	1.36916	0.149218
7	A7	68	73.4094	1.35467	0.148293
7	A7	69	73.6073	1.34531	0.147073
7	A7	70	73.8053	1.33345	0.146058
7	A7	71	74.0032	1.33342	0.145779
7	A7	72	74.2011	1.32492	0.146425
7	A7	73	74.3991	1.31291	0.14768
7	A7	74	74.597	1.30102	0.148898
7	A7	75	74.795	1.29541	0.149488
7	A7	76	74.9929	1.28659	0.149236
7	A7	77	75.1908	1.27316	0.148376
7	A7	78	75.3888	1.26498	0.147411
7	A7	79	75.5867	1.26309	0.146797
7	A7	80	75.7847	1.24897	0.146697
7	A7	81	75.9826	1.24241	0.14694
7	A7	82	76.1805	1.23292	0.147203
7	A7	83	76.3785	1.22068	0.147285
7	A7	84	76.5764	1.21559	0.14728
7	A7	85	76.7744	1.20432	0.147514
7	A7	86	76.9723	1.19544	0.14828
7	A7	87	77.1703	1.19137	0.149546
7	A7	88	77.3682	1.18217	0.150885
7	A7	89	77.5661	1.17063	0.151726
7	A7	90	77.7641	1.15576	0.151798
7	A7	91	77.962	1.14954	0.151437
7	A7	92	78.16	1.14052	0.151495
7	A7	93	78.3579	1.13555	0.152878
7	A7	94	78.5558	1.12836	0.156001
7	A7	95	78.7538	1.11834	0.160543
7	A7	96	78.9517	1.10278	0.165599
7	A7	97	79.1497	1.0971	0.170139
7	A7	98	79.3476	1.08712	0.173456
7	A7	99	79.5455	1.06992	0.175426
7	A7	100	79.7435	1.06198	0.176449
7	A7	101	79.9414	1.0529	0.177127
7	A7	102	80.1394	1.0417	0.177842
7	A7	103	80.3373	1.03635	0.178493
7	A7	104	80.5353	1.02407	0.178585
7	A7	105	80.7332	1.00397	0.177627
7	A7	106	80.9311	0.997949	0.175557
7	A7	107	81.1291	0.986436	0.172881
7	A7	108	81.327	0.97999	0.170419
7	A7	109	81.525	0.971868	0.16889
7	A7	110	81.7229	0.957444	0.168616
7	A7	111	81.9208	0.950319	0.169521
7	A7	112	82.1188	0.938693	0.171324
7	A7	113	82.3167	0.929325	0.173755
7	A7	114	82.5147	0.918163	0.176636
7	A7	115	82.7126	0.905967	0.179845
7	A7	116	82.9106	0.90052	0.18322
7	A7	117	83.1085	0.884367	0.18649
7	A7	118	83.3064	0.873433	0.189277
7	A7	119	83.5044	0.863937	0.191168
7	A7	120	83.7023	0.849256	0.191819
7	A7	121	83.9003	0.837406	0.191058
7	A7	122	84.0982	0.826077	0.188966
7	A7	123	84.2961	0.813203	0.185905
7	A7	124	84.4941	0.804668	0.18248
7	A7	125	84.692	0.792838	0.179426
7	A7	126	84.89	0.78107	0.177434
7	A7	127	85.0879	0.774757	0.176956
7	A7	128	85.2859	0.764565	0.178071
7	A7	129	85.4838	0.75541	0.180488
7	A7	130	85.6817	0.736277	0.183679
7	A7	131	85.8797	0.734378	0.187092
7	A7	132	86.0776	0.718671	0.190331
7	A7	133	86.2756	0.707129	0.193273
7	A7	134	86.4735	0.698478	0.196087
7	A7	135	86.6714	0.68061	0.19915
7	A7	136	86.8694	0.672332	0.202845
7	A7	137	87.0673	0.6629	0.207272
7	A7	138	87.2653	0.651071	0.212078
7	A7	139	87.4632	0.634172	0.216532
7	A7	140	87.6611	0.621009	0.219954
7	A7	141	87.8591	0.604891	0.222304
7	A7	142	88.057	0.592479	0.22469
7	A7	143	88.255	0.580308	0.229537
7	A7	144	88.4529	0.565598	0.240348
7	A7	145	88.6508	0.556978	0.261089
7	A7	146	88.8488	0.537753	0.295313
7	A7	147	89.0467	0.518562	0.345145
7	A7	148	89.2447	0.50173	0.410314
7	A7	149	89.4426	0.474554	0.487423
7	A7	150	89.6406	0.435482	0.569782
7	A7	151	89.8385	0.388894	0.648044
7	A7	152	90.0364	0.332123	0.711683
7	A7	153	90.2344	0.275687	0.750977
7	A7	154	90.4323	0.218733	0.758968
7	A7	155	90.6303	0.166938	0.732831
7	A7	156	90.8282	0.11938	0.674425
7	A7	157	91.0261	0.0795831	0.589999
7	A7	158	91.2241	0.0483413	0.489164
7	A7	159	91.422	0.0446143	0.383211
7	A7	160	91.62	0.038402	0.283008
7	A7	161	91.8179	0.0366311	0.196957
7	A7	162	92.0159	0.0322419	0.129658
7	A7	163	92.2138	0.037537	0.0817124
7	A7	164	92.4117	0.0344799	0.0506162
7	A7	165	92.6097	0.0334858	0.0322475
7	A7	166	92.8076	0.0314785	0.022324
7	A7	167	93.0056	0.0304067	0.0173752
7	A7	168	93.2035	0.0309645	0.0150789
7	A7	169	93.4014	0.0306713	0.0140895
7	A7	170	93.5994	0.0291904	0.0136457
7	A7	171	93.7973	0.0298676	0.0132442
7	A7	172	93.9953	0.0241858	0.0125145
7	A7	173	94.1932	0.0273215	0.0112513
7	A7	174	94.3911	0.0264031	0.00946514
7	A7	175	94.5891	0.0243624	0.00735858
7	A7	176	94.787	0.0253381	0.00522737
8	A8	1	60.1473	1.88596	0.11236
8	A8	2	60.3452	1.87613	0.110918
8	A8	3	60.5432	1.87575	0.110442
8	A8	4	60.7411	1.87392	0.111387
8	A8	5	60.9391	1.86644	0.113613
8	A8	6	61.137	1.85624	0.116341
8	A8	7	61.3349	1.85507	0.118502
8	A8	8	61.5329	1.8399	0.11931
8	A8	9	61.7308	1.83716	0.118747
8	A8	10	61.9288	1.81967	0.117596
8	A8	11	62.1267	1.81992	0.116992
8	A8	12	62.3247	1.82096	0.117737
8	A8	13	62.5226	1.81022	0.11987
8	A8	14	62.7205	1.80253	0.122777
8	A8	15	62.9185	1.79534	0.125719
8	A8	16	63.1164	1.78028	0.128344
8	A8	17	63.3144	1.77521	0.130772
8	A8	18	63.5123	1.77336	0.133282
8	A8	19	63.7102	1.76685	0.135935
8	A8	20	63.9082	1.7565	0.138525
8	A8	21	64.1061	1.74126	0.140819
8	A8	22	64.3041	1.73452	0.142828
8	A8	23	64.502	1.73248	0.144779
8	A8	24	64.7	1.71816	0.146817
8	A8	25	64.8979	1.71515	0.148725
8	A8	26	65.0958	1.70272	0.149925
8	A8	27	65.2938	1.69126	0.149822
8	A8	28	65.4917	1.68557	0.148254
8	A8	29	65.6897	1.67089	0.145736
8	A8	30	65.8876	1.6617	0.143296
8	A8	31	66.0855	1.65812	0.141931
8	A8	32	66.2835	1.65336	0.142007
8	A8	33	66.4814	1.64251	0.143003
8	A8	34	66.6794	1.63748	0.14383
8	A8	35	66.8773	1.62286	0.143571
8	A8	36	67.0752	1.61225	0.142128
8	A8	37	67.2732	1.59795	0.140349
8	A8	38	67.4711	1.59957	0.139467
8	A8	39	67.6691	1.59874	0.140317
8	A8	40	67.867	1.58192	0.14284
8	A8	41	68.065	1.57453	0.146179
8	A8	42	68.2629	1.56591	0.149221
8	A8	43	68.4608	1.55371	0.151158
8	A8	44	68.6588	1.54538	0.151778
8	A8	45	68.8567	1.54096	0.151413
8	A8	46	69.0547	1.52287	0.15072
8	A8	47	69.2526	1.5177	0.150361
8	A8	48	69.4505	1.51333	0.150747
8	A8	49	69.6485	1.50085	0.151868
8	A8	50	69.8464	1.49514	0.153327
8	A8	51	70.0444	1.47887	0.154521
8	A8	52	70.2423	1.47398	0.154913
8	A8	53	70.4402	1.46412	0.154262
8	A8	54	70.6382	1.45368	0.152723
8	A8	55	70.8361	1.44298	0.150814
8	A8	56	71.0341	1.43098	0.149214
8	A8	57	71.232	1.43327	0.148505
8	A8	58	71.43	1.4215	0.148953
8	A8	59	71.6279	1.40507	0.150452
8	A8	60	71.8258	1.40553	0.152608
8	A8	61	72.0238	1.389	0.154893
8	A8	62	72.2217	1.38665	0.156802
8	A8	63	72.4197	1.37356	0.157978
8	A8	64	72.6176	1.36055	0.158327
8	A8	65	72.8155	1.35299	0.158056
8	A8	66	73.0135	1.34556	0.157577
8	A8	67	73.2114	1.33376	0.157284
8	A8	68	73.4094	1.32798	0.157347
8	A8	69	73.6073	1.31636	0.15765
8	A8	70	73.8053	1.30823	0.157916
8	A8	71	74.0032	1.29596	0.157907
8	A8	72	74.2011	1.28568	0.157568
8	A8	73	74.3991	1.28009	0.157002
8	A8	74	74.597	1.26518	0.15633
8	A8	75	74.795	1.26495	0.155582
8	A8	76	74.9929	1.24953	0.154726
8	A8	77	75.1908	1.23752	0.153814
8	A8	78	75.3888	1.23312	0.153101
8	A8	79	75.5867	1.22071	0.153001
8	A8	80	75.7847	1.21623	0.153861
8	A8	81	75.9826	1.20505	0.15571
8	A8	82	76.1805	1.19506	0.158139
8	A8	83	76.3785	1.18896	0.1604
8	A8	84	76.5764	1.17569	0.161719
8	A8	85	76.7744	1.16149	0.161643
8	A8	86	76.9723	1.15908	0.160291
8	A8	87	77.1703	1.14122	0.158335
8	A8	88	77.3682	1.13574	0.156709
8	A8	89	77.5661	1.12947	0.156162
8	A8	90	77.7641	1.12035	0.156918
8	A8	91	77.962	1.114	0.158676
8	A8	92	78.16	1.09825	0.160949
8	A8	93	78.3579	1.08523	0.163504
8	A8	94	78.5558	1.07988	0.166561
8	A8	95	78.7538	1.07303	0.170592
8	A8	96	78.9517	1.06307	0.175906
8	A8	97	79.1497	1.05037	0.182318
8	A8	98	79.3476	1.03927	0.189124
8	A8	99	79.5455	1.02834	0.195339
8	A8	100	79.7435	1.01382	0.200002
8	A8	101	79.9414	1.00382	0.202417
8	A8	102	80.1394	0.985636	0.202256
8	A8	103	80.3373	0.978683	0.199578
8	A8	104	80.5353	0.963848	0.194803
8	A8	105	80.7332	0.949502	0.188618
8	A8	106	80.9311	0.943254	0.181848
8	A8	107	81.1291	0.931696	0.175294
8	A8	108	81.327	0.922425	0.1696
8	A8	109	81.525	0.912844	0.165203
8	A8	110	81.7229	0.900916	0.162361
8	A8	111	81.9208	0.898605	0.161212
8	A8	112	82.1188	0.880038	0.161793
8	A8	113	82.3167	0.878109	0.163986
8	A8	114	82.5147	0.864813	0.167427
8	A8	115	82.7126	0.858339	0.171448
8	A8	116	82.9106	0.845058	0.175153
8	A8	117	83.1085	0.833624	0.177658
8	A8	118	83.3064	0.822719	0.178406
8	A8	119	83.5044	0.809237	0.177408
8	A8	120	83.7023	0.797269	0.175261
8	A8	121	83.9003	0.790238	0.172887
8	A8	122	84.0982	0.78169	0.17115
8	A8	123	84.2961	0.771043	0.170537
8	A8	124	84.4941	0.760275	0.171102
8	A8	125	84.692	0.750046	0.17263
8	A8	126	84.89	0.739425	0.174882
8	A8	127	85.0879	0.727061	0.177729
8	A8	128	85.2859	0.722458	0.181132
8	A8	129	85.4838	0.70724	0.185028
8	A8	130	85.6817	0.694932	0.189241
8	A8	131	85.8797	0.687806	0.193478
8	A8	132	86.0776	0.672641	0.197406
8	A8	133	86.2756	0.661717	0.200758
8	A8	134	86.4735	0.650827	0.203435
8	A8	135	86.6714	0.635244	0.205551
8	A8	136	86.8694	0.622042	0.207362
8	A8	137	87.0673	0.614286	0.209111
8	A8	138	87.2653	0.602019	0.210874
8	A8	139	87.4632	0.585837	0.212549
8	A8	140	87.6611	0.572419	0.214062
8	A8	141	87.8591	0.561623	0.215751
8	A8	142	88.057	0.546777	0.218781
8	A8	143	88.255	0.535924	0.225442
8	A8	144	88.4529	0.52209	0.239138
8	A8	145	88.6508	0.506309	0.263919
8	A8	146	88.8488	0.496418	0.303475
8	A8	147	89.0467	0.473955	0.35975
8	A8	148	89.2447	0.457947	0.431604
8	A8	149	89.4426	0.426215	0.514063
8	A8	150	89.6406	0.380079	0.598602
8	A8	151	89.8385	0.330982	0.674499
8	A8	152	90.0364	0.272853	0.730902
8	A8	153	90.2344	0.213894	0.758993
8	A8	154	90.4323	0.163888	0.753658
8	A8	155	90.6303	0.112096	0.714371
8	A8	156	90.8282	0.0622982	0.645227
8	A8	157	91.0261	0.0341094	0.55421
8	A8	158	91.2241	0.0106172	0.45178
8	A8	159	91.422	0.00278954	0.348964
8	A8	160	91.62	4.46013e-05	0.255297
8	A8	161	91.8179	-0.00357996	0.177199
8	A8	162	92.0159	-0.00326097	0.117298
8	A8	163	92.2138	-0.00725581	0.0748454
8	A8	164	92.4117	-0.00646384	0.046914
8	A8	165	92.6097	-0.00739803	0.0297668
8	A8	166	92.8076	-0.00811799	0.0198704
8	A8	167	93.0056	-0.00597427	0.0143773
8	A8	168	93.2035	-0.00895299	0.01121
8	A8	169	93.4014	-0.0126756	0.00898505
8	A8	170	93.5994	-0.00861695	0.00691851
8	A8	171	93.7973	-0.00954354	0.00473183
8	A8	172	93.9953	-0.0122881	0.00252526
8	A8	173	94.1932	-0.010372	0.000606712
8	A8	174	94.3911	-0.00899728	-0.000703084
8	A8	175	94.5891	-0.00868552	-0.00124124
8	A8	176	94.787	-0.00864235	-0.00108789
9	A9	1	60.1473	1.8681	0.116388
9	A9	2	60.3452	1.85223	0.116667
9	A9	3	60.5432	1.84771	0.11609
9	A9	4	60.7411	1.84833	0.114734
9	A9	5	60.9391	1.83204	0.113203
9	A9	6	61.137	1.82431	0.112415
9	A9	7	61.3349	1.82258	0.113085
9	A9	8	61.5329	1.82262	0.115221
9	A9	9	61.7308	1.81479	0.118
9	A9	10	61.9288	1.80469	0.120173
9	A9	11	62.1267	1.78863	0.120759
9	A9	12	62.3247	1.78314	0.119558
9	A9	13	62.5226	1.78545	0.117215
9	A9	14	62.7205	1.7708	0.114833
9	A9	15	62.9185	1.76171	0.113478
9	A9	16	63.1164	1.76412	0.113774
9	A9	17	63.3144	1.75355	0.115746
9	A9	18	63.5123	1.75199	0.118869
9	A9	19	63.7102	1.73505	0.122272
9	A9	20	63.9082	1.73268	0.125033
9	A9	21	64.1061	1.72959	0.126483
9	A9	22	64.3041	1.71359	0.126459
9	A9	23	64.502	1.7045	0.125392
9	A9	24	64.7	1.70127	0.124153
9	A9	25	64.8979	1.69109	0.123674
9	A9	26	65.0958	1.68859	0.12454
9	A9	27	65.2938	1.68436	0.126804
9	A9	28	65.4917	1.67381	0.130077
9	A9	29	65.6897	1.65766	0.133775
9	A9	30	65.8876	1.65308	0.13726
9	A9	31	66.0855	1.65757	0.139875
9	A9	32	66.2835	1.63849	0.141032
9	A9	33	66.4814	1.62657	0.14045
9	A9	34	66.6794	1.61682	0.138379
9	A9	35	66.8773	1.61055	0.135557
9	A9	36	67.0752	1.60507	0.132846
9	A9	37	67.2732	1.59845	0.130832
9	A9	38	67.4711	1.59859	0.129702
9	A9	39	67.6691	1.56651	0.129443
9	A9	40	67.867	1.57795	0.130086
9	A9	41	68.065	1.56875	0.131708
9	A9	42	68.2629	1.55974	0.134236
9	A9	43	68.4608	1.54682	0.137242
9	A9	44	68.6588	1.55161	0.139993
9	A9	45	68.8567	1.52898	0.141736
9	A9	46	69.0547	1.52097	0.142035
9	A9	47	69.2526	1.51788	0.140966
9	A9	48	69.4505	1.50456	0.139067
9	A9	49	69.6485	1.4987	0.137096
9	A9	50	69.8464	1.48749	0.135729
9	A9	51	70.0444	1.48355	0.135289
9	A9	52	70.2423	1.47804	0.135674
9	A9	53	70.4402	1.46427	0.136479
9	A9	54	70.6382	1.45828	0.137302
9	A9	55	70.8361	1.45006	0.138027
9	A9	56	71.0341	1.43718	0.138909
9	A9	57	71.232	1.43275	0.140345
9	A9	58	71.43	1.42566	0.142496
9	A9	59	71.6279	1.42096	0.14504
9	A9	60	71.8258	1.40823	0.147282
9	A9	61	72.0238	1.39638	0.148584
9	A9	62	72.2217	1.38612	0.148773
9	A9	63	72.4197	1.37503	0.148213
9	A9	64	72.6176	1.37459	0.147511
9	A9	65	72.8155	1.36839	0.1471
9	A9	66	73.0135	1.34686	0.147004
9	A9	67	73.2114	1.34738	0.146902
9	A9	68	73.4094	1.33395	0.146371
9	A9	69	73.6073	1.3306	0.145142
9	A9	70	73.8053	1.31404	0.143266
9	A9	71	74.0032	1.31104	0.141146
9	A9	72	74.2011	1.29406	0.139402
9	A9	73	74.3991	1.29549	0.138596
9	A9	74	74.597	1.28871	0.138935
9	A9	75	74.795	1.27779	0.140175
9	A9	76	74.9929	1.26583	0.141758
9	A9	77	75.1908	1.25658	0.143106
9	A9	78	75.3888	1.25425	0.143862
9	A9	79	75.5867	1.2429	0.143979
9	A9	80	75.7847	1.22762	0.143679
9	A9	81	75.9826	1.22518	0.143326
9	A9	82	76.1805	1.21643	0.143245
9	A9	83	76.3785	1.20525	0.143554
9	A9	84	76.5764	1.20175	0.144117
9	A9	85	76.7744	1.19232	0.144658
9	A9	86	76.9723	1.17507	0.144969
9	A9	87	77.1703	1.17078	0.14503
9	A9	88	77.3682	1.16433	0.144931
9	A9	89	77.5661	1.16011	0.144701
9	A9	90	77.7641	1.14183	0.144247
9	A9	91	77.962	1.13571	0.14347
9	A9	92	78.16	1.12969	0.142477
9	A9	93	78.3579	1.11539	0.141671
9	A9	94	78.5558	1.11445	0.141649
9	A9	95	78.7538	1.10462	0.142967
9	A9	96	78.9517	1.09298	0.145913
9	A9	97	79.1497	1.088	0.150372
9	A9	98	79.3476	1.08032	0.155827
9	A9	99	79.5455	1.06674	0.161472
9	A9	100	79.7435	1.06065	0.166462
9	A9	101	79.9414	1.04756	0.17019
9	A9	102	80.1394	1.02878	0.172452
9	A9	103	80.3373	1.0299	0.173378
9	A9	104	80.5353	1.01306	0.173189
9	A9	105	80.7332	1.01139	0.171988
9	A9	106	80.9311	0.98897	0.169753
9	A9	107	81.1291	0.984371	0.166523
9	A9	108	81.327	0.970183	0.162567
9	A9	109	81.525	0.96775	0.158386
9	A9	110	81.7229	0.953592	0.154556
9	A9	111	81.9208	0.946959	0.151543
9	A9	112	82.1188	0.938571	0.149611
9	A9	113	82.3167	0.925319	0.148808
9	A9	114	82.5147	0.92386	0.148978
9	A9	115	82.7126	0.911571	0.149794
9	A9	116	82.9106	0.902525	0.150843
9	A9	117	83.1085	0.892431	0.151763
9	A9	118	83.3064	0.883996	0.152363
9	A9	119	83.5044	0.869013	0.152615
9	A9	120	83.7023	0.871039	0.152559
9	A9	121	83.9003	0.857351	0.152201
9	A9	122	84.0982	0.840791	0.151539
9	A9	123	84.2961	0.838927	0.150687
9	A9	124	84.4941	0.824973	0.149942
9	A9	125	84.692	0.822141	0.149724
9	A9	126	84.89	0.812241	0.150405
9	A9	127	85.0879	0.797627	0.152185
9	A9	128	85.2859	0.797698	0.155072
9	A9	129	85.4838	0.780668	0.158976
9	A9	130	85.6817	0.775753	0.163818
9	A9	131	85.8797	0.762436	0.169602
9	A9	132	86.0776	0.755714	0.176429
9	A9	133	86.2756	0.744555	0.18446
9	A9	134	86.4735	0.731406	0.193844
9	A9	135	86.6714	0.720224	0.204589
9	A9	136	86.8694	0.711204	0.216416
9	A9	137	87.0673	0.694791	0.228619
9	A9	138	87.2653	0.680046	0.240071
9	A9	139	87.4632	0.665814	0.249454
9	A9	140	87.6611	0.64799	0.255766
9	A9	141	87.8591	0.628993	0.259001
9	A9	142	88.057	0.611321	0.260757
9	A9	143	88.255	0.595488	0.264437
9	A9	144	88.4529	0.582994	0.274779
9	A9	145	88.6508	0.572916	0.296725
9	A9	146	88.8488	0.553191	0.333936
9	A9	147	89.0467	0.533093	0.387457
9	A9	148	89.2447	0.505505	0.454961
9	A9	149	89.4426	0.475231	0.530796
9	A9	150	89.6406	0.432134	0.606777
9	A9	151	89.8385	0.380333	0.673534
9	A9	152	90.0364	0.32341	0.722092
9	A9	153	90.2344	0.269593	0.745332
9	A9	154	90.4323	0.222596	0.739048
9	A9	155	90.6303	0.169862	0.702499
9	A9	156	90.8282	0.122706	0.638539
9	A9	157	91.0261	0.0867975	0.553357
9	A9	158	91.2241	0.0661032	0.455734
9	A9	159	91.422	0.0546338	0.355694
9	A9	160	91.62	0.0520075	0.262671
9	A9	161	91.8179	0.0488025	0.183712
9	A9	162	92.0159	0.0479695	0.12234
9	A9	163	92.2138	0.046104	0.0785009
9	A9	164	92.4117	0.0500152	0.0494849
9	A9	165	92.6097	0.041695	0.0313299
9	A9	166	92.8076	0.0420557	0.0201295
9	A9	167	93.0056	0.0470351	0.0128633
9	A9	168	93.2035	0.042848	0.00767893
9	A9	169	93.4014	0.0379269	0.00375542
9	A9	170	93.5994	0.0464211	0.000926256
9	A9	171	93.7973	0.0432887	-0.00076722
9	A9	172	93.9953	0.0486874	-0.00142506
9	A9	173	94.1932	0.0419164	-0.00139706
9	A9	174	94.3911	0.0413522	-0.0011374
9	A9	175	94.5891	0.0452093	-0.00096489
9	A9	176	94.787	0.0451185	-0.000942289
10	A10	1	60.1473	1.73848	0.0947449
10	A10	2	60.3452	1.73001	0.0915192
10	A10	3	60.5432	1.72704	0.0894488
10	A10	4	60.7411	1.73958	0.0895072
10	A10	5	60.9391	1.71863	0.0918587
10	A10	6	61.137	1.7207	0.0956917
10	A10	7	61.3349	1.7178	0.0996005
10	A10	8	61.5329	1.70227	0.102278
10	A10	9	61.7308	1.69532	0.103155
10	A10	10	61.9288	1.691	0.102596
10	A10	11	62.1267	1.68302	0.101628
10	A10	12	62.3247	1.68029	0.101381
10	A10	13	62.5226	1.67641	0.10258
10	A10	14	62.7205	1.66963	0.105343
10	A10	15	62.9185	1.6588	0.109229
10	A10	16	63.1164	1.65799	0.113472
10	A10	17	63.3144	1.64806	0.117195
10	A10	18	63.5123	1.63973	0.119664
10	A10	19	63.7102	1.63458	0.120524
10	A10	20	63.9082	1.62437	0.120006
10	A10	21	64.1061	1.60998	0.118904
10	A10	22	64.3041	1.6105	0.118248
10	A10	23	64.502	1.60631	0.118777
10	A10	24	64.7	1.59819	0.120538
10	A10	25	64.8979	1.59179	0.122882
10	A10	26	65.0958	1.58043	0.12489
10	A10	27	65.2938	1.57321	0.125965
10	A10	28	65.4917	1.56418	0.126199
10	A10	29	65.6897	1.55433	0.126298
10	A10	30	65.8876	1.54861	0.127092
10	A10	31	66.0855	1.54457	0.12897
10	A10	32	66.2835	1.54182	0.131618
10	A10	33	66.4814	1.52873	0.134186
10	A10	34	66.6794	1.51009	0.135748
10	A10	35	66.8773	1.50804	0.13574
10	A10	36	67.0752	1.50896	0.134154
10	A10	37	67.2732	1.48907	0.131522
10	A10	38	67.4711	1.47894	0.12873
10	A10	39	67.6691	1.47651	0.126717
10	A10	40	67.867	1.46768	0.126115
10	A10	41	68.065	1.47073	0.12699
10	A10	42	68.2629	1.45703	0.128902
10	A10	43	68.4608	1.43994	0.131209
10	A10	44	68.6588	1.43739	0.133405
10	A10	45	68.8567	1.43284	0.135266
10	A10	46	69.0547	1.42446	0.136767
10	A10	47	69.2526	1.41442	0.137977
10	A10	48	69.4505	1.39458	0.138981
10	A10	49	69.6485	1.40433	0.139824
10	A10	50	69.8464	1.38436	0.140426
10	A10	51	70.0444	1.38121	0.14057
10	A10	52	70.2423	1.36607	0.140003
10	A10	53	70.4402	1.36097	0.138637
10	A10	54	70.6382	1.3511	0.136681
10	A10	55	70.8361	1.34232	0.134613
10	A10	56	71.0341	1.33631	0.132998
10	A10	57	71.232	1.32807	0.132282
10	A10	58	71.43	1.32065	0.132673
10	A10	59	71.6279	1.31141	0.13414
10	A10	60	71.8258	1.30502	0.136478
10	A10	61	72.0238	1.29865	0.13939
10	A10	62	72.2217	1.28286	0.142494
10	A10	63	72.4197	1.27879	0.1453
10	A10	64	72.6176	1.27514	0.147213
10	A10	65	72.8155	1.25782	0.147668
10	A10	66	73.0135	1.24938	0.146357
10	A10	67	73.2114	1.23748	0.143445
10	A10	68	73.4094	1.23257	0.139594
10	A10	69	73.6073	1.22338	0.135778
10	A10	70	73.8053	1.21513	0.132962
10	A10	71	74.0032	1.20843	0.131798
10	A10	72	74.2011	1.20058	0.132453
10	A10	73	74.3991	1.19451	0.134587
10	A10	74	74.597	1.18737	0.137519
10	A10	75	74.795	1.17503	0.140459
10	A10	76	74.9929	1.16128	0.142723
10	A10	77	75.1908	1.16394	0.143873
10	A10	78	75.3888	1.14631	0.143753
10	A10	79	75.5867	1.1401	0.142504
10	A10	80	75.7847	1.12859	0.140575
10	A10	81	75.9826	1.12032	0.138646
10	A10	82	76.1805	1.11264	0.137399
10	A10	83	76.3785	1.10803	0.137227
10	A10	84	76.5764	1.10164	0.138042
10	A10	85	76.7744	1.08665	0.139371
10	A10	86	76.9723	1.08286	0.140687
10	A10	87	77.1703	1.06734	0.141735
10	A10	88	77.3682	1.06301	0.142646
10	A10	89	77.5661	1.05305	0.143718
10	A10	90	77.7641	1.04839	0.145125
10	A10	91	77.962	1.04013	0.146741
10	A10	92	78.16	1.02107	0.148247
10	A10	93	78.3579	1.01971	0.149384
10	A10	94	78.5558	1.00947	0.15014
10	A10	95	78.7538	0.996488	0.150765
10	A10	96	78.9517	0.993246	0.151621
10	A10	97	79.1497	0.980459	0.153017
10	A10	98	79.3476	0.972188	0.155095
10	A10	99	79.5455	0.959962	0.15779
10	A10	100	79.7435	0.958345	0.160828
10	A10	101	79.9414	0.94278	0.163755
10	A10	102	80.1394	0.926881	0.165983
10	A10	103	80.3373	0.927345	0.166903
10	A10	104	80.5353	0.914625	0.166041
10	A10	105	80.7332	0.892832	0.163251
10	A10	106	80.9311	0.891599	0.158811
10	A10	107	81.1291	0.880349	0.153333
10	A10	108	81.327	0.87035	0.147491
10	A10	109	81.525	0.865029	0.14175
10	A10	110	81.7229	0.860064	0.136322
10	A10	111	81.9208	0.842226	0.131389
10	A10	112	82.1188	0.83558	0.127403
10	A10	113	82.3167	0.833762	0.125151
10	A10	114	82.5147	0.824722	0.12542
10	A10	115	82.7126	0.817909	0.128457
10	A10	116	82.9106	0.819104	0.1336
10	A10	117	83.1085	0.802226	0.139421
10	A10	118	83.3064	0.795233	0.144373
10	A10	119	83.5044	0.775659	0.147546
10	A10	120	83.7023	0.771154	0.149062
10	A10	121	83.9003	0.764203	0.149829
10	A10	122	84.0982	0.758378	0.150877
10	A10	123	84.2961	0.746916	0.152747
10	A10	124	84.4941	0.737235	0.155346
10	A10	125	84.692	0.727409	0.158286
10	A10	126	84.89	0.715277	0.161404
10	A10	127	85.0879	0.702343	0.165057
10	A10	128	85.2859	0.701803	0.170011
10	A10	129	85.4838	0.685299	0.177027
10	A10	130	85.6817	0.680384	0.186438
10	A10	131	85.8797	0.665566	0.197952
10	A10	132	86.0776	0.654764	0.210756
10	A10	133	86.2756	0.639118	0.223774
10	A10	134	86.4735	0.625444	0.235927
10	A10	135	86.6714	0.609621	0.246242
10	A10	136	86.8694	0.591134	0.253878
10	A10	137	87.0673	0.579984	0.258179
10	A10	138	87.2653	0.558873	0.258867
10	A10	139	87.4632	0.537298	0.256333
10	A10	140	87.6611	0.52322	0.251871
10	A10	141	87.8591	0.511636	0.247707
10	A10	142	88.057	0.497441	0.24684
10	A10	143	88.255	0.488592	0.252796
10	A10	144	88.4529	0.468685	0.269321
10	A10	145	88.6508	0.451934	0.299795
10	A10	146	88.8488	0.439817	0.34623
10	A10	147	89.0467	0.417844	0.40801
10	A10	148	89.2447	0.387901	0.480977
10	A10	149	89.4426	0.346402	0.557482
10	A10	150	89.6406	0.298864	0.627599
10	A10	151	89.8385	0.244198	0.681095
10	A10	152	90.0364	0.189312	0.709462
10	A10	153	90.2344	0.135274	0.707438
10	A10	154	90.4323	0.0917143	0.673841
10	A10	155	90.6303	0.0459574	0.611774
10	A10	156	90.8282	0.00817486	0.528235
10	A10	157	91.0261	-0.0148254	0.433041
10	A10	158	91.2241	-0.0176703	0.337001
10	A10	159	91.422	-0.0196308	0.249637
10	A10	160	91.62	-0.0248593	0.177217
10	A10	161	91.8179	-0.0271234	0.121894
10	A10	162	92.0159	-0.0302501	0.082267
10	A10	163	92.2138	-0.0338329	0.0549728
10	A10	164	92.4117	-0.0368905	0.0363981
10	A10	165	92.6097	-0.0346481	0.0237599
10	A10	166	92.8076	-0.0318514	0.0153066
10	A10	167	93.0056	-0.0323616	0.00994429
10	A10	168	93.2035	-0.036432	0.00678906
10	A10	169	93.4014	-0.0362263	0.00497193
10	A10	170	93.5994	-0.030992	0.00371548
10	A10	171	93.7973	-0.037128	0.00251299
10	A10	172	93.9953	-0.038468	0.00123127
10	A10	173	94.1932	-0.032899	5.05359e-05
10	A10	174	94.3911	-0.034972	-0.000737294
10	A10	175	94.5891	-0.0325465	-0.000960387
10	A10	176	94.787	-0.0357803	-0.000690143
13	B1	1	60.1473	1.32356	0.0658927
13	B1	2	60.3452	1.32789	0.0608201
13	B1	3	60.5432	1.32564	0.0563051
13	B1	4	60.7411	1.32691	0.0535926
13	B1	5	60.9391	1.32613	0.0533927
13	B1	6	61.137	1.32053	0.0557146
13	B1	7	61.3349	1.31665	0.0600293
13	B1	8	61.5329	1.31144	0.0655401
13	B1	9	61.7308	1.31348	0.0713953
13	B1	10	61.9288	1.30575	0.0768039
13	B1	11	62.1267	1.29969	0.0811081
13	B1	12	62.3247	1.2934	0.0839042
13	B1	13	62.5226	1.2884	0.0851218
13	B1	14	62.7205	1.28233	0.0850505
13	B1	15	62.9185	1.27893	0.0842732
13	B1	16	63.1164	1.27306	0.0835439
13	B1	17	63.3144	1.26365	0.0836049
13	B1	18	63.5123	1.2644	0.0849772
13	B1	19	63.7102	1.26309	0.0877724
13	B1	20	63.9082	1.25213	0.0916367
13	B1	21	64.1061	1.25073	0.0958681
13	B1	22	64.3041	1.24003	0.0996593
13	B1	23	64.502	1.23598	0.102333
13	B1	24	64.7	1.22871	0.103531
13	B1	25	64.8979	1.22448	0.103308
13	B1	26	65.0958	1.21158	0.10212
13	B1	27	65.2938	1.20688	0.100677
13	B1	28	65.4917	1.20451	0.0996595
13	B1	29	65.6897	1.19916	0.0994149
13	B1	30	65.8876	1.19401	0.0998426
13	B1	31	66.0855	1.18582	0.100514
13	B1	32	66.2835	1.17779	0.100964
13	B1	33	66.4814	1.17375	0.100945
13	B1	34	66.6794	1.16616	0.100515
13	B1	35	66.8773	1.16213	0.0999571
13	B1	36	67.0752	1.15392	0.0996213
13	B1	37	67.2732	1.14897	0.0997871
13	B1	38	67.4711	1.14337	0.100569
13	B1	39	67.6691	1.13866	0.101883
13	B1	40	67.867	1.12971	0.103486
13	B1	41	68.065	1.12792	0.105065
13	B1	42	68.2629	1.11531	0.106354
13	B1	43	68.4608	1.11222	0.107201
13	B1	44	68.6588	1.10395	0.10757
13	B1	45	68.8567	1.10031	0.107503
13	B1	46	69.0547	1.09091	0.107115
13	B1	47	69.2526	1.08497	0.106584
13	B1	48	69.4505	1.07637	0.10612
13	B1	49	69.6485	1.07251	0.10587
13	B1	50	69.8464	1.06774	0.105816
13	B1	51	70.0444	1.06016	0.105785
13	B1	52	70.2423	1.05094	0.105596
13	B1	53	70.4402	1.04589	0.105245
13	B1	54	70.6382	1.03815	0.104964
13	B1	55	70.8361	1.03309	0.105074
13	B1	56	71.0341	1.02915	0.105716
13	B1	57	71.232	1.02164	0.106686
13	B1	58	71.43	1.01632	0.107501
13	B1	59	71.6279	1.00731	0.107691
13	B1	60	71.8258	0.997246	0.107093
13	B1	61	72.0238	0.994014	0.105953
13	B1	62	72.2217	0.988245	0.104786
13	B1	63	72.4197	0.982273	0.104099
13	B1	64	72.6176	0.978219	0.104213
13	B1	65	72.8155	0.968514	0.105203
13	B1	66	73.0135	0.960509	0.106956
13	B1	67	73.2114	0.96154	0.109205
13	B1	68	73.4094	0.948614	0.111559
13	B1	69	73.6073	0.946525	0.113566
13	B1	70	73.8053	0.934627	0.11485
13	B1	71	74.0032	0.925929	0.115237
13	B1	72	74.2011	0.922216	0.114792
13	B1	73	74.3991	0.914714	0.113735
13	B1	74	74.597	0.907848	0.112355
13	B1	75	74.795	0.90101	0.110949
13	B1	76	74.9929	0.891019	0.109832
13	B1	77	75.1908	0.88781	0.109275
13	B1	78	75.3888	0.88337	0.109388
13	B1	79	75.5867	0.875296	0.110023
13	B1	80	75.7847	0.867915	0.110778
13	B1	81	75.9826	0.862223	0.11118
13	B1	82	76.1805	0.850721	0.110905
13	B1	83	76.3785	0.847999	0.109917
13	B1	84	76.5764	0.838151	0.10845
13	B1	85	76.7744	0.836243	0.106877
13	B1	86	76.9723	0.825984	0.105582
13	B1	87	77.1703	0.821848	0.104886
13	B1	88	77.3682	0.813964	0.105027
13	B1	89	77.5661	0.808193	0.106145
13	B1	90	77.7641	0.80721	0.108227
13	B1	91	77.962	0.792596	0.111053
13	B1	92	78.16	0.788245	0.114191
13	B1	93	78.3579	0.787162	0.117092
13	B1	94	78.5558	0.774994	0.119286
13	B1	95	78.7538	0.763359	0.120606
13	B1	96	78.9517	0.755159	0.121281
13	B1	97	79.1497	0.75503	0.121817
13	B1	98	79.3476	0.748647	0.122725
13	B1	99	79.5455	0.733589	0.12428
13	B1	100	79.7435	0.731895	0.126462
13	B1	101	79.9414	0.723467	0.129077
13	B1	102	80.1394	0.713739	0.131923
13	B1	103	80.3373	0.70673	0.134852
13	B1	104	80.5353	0.696229	0.137688
13	B1	105	80.7332	0.69195	0.14008
13	B1	106	80.9311	0.682261	0.141461
13	B1	107	81.1291	0.672984	0.141207
13	B1	108	81.327	0.662317	0.138987
13	B1	109	81.525	0.646906	0.135067
13	B1	110	81.7229	0.647927	0.130365
13	B1	111	81.9208	0.63715	0.126156
13	B1	112	82.1188	0.6313	0.123585
13	B1	113	82.3167	0.62877	0.123246
13	B1	114	82.5147	0.613246	0.125
13	B1	115	82.7126	0.616397	0.128082
13	B1	116	82.9106	0.602362	0.131409
13	B1	117	83.1085	0.591122	0.133944
13	B1	118	83.3064	0.586066	0.13502
13	B1	119	83.5044	0.574772	0.134516
13	B1	120	83.7023	0.56669	0.132845
13	B1	121	83.9003	0.558071	0.130769
13	B1	122	84.0982	0.552514	0.129116
13	B1	123	84.2961	0.544668	0.128522
13	B1	124	84.4941	0.540212	0.129302
13	B1	125	84.692	0.527321	0.131466
13	B1	126	84.89	0.520563	0.134831
13	B1	127	85.0879	0.515877	0.139107
13	B1	128	85.2859	0.504802	0.14392
13	B1	129	85.4838	0.494789	0.148798
13	B1	130	85.6817	0.487983	0.153239
13	B1	131	85.8797	0.478967	0.156885
13	B1	132	86.0776	0.46417	0.159743
13	B1	133	86.2756	0.452228	0.162251
13	B1	134	86.4735	0.449624	0.16507
13	B1	135	86.6714	0.439884	0.168659
13	B1	136	86.8694	0.429432	0.172898
13	B1	137	87.0673	0.418811	0.177054
13	B1	138	87.2653	0.4024	0.180187
13	B1	139	87.4632	0.395386	0.181823
13	B1	140	87.6611	0.377431	0.182535
13	B1	141	87.8591	0.367546	0.184172
13	B1	142	88.057	0.362183	0.189621
13	B1	143	88.255	0.352753	0.202229
13	B1	144	88.4529	0.34348	0.225024
13	B1	145	88.6508	0.326698	0.259852
13	B1	146	88.8488	0.31153	0.306555
13	B1	147	89.0467	0.291245	0.362384
13	B1	148	89.2447	0.257324	0.421932
13	B1	149	89.4426	0.224766	0.477791
13	B1	150	89.6406	0.18403	0.521856
13	B1	151	89.8385	0.140788	0.546954
13	B1	152	90.0364	0.0950241	0.548362
13	B1	153	90.2344	0.0608409	0.524819
13	B1	154	90.4323	0.0262695	0.478813
13	B1	155	90.6303	0.0028375	0.416053
13	B1	156	90.8282	-0.0156598	0.344235
13	B1	157	91.0261	-0.0227959	0.271386
13	B1	158	91.2241	-0.0285456	0.20426
13	B1	159	91.422	-0.0307938	0.147229
13	B1	160	91.62	-0.0345733	0.102001
13	B1	161	91.8179	-0.0335114	0.0681131
13	B1	162	92.0159	-0.0396553	0.0438887
13	B1	163	92.2138	-0.0384078	0.0273719
13	B1	164	92.4117	-0.033896	0.0168798
13	B1	165	92.6097	-0.0370508	0.0110826
13	B1	166	92.8076	-0.0359284	0.00880113
13	B1	167	93.0056	-0.035316	0.00880877
13	B1	168	93.2035	-0.038359	0.00982596
13	B1	169	93.4014	-0.0388064	0.010708
13	B1	170	93.5994	-0.0417854	0.0106911
13	B1	171	93.7973	-0.0400382	0.00953931
13	B1	172	93.9953	-0.0431382	0.00750997
13	B1	173	94.1932	-0.0401946	0.00515344
13	B1	174	94.3911	-0.0419596	0.00304232
13	B1	175	94.5891	-0.0396227	0.00154717
13	B1	176	94.787	-0.0409232	0.000744038
14	B2	1	60.1473	1.5087	0.0901824
14	B2	2	60.3452	1.50714	0.0872909
14	B2	3	60.5432	1.50621	0.0849025
14	B2	4	60.7411	1.5057	0.0836619
14	B2	5	60.9391	1.49689	0.0837961
14	B2	6	61.137	1.49317	0.0850748
14	B2	7	61.3349	1.48832	0.0870115
14	B2	8	61.5329	1.48213	0.0891503
14	B2	9	61.7308	1.47399	0.0912551
14	B2	10	61.9288	1.47401	0.0933371
14	B2	11	62.1267	1.46594	0.0955513
14	B2	12	62.3247	1.45627	0.0980393
14	B2	13	62.5226	1.45668	0.10079
14	B2	14	62.7205	1.44878	0.103594
14	B2	15	62.9185	1.44143	0.106127
14	B2	16	63.1164	1.43537	0.108113
[truncated: 5,088 more rows]
