# Supplementary material for: Genome-wide identification, evolution, and expression of the SNARE gene family in wheat resistance to powdery mildew
Source: PeerJ. 2021 Jan 22;9:e10788. doi: 10.7717/peerj.10788 (PMC7831368; doi:10.7717/peerj.10788)
Supplement: Supplemental Information 5 [file peerj-09-10788-s005.gz › rawdata/2018-03-06 201421 ACT .xls]

## Sheet: Sample Setup
Block Type	96-Well Block (0.2mL)
Calibration Background is expired	Yes
Calibration Background performed on	03-18-2015
Calibration HRM MELTDOCTOR is expired	Yes
Calibration HRM MELTDOCTOR performed on	03-18-2015
Calibration Normalization FAM-ROX is expired	Yes
Calibration Normalization FAM-ROX performed on	03-18-2015
Calibration Normalization VIC-ROX is expired	Yes
Calibration Normalization VIC-ROX performed on	03-18-2015
Calibration Pure Dye CY5 is expired	No
Calibration Pure Dye CY5 performed on	05-27-2017
Calibration Pure Dye FAM is expired	Yes
Calibration Pure Dye FAM performed on	03-18-2015
Calibration Pure Dye MELTDOCTOR is expired	Yes
Calibration Pure Dye MELTDOCTOR performed on	03-18-2015
Calibration Pure Dye NED is expired	Yes
Calibration Pure Dye NED performed on	03-18-2015
Calibration Pure Dye ROX is expired	Yes
Calibration Pure Dye ROX performed on	03-18-2015
Calibration Pure Dye SYBR is expired	Yes
Calibration Pure Dye SYBR performed on	03-18-2015
Calibration Pure Dye TAMRA is expired	Yes
Calibration Pure Dye TAMRA performed on	03-18-2015
Calibration Pure Dye VIC is expired	Yes
Calibration Pure Dye VIC performed on	03-18-2015
Calibration ROI is expired	Yes
Calibration ROI performed on	03-18-2015
Calibration Uniformity is expired	Yes
Calibration Uniformity performed on	03-18-2015
Chemistry	SYBR_GREEN
Date Created	2018-03-06 20:28:32 PM CST
Date Modified	2018-07-13 03:27:10 AM CST
Experiment Barcode
Experiment Comment
Experiment File Name	G:\wgh\小麦SYP基因家族鉴定与分析\定量结果\7.13\2018-03-06 201421 ACT3.eds
Experiment Name	2018-03-06 201421
Experiment Run Start Time	2018-03-07 04:53:31 AM CST
Experiment Run Stop Time	2018-03-07 06:02:28 AM CST
Experiment Type	Comparative Cт (ΔΔCт)
Instrument Name	278870447
Instrument Serial Number	278870447
Instrument Type	QuantStudio(TM) 7 Flex System
Passive Reference	ROX
Quantification Cycle Method	Ct
Signal Smoothing On	true
Stage/ Cycle where Analysis is performed	Stage 2, Step 2
User Name
Well	Well Position	Sample Name	Sample Color	Biogroup Name	Biogroup Color	Target Name	Target Color	Task	Reporter	Quencher	Quantity	Comments
1	A1	Sample 1	RGB(176,23,31)			ACT	RGB(176,23,31)	UNKNOWN	SYBR	None
2	A2	Sample 1	RGB(176,23,31)			ACT	RGB(176,23,31)	UNKNOWN	SYBR	None
3	A3	Sample 1	RGB(176,23,31)			ACT	RGB(176,23,31)	UNKNOWN	SYBR	None
4	A4	Sample 2	RGB(0,0,255)			ACT	RGB(176,23,31)	UNKNOWN	SYBR	None
5	A5	Sample 2	RGB(0,0,255)			ACT	RGB(176,23,31)	UNKNOWN	SYBR	None
6	A6	Sample 2	RGB(0,0,255)			ACT	RGB(176,23,31)	UNKNOWN	SYBR	None
7	A7	Sample 3	RGB(0,139,69)			ACT	RGB(176,23,31)	UNKNOWN	SYBR	None
8	A8	Sample 3	RGB(0,139,69)			ACT	RGB(176,23,31)	UNKNOWN	SYBR	None
9	A9	Sample 3	RGB(0,139,69)			ACT	RGB(176,23,31)	UNKNOWN	SYBR	None
10	A10	Sample 4	RGB(255,127,0)			ACT	RGB(176,23,31)	UNKNOWN	SYBR	None
11	A11	Sample 4	RGB(255,127,0)			ACT	RGB(176,23,31)	UNKNOWN	SYBR	None
12	A12	Sample 4	RGB(255,127,0)			ACT	RGB(176,23,31)	UNKNOWN	SYBR	None
13	B1	Sample 5	RGB(139,137,112)			ACT	RGB(176,23,31)	UNKNOWN	SYBR	None
14	B2	Sample 5	RGB(139,137,112)			ACT	RGB(176,23,31)	UNKNOWN	SYBR	None
15	B3	Sample 5	RGB(139,137,112)			ACT	RGB(176,23,31)	UNKNOWN	SYBR	None
16	B4	Sample 6	RGB(238,121,66)			ACT	RGB(176,23,31)	UNKNOWN	SYBR	None
17	B5	Sample 6	RGB(238,121,66)			ACT	RGB(176,23,31)	UNKNOWN	SYBR	None
18	B6	Sample 6	RGB(238,121,66)			ACT	RGB(176,23,31)	UNKNOWN	SYBR	None
19	B7	Sample 7	RGB(142,56,142)			ACT	RGB(176,23,31)	UNKNOWN	SYBR	None
20	B8	Sample 7	RGB(142,56,142)			ACT	RGB(176,23,31)	UNKNOWN	SYBR	None
21	B9	Sample 7	RGB(142,56,142)			ACT	RGB(176,23,31)	UNKNOWN	SYBR	None
22	B10	Sample 8	RGB(198,113,113)			ACT	RGB(176,23,31)	UNKNOWN	SYBR	None
23	B11	Sample 8	RGB(198,113,113)			ACT	RGB(176,23,31)	UNKNOWN	SYBR	None
24	B12	Sample 8	RGB(198,113,113)			ACT	RGB(176,23,31)	UNKNOWN	SYBR	None
25	C1	Sample 9	RGB(0,245,255)			ACT	RGB(176,23,31)	UNKNOWN	SYBR	None
26	C2	Sample 9	RGB(0,245,255)			ACT	RGB(176,23,31)	UNKNOWN	SYBR	None
27	C3	Sample 9	RGB(0,245,255)			ACT	RGB(176,23,31)	UNKNOWN	SYBR	None
28	C4	Sample 10	RGB(238,220,130)			ACT	RGB(176,23,31)	UNKNOWN	SYBR	None
29	C5	Sample 10	RGB(238,220,130)			ACT	RGB(176,23,31)	UNKNOWN	SYBR	None
30	C6	Sample 10	RGB(238,220,130)			ACT	RGB(176,23,31)	UNKNOWN	SYBR	None
31	C7	Sample 11	RGB(238,238,0)			ACT	RGB(176,23,31)	UNKNOWN	SYBR	None
32	C8	Sample 11	RGB(238,238,0)			ACT	RGB(176,23,31)	UNKNOWN	SYBR	None
33	C9	Sample 11	RGB(238,238,0)			ACT	RGB(176,23,31)	UNKNOWN	SYBR	None
34	C10	Sample 12	RGB(142,142,56)			ACT	RGB(176,23,31)	UNKNOWN	SYBR	None
35	C11	Sample 12	RGB(142,142,56)			ACT	RGB(176,23,31)	UNKNOWN	SYBR	None
36	C12	Sample 12	RGB(142,142,56)			ACT	RGB(176,23,31)	UNKNOWN	SYBR	None
37	D1	Sample 13	RGB(238,44,44)			ACT	RGB(176,23,31)	UNKNOWN	SYBR	None
38	D2	Sample 13	RGB(238,44,44)			ACT	RGB(176,23,31)	UNKNOWN	SYBR	None
39	D3	Sample 13	RGB(238,44,44)			ACT	RGB(176,23,31)	UNKNOWN	SYBR	None
40	D4	Sample 14	RGB(51,161,201)			ACT	RGB(176,23,31)	UNKNOWN	SYBR	None
41	D5	Sample 14	RGB(51,161,201)			ACT	RGB(176,23,31)	UNKNOWN	SYBR	None
42	D6	Sample 14	RGB(51,161,201)			ACT	RGB(176,23,31)	UNKNOWN	SYBR	None
43	D7	Sample 15	RGB(238,18,137)			ACT	RGB(176,23,31)	UNKNOWN	SYBR	None
44	D8	Sample 15	RGB(238,18,137)			ACT	RGB(176,23,31)	UNKNOWN	SYBR	None
45	D9	Sample 15	RGB(238,18,137)			ACT	RGB(176,23,31)	UNKNOWN	SYBR	None
46	D10	Sample 16	RGB(176,23,31)			ACT	RGB(176,23,31)	UNKNOWN	SYBR	None
47	D11	Sample 16	RGB(176,23,31)			ACT	RGB(176,23,31)	UNKNOWN	SYBR	None
48	D12	Sample 16	RGB(176,23,31)			ACT	RGB(176,23,31)	UNKNOWN	SYBR	None
49	E1	Sample 17	RGB(0,0,255)			ACT	RGB(176,23,31)	UNKNOWN	SYBR	None
50	E2	Sample 17	RGB(0,0,255)			ACT	RGB(176,23,31)	UNKNOWN	SYBR	None
51	E3	Sample 17	RGB(0,0,255)			ACT	RGB(176,23,31)	UNKNOWN	SYBR	None
52	E4	Sample 18	RGB(176,23,31)			ACT	RGB(176,23,31)	UNKNOWN	SYBR	None
53	E5	Sample 18	RGB(176,23,31)			ACT	RGB(176,23,31)	UNKNOWN	SYBR	None
54	E6	Sample 18	RGB(176,23,31)			ACT	RGB(176,23,31)	UNKNOWN	SYBR	None
55	E7	Sample 19	RGB(0,0,255)			ACT	RGB(176,23,31)	UNKNOWN	SYBR	None
56	E8	Sample 19	RGB(0,0,255)			ACT	RGB(176,23,31)	UNKNOWN	SYBR	None
57	E9	Sample 19	RGB(0,0,255)			ACT	RGB(176,23,31)	UNKNOWN	SYBR	None
58	E10	Sample 20	RGB(0,139,69)			ACT	RGB(176,23,31)	UNKNOWN	SYBR	None
59	E11	Sample 20	RGB(0,139,69)			ACT	RGB(176,23,31)	UNKNOWN	SYBR	None
60	E12	Sample 20	RGB(0,139,69)			ACT	RGB(176,23,31)	UNKNOWN	SYBR	None
61	F1	Sample 2	RGB(0,0,255)			Target 2	RGB(0,0,255)	UNKNOWN	SYBR	None
62	F2	Sample 2	RGB(0,0,255)			Target 3	RGB(0,139,69)	UNKNOWN	SYBR	None
63	F3	Sample 2	RGB(0,0,255)			Target 4	RGB(238,238,0)	UNKNOWN	SYBR	None
64	F4	Sample 2	RGB(0,0,255)			Target 5	RGB(139,137,112)	UNKNOWN	SYBR	None
65	F5	Sample 2	RGB(0,0,255)			Target 6	RGB(238,121,66)	UNKNOWN	SYBR	None
66	F6	Sample 2	RGB(0,0,255)			Target 7	RGB(142,56,142)	UNKNOWN	SYBR	None
67	F7	Sample 2	RGB(0,0,255)			Target 8	RGB(198,113,113)	UNKNOWN	SYBR	None
68	F8	Sample 2	RGB(0,0,255)			Target 9	RGB(0,245,255)	UNKNOWN	SYBR	None
69	F9	Sample 2	RGB(0,0,255)			Target 10	RGB(238,220,130)	UNKNOWN	SYBR	None
70	F10
71	F11
72	F12
73	G1	Sample 2	RGB(0,0,255)			Target 2	RGB(0,0,255)	UNKNOWN	SYBR	None
74	G2	Sample 2	RGB(0,0,255)			Target 3	RGB(0,139,69)	UNKNOWN	SYBR	None
75	G3	Sample 2	RGB(0,0,255)			Target 4	RGB(238,238,0)	UNKNOWN	SYBR	None
76	G4	Sample 2	RGB(0,0,255)			Target 5	RGB(139,137,112)	UNKNOWN	SYBR	None
77	G5	Sample 2	RGB(0,0,255)			Target 6	RGB(238,121,66)	UNKNOWN	SYBR	None
78	G6	Sample 2	RGB(0,0,255)			Target 7	RGB(142,56,142)	UNKNOWN	SYBR	None
79	G7	Sample 2	RGB(0,0,255)			Target 8	RGB(198,113,113)	UNKNOWN	SYBR	None
80	G8	Sample 2	RGB(0,0,255)			Target 9	RGB(0,245,255)	UNKNOWN	SYBR	None
81	G9	Sample 2	RGB(0,0,255)			Target 10	RGB(238,220,130)	UNKNOWN	SYBR	None
82	G10
83	G11
84	G12
85	H1	Sample 2	RGB(0,0,255)			Target 2	RGB(0,0,255)	UNKNOWN	SYBR	None
86	H2	Sample 2	RGB(0,0,255)			Target 3	RGB(0,139,69)	UNKNOWN	SYBR	None
87	H3	Sample 2	RGB(0,0,255)			Target 4	RGB(238,238,0)	UNKNOWN	SYBR	None
88	H4	Sample 2	RGB(0,0,255)			Target 5	RGB(139,137,112)	UNKNOWN	SYBR	None
89	H5	Sample 2	RGB(0,0,255)			Target 6	RGB(238,121,66)	UNKNOWN	SYBR	None
90	H6	Sample 2	RGB(0,0,255)			Target 7	RGB(142,56,142)	UNKNOWN	SYBR	None
91	H7	Sample 2	RGB(0,0,255)			Target 8	RGB(198,113,113)	UNKNOWN	SYBR	None
92	H8	Sample 2	RGB(0,0,255)			Target 9	RGB(0,245,255)	UNKNOWN	SYBR	None
93	H9	Sample 2	RGB(0,0,255)			Target 10	RGB(238,220,130)	UNKNOWN	SYBR	None
94	H10
95	H11
96	H12

## Sheet: Amplification Data
Block Type	96-Well Block (0.2mL)
Calibration Background is expired	Yes
Calibration Background performed on	03-18-2015
Calibration HRM MELTDOCTOR is expired	Yes
Calibration HRM MELTDOCTOR performed on	03-18-2015
Calibration Normalization FAM-ROX is expired	Yes
Calibration Normalization FAM-ROX performed on	03-18-2015
Calibration Normalization VIC-ROX is expired	Yes
Calibration Normalization VIC-ROX performed on	03-18-2015
Calibration Pure Dye CY5 is expired	No
Calibration Pure Dye CY5 performed on	05-27-2017
Calibration Pure Dye FAM is expired	Yes
Calibration Pure Dye FAM performed on	03-18-2015
Calibration Pure Dye MELTDOCTOR is expired	Yes
Calibration Pure Dye MELTDOCTOR performed on	03-18-2015
Calibration Pure Dye NED is expired	Yes
Calibration Pure Dye NED performed on	03-18-2015
Calibration Pure Dye ROX is expired	Yes
Calibration Pure Dye ROX performed on	03-18-2015
Calibration Pure Dye SYBR is expired	Yes
Calibration Pure Dye SYBR performed on	03-18-2015
Calibration Pure Dye TAMRA is expired	Yes
Calibration Pure Dye TAMRA performed on	03-18-2015
Calibration Pure Dye VIC is expired	Yes
Calibration Pure Dye VIC performed on	03-18-2015
Calibration ROI is expired	Yes
Calibration ROI performed on	03-18-2015
Calibration Uniformity is expired	Yes
Calibration Uniformity performed on	03-18-2015
Chemistry	SYBR_GREEN
Date Created	2018-03-06 20:28:32 PM CST
Date Modified	2018-07-13 03:27:10 AM CST
Experiment Barcode
Experiment Comment
Experiment File Name	G:\wgh\小麦SYP基因家族鉴定与分析\定量结果\7.13\2018-03-06 201421 ACT3.eds
Experiment Name	2018-03-06 201421
Experiment Run Start Time	2018-03-07 04:53:31 AM CST
Experiment Run Stop Time	2018-03-07 06:02:28 AM CST
Experiment Type	Comparative Cт (ΔΔCт)
Instrument Name	278870447
Instrument Serial Number	278870447
Instrument Type	QuantStudio(TM) 7 Flex System
Passive Reference	ROX
Quantification Cycle Method	Ct
Signal Smoothing On	true
Stage/ Cycle where Analysis is performed	Stage 2, Step 2
User Name
Well	Cycle	Target Name	Rn	Delta Rn
1	1	ACT	0.239352	-0.0284215
1	2	ACT	0.25067	-0.0182171
1	3	ACT	0.26606	-0.00394145
1	4	ACT	0.269294	-0.00182145
1	5	ACT	0.272027	-0.000202657
1	6	ACT	0.274262	0.000918851
1	7	ACT	0.276463	0.00200561
1	8	ACT	0.276674	0.0011028
1	9	ACT	0.278571	0.00188596
1	10	ACT	0.281187	0.00338771
1	11	ACT	0.279906	0.000992488
1	12	ACT	0.279813	-0.000214132
1	13	ACT	0.282345	0.00120301
1	14	ACT	0.283283	0.00102711
1	15	ACT	0.282252	-0.00111718
1	16	ACT	0.282135	-0.00234866
1	17	ACT	0.285093	-0.00050477
1	18	ACT	0.285921	-0.000790855
1	19	ACT	0.285399	-0.0024263
1	20	ACT	0.285358	-0.00358109
1	21	ACT	0.289998	-5.56113e-05
1	22	ACT	0.295648	0.00448062
1	23	ACT	0.302564	0.0102828
1	24	ACT	0.317232	0.0238364
1	25	ACT	0.342365	0.0478554
1	26	ACT	0.383813	0.0881898
1	27	ACT	0.446074	0.149337
1	28	ACT	0.527067	0.229216
1	29	ACT	0.608677	0.309712
1	30	ACT	0.677157	0.377078
1	31	ACT	0.731751	0.430558
1	32	ACT	0.777786	0.475479
1	33	ACT	0.809912	0.506491
1	34	ACT	0.834466	0.529931
1	35	ACT	0.854759	0.54911
1	36	ACT	0.868156	0.561393
1	37	ACT	0.87709	0.569212
1	38	ACT	0.886428	0.577437
1	39	ACT	0.896122	0.586017
1	40	ACT	0.904075	0.592856
2	1	ACT	0.31216	-0.0328486
2	2	ACT	0.325781	-0.0210354
2	3	ACT	0.342462	-0.00616221
2	4	ACT	0.348433	-0.00199875
2	5	ACT	0.350274	-0.00196481
2	6	ACT	0.35483	0.000783546
2	7	ACT	0.357482	0.00162769
2	8	ACT	0.360097	0.00243547
2	9	ACT	0.363784	0.00431494
2	10	ACT	0.364585	0.00330871
2	11	ACT	0.364793	0.00170924
2	12	ACT	0.367955	0.00306341
2	13	ACT	0.368231	0.00153174
2	14	ACT	0.368525	1.81309e-05
2	15	ACT	0.368409	-0.00190488
2	16	ACT	0.370139	-0.00198273
2	17	ACT	0.373181	-0.000748747
2	18	ACT	0.373731	-0.00200612
2	19	ACT	0.376313	-0.00123094
2	20	ACT	0.378338	-0.00101375
2	21	ACT	0.380126	-0.00103355
2	22	ACT	0.38422	0.00125361
2	23	ACT	0.393711	0.00893646
2	24	ACT	0.411895	0.0253132
2	25	ACT	0.443332	0.0549429
2	26	ACT	0.493237	0.10304
2	27	ACT	0.56874	0.176735
2	28	ACT	0.668396	0.274584
2	29	ACT	0.77584	0.380221
2	30	ACT	0.862839	0.465412
2	31	ACT	0.930376	0.531141
2	32	ACT	0.982195	0.581153
2	33	ACT	1.02285	0.620005
2	34	ACT	1.04865	0.643989
2	35	ACT	1.07176	0.665296
2	36	ACT	1.08806	0.679788
2	37	ACT	1.10042	0.690344
2	38	ACT	1.1132	0.701309
2	39	ACT	1.12163	0.707936
2	40	ACT	1.12628	0.710776
3	1	ACT	0.391778	-0.0341741
3	2	ACT	0.404504	-0.0218494
3	3	ACT	0.421226	-0.00552932
3	4	ACT	0.425808	-0.0013488
3	5	ACT	0.426968	-0.000589887
3	6	ACT	0.429093	0.00113349
3	7	ACT	0.429726	0.00136407
3	8	ACT	0.430878	0.00211506
3	9	ACT	0.43328	0.00411521
3	10	ACT	0.432953	0.00338636
3	11	ACT	0.431667	0.00169827
3	12	ACT	0.430658	0.000287869
3	13	ACT	0.430932	0.000160313
3	14	ACT	0.430258	-0.000915701
3	15	ACT	0.429688	-0.0018866
3	16	ACT	0.431093	-0.000883637
3	17	ACT	0.431773	-0.000605822
3	18	ACT	0.430932	-0.00184784
3	19	ACT	0.431122	-0.00206003
3	20	ACT	0.432284	-0.00129965
3	21	ACT	0.433038	-0.000947005
3	22	ACT	0.43804	0.00365367
3	23	ACT	0.442764	0.00797584
3	24	ACT	0.456301	0.0211111
3	25	ACT	0.479165	0.043573
3	26	ACT	0.519522	0.0835284
3	27	ACT	0.582963	0.146568
3	28	ACT	0.668239	0.231442
3	29	ACT	0.764153	0.326955
3	30	ACT	0.852052	0.414452
3	31	ACT	0.92192	0.483918
3	32	ACT	0.979455	0.541052
3	33	ACT	1.02596	0.587155
3	34	ACT	1.0611	0.62189
3	35	ACT	1.089	0.649391
3	36	ACT	1.10995	0.669942
3	37	ACT	1.12461	0.6842
3	38	ACT	1.13807	0.69726
3	39	ACT	1.14842	0.707206
3	40	ACT	1.15258	0.710968
4	1	ACT	0.343975	-0.0297185
4	2	ACT	0.354875	-0.0204373
4	3	ACT	0.369145	-0.00778501
4	4	ACT	0.375114	-0.00343409
4	5	ACT	0.379257	-0.000909575
4	6	ACT	0.383741	0.00195627
4	7	ACT	0.386352	0.00294876
4	8	ACT	0.38681	0.0017884
4	9	ACT	0.38887	0.00222988
4	10	ACT	0.389962	0.00170389
4	11	ACT	0.393946	0.00406962
4	12	ACT	0.394639	0.003145
4	13	ACT	0.394617	0.00150416
4	14	ACT	0.396154	0.00142315
4	15	ACT	0.396366	1.67961e-05
4	16	ACT	0.397773	-0.000194631
4	17	ACT	0.398217	-0.001369
4	18	ACT	0.399761	-0.0014431
4	19	ACT	0.400688	-0.00213393
4	20	ACT	0.402075	-0.00236532
4	21	ACT	0.404907	-0.00115127
4	22	ACT	0.409842	0.0021653
4	23	ACT	0.419001	0.0097059
4	24	ACT	0.431098	0.0201846
4	25	ACT	0.455538	0.043006
4	26	ACT	0.499747	0.0855975
4	27	ACT	0.571197	0.155429
4	28	ACT	0.667618	0.250232
4	29	ACT	0.781935	0.362931
4	30	ACT	0.891567	0.470945
4	31	ACT	0.987176	0.564935
4	32	ACT	1.06418	0.640317
4	33	ACT	1.12464	0.699167
4	34	ACT	1.17386	0.746764
4	35	ACT	1.20977	0.781054
4	36	ACT	1.23803	0.807702
4	37	ACT	1.25918	0.82723
4	38	ACT	1.27563	0.842063
4	39	ACT	1.28793	0.852748
4	40	ACT	1.30019	0.863382
5	1	ACT	0.33675	-0.0285372
5	2	ACT	0.348483	-0.018032
5	3	ACT	0.362544	-0.00519802
5	4	ACT	0.367308	-0.00166179
5	5	ACT	0.370545	0.000347076
5	6	ACT	0.373548	0.00212196
5	7	ACT	0.374057	0.00140367
5	8	ACT	0.375275	0.00139429
5	9	ACT	0.37678	0.00167143
5	10	ACT	0.377353	0.00101611
5	11	ACT	0.378292	0.000727899
5	12	ACT	0.379821	0.00102879
5	13	ACT	0.380501	0.000481267
5	14	ACT	0.381846	0.000597771
5	15	ACT	0.383124	0.000648173
5	16	ACT	0.383105	-0.000598034
5	17	ACT	0.384085	-0.000846102
5	18	ACT	0.385093	-0.00106595
5	19	ACT	0.385986	-0.00140014
5	20	ACT	0.387946	-0.000668402
5	21	ACT	0.392565	0.00272287
5	22	ACT	0.402817	0.0117468
5	23	ACT	0.417955	0.0256571
5	24	ACT	0.447293	0.0537676
5	25	ACT	0.497848	0.103095
5	26	ACT	0.579384	0.183403
5	27	ACT	0.693925	0.296717
5	28	ACT	0.826645	0.428208
5	29	ACT	0.947054	0.54739
5	30	ACT	1.04233	0.641443
5	31	ACT	1.11357	0.711448
5	32	ACT	1.16849	0.765145
5	33	ACT	1.21189	0.807318
5	34	ACT	1.24319	0.837388
5	35	ACT	1.26668	0.859652
5	36	ACT	1.28576	0.877497
5	37	ACT	1.30113	0.891647
5	38	ACT	1.31306	0.902342
5	39	ACT	1.32249	0.910544
5	40	ACT	1.33153	0.918359
6	1	ACT	0.332208	-0.0328987
6	2	ACT	0.345209	-0.0214884
6	3	ACT	0.360457	-0.00783011
6	4	ACT	0.366912	-0.00296577
6	5	ACT	0.371322	-0.000146048
6	6	ACT	0.372705	-0.000353318
6	7	ACT	0.375434	0.000785792
6	8	ACT	0.379603	0.00336403
6	9	ACT	0.381696	0.00386769
6	10	ACT	0.384158	0.00473864
6	11	ACT	0.385316	0.00430666
6	12	ACT	0.385191	0.00259142
6	13	ACT	0.385254	0.00106444
6	14	ACT	0.385544	-0.000235976
6	15	ACT	0.38561	-0.00175982
6	16	ACT	0.387752	-0.00120889
6	17	ACT	0.390661	0.000110342
6	18	ACT	0.390663	-0.00147785
6	19	ACT	0.391234	-0.0024972
6	20	ACT	0.393384	-0.00193721
6	21	ACT	0.396495	-0.000416811
6	22	ACT	0.401939	0.00343657
6	23	ACT	0.412643	0.0125505
6	24	ACT	0.430554	0.028872
6	25	ACT	0.459816	0.0565436
6	26	ACT	0.51273	0.107867
6	27	ACT	0.595777	0.189324
6	28	ACT	0.711759	0.303716
6	29	ACT	0.845402	0.435768
6	30	ACT	0.97131	0.560086
6	31	ACT	1.07655	0.663732
6	32	ACT	1.15965	0.745248
6	33	ACT	1.22404	0.808044
6	34	ACT	1.27429	0.856707
6	35	ACT	1.3102	0.891029
6	36	ACT	1.33578	0.915014
6	37	ACT	1.35748	0.935121
6	38	ACT	1.37566	0.95171
6	39	ACT	1.38948	0.963946
6	40	ACT	1.39685	0.969719
7	1	ACT	0.461186	-0.0402745
7	2	ACT	0.476818	-0.0265718
7	3	ACT	0.494556	-0.0107622
7	4	ACT	0.5033	-0.00394804
7	5	ACT	0.507736	-0.00144114
7	6	ACT	0.513578	0.00247219
7	7	ACT	0.516568	0.0035326
7	8	ACT	0.519429	0.00446414
7	9	ACT	0.522379	0.00548486
7	10	ACT	0.523097	0.0042738
7	11	ACT	0.524547	0.00379462
7	12	ACT	0.524534	0.00185269
7	13	ACT	0.523969	-0.000641958
7	14	ACT	0.526315	-0.000224799
7	15	ACT	0.529242	0.00077267
7	16	ACT	0.529381	-0.00101787
7	17	ACT	0.530671	-0.00165649
7	18	ACT	0.532385	-0.00187233
7	19	ACT	0.533844	-0.00234215
7	20	ACT	0.535457	-0.00265866
7	21	ACT	0.538583	-0.00146229
7	22	ACT	0.543354	0.00138036
7	23	ACT	0.550767	0.00686379
7	24	ACT	0.569709	0.0238763
7	25	ACT	0.598827	0.0510651
7	26	ACT	0.643974	0.094283
7	27	ACT	0.720244	0.168624
7	28	ACT	0.829087	0.275538
7	29	ACT	0.957769	0.40229
7	30	ACT	1.07954	0.522135
7	31	ACT	1.18381	0.624473
7	32	ACT	1.26228	0.701012
7	33	ACT	1.32274	0.759547
7	34	ACT	1.37228	0.807158
7	35	ACT	1.4076	0.840547
7	36	ACT	1.4329	0.863919
7	37	ACT	1.45376	0.882845
7	38	ACT	1.47018	0.897337
7	39	ACT	1.4822	0.907433
7	40	ACT	1.49272	0.916016
8	1	ACT	0.420161	-0.0382864
8	2	ACT	0.434721	-0.0256508
8	3	ACT	0.452776	-0.00951984
8	4	ACT	0.460808	-0.00341151
8	5	ACT	0.466701	0.000557285
8	6	ACT	0.469366	0.00129795
8	7	ACT	0.472319	0.00232695
8	8	ACT	0.476681	0.00476474
8	9	ACT	0.477593	0.00375243
8	10	ACT	0.479797	0.00403178
8	11	ACT	0.479418	0.00172844
8	12	ACT	0.480426	0.000812361
8	13	ACT	0.482803	0.0012654
8	14	ACT	0.485091	0.00162957
8	15	ACT	0.485155	-0.000230819
8	16	ACT	0.485681	-0.00162954
8	17	ACT	0.487517	-0.0017175
8	18	ACT	0.488607	-0.00255115
8	19	ACT	0.491467	-0.00161614
8	20	ACT	0.493239	-0.00176827
8	21	ACT	0.497209	0.000277858
8	22	ACT	0.50375	0.00489437
8	23	ACT	0.512673	0.0118938
8	24	ACT	0.530441	0.0277369
8	25	ACT	0.564376	0.0597479
8	26	ACT	0.622062	0.11551
8	27	ACT	0.710482	0.202005
8	28	ACT	0.830082	0.319682
8	29	ACT	0.964152	0.451827
8	30	ACT	1.08451	0.570256
8	31	ACT	1.17637	0.660198
8	32	ACT	1.2443	0.726204
8	33	ACT	1.29886	0.778839
8	34	ACT	1.34054	0.818593
8	35	ACT	1.37148	0.847613
8	36	ACT	1.39149	0.865699
8	37	ACT	1.4113	0.883578
8	38	ACT	1.42733	0.897687
8	39	ACT	1.4411	0.909528
8	40	ACT	1.45147	0.917978
9	1	ACT	0.435033	-0.0403509
9	2	ACT	0.449649	-0.0275948
9	3	ACT	0.467644	-0.0114595
9	4	ACT	0.475997	-0.00496689
9	5	ACT	0.484244	0.00142093
9	6	ACT	0.489093	0.00440916
9	7	ACT	0.490843	0.00429981
9	8	ACT	0.492236	0.00383273
9	9	ACT	0.49298	0.0027165
9	10	ACT	0.494188	0.00206492
9	11	ACT	0.495434	0.00145104
9	12	ACT	0.497533	0.00169022
9	13	ACT	0.500707	0.00300401
9	14	ACT	0.500835	0.00127225
9	15	ACT	0.501782	0.000359686
9	16	ACT	0.503133	-0.00014935
9	17	ACT	0.50278	-0.00236224
9	18	ACT	0.504507	-0.00249571
9	19	ACT	0.505116	-0.00374671
9	20	ACT	0.508906	-0.0018166
9	21	ACT	0.511733	-0.000849411
9	22	ACT	0.515767	0.00132513
9	23	ACT	0.52409	0.00778787
9	24	ACT	0.536572	0.0184101
9	25	ACT	0.561816	0.0417946
9	26	ACT	0.605345	0.0834637
9	27	ACT	0.672491	0.14875
9	28	ACT	0.769681	0.244079
9	29	ACT	0.890857	0.363395
9	30	ACT	1.01331	0.483987
9	31	ACT	1.11414	0.582958
9	32	ACT	1.1905	0.657457
9	33	ACT	1.24665	0.711745
9	34	ACT	1.29628	0.759518
9	35	ACT	1.33363	0.795011
9	36	ACT	1.36174	0.821257
9	37	ACT	1.38088	0.838543
9	38	ACT	1.39573	0.851529
9	39	ACT	1.41396	0.867897
9	40	ACT	1.42701	0.879089
10	1	ACT	0.114258	-0.00587194
10	2	ACT	0.116469	-0.00358718
10	3	ACT	0.119957	-2.52629e-05
10	4	ACT	0.121601	0.00169183
10	5	ACT	0.12127	0.00143479
10	6	ACT	0.119	-0.000761204
10	7	ACT	0.118658	-0.0010297
10	8	ACT	0.120076	0.000462589
10	9	ACT	0.119535	-4.81653e-06
10	10	ACT	0.119332	-0.000134361
10	11	ACT	0.120216	0.000824342
10	12	ACT	0.120197	0.000878201
10	13	ACT	0.120145	0.000900433
10	14	ACT	0.118901	-0.000269533
10	15	ACT	0.117254	-0.00184295
10	16	ACT	0.116548	-0.002475
10	17	ACT	0.11693	-0.00201942
10	18	ACT	0.118639	-0.00023656
10	19	ACT	0.116542	-0.00225919
10	20	ACT	0.116359	-0.00236901
10	21	ACT	0.118936	0.000282154
10	22	ACT	0.120222	0.00164174
10	23	ACT	0.123817	0.00531092
10	24	ACT	0.130014	0.0115818
10	25	ACT	0.143701	0.0253424
10	26	ACT	0.1676	0.0493149
10	27	ACT	0.213164	0.0949531
10	28	ACT	0.288397	0.17026
10	29	ACT	0.396571	0.278508
10	30	ACT	0.52834	0.410351
10	31	ACT	0.655111	0.537195
10	32	ACT	0.753054	0.635212
10	33	ACT	0.814317	0.696549
10	34	ACT	0.860452	0.742758
10	35	ACT	0.895937	0.778317
10	36	ACT	0.923506	0.805959
10	37	ACT	0.939974	0.822501
10	38	ACT	0.954635	0.837236
10	39	ACT	0.966742	0.849417
10	40	ACT	0.977043	0.859792
11	1	ACT	0.0915927	-0.00524344
11	2	ACT	0.0945769	-0.00283523
11	3	ACT	0.0968	-0.00118813
11	4	ACT	0.100483	0.00191875
11	5	ACT	0.100602	0.00146148
11	6	ACT	0.100385	0.000668619
11	7	ACT	0.101554	0.00126157
11	8	ACT	0.102672	0.00180391
11	9	ACT	0.10464	0.00319578
11	10	ACT	0.10186	-0.000160457
11	11	ACT	0.100797	-0.00179963
11	12	ACT	0.101092	-0.00208023
11	13	ACT	0.101216	-0.00253278
11	14	ACT	0.101689	-0.00263559
11	15	ACT	0.101939	-0.00296154
11	16	ACT	0.105197	-0.000279734
11	17	ACT	0.104411	-0.00164145
11	18	ACT	0.103838	-0.00279054
11	19	ACT	0.105752	-0.00145237
11	20	ACT	0.108668	0.000887498
11	21	ACT	0.109733	0.00137627
11	22	ACT	0.11204	0.00310708
11	23	ACT	0.11335	0.0038415
11	24	ACT	0.121639	0.0115539
11	25	ACT	0.139489	0.0288279
11	26	ACT	0.171196	0.0599588
11	27	ACT	0.221616	0.109803
11	28	ACT	0.306881	0.194492
11	29	ACT	0.434049	0.321084
11	30	ACT	0.577492	0.463951
11	31	ACT	0.717614	0.603497
11	32	ACT	0.817354	0.702661
11	33	ACT	0.884669	0.769399
11	34	ACT	0.934467	0.818622
11	35	ACT	0.970951	0.85453
11	36	ACT	0.997069	0.880072
11	37	ACT	1.01757	0.899993
11	38	ACT	1.0338	0.915652
11	39	ACT	1.04991	0.931189
11	40	ACT	1.06238	0.943082
12	1	ACT	0.0400781	-0.00470102
12	2	ACT	0.0420156	-0.00319274
12	3	ACT	0.0430269	-0.00261078
12	4	ACT	0.0454914	-0.000575501
12	5	ACT	0.0503328	0.00383663
12	6	ACT	0.0501002	0.00317477
12	7	ACT	0.0491126	0.00175793
12	8	ACT	0.0475918	-0.000192231
12	9	ACT	0.0478788	-0.000334431
12	10	ACT	0.0511498	0.00250722
12	11	ACT	0.0497889	0.000717096
12	12	ACT	0.0467532	-0.00274784
12	13	ACT	0.0469767	-0.00295364
12	14	ACT	0.0509323	0.000572642
12	15	ACT	0.0492302	-0.0015587
12	16	ACT	0.0482781	-0.00294001
12	17	ACT	0.0486685	-0.00297897
12	18	ACT	0.0496503	-0.00242637
12	19	ACT	0.0514187	-0.00108726
12	20	ACT	0.0518976	-0.00103768
12	21	ACT	0.0533847	2.02249e-05
12	22	ACT	0.0572388	0.00344505
12	23	ACT	0.0596349	0.00541186
12	24	ACT	0.0659589	0.0113066
12	25	ACT	0.0791607	0.0240791
12	26	ACT	0.102332	0.046821
12	27	ACT	0.144879	0.0889393
12	28	ACT	0.220217	0.163848
12	29	ACT	0.319349	0.26255
12	30	ACT	0.434202	0.376974
12	31	ACT	0.53297	0.475313
12	32	ACT	0.607632	0.549545
12	33	ACT	0.661252	0.602736
12	34	ACT	0.706804	0.647859
12	35	ACT	0.73695	0.677575
12	36	ACT	0.757632	0.697828
12	37	ACT	0.77907	0.718837
12	38	ACT	0.79811	0.737448
12	39	ACT	0.808811	0.74772
12	40	ACT	0.819141	0.75762
13	1	ACT	0.363799	-0.0334595
13	2	ACT	0.376111	-0.0226842
13	3	ACT	0.393117	-0.00721462
13	4	ACT	0.400653	-0.00121572
13	5	ACT	0.402961	-0.000443967
13	6	ACT	0.406979	0.00203719
13	7	ACT	0.409734	0.00325511
13	8	ACT	0.411155	0.00314024
13	9	ACT	0.413625	0.0040732
13	10	ACT	0.412909	0.00182102
13	11	ACT	0.412647	2.14323e-05
13	12	ACT	0.41528	0.00111854
13	13	ACT	0.41577	7.14824e-05
13	14	ACT	0.415951	-0.00128376
13	15	ACT	0.417848	-0.000924231
13	16	ACT	0.418514	-0.00179468
13	17	ACT	0.421927	8.16093e-05
13	18	ACT	0.422564	-0.000817655
13	19	ACT	0.421983	-0.00293503
13	20	ACT	0.422951	-0.00350405
13	21	ACT	0.42843	0.000438337
13	22	ACT	0.433604	0.00407555
13	23	ACT	0.441011	0.00994607
13	24	ACT	0.452907	0.020305
13	25	ACT	0.478864	0.0447256
13	26	ACT	0.522273	0.0865982
13	27	ACT	0.589186	0.151974
13	28	ACT	0.677778	0.23903
13	29	ACT	0.774159	0.333874
13	30	ACT	0.86253	0.420708
13	31	ACT	0.934195	0.490837
13	32	ACT	0.989235	0.54434
13	33	ACT	1.0312	0.58477
13	34	ACT	1.06091	0.612945
13	35	ACT	1.08546	0.63595
13	36	ACT	1.10205	0.651003
13	37	ACT	1.11522	0.662637
13	38	ACT	1.12656	0.672448
13	39	ACT	1.13688	0.681228
13	40	ACT	1.1408	0.683612
14	1	ACT	0.394819	-0.0369406
14	2	ACT	0.408784	-0.0246461
14	3	ACT	0.42673	-0.00837117
14	4	ACT	0.434618	-0.00215471
14	5	ACT	0.437996	-0.000447066
14	6	ACT	0.441695	0.00158032
14	7	ACT	0.443699	0.0019131
14	8	ACT	0.446868	0.0034117
14	9	ACT	0.448741	0.00361391
14	10	ACT	0.449415	0.0026161
14	11	ACT	0.45069	0.00222032
14	12	ACT	0.451284	0.00114332
14	13	ACT	0.4522	0.000388485
14	14	ACT	0.453345	-0.000138005
14	15	ACT	0.455272	0.000118621
14	16	ACT	0.456586	-0.000239217
14	17	ACT	0.458513	1.7021e-05
14	18	ACT	0.459694	-0.000472514
14	19	ACT	0.460339	-0.00149879
14	20	ACT	0.461185	-0.00232366
14	21	ACT	0.463802	-0.00137777
14	22	ACT	0.470537	0.00368592
14	23	ACT	0.479291	0.0107685
14	24	ACT	0.494406	0.024213
14	25	ACT	0.522962	0.0510981
14	26	ACT	0.571513	0.0979772
14	27	ACT	0.644268	0.169062
14	28	ACT	0.742802	0.265924
14	29	ACT	0.852021	0.373472
14	30	ACT	0.946352	0.466133
14	31	ACT	1.01747	0.535581
14	32	ACT	1.06996	0.586398
14	33	ACT	1.1148	0.629569
14	34	ACT	1.14734	0.660441
14	35	ACT	1.17058	0.682003
14	36	ACT	1.18984	0.699596
14	37	ACT	1.20443	0.712509
14	38	ACT	1.22009	0.726507
14	39	ACT	1.22956	0.734304
14	40	ACT	1.23562	0.738693
15	1	ACT	0.40223	-0.0378954
15	2	ACT	0.41705	-0.0243749
15	3	ACT	0.435214	-0.00751024
15	4	ACT	0.442619	-0.00140392
15	5	ACT	0.446598	0.00127504
15	6	ACT	0.447823	0.00120047
15	7	ACT	0.448502	0.000580759
15	8	ACT	0.450286	0.00106522
15	9	ACT	0.451859	0.00133866
15	10	ACT	0.454431	0.00261074
15	11	ACT	0.456128	0.00300878
15	12	ACT	0.45639	0.00197106
15	13	ACT	0.456383	0.000664731
15	14	ACT	0.457738	0.000720668
15	15	ACT	0.459398	0.00108151
15	16	ACT	0.459327	-0.000288919
15	17	ACT	0.460652	-0.00026344
15	18	ACT	0.461488	-0.000727523
15	19	ACT	0.461852	-0.00166225
15	20	ACT	0.462023	-0.0027908
15	21	ACT	0.465243	-0.00087055
15	22	ACT	0.469918	0.00250531
15	23	ACT	0.479256	0.0105437
15	24	ACT	0.495347	0.0253351
15	25	ACT	0.520939	0.049628
15	26	ACT	0.565752	0.0931416
15	27	ACT	0.637215	0.163305
15	28	ACT	0.731587	0.256378
15	29	ACT	0.837427	0.360919
15	30	ACT	0.934941	0.457133
15	31	ACT	1.01009	0.530986
15	32	ACT	1.06633	0.58592
15	33	ACT	1.11164	0.629937
15	34	ACT	1.14714	0.664133
15	35	ACT	1.17305	0.688747
15	36	ACT	1.19101	0.705408
15	37	ACT	1.20813	0.721229
15	38	ACT	1.22073	0.732524
15	39	ACT	1.2306	0.741098
15	40	ACT	1.23922	0.748421
16	1	ACT	0.406964	-0.0370508
16	2	ACT	0.420124	-0.0256571
16	3	ACT	0.43805	-0.00949782
16	4	ACT	0.445826	-0.00348918
16	5	ACT	0.451212	0.000130996
16	6	ACT	0.455439	0.00259075
16	7	ACT	0.45714	0.0025248
16	8	ACT	0.459715	0.00333294
16	9	ACT	0.461086	0.00293695
16	10	ACT	0.463249	0.00333409
16	11	ACT	0.46464	0.00295765
16	12	ACT	0.464854	0.00140506
16	13	ACT	0.465149	-6.70896e-05
16	14	ACT	0.467106	0.000123937
16	15	ACT	0.469376	0.000626577
16	16	ACT	0.470772	0.00025586
16	17	ACT	0.471026	-0.00125697
16	18	ACT	0.473638	-0.000411933
16	19	ACT	0.475746	-7.0643e-05
16	20	ACT	0.475122	-0.00246083
16	21	ACT	0.476385	-0.00296515
16	22	ACT	0.483791	0.00267449
16	23	ACT	0.492677	0.00979333
16	24	ACT	0.508098	0.0234476
16	25	ACT	0.535553	0.0491361
16	26	ACT	0.584858	0.0966743
16	27	ACT	0.663328	0.173377
16	28	ACT	0.774044	0.282327
16	29	ACT	0.901618	0.408134
16	30	ACT	1.02178	0.526528
16	31	ACT	1.11721	0.62019
16	32	ACT	1.18648	0.687694
16	33	ACT	1.23933	0.738775
16	34	ACT	1.28089	0.778575
16	35	ACT	1.31256	0.808476
16	36	ACT	1.33738	0.831529
16	37	ACT	1.35773	0.850116
16	38	ACT	1.37131	0.861921
16	39	ACT	1.3822	0.871048
16	40	ACT	1.38979	0.876869
17	1	ACT	0.430196	-0.0393726
17	2	ACT	0.445204	-0.0260893
17	3	ACT	0.46336	-0.009657
17	4	ACT	0.472417	-0.0023236
17	5	ACT	0.477418	0.000952444
17	6	ACT	0.480716	0.00252729
17	7	ACT	0.482804	0.00289043
17	8	ACT	0.483562	0.0019245
17	9	ACT	0.486131	0.00276972
17	10	ACT	0.488056	0.00297118
17	11	ACT	0.489564	0.00275452
17	12	ACT	0.490147	0.0016136
17	13	ACT	0.49176	0.00150291
17	14	ACT	0.492027	4.62876e-05
17	15	ACT	0.493801	9.63238e-05
17	16	ACT	0.494419	-0.00100985
17	17	ACT	0.495832	-0.00132132
17	18	ACT	0.497231	-0.00164581
17	19	ACT	0.497603	-0.00299857
17	20	ACT	0.499601	-0.00272412
17	21	ACT	0.503455	-0.00059385
17	22	ACT	0.507998	0.00222491
17	23	ACT	0.515791	0.00829391
17	24	ACT	0.532871	0.0236502
17	25	ACT	0.560565	0.04962
17	26	ACT	0.61044	0.0977711
17	27	ACT	0.691061	0.176667
17	28	ACT	0.803403	0.287285
17	29	ACT	0.936107	0.418266
17	30	ACT	1.06451	0.544942
17	31	ACT	1.1669	0.645613
17	32	ACT	1.24184	0.718831
17	33	ACT	1.29975	0.77501
17	34	ACT	1.34616	0.819697
17	35	ACT	1.38087	0.852689
17	36	ACT	1.40855	0.878645
17	37	ACT	1.42735	0.895714
17	38	ACT	1.44385	0.910489
17	39	ACT	1.45404	0.918961
17	40	ACT	1.45872	0.921917
18	1	ACT	0.4493	-0.0358163
18	2	ACT	0.464601	-0.0226071
18	3	ACT	0.481665	-0.00763461
18	4	ACT	0.488737	-0.00265405
18	5	ACT	0.49272	-0.000762453
18	6	ACT	0.496113	0.000539688
18	7	ACT	0.498956	0.00129177
18	8	ACT	0.503415	0.00365869
18	9	ACT	0.505028	0.00318052
18	10	ACT	0.505329	0.00139041
18	11	ACT	0.508684	0.00265377
18	12	ACT	0.511007	0.0028855
18	13	ACT	0.512536	0.00232312
18	14	ACT	0.513486	0.00118216
18	15	ACT	0.514528	0.000133403
18	16	ACT	0.516668	0.000181968
18	17	ACT	0.518312	-0.000265973
18	18	ACT	0.518872	-0.00179729
18	19	ACT	0.520352	-0.00240777
18	20	ACT	0.522583	-0.00226902
18	21	ACT	0.525313	-0.00162984
18	22	ACT	0.530357	0.00132309
18	23	ACT	0.540417	0.0092912
18	24	ACT	0.554874	0.0216575
18	25	ACT	0.581563	0.0462545
18	26	ACT	0.629145	0.0917455
18	27	ACT	0.70792	0.168429
18	28	ACT	0.821244	0.279663
18	29	ACT	0.959758	0.416085
18	30	ACT	1.09518	0.549411
18	31	ACT	1.2065	0.65864
18	32	ACT	1.28841	0.738461
18	33	ACT	1.35136	0.799318
18	34	ACT	1.40103	0.846898
18	35	ACT	1.43864	0.882418
18	36	ACT	1.46763	0.909314
18	37	ACT	1.48872	0.928318
18	38	ACT	1.50584	0.943341
18	39	ACT	1.51859	0.954005
18	40	ACT	1.52656	0.959883
19	1	ACT	0.509499	-0.0496243
19	2	ACT	0.527616	-0.0338057
19	3	ACT	0.551812	-0.0119079
19	4	ACT	0.561168	-0.00485016
19	5	ACT	0.564998	-0.00331832
19	6	ACT	0.57158	0.000965046
19	7	ACT	0.576945	0.00403206
19	8	ACT	0.578781	0.00357012
19	9	ACT	0.583253	0.00574366
19	10	ACT	0.584103	0.00429563
19	11	ACT	0.585959	0.00385294
19	12	ACT	0.588984	0.00457982
19	13	ACT	0.590198	0.00349572
19	14	ACT	0.592335	0.00333384
19	15	ACT	0.593775	0.00247583
19	16	ACT	0.593403	-0.000194643
19	17	ACT	0.593141	-0.00275466
19	18	ACT	0.595318	-0.0028756
19	19	ACT	0.597594	-0.0028982
19	20	ACT	0.599516	-0.00327472
19	21	ACT	0.60098	-0.00410913
19	22	ACT	0.607226	-0.000161277
19	23	ACT	0.615354	0.00566877
19	24	ACT	0.62861	0.0166267
19	25	ACT	0.654852	0.0405703
19	26	ACT	0.697845	0.0812647
19	27	ACT	0.769913	0.151035
19	28	ACT	0.872504	0.251327
19	29	ACT	0.996662	0.373187
19	30	ACT	1.11691	0.491139
19	31	ACT	1.21402	0.585949
19	32	ACT	1.2893	0.658933
19	33	ACT	1.34919	0.71652
19	34	ACT	1.3966	0.761634
19	35	ACT	1.43212	0.794858
19	36	ACT	1.45831	0.818751
19	37	ACT	1.47811	0.836246
19	38	ACT	1.49357	0.849415
19	39	ACT	1.50416	0.857706
19	40	ACT	1.51222	0.863463
20	1	ACT	0.517188	-0.049099
20	2	ACT	0.535429	-0.0330324
20	3	ACT	0.557598	-0.0130365
20	4	ACT	0.566918	-0.00588973
20	5	ACT	0.576169	0.00118816
20	6	ACT	0.579892	0.0027376
20	7	ACT	0.581093	0.00176511
20	8	ACT	0.583235	0.00173342
20	9	ACT	0.587256	0.00358166
20	10	ACT	0.59019	0.0043423
20	11	ACT	0.593217	0.00519573
20	12	ACT	0.594446	0.0042512
20	13	ACT	0.595332	0.00296399
20	14	ACT	0.597839	0.0032969
20	15	ACT	0.598264	0.00154896
20	16	ACT	0.598237	-0.00065145
20	17	ACT	0.601108	4.62409e-05
20	18	ACT	0.602251	-0.000984841
20	19	ACT	0.603164	-0.00224528
20	20	ACT	0.605042	-0.00254055
20	21	ACT	0.605924	-0.00383144
20	22	ACT	0.608458	-0.00347153
20	23	ACT	0.615083	0.000980893
20	24	ACT	0.626256	0.00997966
20	25	ACT	0.646359	0.0279102
20	26	ACT	0.681102	0.0604797
20	27	ACT	0.738918	0.116122
20	28	ACT	0.829394	0.204425
20	29	ACT	0.945691	0.318548
20	30	ACT	1.07091	0.441598
20	31	ACT	1.18126	0.549775
20	32	ACT	1.26875	0.635091
20	33	ACT	1.33512	0.69928
20	34	ACT	1.38739	0.749382
20	35	ACT	1.43038	0.790197
20	36	ACT	1.46118	0.818821
20	37	ACT	1.48336	0.838826
20	38	ACT	1.50033	0.853627
20	39	ACT	1.51595	0.867072
20	40	ACT	1.52586	0.874811
21	1	ACT	0.505363	-0.0447312
21	2	ACT	0.521823	-0.0305501
21	3	ACT	0.54279	-0.011861
21	4	ACT	0.550431	-0.00649776
21	5	ACT	0.558345	-0.000861832
21	6	ACT	0.564803	0.00331765
21	7	ACT	0.566127	0.00236393
21	8	ACT	0.568962	0.00292088
21	9	ACT	0.573044	0.00472435
21	10	ACT	0.575839	0.00524155
21	11	ACT	0.577494	0.00461833
21	12	ACT	0.579243	0.00408839
21	13	ACT	0.579358	0.00192576
21	14	ACT	0.581711	0.00200082
21	15	ACT	0.582708	0.000719264
21	16	ACT	0.583946	-0.000320948
21	17	ACT	0.586426	-0.000118641
21	18	ACT	0.587297	-0.00152548
21	19	ACT	0.588555	-0.00254626
21	20	ACT	0.589381	-0.00399858
21	21	ACT	0.593076	-0.00258117
21	22	ACT	0.596326	-0.00160925
21	23	ACT	0.601698	0.00148388
21	24	ACT	0.618155	0.0156629
21	25	ACT	0.64301	0.0382399
21	26	ACT	0.683041	0.0759929
21	27	ACT	0.74763	0.138304
21	28	ACT	0.845536	0.233932
21	29	ACT	0.966844	0.352961
21	30	ACT	1.08995	0.473794
21	31	ACT	1.19688	0.578438
21	32	ACT	1.27451	0.653791
21	33	ACT	1.3367	0.713706
21	34	ACT	1.38515	0.759875
21	35	ACT	1.42214	0.794587
21	36	ACT	1.4501	0.820272
21	37	ACT	1.4729	0.84079
21	38	ACT	1.49087	0.856487
21	39	ACT	1.50226	0.865592
21	40	ACT	1.51081	0.87187
22	1	ACT	0.200849	-0.022382
22	2	ACT	0.20963	-0.0145286
22	3	ACT	0.218008	-0.00707907
22	4	ACT	0.222561	-0.00345358
22	5	ACT	0.227102	0.000159639
22	6	ACT	0.229837	0.00196681
22	7	ACT	0.230094	0.00129538
22	8	ACT	0.231094	0.00136818
22	9	ACT	0.233224	0.00256959
22	10	ACT	0.233804	0.00222223
22	11	ACT	0.235998	0.00348858
22	12	ACT	0.235498	0.00206068
22	13	ACT	0.235379	0.00101399
22	14	ACT	0.236907	0.0016136
22	15	ACT	0.236471	0.000249763
22	16	ACT	0.23605	-0.00109886
22	17	ACT	0.237614	-0.000463132
22	18	ACT	0.238794	-0.000210986
22	19	ACT	0.239058	-0.000874964
22	20	ACT	0.239854	-0.00100645
22	21	ACT	0.239658	-0.00213054
22	22	ACT	0.240505	-0.00221159
22	23	ACT	0.24227	-0.00137429
22	24	ACT	0.246467	0.00189503
22	25	ACT	0.252462	0.00696235
22	26	ACT	0.261319	0.0148914
22	27	ACT	0.279759	0.0324031
22	28	ACT	0.313256	0.0649728
22	29	ACT	0.371547	0.122335
22	30	ACT	0.467793	0.217654
22	31	ACT	0.60898	0.357913
22	32	ACT	0.781217	0.529222
22	33	ACT	0.951295	0.698373
22	34	ACT	1.09639	0.842537
22	35	ACT	1.20265	0.947867
22	36	ACT	1.27514	1.01944
22	37	ACT	1.33218	1.07555
22	38	ACT	1.36926	1.1117
22	39	ACT	1.39869	1.1402
22	40	ACT	1.421	1.16158
23	1	ACT	0.162161	-0.0175906
23	2	ACT	0.167719	-0.0137395
23	3	ACT	0.175793	-0.00737346
23	4	ACT	0.180385	-0.00448854
23	5	ACT	0.184391	-0.00219004
23	6	ACT	0.187365	-0.00092324
23	7	ACT	0.18972	-0.000276103
23	8	ACT	0.192403	0.000699128
23	9	ACT	0.19507	0.00165877
23	10	ACT	0.196877	0.00175878
23	11	ACT	0.200019	0.00319363
23	12	ACT	0.206067	0.00753421
23	13	ACT	0.205626	0.00538532
23	14	ACT	0.204617	0.00266898
23	15	ACT	0.205818	0.00216276
23	16	ACT	0.209418	0.00405488
23	17	ACT	0.20988	0.00280946
23	18	ACT	0.209618	0.000840351
23	19	ACT	0.208837	-0.00164891
23	20	ACT	0.208149	-0.00404405
23	21	ACT	0.209355	-0.00454509
23	22	ACT	0.212193	-0.00341498
23	23	ACT	0.214579	-0.00273645
23	24	ACT	0.217897	-0.0011254
23	25	ACT	0.224663	0.00393245
23	26	ACT	0.238384	0.015946
23	27	ACT	0.263106	0.0389613
23	28	ACT	0.305905	0.0800523
23	29	ACT	0.3819	0.15434
23	30	ACT	0.497331	0.268064
23	31	ACT	0.645233	0.414258
23	32	ACT	0.805492	0.57281
23	33	ACT	0.94385	0.70946
23	34	ACT	1.04501	0.808917
23	35	ACT	1.11745	0.87965
23	36	ACT	1.17541	0.935893
23	37	ACT	1.21847	0.977247
23	38	ACT	1.24951	1.00658
23	39	ACT	1.2716	1.02697
23	40	ACT	1.28296	1.03662
24	1	ACT	0.139205	-0.0158402
24	2	ACT	0.144773	-0.0113704
24	3	ACT	0.153743	-0.00349785
24	4	ACT	0.156427	-0.00191207
24	5	ACT	0.159922	0.000484889
24	6	ACT	0.160614	7.85519e-05
24	7	ACT	0.161277	-0.000355561
24	8	ACT	0.16278	4.92769e-05
24	9	ACT	0.166449	0.00261994
24	10	ACT	0.167006	0.00207901
24	11	ACT	0.167871	0.00184625
24	12	ACT	0.170222	0.00309959
24	13	ACT	0.171585	0.00336411
24	14	ACT	0.172235	0.00291622
24	15	ACT	0.170195	-0.000221084
24	16	ACT	0.16907	-0.00244396
24	17	ACT	0.169808	-0.00280437
24	18	ACT	0.17114	-0.00257029
24	19	ACT	0.173636	-0.0011722
24	20	ACT	0.173389	-0.00251701
24	21	ACT	0.173512	-0.00349153
24	22	ACT	0.177438	-0.000664135
24	23	ACT	0.178486	-0.000713395
24	24	ACT	0.181719	0.00142139
24	25	ACT	0.1858	0.00440424
24	26	ACT	0.194095	0.011602
24	27	ACT	0.206588	0.0229967
24	28	ACT	0.233928	0.0492384
24	29	ACT	0.280417	0.0946299
24	30	ACT	0.356467	0.169582
24	31	ACT	0.467462	0.279479
24	32	ACT	0.596268	0.407188
24	33	ACT	0.722655	0.532476
24	34	ACT	0.820874	0.629597
24	35	ACT	0.89382	0.701446
24	36	ACT	0.947266	0.753794
24	37	ACT	0.987551	0.792981
24	38	ACT	1.01928	0.823616
24	39	ACT	1.04571	0.848942
24	40	ACT	1.05898	0.86112
25	1	ACT	0.26435	-0.0298926
25	2	ACT	0.275691	-0.0201252
25	3	ACT	0.290412	-0.00697757
25	4	ACT	0.297043	-0.00192
25	5	ACT	0.299921	-0.00061609
25	6	ACT	0.303579	0.00146855
25	7	ACT	0.306682	0.00299752
25	8	ACT	0.307642	0.00238392
25	9	ACT	0.309986	0.00315502
25	10	ACT	0.310531	0.00212666
25	11	ACT	0.310583	0.000605219
25	12	ACT	0.312133	0.000581731
25	13	ACT	0.313679	0.000554101
25	14	ACT	0.315241	0.000542385
25	15	ACT	0.316569	0.000297139
25	16	ACT	0.317772	-7.35758e-05
25	17	ACT	0.320175	0.000755849
25	18	ACT	0.319958	-0.00103483
25	19	ACT	0.319815	-0.00275132
25	20	ACT	0.321468	-0.00267205
25	21	ACT	0.32547	-0.000243555
25	22	ACT	0.328108	0.000820891
25	23	ACT	0.332941	0.0040801
25	24	ACT	0.345493	0.0150586
25	25	ACT	0.369966	0.0379586
25	26	ACT	0.408075	0.0744933
25	27	ACT	0.473315	0.13816
25	28	ACT	0.569307	0.232578
25	29	ACT	0.687023	0.348722
25	30	ACT	0.804625	0.46475
25	31	ACT	0.906791	0.565342
25	32	ACT	0.983528	0.640506
25	33	ACT	1.0383	0.693707
25	34	ACT	1.07636	0.730187
25	35	ACT	1.10734	0.759593
25	36	ACT	1.12843	0.779116
25	37	ACT	1.14517	0.794282
25	38	ACT	1.16041	0.807948
25	39	ACT	1.17012	0.816083
25	40	ACT	1.17733	0.821719
26	1	ACT	0.302028	-0.0344067
26	2	ACT	0.31433	-0.0244967
26	3	ACT	0.331235	-0.00998333
26	4	ACT	0.339153	-0.0044574
26	5	ACT	0.34524	-0.000762624
26	6	ACT	0.349347	0.000952237
26	7	ACT	0.35363	0.00284311
26	8	ACT	0.356806	0.00362704
26	9	ACT	0.358983	0.00341145
26	10	ACT	0.361897	0.00393288
26	11	ACT	0.364452	0.00409647
26	12	ACT	0.365611	0.00286314
26	13	ACT	0.366727	0.00158689
26	14	ACT	0.368644	0.00111191
26	15	ACT	0.37146	0.00153612
26	16	ACT	0.372591	0.000274116
26	17	ACT	0.373339	-0.00136918
26	18	ACT	0.374934	-0.00216629
26	19	ACT	0.378594	-0.000898915
26	20	ACT	0.379398	-0.00248696
26	21	ACT	0.380868	-0.00340906
26	22	ACT	0.385968	-0.000701605
26	23	ACT	0.393407	0.00434578
26	24	ACT	0.407468	0.0160144
26	25	ACT	0.43405	0.0402045
26	26	ACT	0.478869	0.0826314
26	27	ACT	0.55036	0.15173
26	28	ACT	0.65147	0.250448
26	29	ACT	0.773496	0.370081
26	30	ACT	0.889454	0.483647
26	31	ACT	0.985182	0.576983
26	32	ACT	1.05861	0.648021
26	33	ACT	1.11448	0.701493
26	34	ACT	1.15614	0.740766
26	35	ACT	1.18585	0.768083
26	36	ACT	1.21143	0.791267
26	37	ACT	1.22933	0.806783
26	38	ACT	1.24053	0.815584
26	39	ACT	1.25245	0.825118
26	40	ACT	1.26133	0.831601
27	1	ACT	0.309601	-0.0359002
27	2	ACT	0.322944	-0.0241426
27	3	ACT	0.339859	-0.00881264
27	4	ACT	0.347525	-0.00273266
27	5	ACT	0.351547	-0.00029625
27	6	ACT	0.355779	0.00235041
27	7	ACT	0.357214	0.00219894
27	8	ACT	0.35873	0.00212921
27	9	ACT	0.360258	0.00207197
27	10	ACT	0.362794	0.00302196
27	11	ACT	0.364415	0.00305806
27	12	ACT	0.364724	0.00178121
27	13	ACT	0.366184	0.00165537
27	14	ACT	0.36754	0.00142593
27	15	ACT	0.368205	0.000505373
27	16	ACT	0.369208	-7.76412e-05
27	17	ACT	0.370289	-0.000582513
27	18	ACT	0.371042	-0.00141441
27	19	ACT	0.37135	-0.00269208
27	20	ACT	0.373555	-0.00207284
27	21	ACT	0.375243	-0.00197055
27	22	ACT	0.379253	0.000453162
27	23	ACT	0.386481	0.00609585
27	24	ACT	0.398884	0.0169129
27	25	ACT	0.421892	0.0383353
27	26	ACT	0.46331	0.0781683
27	27	ACT	0.533427	0.146699
27	28	ACT	0.636502	0.248189
27	29	ACT	0.764929	0.37503
27	30	ACT	0.899453	0.507968
27	31	ACT	1.01449	0.621416
27	32	ACT	1.10151	0.706855
27	33	ACT	1.16485	0.768608
27	34	ACT	1.21321	0.815387
27	35	ACT	1.25026	0.850845
27	36	ACT	1.27791	0.876913
27	37	ACT	1.30102	0.898437
27	38	ACT	1.31836	0.914191
27	39	ACT	1.32898	0.923222
27	40	ACT	1.33796	0.930619
28	1	ACT	0.523898	-0.0552848
28	2	ACT	0.544731	-0.0372891
28	3	ACT	0.570853	-0.0140047
28	4	ACT	0.583226	-0.00446851
28	5	ACT	0.59066	0.000127546
28	6	ACT	0.595609	0.00223905
28	7	ACT	0.599293	0.00308562
28	8	ACT	0.602877	0.00383169
28	9	ACT	0.606199	0.00431611
28	10	ACT	0.609749	0.00502904
28	11	ACT	0.612017	0.00445911
28	12	ACT	0.614401	0.00400564
28	13	ACT	0.615064	0.00183091
28	14	ACT	0.617331	0.00126104
28	15	ACT	0.620506	0.00159829
28	16	ACT	0.621746	4.73386e-07
28	17	ACT	0.622597	-0.00198632
28	18	ACT	0.625367	-0.00205295
28	19	ACT	0.627947	-0.00231116
28	20	ACT	0.629961	-0.00313459
28	21	ACT	0.632558	-0.00337497
28	22	ACT	0.638319	-0.000451354
28	23	ACT	0.647646	0.00603835
28	24	ACT	0.665497	0.0210516
28	25	ACT	0.694463	0.0471798
28	26	ACT	0.745091	0.0949706
28	27	ACT	0.823991	0.171033
28	28	ACT	0.928075	0.27228
28	29	ACT	1.04154	0.382911
28	30	ACT	1.14317	0.481703
28	31	ACT	1.22372	0.559415
28	32	ACT	1.28156	0.614415
28	33	ACT	1.33073	0.660749
28	34	ACT	1.36684	0.694018
28	35	ACT	1.39539	0.719728
28	36	ACT	1.4163	0.737799
28	37	ACT	1.42952	0.748183
28	38	ACT	1.44162	0.757452
28	39	ACT	1.45687	0.769865
28	40	ACT	1.46521	0.775367
29	1	ACT	0.537076	-0.054603
29	2	ACT	0.557815	-0.0365047
29	3	ACT	0.582089	-0.0148703
29	4	ACT	0.595095	-0.00450391
29	5	ACT	0.602075	-0.000163913
29	6	ACT	0.606954	0.00207573
29	7	ACT	0.611412	0.00389314
29	8	ACT	0.614715	0.00455707
29	9	ACT	0.61641	0.0036124
29	10	ACT	0.619961	0.00452292
29	11	ACT	0.62283	0.00475264
29	12	ACT	0.624149	0.0034312
29	13	ACT	0.626998	0.00364053
29	14	ACT	0.629431	0.00343359
29	15	ACT	0.629862	0.00122446
29	16	ACT	0.630301	-0.000975609
29	17	ACT	0.632253	-0.00166404
29	18	ACT	0.633434	-0.00312251
29	19	ACT	0.635868	-0.00332832
29	20	ACT	0.63869	-0.00314665
29	21	ACT	0.641771	-0.00270522
29	22	ACT	0.646453	-0.00066322
29	23	ACT	0.653092	0.00333655
29	24	ACT	0.669007	0.0166113
29	25	ACT	0.695029	0.0399936
29	26	ACT	0.737211	0.0795357
29	27	ACT	0.807611	0.147296
29	28	ACT	0.906629	0.243674
29	29	ACT	1.02075	0.355157
29	30	ACT	1.12838	0.46015
29	31	ACT	1.21881	0.547939
29	32	ACT	1.2906	0.617088
29	33	ACT	1.34615	0.669994
29	34	ACT	1.38971	0.710914
29	35	ACT	1.42187	0.74044
29	36	ACT	1.44901	0.764937
29	37	ACT	1.47106	0.784346
29	38	ACT	1.48583	0.796478
29	39	ACT	1.49665	0.804658
29	40	ACT	1.50752	0.812887
30	1	ACT	0.55266	-0.0577567
30	2	ACT	0.572816	-0.0401848
30	3	ACT	0.599013	-0.0165727
30	4	ACT	0.609996	-0.00817342
30	5	ACT	0.619137	-0.00161767
30	6	ACT	0.625802	0.00246276
30	7	ACT	0.630234	0.00431011
30	8	ACT	0.633767	0.00525921
30	9	ACT	0.636793	0.00570054
30	10	ACT	0.640225	0.00654778
30	11	ACT	0.642353	0.00609164
30	12	ACT	0.64282	0.00397456
30	13	ACT	0.6459	0.00446989
30	14	ACT	0.646821	0.00280574
30	15	ACT	0.649154	0.00255429
30	16	ACT	0.651415	0.00223095
30	17	ACT	0.651058	-0.000710463
30	18	ACT	0.650723	-0.00363
30	19	ACT	0.653461	-0.00347662
30	20	ACT	0.655433	-0.00408934
30	21	ACT	0.657232	-0.0048745
30	22	ACT	0.661428	-0.00326271
30	23	ACT	0.668222	0.000946824
30	24	ACT	0.678766	0.00890609
30	25	ACT	0.699076	0.0266314
30	26	ACT	0.734479	0.0594505
30	27	ACT	0.792641	0.115027
30	28	ACT	0.879051	0.198853
30	29	ACT	0.980976	0.298193
30	30	ACT	1.08406	0.398688
30	31	ACT	1.17233	0.484382
30	32	ACT	1.24318	0.552647
30	33	ACT	1.30301	0.60989
30	34	ACT	1.34918	0.653477
30	35	ACT	1.38742	0.689127
30	36	ACT	1.41658	0.71571
30	37	ACT	1.43806	0.734602
30	38	ACT	1.45632	0.750279
30	39	ACT	1.47478	0.766149
30	40	ACT	1.48547	0.774254
31	1	ACT	0.446865	-0.0410901
31	2	ACT	0.463143	-0.026221
31	3	ACT	0.481078	-0.00969544
31	4	ACT	0.488847	-0.00333509
31	5	ACT	0.492926	-0.000665912
31	6	ACT	0.495884	0.000883833
31	7	ACT	0.499565	0.00315494
31	8	ACT	0.501018	0.00319869
31	9	ACT	0.503416	0.00418806
31	10	ACT	0.503907	0.00326955
31	11	ACT	0.505185	0.00313883
31	12	ACT	0.50577	0.00231473
31	13	ACT	0.506737	0.00187276
31	14	ACT	0.508029	0.00175527
31	15	ACT	0.507866	0.000183196
31	16	ACT	0.508028	-0.00106422
31	17	ACT	0.508206	-0.00229458
31	18	ACT	0.51059	-0.00131987
31	19	ACT	0.511603	-0.00171565
31	20	ACT	0.512667	-0.00206112
31	21	ACT	0.514329	-0.00180799
31	22	ACT	0.52147	0.00392401
31	23	ACT	0.530991	0.0120354
31	24	ACT	0.548287	0.0279227
31	25	ACT	0.580441	0.0586667
31	26	ACT	0.635062	0.111879
31	27	ACT	0.721655	0.197063
31	28	ACT	0.838275	0.312274
31	29	ACT	0.965295	0.437884
31	30	ACT	1.08024	0.551419
31	31	ACT	1.16754	0.63731
31	32	ACT	1.23407	0.702435
31	33	ACT	1.28688	0.75383
31	34	ACT	1.32615	0.791692
31	35	ACT	1.35778	0.821914
31	36	ACT	1.38121	0.843936
31	37	ACT	1.39674	0.858057
31	38	ACT	1.40796	0.867863
31	39	ACT	1.41923	0.87773
31	40	ACT	1.42855	0.885643
32	1	ACT	0.475842	-0.0438878
32	2	ACT	0.491703	-0.030111
32	3	ACT	0.511557	-0.012342
32	4	ACT	0.524227	-0.00175733
32	5	ACT	0.528633	0.000563646
32	6	ACT	0.532336	0.00218194
32	7	ACT	0.533847	0.00160857
32	8	ACT	0.536573	0.00224941
32	9	ACT	0.540081	0.00367274
32	10	ACT	0.542141	0.0036475
32	11	ACT	0.544781	0.00420328
32	12	ACT	0.545443	0.00277953
32	13	ACT	0.546736	0.00198789
32	14	ACT	0.548547	0.00171392
32	15	ACT	0.549019	0.000100929
32	16	ACT	0.550681	-0.000321519
32	17	ACT	0.551717	-0.00137029
32	18	ACT	0.552985	-0.00218768
32	19	ACT	0.554523	-0.00273417
32	20	ACT	0.557233	-0.00210906
32	21	ACT	0.55954	-0.00188731
32	22	ACT	0.566728	0.00321595
32	23	ACT	0.578349	0.0127518
32	24	ACT	0.598469	0.030787
32	25	ACT	0.634144	0.0643774
32	26	ACT	0.695584	0.123733
32	27	ACT	0.793983	0.220046
32	28	ACT	0.924226	0.348204
32	29	ACT	1.0663	0.488192
32	30	ACT	1.19593	0.615734
32	31	ACT	1.2959	0.713621
32	32	ACT	1.37126	0.786899
32	33	ACT	1.43335	0.846905
32	34	ACT	1.48076	0.89223
32	35	ACT	1.51681	0.926191
32	36	ACT	1.54341	0.950709
32	37	ACT	1.55953	0.964743
32	38	ACT	1.57638	0.979515
32	39	ACT	1.58994	0.990988
32	40	ACT	1.60008	0.999044
33	1	ACT	0.446445	-0.0385653
33	2	ACT	0.461231	-0.0247386
33	3	ACT	0.478864	-0.00806541
33	4	ACT	0.48674	-0.00114805
33	5	ACT	0.491004	0.00215623
33	6	ACT	0.492538	0.00273041
33	7	ACT	0.493521	0.00275357
33	8	ACT	0.493236	0.0015095
33	9	ACT	0.494041	0.0013554
33	10	ACT	0.495739	0.00209376
33	11	ACT	0.49676	0.00215521
33	12	ACT	0.49668	0.00111547
33	13	ACT	0.496394	-0.000130438
33	14	ACT	0.496327	-0.00115647
33	15	ACT	0.497782	-0.000661478
33	16	ACT	0.498605	-0.000797074
33	17	ACT	0.498265	-0.00209687
33	18	ACT	0.499014	-0.00230715
33	19	ACT	0.500469	-0.00181201
33	20	ACT	0.502026	-0.00121483
33	21	ACT	0.505138	0.000938276
33	22	ACT	0.507742	0.00258194
33	23	ACT	0.514689	0.00856959
33	24	ACT	0.528408	0.0213298
33	25	ACT	0.557268	0.0492296
33	26	ACT	0.603043	0.0940456
33	27	ACT	0.677689	0.167732
33	28	ACT	0.780465	0.269548
33	29	ACT	0.89668	0.384804
33	30	ACT	1.00818	0.495349
33	31	ACT	1.10276	0.588961
33	32	ACT	1.17765	0.662896
33	33	ACT	1.23691	0.7212
33	34	ACT	1.28528	0.768605
33	35	ACT	1.32103	0.803398
33	36	ACT	1.34801	0.829417
33	37	ACT	1.37038	0.85083
33	38	ACT	1.38802	0.867508
33	39	ACT	1.40489	0.883421
33	40	ACT	1.41493	0.892498
34	1	ACT	0.195342	-0.0157622
34	2	ACT	0.201651	-0.0104244
34	3	ACT	0.208435	-0.00461277
34	4	ACT	0.213317	-0.000702095
34	5	ACT	0.215443	0.000452134
34	6	ACT	0.216211	0.000248823
34	7	ACT	0.217405	0.000470493
34	8	ACT	0.220296	0.00239037
34	9	ACT	0.221463	0.00258551
34	10	ACT	0.222099	0.0022498
34	11	ACT	0.222267	0.00144599
34	12	ACT	0.221693	-9.96524e-05
34	13	ACT	0.221895	-0.000869848
34	14	ACT	0.225008	0.00127184
34	15	ACT	0.225332	0.000623786
34	16	ACT	0.224331	-0.00134908
34	17	ACT	0.224378	-0.00227355
34	18	ACT	0.227088	-0.000535181
34	19	ACT	0.227875	-0.000719895
34	20	ACT	0.227468	-0.00209864
34	21	ACT	0.227984	-0.00255439
34	22	ACT	0.23196	0.000449952
34	23	ACT	0.236108	0.00362642
34	24	ACT	0.245055	0.0116008
34	25	ACT	0.257521	0.0230954
34	26	ACT	0.286382	0.0509848
34	27	ACT	0.335099	0.09873
34	28	ACT	0.418851	0.18151
34	29	ACT	0.550019	0.311706
34	30	ACT	0.721689	0.482405
34	31	ACT	0.910922	0.670666
34	32	ACT	1.07501	0.833787
34	33	ACT	1.19394	0.951739
34	34	ACT	1.27769	1.03452
34	35	ACT	1.33917	1.09502
34	36	ACT	1.38462	1.1395
34	37	ACT	1.41678	1.17069
34	38	ACT	1.44072	1.19366
34	39	ACT	1.46186	1.21383
34	40	ACT	1.47596	1.22696
35	1	ACT	0.193832	-0.0164627
35	2	ACT	0.198186	-0.012984
35	3	ACT	0.206698	-0.00534736
35	4	ACT	0.211576	-0.00134487
35	5	ACT	0.21399	0.000193662
35	6	ACT	0.215383	0.000711311
35	7	ACT	0.216119	0.000572222
35	8	ACT	0.217595	0.00117278
35	9	ACT	0.217948	0.000650255
35	10	ACT	0.219925	0.00175184
35	11	ACT	0.221635	0.00258639
35	12	ACT	0.221478	0.00155384
35	13	ACT	0.221741	0.000941535
35	14	ACT	0.223539	0.00186409
35	15	ACT	0.223177	0.000627191
35	16	ACT	0.223869	0.000442966
35	17	ACT	0.224385	8.38011e-05
35	18	ACT	0.224625	-0.000551914
35	19	ACT	0.224207	-0.00184499
35	20	ACT	0.224159	-0.00276832
35	21	ACT	0.225531	-0.00227122
35	22	ACT	0.22702	-0.00165847
35	23	ACT	0.232189	0.00263526
35	24	ACT	0.238933	0.0085039
35	25	ACT	0.250211	0.0189065
35	26	ACT	0.270945	0.0387652
35	27	ACT	0.3122	0.0791447
35	28	ACT	0.378569	0.144638
35	29	ACT	0.486688	0.251883
35	30	ACT	0.640703	0.405022
35	31	ACT	0.821699	0.585142
35	32	ACT	0.992464	0.755032
35	33	ACT	1.11967	0.881362
35	34	ACT	1.21065	0.97147
35	35	ACT	1.27524	1.03518
35	36	ACT	1.32462	1.08369
35	37	ACT	1.36003	1.11823
35	38	ACT	1.38554	1.14286
35	39	ACT	1.40668	1.16312
35	40	ACT	1.42071	1.17627
36	1	ACT	0.115727	-0.00983899
36	2	ACT	0.119636	-0.00643266
36	3	ACT	0.124885	-0.00168746
36	4	ACT	0.129691	0.00261612
36	5	ACT	0.128639	0.00106041
36	6	ACT	0.128144	6.25443e-05
36	7	ACT	0.129333	0.000748894
36	8	ACT	0.12948	0.000392728
36	9	ACT	0.130148	0.000557224
36	10	ACT	0.131222	0.00112788
36	11	ACT	0.129297	-0.00129932
36	12	ACT	0.128965	-0.00213507
36	13	ACT	0.131406	-0.000196721
36	14	ACT	0.132019	-8.68231e-05
36	15	ACT	0.131392	-0.0012169
36	16	ACT	0.132112	-0.00100057
36	17	ACT	0.132113	-0.0015027
36	18	ACT	0.132671	-0.00144777
36	19	ACT	0.133205	-0.00141606
36	20	ACT	0.135646	0.000520993
36	21	ACT	0.136155	0.000526941
36	22	ACT	0.137554	0.00142314
36	23	ACT	0.139586	0.0029525
36	24	ACT	0.146416	0.00927943
36	25	ACT	0.157682	0.0200423
36	26	ACT	0.177365	0.0392221
36	27	ACT	0.207877	0.0692306
36	28	ACT	0.263439	0.12429
36	29	ACT	0.352811	0.213159
36	30	ACT	0.475226	0.335071
36	31	ACT	0.615721	0.475062
36	32	ACT	0.74164	0.600479
36	33	ACT	0.837413	0.695748
36	34	ACT	0.906595	0.764427
36	35	ACT	0.957934	0.815263
36	36	ACT	0.995678	0.852504
36	37	ACT	1.0255	0.881824
36	38	ACT	1.04525	0.901072
36	39	ACT	1.06009	0.91541
36	40	ACT	1.07117	0.925981
37	1	ACT	0.351648	-0.0365977
37	2	ACT	0.366499	-0.0234525
37	3	ACT	0.383388	-0.00826807
37	4	ACT	0.390593	-0.00276898
37	5	ACT	0.394788	-0.000278737
37	6	ACT	0.397996	0.00122368
37	7	ACT	0.40009	0.00161313
37	8	ACT	0.403336	0.00315295
37	9	ACT	0.404326	0.00243831
37	10	ACT	0.406351	0.00275832
37	11	ACT	0.408419	0.00312035
37	12	ACT	0.410064	0.00306091
37	13	ACT	0.410135	0.00142616
37	14	ACT	0.411295	0.000881153
37	15	ACT	0.411325	-0.000794431
37	16	ACT	0.412819	-0.00100487
37	17	ACT	0.415869	0.000339441
37	18	ACT	0.416724	-0.000510888
37	19	ACT	0.416694	-0.00224545
37	20	ACT	0.417602	-0.003043
37	21	ACT	0.42125	-0.00109996
37	22	ACT	0.426347	0.00229118
37	23	ACT	0.436392	0.0106309
37	24	ACT	0.452898	0.0254317
37	25	ACT	0.48752	0.0583486
37	26	ACT	0.542233	0.111357
37	27	ACT	0.629202	0.19662
37	28	ACT	0.747812	0.313525
37	29	ACT	0.876618	0.440626
37	30	ACT	0.989839	0.552141
37	31	ACT	1.07455	0.63515
37	32	ACT	1.14049	0.699383
37	33	ACT	1.18942	0.746602
37	34	ACT	1.22385	0.779333
37	35	ACT	1.25031	0.804085
37	36	ACT	1.26743	0.819498
37	37	ACT	1.27913	0.829499
37	38	ACT	1.29072	0.839381
37	39	ACT	1.30105	0.84801
37	40	ACT	1.30826	0.853512
38	1	ACT	0.35817	-0.0382824
38	2	ACT	0.372437	-0.0255061
38	3	ACT	0.391291	-0.00814356
38	4	ACT	0.397454	-0.00347146
38	5	ACT	0.403084	0.000667122
38	6	ACT	0.406221	0.00231283
38	7	ACT	0.40685	0.00145025
38	8	ACT	0.408341	0.0014506
38	9	ACT	0.410718	0.00233626
38	10	ACT	0.412711	0.00283783
38	11	ACT	0.41503	0.00366597
38	12	ACT	0.415505	0.00264973
38	13	ACT	0.415692	0.00134563
38	14	ACT	0.41614	0.000302754
38	15	ACT	0.418	0.000671223
38	16	ACT	0.418366	-0.000453852
38	17	ACT	0.419817	-0.000494063
38	18	ACT	0.420221	-0.00158099
38	19	ACT	0.421221	-0.00207312
38	20	ACT	0.422321	-0.00246426
38	21	ACT	0.425267	-0.0010089
38	22	ACT	0.430927	0.00315934
38	23	ACT	0.438585	0.00932621
38	24	ACT	0.453024	0.0222744
38	25	ACT	0.478123	0.0458822
38	26	ACT	0.521705	0.0879726
38	27	ACT	0.593359	0.158136
38	28	ACT	0.696438	0.259723
38	29	ACT	0.818573	0.380367
38	30	ACT	0.936374	0.496677
38	31	ACT	1.03207	0.590886
38	32	ACT	1.10447	0.661787
38	33	ACT	1.15547	0.711301
38	34	ACT	1.19332	0.747663
38	35	ACT	1.22244	0.775288
38	36	ACT	1.24712	0.798481
38	37	ACT	1.26582	0.815686
38	38	ACT	1.28	0.828377
38	39	ACT	1.29081	0.837695
38	40	ACT	1.2968	0.842189
39	1	ACT	0.337392	-0.0378885
39	2	ACT	0.352578	-0.0239624
39	3	ACT	0.369105	-0.00869556
39	4	ACT	0.37724	-0.00182075
39	5	ACT	0.380753	0.000432767
39	6	ACT	0.38308	0.0015003
39	7	ACT	0.385711	0.00287146
39	8	ACT	0.387524	0.00342383
39	9	ACT	0.388676	0.00331604
39	10	ACT	0.388615	0.00199549
39	11	ACT	0.389405	0.00152584
39	12	ACT	0.390866	0.00172634
39	13	ACT	0.391278	0.000878652
39	14	ACT	0.391812	0.000153038
39	15	ACT	0.392444	-0.000474289
39	16	ACT	0.393841	-0.000337394
39	17	ACT	0.39378	-0.00165879
39	18	ACT	0.394189	-0.00250975
39	19	ACT	0.39536	-0.0025981
39	20	ACT	0.397824	-0.00139363
39	21	ACT	0.400124	-0.000353484
39	22	ACT	0.403756	0.00201799
39	23	ACT	0.412268	0.00927061
39	24	ACT	0.428466	0.0242086
39	25	ACT	0.455502	0.0499848
39	26	ACT	0.505939	0.0991618
39	27	ACT	0.583728	0.175691
39	28	ACT	0.692721	0.283425
39	29	ACT	0.813529	0.402972
39	30	ACT	0.926805	0.514989
39	31	ACT	1.01628	0.6032
39	32	ACT	1.08289	0.668555
39	33	ACT	1.13489	0.719291
39	34	ACT	1.17729	0.760433
39	35	ACT	1.2114	0.793289
39	36	ACT	1.23442	0.81504
39	37	ACT	1.25046	0.829824
39	38	ACT	1.26797	0.846075
39	39	ACT	1.28164	0.858488
39	40	ACT	1.29037	0.86596
40	1	ACT	0.417714	-0.0416364
40	2	ACT	0.432389	-0.0292184
40	3	ACT	0.452935	-0.0109282
40	4	ACT	0.46306	-0.00305992
40	5	ACT	0.468697	0.00032031
40	6	ACT	0.473839	0.00320618
40	7	ACT	0.475418	0.00252903
40	8	ACT	0.478828	0.00368269
40	9	ACT	0.479712	0.00230996
40	10	ACT	0.481948	0.00228989
40	11	ACT	0.484292	0.0023769
40	12	ACT	0.487011	0.00284022
40	13	ACT	0.48938	0.00295251
40	14	ACT	0.489749	0.00106517
40	15	ACT	0.490565	-0.000374974
40	16	ACT	0.492767	-0.000429673
40	17	ACT	0.493491	-0.001962
40	18	ACT	0.496649	-0.00106052
40	19	ACT	0.498433	-0.00153296
40	20	ACT	0.499627	-0.00259519
40	21	ACT	0.502849	-0.00162945
40	22	ACT	0.507979	0.00124422
40	23	ACT	0.519784	0.0107927
40	24	ACT	0.533667	0.0224194
40	25	ACT	0.561805	0.0483009
40	26	ACT	0.612008	0.096248
40	27	ACT	0.692583	0.174566
40	28	ACT	0.806031	0.285758
40	29	ACT	0.938794	0.416265
40	30	ACT	1.06838	0.543598
40	31	ACT	1.1695	0.642462
40	32	ACT	1.24653	0.717235
40	33	ACT	1.30485	0.773298
40	34	ACT	1.34712	0.813311
40	35	ACT	1.3836	0.847532
40	36	ACT	1.40653	0.868208
40	37	ACT	1.42396	0.883376
40	38	ACT	1.44047	0.897638
40	39	ACT	1.45297	0.907872
40	40	ACT	1.46303	0.915681
41	1	ACT	0.419238	-0.0391553
41	2	ACT	0.433536	-0.0270429
41	3	ACT	0.451863	-0.0109025
41	4	ACT	0.461745	-0.00320589
41	5	ACT	0.467451	0.000314117
41	6	ACT	0.469727	0.000404685
41	7	ACT	0.474368	0.00285935
41	8	ACT	0.477782	0.00408741
41	9	ACT	0.478951	0.00307079
41	10	ACT	0.479981	0.00191512
41	11	ACT	0.484327	0.00407534
41	12	ACT	0.485144	0.0027064
41	13	ACT	0.486258	0.00163402
41	14	ACT	0.488272	0.00146286
41	15	ACT	0.489801	0.000805658
41	16	ACT	0.492508	0.00132663
41	17	ACT	0.492576	-0.000791423
41	18	ACT	0.494704	-0.000848794
41	19	ACT	0.495783	-0.00195595
41	20	ACT	0.496324	-0.00360021
41	21	ACT	0.500654	-0.0014568
41	22	ACT	0.502396	-0.00190076
41	23	ACT	0.508784	0.00230139
41	24	ACT	0.523162	0.0144937
41	25	ACT	0.545195	0.0343407
41	26	ACT	0.585628	0.0725878
41	27	ACT	0.650924	0.135698
41	28	ACT	0.747632	0.23022
41	29	ACT	0.873269	0.353672
41	30	ACT	1.00681	0.485024
41	31	ACT	1.1241	0.600133
41	32	ACT	1.21322	0.687067
41	33	ACT	1.28666	0.758321
41	34	ACT	1.34189	0.81136
41	35	ACT	1.38092	0.848207
41	36	ACT	1.41058	0.875686
41	37	ACT	1.43336	0.896279
41	38	ACT	1.45031	0.911045
41	39	ACT	1.46514	0.923688
41	40	ACT	1.47801	0.934367
42	1	ACT	0.432061	-0.0453199
42	2	ACT	0.448575	-0.0310313
42	3	ACT	0.468588	-0.0132448
42	4	ACT	0.480023	-0.0040361
42	5	ACT	0.485621	-0.000664173
42	6	ACT	0.48981	0.00129935
42	7	ACT	0.494044	0.00330729
42	8	ACT	0.496624	0.0036606
42	9	ACT	0.50053	0.00534052
42	10	ACT	0.501329	0.00391404
42	11	ACT	0.503699	0.00405784
42	12	ACT	0.507242	0.0053743
42	13	ACT	0.507507	0.00341351
42	14	ACT	0.506956	0.000636266
42	15	ACT	0.50795	-0.000596089
42	16	ACT	0.509538	-0.00123436
42	17	ACT	0.512497	-0.000500718
42	18	ACT	0.513735	-0.00148929
42	19	ACT	0.514798	-0.0026525
42	20	ACT	0.516927	-0.00274963
42	21	ACT	0.518758	-0.00314448
42	22	ACT	0.523437	-0.000691534
42	23	ACT	0.532129	0.00577411
42	24	ACT	0.543305	0.014724
42	25	ACT	0.563809	0.0330025
42	26	ACT	0.604321	0.0712882
42	27	ACT	0.669869	0.13461
42	28	ACT	0.762491	0.225006
42	29	ACT	0.875585	0.335874
42	30	ACT	0.988234	0.446297
42	31	ACT	1.08666	0.5425
42	32	ACT	1.16419	0.617797
42	33	ACT	1.22491	0.676296
42	34	ACT	1.27279	0.72195
42	35	ACT	1.31038	0.757314
42	36	ACT	1.33588	0.78059
42	37	ACT	1.36061	0.803091
42	38	ACT	1.37932	0.819573
42	39	ACT	1.39255	0.830582
42	40	ACT	1.39911	0.834913
43	1	ACT	0.376859	-0.0342515
43	2	ACT	0.389884	-0.0229824
43	3	ACT	0.406793	-0.00782874
43	4	ACT	0.413294	-0.00308332
43	5	ACT	0.417638	-0.000495616
43	6	ACT	0.420723	0.000833534
43	7	ACT	0.422973	0.00132747
43	8	ACT	0.425714	0.00231318
43	9	ACT	0.428675	0.00351782
43	10	ACT	0.429663	0.00274987
43	11	ACT	0.432093	0.00342435
43	12	ACT	0.43188	0.0014548
43	13	ACT	0.432085	-9.5576e-05
43	14	ACT	0.435424	0.00148764
43	15	ACT	0.437964	0.00227174
43	16	ACT	0.438352	0.000904014
43	17	ACT	0.438482	-0.000722451
43	18	ACT	0.440469	-0.000491248
43	19	ACT	0.441365	-0.0013515
43	20	ACT	0.442346	-0.00212561
43	21	ACT	0.444249	-0.00197863
43	22	ACT	0.445459	-0.0025253
43	23	ACT	0.450153	0.000413564
43	24	ACT	0.458977	0.00748097
43	25	ACT	0.474709	0.0214573
43	26	ACT	0.505353	0.0503452
43	27	ACT	0.553848	0.097085
43	28	ACT	0.633788	0.175269
43	29	ACT	0.749011	0.288736
43	30	ACT	0.894038	0.432007
43	31	ACT	1.03812	0.574333
43	32	ACT	1.15694	0.691393
43	33	ACT	1.24655	0.779254
43	34	ACT	1.31375	0.844699
43	35	ACT	1.36175	0.890942
43	36	ACT	1.39615	0.923582
43	37	ACT	1.42411	0.949789
43	38	ACT	1.44505	0.968977
43	39	ACT	1.46118	0.983347
43	40	ACT	1.47096	0.991371
44	1	ACT	0.372742	-0.0359362
44	2	ACT	0.386368	-0.0244209
44	3	ACT	0.404807	-0.00809324
44	4	ACT	0.412448	-0.00256421
44	5	ACT	0.415999	-0.00112408
44	6	ACT	0.420844	0.00161013
44	7	ACT	0.423653	0.00230738
44	8	ACT	0.425926	0.00246878
44	9	ACT	0.426651	0.00108296
44	10	ACT	0.430013	0.00233325
44	11	ACT	0.433922	0.00413158
44	12	ACT	0.43454	0.0026385
44	13	ACT	0.434865	0.000852234
44	14	ACT	0.437267	0.00114253
44	15	ACT	0.439386	0.00115045
44	16	ACT	0.439963	-0.000383959
44	17	ACT	0.44167	-0.000787788
44	18	ACT	0.444793	0.000223814
44	19	ACT	0.445671	-0.00100926
44	20	ACT	0.445966	-0.00282611
44	21	ACT	0.449755	-0.00114792
44	22	ACT	0.451512	-0.00150225
44	23	ACT	0.454623	-0.000502805
44	24	ACT	0.461987	0.00474985
44	25	ACT	0.474177	0.0148291
44	26	ACT	0.494435	0.0329753
44	27	ACT	0.534851	0.0712806
44	28	ACT	0.601143	0.135461
44	29	ACT	0.704268	0.236475
44	30	ACT	0.840504	0.370599
44	31	ACT	0.989732	0.517716
44	32	ACT	1.12798	0.653852
44	33	ACT	1.23555	0.759316
44	34	ACT	1.3141	0.835746
44	35	ACT	1.37428	0.893819
44	36	ACT	1.41955	0.936978
44	37	ACT	1.45171	0.967024
44	38	ACT	1.47977	0.992976
44	39	ACT	1.49818	1.00928
44	40	ACT	1.51313	1.02211
45	1	ACT	0.375864	-0.0296414
45	2	ACT	0.387985	-0.0181817
45	3	ACT	0.400833	-0.00599486
45	4	ACT	0.406169	-0.00132078
45	5	ACT	0.409434	0.00128339
45	6	ACT	0.411087	0.00227531
45	7	ACT	0.411176	0.00170302
45	8	ACT	0.410875	0.000740446
45	9	ACT	0.411228	0.000432836
45	10	ACT	0.41226	0.000803824
45	11	ACT	0.414365	0.00224746
45	12	ACT	0.415128	0.00234882
45	13	ACT	0.41435	0.000909886
45	14	ACT	0.413854	-0.000247121
45	15	ACT	0.414133	-0.000630072
45	16	ACT	0.414418	-0.00100599
45	17	ACT	0.415265	-0.000820164
45	18	ACT	0.416571	-0.00017562
45	19	ACT	0.416213	-0.00119485
45	20	ACT	0.416113	-0.00195581
45	21	ACT	0.417751	-0.000978737
45	22	ACT	0.418542	-0.000849118
45	23	ACT	0.422481	0.00242813
45	24	ACT	0.429169	0.00845524
45	25	ACT	0.441982	0.0206067
45	26	ACT	0.465216	0.0431798
45	27	ACT	0.508388	0.0856903
45	28	ACT	0.579621	0.156262
45	29	ACT	0.6802	0.25618
45	30	ACT	0.807078	0.382398
45	31	ACT	0.935659	0.510317
45	32	ACT	1.04011	0.614108
45	33	ACT	1.12155	0.694884
45	34	ACT	1.18455	0.757225
45	35	ACT	1.23216	0.804169
45	36	ACT	1.27081	0.842162
45	37	ACT	1.29868	0.869369
45	38	ACT	1.32042	0.890451
45	39	ACT	1.34113	0.9105
45	40	ACT	1.35461	0.923315
46	1	ACT	0.239027	-0.0215028
46	2	ACT	0.248727	-0.0131921
46	3	ACT	0.256886	-0.00642287
46	4	ACT	0.261074	-0.0036238
46	5	ACT	0.26714	0.00105276
46	6	ACT	0.269235	0.00175828
46	7	ACT	0.27119	0.00232372
46	8	ACT	0.27267	0.00241492
46	9	ACT	0.27457	0.00292511
46	10	ACT	0.274762	0.00172802
46	11	ACT	0.275835	0.00141159
46	12	ACT	0.277089	0.00127626
46	13	ACT	0.277181	-2.10007e-05
46	14	ACT	0.278574	-1.73888e-05
46	15	ACT	0.280298	0.000317655
46	16	ACT	0.281771	0.000401495
46	17	ACT	0.283581	0.000821713
46	18	ACT	0.282885	-0.00126382
46	19	ACT	0.282761	-0.0027764
46	20	ACT	0.284589	-0.00233809
46	21	ACT	0.285729	-0.00258717
46	22	ACT	0.290076	0.00036979
46	23	ACT	0.293344	0.00224922
46	24	ACT	0.300371	0.00788651
46	25	ACT	0.316752	0.0228787
46	26	ACT	0.343509	0.0482461
46	27	ACT	0.389387	0.092735
46	28	ACT	0.47339	0.175349
46	29	ACT	0.597585	0.298154
46	30	ACT	0.764969	0.464149
46	31	ACT	0.947683	0.645474
46	32	ACT	1.10679	0.803194
46	33	ACT	1.22576	0.920768
46	34	ACT	1.3114	1.00503
46	35	ACT	1.37457	1.0668
46	36	ACT	1.42026	1.1111
46	37	ACT	1.45202	1.14147
46	38	ACT	1.47736	1.16542
46	39	ACT	1.49691	1.18358
46	40	ACT	1.5088	1.19409
47	1	ACT	0.206217	-0.0193756
47	2	ACT	0.213997	-0.0127408
47	3	ACT	0.2226	-0.00528398
47	4	ACT	0.226643	-0.00238635
47	5	ACT	0.22916	-0.00101466
47	6	ACT	0.231441	0.000121057
47	7	ACT	0.232572	0.000106552
47	8	ACT	0.235423	0.00181253
47	9	ACT	0.236137	0.00138107
47	10	ACT	0.238296	0.00239493
47	11	ACT	0.240282	0.00323522
47	12	ACT	0.242226	0.00403418
47	13	ACT	0.242643	0.00330557
47	14	ACT	0.2418	0.00131681
47	15	ACT	0.241019	-0.00060938
47	16	ACT	0.242039	-0.000735286
47	17	ACT	0.242971	-0.000948632
47	18	ACT	0.243252	-0.00181322
47	19	ACT	0.245149	-0.00106087
47	20	ACT	0.245776	-0.00158
47	21	ACT	0.24628	-0.00222055
47	22	ACT	0.247609	-0.00203698
47	23	ACT	0.252774	0.00198197
47	24	ACT	0.259489	0.00755132
47	25	ACT	0.272117	0.019034
47	26	ACT	0.297006	0.042778
47	27	ACT	0.339587	0.0842134
47	28	ACT	0.415179	0.15866
47	29	ACT	0.528231	0.270567
47	30	ACT	0.681816	0.423007
47	31	ACT	0.853237	0.593282
47	32	ACT	1.00577	0.744667
47	33	ACT	1.12146	0.859214
47	34	ACT	1.20966	0.946269
47	35	ACT	1.27109	1.00655
47	36	ACT	1.31569	1.05001
47	37	ACT	1.349	1.08218
47	38	ACT	1.37503	1.10706
47	39	ACT	1.39321	1.12409
47	40	ACT	1.40553	1.13526
48	1	ACT	0.124817	-0.0167128
48	2	ACT	0.130459	-0.0116382
48	3	ACT	0.137762	-0.00490283
48	4	ACT	0.142504	-0.000728431
48	5	ACT	0.143878	7.71291e-05
48	6	ACT	0.144929	0.000560869
48	7	ACT	0.144949	1.29712e-05
48	8	ACT	0.145583	7.90016e-05
48	9	ACT	0.146257	0.000186249
48	10	ACT	0.148568	0.00192864
48	11	ACT	0.149241	0.00203477
48	12	ACT	0.150175	0.00240069
48	13	ACT	0.149908	0.00156606
48	14	ACT	0.149545	0.000635088
48	15	ACT	0.150715	0.00123732
48	16	ACT	0.151068	0.00102345
48	17	ACT	0.150591	-2.20434e-05
48	18	ACT	0.150344	-0.000836463
48	19	ACT	0.1511	-0.000648154
48	20	ACT	0.151032	-0.0012834
48	21	ACT	0.150615	-0.00226822
48	22	ACT	0.151382	-0.00206891
48	23	ACT	0.155035	0.0010162
48	24	ACT	0.158788	0.00420191
48	25	ACT	0.167919	0.0127652
48	26	ACT	0.183535	0.0278126
48	27	ACT	0.209961	0.0536714
48	28	ACT	0.259461	0.102603
48	29	ACT	0.337172	0.179747
48	30	ACT	0.4483	0.290307
48	31	ACT	0.58348	0.42492
48	32	ACT	0.715983	0.556855
48	33	ACT	0.822391	0.662695
48	34	ACT	0.903403	0.74314
48	35	ACT	0.963771	0.80294
48	36	ACT	1.00487	0.843467
48	37	ACT	1.039	0.87703
48	38	ACT	1.05995	0.897412
48	39	ACT	1.07763	0.914529
48	40	ACT	1.09111	0.927438
49	1	ACT	0.357122	-0.0315524
49	2	ACT	0.3689	-0.0216505
49	3	ACT	0.385993	-0.00643258
49	4	ACT	0.391345	-0.00295745
49	5	ACT	0.394461	-0.00171726
49	6	ACT	0.398788	0.000733984
49	7	ACT	0.402221	0.00229134
49	8	ACT	0.404813	0.00300674
49	9	ACT	0.40631	0.00262831
49	10	ACT	0.408251	0.00269296
49	11	ACT	0.411162	0.00372805
49	12	ACT	0.413109	0.00379883
49	13	ACT	0.413159	0.00197311
49	14	ACT	0.412769	-0.000292964
49	15	ACT	0.412982	-0.0019551
49	16	ACT	0.414784	-0.00202957
49	17	ACT	0.418328	-0.000361118
49	18	ACT	0.41859	-0.00197521
49	19	ACT	0.419819	-0.0026226
49	20	ACT	0.423808	-0.00050947
49	21	ACT	0.429861	0.00366727
49	22	ACT	0.439114	0.0110447
49	23	ACT	0.454222	0.0242764
49	24	ACT	0.481157	0.0493361
49	25	ACT	0.530192	0.0964948
49	26	ACT	0.604174	0.168601
49	27	ACT	0.70491	0.267461
49	28	ACT	0.818147	0.378822
49	29	ACT	0.91824	0.477039
49	30	ACT	0.993716	0.550638
49	31	ACT	1.05316	0.608209
49	32	ACT	1.10097	0.654141
[truncated: 1,888 more rows]

## Sheet: Results
Block Type	96-Well Block (0.2mL)
Calibration Background is expired	Yes
Calibration Background performed on	03-18-2015
Calibration HRM MELTDOCTOR is expired	Yes
Calibration HRM MELTDOCTOR performed on	03-18-2015
Calibration Normalization FAM-ROX is expired	Yes
Calibration Normalization FAM-ROX performed on	03-18-2015
Calibration Normalization VIC-ROX is expired	Yes
Calibration Normalization VIC-ROX performed on	03-18-2015
Calibration Pure Dye CY5 is expired	No
Calibration Pure Dye CY5 performed on	05-27-2017
Calibration Pure Dye FAM is expired	Yes
Calibration Pure Dye FAM performed on	03-18-2015
Calibration Pure Dye MELTDOCTOR is expired	Yes
Calibration Pure Dye MELTDOCTOR performed on	03-18-2015
Calibration Pure Dye NED is expired	Yes
Calibration Pure Dye NED performed on	03-18-2015
Calibration Pure Dye ROX is expired	Yes
Calibration Pure Dye ROX performed on	03-18-2015
Calibration Pure Dye SYBR is expired	Yes
Calibration Pure Dye SYBR performed on	03-18-2015
Calibration Pure Dye TAMRA is expired	Yes
Calibration Pure Dye TAMRA performed on	03-18-2015
Calibration Pure Dye VIC is expired	Yes
Calibration Pure Dye VIC performed on	03-18-2015
Calibration ROI is expired	Yes
Calibration ROI performed on	03-18-2015
Calibration Uniformity is expired	Yes
Calibration Uniformity performed on	03-18-2015
Chemistry	SYBR_GREEN
Date Created	2018-03-06 20:28:32 PM CST
Date Modified	2018-07-13 03:27:10 AM CST
Experiment Barcode
Experiment Comment
Experiment File Name	G:\wgh\小麦SYP基因家族鉴定与分析\定量结果\7.13\2018-03-06 201421 ACT3.eds
Experiment Name	2018-03-06 201421
Experiment Run Start Time	2018-03-07 04:53:31 AM CST
Experiment Run Stop Time	2018-03-07 06:02:28 AM CST
Experiment Type	Comparative Cт (ΔΔCт)
Instrument Name	278870447
Instrument Serial Number	278870447
Instrument Type	QuantStudio(TM) 7 Flex System
Passive Reference	ROX
Quantification Cycle Method	Ct
Signal Smoothing On	true
Stage/ Cycle where Analysis is performed	Stage 2, Step 2
User Name
Well	Well Position	Omit	Sample Name	Target Name	Task	Reporter	Quencher	Quantity	Quantity Mean	Quantity SD	RQ	RQ Min	RQ Max	CT	Ct Mean	Ct SD	Delta Ct	Delta Ct Mean	Delta Ct SE	Delta Ct SE	Delta Delta Ct	Automatic Ct Threshold	Ct Threshold	Automatic Baseline	Baseline Start	Baseline End	Comments	Tm1	Tm2	Tm3	HIGHSD
1	A1	FALSE	Sample 1	ACT	UNKNOWN	SYBR	None							25.3948	25.362	0.169675						TRUE	0.0624289	TRUE	1	40		85.3258			N
2	A2	FALSE	Sample 1	ACT	UNKNOWN	SYBR	None							25.1783	25.362	0.169675						TRUE	0.0624289	TRUE	1	40		85.3258			N
3	A3	FALSE	Sample 1	ACT	UNKNOWN	SYBR	None							25.5129	25.362	0.169675						TRUE	0.0624289	TRUE	1	40		85.2278			N
4	A4	FALSE	Sample 2	ACT	UNKNOWN	SYBR	None							25.4957	24.9422	0.662169						TRUE	0.0624289	TRUE	1	40		85.4238			Y
5	A5	FALSE	Sample 2	ACT	UNKNOWN	SYBR	None							24.2086	24.9422	0.662169						TRUE	0.0624289	TRUE	1	40		85.5218			Y
6	A6	FALSE	Sample 2	ACT	UNKNOWN	SYBR	None							25.1223	24.9422	0.662169						TRUE	0.0624289	TRUE	1	40		85.6198			Y
7	A7	FALSE	Sample 3	ACT	UNKNOWN	SYBR	None							25.3347	25.3122	0.257393						TRUE	0.0624289	TRUE	1	40		85.6198			N
8	A8	FALSE	Sample 3	ACT	UNKNOWN	SYBR	None							25.0443	25.3122	0.257393						TRUE	0.0624289	TRUE	1	40		85.5218			N
9	A9	FALSE	Sample 3	ACT	UNKNOWN	SYBR	None							25.5576	25.3122	0.257393						TRUE	0.0624289	TRUE	1	40		85.5218			N
10	A10	FALSE	Sample 4	ACT	UNKNOWN	SYBR	None							26.3342	26.2818	0.155901						TRUE	0.0624289	TRUE	1	40		85.3258			N
11	A11	FALSE	Sample 4	ACT	UNKNOWN	SYBR	None							26.1064	26.2818	0.155901						TRUE	0.0624289	TRUE	1	40		85.3258			N
12	A12	FALSE	Sample 4	ACT	UNKNOWN	SYBR	None							26.4047	26.2818	0.155901						TRUE	0.0624289	TRUE	1	40		85.2278			N
13	B1	FALSE	Sample 5	ACT	UNKNOWN	SYBR	None							25.4641	25.3517	0.100561						TRUE	0.0624289	TRUE	1	40		85.3258			N
14	B2	FALSE	Sample 5	ACT	UNKNOWN	SYBR	None							25.2704	25.3517	0.100561						TRUE	0.0624289	TRUE	1	40		85.3258			N
15	B3	FALSE	Sample 5	ACT	UNKNOWN	SYBR	None							25.3206	25.3517	0.100561						TRUE	0.0624289	TRUE	1	40		85.3258			N
16	B4	FALSE	Sample 6	ACT	UNKNOWN	SYBR	None							25.3226	25.3474	0.0573897						TRUE	0.0624289	TRUE	1	40		85.4238			N
17	B5	FALSE	Sample 6	ACT	UNKNOWN	SYBR	None							25.3065	25.3474	0.0573897						TRUE	0.0624289	TRUE	1	40		85.5218			N
18	B6	FALSE	Sample 6	ACT	UNKNOWN	SYBR	None							25.413	25.3474	0.0573897						TRUE	0.0624289	TRUE	1	40		85.5218			N
19	B7	FALSE	Sample 7	ACT	UNKNOWN	SYBR	None							25.5966	25.7741	0.220297						TRUE	0.0624289	TRUE	1	40		85.5218			N
20	B8	FALSE	Sample 7	ACT	UNKNOWN	SYBR	None							26.0207	25.7741	0.220297						TRUE	0.0624289	TRUE	1	40		85.5218			N
21	B9	FALSE	Sample 7	ACT	UNKNOWN	SYBR	None							25.705	25.7741	0.220297						TRUE	0.0624289	TRUE	1	40		85.5218			N
22	B10	FALSE	Sample 8	ACT	UNKNOWN	SYBR	None							27.9506	27.9822	0.357154						TRUE	0.0624289	TRUE	1	40		85.4238			N
23	B11	FALSE	Sample 8	ACT	UNKNOWN	SYBR	None							27.6419	27.9822	0.357154						TRUE	0.0624289	TRUE	1	40		85.4238			N
24	B12	FALSE	Sample 8	ACT	UNKNOWN	SYBR	None							28.3541	27.9822	0.357154						TRUE	0.0624289	TRUE	1	40		85.3258			N
25	C1	FALSE	Sample 9	ACT	UNKNOWN	SYBR	None							25.7234	25.6556	0.071287						TRUE	0.0624289	TRUE	1	40		85.4238			N
26	C2	FALSE	Sample 9	ACT	UNKNOWN	SYBR	None							25.5812	25.6556	0.071287						TRUE	0.0624289	TRUE	1	40		85.4238			N
27	C3	FALSE	Sample 9	ACT	UNKNOWN	SYBR	None							25.6621	25.6556	0.071287						TRUE	0.0624289	TRUE	1	40		85.5218			N
28	C4	FALSE	Sample 10	ACT	UNKNOWN	SYBR	None							25.3484	25.6632	0.338337						TRUE	0.0624289	TRUE	1	40		85.4238			N
29	C5	FALSE	Sample 10	ACT	UNKNOWN	SYBR	None							25.6203	25.6632	0.338337						TRUE	0.0624289	TRUE	1	40		85.4238			N
30	C6	FALSE	Sample 10	ACT	UNKNOWN	SYBR	None							26.021	25.6632	0.338337						TRUE	0.0624289	TRUE	1	40		85.5218			N
31	C7	FALSE	Sample 11	ACT	UNKNOWN	SYBR	None							25.0748	25.1279	0.201852						TRUE	0.0624289	TRUE	1	40		85.5218			N
32	C8	FALSE	Sample 11	ACT	UNKNOWN	SYBR	None							24.9578	25.1279	0.201852						TRUE	0.0624289	TRUE	1	40		85.5218			N
33	C9	FALSE	Sample 11	ACT	UNKNOWN	SYBR	None							25.3509	25.1279	0.201852						TRUE	0.0624289	TRUE	1	40		85.6198			N
34	C10	FALSE	Sample 12	ACT	UNKNOWN	SYBR	None							26.3283	26.6072	0.253066						TRUE	0.0624289	TRUE	1	40		85.5218			N
35	C11	FALSE	Sample 12	ACT	UNKNOWN	SYBR	None							26.6712	26.6072	0.253066						TRUE	0.0624289	TRUE	1	40		85.4238			N
36	C12	FALSE	Sample 12	ACT	UNKNOWN	SYBR	None							26.8222	26.6072	0.253066						TRUE	0.0624289	TRUE	1	40		85.4238			N
37	D1	FALSE	Sample 13	ACT	UNKNOWN	SYBR	None							25.1011	25.2794	0.17668						TRUE	0.0624289	TRUE	1	40		85.5218			N
38	D2	FALSE	Sample 13	ACT	UNKNOWN	SYBR	None							25.4544	25.2794	0.17668						TRUE	0.0624289	TRUE	1	40		85.6198			N
39	D3	FALSE	Sample 13	ACT	UNKNOWN	SYBR	None							25.2827	25.2794	0.17668						TRUE	0.0624289	TRUE	1	40		85.6198			N
40	D4	FALSE	Sample 14	ACT	UNKNOWN	SYBR	None							25.337	25.6382	0.26101						TRUE	0.0624289	TRUE	1	40		85.6198			N
41	D5	FALSE	Sample 14	ACT	UNKNOWN	SYBR	None							25.7784	25.6382	0.26101						TRUE	0.0624289	TRUE	1	40		85.6198			N
42	D6	FALSE	Sample 14	ACT	UNKNOWN	SYBR	None							25.7991	25.6382	0.26101						TRUE	0.0624289	TRUE	1	40		85.6198			N
43	D7	FALSE	Sample 15	ACT	UNKNOWN	SYBR	None							26.3267	26.5503	0.249974						TRUE	0.0624289	TRUE	1	40		85.6198			N
44	D8	FALSE	Sample 15	ACT	UNKNOWN	SYBR	None							26.8202	26.5503	0.249974						TRUE	0.0624289	TRUE	1	40		85.6198			N
45	D9	FALSE	Sample 15	ACT	UNKNOWN	SYBR	None							26.5041	26.5503	0.249974						TRUE	0.0624289	TRUE	1	40		85.6198			N
46	D10	FALSE	Sample 16	ACT	UNKNOWN	SYBR	None							26.3978	26.7167	0.427022						TRUE	0.0624289	TRUE	1	40		85.5218			N
47	D11	FALSE	Sample 16	ACT	UNKNOWN	SYBR	None							26.5503	26.7167	0.427022						TRUE	0.0624289	TRUE	1	40		85.5218			N
48	D12	FALSE	Sample 16	ACT	UNKNOWN	SYBR	None							27.2018	26.7167	0.427022						TRUE	0.0624289	TRUE	1	40		85.5218			N
49	E1	FALSE	Sample 17	ACT	UNKNOWN	SYBR	None							24.3027	24.3322	0.161196						TRUE	0.0624289	TRUE	1	40		85.5218			N
50	E2	FALSE	Sample 17	ACT	UNKNOWN	SYBR	None							24.1877	24.3322	0.161196						TRUE	0.0624289	TRUE	1	40		85.6198			N
51	E3	FALSE	Sample 17	ACT	UNKNOWN	SYBR	None							24.5061	24.3322	0.161196						TRUE	0.0624289	TRUE	1	40		85.7178			N
52	E4	FALSE	Sample 18	ACT	UNKNOWN	SYBR	None							25.4485	25.3849	0.0552666						TRUE	0.0624289	TRUE	1	40		85.6198			N
53	E5	FALSE	Sample 18	ACT	UNKNOWN	SYBR	None							25.3578	25.3849	0.0552666						TRUE	0.0624289	TRUE	1	40		85.6198			N
54	E6	FALSE	Sample 18	ACT	UNKNOWN	SYBR	None							25.3485	25.3849	0.0552666						TRUE	0.0624289	TRUE	1	40		85.5218			N
55	E7	FALSE	Sample 19	ACT	UNKNOWN	SYBR	None							24.578	24.5445	0.0455526						TRUE	0.0624289	TRUE	1	40		85.5218			N
56	E8	FALSE	Sample 19	ACT	UNKNOWN	SYBR	None							24.4926	24.5445	0.0455526						TRUE	0.0624289	TRUE	1	40		85.5218			N
57	E9	FALSE	Sample 19	ACT	UNKNOWN	SYBR	None							24.5627	24.5445	0.0455526						TRUE	0.0624289	TRUE	1	40		85.5218			N
58	E10	FALSE	Sample 20	ACT	UNKNOWN	SYBR	None							27.1288	27.0666	0.0929344						TRUE	0.0624289	TRUE	1	40		85.5218			N
59	E11	FALSE	Sample 20	ACT	UNKNOWN	SYBR	None							27.1113	27.0666	0.0929344						TRUE	0.0624289	TRUE	1	40		85.5218			N
60	E12	FALSE	Sample 20	ACT	UNKNOWN	SYBR	None							26.9598	27.0666	0.0929344						TRUE	0.0624289	TRUE	1	40		85.4238			N
Analysis Type	Singleplex
Endogenous Control	ACT
RQ Min/Max Confidence Level	95.0
Reference Sample	Sample 1

## Sheet: Melt Curve Raw Data
Block Type	96-Well Block (0.2mL)
Calibration Background is expired	Yes
Calibration Background performed on	03-18-2015
Calibration HRM MELTDOCTOR is expired	Yes
Calibration HRM MELTDOCTOR performed on	03-18-2015
Calibration Normalization FAM-ROX is expired	Yes
Calibration Normalization FAM-ROX performed on	03-18-2015
Calibration Normalization VIC-ROX is expired	Yes
Calibration Normalization VIC-ROX performed on	03-18-2015
Calibration Pure Dye CY5 is expired	No
Calibration Pure Dye CY5 performed on	05-27-2017
Calibration Pure Dye FAM is expired	Yes
Calibration Pure Dye FAM performed on	03-18-2015
Calibration Pure Dye MELTDOCTOR is expired	Yes
Calibration Pure Dye MELTDOCTOR performed on	03-18-2015
Calibration Pure Dye NED is expired	Yes
Calibration Pure Dye NED performed on	03-18-2015
Calibration Pure Dye ROX is expired	Yes
Calibration Pure Dye ROX performed on	03-18-2015
Calibration Pure Dye SYBR is expired	Yes
Calibration Pure Dye SYBR performed on	03-18-2015
Calibration Pure Dye TAMRA is expired	Yes
Calibration Pure Dye TAMRA performed on	03-18-2015
Calibration Pure Dye VIC is expired	Yes
Calibration Pure Dye VIC performed on	03-18-2015
Calibration ROI is expired	Yes
Calibration ROI performed on	03-18-2015
Calibration Uniformity is expired	Yes
Calibration Uniformity performed on	03-18-2015
Chemistry	SYBR_GREEN
Date Created	2018-03-06 20:28:32 PM CST
Date Modified	2018-07-13 03:27:10 AM CST
Experiment Barcode
Experiment Comment
Experiment File Name	G:\wgh\小麦SYP基因家族鉴定与分析\定量结果\7.13\2018-03-06 201421 ACT3.eds
Experiment Name	2018-03-06 201421
Experiment Run Start Time	2018-03-07 04:53:31 AM CST
Experiment Run Stop Time	2018-03-07 06:02:28 AM CST
Experiment Type	Comparative Cт (ΔΔCт)
Instrument Name	278870447
Instrument Serial Number	278870447
Instrument Type	QuantStudio(TM) 7 Flex System
Passive Reference	ROX
Quantification Cycle Method	Ct
Signal Smoothing On	true
Stage/ Cycle where Analysis is performed	Stage 2, Step 2
User Name
Well	Well Position	Reading	Temperature	Fluorescence	Derivative
1	A1	1	60.1446	0.862905	0.0280442
1	A1	2	60.3406	0.856546	0.0259646
1	A1	3	60.5365	0.85882	0.023811
1	A1	4	60.7325	0.861861	0.0221182
1	A1	5	60.9285	0.855722	0.0213021
1	A1	6	61.1244	0.856054	0.0215648
1	A1	7	61.3204	0.853398	0.022905
1	A1	8	61.5163	0.851453	0.0251703
1	A1	9	61.7123	0.846356	0.0280669
1	A1	10	61.9083	0.849928	0.0311336
1	A1	11	62.1042	0.844377	0.0337802
1	A1	12	62.3002	0.839695	0.0354444
1	A1	13	62.4962	0.832898	0.0358326
1	A1	14	62.6921	0.826011	0.0350724
1	A1	15	62.8881	0.82453	0.0336701
1	A1	16	63.084	0.82401	0.0322715
1	A1	17	63.28	0.821949	0.031394
1	A1	18	63.476	0.817748	0.0312802
1	A1	19	63.6719	0.815775	0.0319143
1	A1	20	63.8679	0.807933	0.0331207
1	A1	21	64.0639	0.810591	0.0346521
1	A1	22	64.2598	0.807329	0.0362452
1	A1	23	64.4558	0.79984	0.0376723
1	A1	24	64.6517	0.796819	0.0388009
1	A1	25	64.8477	0.789329	0.0396114
1	A1	26	65.0437	0.788146	0.0401403
1	A1	27	65.2396	0.788832	0.0403949
1	A1	28	65.4356	0.779937	0.0403226
1	A1	29	65.6316	0.773412	0.0398774
1	A1	30	65.8275	0.772272	0.0391178
1	A1	31	66.0235	0.766306	0.0382342
1	A1	32	66.2195	0.762378	0.0374616
1	A1	33	66.4154	0.764855	0.0369554
1	A1	34	66.6114	0.7569	0.0367339
1	A1	35	66.8073	0.753079	0.0367268
1	A1	36	67.0033	0.74838	0.0368736
1	A1	37	67.1993	0.745608	0.0371709
1	A1	38	67.3952	0.743161	0.0376408
1	A1	39	67.5912	0.739784	0.0382552
1	A1	40	67.7872	0.734317	0.0389052
1	A1	41	67.9831	0.730745	0.0394463
1	A1	42	68.1791	0.726582	0.039788
1	A1	43	68.375	0.721497	0.0399552
1	A1	44	68.571	0.718088	0.0400792
1	A1	45	68.767	0.713255	0.0403079
1	A1	46	68.9629	0.711866	0.0407011
1	A1	47	69.1589	0.706488	0.0411708
1	A1	48	69.3549	0.705444	0.0415277
1	A1	49	69.5508	0.69249	0.0415947
1	A1	50	69.7468	0.695529	0.0413222
1	A1	51	69.9427	0.687306	0.0408173
1	A1	52	70.1387	0.685926	0.0402758
1	A1	53	70.3347	0.679147	0.0398753
1	A1	54	70.5306	0.679385	0.0397053
1	A1	55	70.7266	0.675815	0.0397833
1	A1	56	70.9226	0.666486	0.0401177
1	A1	57	71.1185	0.664887	0.0407361
1	A1	58	71.3145	0.65929	0.0416338
1	A1	59	71.5104	0.664548	0.042685
1	A1	60	71.7064	0.650278	0.0436199
1	A1	61	71.9024	0.648645	0.0441202
1	A1	62	72.0983	0.643274	0.0439799
1	A1	63	72.2943	0.636336	0.0432084
1	A1	64	72.4903	0.63275	0.0420028
1	A1	65	72.6862	0.632706	0.0406391
1	A1	66	72.8822	0.629253	0.0393801
1	A1	67	73.0781	0.61821	0.0384548
1	A1	68	73.2741	0.618383	0.0380701
1	A1	69	73.4701	0.61644	0.0383674
1	A1	70	73.666	0.61257	0.0393257
1	A1	71	73.862	0.610131	0.040684
1	A1	72	74.058	0.604579	0.0419918
1	A1	73	74.2539	0.599992	0.042784
1	A1	74	74.4499	0.591091	0.0427802
1	A1	75	74.6459	0.588606	0.041988
1	A1	76	74.8418	0.58558	0.0406538
1	A1	77	75.0378	0.583353	0.0391271
1	A1	78	75.2337	0.576764	0.0377329
1	A1	79	75.4297	0.572626	0.0367159
1	A1	80	75.6257	0.572991	0.0362343
1	A1	81	75.8216	0.56692	0.0363593
1	A1	82	76.0176	0.562784	0.0370531
1	A1	83	76.2136	0.562452	0.0381462
1	A1	84	76.4095	0.557843	0.0393601
1	A1	85	76.6055	0.55268	0.0403933
1	A1	86	76.8014	0.546606	0.0410278
1	A1	87	76.9974	0.542288	0.0412046
1	A1	88	77.1934	0.538256	0.0410078
1	A1	89	77.3893	0.539659	0.0405891
1	A1	90	77.5853	0.52521	0.0400843
1	A1	91	77.7813	0.530639	0.0395814
1	A1	92	77.9772	0.522133	0.0391384
1	A1	93	78.1732	0.518825	0.0388201
1	A1	94	78.3691	0.514973	0.0387037
1	A1	95	78.5651	0.512116	0.038835
1	A1	96	78.7611	0.506448	0.0391575
1	A1	97	78.957	0.506468	0.0394791
1	A1	98	79.153	0.501453	0.0395318
1	A1	99	79.349	0.49279	0.0391227
1	A1	100	79.5449	0.489845	0.0382866
1	A1	101	79.7409	0.485096	0.0373235
1	A1	102	79.9368	0.483913	0.0366725
1	A1	103	80.1328	0.482912	0.0366862
1	A1	104	80.3288	0.477499	0.0374588
1	A1	105	80.5247	0.476016	0.038804
1	A1	106	80.7207	0.468123	0.0403814
1	A1	107	80.9167	0.462788	0.0418655
1	A1	108	81.1126	0.464603	0.0430671
1	A1	109	81.3086	0.453929	0.0439688
1	A1	110	81.5045	0.45212	0.0447037
1	A1	111	81.7005	0.442201	0.0455017
1	A1	112	81.8965	0.447899	0.046626
1	A1	113	82.0924	0.434678	0.0483149
1	A1	114	82.2884	0.435092	0.0507588
1	A1	115	82.4844	0.428469	0.0541337
1	A1	116	82.6803	0.422664	0.0586783
1	A1	117	82.8763	0.417533	0.0647683
1	A1	118	83.0723	0.409583	0.072943
1	A1	119	83.2682	0.407064	0.0838735
1	A1	120	83.4642	0.395667	0.098309
1	A1	121	83.6601	0.388121	0.117025
1	A1	122	83.8561	0.37663	0.140775
1	A1	123	84.0521	0.36132	0.17014
1	A1	124	84.248	0.344168	0.205198
1	A1	125	84.444	0.324195	0.244958
1	A1	126	84.64	0.299881	0.286749
1	A1	127	84.8359	0.267856	0.325942
1	A1	128	85.0319	0.224472	0.356396
1	A1	129	85.2278	0.165489	0.371799
1	A1	130	85.4238	0.114105	0.367584
1	A1	131	85.6198	0.0570375	0.342679
1	A1	132	85.8157	0.0186429	0.300249
1	A1	133	86.0117	-0.00335731	0.246977
1	A1	134	86.2077	-0.008646	0.191106
1	A1	135	86.4036	-0.00851983	0.140077
1	A1	136	86.5996	-0.0140255	0.0987593
1	A1	137	86.7955	-0.0139941	0.0688626
1	A1	138	86.9915	-0.0201349	0.0495068
1	A1	139	87.1875	-0.0215759	0.0383705
1	A1	140	87.3834	-0.0231649	0.0327835
1	A1	141	87.5794	-0.0248467	0.0303953
1	A1	142	87.7754	-0.0293432	0.0294215
1	A1	143	87.9713	-0.0325068	0.0286663
1	A1	144	88.1673	-0.0370327	0.0274885
1	A1	145	88.3633	-0.042439	0.0257389
1	A1	146	88.5592	-0.0408621	0.0236179
1	A1	147	88.7552	-0.0431237	0.0214361
1	A1	148	88.9511	-0.0450231	0.0193711
1	A1	149	89.1471	-0.0447492	0.0173604
1	A1	150	89.3431	-0.0529788	0.0152026
1	A1	151	89.539	-0.0535061	0.0127846
1	A1	152	89.735	-0.0512212	0.0102499
1	A1	153	89.931	-0.0503224	0.00797011
1	A1	154	90.1269	-0.0502294	0.00634134
1	A1	155	90.3229	-0.051602	0.00556177
1	A1	156	90.5188	-0.0532413	0.0055364
1	A1	157	90.7148	-0.0531638	0.00594131
1	A1	158	90.9108	-0.0504523	0.00637646
1	A1	159	91.1067	-0.0583218	0.00651969
1	A1	160	91.3027	-0.0566974	0.0062284
1	A1	161	91.4987	-0.0551819	0.00556533
1	A1	162	91.6946	-0.0568626	0.00474084
1	A1	163	91.8906	-0.0566395	0.00399377
1	A1	164	92.0865	-0.0563708	0.00346786
1	A1	165	92.2825	-0.0572326	0.00315104
1	A1	166	92.4785	-0.0553653	0.00291164
1	A1	167	92.6744	-0.0603096	0.00260879
1	A1	168	92.8704	-0.0587456	0.0022071
1	A1	169	93.0664	-0.0581313	0.00182071
1	A1	170	93.2623	-0.0572414	0.00165508
1	A1	171	93.4583	-0.0586026	0.00188357
1	A1	172	93.6542	-0.0556367	0.00253786
1	A1	173	93.8502	-0.0604421	0.00347393
1	A1	174	94.0462	-0.0595109	0.00441993
1	A1	175	94.2421	-0.0588944	0.00506972
1	A1	176	94.4381	-0.0605187	0.00518319
1	A1	177	94.6341	-0.0624008	0.00466908
1	A1	178	94.83	-0.0655267	0.00362678
2	A2	1	60.1446	1.09446	0.0369245
2	A2	2	60.3406	1.09376	0.0353067
2	A2	3	60.5365	1.0947	0.0340268
2	A2	4	60.7325	1.09408	0.0334983
2	A2	5	60.9285	1.08784	0.0339139
2	A2	6	61.1244	1.08627	0.0351764
2	A2	7	61.3204	1.0813	0.0369576
2	A2	8	61.5163	1.08178	0.0388435
2	A2	9	61.7123	1.07357	0.040496
2	A2	10	61.9083	1.06681	0.0417571
2	A2	11	62.1042	1.06509	0.0426422
2	A2	12	62.3002	1.05965	0.0432476
2	A2	13	62.4962	1.06036	0.0436337
2	A2	14	62.6921	1.05069	0.0437949
2	A2	15	62.8881	1.04685	0.0437234
2	A2	16	63.084	1.04255	0.0434978
2	A2	17	63.28	1.03546	0.0433048
2	A2	18	63.476	1.03578	0.0433638
2	A2	19	63.6719	1.03073	0.043819
2	A2	20	63.8679	1.02755	0.0446807
2	A2	21	64.0639	1.01877	0.0458406
2	A2	22	64.2598	1.01707	0.0471379
2	A2	23	64.4558	1.01322	0.0484037
2	A2	24	64.6517	1.0064	0.049478
2	A2	25	64.8477	1.00062	0.0502135
2	A2	26	65.0437	0.995419	0.0504994
2	A2	27	65.2396	0.993486	0.05031
2	A2	28	65.4356	0.983639	0.0497485
2	A2	29	65.6316	0.977453	0.0490312
2	A2	30	65.8275	0.975976	0.0484029
2	A2	31	66.0235	0.972829	0.0480185
2	A2	32	66.2195	0.967549	0.0478813
2	A2	33	66.4154	0.962108	0.0478938
2	A2	34	66.6114	0.955526	0.0479738
2	A2	35	66.8073	0.949083	0.0481284
2	A2	36	67.0033	0.947372	0.0484189
2	A2	37	67.1993	0.945846	0.0488559
2	A2	38	67.3952	0.936641	0.0493366
2	A2	39	67.5912	0.931076	0.0496826
2	A2	40	67.7872	0.926845	0.049757
2	A2	41	67.9831	0.922368	0.0495597
2	A2	42	68.1791	0.914317	0.0492341
2	A2	43	68.375	0.911801	0.0489824
2	A2	44	68.571	0.907871	0.0489536
2	A2	45	68.767	0.903775	0.0491775
2	A2	46	68.9629	0.895955	0.0495788
2	A2	47	69.1589	0.892821	0.0500488
2	A2	48	69.3549	0.886877	0.0505077
2	A2	49	69.5508	0.879586	0.0509092
2	A2	50	69.7468	0.879051	0.0511928
2	A2	51	69.9427	0.871852	0.0512425
2	A2	52	70.1387	0.866127	0.0509125
2	A2	53	70.3347	0.860179	0.0501183
2	A2	54	70.5306	0.855015	0.0489298
2	A2	55	70.7266	0.848683	0.047589
2	A2	56	70.9226	0.84633	0.0464332
2	A2	57	71.1185	0.843058	0.0457627
2	A2	58	71.3145	0.838443	0.0457387
2	A2	59	71.5104	0.832445	0.0463442
2	A2	60	71.7064	0.827511	0.0474052
2	A2	61	71.9024	0.826617	0.0486393
2	A2	62	72.0983	0.818269	0.0497269
2	A2	63	72.2943	0.814427	0.0504008
2	A2	64	72.4903	0.807247	0.050541
2	A2	65	72.6862	0.800738	0.0502143
2	A2	66	72.8822	0.797025	0.0496269
2	A2	67	73.0781	0.794552	0.0489943
2	A2	68	73.2741	0.787074	0.0484223
2	A2	69	73.4701	0.785187	0.0478816
2	A2	70	73.666	0.777842	0.0472923
2	A2	71	73.862	0.77235	0.046656
2	A2	72	74.058	0.767007	0.0461195
2	A2	73	74.2539	0.763609	0.0459147
2	A2	74	74.4499	0.762617	0.046212
2	A2	75	74.6459	0.755024	0.0469903
2	A2	76	74.8418	0.753562	0.0480313
2	A2	77	75.0378	0.746356	0.0490346
2	A2	78	75.2337	0.737883	0.049772
2	A2	79	75.4297	0.735886	0.0501688
2	A2	80	75.6257	0.730184	0.0502707
2	A2	81	75.8216	0.726081	0.0501492
2	A2	82	76.0176	0.72116	0.0498382
2	A2	83	76.2136	0.713697	0.0493413
2	A2	84	76.4095	0.709006	0.048682
2	A2	85	76.6055	0.704371	0.0479325
2	A2	86	76.8014	0.702457	0.0471992
2	A2	87	76.9974	0.694371	0.046586
2	A2	88	77.1934	0.691041	0.0461744
2	A2	89	77.3893	0.686207	0.0460253
2	A2	90	77.5853	0.683193	0.0461855
2	A2	91	77.7813	0.6749	0.0466643
2	A2	92	77.9772	0.675057	0.0473966
2	A2	93	78.1732	0.668495	0.0482098
2	A2	94	78.3691	0.662254	0.0488438
2	A2	95	78.5651	0.659114	0.0490337
2	A2	96	78.7611	0.652087	0.0486306
2	A2	97	78.957	0.6455	0.0476921
2	A2	98	79.153	0.639771	0.0464787
2	A2	99	79.349	0.639062	0.0453476
2	A2	100	79.5449	0.635392	0.0446022
2	A2	101	79.7409	0.62895	0.044381
2	A2	102	79.9368	0.624595	0.0446392
2	A2	103	80.1328	0.621457	0.0452027
2	A2	104	80.3288	0.615568	0.0458461
2	A2	105	80.5247	0.612187	0.0463654
2	A2	106	80.7207	0.60649	0.0466413
2	A2	107	80.9167	0.600554	0.0466903
2	A2	108	81.1126	0.595665	0.0466794
2	A2	109	81.3086	0.591266	0.0468736
2	A2	110	81.5045	0.588587	0.0475358
2	A2	111	81.7005	0.583808	0.0488324
2	A2	112	81.8965	0.578447	0.0508185
2	A2	113	82.0924	0.5729	0.05351
2	A2	114	82.2884	0.567176	0.0569935
2	A2	115	82.4844	0.560538	0.0614833
2	A2	116	82.6803	0.556448	0.067301
2	A2	117	82.8763	0.55316	0.0748229
2	A2	118	83.0723	0.541546	0.0844709
2	A2	119	83.2682	0.533859	0.0967944
2	A2	120	83.4642	0.52342	0.112596
2	A2	121	83.6601	0.514516	0.132997
2	A2	122	83.8561	0.500247	0.159342
2	A2	123	84.0521	0.485726	0.192867
2	A2	124	84.248	0.468088	0.234124
2	A2	125	84.444	0.44466	0.282228
2	A2	126	84.64	0.417638	0.334166
2	A2	127	84.8359	0.377582	0.384507
2	A2	128	85.0319	0.326484	0.425907
2	A2	129	85.2278	0.262378	0.450562
2	A2	130	85.4238	0.19719	0.452348
2	A2	131	85.6198	0.127949	0.428916
2	A2	132	85.8157	0.0723319	0.38285
2	A2	133	86.0117	0.0417839	0.321232
2	A2	134	86.2077	0.031244	0.253646
2	A2	135	86.4036	0.0263108	0.189439
2	A2	136	86.5996	0.0239047	0.135374
2	A2	137	86.7955	0.0185843	0.0945469
2	A2	138	86.9915	0.0156793	0.0667255
2	A2	139	87.1875	0.0122735	0.0495725
2	A2	140	87.3834	0.0104186	0.0400068
2	A2	141	87.5794	0.00747091	0.0351668
2	A2	142	87.7754	0.00356602	0.0328418
2	A2	143	87.9713	0.00127354	0.0315264
2	A2	144	88.1673	-0.00615944	0.0303122
2	A2	145	88.3633	-0.0041818	0.0287545
2	A2	146	88.5592	-0.010197	0.0267497
2	A2	147	88.7552	-0.0131381	0.024418
2	A2	148	88.9511	-0.0149532	0.0219806
2	A2	149	89.1471	-0.0151799	0.0196484
2	A2	150	89.3431	-0.0185412	0.0175517
2	A2	151	89.539	-0.020708	0.0157273
2	A2	152	89.735	-0.0194404	0.0141502
2	A2	153	89.931	-0.0230098	0.0127754
2	A2	154	90.1269	-0.0223576	0.0115591
2	A2	155	90.3229	-0.0236127	0.010464
2	A2	156	90.5188	-0.0247456	0.00946415
2	A2	157	90.7148	-0.026607	0.00855888
2	A2	158	90.9108	-0.0263049	0.00777681
2	A2	159	91.1067	-0.0259482	0.00715556
2	A2	160	91.3027	-0.0267905	0.00670523
2	A2	161	91.4987	-0.0281753	0.00638654
2	A2	162	91.6946	-0.029708	0.00612345
2	A2	163	91.8906	-0.0285397	0.00583779
2	A2	164	92.0865	-0.0301232	0.00547615
2	A2	165	92.2825	-0.0304167	0.00501662
2	A2	166	92.4785	-0.0292194	0.00446915
2	A2	167	92.6744	-0.0336657	0.00388479
2	A2	168	92.8704	-0.0306074	0.0033628
2	A2	169	93.0664	-0.0308973	0.00302763
2	A2	170	93.2623	-0.0318688	0.00296805
2	A2	171	93.4583	-0.0316059	0.00317156
2	A2	172	93.6542	-0.030317	0.0035072
2	A2	173	93.8502	-0.0343191	0.00378053
2	A2	174	94.0462	-0.0354554	0.00382884
2	A2	175	94.2421	-0.0325981	0.00359167
2	A2	176	94.4381	-0.0340522	0.00311434
2	A2	177	94.6341	-0.0338373	0.00249791
2	A2	178	94.83	-0.0359969	0.00184445
3	A3	1	60.1446	1.16093	0.041999
3	A3	2	60.3406	1.16522	0.0420431
3	A3	3	60.5365	1.16127	0.0419568
3	A3	4	60.7325	1.15469	0.0416104
3	A3	5	60.9285	1.14983	0.0409857
3	A3	6	61.1244	1.14476	0.040224
3	A3	7	61.3204	1.14268	0.0395716
3	A3	8	61.5163	1.14138	0.0392655
3	A3	9	61.7123	1.13742	0.0394366
3	A3	10	61.9083	1.13096	0.0400985
3	A3	11	62.1042	1.1272	0.04119
3	A3	12	62.3002	1.1267	0.0426162
3	A3	13	62.4962	1.12061	0.0442612
3	A3	14	62.6921	1.11796	0.0459919
3	A3	15	62.8881	1.11034	0.0476751
3	A3	16	63.084	1.10701	0.0491957
3	A3	17	63.28	1.101	0.0504629
3	A3	18	63.476	1.10074	0.0514064
3	A3	19	63.6719	1.08936	0.0519867
3	A3	20	63.8679	1.08721	0.0522159
3	A3	21	64.0639	1.07972	0.052177
3	A3	22	64.2598	1.07812	0.052004
3	A3	23	64.4558	1.07048	0.0518351
3	A3	24	64.6517	1.06676	0.0517734
3	A3	25	64.8477	1.06351	0.0518746
3	A3	26	65.0437	1.05349	0.0521581
3	A3	27	65.2396	1.05281	0.0526105
3	A3	28	65.4356	1.04807	0.0531806
3	A3	29	65.6316	1.04009	0.0537715
3	A3	30	65.8275	1.03776	0.0542599
3	A3	31	66.0235	1.03122	0.054538
3	A3	32	66.2195	1.02324	0.0545528
3	A3	33	66.4154	1.02146	0.0543202
3	A3	34	66.6114	1.01595	0.053902
3	A3	35	66.8073	1.00749	0.0533752
3	A3	36	67.0033	1.00663	0.0527974
3	A3	37	67.1993	0.997784	0.0521996
3	A3	38	67.3952	0.996689	0.0516021
3	A3	39	67.5912	0.988171	0.0510456
3	A3	40	67.7872	0.984272	0.0506235
3	A3	41	67.9831	0.980954	0.0504746
3	A3	42	68.1791	0.972076	0.050729
3	A3	43	68.375	0.973846	0.0514299
3	A3	44	68.571	0.96664	0.0524806
3	A3	45	68.767	0.959804	0.0536652
3	A3	46	68.9629	0.955591	0.0547316
3	A3	47	69.1589	0.950082	0.0554993
3	A3	48	69.3549	0.94375	0.0559144
3	A3	49	69.5508	0.937692	0.0560339
3	A3	50	69.7468	0.932828	0.0559494
3	A3	51	69.9427	0.928357	0.0557048
3	A3	52	70.1387	0.925813	0.0552669
3	A3	53	70.3347	0.913668	0.0545652
3	A3	54	70.5306	0.910846	0.0535741
3	A3	55	70.7266	0.908199	0.052378
3	A3	56	70.9226	0.90239	0.0511757
3	A3	57	71.1185	0.892671	0.0502244
3	A3	58	71.3145	0.894662	0.04974
3	A3	59	71.5104	0.888734	0.0498107
3	A3	60	71.7064	0.884039	0.0503733
3	A3	61	71.9024	0.879326	0.0512656
3	A3	62	72.0983	0.871858	0.0523168
3	A3	63	72.2943	0.868201	0.0534074
3	A3	64	72.4903	0.863632	0.0544577
3	A3	65	72.6862	0.859011	0.0553695
3	A3	66	72.8822	0.853805	0.0559936
3	A3	67	73.0781	0.84576	0.0561634
3	A3	68	73.2741	0.840352	0.0557706
3	A3	69	73.4701	0.835049	0.0548367
3	A3	70	73.666	0.831857	0.0535328
3	A3	71	73.862	0.822876	0.0521449
3	A3	72	74.058	0.819482	0.0509932
3	A3	73	74.2539	0.816399	0.0503333
3	A3	74	74.4499	0.811877	0.0502776
3	A3	75	74.6459	0.809598	0.0507685
3	A3	76	74.8418	0.7994	0.0516199
3	A3	77	75.0378	0.798097	0.0525792
3	A3	78	75.2337	0.790311	0.05339
3	A3	79	75.4297	0.789309	0.0538359
3	A3	80	75.6257	0.781338	0.0538023
3	A3	81	75.8216	0.773032	0.053342
3	A3	82	76.0176	0.769101	0.0526986
3	A3	83	76.2136	0.764711	0.0522244
3	A3	84	76.4095	0.76135	0.0522084
3	A3	85	76.6055	0.75874	0.0527204
3	A3	86	76.8014	0.751625	0.0535684
3	A3	87	76.9974	0.744818	0.0544018
3	A3	88	77.1934	0.739508	0.0548832
3	A3	89	77.3893	0.73463	0.0548213
3	A3	90	77.5853	0.730195	0.0542197
3	A3	91	77.7813	0.720002	0.0532428
3	A3	92	77.9772	0.720577	0.0521484
3	A3	93	78.1732	0.713909	0.0512082
3	A3	94	78.3691	0.708456	0.0506362
3	A3	95	78.5651	0.703541	0.0505196
3	A3	96	78.7611	0.702202	0.0507833
3	A3	97	78.957	0.695034	0.0512074
3	A3	98	79.153	0.690643	0.0515197
3	A3	99	79.349	0.683092	0.0515255
3	A3	100	79.5449	0.678001	0.0512087
3	A3	101	79.7409	0.67348	0.0507375
3	A3	102	79.9368	0.67183	0.0503713
3	A3	103	80.1328	0.663734	0.0503255
3	A3	104	80.3288	0.660093	0.0506684
3	A3	105	80.5247	0.657567	0.0513028
3	A3	106	80.7207	0.65106	0.0520325
3	A3	107	80.9167	0.645336	0.0526774
3	A3	108	81.1126	0.637729	0.0531809
3	A3	109	81.3086	0.635288	0.0536569
3	A3	110	81.5045	0.630177	0.0543643
3	A3	111	81.7005	0.624243	0.0556352
3	A3	112	81.8965	0.619936	0.057793
3	A3	113	82.0924	0.612186	0.0610788
3	A3	114	82.2884	0.61133	0.0656026
3	A3	115	82.4844	0.602919	0.0713571
3	A3	116	82.6803	0.598268	0.0783231
3	A3	117	82.8763	0.587047	0.0866665
3	A3	118	83.0723	0.576155	0.0969259
3	A3	119	83.2682	0.569923	0.110083
3	A3	120	83.4642	0.562992	0.127458
3	A3	121	83.6601	0.550057	0.150494
3	A3	122	83.8561	0.537603	0.180476
3	A3	123	84.0521	0.516667	0.218198
3	A3	124	84.248	0.500433	0.263475
3	A3	125	84.444	0.474692	0.314501
3	A3	126	84.64	0.44222	0.367257
3	A3	127	84.8359	0.40149	0.41541
3	A3	128	85.0319	0.344618	0.451109
3	A3	129	85.2278	0.280425	0.466776
3	A3	130	85.4238	0.214342	0.457419
3	A3	131	85.6198	0.148012	0.422572
3	A3	132	85.8157	0.105493	0.366918
3	A3	133	86.0117	0.0855028	0.29916
3	A3	134	86.2077	0.0762615	0.229508
3	A3	135	86.4036	0.0758636	0.166842
3	A3	136	86.5996	0.0727386	0.116718
3	A3	137	86.7955	0.0683858	0.0808309
3	A3	138	86.9915	0.0670049	0.0578087
3	A3	139	87.1875	0.062632	0.0446496
3	A3	140	87.3834	0.0606145	0.0380519
3	A3	141	87.5794	0.0581301	0.0352245
3	A3	142	87.7754	0.053381	0.0341541
3	A3	143	87.9713	0.050215	0.0335386
3	A3	144	88.1673	0.0471991	0.0326173
3	A3	145	88.3633	0.0430889	0.0310279
3	A3	146	88.5592	0.0385206	0.0287176
3	A3	147	88.7552	0.0390387	0.0258726
3	A3	148	88.9511	0.032554	0.0228279
3	A3	149	89.1471	0.0338524	0.0199443
3	A3	150	89.3431	0.0335467	0.0174856
3	A3	151	89.539	0.030376	0.0155479
3	A3	152	89.735	0.0291214	0.0140764
3	A3	153	89.931	0.0281025	0.0129508
3	A3	154	90.1269	0.0265379	0.0120749
3	A3	155	90.3229	0.0281976	0.011414
3	A3	156	90.5188	0.0249957	0.0109646
3	A3	157	90.7148	0.023094	0.0106936
3	A3	158	90.9108	0.0261098	0.0104954
3	A3	159	91.1067	0.0210759	0.0102003
3	A3	160	91.3027	0.021388	0.00963901
3	A3	161	91.4987	0.0201091	0.00873253
3	A3	162	91.6946	0.0175286	0.00755354
3	A3	163	91.8906	0.0200101	0.00630849
3	A3	164	92.0865	0.0198775	0.00523881
3	A3	165	92.2825	0.0190449	0.00450061
3	A3	166	92.4785	0.0197819	0.00410238
3	A3	167	92.6744	0.0159981	0.00393559
3	A3	168	92.8704	0.0180948	0.00386211
3	A3	169	93.0664	0.0181187	0.00379002
3	A3	170	93.2623	0.0174626	0.00369733
3	A3	171	93.4583	0.0150058	0.0036088
3	A3	172	93.6542	0.0164732	0.00355391
3	A3	173	93.8502	0.0175791	0.00352845
3	A3	174	94.0462	0.0162688	0.00347783
3	A3	175	94.2421	0.0138791	0.00331524
3	A3	176	94.4381	0.0143066	0.00297039
3	A3	177	94.6341	0.0155793	0.00243796
3	A3	178	94.83	0.0133	0.00178975
4	A4	1	60.1446	1.32031	0.0452984
4	A4	2	60.3406	1.31514	0.0443869
4	A4	3	60.5365	1.31413	0.0434974
4	A4	4	60.7325	1.30674	0.0429403
4	A4	5	60.9285	1.30846	0.0429276
4	A4	6	61.1244	1.30296	0.0434563
4	A4	7	61.3204	1.29856	0.0443115
4	A4	8	61.5163	1.29393	0.0452036
4	A4	9	61.7123	1.28717	0.0459481
4	A4	10	61.9083	1.28287	0.0465586
4	A4	11	62.1042	1.2785	0.0471918
4	A4	12	62.3002	1.27487	0.0479956
4	A4	13	62.4962	1.27379	0.0489831
4	A4	14	62.6921	1.26417	0.05003
4	A4	15	62.8881	1.26086	0.0509856
4	A4	16	63.084	1.25384	0.0518096
4	A4	17	63.28	1.24771	0.0526068
4	A4	18	63.476	1.24675	0.0535479
4	A4	19	63.6719	1.23798	0.0547299
4	A4	20	63.8679	1.23741	0.0560842
4	A4	21	64.0639	1.22778	0.057397
4	A4	22	64.2598	1.22189	0.0584319
4	A4	23	64.4558	1.21782	0.0590603
4	A4	24	64.6517	1.20894	0.059344
4	A4	25	64.8477	1.20268	0.0594901
4	A4	26	65.0437	1.19913	0.0597232
4	A4	27	65.2396	1.19344	0.0601424
4	A4	28	65.4356	1.18998	0.0606491
4	A4	29	65.6316	1.17959	0.0610087
4	A4	30	65.8275	1.17491	0.0609987
4	A4	31	66.0235	1.16802	0.0605548
4	A4	32	66.2195	1.16066	0.0598204
4	A4	33	66.4154	1.15649	0.059074
4	A4	34	66.6114	1.15177	0.0585946
4	A4	35	66.8073	1.14609	0.0585331
4	A4	36	67.0033	1.14045	0.0588526
4	A4	37	67.1993	1.13325	0.0593519
4	A4	38	67.3952	1.12839	0.0597376
4	A4	39	67.5912	1.12487	0.0597365
4	A4	40	67.7872	1.11296	0.059222
4	A4	41	67.9831	1.10942	0.058293
4	A4	42	68.1791	1.10139	0.0572603
4	A4	43	68.375	1.0991	0.0565143
4	A4	44	68.571	1.09327	0.0563374
4	A4	45	68.767	1.09171	0.0567763
4	A4	46	68.9629	1.08161	0.0576464
4	A4	47	69.1589	1.0766	0.0586538
4	A4	48	69.3549	1.07048	0.0595412
4	A4	49	69.5508	1.06434	0.0601691
4	A4	50	69.7468	1.05913	0.06051
4	A4	51	69.9427	1.05185	0.0606044
4	A4	52	70.1387	1.04752	0.0605249
4	A4	53	70.3347	1.04012	0.0603618
4	A4	54	70.5306	1.03251	0.0602116
4	A4	55	70.7266	1.03051	0.0601457
4	A4	56	70.9226	1.02398	0.0601801
4	A4	57	71.1185	1.01704	0.0602687
4	A4	58	71.3145	1.01096	0.0603358
4	A4	59	71.5104	1.00359	0.0603169
4	A4	60	71.7064	0.999575	0.0601862
4	A4	61	71.9024	0.994824	0.0599638
4	A4	62	72.0983	0.986837	0.0597103
4	A4	63	72.2943	0.97834	0.0595132
4	A4	64	72.4903	0.976562	0.0594474
4	A4	65	72.6862	0.972654	0.0595302
4	A4	66	72.8822	0.963504	0.0596922
4	A4	67	73.0781	0.957272	0.059805
4	A4	68	73.2741	0.953084	0.0597517
4	A4	69	73.4701	0.946068	0.0594973
4	A4	70	73.666	0.937909	0.0591117
4	A4	71	73.862	0.93669	0.0587386
4	A4	72	74.058	0.92655	0.0585196
4	A4	73	74.2539	0.923758	0.0585199
4	A4	74	74.4499	0.918993	0.0586902
4	A4	75	74.6459	0.912428	0.0588946
4	A4	76	74.8418	0.904607	0.0589854
4	A4	77	75.0378	0.899543	0.0588866
4	A4	78	75.2337	0.895023	0.0586334
4	A4	79	75.4297	0.886764	0.0583515
4	A4	80	75.6257	0.883413	0.0581947
4	A4	81	75.8216	0.877322	0.0582732
4	A4	82	76.0176	0.871429	0.0586078
4	A4	83	76.2136	0.864357	0.0591167
4	A4	84	76.4095	0.862606	0.0596449
4	A4	85	76.6055	0.853338	0.0600275
4	A4	86	76.8014	0.847049	0.0601579
4	A4	87	76.9974	0.839475	0.0600217
4	A4	88	77.1934	0.836354	0.0596837
4	A4	89	77.3893	0.831556	0.0592406
4	A4	90	77.5853	0.823093	0.0587832
4	A4	91	77.7813	0.815338	0.0583875
4	A4	92	77.9772	0.814482	0.0581171
4	A4	93	78.1732	0.806876	0.0580147
4	A4	94	78.3691	0.800932	0.0580792
4	A4	95	78.5651	0.794721	0.0582553
4	A4	96	78.7611	0.791692	0.0584474
4	A4	97	78.957	0.782151	0.0585624
4	A4	98	79.153	0.778084	0.0585469
4	A4	99	79.349	0.770672	0.0584116
4	A4	100	79.5449	0.767301	0.0582227
4	A4	101	79.7409	0.759219	0.0580773
4	A4	102	79.9368	0.755672	0.0580655
4	A4	103	80.1328	0.74825	0.0582275
4	A4	104	80.3288	0.742491	0.0585188
4	A4	105	80.5247	0.740051	0.0588075
4	A4	106	80.7207	0.732616	0.0589303
4	A4	107	80.9167	0.724491	0.0588046
4	A4	108	81.1126	0.717034	0.0585253
4	A4	109	81.3086	0.71388	0.0583755
4	A4	110	81.5045	0.708794	0.0587245
4	A4	111	81.7005	0.703983	0.0598761
4	A4	112	81.8965	0.698128	0.0619798
4	A4	113	82.0924	0.690836	0.0650501
4	A4	114	82.2884	0.684894	0.0690783
4	A4	115	82.4844	0.678547	0.074154
4	A4	116	82.6803	0.670248	0.0805319
4	A4	117	82.8763	0.664639	0.0886507
4	A4	118	83.0723	0.655079	0.0991307
4	A4	119	83.2682	0.646375	0.112781
4	A4	120	83.4642	0.63247	0.130593
4	A4	121	83.6601	0.62393	0.1537
4	A4	122	83.8561	0.610383	0.183267
4	A4	123	84.0521	0.591207	0.220298
4	A4	124	84.248	0.568307	0.265288
4	A4	125	84.444	0.543283	0.317664
4	A4	126	84.64	0.509528	0.375057
4	A4	127	84.8359	0.472398	0.432673
4	A4	128	85.0319	0.422041	0.483254
4	A4	129	85.2278	0.353177	0.518091
4	A4	130	85.4238	0.277323	0.529141
4	A4	131	85.6198	0.201331	0.511638
4	A4	132	85.8157	0.128916	0.466135
4	A4	133	86.0117	0.0836058	0.398903
4	A4	134	86.2077	0.0630646	0.320327
4	A4	135	86.4036	0.060056	0.241879
4	A4	136	86.5996	0.0554188	0.172984
4	A4	137	86.7955	0.0530475	0.119037
4	A4	138	86.9915	0.0492041	0.0811414
4	A4	139	87.1875	0.0471589	0.0572365
4	A4	140	87.3834	0.0431878	0.0437676
4	A4	141	87.5794	0.0417307	0.0370873
4	A4	142	87.7754	0.0379011	0.0342224
4	A4	143	87.9713	0.0343573	0.0330679
4	A4	144	88.1673	0.0320565	0.0322799
4	A4	145	88.3633	0.0271478	0.0311106
4	A4	146	88.5592	0.0218957	0.0292806
4	A4	147	88.7552	0.0204532	0.0268652
4	A4	148	88.9511	0.0177799	0.0241467
4	A4	149	89.1471	0.0171809	0.0214359
4	A4	150	89.3431	0.0148365	0.0189264
4	A4	151	89.539	0.0119358	0.0166454
4	A4	152	89.735	0.0121717	0.0145131
4	A4	153	89.931	0.0105555	0.0124561
4	A4	154	90.1269	0.00896475	0.010496
4	A4	155	90.3229	0.00779174	0.0087619
4	A4	156	90.5188	0.0103435	0.00741988
4	A4	157	90.7148	0.00864099	0.00656379
4	A4	158	90.9108	0.00842416	0.00613774
4	A4	159	91.1067	0.00804653	0.00594613
4	A4	160	91.3027	0.00556797	0.00575351
4	A4	161	91.4987	0.00551838	0.00541236
4	A4	162	91.6946	0.00417606	0.00493212
4	A4	163	91.8906	0.00639458	0.00444218
4	A4	164	92.0865	0.00589667	0.00407996
4	A4	165	92.2825	0.00489945	0.00389009
4	A4	166	92.4785	0.00305014	0.00380763
4	A4	167	92.6744	0.00428007	0.00372833
4	A4	168	92.8704	0.00293921	0.00360015
4	A4	169	93.0664	0.00222658	0.00345849
4	A4	170	93.2623	0.00297624	0.00337765
4	A4	171	93.4583	0.00481787	0.00338268
4	A4	172	93.6542	0.00211855	0.00339981
4	A4	173	93.8502	-0.000297909	0.00329177
4	A4	174	94.0462	0.000957731	0.00295141
4	A4	175	94.2421	0.00186329	0.00237867
4	A4	176	94.4381	0.000430364	0.00168307
4	A4	177	94.6341	0.00115097	0.00101828
4	A4	178	94.83	0.00151053	0.000503259
5	A5	1	60.1446	1.35065	0.0488525
5	A5	2	60.3406	1.35171	0.0478916
5	A5	3	60.5365	1.34606	0.0468962
5	A5	4	60.7325	1.34476	0.0460605
5	A5	5	60.9285	1.33785	0.0455694
5	A5	6	61.1244	1.33268	0.0455703
5	A5	7	61.3204	1.32772	0.0461525
5	A5	8	61.5163	1.3278	0.0473165
5	A5	9	61.7123	1.31942	0.0489394
5	A5	10	61.9083	1.31562	0.0507709
5	A5	11	62.1042	1.30744	0.0524756
5	A5	12	62.3002	1.30736	0.0537282
5	A5	13	62.4962	1.29952	0.0543363
5	A5	14	62.6921	1.28704	0.0543246
5	A5	15	62.8881	1.28534	0.0539258
5	A5	16	63.084	1.27975	0.0534549
5	A5	17	63.28	1.27889	0.0531543
5	A5	18	63.476	1.26961	0.0531008
5	A5	19	63.6719	1.26403	0.0532304
5	A5	20	63.8679	1.25732	0.0534288
5	A5	21	64.0639	1.25446	0.0536048
5	A5	22	64.2598	1.24886	0.0537205
5	A5	23	64.4558	1.24176	0.0537977
5	A5	24	64.6517	1.23589	0.0539251
5	A5	25	64.8477	1.23125	0.0542508
5	A5	26	65.0437	1.22355	0.0549212
5	A5	27	65.2396	1.22116	0.0559899
5	A5	28	65.4356	1.21732	0.057343
5	A5	29	65.6316	1.20884	0.0587268
5	A5	30	65.8275	1.20174	0.059851
5	A5	31	66.0235	1.19374	0.0605107
5	A5	32	66.2195	1.18953	0.0606382
5	A5	33	66.4154	1.18435	0.0602746
5	A5	34	66.6114	1.17412	0.0595071
5	A5	35	66.8073	1.17268	0.058443
5	A5	36	67.0033	1.16278	0.0572259
5	A5	37	67.1993	1.15733	0.0560494
5	A5	38	67.3952	1.15193	0.0551237
5	A5	39	67.5912	1.14764	0.0546008
5	A5	40	67.7872	1.14398	0.0545127
5	A5	41	67.9831	1.1373	0.0547767
5	A5	42	68.1791	1.12788	0.0552683
5	A5	43	68.375	1.12675	0.0558865
5	A5	44	68.571	1.11725	0.056569
5	A5	45	68.767	1.11471	0.0572436
5	A5	46	68.9629	1.10904	0.0577912
5	A5	47	69.1589	1.10037	0.0580688
5	A5	48	69.3549	1.09524	0.0579972
5	A5	49	69.5508	1.08692	0.0576328
5	A5	50	69.7468	1.0816	0.0571607
5	A5	51	69.9427	1.07802	0.0568002
5	A5	52	70.1387	1.07238	0.0566907
5	A5	53	70.3347	1.06667	0.0568401
5	A5	54	70.5306	1.05943	0.0571615
5	A5	55	70.7266	1.05411	0.0575585
5	A5	56	70.9226	1.04735	0.0579765
5	A5	57	71.1185	1.04185	0.0583952
5	A5	58	71.3145	1.03781	0.0587825
5	A5	59	71.5104	1.03063	0.0590738
5	A5	60	71.7064	1.02242	0.0591923
5	A5	61	71.9024	1.01582	0.0590918
5	A5	62	72.0983	1.01402	0.0587826
5	A5	63	72.2943	1.00312	0.0583261
5	A5	64	72.4903	1.00144	0.0578237
5	A5	65	72.6862	0.991484	0.0573935
5	A5	66	72.8822	0.987725	0.0571447
5	A5	67	73.0781	0.982305	0.0571248
5	A5	68	73.2741	0.976664	0.0572731
5	A5	69	73.4701	0.971773	0.0574271
5	A5	70	73.666	0.963898	0.057401
5	A5	71	73.862	0.957968	0.0571026
5	A5	72	74.058	0.948265	0.0566032
5	A5	73	74.2539	0.948255	0.0561035
5	A5	74	74.4499	0.939838	0.0558101
5	A5	75	74.6459	0.937462	0.0558114
5	A5	76	74.8418	0.929208	0.0560391
5	A5	77	75.0378	0.925018	0.0563246
5	A5	78	75.2337	0.916533	0.056508
5	A5	79	75.4297	0.911201	0.0565187
5	A5	80	75.6257	0.90837	0.0563963
5	A5	81	75.8216	0.898314	0.0562556
5	A5	82	76.0176	0.893881	0.0562219
5	A5	83	76.2136	0.889231	0.0563755
5	A5	84	76.4095	0.885366	0.056715
5	A5	85	76.6055	0.876016	0.0571638
5	A5	86	76.8014	0.87072	0.0576065
5	A5	87	76.9974	0.866727	0.0579393
5	A5	88	77.1934	0.858097	0.0581045
5	A5	89	77.3893	0.85278	0.0580931
5	A5	90	77.5853	0.846917	0.0579233
5	A5	91	77.7813	0.840744	0.0576072
5	A5	92	77.9772	0.83487	0.057134
5	A5	93	78.1732	0.830226	0.0564865
5	A5	94	78.3691	0.8219	0.0556808
5	A5	95	78.5651	0.817389	0.0548077
5	A5	96	78.7611	0.810188	0.0540358
5	A5	97	78.957	0.80766	0.0535554
5	A5	98	79.153	0.800703	0.0534902
5	A5	99	79.349	0.796563	0.0538208
5	A5	100	79.5449	0.790887	0.0543681
5	A5	101	79.7409	0.783732	0.0548538
5	A5	102	79.9368	0.780646	0.055022
5	A5	103	80.1328	0.770081	0.0547572
5	A5	104	80.3288	0.765705	0.0541431
5	A5	105	80.5247	0.760119	0.0534271
5	A5	106	80.7207	0.75789	0.0529083
5	A5	107	80.9167	0.751387	0.0528239
5	A5	108	81.1126	0.74412	0.0532821
5	A5	109	81.3086	0.741542	0.0542765
5	A5	110	81.5045	0.733651	0.055741
5	A5	111	81.7005	0.729599	0.0576142
5	A5	112	81.8965	0.722327	0.0598895
5	A5	113	82.0924	0.716343	0.062641
5	A5	114	82.2884	0.709066	0.0660252
5	A5	115	82.4844	0.703371	0.0702683
5	A5	116	82.6803	0.698456	0.0756567
5	A5	117	82.8763	0.689464	0.082575
5	A5	118	83.0723	0.678724	0.0915743
5	A5	119	83.2682	0.670887	0.103437
5	A5	120	83.4642	0.661606	0.119187
5	A5	121	83.6601	0.651006	0.140047
5	A5	122	83.8561	0.637701	0.167349
5	A5	123	84.0521	0.619759	0.202419
5	A5	124	84.248	0.598942	0.246295
5	A5	125	84.444	0.574174	0.299155
5	A5	126	84.64	0.544158	0.359438
5	A5	127	84.8359	0.507805	0.42294
5	A5	128	85.0319	0.45929	0.482461
5	A5	129	85.2278	0.388417	0.528579
5	A5	130	85.4238	0.305903	0.551742
5	A5	131	85.6198	0.220646	0.54515
5	A5	132	85.8157	0.138944	0.507333
5	A5	133	86.0117	0.0778153	0.443194
5	A5	134	86.2077	0.0472855	0.362874
5	A5	135	86.4036	0.0391734	0.278797
5	A5	136	86.5996	0.0356293	0.202129
5	A5	137	86.7955	0.0362381	0.140123
5	A5	138	86.9915	0.0311795	0.0952472
5	A5	139	87.1875	0.0253533	0.0660582
5	A5	140	87.3834	0.0229711	0.0489836
5	A5	141	87.5794	0.0205455	0.0400437
5	A5	142	87.7754	0.0173574	0.0358966
5	A5	143	87.9713	0.0136605	0.0341512
5	A5	144	88.1673	0.0124055	0.0332477
5	A5	145	88.3633	0.00621527	0.0322446
5	A5	146	88.5592	-0.000285165	0.0306768
5	A5	147	88.7552	-0.00138179	0.0284667
5	A5	148	88.9511	-0.00444414	0.0258065
5	A5	149	89.1471	-0.00599188	0.0229887
5	A5	150	89.3431	-0.00796213	0.0202439
5	A5	151	89.539	-0.0107582	0.0176619
5	A5	152	89.735	-0.0112769	0.0152197
5	A5	153	89.931	-0.0128205	0.0128707
5	A5	154	90.1269	-0.0136754	0.0106262
5	A5	155	90.3229	-0.0144698	0.00858445
5	A5	156	90.5188	-0.0140432	0.00690053
5	A5	157	90.7148	-0.0161358	0.00571436
5	A5	158	90.9108	-0.0124168	0.00507325
5	A5	159	91.1067	-0.0156463	0.00489179
5	A5	160	91.3027	-0.0150174	0.00498002
5	A5	161	91.4987	-0.0185415	0.00512862
5	A5	162	91.6946	-0.0173768	0.00519537
5	A5	163	91.8906	-0.0164165	0.00513468
5	A5	164	92.0865	-0.0185356	0.00496223
5	A5	165	92.2825	-0.018197	0.0047029
5	A5	166	92.4785	-0.019712	0.00437465
5	A5	167	92.6744	-0.0207124	0.00401121
5	A5	168	92.8704	-0.0193372	0.00367988
5	A5	169	93.0664	-0.0196094	0.00345919
5	A5	170	93.2623	-0.0192979	0.00339081
5	A5	171	93.4583	-0.0212598	0.0034515
5	A5	172	93.6542	-0.0218546	0.00356835
5	A5	173	93.8502	-0.0220652	0.0036554
5	A5	174	94.0462	-0.0199819	0.00363593
5	A5	175	94.2421	-0.0231605	0.00344536
5	A5	176	94.4381	-0.0227716	0.00303887
5	A5	177	94.6341	-0.0238031	0.00241841
5	A5	178	94.83	-0.0242236	0.0016579
6	A6	1	60.1446	1.45068	0.0562219
6	A6	2	60.3406	1.44762	0.0550141
6	A6	3	60.5365	1.4429	0.0539804
6	A6	4	60.7325	1.4416	0.0534836
6	A6	5	60.9285	1.43429	0.0537155
6	A6	6	61.1244	1.43165	0.0545851
6	A6	7	61.3204	1.42499	0.0557569
6	A6	8	61.5163	1.42169	0.0568438
6	A6	9	61.7123	1.4088	0.057626
6	A6	10	61.9083	1.40477	0.0581622
6	A6	11	62.1042	1.40179	0.0587119
6	A6	12	62.3002	1.39347	0.0595219
6	A6	13	62.4962	1.39335	0.0606219
6	A6	14	62.6921	1.38382	0.0617811
6	A6	15	62.8881	1.37657	0.0626361
6	A6	16	63.084	1.37032	0.0629196
6	A6	17	63.28	1.36085	0.0626146
6	A6	18	63.476	1.35697	0.061968
6	A6	19	63.6719	1.35032	0.0613542
6	A6	20	63.8679	1.34593	0.0610958
6	A6	21	64.0639	1.33868	0.0613357
6	A6	22	64.2598	1.33615	0.0620214
6	A6	23	64.4558	1.32518	0.0629739
6	A6	24	64.6517	1.32049	0.0639883
6	A6	25	64.8477	1.31471	0.0649035
6	A6	26	65.0437	1.3066	0.0656225
6	A6	27	65.2396	1.30199	0.0661065
6	A6	28	65.4356	1.29175	0.0663589
6	A6	29	65.6316	1.28746	0.0664101
6	A6	30	65.8275	1.28081	0.066304
6	A6	31	66.0235	1.27508	0.0660872
6	A6	32	66.2195	1.26516	0.0658064
6	A6	33	66.4154	1.26034	0.0654944
6	A6	34	66.6114	1.25546	0.0651595
6	A6	35	66.8073	1.24712	0.0647793
6	A6	36	67.0033	1.24174	0.0643179
6	A6	37	67.1993	1.23406	0.0637679
6	A6	38	67.3952	1.22633	0.0631865
6	A6	39	67.5912	1.22296	0.0626914
6	A6	40	67.7872	1.21472	0.0624177
6	A6	41	67.9831	1.21004	0.0624523
6	A6	42	68.1791	1.20324	0.0627883
6	A6	43	68.375	1.19751	0.0633242
6	A6	44	68.571	1.19101	0.0639099
6	A6	45	68.767	1.18541	0.0644084
6	A6	46	68.9629	1.17474	0.064743
6	A6	47	69.1589	1.17124	0.0648945
6	A6	48	69.3549	1.16497	0.0648747
6	A6	49	69.5508	1.15917	0.0646989
6	A6	50	69.7468	1.15042	0.064399
6	A6	51	69.9427	1.14267	0.0640561
6	A6	52	70.1387	1.13889	0.0637927
6	A6	53	70.3347	1.13184	0.0637247
6	A6	54	70.5306	1.12717	0.0638843
6	A6	55	70.7266	1.12173	0.0641961
6	A6	56	70.9226	1.11137	0.064528
6	A6	57	71.1185	1.10698	0.0647739
6	A6	58	71.3145	1.09902	0.0649056
6	A6	59	71.5104	1.09453	0.0649574
6	A6	60	71.7064	1.08555	0.0649741
6	A6	61	71.9024	1.08291	0.064977
6	A6	62	72.0983	1.07357	0.0649746
6	A6	63	72.2943	1.06556	0.0649916
6	A6	64	72.4903	1.06103	0.0650756
6	A6	65	72.6862	1.05704	0.0652574
6	A6	66	72.8822	1.04686	0.0655032
6	A6	67	73.0781	1.04176	0.0657036
6	A6	68	73.2741	1.03727	0.0657237
6	A6	69	73.4701	1.02583	0.0654926
6	A6	70	73.666	1.02004	0.0650635
6	A6	71	73.862	1.01554	0.0646054
6	A6	72	74.058	1.00833	0.0643258
6	A6	73	74.2539	1.00265	0.0643682
6	A6	74	74.4499	0.997276	0.064739
6	A6	75	74.6459	0.988488	0.0652955
6	A6	76	74.8418	0.98487	0.0657981
6	A6	77	75.0378	0.976326	0.0659994
6	A6	78	75.2337	0.970921	0.0657451
6	A6	79	75.4297	0.959095	0.0650377
6	A6	80	75.6257	0.956862	0.0640371
6	A6	81	75.8216	0.949561	0.0629897
6	A6	82	76.0176	0.945427	0.0621246
6	A6	83	76.2136	0.935252	0.0615677
6	A6	84	76.4095	0.931961	0.0613179
6	A6	85	76.6055	0.928739	0.0612877
6	A6	86	76.8014	0.919337	0.0613854
6	A6	87	76.9974	0.908905	0.0615838
6	A6	88	77.1934	0.909107	0.0619211
6	A6	89	77.3893	0.901843	0.062432
6	A6	90	77.5853	0.894078	0.0630582
6	A6	91	77.7813	0.889446	0.0636199
6	A6	92	77.9772	0.883403	0.0638809
6	A6	93	78.1732	0.872141	0.0636656
6	A6	94	78.3691	0.867103	0.0629578
6	A6	95	78.5651	0.863975	0.0619231
6	A6	96	78.7611	0.854367	0.0608564
6	A6	97	78.957	0.850148	0.0600806
6	A6	98	79.153	0.842768	0.0598375
6	A6	99	79.349	0.839872	0.0601967
6	A6	100	79.5449	0.834359	0.0610148
6	A6	101	79.7409	0.826907	0.0619837
6	A6	102	79.9368	0.819313	0.0627548
6	A6	103	80.1328	0.812467	0.063088
6	A6	104	80.3288	0.80527	0.0629264
6	A6	105	80.5247	0.79986	0.0623769
6	A6	106	80.7207	0.796034	0.0616285
6	A6	107	80.9167	0.78694	0.0608853
6	A6	108	81.1126	0.782416	0.0603602
6	A6	109	81.3086	0.774328	0.0602957
6	A6	110	81.5045	0.769835	0.0609513
6	A6	111	81.7005	0.764366	0.0625306
6	A6	112	81.8965	0.761877	0.0650986
6	A6	113	82.0924	0.75159	0.0685698
6	A6	114	82.2884	0.743801	0.0727832
6	A6	115	82.4844	0.738644	0.0776443
6	A6	116	82.6803	0.729247	0.0832353
6	A6	117	82.8763	0.721391	0.0898677
6	A6	118	83.0723	0.712454	0.0980753
6	A6	119	83.2682	0.70426	0.1086
6	A6	120	83.4642	0.690981	0.122394
6	A6	121	83.6601	0.681228	0.14063
6	A6	122	83.8561	0.667555	0.164705
6	A6	123	84.0521	0.652499	0.196162
6	A6	124	84.248	0.633689	0.236484
6	A6	125	84.444	0.610326	0.286621
6	A6	126	84.64	0.581275	0.346203
6	A6	127	84.8359	0.546439	0.412537
6	A6	128	85.0319	0.507117	0.479814
6	A6	129	85.2278	0.447852	0.539142
6	A6	130	85.4238	0.367343	0.579937
6	A6	131	85.6198	0.27947	0.592628
6	A6	132	85.8157	0.190389	0.571845
6	A6	133	86.0117	0.108941	0.518722
6	A6	134	86.2077	0.0597042	0.441111
6	A6	135	86.4036	0.0421588	0.351415
6	A6	136	86.5996	0.0362802	0.262912
6	A6	137	86.7955	0.0320533	0.18615
6	A6	138	86.9915	0.0304959	0.126848
6	A6	139	87.1875	0.0283792	0.0857961
6	A6	140	87.3834	0.0235533	0.0603063
6	A6	141	87.5794	0.0195461	0.0461769
6	A6	142	87.7754	0.0171423	0.0392885
6	A6	143	87.9713	0.0143411	0.0364237
6	A6	144	88.1673	0.0109197	0.0354027
6	A6	145	88.3633	0.00748032	0.0348685
6	A6	146	88.5592	0.00243925	0.0340242
6	A6	147	88.7552	-0.00267362	0.0324658
6	A6	148	88.9511	-0.00613015	0.0300992
6	A6	149	89.1471	-0.00911654	0.0270788
6	A6	150	89.3431	-0.0116742	0.0237206
6	A6	151	89.539	-0.0122721	0.0203863
6	A6	152	89.735	-0.0131608	0.0173646
6	A6	153	89.931	-0.014003	0.0147907
6	A6	154	90.1269	-0.0143389	0.0126379
6	A6	155	90.3229	-0.0196984	0.010786
6	A6	156	90.5188	-0.0172649	0.00912447
6	A6	157	90.7148	-0.0168606	0.00762696
6	A6	158	90.9108	-0.0193547	0.00635385
6	A6	159	91.1067	-0.0193429	0.00539192
6	A6	160	91.3027	-0.0180147	0.00477793
6	A6	161	91.4987	-0.0188064	0.00445559
6	A6	162	91.6946	-0.0215005	0.00429061
6	A6	163	91.8906	-0.0189087	0.00413548
6	A6	164	92.0865	-0.0221188	0.00390675
6	A6	165	92.2825	-0.0223048	0.00362477
6	A6	166	92.4785	-0.021602	0.00338336
6	A6	167	92.6744	-0.0193593	0.00326457
6	A6	168	92.8704	-0.023218	0.00326118
6	A6	169	93.0664	-0.0210345	0.00327116
6	A6	170	93.2623	-0.0249058	0.0031732
6	A6	171	93.4583	-0.0232529	0.00292224
6	A6	172	93.6542	-0.0229511	0.00258444
6	A6	173	93.8502	-0.0236689	0.00228196
6	A6	174	94.0462	-0.0232041	0.00209398
6	A6	175	94.2421	-0.0220474	0.00199472
6	A6	176	94.4381	-0.0261089	0.00187527
6	A6	177	94.6341	-0.0235223	0.00162742
6	A6	178	94.83	-0.0260638	0.00122254
7	A7	1	60.1446	1.5565	0.0586709
7	A7	2	60.3406	1.5482	0.0570372
7	A7	3	60.5365	1.54222	0.0552703
7	A7	4	60.7325	1.5425	0.0539229
7	A7	5	60.9285	1.53748	0.0534495
7	A7	6	61.1244	1.53709	0.0539933
7	A7	7	61.3204	1.52405	0.055345
7	A7	8	61.5163	1.52506	0.0570906
7	A7	9	61.7123	1.51711	0.0588262
7	A7	10	61.9083	1.50693	0.0603263
7	A7	11	62.1042	1.50738	0.0615708
7	A7	12	62.3002	1.49573	0.0626608
7	A7	13	62.4962	1.49457	0.063685
7	A7	14	62.6921	1.48643	0.0646347
7	A7	15	62.8881	1.47961	0.0654052
7	A7	16	63.084	1.47459	0.0658841
7	A7	17	63.28	1.46716	0.0660639
7	A7	18	63.476	1.45559	0.0660887
7	A7	19	63.6719	1.4555	0.0662068
7	A7	20	63.8679	1.44967	0.0666488
7	A7	21	64.0639	1.44084	0.067512
7	A7	22	64.2598	1.43621	0.0687075
7	A7	23	64.4558	1.42695	0.0700004
7	A7	24	64.6517	1.42367	0.0710919
7	A7	25	64.8477	1.41415	0.0717203
7	A7	26	65.0437	1.40627	0.0717555
7	A7	27	65.2396	1.39837	0.0712432
7	A7	28	65.4356	1.39256	0.0703785
7	A7	29	65.6316	1.38566	0.0694287
7	A7	30	65.8275	1.38118	0.0686236
7	A7	31	66.0235	1.37205	0.0680945
7	A7	32	66.2195	1.36798	0.0678635
7	A7	33	66.4154	1.35981	0.067884
7	A7	34	66.6114	1.35367	0.0680855
7	A7	35	66.8073	1.34891	0.0684023
7	A7	36	67.0033	1.3391	0.0687793
7	A7	37	67.1993	1.33481	0.0691554
7	A7	38	67.3952	1.32602	0.069456
7	A7	39	67.5912	1.32294	0.0696089
7	A7	40	67.7872	1.31342	0.0695876
7	A7	41	67.9831	1.30347	0.0694537
7	A7	42	68.1791	1.30089	0.0693497
7	A7	43	68.375	1.29388	0.0694341
7	A7	44	68.571	1.28661	0.0697842
7	A7	45	68.767	1.28237	0.070337
7	A7	46	68.9629	1.27136	0.0708983
7	A7	47	69.1589	1.2682	0.071235
7	A7	48	69.3549	1.25899	0.0711813
7	A7	49	69.5508	1.25121	0.0707298
7	A7	50	69.7468	1.24406	0.0700397
7	A7	51	69.9427	1.23745	0.0693625
7	A7	52	70.1387	1.2337	0.068928
7	A7	53	70.3347	1.22637	0.0688422
7	A7	54	70.5306	1.21965	0.0690667
7	A7	55	70.7266	1.21223	0.0694694
7	A7	56	70.9226	1.20569	0.0698971
7	A7	57	71.1185	1.19938	0.0702442
7	A7	58	71.3145	1.19304	0.0704764
7	A7	59	71.5104	1.18525	0.0706287
7	A7	60	71.7064	1.17569	0.0707699
7	A7	61	71.9024	1.17265	0.0709467
7	A7	62	72.0983	1.16769	0.0711301
7	A7	63	72.2943	1.1573	0.071214
7	A7	64	72.4903	1.15097	0.0710816
7	A7	65	72.6862	1.14353	0.0706929
7	A7	66	72.8822	1.13681	0.0701427
7	A7	67	73.0781	1.12987	0.0696312
7	A7	68	73.2741	1.12525	0.0693849
7	A7	69	73.4701	1.11897	0.0695528
7	A7	70	73.666	1.10733	0.0701389
7	A7	71	73.862	1.10546	0.0709776
7	A7	72	74.058	1.10324	0.0717788
7	A7	73	74.2539	1.0861	0.0722387
7	A7	74	74.4499	1.08108	0.0721696
7	A7	75	74.6459	1.07715	0.0715849
7	A7	76	74.8418	1.06833	0.0706817
7	A7	77	75.0378	1.06286	0.0697355
7	A7	78	75.2337	1.05351	0.0689645
7	A7	79	75.4297	1.05137	0.0684415
7	A7	80	75.6257	1.04407	0.0680953
7	A7	81	75.8216	1.0365	0.0677929
7	A7	82	76.0176	1.02675	0.0674496
7	A7	83	76.2136	1.0224	0.0670918
7	A7	84	76.4095	1.01838	0.0668432
7	A7	85	76.6055	1.01047	0.0668427
7	A7	86	76.8014	1.00297	0.0671723
7	A7	87	76.9974	0.998539	0.0678063
7	A7	88	77.1934	0.990763	0.0686201
7	A7	89	77.3893	0.985754	0.0694214
7	A7	90	77.5853	0.976845	0.0700062
7	A7	91	77.7813	0.97036	0.0702173
7	A7	92	77.9772	0.961349	0.069985
7	A7	93	78.1732	0.957988	0.0693391
7	A7	94	78.3691	0.95056	0.0683988
7	A7	95	78.5651	0.940524	0.0673475
7	A7	96	78.7611	0.938876	0.0664029
7	A7	97	78.957	0.928261	0.0657703
7	A7	98	79.153	0.924867	0.0655754
7	A7	99	79.349	0.919993	0.0658189
7	A7	100	79.5449	0.913601	0.0663827
7	A7	101	79.7409	0.902271	0.0670853
7	A7	102	79.9368	0.898622	0.0677497
7	A7	103	80.1328	0.893759	0.0682424
7	A7	104	80.3288	0.887004	0.0684852
7	A7	105	80.5247	0.875784	0.0684655
7	A7	106	80.7207	0.872503	0.068255
7	A7	107	80.9167	0.864217	0.0680103
7	A7	108	81.1126	0.860708	0.0679345
7	A7	109	81.3086	0.850853	0.068212
7	A7	110	81.5045	0.846618	0.068961
7	A7	111	81.7005	0.840594	0.0702355
7	A7	112	81.8965	0.832215	0.0720875
7	A7	113	82.0924	0.823622	0.0746327
7	A7	114	82.2884	0.819143	0.0780878
7	A7	115	82.4844	0.81325	0.0827481
7	A7	116	82.6803	0.804176	0.0889292
7	A7	117	82.8763	0.792862	0.0969165
7	A7	118	83.0723	0.790107	0.106983
7	A7	119	83.2682	0.777708	0.119501
7	A7	120	83.4642	0.763308	0.135128
7	A7	121	83.6601	0.749051	0.154987
7	A7	122	83.8561	0.736347	0.180695
7	A7	123	84.0521	0.72188	0.214176
7	A7	124	84.248	0.70361	0.257209
7	A7	125	84.444	0.678614	0.310747
7	A7	126	84.64	0.647638	0.374046
7	A7	127	84.8359	0.610483	0.443761
7	A7	128	85.0319	0.567598	0.513365
7	A7	129	85.2278	0.506624	0.57342
7	A7	130	85.4238	0.425448	0.61315
7	A7	131	85.6198	0.333959	0.623221
7	A7	132	85.8157	0.245365	0.59886
7	A7	133	86.0117	0.169652	0.54196
7	A7	134	86.2077	0.120174	0.461037
7	A7	135	86.4036	0.102688	0.368877
7	A7	136	86.5996	0.092308	0.278797
7	A7	137	86.7955	0.0901074	0.201133
7	A7	138	86.9915	0.0881105	0.141291
7	A7	139	87.1875	0.081301	0.0997999
7	A7	140	87.3834	0.0737402	0.0738302
7	A7	141	87.5794	0.0732051	0.0591533
7	A7	142	87.7754	0.0695672	0.0516768
7	A7	143	87.9713	0.0633181	0.0482041
7	A7	144	88.1673	0.0588687	0.04655
7	A7	145	88.3633	0.0556883	0.0453473
7	A7	146	88.5592	0.050181	0.0438161
7	A7	147	88.7552	0.043219	0.0416057
7	A7	148	88.9511	0.0395126	0.038695
7	A7	149	89.1471	0.0356254	0.0353011
7	A7	150	89.3431	0.0337311	0.0317689
7	A7	151	89.539	0.0301052	0.0284444
7	A7	152	89.735	0.0315326	0.0255639
7	A7	153	89.931	0.0274614	0.0231882
7	A7	154	90.1269	0.0244126	0.0212062
7	A7	155	90.3229	0.0249939	0.0194018
7	A7	156	90.5188	0.0216904	0.0175539
7	A7	157	90.7148	0.0190405	0.0155239
7	A7	158	90.9108	0.0201616	0.0133009
7	A7	159	91.1067	0.0181128	0.0109986
7	A7	160	91.3027	0.0175007	0.00881947
7	A7	161	91.4987	0.0169822	0.00699887
7	A7	162	91.6946	0.0180466	0.00573362
7	A7	163	91.8906	0.017665	0.00510888
7	A7	164	92.0865	0.0171054	0.00505436
7	A7	165	92.2825	0.0178567	0.00536579
7	A7	166	92.4785	0.0139783	0.00579338
7	A7	167	92.6744	0.0127696	0.00614639
7	A7	168	92.8704	0.0168938	0.00634491
7	A7	169	93.0664	0.0132427	0.00639484
7	A7	170	93.2623	0.0139387	0.00632893
7	A7	171	93.4583	0.0107927	0.00617485
7	A7	172	93.6542	0.0110943	0.00596187
7	A7	173	93.8502	0.0116949	0.00572446
7	A7	174	94.0462	0.0120641	0.00547039
7	A7	175	94.2421	0.0101796	0.00514103
7	A7	176	94.4381	0.0100297	0.00462338
7	A7	177	94.6341	0.00774709	0.00382974
7	A7	178	94.83	0.00719302	0.00278728
8	A8	1	60.1446	1.5182	0.0569768
8	A8	2	60.3406	1.51305	0.0564003
8	A8	3	60.5365	1.51013	0.0560961
8	A8	4	60.7325	1.50656	0.0562668
8	A8	5	60.9285	1.49842	0.0569636
8	A8	6	61.1244	1.49891	0.0580373
8	A8	7	61.3204	1.48881	0.0591944
8	A8	8	61.5163	1.47928	0.0601322
8	A8	9	61.7123	1.47948	0.0606772
8	A8	10	61.9083	1.46866	0.0608317
8	A8	11	62.1042	1.46281	0.0607295
8	A8	12	62.3002	1.45747	0.0605409
8	A8	13	62.4962	1.4557	0.0603956
8	A8	14	62.6921	1.44638	0.0603596
8	A8	15	62.8881	1.43588	0.0604595
8	A8	16	63.084	1.43619	0.0607034
8	A8	17	63.28	1.43147	0.0610798
8	A8	18	63.476	1.41961	0.061558
8	A8	19	63.6719	1.41596	0.0621086
8	A8	20	63.8679	1.41321	0.0627282
8	A8	21	64.0639	1.39956	0.0634451
8	A8	22	64.2598	1.39903	0.0642744
8	A8	23	64.4558	1.3926	0.065166
8	A8	24	64.6517	1.3847	0.0659818
8	A8	25	64.8477	1.37737	0.0665461
8	A8	26	65.0437	1.37268	0.0667319
8	A8	27	65.2396	1.3601	0.0665361
8	A8	28	65.4356	1.35889	0.06609
8	A8	29	65.6316	1.35295	0.0656052
8	A8	30	65.8275	1.34173	0.0652887
8	A8	31	66.0235	1.33923	0.0652646
8	A8	32	66.2195	1.33294	0.0655352
8	A8	33	66.4154	1.32612	0.0659986
8	A8	34	66.6114	1.32044	0.0665186
8	A8	35	66.8073	1.3116	0.0670091
8	A8	36	67.0033	1.30334	0.0674674
8	A8	37	67.1993	1.29985	0.0679337
8	A8	38	67.3952	1.29328	0.0684034
8	A8	39	67.5912	1.28675	0.0687831
8	A8	40	67.7872	1.27821	0.0689212
8	A8	41	67.9831	1.26918	0.0687103
8	A8	42	68.1791	1.26355	0.0681629
8	A8	43	68.375	1.25994	0.0674209
8	A8	44	68.571	1.24898	0.0667005
8	A8	45	68.767	1.24305	0.0662055
8	A8	46	68.9629	1.24117	0.0660629
8	A8	47	69.1589	1.23044	0.0662879
8	A8	48	69.3549	1.2257	0.0667855
8	A8	49	69.5508	1.21936	0.0673938
8	A8	50	69.7468	1.21084	0.0679476
8	A8	51	69.9427	1.20686	0.0683482
8	A8	52	70.1387	1.19524	0.0685922
8	A8	53	70.3347	1.19001	0.0687379
8	A8	54	70.5306	1.18744	0.0688292
8	A8	55	70.7266	1.17841	0.068829
8	A8	56	70.9226	1.16915	0.0686282
8	A8	57	71.1185	1.16649	0.0681268
8	A8	58	71.3145	1.15538	0.067344
8	A8	59	71.5104	1.14919	0.0664433
8	A8	60	71.7064	1.13954	0.0656602
8	A8	61	71.9024	1.14338	0.0651659
8	A8	62	72.0983	1.13389	0.0649962
8	A8	63	72.2943	1.1225	0.0650866
8	A8	64	72.4903	1.11659	0.0653717
8	A8	65	72.6862	1.11219	0.0658346
8	A8	66	72.8822	1.10811	0.0664695
8	A8	67	73.0781	1.10101	0.0672
8	A8	68	73.2741	1.09158	0.067863
8	A8	69	73.4701	1.08442	0.0682749
8	A8	70	73.666	1.07965	0.0683192
8	A8	71	73.862	1.07059	0.0679917
8	A8	72	74.058	1.06556	0.0673818
8	A8	73	74.2539	1.05663	0.0666261
8	A8	74	74.4499	1.0532	0.0658722
8	A8	75	74.6459	1.04519	0.0652656
8	A8	76	74.8418	1.03858	0.0649392
8	A8	77	75.0378	1.03264	0.0649831
8	A8	78	75.2337	1.02647	0.0654049
8	A8	79	75.4297	1.0234	0.0661015
8	A8	80	75.6257	1.01384	0.0668778
8	A8	81	75.8216	1.005	0.0675025
8	A8	82	76.0176	0.998703	0.0677589
8	A8	83	76.2136	0.995707	0.067476
8	A8	84	76.4095	0.986076	0.0665683
8	A8	85	76.6055	0.97913	0.0651012
8	A8	86	76.8014	0.970842	0.0633665
8	A8	87	76.9974	0.964876	0.0618692
8	A8	88	77.1934	0.960536	0.061161
8	A8	89	77.3893	0.955554	0.0615744
8	A8	90	77.5853	0.95608	0.0630123
8	A8	91	77.7813	0.944178	0.0649467
8	A8	92	77.9772	0.935284	0.0666531
8	A8	93	78.1732	0.930293	0.0675487
8	A8	94	78.3691	0.920021	0.0674461
8	A8	95	78.5651	0.915246	0.066595
8	A8	96	78.7611	0.907389	0.065523
8	A8	97	78.957	0.903446	0.0647668
8	A8	98	79.153	0.896367	0.0646336
8	A8	99	79.349	0.892361	0.0650921
8	A8	100	79.5449	0.887295	0.0658367
8	A8	101	79.7409	0.873859	0.0664751
8	A8	102	79.9368	0.869914	0.0667357
8	A8	103	80.1328	0.862804	0.0665737
8	A8	104	80.3288	0.856854	0.0661352
8	A8	105	80.5247	0.851352	0.0656211
8	A8	106	80.7207	0.842193	0.0651655
8	A8	107	80.9167	0.840475	0.0648026
8	A8	108	81.1126	0.830984	0.0645418
8	A8	109	81.3086	0.82314	0.0644817
8	A8	110	81.5045	0.816204	0.0648698
8	A8	111	81.7005	0.812933	0.0660418
8	A8	112	81.8965	0.806896	0.0682775
8	A8	113	82.0924	0.802593	0.0716768
8	A8	114	82.2884	0.79188	0.0761575
8	A8	115	82.4844	0.7847	0.081595
8	A8	116	82.6803	0.777521	0.0880218
8	A8	117	82.8763	0.767521	0.09577
8	A8	118	83.0723	0.757053	0.105514
8	A8	119	83.2682	0.751197	0.118218
8	A8	120	83.4642	0.738585	0.13508
8	A8	121	83.6601	0.72329	0.157498
8	A8	122	83.8561	0.712131	0.187045
8	A8	123	84.0521	0.69244	0.225339
8	A8	124	84.248	0.672331	0.273663
8	A8	125	84.444	0.646226	0.332253
8	A8	126	84.64	0.612306	0.399314
8	A8	127	84.8359	0.573574	0.470105
8	A8	128	85.0319	0.519931	0.536644
8	A8	129	85.2278	0.449141	0.58861
8	A8	130	85.4238	0.357418	0.615591
8	A8	131	85.6198	0.267532	0.610164
8	A8	132	85.8157	0.181343	0.570634
8	A8	133	86.0117	0.115101	0.502159
8	A8	134	86.2077	0.0808354	0.415549
8	A8	135	86.4036	0.0683692	0.324141
8	A8	136	86.5996	0.0633286	0.240044
8	A8	137	86.7955	0.0598646	0.171294
8	A8	138	86.9915	0.0530548	0.120862
8	A8	139	87.1875	0.0495577	0.087482
8	A8	140	87.3834	0.0441596	0.0674506
8	A8	141	87.5794	0.0392449	0.0564513
8	A8	142	87.7754	0.0362576	0.0507479
8	A8	143	87.9713	0.0287784	0.047651
8	A8	144	88.1673	0.0276713	0.0454892
8	A8	145	88.3633	0.0195774	0.0433817
8	A8	146	88.5592	0.0162309	0.0409954
8	A8	147	88.7552	0.0112202	0.0383301
8	A8	148	88.9511	0.00810035	0.0355249
8	A8	149	89.1471	0.0073104	0.0327021
8	A8	150	89.3431	0.000145641	0.029896
8	A8	151	89.539	-0.00271664	0.0270808
8	A8	152	89.735	-0.00239245	0.0242434
8	A8	153	89.931	-0.00400683	0.0214252
8	A8	154	90.1269	-0.00572404	0.0187023
8	A8	155	90.3229	-0.00908271	0.0161446
8	A8	156	90.5188	-0.0082813	0.0138021
8	A8	157	90.7148	-0.0112168	0.0117208
8	A8	158	90.9108	-0.00982444	0.00995207
8	A8	159	91.1067	-0.00997094	0.00853341
8	A8	160	91.3027	-0.0111993	0.00746419
8	A8	161	91.4987	-0.0145682	0.0067076
8	A8	162	91.6946	-0.0112261	0.00621853
8	A8	163	91.8906	-0.0132791	0.00596503
8	A8	164	92.0865	-0.0142256	0.00591914
8	A8	165	92.2825	-0.0129652	0.00602545
8	A8	166	92.4785	-0.0165409	0.00617736
8	A8	167	92.6744	-0.0152651	0.00622595
8	A8	168	92.8704	-0.0140384	0.00602831
8	A8	169	93.0664	-0.0203968	0.0055214
8	A8	170	93.2623	-0.0170411	0.00478376
8	A8	171	93.4583	-0.0188414	0.00403167
8	A8	172	93.6542	-0.0180713	0.00351947
8	A8	173	93.8502	-0.0153007	0.00338309
8	A8	174	94.0462	-0.0166729	0.00353213
8	A8	175	94.2421	-0.0196374	0.00368541
8	A8	176	94.4381	-0.0216322	0.0035428
8	A8	177	94.6341	-0.0209728	0.00297407
8	A8	178	94.83	-0.0193119	0.00208825
9	A9	1	60.1446	1.51779	0.0632454
9	A9	2	60.3406	1.51816	0.0641011
9	A9	3	60.5365	1.5125	0.0645326
9	A9	4	60.7325	1.50119	0.0642195
9	A9	5	60.9285	1.49427	0.0631848
9	A9	6	61.1244	1.48598	0.0618395
9	A9	7	61.3204	1.48528	0.0607791
9	A9	8	61.5163	1.47992	0.0604531
9	A9	9	61.7123	1.47548	0.0609384
9	A9	10	61.9083	1.46926	0.061952
9	A9	11	62.1042	1.46339	0.0630868
9	A9	12	62.3002	1.45189	0.0640747
9	A9	13	62.4962	1.44832	0.0648967
9	A9	14	62.6921	1.4428	0.0656992
9	A9	15	62.8881	1.4406	0.0666083
9	A9	16	63.084	1.42817	0.0676059
9	A9	17	63.28	1.42422	0.0685287
9	A9	18	63.476	1.41807	0.0691604
9	A9	19	63.6719	1.40495	0.0693331
9	A9	20	63.8679	1.40999	0.0689972
9	A9	21	64.0639	1.39158	0.0682519
9	A9	22	64.2598	1.38937	0.0673341
9	A9	23	64.4558	1.3823	0.0665521
9	A9	24	64.6517	1.3771	0.0661773
9	A9	25	64.8477	1.37331	0.0663256
9	A9	26	65.0437	1.36278	0.0669263
9	A9	27	65.2396	1.36075	0.067774
9	A9	28	65.4356	1.35018	0.0686615
9	A9	29	65.6316	1.34535	0.0694773
9	A9	30	65.8275	1.33606	0.0702211
9	A9	31	66.0235	1.33196	0.0709161
9	A9	32	66.2195	1.32663	0.0715108
9	A9	33	66.4154	1.31781	0.0718387
9	A9	34	66.6114	1.30971	0.0716922
9	A9	35	66.8073	1.30215	0.0709607
9	A9	36	67.0033	1.29964	0.0697459
9	A9	37	67.1993	1.28196	0.0683542
9	A9	38	67.3952	1.28605	0.0671646
9	A9	39	67.5912	1.27552	0.0664318
9	A9	40	67.7872	1.27535	0.0661777
9	A9	41	67.9831	1.26393	0.06624
9	A9	42	68.1791	1.25652	0.0664383
9	A9	43	68.375	1.24939	0.0667113
9	A9	44	68.571	1.24505	0.0671156
9	A9	45	68.767	1.23964	0.067705
9	A9	46	68.9629	1.23641	0.0684209
9	A9	47	69.1589	1.22393	0.0691039
9	A9	48	69.3549	1.21664	0.0695964
9	A9	49	69.5508	1.21043	0.0698345
9	A9	50	69.7468	1.20754	0.069854
9	A9	51	69.9427	1.1983	0.0697299
9	A9	52	70.1387	1.19166	0.0695221
9	A9	53	70.3347	1.18194	0.0692655
9	A9	54	70.5306	1.17948	0.068981
9	A9	55	70.7266	1.17337	0.0686842
9	A9	56	70.9226	1.16558	0.0683737
9	A9	57	71.1185	1.1552	0.0680362
9	A9	58	71.3145	1.15262	0.0676552
9	A9	59	71.5104	1.14856	0.0672477
9	A9	60	71.7064	1.13901	0.0668961
9	A9	61	71.9024	1.12764	0.0667463
9	A9	62	72.0983	1.12674	0.0669505
9	A9	63	72.2943	1.12262	0.0675522
9	A9	64	72.4903	1.11807	0.0684178
9	A9	65	72.6862	1.10358	0.0692757
9	A9	66	72.8822	1.10104	0.0698551
9	A9	67	73.0781	1.09262	0.0700238
9	A9	68	73.2741	1.08632	0.0698332
9	A9	69	73.4701	1.07848	0.0694501
9	A9	70	73.666	1.07481	0.0690479
9	A9	71	73.862	1.06528	0.0687263
9	A9	72	74.058	1.06033	0.0684877
9	A9	73	74.2539	1.05365	0.0682628
9	A9	74	74.4499	1.0456	0.0679527
9	A9	75	74.6459	1.04141	0.0674823
9	A9	76	74.8418	1.03445	0.066854
9	A9	77	75.0378	1.02579	0.0661799
9	A9	78	75.2337	1.01951	0.0656571
9	A9	79	75.4297	1.01514	0.0654832
9	A9	80	75.6257	1.01141	0.0657524
9	A9	81	75.8216	1.00367	0.0663953
9	A9	82	76.0176	0.993279	0.0671986
9	A9	83	76.2136	0.990487	0.0678861
9	A9	84	76.4095	0.985611	0.068215
9	A9	85	76.6055	0.973946	0.068048
9	A9	86	76.8014	0.968156	0.0673962
9	A9	87	76.9974	0.962536	0.0664181
9	A9	88	77.1934	0.957423	0.0653721
9	A9	89	77.3893	0.948662	0.0645247
9	A9	90	77.5853	0.942393	0.0640406
9	A9	91	77.7813	0.941364	0.0639205
9	A9	92	77.9772	0.934858	0.0640178
9	A9	93	78.1732	0.923885	0.0641389
9	A9	94	78.3691	0.915589	0.0641573
9	A9	95	78.5651	0.915447	0.0640649
9	A9	96	78.7611	0.910514	0.0639451
9	A9	97	78.957	0.897346	0.0639025
9	A9	98	79.153	0.894331	0.0640114
9	A9	99	79.349	0.890423	0.0642981
9	A9	100	79.5449	0.883513	0.0647467
9	A9	101	79.7409	0.874642	0.0653005
9	A9	102	79.9368	0.868534	0.0658685
9	A9	103	80.1328	0.866861	0.0663345
9	A9	104	80.3288	0.856357	0.0665867
9	A9	105	80.5247	0.84895	0.0665576
9	A9	106	80.7207	0.842452	0.0662542
9	A9	107	80.9167	0.839972	0.0657634
9	A9	108	81.1126	0.829076	0.0652307
9	A9	109	81.3086	0.825119	0.0648374
9	A9	110	81.5045	0.819737	0.0647961
9	A9	111	81.7005	0.80927	0.0653554
9	A9	112	81.8965	0.808667	0.0667748
9	A9	113	82.0924	0.799729	0.0692791
9	A9	114	82.2884	0.79495	0.0730123
9	A9	115	82.4844	0.788731	0.0780531
9	A9	116	82.6803	0.782052	0.0845087
9	A9	117	82.8763	0.767823	0.0926509
9	A9	118	83.0723	0.764552	0.103001
9	A9	119	83.2682	0.752687	0.116331
9	A9	120	83.4642	0.745263	0.133606
9	A9	121	83.6601	0.732711	0.155966
9	A9	122	83.8561	0.712915	0.184764
9	A9	123	84.0521	0.699914	0.221552
9	A9	124	84.248	0.677194	0.267806
9	A9	125	84.444	0.653797	0.324198
9	A9	126	84.64	0.622496	0.389467
9	A9	127	84.8359	0.587412	0.459293
9	A9	128	85.0319	0.539184	0.525826
9	A9	129	85.2278	0.467979	0.578547
9	A9	130	85.4238	0.382577	0.606646
9	A9	131	85.6198	0.291837	0.602294
9	A9	132	85.8157	0.20908	0.56356
9	A9	133	86.0117	0.145766	0.495574
9	A9	134	86.2077	0.114914	0.409265
9	A9	135	86.4036	0.103112	0.318117
9	A9	136	86.5996	0.0973458	0.234347
9	A9	137	86.7955	0.0929016	0.166053
9	A9	138	86.9915	0.0910554	0.116224
9	A9	139	87.1875	0.085532	0.0835648
9	A9	140	87.3834	0.0828954	0.0642956
9	A9	141	87.5794	0.0753917	0.0539949
9	A9	142	87.7754	0.0730978	0.0488532
9	A9	143	87.9713	0.065785	0.0461822
9	A9	144	88.1673	0.0643786	0.044367
9	A9	145	88.3633	0.0608331	0.0425661
9	A9	146	88.5592	0.0538303	0.0404017
9	A9	147	88.7552	0.0480635	0.0377496
9	A9	148	88.9511	0.0483074	0.034631
9	A9	149	89.1471	0.0406747	0.0311676
9	A9	150	89.3431	0.0421457	0.0275662
9	A9	151	89.539	0.0354004	0.0241014
9	A9	152	89.735	0.0387789	0.0210636
9	A9	153	89.931	0.0369745	0.0186616
9	A9	154	90.1269	0.0364528	0.0169237
9	A9	155	90.3229	0.0311589	0.0156675
9	A9	156	90.5188	0.0328849	0.0145779
9	A9	157	90.7148	0.029286	0.013357
9	A9	158	90.9108	0.0288601	0.0118628
9	A9	159	91.1067	0.0284129	0.0101651
9	A9	160	91.3027	0.0264851	0.00849855
9	A9	161	91.4987	0.0282205	0.00713879
9	A9	162	91.6946	0.0274671	0.00625904
9	A9	163	91.8906	0.0279415	0.00583611
9	A9	164	92.0865	0.0274211	0.0056627
9	A9	165	92.2825	0.0211948	0.0054693
9	A9	166	92.4785	0.0275679	0.00508872
9	A9	167	92.6744	0.0219143	0.00456047
9	A9	168	92.8704	0.0251349	0.00410762
9	A9	169	93.0664	0.02443	0.00400133
9	A9	170	93.2623	0.0252213	0.00439515
9	A9	171	93.4583	0.0225502	0.00522033
9	A9	172	93.6542	0.0240404	0.00619227
9	A9	173	93.8502	0.0220248	0.00692272
9	A9	174	94.0462	0.020306	0.00708683
9	A9	175	94.2421	0.0168986	0.00656523
9	A9	176	94.4381	0.0185194	0.00548646
9	A9	177	94.6341	0.0219192	0.00414589
9	A9	178	94.83	0.0174659	0.00285436
10	A10	1	60.1446	1.03796	0.0378173
10	A10	2	60.3406	1.02607	0.0374675
10	A10	3	60.5365	1.02822	0.036777
10	A10	4	60.7325	1.02036	0.0359308
10	A10	5	60.9285	1.01726	0.0352108
10	A10	6	61.1244	1.01731	0.0348533
10	A10	7	61.3204	1.01504	0.0349365
10	A10	8	61.5163	1.0062	0.0353726
10	A10	9	61.7123	1.00422	0.0359888
10	A10	10	61.9083	1.00152	0.0366318
10	A10	11	62.1042	0.996037	0.0372345
10	A10	12	62.3002	0.993913	0.0378178
10	A10	13	62.4962	0.986644	0.0384398
10	A10	14	62.6921	0.983474	0.0391204
10	A10	15	62.8881	0.981259	0.0397896
10	A10	16	63.084	0.979181	0.0403074
10	A10	17	63.28	0.970124	0.040566
10	A10	18	63.476	0.962407	0.0406061
10	A10	19	63.6719	0.962344	0.0406515
10	A10	20	63.8679	0.958372	0.0410039
10	A10	21	64.0639	0.955012	0.0418557
10	A10	22	64.2598	0.948375	0.043136
10	A10	23	64.4558	0.946965	0.0445021
10	A10	24	64.6517	0.942592	0.0455029
10	A10	25	64.8477	0.933023	0.0458127
10	A10	26	65.0437	0.922527	0.0454069
10	A10	27	65.2396	0.92508	0.0445518
10	A10	28	65.4356	0.919071	0.0436333
10	A10	29	65.6316	0.91499	0.0429459
10	A10	30	65.8275	0.912976	0.0425903
10	A10	31	66.0235	0.904409	0.0425212
10	A10	32	66.2195	0.900158	0.042664
10	A10	33	66.4154	0.895585	0.0429768
10	A10	34	66.6114	0.893453	0.0434134
10	A10	35	66.8073	0.887468	0.0438516
10	A10	36	67.0033	0.885668	0.044088
10	A10	37	67.1993	0.875991	0.0439344
10	A10	38	67.3952	0.870451	0.0433439
10	A10	39	67.5912	0.86602	0.0424615
10	A10	40	67.7872	0.864135	0.0415488
10	A10	41	67.9831	0.858368	0.0408451
10	A10	42	68.1791	0.857616	0.0404704
10	A10	43	68.375	0.848961	0.040427
10	A10	44	68.571	0.845336	0.0406638
10	A10	45	68.767	0.841283	0.0411272
10	A10	46	68.9629	0.838733	0.0417498
10	A10	47	69.1589	0.833615	0.0424147
10	A10	48	69.3549	0.827718	0.0429583
10	A10	49	69.5508	0.825094	0.0432412
10	A10	50	69.7468	0.816816	0.0432449
10	A10	51	69.9427	0.810105	0.0431115
10	A10	52	70.1387	0.811635	0.0430799
10	A10	53	70.3347	0.805045	0.0433486
10	A10	54	70.5306	0.799336	0.0439484
10	A10	55	70.7266	0.798701	0.0447167
10	A10	56	70.9226	0.790648	0.0453769
10	A10	57	71.1185	0.783991	0.0456793
10	A10	58	71.3145	0.780204	0.0455072
10	A10	59	71.5104	0.773292	0.0448952
10	A10	60	71.7064	0.771886	0.043978
10	A10	61	71.9024	0.766139	0.0429199
10	A10	62	72.0983	0.759107	0.0418697
10	A10	63	72.2943	0.757123	0.0409466
10	A10	64	72.4903	0.751437	0.0402263
10	A10	65	72.6862	0.750087	0.0397399
10	A10	66	72.8822	0.745272	0.0394935
10	A10	67	73.0781	0.738291	0.0395249
10	A10	68	73.2741	0.736693	0.0399421
10	A10	69	73.4701	0.729029	0.040885
10	A10	70	73.666	0.726401	0.0423975
10	A10	71	73.862	0.72964	0.0442975
10	A10	72	74.058	0.718701	0.0461679
10	A10	73	74.2539	0.710266	0.0475152
10	A10	74	74.4499	0.709149	0.0480061
10	A10	75	74.6459	0.695918	0.0476197
10	A10	76	74.8418	0.694954	0.0466103
10	A10	77	75.0378	0.694859	0.0453228
10	A10	78	75.2337	0.686742	0.0440114
10	A10	79	75.4297	0.680021	0.0427698
10	A10	80	75.6257	0.678386	0.0415983
10	A10	81	75.8216	0.672984	0.0405093
10	A10	82	76.0176	0.666182	0.0395847
10	A10	83	76.2136	0.664801	0.0389522
10	A10	84	76.4095	0.662676	0.038719
10	A10	85	76.6055	0.656292	0.0389215
10	A10	86	76.8014	0.652911	0.0395199
10	A10	87	76.9974	0.647204	0.0404199
10	A10	88	77.1934	0.64512	0.0414836
10	A10	89	77.3893	0.638485	0.0425191
10	A10	90	77.5853	0.637522	0.0432829
10	A10	91	77.7813	0.627936	0.0435307
10	A10	92	77.9772	0.624207	0.0431119
10	A10	93	78.1732	0.618012	0.0420617
10	A10	94	78.3691	0.615907	0.0406263
10	A10	95	78.5651	0.607018	0.0391968
10	A10	96	78.7611	0.608745	0.0381794
10	A10	97	78.957	0.603645	0.0378653
10	A10	98	79.153	0.601366	0.0383558
10	A10	99	79.349	0.593107	0.0395527
10	A10	100	79.5449	0.590787	0.0411906
10	A10	101	79.7409	0.591007	0.0428941
10	A10	102	79.9368	0.581041	0.0442586
10	A10	103	80.1328	0.574332	0.0449597
10	A10	104	80.3288	0.569768	0.0448628
10	A10	105	80.5247	0.567085	0.0440758
10	A10	106	80.7207	0.55911	0.0429146
10	A10	107	80.9167	0.554147	0.0417934
10	A10	108	81.1126	0.557231	0.0411008
10	A10	109	81.3086	0.546105	0.0411164
10	A10	110	81.5045	0.544744	0.0419837
10	A10	111	81.7005	0.539197	0.0437175
10	A10	112	81.8965	0.536422	0.0462235
10	A10	113	82.0924	0.531895	0.0493355
10	A10	114	82.2884	0.524521	0.0529042
10	A10	115	82.4844	0.519032	0.0569356
10	A10	116	82.6803	0.512124	0.0617339
10	A10	117	82.8763	0.503186	0.0679608
10	A10	118	83.0723	0.500083	0.0765621
10	A10	119	83.2682	0.494284	0.0886017
10	A10	120	83.4642	0.484095	0.105106
10	A10	121	83.6601	0.475562	0.127005
10	A10	122	83.8561	0.459576	0.155124
10	A10	123	84.0521	0.442119	0.190085
10	A10	124	84.248	0.424688	0.231916
10	A10	125	84.444	0.397048	0.279361
10	A10	126	84.64	0.370502	0.329126
10	A10	127	84.8359	0.328968	0.375571
10	A10	128	85.0319	0.272317	0.411311
10	A10	129	85.2278	0.203385	0.428866
10	A10	130	85.4238	0.132598	0.422937
10	A10	131	85.6198	0.0675985	0.392393
10	A10	132	85.8157	0.0196333	0.341069
10	A10	133	86.0117	-0.00607495	0.276873
10	A10	134	86.2077	-0.0128127	0.209532
10	A10	135	86.4036	-0.0149422	0.147873
10	A10	136	86.5996	-0.014005	0.0977494
10	A10	137	86.7955	-0.0129239	0.0612645
10	A10	138	86.9915	-0.0145778	0.0373413
10	A10	139	87.1875	-0.0178053	0.0230807
10	A10	140	87.3834	-0.0192249	0.0151963
10	A10	141	87.5794	-0.0205073	0.0109911
10	A10	142	87.7754	-0.0198363	0.00871268
10	A10	143	87.9713	-0.02052	0.00743737
10	A10	144	88.1673	-0.019391	0.00676356
10	A10	145	88.3633	-0.0236595	0.00653102
10	A10	146	88.5592	-0.0225153	0.00664328
10	A10	147	88.7552	-0.0230556	0.00697023
10	A10	148	88.9511	-0.0229072	0.00730215
10	A10	149	89.1471	-0.0247579	0.00736904
10	A10	150	89.3431	-0.0285518	0.0069431
10	A10	151	89.539	-0.0293737	0.00598084
10	A10	152	89.735	-0.0280568	0.00469648
10	A10	153	89.931	-0.0293567	0.00347961
10	A10	154	90.1269	-0.021044	0.00268381
10	A10	155	90.3229	-0.0301751	0.00242605
10	A10	156	90.5188	-0.0275091	0.00253858
10	A10	157	90.7148	-0.0285157	0.00270058
10	A10	158	90.9108	-0.0300685	0.00264602
10	A10	159	91.1067	-0.0294287	0.00230562
10	A10	160	91.3027	-0.0301005	0.00180921
10	A10	161	91.4987	-0.0273238	0.00137655
10	A10	162	91.6946	-0.0302326	0.00118152
10	A10	163	91.8906	-0.0294053	0.00126496
10	A10	164	92.0865	-0.0275379	0.00152879
10	A10	165	92.2825	-0.0301646	0.00180283
10	A10	166	92.4785	-0.0317786	0.00194839
10	A10	167	92.6744	-0.0298403	0.0019448
10	A10	168	92.8704	-0.0330694	0.00190636
10	A10	169	93.0664	-0.0290071	0.00201295
10	A10	170	93.2623	-0.0280019	0.00239548
10	A10	171	93.4583	-0.0319906	0.00305056
10	A10	172	93.6542	-0.0329213	0.00383234
10	A10	173	93.8502	-0.031439	0.00451097
10	A10	174	94.0462	-0.030971	0.00485481
10	A10	175	94.2421	-0.0340467	0.00470725
10	A10	176	94.4381	-0.036943	0.00404686
10	A10	177	94.6341	-0.0354235	0.00301109
10	A10	178	94.83	-0.0330625	0.00185508
11	A11	1	60.1446	1.13042	0.0401057
11	A11	2	60.3406	1.12606	0.0393726
11	A11	3	60.5365	1.1239	0.0389247
11	A11	4	60.7325	1.11836	0.039074
11	A11	5	60.9285	1.11862	0.0399567
11	A11	6	61.1244	1.11687	0.0414042
11	A11	7	61.3204	1.1085	0.042981
11	A11	8	61.5163	1.10258	0.0441723
11	A11	9	61.7123	1.09968	0.0446228
11	A11	10	61.9083	1.08858	0.044285
11	A11	11	62.1042	1.08902	0.0434124
11	A11	12	62.3002	1.08277	0.0424228
11	A11	13	62.4962	1.07984	0.0417271
11	A11	14	62.6921	1.07255	0.0416058
11	A11	15	62.8881	1.07645	0.0421643
11	A11	16	63.084	1.06319	0.0433397
11	A11	17	63.28	1.06022	0.044926
11	A11	18	63.476	1.06126	0.046595
11	A11	19	63.6719	1.0527	0.047953
11	A11	20	63.8679	1.04592	0.0486383
11	A11	21	64.0639	1.0384	0.0484566
11	A11	22	64.2598	1.03429	0.0474759
11	A11	23	64.4558	1.03109	0.0460292
11	A11	24	64.6517	1.02106	0.0446118
11	A11	25	64.8477	1.01981	0.0437084
11	A11	26	65.0437	1.01834	0.0436297
11	A11	27	65.2396	1.01388	0.0444275
11	A11	28	65.4356	1.00701	0.0459074
11	A11	29	65.6316	1.00126	0.0477093
11	A11	30	65.8275	0.999293	0.0494083
11	A11	31	66.0235	0.990952	0.0506032
11	A11	32	66.2195	0.987862	0.0510049
11	A11	33	66.4154	0.976926	0.0505226
11	A11	34	66.6114	0.974816	0.0493247
11	A11	35	66.8073	0.963775	0.0478102
11	A11	36	67.0033	0.965974	0.0464714
11	A11	37	67.1993	0.959078	0.045696
11	A11	38	67.3952	0.954904	0.0456036
11	A11	39	67.5912	0.95136	0.0460128
11	A11	40	67.7872	0.946488	0.0465558
11	A11	41	67.9831	0.939148	0.0468883
11	A11	42	68.1791	0.93435	0.0468767
11	A11	43	68.375	0.924329	0.0466582
11	A11	44	68.571	0.925209	0.046542
11	A11	45	68.767	0.922681	0.0468208
11	A11	46	68.9629	0.915649	0.0476062
11	A11	47	69.1589	0.9068	0.048774
11	A11	48	69.3549	0.906455	0.0500122
11	A11	49	69.5508	0.90085	0.0509399
11	A11	50	69.7468	0.891479	0.0512436
11	A11	51	69.9427	0.886422	0.0508017
11	A11	52	70.1387	0.880457	0.049741
11	A11	53	70.3347	0.872588	0.0483988
11	A11	54	70.5306	0.87246	0.0471898
11	A11	55	70.7266	0.867843	0.0464462
11	A11	56	70.9226	0.862562	0.0463154
11	A11	57	71.1185	0.856669	0.046747
11	A11	58	71.3145	0.849735	0.0475432
11	A11	59	71.5104	0.851578	0.0484217
11	A11	60	71.7064	0.840812	0.0490748
11	A11	61	71.9024	0.834042	0.0492302
11	A11	62	72.0983	0.832015	0.0487234
11	A11	63	72.2943	0.82273	0.0475673
11	A11	64	72.4903	0.82153	0.0459929
11	A11	65	72.6862	0.811901	0.0444213
11	A11	66	72.8822	0.810418	0.0433557
11	A11	67	73.0781	0.804162	0.0431956
11	A11	68	73.2741	0.80761	0.0440663
11	A11	69	73.4701	0.799339	0.0457484
11	A11	70	73.666	0.793286	0.0477698
11	A11	71	73.862	0.785508	0.0495982
11	A11	72	74.058	0.782472	0.0508238
11	A11	73	74.2539	0.773779	0.0512399
11	A11	74	74.4499	0.772633	0.0508312
11	A11	75	74.6459	0.762851	0.0497328
11	A11	76	74.8418	0.757815	0.048197
11	A11	77	75.0378	0.752242	0.0465642
11	A11	78	75.2337	0.749161	0.0452
11	A11	79	75.4297	0.747644	0.044403
11	A11	80	75.6257	0.736444	0.044323
11	A11	81	75.8216	0.739489	0.0449323
11	A11	82	76.0176	0.732361	0.0460642
11	A11	83	76.2136	0.723516	0.0474784
11	A11	84	76.4095	0.721542	0.0489227
11	A11	85	76.6055	0.71724	0.0501674
11	A11	86	76.8014	0.708905	0.0510287
11	A11	87	76.9974	0.705724	0.0513985
11	A11	88	77.1934	0.694536	0.0512739
11	A11	89	77.3893	0.692931	0.0507621
11	A11	90	77.5853	0.689448	0.050037
11	A11	91	77.7813	0.677707	0.049259
11	A11	92	77.9772	0.678146	0.0484881
11	A11	93	78.1732	0.672772	0.0476501
11	A11	94	78.3691	0.66687	0.0465832
11	A11	95	78.5651	0.660016	0.0451624
11	A11	96	78.7611	0.655977	0.0434428
11	A11	97	78.957	0.649744	0.0417214
11	A11	98	79.153	0.643505	0.0404586
11	A11	99	79.349	0.647469	0.04008
11	A11	100	79.5449	0.642994	0.0407728
11	A11	101	79.7409	0.633885	0.0423871
11	A11	102	79.9368	0.631981	0.0444942
11	A11	103	80.1328	0.627878	0.04655
11	A11	104	80.3288	0.620757	0.0480781
11	A11	105	80.5247	0.612229	0.0488115
11	A11	106	80.7207	0.610634	0.0487532
11	A11	107	80.9167	0.600218	0.0481567
11	A11	108	81.1126	0.600507	0.0474378
11	A11	109	81.3086	0.593172	0.0470505
11	A11	110	81.5045	0.588665	0.0473693
11	A11	111	81.7005	0.585108	0.0486145
11	A11	112	81.8965	0.579276	0.0508384
11	A11	113	82.0924	0.577843	0.0539777
11	A11	114	82.2884	0.563585	0.0579635
11	A11	115	82.4844	0.564976	0.0628435
11	A11	116	82.6803	0.554803	0.0688793
11	A11	117	82.8763	0.547501	0.0765858
11	A11	118	83.0723	0.54057	0.0866995
11	A11	119	83.2682	0.531772	0.100112
11	A11	120	83.4642	0.521941	0.117809
11	A11	121	83.6601	0.513137	0.140851
11	A11	122	83.8561	0.49443	0.170333
11	A11	123	84.0521	0.475636	0.207204
11	A11	124	84.248	0.454188	0.251776
11	A11	125	84.444	0.431506	0.302912
11	A11	126	84.64	0.400582	0.357198
11	A11	127	84.8359	0.352776	0.408599
11	A11	128	85.0319	0.292523	0.449118
11	A11	129	85.2278	0.222332	0.470562
11	A11	130	85.4238	0.142967	0.466956
11	A11	131	85.6198	0.0704116	0.436694
11	A11	132	85.8157	0.0191302	0.383441
11	A11	133	86.0117	-0.0144881	0.315287
11	A11	134	86.2077	-0.0226909	0.242426
11	A11	135	86.4036	-0.0288134	0.174312
11	A11	136	86.5996	-0.0259061	0.117449
11	A11	137	86.7955	-0.0291778	0.0745513
11	A11	138	86.9915	-0.0350812	0.0451005
11	A11	139	87.1875	-0.0314005	0.0266607
11	A11	140	87.3834	-0.0332851	0.0162082
11	A11	141	87.5794	-0.0302668	0.0109813
11	A11	142	87.7754	-0.03168	0.0088044
11	A11	143	87.9713	-0.0336565	0.0081047
11	A11	144	88.1673	-0.0378076	0.00784796
11	A11	145	88.3633	-0.0364815	0.00747694
11	A11	146	88.5592	-0.0375597	0.00683108
11	A11	147	88.7552	-0.0369517	0.0060195
11	A11	148	88.9511	-0.0396425	0.00526556
11	A11	149	89.1471	-0.0380425	0.00476538
11	A11	150	89.3431	-0.0388486	0.00459164
11	A11	151	89.539	-0.0389886	0.00465861
11	A11	152	89.735	-0.0385443	0.0047593
11	A11	153	89.931	-0.0435122	0.00467095
11	A11	154	90.1269	-0.0419009	0.00428452
11	A11	155	90.3229	-0.042931	0.00367823
11	A11	156	90.5188	-0.0415898	0.00307195
11	A11	157	90.7148	-0.042367	0.00267958
11	A11	158	90.9108	-0.0387588	0.0025624
11	A11	159	91.1067	-0.0420381	0.00259703
11	A11	160	91.3027	-0.0474561	0.00258192
11	A11	161	91.4987	-0.0427865	0.00238996
11	A11	162	91.6946	-0.0425317	0.00204187
11	A11	163	91.8906	-0.0427062	0.0016589
11	A11	164	92.0865	-0.0432388	0.00136554
11	A11	165	92.2825	-0.0457635	0.00123732
11	A11	166	92.4785	-0.0443756	0.0013125
11	A11	167	92.6744	-0.042267	0.00160969
11	A11	168	92.8704	-0.0431336	0.00210254
11	A11	169	93.0664	-0.0456704	0.00267383
11	A11	170	93.2623	-0.0426715	0.00311485
11	A11	171	93.4583	-0.0469968	0.0032024
11	A11	172	93.6542	-0.0473674	0.00281374
[truncated: 8,728 more rows]
