# Supplementary material for: Genome-wide identification, evolution, and expression of the SNARE gene family in wheat resistance to powdery mildew
Source: PeerJ. 2021 Jan 22;9:e10788. doi: 10.7717/peerj.10788 (PMC7831368; doi:10.7717/peerj.10788)
Supplement: Supplemental Information 6 [file peerj-09-10788-s006.csv]

	ID	Description	GeneRatio	BgRatio	pvalue	p.adjust	qvalue	geneID	Count
GO:0016192	GO:0016192	vesicle-mediated transport	63/89	200/41119	6.46298523589827e-129	9.69447785384741e-128	1.36062847071543e-128	TraesCS6D02G136400/TraesCS5B02G427600/TraesCSU02G076400/TraesCS6A02G182200/TraesCS6D02G169800/TraesCS7B02G260100/TraesCS7D02G354500/TraesCS1A02G088800/TraesCS2B02G244700/TraesCS2D02G224100/TraesCS2B02G238200/TraesCS2D02G219400/TraesCS2B02G263700/TraesCS2D02G248900/TraesCS5A02G240200/TraesCS5B02G035600/TraesCS5B02G102700/TraesCS7A02G481800/TraesCS3A02G175000/TraesCS6A02G271000/TraesCS6B02G298100/T…	63
GO:0005484	GO:0005484	SNAP receptor activity	29/89	29/41119	3.1230128297971e-80	2.34225962234783e-79	3.28738192610221e-80	TraesCS5B02G427600/TraesCSU02G076400/TraesCS6A02G182200/TraesCS6D02G169800/TraesCS7B02G260100/TraesCS7D02G354500/TraesCS2B02G244700/TraesCS2D02G224100/TraesCS2B02G263700/TraesCS2D02G248900/TraesCS5B02G102700/TraesCS7A02G481800/TraesCS3A02G175000/TraesCS3A02G119100/TraesCS3B02G138100/TraesCS3D02G121000/TraesCS4D02G012300/TraesCS1A02G363200/TraesCS3A02G252300/TraesCS3B02G283800/TraesCS3D02G252800/T…	29
GO:0061025	GO:0061025	membrane fusion	22/89	22/41119	1.41009553721486e-60	7.05047768607428e-60	9.89540727870074e-61	TraesCS5B02G427600/TraesCSU02G076400/TraesCS6D02G169800/TraesCS2B02G244700/TraesCS2D02G224100/TraesCS2B02G263700/TraesCS2D02G248900/TraesCS5B02G102700/TraesCS7A02G481800/TraesCS3A02G175000/TraesCS3B02G138100/TraesCS4D02G012300/TraesCS1A02G363200/TraesCS3A02G252300/TraesCS3B02G283800/TraesCS3D02G252800/TraesCS1B02G380300/TraesCS1D02G368100/TraesCS1A02G379800/TraesCS1B02G401800/TraesCS1D02G387200/T…	22
GO:0006886	GO:0006886	intracellular protein transport	29/89	222/41119	4.39562468321028e-44	1.64835925620385e-43	2.31348667537383e-44	TraesCS5B02G427600/TraesCSU02G076400/TraesCS6A02G182200/TraesCS6D02G169800/TraesCS7B02G260100/TraesCS7D02G354500/TraesCS2B02G244700/TraesCS2D02G224100/TraesCS2B02G263700/TraesCS2D02G248900/TraesCS5B02G102700/TraesCS7A02G481800/TraesCS3A02G175000/TraesCS3A02G119100/TraesCS3B02G138100/TraesCS3D02G121000/TraesCS1A02G363200/TraesCS1D02G368200/TraesCS3A02G252300/TraesCS3B02G283800/TraesCS3D02G252800/T…	29
GO:0048193	GO:0048193	Golgi vesicle transport	8/89	25/41119	3.66058905018325e-16	1.09817671505497e-15	1.54130065270874e-16	TraesCS1A02G276400/TraesCS1B02G285600/TraesCS1D02G275900/TraesCS3A02G508700/TraesCS3A02G508800/TraesCS3B02G577200/TraesCS4B02G255000/TraesCS4D02G254800	8
GO:0005801	GO:0005801	cis-Golgi network	5/89	13/41119	5.38097426880117e-11	1.34524356720029e-10	1.88806114694778e-11	TraesCS5A02G226000/TraesCS5B02G224500/TraesCS6A02G088900/TraesCS6B02G111300/TraesCSU02G017400	5
GO:0005794	GO:0005794	Golgi apparatus	10/89	315/41119	1.79847645444428e-09	3.85387811666631e-09	5.40895174268956e-10	TraesCS5A02G226000/TraesCS5B02G224500/TraesCS4D02G012300/TraesCS1A02G363200/TraesCS3A02G252300/TraesCS3B02G283800/TraesCS3D02G252800/TraesCS1B02G380300/TraesCS1D02G368100/TraesCS3D02G207900	10
GO:0006888	GO:0006888	ER to Golgi vesicle-mediated transport	5/89	33/41119	9.59074214029133e-09	1.79826415130463e-08	2.52387951060298e-09	TraesCS5A02G226000/TraesCS5B02G224500/TraesCS6A02G088900/TraesCS6B02G111300/TraesCSU02G017400	5
GO:0000139	GO:0000139	Golgi membrane	5/89	136/41119	1.22084010138905e-05	2.03473350231509e-05	2.85576631903872e-06	TraesCS5A02G226000/TraesCS5B02G224500/TraesCS6A02G088900/TraesCS6B02G111300/TraesCSU02G017400	5
GO:0007033	GO:0007033	vacuole organization	2/89	13/41119	0.000355757882529687	0.000533636823794531	7.48963963220395e-05	TraesCS7B02G181100/TraesCS7D02G278900	2
GO:0006623	GO:0006623	protein targeting to vacuole	2/89	14/41119	0.000414466410438078	0.000565181468779198	7.93237149163786e-05	TraesCS7B02G181100/TraesCS7D02G278900	2
GO:0005768	GO:0005768	endosome	2/89	75/41119	0.0116028874290907	0.0145036092863633	0.00203559428580538	TraesCS7B02G181100/TraesCS7D02G278900	2
GO:0015031	GO:0015031	protein transport	3/89	274/41119	0.0218315768527284	0.0251902809839173	0.00353547803283051	TraesCS5A02G226000/TraesCS5B02G224500/TraesCS4D02G012300	3
